# Supplementary material for: Mapping and classifying molecules from a high-throughput structural database
Source: J Cheminform. 2017 Feb 2;9:6. doi: 10.1186/s13321-017-0192-4 (PMC5289135; doi:10.1186/s13321-017-0192-4)
Supplement: Supplementary file 1 — Additional file 1. Supplementary file contains dissimilarity matrix data for all the oligopeptides available in the database including the one discussed in this paper. [file 13321_2017_192_MOESM1_ESM.tar]

Archive with 887 entries (834 files):
- SI
- SI/gluH.dipeptide
- SI/gluH.dipeptide/traj.gluH.dipeptide.Hg.xyz
- SI/gluH.dipeptide/COLVAR-OOS-Pb-0.15-1-4
- SI/gluH.dipeptide/COLVAR-OOS-Ba-0.15-1-4
- SI/gluH.dipeptide/traj.gluH.dipeptide.bare.xyz
- SI/gluH.dipeptide/COLVAR-OOS-Cd-0.15-1-4
- SI/gluH.dipeptide/cluster-linkage.dat
- SI/gluH.dipeptide/traj.gluH.dipeptide.Cd.xyz
- SI/gluH.dipeptide/COLVAR-OOS-Hg-0.15-1-4
- SI/gluH.dipeptide/traj.gluH.dipeptide.Ca.xyz
- SI/gluH.dipeptide/sigmaE-sigmaD.dat
- SI/gluH.dipeptide/traj.gluH.dipeptide.Pb.xyz
- SI/gluH.dipeptide/COLVAR-OOS-Ca-0.15-1-4
- SI/gluH.dipeptide/traj.gluH.dipeptide.Ba.xyz
- SI/gluH.dipeptide/traj.gluH.dipeptide.Sr.xyz
- SI/gluH.dipeptide/COLVAR-bare-0.15-1-4
- SI/gluH.dipeptide/COLVAR-OOS-Sr-0.15-1-4
- SI/lys.uncapped
- SI/lys.uncapped/traj.lys.uncapped.Ba.xyz
- SI/lys.uncapped/COLVAR-OOS-Hg-0.19-1-4
- SI/lys.uncapped/traj.lys.uncapped.Sr.xyz
- SI/lys.uncapped/COLVAR-bare-0.19-1-4
- SI/lys.uncapped/COLVAR-OOS-Pb-0.19-1-4
- SI/lys.uncapped/cluster-linkage.dat
- SI/lys.uncapped/COLVAR-OOS-Sr-0.19-1-4
- SI/lys.uncapped/COLVAR-OOS-Ca-0.19-1-4
- SI/lys.uncapped/traj.lys.uncapped.bare.xyz
- SI/lys.uncapped/sigmaE-sigmaD.dat
- SI/lys.uncapped/COLVAR-OOS-Cd-0.19-1-4
- SI/lys.uncapped/traj.lys.uncapped.Cd.xyz
- SI/lys.uncapped/COLVAR-OOS-Ba-0.19-1-4
- SI/lys.uncapped/traj.lys.uncapped.Pb.xyz
- SI/lys.uncapped/traj.lys.uncapped.Ca.xyz
- SI/lys.uncapped/traj.lys.uncapped.Hg.xyz
- SI/cys.dipeptide
- SI/cys.dipeptide/traj.cys.dipeptide.Ba.xyz
- SI/cys.dipeptide/COLVAR-bare-0.17-1-4
- SI/cys.dipeptide/traj.cys.dipeptide.bare.xyz
- SI/cys.dipeptide/cluster-linkage.dat
- SI/cys.dipeptide/COLVAR-OOS-Ba-0.17-1-4
- SI/cys.dipeptide/traj.cys.dipeptide.Hg.xyz
- SI/cys.dipeptide/sigmaE-sigmaD.dat
- SI/cys.dipeptide/COLVAR-OOS-Hg-0.17-1-4
- SI/cys.dipeptide/COLVAR-OOS-Pb-0.17-1-4
- SI/cys.dipeptide/COLVAR-OOS-Sr-0.17-1-4
- SI/cys.dipeptide/traj.cys.dipeptide.Pb.xyz
- SI/cys.dipeptide/COLVAR-OOS-Ca-0.17-1-4
- SI/cys.dipeptide/COLVAR-OOS-Cd-0.17-1-4
- SI/cys.dipeptide/traj.cys.dipeptide.Sr.xyz
- SI/cys.dipeptide/traj.cys.dipeptide.Ca.xyz
- SI/cys.dipeptide/traj.cys.dipeptide.Cd.xyz
- SI/plot-dendrogram.py
- SI/val.dipeptide
- SI/val.dipeptide/COLVAR-OOS-Pb-0.15-1-4
- SI/val.dipeptide/traj.val.dipeptide.Hg.xyz
- SI/val.dipeptide/COLVAR-OOS-Ba-0.15-1-4
- SI/val.dipeptide/traj.val.dipeptide.Pb.xyz
- SI/val.dipeptide/traj.val.dipeptide.Sr.xyz
- SI/val.dipeptide/COLVAR-OOS-Cd-0.15-1-4
- SI/val.dipeptide/cluster-linkage.dat
- SI/val.dipeptide/traj.val.dipeptide.bare.xyz
- SI/val.dipeptide/traj.val.dipeptide.Ca.xyz
- SI/val.dipeptide/COLVAR-OOS-Hg-0.15-1-4
- SI/val.dipeptide/traj.val.dipeptide.Ba.xyz
- SI/val.dipeptide/sigmaE-sigmaD.dat
- SI/val.dipeptide/traj.val.dipeptide.Cd.xyz
- SI/val.dipeptide/COLVAR-OOS-Ca-0.15-1-4
- SI/val.dipeptide/COLVAR-bare-0.15-1-4
- SI/val.dipeptide/COLVAR-OOS-Sr-0.15-1-4
- SI/leu.uncapped
- SI/leu.uncapped/COLVAR-OOS-Pb-0.20-1-4
- SI/leu.uncapped/COLVAR-OOS-Cd-0.20-1-4
- SI/leu.uncapped/cluster-linkage.dat
- SI/leu.uncapped/COLVAR-bare-0.20-1-4
- SI/leu.uncapped/traj.leu.uncapped.Pb.xyz
- SI/leu.uncapped/sigmaE-sigmaD.dat
- SI/leu.uncapped/COLVAR-OOS-Hg-0.20-1-4
- SI/leu.uncapped/traj.leu.uncapped.Hg.xyz
- SI/leu.uncapped/traj.leu.uncapped.Ca.xyz
- SI/leu.uncapped/COLVAR-OOS-Ca-0.20-1-4
- SI/leu.uncapped/traj.leu.uncapped.Sr.xyz
- SI/leu.uncapped/traj.leu.uncapped.Ba.xyz
- SI/leu.uncapped/COLVAR-OOS-Sr-0.20-1-4
- SI/leu.uncapped/traj.leu.uncapped.Cd.xyz
- SI/leu.uncapped/traj.leu.uncapped.bare.xyz
- SI/leu.uncapped/COLVAR-OOS-Ba-0.20-1-4
- SI/leu.dipeptide
- SI/leu.dipeptide/COLVAR-OOS-Pb-0.15-1-4
- SI/leu.dipeptide/COLVAR-OOS-Ba-0.15-1-4
- SI/leu.dipeptide/COLVAR-OOS-Cd-0.15-1-4
- SI/leu.dipeptide/cluster-linkage.dat
- SI/leu.dipeptide/COLVAR-OOS-Hg-0.15-1-4
- SI/leu.dipeptide/sigmaE-sigmaD.dat
- SI/leu.dipeptide/traj.leu.dipeptide.Cd.xyz
- SI/leu.dipeptide/traj.leu.dipeptide.Ba.xyz
- SI/leu.dipeptide/traj.leu.dipeptide.bare.xyz
- SI/leu.dipeptide/COLVAR-OOS-Ca-0.15-1-4
- SI/leu.dipeptide/traj.leu.dipeptide.Pb.xyz
- SI/leu.dipeptide/COLVAR-bare-0.15-1-4
- SI/leu.dipeptide/traj.leu.dipeptide.Hg.xyz
- SI/leu.dipeptide/traj.leu.dipeptide.Ca.xyz
- SI/leu.dipeptide/traj.leu.dipeptide.Sr.xyz
- SI/leu.dipeptide/COLVAR-OOS-Sr-0.15-1-4
- SI/lysH.uncapped
- SI/lysH.uncapped/traj.lysH.uncapped.Hg.xyz
- SI/lysH.uncapped/cluster-linkage.dat
- SI/lysH.uncapped/traj.lysH.uncapped.bare.xyz
- SI/lysH.uncapped/COLVAR-OOS-Hg-0.14-1-4
- SI/lysH.uncapped/traj.lysH.uncapped.Ca.xyz
- SI/lysH.uncapped/sigmaE-sigmaD.dat
- SI/lysH.uncapped/traj.lysH.uncapped.Cd.xyz
- SI/lysH.uncapped/COLVAR-OOS-Sr-0.14-1-4
- SI/lysH.uncapped/traj.lysH.uncapped.Sr.xyz
- SI/lysH.uncapped/COLVAR-OOS-Ca-0.14-1-4
- SI/lysH.uncapped/COLVAR-OOS-Pb-0.14-1-4
- SI/lysH.uncapped/COLVAR-OOS-Ba-0.14-1-4
- SI/lysH.uncapped/COLVAR-OOS-Cd-0.14-1-4
- SI/lysH.uncapped/traj.lysH.uncapped.Ba.xyz
- SI/lysH.uncapped/COLVAR-bare-0.14-1-4
- SI/lysH.uncapped/traj.lysH.uncapped.Pb.xyz
- SI/thr.dipeptide
- SI/thr.dipeptide/traj.thr.dipeptide.Ca.xyz
- SI/thr.dipeptide/COLVAR-OOS-Hg-0.18-1-4
- SI/thr.dipeptide/traj.thr.dipeptide.bare.xyz
- SI/thr.dipeptide/traj.thr.dipeptide.Hg.xyz
- SI/thr.dipeptide/traj.thr.dipeptide.Ba.xyz
- SI/thr.dipeptide/cluster-linkage.dat
- SI/thr.dipeptide/traj.thr.dipeptide.Cd.xyz
- SI/thr.dipeptide/COLVAR-bare-0.18-1-4
- SI/thr.dipeptide/sigmaE-sigmaD.dat
- SI/thr.dipeptide/COLVAR-OOS-Ba-0.18-1-4
- SI/thr.dipeptide/COLVAR-OOS-Sr-0.18-1-4
- SI/thr.dipeptide/traj.thr.dipeptide.Pb.xyz
- SI/thr.dipeptide/COLVAR-OOS-Cd-0.18-1-4
- SI/thr.dipeptide/COLVAR-OOS-Ca-0.18-1-4
- SI/thr.dipeptide/COLVAR-OOS-Pb-0.18-1-4
- SI/thr.dipeptide/traj.thr.dipeptide.Sr.xyz
- SI/tyr.uncapped
- SI/tyr.uncapped/traj.tyr.uncapped.Pb.xyz
- SI/tyr.uncapped/COLVAR-OOS-Ca-0.09-1-4
- SI/tyr.uncapped/COLVAR-OOS-Cd-0.09-1-4
- SI/tyr.uncapped/traj.tyr.uncapped.Ca.xyz
- SI/tyr.uncapped/COLVAR-bare-0.09-1-4
- SI/tyr.uncapped/COLVAR-OOS-Sr-0.09-1-4
- SI/tyr.uncapped/cluster-linkage.dat
- SI/tyr.uncapped/COLVAR-OOS-Ba-0.09-1-4
- SI/tyr.uncapped/COLVAR-OOS-Hg-0.09-1-4
- SI/tyr.uncapped/sigmaE-sigmaD.dat
- SI/tyr.uncapped/traj.tyr.uncapped.Cd.xyz
- SI/tyr.uncapped/traj.tyr.uncapped.Hg.xyz
- SI/tyr.uncapped/traj.tyr.uncapped.Ba.xyz
- SI/tyr.uncapped/COLVAR-OOS-Pb-0.09-1-4
- SI/tyr.uncapped/traj.tyr.uncapped.bare.xyz
- SI/tyr.uncapped/traj.tyr.uncapped.Sr.xyz
- SI/cys.uncapped
- SI/cys.uncapped/COLVAR-OOS-Cd-0.26-1-4
- SI/cys.uncapped/COLVAR-OOS-Pb-0.26-1-4
- SI/cys.uncapped/traj.cys.uncapped.bare.xyz
- SI/cys.uncapped/COLVAR-OOS-Sr-0.26-1-4
- SI/cys.uncapped/cluster-linkage.dat
- SI/cys.uncapped/COLVAR-OOS-Ba-0.26-1-4
- SI/cys.uncapped/COLVAR-OOS-Hg-0.26-1-4
- SI/cys.uncapped/sigmaE-sigmaD.dat
- SI/cys.uncapped/traj.cys.uncapped.Ca.xyz
- SI/cys.uncapped/traj.cys.uncapped.Pb.xyz
- SI/cys.uncapped/traj.cys.uncapped.Hg.xyz
- SI/cys.uncapped/COLVAR-bare-0.26-1-4
- SI/cys.uncapped/traj.cys.uncapped.Sr.xyz
- SI/cys.uncapped/traj.cys.uncapped.Ba.xyz
- SI/cys.uncapped/traj.cys.uncapped.Cd.xyz
- SI/cys.uncapped/COLVAR-OOS-Ca-0.26-1-4
- SI/glu.uncapped
- SI/glu.uncapped/traj.glu.uncapped.Ca.xyz
- SI/glu.uncapped/traj.glu.uncapped.Sr.xyz
- SI/glu.uncapped/COLVAR-OOS-Sr-0.23-1-4
- SI/glu.uncapped/traj.glu.uncapped.bare.xyz
- SI/glu.uncapped/COLVAR-OOS-Ba-0.23-1-4
- SI/glu.uncapped/cluster-linkage.dat
- SI/glu.uncapped/traj.glu.uncapped.Cd.xyz
- SI/glu.uncapped/COLVAR-OOS-Pb-0.23-1-4
- SI/glu.uncapped/COLVAR-OOS-Cd-0.23-1-4
- SI/glu.uncapped/COLVAR-OOS-Hg-0.23-1-4
- SI/glu.uncapped/sigmaE-sigmaD.dat
- SI/glu.uncapped/traj.glu.uncapped.Ba.xyz
- SI/glu.uncapped/COLVAR-OOS-Ca-0.23-1-4
- SI/glu.uncapped/COLVAR-bare-0.23-1-4
- SI/glu.uncapped/traj.glu.uncapped.Pb.xyz
- SI/glu.uncapped/traj.glu.uncapped.Hg.xyz
- SI/hisE.dipeptide
- SI/hisE.dipeptide/COLVAR-OOS-Pb-0.15-1-4
- SI/hisE.dipeptide/COLVAR-OOS-Ba-0.15-1-4
- SI/hisE.dipeptide/COLVAR-OOS-Cd-0.15-1-4
- SI/hisE.dipeptide/cluster-linkage.dat
- SI/hisE.dipeptide/COLVAR-OOS-Hg-0.15-1-4
- SI/hisE.dipeptide/traj.hisE.dipeptide.Cd.xyz
- SI/hisE.dipeptide/traj.hisE.dipeptide.Ba.xyz
- SI/hisE.dipeptide/sigmaE-sigmaD.dat
- SI/hisE.dipeptide/traj.hisE.dipeptide.Hg.xyz
- SI/hisE.dipeptide/traj.hisE.dipeptide.Pb.xyz
- SI/hisE.dipeptide/COLVAR-OOS-Ca-0.15-1-4
- SI/hisE.dipeptide/traj.hisE.dipeptide.bare.xyz
- SI/hisE.dipeptide/traj.hisE.dipeptide.Ca.xyz
- SI/hisE.dipeptide/COLVAR-bare-0.15-1-4
- SI/hisE.dipeptide/traj.hisE.dipeptide.Sr.xyz
- SI/hisE.dipeptide/COLVAR-OOS-Sr-0.15-1-4
- SI/hisH.uncapped
- SI/hisH.uncapped/traj.hisH.uncapped.Pb.xyz
- SI/hisH.uncapped/COLVAR-bare-0.17-1-4
- SI/hisH.uncapped/traj.hisH.uncapped.Sr.xyz
- SI/hisH.uncapped/traj.hisH.uncapped.Hg.xyz
- SI/hisH.uncapped/cluster-linkage.dat
- SI/hisH.uncapped/COLVAR-OOS-Ba-0.17-1-4
- SI/hisH.uncapped/traj.hisH.uncapped.Cd.xyz
- SI/hisH.uncapped/sigmaE-sigmaD.dat
- SI/hisH.uncapped/COLVAR-OOS-Hg-0.17-1-4
- SI/hisH.uncapped/COLVAR-OOS-Pb-0.17-1-4
- SI/hisH.uncapped/COLVAR-OOS-Sr-0.17-1-4
- SI/hisH.uncapped/COLVAR-OOS-Ca-0.17-1-4
- SI/hisH.uncapped/COLVAR-OOS-Cd-0.17-1-4
- SI/hisH.uncapped/traj.hisH.uncapped.Ba.xyz
- SI/hisH.uncapped/traj.hisH.uncapped.Ca.xyz
- SI/hisH.uncapped/traj.hisH.uncapped.bare.xyz
- SI/argH.uncapped
- SI/argH.uncapped/traj.argH.uncapped.Pb.xyz
- SI/argH.uncapped/cluster-linkage.dat
- SI/argH.uncapped/traj.argH.uncapped.Ba.xyz
- SI/argH.uncapped/traj.argH.uncapped.Sr.xyz
- SI/argH.uncapped/COLVAR-OOS-Hg-0.14-1-4
- SI/argH.uncapped/sigmaE-sigmaD.dat
- SI/argH.uncapped/COLVAR-OOS-Sr-0.14-1-4
- SI/argH.uncapped/traj.argH.uncapped.Ca.xyz
- SI/argH.uncapped/traj.argH.uncapped.Cd.xyz
- SI/argH.uncapped/traj.argH.uncapped.bare.xyz
- SI/argH.uncapped/traj.argH.uncapped.Hg.xyz
- SI/argH.uncapped/COLVAR-OOS-Ca-0.14-1-4
- SI/argH.uncapped/COLVAR-OOS-Pb-0.14-1-4
- SI/argH.uncapped/COLVAR-OOS-Ba-0.14-1-4
- SI/argH.uncapped/COLVAR-OOS-Cd-0.14-1-4
- SI/argH.uncapped/COLVAR-bare-0.14-1-4
- SI/phe.uncapped
- SI/phe.uncapped/traj.phe.uncapped.Ca.xyz
- SI/phe.uncapped/COLVAR-OOS-Pb-0.20-1-4
- SI/phe.uncapped/COLVAR-OOS-Cd-0.20-1-4
- SI/phe.uncapped/cluster-linkage.dat
- SI/phe.uncapped/traj.phe.uncapped.Cd.xyz
- SI/phe.uncapped/COLVAR-bare-0.20-1-4
- SI/phe.uncapped/sigmaE-sigmaD.dat
- SI/phe.uncapped/COLVAR-OOS-Hg-0.20-1-4
- SI/phe.uncapped/traj.phe.uncapped.Pb.xyz
- SI/phe.uncapped/traj.phe.uncapped.Hg.xyz
- SI/phe.uncapped/traj.phe.uncapped.Sr.xyz
- SI/phe.uncapped/COLVAR-OOS-Ca-0.20-1-4
- SI/phe.uncapped/COLVAR-OOS-Sr-0.20-1-4
- SI/phe.uncapped/COLVAR-OOS-Ba-0.20-1-4
- SI/phe.uncapped/traj.phe.uncapped.bare.xyz
- SI/phe.uncapped/traj.phe.uncapped.Ba.xyz
- SI/phe.dipeptide
- SI/phe.dipeptide/traj.phe.dipeptide.Pb.xyz
- SI/phe.dipeptide/traj.phe.dipeptide.Ca.xyz
- SI/phe.dipeptide/traj.phe.dipeptide.Ba.xyz
- SI/phe.dipeptide/cluster-linkage.dat
- SI/phe.dipeptide/COLVAR-OOS-Hg-0.14-1-4
- SI/phe.dipeptide/sigmaE-sigmaD.dat
- SI/phe.dipeptide/COLVAR-OOS-Sr-0.14-1-4
- SI/phe.dipeptide/traj.phe.dipeptide.Cd.xyz
- SI/phe.dipeptide/traj.phe.dipeptide.Hg.xyz
- SI/phe.dipeptide/COLVAR-OOS-Ca-0.14-1-4
- SI/phe.dipeptide/COLVAR-OOS-Pb-0.14-1-4
- SI/phe.dipeptide/traj.phe.dipeptide.Sr.xyz
- SI/phe.dipeptide/traj.phe.dipeptide.bare.xyz
- SI/phe.dipeptide/COLVAR-OOS-Ba-0.14-1-4
- SI/phe.dipeptide/COLVAR-OOS-Cd-0.14-1-4
- SI/phe.dipeptide/COLVAR-bare-0.14-1-4
- SI/arg.uncapped
- SI/arg.uncapped/COLVAR-bare-0.13-1-4
- SI/arg.uncapped/COLVAR-OOS-Sr-0.13-1-4
- SI/arg.uncapped/traj.arg.uncapped.Pb.xyz
- SI/arg.uncapped/traj.arg.uncapped.Cd.xyz
- SI/arg.uncapped/traj.arg.uncapped.Sr.xyz
- SI/arg.uncapped/COLVAR-OOS-Pb-0.13-1-4
- SI/arg.uncapped/cluster-linkage.dat
- SI/arg.uncapped/traj.arg.uncapped.Hg.xyz
- SI/arg.uncapped/COLVAR-OOS-Hg-0.13-1-4
- SI/arg.uncapped/traj.arg.uncapped.Ba.xyz
- SI/arg.uncapped/traj.arg.uncapped.bare.xyz
- SI/arg.uncapped/sigmaE-sigmaD.dat
- SI/arg.uncapped/COLVAR-OOS-Ba-0.13-1-4
- SI/arg.uncapped/COLVAR-OOS-Ca-0.13-1-4
- SI/arg.uncapped/traj.arg.uncapped.Ca.xyz
- SI/arg.uncapped/COLVAR-OOS-Cd-0.13-1-4
- SI/pro.uncapped
- SI/pro.uncapped/COLVAR-OOS-Sr-0.11-1-4
- SI/pro.uncapped/traj.pro.uncapped.Ba.xyz
- SI/pro.uncapped/traj.pro.uncapped.Cd.xyz
- SI/pro.uncapped/cluster-linkage.dat
- SI/pro.uncapped/traj.pro.uncapped.Sr.xyz
- SI/pro.uncapped/COLVAR-OOS-Pb-0.11-1-4
- SI/pro.uncapped/COLVAR-OOS-Ba-0.11-1-4
- SI/pro.uncapped/sigmaE-sigmaD.dat
[truncated: 587 more entries]
