# Supplementary material for: Mapping and classifying molecules from a high-throughput structural database
Source: J Cheminform. 2017 Feb 2;9:6. doi: 10.1186/s13321-017-0192-4 (PMC5289135; doi:10.1186/s13321-017-0192-4)
Supplement: Supplementary file 1 — Additional file 1. Supplementary file contains dissimilarity matrix data for all the oligopeptides available in the database including the one discussed in this paper. [file 13321_2017_192_MOESM1_ESM.tar › SI/gluH.dipeptide/traj.gluH.dipeptide.Hg.xyz]

29
Lattice="100 0 0 0 100 0 0 0 100" Properties=species:S:1:pos:R:3
C    -1.342077  -0.041650  0.139832
C    -0.969045  -0.128844  1.587911
O    0.237805  -0.259817  1.905611
H    -0.849416  -0.853277  -0.409640
H    -0.943261  0.900845  -0.262948
H    -2.422020  -0.076595  -0.039541
N    -1.979762  -0.056457  2.493450
C    -1.922620  -0.042993  3.963456
C    -1.125203  1.185246  4.487655
O    0.146679  1.219962  4.649736
H    -2.909145  0.053549  2.097821
H    -2.961937  0.154764  4.249965
C    -1.548214  -1.398956  4.687876
C    -1.218830  -2.655338  3.838340
C    0.135727  -3.295693  4.046229
O    1.248728  -2.710745  4.164222
O    0.097285  -4.598571  4.066168
H    -2.418574  -1.655012  5.303255
H    -0.766010  -1.213502  5.443267
H    -1.277850  -2.441756  2.757782
H    -1.964405  -3.438621  4.013559
N    -1.816485  2.268590  4.785688
C    -1.218171  3.523487  5.262160
H    -2.829976  2.230758  4.710526
H    -1.974666  4.309666  5.198291
H    -0.355999  3.783644  4.639106
H    -0.890682  3.413648  6.303781
H    0.996300  -4.992311  4.145604
Hg    1.174824  -0.555019  4.008839
29
Lattice="100 0 0 0 100 0 0 0 100" Properties=species:S:1:pos:R:3
C    0.393872  -0.993078  0.461685
C    -0.306414  -0.047044  1.384335
O    0.450457  0.543189  2.232659
H    0.856330  -1.793225  1.056617
H    1.209924  -0.457086  -0.041965
H    -0.269957  -1.434691  -0.289245
N    -1.635515  0.097096  1.238852
C    -2.661121  0.941422  1.910552
C    -2.373526  2.443983  1.685878
O    -1.528841  3.057846  2.384669
H    -2.010947  -0.479554  0.490019
H    -3.579850  0.707134  1.358428
C    -2.925859  0.512680  3.395444
C    -3.555176  1.555622  4.351017
C    -2.701173  2.201123  5.436584
O    -1.446473  2.266186  5.504418
O    -3.310207  2.773573  6.440677
H    -2.031089  0.055167  3.847652
H    -3.617163  -0.338222  3.339730
H    -4.396281  1.079020  4.875941
H    -4.007281  2.395671  3.796579
N    -3.071794  3.043135  0.724392
C    -2.908487  4.446995  0.334773
H    -3.754992  2.497248  0.205732
H    -2.119215  4.896253  0.941748
H    -3.850360  4.986188  0.491382
H    -2.636858  4.501225  -0.726164
H    -4.284336  2.684211  6.420394
Hg    -0.262667  1.696933  3.839216
29
Lattice="100 0 0 0 100 0 0 0 100" Properties=species:S:1:pos:R:3
C    0.372228  0.570540  0.230106
C    0.061150  0.192146  1.645234
O    0.997188  0.004013  2.457852
H    0.792012  1.587318  0.229279
H    -0.498965  0.546188  -0.433499
H    1.153366  -0.093651  -0.159198
N    -1.251331  0.075389  1.983724
C    -1.834570  -0.204642  3.302025
C    -1.432635  0.895601  4.323066
O    -0.413224  0.831708  5.102657
H    -1.916993  0.238843  1.233858
H    -2.906756  -0.052438  3.140997
C    -1.710250  -1.682793  3.851486
C    -0.930714  -2.740769  3.023942
C    0.236229  -3.430808  3.694642
O    1.135335  -2.898504  4.404701
O    0.293640  -4.710153  3.452184
H    -2.738612  -2.052220  3.938749
H    -1.372018  -1.665239  4.901107
H    -0.517754  -2.306433  2.097871
H    -1.608791  -3.532728  2.687798
N    -2.188875  1.974343  4.420464
C    -3.435410  2.300522  3.714478
H    -1.849650  2.663065  5.095333
H    -3.267905  2.385513  2.634145
H    -3.778232  3.271449  4.082531
H    -4.219334  1.563069  3.927871
H    1.091829  -5.125569  3.852212
Hg    0.945041  -0.764760  4.663389
29
Lattice="100 0 0 0 100 0 0 0 100" Properties=species:S:1:pos:R:3
C    0.776187  1.756357  -0.745074
C    0.009626  1.120716  0.373131
O    0.626503  0.173790  0.978572
H    0.247907  2.594044  -1.212862
H    1.008120  0.994799  -1.501880
H    1.738014  2.113188  -0.349901
N    -1.214575  1.605847  0.639748
C    -2.225807  1.446896  1.728628
C    -1.604461  1.324062  3.131235
O    -1.273153  0.203925  3.605205
H    -1.477701  2.338990  -0.015443
H    -2.732851  2.420522  1.712306
C    -3.393425  0.458219  1.441037
C    -3.189621  -1.040379  1.087353
C    -3.072199  -2.048313  2.208698
O    -2.000286  -2.583426  2.613003
O    -4.210351  -2.413038  2.727732
H    -3.924107  0.883352  0.578506
H    -4.095838  0.545607  2.282869
H    -2.345032  -1.183152  0.394625
H    -4.085433  -1.343662  0.525655
N    -1.487523  2.423953  3.870553
C    -1.870589  3.806024  3.560075
H    -1.109925  2.248996  4.803248
H    -2.961515  3.930931  3.560707
H    -1.448827  4.131566  2.602091
H    -1.456293  4.450621  4.340634
H    -4.091057  -3.082201  3.439939
Hg    -0.338787  -1.326229  2.102606
29
Lattice="100 0 0 0 100 0 0 0 100" Properties=species:S:1:pos:R:3
C    -0.974696  -0.352821  -0.623609
C    -0.658279  -0.651052  0.806891
O    0.582024  -0.579642  1.118033
H    -0.486091  -1.104265  -1.260025
H    -0.539027  0.620438  -0.887590
H    -2.049427  -0.340515  -0.834544
N    -1.682674  -0.955739  1.623736
C    -1.766082  -1.262459  3.075514
C    -1.270757  -0.061239  3.912214
O    -0.055755  0.062661  4.213647
H    -2.581255  -0.959011  1.147576
H    -2.843506  -1.349494  3.255386
C    -1.149198  -2.656747  3.438884
C    -0.723206  -2.913570  4.905172
C    0.757994  -2.973188  5.262780
O    1.737361  -2.541234  4.601187
O    1.096666  -3.538965  6.390494
H    -0.339604  -2.931352  2.743070
H    -1.924774  -3.393362  3.191687
H    -1.143756  -3.880075  5.220668
H    -1.161488  -2.173704  5.595689
N    -2.164451  0.836499  4.322552
C    -3.612128  0.885961  4.086303
H    -1.754812  1.610263  4.847937
H    -4.007683  1.755004  4.619421
H    -4.118069  -0.003754  4.481926
H    -3.841527  1.013014  3.020788
H    0.345234  -3.921673  6.886742
Hg    1.401052  -1.277506  2.929367
29
Lattice="100 0 0 0 100 0 0 0 100" Properties=species:S:1:pos:R:3
C    -1.471536  0.231921  0.099795
C    -1.055771  0.061008  1.528519
O    0.160847  -0.047614  1.809851
H    -1.138859  1.224245  -0.238823
H    -2.552126  0.147357  -0.058128
H    -0.946871  -0.504979  -0.520439
N    -2.044731  0.035301  2.462761
C    -1.942759  -0.027895  3.928606
C    -1.174986  1.201421  4.495378
O    0.098979  1.278629  4.622395
H    -2.987782  0.143140  2.100295
H    -2.978992  0.114842  4.256060
C    -1.499598  -1.407391  4.567249
C    -1.145270  -2.603648  3.640644
C    0.244562  -3.206670  3.779923
O    1.319750  -2.563447  3.911778
O    0.401671  -4.500577  3.718619
H    -2.343561  -1.728779  5.188633
H    -0.703734  -1.237140  5.311250
H    -1.234471  -2.328135  2.576232
H    -1.882689  -3.402283  3.788738
N    -1.897144  2.241012  4.867128
C    -1.331061  3.494009  5.386805
H    -2.910306  2.168411  4.818369
H    -0.512237  3.827728  4.740535
H    -0.948661  3.341875  6.404050
H    -2.123229  4.246738  5.402910
H    -0.436747  -4.999401  3.648945
Hg    1.169314  -0.423680  3.874919
29
Lattice="100 0 0 0 100 0 0 0 100" Properties=species:S:1:pos:R:3
C    -0.215496  0.866839  -0.184412
C    -0.150566  0.235668  1.172082
O    0.934119  -0.399530  1.418363
H    -0.096140  0.089415  -0.950837
H    0.639528  1.550120  -0.290038
H    -1.141691  1.423753  -0.361889
N    -1.208047  0.407803  1.985049
C    -1.523645  0.188016  3.432189
C    -0.354662  0.504643  4.386330
O    0.577269  -0.312363  4.598021
H    -1.946677  0.932691  1.521705
H    -2.273592  0.969979  3.616304
C    -2.321493  -1.110688  3.769263
C    -1.848984  -2.547029  3.402312
C    -0.920737  -3.281407  4.355737
O    0.327663  -3.381221  4.208231
O    -1.395764  -3.910233  5.396505
H    -3.286290  -0.993965  3.257554
H    -2.554982  -1.055360  4.843115
H    -1.407660  -2.578963  2.393548
H    -2.761337  -3.158604  3.322758
N    -0.418492  1.670963  5.023336
C    0.574125  2.128679  5.999393
H    -1.220745  2.274616  4.864237
H    0.200700  1.972007  7.019588
H    0.757464  3.196915  5.843340
H    1.499983  1.564729  5.862372
H    -2.372256  -3.912274  5.448879
Hg    1.086110  -1.859221  2.926166
29
Lattice="100 0 0 0 100 0 0 0 100" Properties=species:S:1:pos:R:3
C    0.223316  1.301967  -0.901972
C    -0.403376  0.894327  0.395319
O    0.105993  -0.026312  1.074148
H    0.441299  0.406284  -1.496343
H    1.190462  1.778081  -0.682795
H    -0.388531  1.996158  -1.488225
N    -1.523356  1.565240  0.784464
C    -2.270014  1.427246  2.040291
C    -1.355550  1.744766  3.257380
O    -0.702465  0.868226  3.933078
H    -1.852184  2.287894  0.150685
H    -2.978928  2.261156  2.007224
C    -3.170732  0.136345  2.209432
C    -3.164210  -0.951329  1.098208
C    -2.763411  -2.365563  1.490462
O    -1.810403  -2.682756  2.251762
O    -3.399291  -3.385384  0.982780
H    -4.200890  0.504716  2.278103
H    -3.009519  -0.310016  3.204617
H    -2.482090  -0.678562  0.275195
H    -4.158890  -0.994836  0.637473
N    -1.239659  3.001670  3.647140
C    -1.901157  4.202241  3.118963
H    -0.602085  3.137504  4.434579
H    -1.599035  4.396723  2.082826
H    -1.582937  5.050649  3.731006
H    -2.992853  4.122911  3.195199
H    -4.157737  -3.139052  0.416490
Hg    -0.645768  -1.070296  3.038510
29
Lattice="100 0 0 0 100 0 0 0 100" Properties=species:S:1:pos:R:3
C    0.662891  1.884321  -0.729847
C    -0.041532  1.209511  0.405461
O    0.707877  0.495742  1.160589
H    1.477240  2.497956  -0.318277
H    0.006217  2.519565  -1.333855
H    1.132811  1.123086  -1.367152
N    -1.362909  1.426488  0.532706
C    -2.396606  1.172547  1.580148
C    -1.871384  1.345259  3.017601
O    -1.353993  0.383444  3.644043
H    -1.721859  2.008126  -0.221479
H    -3.095005  2.004201  1.418268
C    -3.311829  -0.071276  1.361824
C    -2.783349  -1.522891  1.173355
C    -2.532491  -2.383413  2.401056
O    -1.397944  -2.594845  2.910843
O    -3.514198  -3.015631  2.984075
H    -3.871524  0.145741  0.442114
H    -4.059773  -0.045736  2.168346
H    -1.878443  -1.542188  0.545517
H    -3.542941  -2.051015  0.575895
N    -2.038781  2.523279  3.613773
C    -2.673688  3.746232  3.109500
H    -1.702831  2.541614  4.578169
H    -3.762590  3.630394  3.027425
H    -2.247380  4.050081  2.146217
H    -2.473530  4.546887  3.827363
H    -4.372711  -2.929147  2.523928
Hg    -0.020356  -1.062902  2.377639
29
Lattice="100 0 0 0 100 0 0 0 100" Properties=species:S:1:pos:R:3
C    0.742158  0.479207  0.544821
C    -0.513117  1.091030  1.065639
O    -0.808807  2.265867  0.661846
H    1.146472  -0.289503  1.211709
H    1.487042  1.274301  0.411795
H    0.555775  0.055667  -0.454486
N    -1.315268  0.449643  1.938768
C    -1.488937  -0.979927  2.262115
C    -1.291877  -1.901924  1.057429
O    -1.850101  -1.686483  -0.088775
H    -2.006140  1.044979  2.395354
H    -0.756975  -1.270416  3.032236
C    -2.906374  -1.159306  2.895666
C    -4.168070  -0.959402  2.006347
C    -4.039979  0.301982  1.158253
O    -4.350369  1.418202  1.711349
O    -3.486605  0.241440  0.022811
H    -2.946360  -0.477992  3.758853
H    -2.961881  -2.173234  3.314430
H    -5.037794  -0.876517  2.668072
H    -4.328837  -1.809033  1.331772
N    -0.561911  -2.981093  1.209798
C    -0.361466  -4.033203  0.203506
H    -0.092042  -3.107048  2.105192
H    -0.508317  -5.006858  0.684022
H    0.663418  -3.974898  -0.184439
H    -1.074916  -3.903286  -0.612919
H    -2.538986  -0.901767  -0.102536
Hg    -3.004776  2.728963  0.520364
29
Lattice="100 0 0 0 100 0 0 0 100" Properties=species:S:1:pos:R:3
C    0.247950  1.790431  1.799093
C    -0.351234  0.423359  1.906478
O    0.413340  -0.526248  2.253584
H    1.167846  1.737125  1.204002
H    0.531453  2.130916  2.805604
H    -0.442993  2.515583  1.353983
N    -1.670915  0.274201  1.630577
C    -2.349381  -0.985056  1.875155
C    -2.181973  -1.981884  0.699987
O    -1.396251  -2.977633  0.821892
H    -2.195032  1.107488  1.372815
H    -1.771794  -1.417474  2.694718
C    -3.750901  -0.959178  2.494450
C    -4.062383  -2.343744  3.124714
C    -3.174894  -2.780675  4.281231
O    -1.942081  -2.996320  4.275743
O    -3.862094  -2.959142  5.388871
H    -4.541623  -0.723825  1.768748
H    -3.781404  -0.175501  3.264577
H    -3.997491  -3.137975  2.362998
H    -5.094903  -2.343978  3.489990
N    -2.859010  -1.791129  -0.416967
C    -2.763639  -2.645364  -1.608687
H    -3.525318  -1.022567  -0.447469
H    -2.909112  -2.021606  -2.495909
H    -3.537472  -3.423196  -1.580580
H    -1.777289  -3.116779  -1.637837
H    -3.284144  -3.284699  6.114823
Hg    -0.125259  -2.746129  2.691416
29
Lattice="100 0 0 0 100 0 0 0 100" Properties=species:S:1:pos:R:3
C    0.643645  0.683779  0.279222
C    0.146998  0.997327  1.647021
O    0.816799  1.946489  2.254976
H    1.704131  0.398857  0.340740
H    0.589265  1.585483  -0.346342
H    0.074919  -0.129374  -0.184239
N    -0.875632  0.333318  2.149534
C    -1.485334  0.303156  3.484781
C    -2.182805  -1.111278  3.492204
O    -2.568759  -1.536311  2.407243
H    -1.344927  -0.391530  1.567594
H    -0.701984  0.328601  4.263458
C    -2.573135  1.417866  3.655682
C    -2.976618  1.802240  5.091328
C    -2.170489  2.813365  5.883626
O    -1.037837  3.318173  5.602610
O    -2.646035  3.260459  7.008133
H    -3.480332  1.054621  3.150829
H    -2.313065  2.319581  3.073931
H    -3.063079  0.905321  5.730400
H    -4.000634  2.210687  5.057716
N    -2.359918  -1.700003  4.683844
C    -3.027455  -3.003387  4.816193
H    -1.826531  -1.366561  5.480619
H    -3.463369  -3.078050  5.816848
H    -2.313169  -3.822734  4.665270
H    -3.817252  -3.076040  4.063283
H    -3.535675  2.918818  7.236056
Hg    0.050706  2.743758  3.951905
29
Lattice="100 0 0 0 100 0 0 0 100" Properties=species:S:1:pos:R:3
C    0.223806  1.051693  1.350257
C    0.172230  -0.275765  2.025990
O    1.288461  -0.847999  2.291155
H    1.180650  1.533430  1.581963
H    -0.602203  1.706531  1.649261
H    0.194782  0.905333  0.258423
N    -0.981903  -0.868144  2.376824
C    -2.334207  -0.728861  1.802832
C    -3.360572  -1.006815  2.904081
O    -3.334833  -2.103588  3.595771
H    -0.857110  -1.713756  2.936284
H    -2.457068  0.310685  1.472346
C    -2.559388  -1.633061  0.541669
C    -2.568410  -3.182276  0.691980
C    -1.350354  -3.615612  1.494067
O    -0.274947  -3.832255  0.822095
O    -1.382415  -3.566770  2.755673
H    -1.785536  -1.342967  -0.182854
H    -3.521575  -1.345849  0.093325
H    -2.543008  -3.620750  -0.311744
H    -3.471176  -3.542027  1.201575
N    -4.315668  -0.142894  3.139015
C    -5.401520  -0.307846  4.117245
H    -4.301219  0.729754  2.614158
H    -6.339564  0.010998  3.650331
H    -5.198567  0.322538  4.992426
H    -5.467181  -1.354277  4.422692
H    -2.604413  -2.775443  3.309845
Hg    1.281931  -3.085456  2.155041
29
Lattice="100 0 0 0 100 0 0 0 100" Properties=species:S:1:pos:R:3
C    -1.693009  -1.913088  1.171755
C    -0.790128  -0.905859  1.816105
O    0.346504  -0.771938  1.212939
H    -1.743361  -1.715887  0.092430
H    -2.698021  -1.892320  1.606181
H    -1.249744  -2.911839  1.293769
N    -1.216558  -0.278197  2.912100
C    -0.740298  0.974071  3.536866
C    0.370030  0.752499  4.604038
O    1.623121  0.839305  4.297981
H    -2.242434  -0.460704  3.145836
H    -0.269075  1.609032  2.763142
C    -1.938432  1.770871  4.105671
C    -3.091011  2.069343  3.129190
C    -4.108811  0.947368  3.037839
O    -3.836691  -0.241977  3.224993
O    -5.318112  1.382506  2.735392
H    -1.536897  2.722905  4.477577
H    -2.363796  1.243314  4.973832
H    -2.729819  2.280774  2.109104
H    -3.610122  2.982844  3.444985
N    0.049484  0.517057  5.855770
C    1.005135  0.296805  6.948919
H    -0.937703  0.555922  6.104027
H    0.536699  -0.361986  7.686386
H    1.256017  1.254713  7.423772
H    1.917080  -0.159512  6.553995
H    -5.941571  0.627874  2.666833
Hg    1.890523  0.308108  2.218572
29
Lattice="100 0 0 0 100 0 0 0 100" Properties=species:S:1:pos:R:3
C    1.781725  -0.124510  1.701364
C    1.293022  -1.355550  1.002181
O    2.119404  -1.902796  0.166685
H    2.826046  -0.263967  2.006315
H    1.173712  0.135635  2.573810
H    1.771576  0.713642  0.988725
N    0.111508  -1.946532  1.147071
C    -1.101082  -1.410996  1.720109
C    -1.114041  -1.636488  3.232485
O    -0.302256  -2.542319  3.714819
H    0.260488  -2.868828  2.969372
H    -1.228523  -0.335183  1.515979
C    -2.294492  -2.216090  1.101511
C    -2.359503  -2.137800  -0.458062
C    -2.241170  -3.486449  -1.153163
O    -1.168336  -4.084527  -1.421204
O    -3.319990  -4.130923  -1.520092
H    -3.240886  -1.849484  1.516391
H    -2.190703  -3.259162  1.431305
H    -1.560321  -1.494279  -0.850761
H    -3.302433  -1.666817  -0.764489
N    -1.885527  -1.022966  4.087778
C    -2.887577  0.016956  3.836110
H    -1.777141  -1.319595  5.062815
H    -3.892349  -0.395443  3.991715
H    -2.800713  0.405140  2.818232
H    -2.726154  0.836137  4.545829
H    -4.146554  -3.636016  -1.355407
Hg    0.729432  -3.293905  -0.742117
29
Lattice="100 0 0 0 100 0 0 0 100" Properties=species:S:1:pos:R:3
C    1.084314  -0.013485  1.317155
C    0.424297  -0.077133  2.652003
O    1.149093  -0.387421  3.656222
H    0.378418  -0.133594  0.488401
H    1.841253  -0.807009  1.266029
H    1.624707  0.940867  1.220092
N    -0.890894  0.169918  2.813407
C    -1.868325  0.910566  1.993549
C    -1.265203  2.114476  1.276928
O    -0.475307  2.954370  1.869549
H    -1.270459  -0.123702  3.713352
H    -2.294427  0.237097  1.237126
C    -3.046910  1.348180  2.923853
C    -2.784474  2.412943  4.028137
C    -1.498361  2.103546  4.789347
O    -1.565371  1.238511  5.734687
O    -0.396789  2.565898  4.373595
H    -3.437573  0.425516  3.378424
H    -3.856013  1.731648  2.287442
H    -3.636039  2.399638  4.718122
H    -2.697745  3.422561  3.608676
N    -1.564980  2.369366  0.024590
C    -2.393320  1.592574  -0.910320
H    -1.180760  3.250424  -0.327338
H    -2.214258  1.984088  -1.915490
H    -3.458840  1.706321  -0.675778
H    -2.114104  0.533006  -0.900400
H    -0.399801  2.840061  2.902795
Hg    0.544503  0.525892  5.623556
29
Lattice="100 0 0 0 100 0 0 0 100" Properties=species:S:1:pos:R:3
C    -0.923674  0.607083  -0.278957
C    -0.813601  -0.005359  1.082973
O    0.322568  -0.445924  1.431160
H    -1.947250  0.916885  -0.518379
H    -0.569758  -0.115908  -1.025456
H    -0.256145  1.478524  -0.332338
N    -1.925031  -0.052956  1.856343
C    -1.902176  -0.489347  3.242805
C    -2.028209  -2.022724  3.390347
O    -0.973693  -2.706122  3.608869
H    -2.780468  0.329738  1.459126
H    -0.872249  -0.306243  3.545122
C    -2.666613  0.384316  4.257632
C    -1.696774  1.390850  4.925286
C    -0.574687  0.782082  5.756976
O    0.330463  0.004925  5.385074
O    -0.611439  1.197221  7.005840
H    -3.128209  -0.250716  5.025840
H    -3.484165  0.944501  3.783526
H    -2.259840  2.064638  5.580230
H    -1.218952  2.018774  4.155530
N    -3.206276  -2.607480  3.288297
C    -3.433581  -4.055502  3.397081
H    -4.025478  -2.013397  3.179871
H    -2.539278  -4.588827  3.062921
H    -4.286540  -4.321342  2.765569
H    -3.651998  -4.326689  4.437871
H    0.144305  0.835249  7.520154
Hg    0.898011  -1.401881  3.449920
29
Lattice="100 0 0 0 100 0 0 0 100" Properties=species:S:1:pos:R:3
C    0.310576  1.929473  1.794310
C    0.135351  0.450646  1.916946
O    1.216291  -0.230464  2.029944
H    -0.641460  2.460683  1.685307
H    0.972505  2.151560  0.947105
H    0.819854  2.293527  2.700069
N    -1.110154  -0.058760  1.903054
C    -1.635889  -1.336617  2.460582
C    -1.872401  -2.380565  1.342260
O    -0.877957  -3.045845  0.820125
H    -1.837121  0.634159  1.726827
H    -0.856557  -1.762197  3.116964
C    -2.841359  -0.958777  3.347694
C    -3.549766  -2.095165  4.114243
C    -4.936595  -2.388822  3.570027
O    -5.236012  -2.272678  2.380561
O    -5.780736  -2.785024  4.504296
H    -3.575635  -0.412887  2.734701
H    -2.454578  -0.234901  4.076871
H    -3.638562  -1.846718  5.177857
H    -2.989546  -3.044416  4.082241
N    -3.072234  -2.632413  0.900579
C    -3.365597  -3.588929  -0.175158
H    -3.918601  -2.278791  1.441423
H    -4.426088  -3.495092  -0.421789
H    -3.155043  -4.614467  0.155422
H    -2.753375  -3.367387  -1.056243
H    -6.653525  -2.992381  4.105720
Hg    1.041215  -2.297754  1.400061
29
Lattice="100 0 0 0 100 0 0 0 100" Properties=species:S:1:pos:R:3
C    -3.832787  -0.501977  -0.207528
C    -2.884682  -0.460659  0.949351
O    -1.682859  -0.801851  0.738376
H    -4.869690  -0.313256  0.093388
H    -3.760084  -1.479834  -0.699726
H    -3.525050  0.254628  -0.943583
N    -3.359763  -0.063722  2.157394
C    -2.458643  0.140084  3.276394
C    -2.118933  -1.174101  4.020738
O    -0.932891  -1.641708  3.928315
H    -4.338092  0.208938  2.210984
H    -1.526785  0.406169  2.774740
C    -2.644352  1.369962  4.178713
C    -1.303569  1.708294  4.887866
C    -0.156126  2.145282  3.991858
O    0.448544  1.475692  3.123121
O    0.210914  3.386512  4.224506
H    -3.411584  1.231183  4.949759
H    -2.964845  2.214847  3.552645
H    -0.942527  0.843435  5.467248
H    -1.479823  2.517241  5.604982
N    -3.000366  -1.824496  4.759652
C    -4.380544  -1.476735  5.100254
H    -2.639233  -2.685151  5.178894
H    -5.022404  -2.341278  4.892726
H    -4.734845  -0.628714  4.510920
H    -4.453484  -1.230354  6.167149
H    0.979972  3.639219  3.666007
Hg    0.159530  -0.708649  2.170855
29
Lattice="100 0 0 0 100 0 0 0 100" Properties=species:S:1:pos:R:3
C    1.102403  1.077711  0.185910
C    0.159510  1.421596  1.293069
O    0.131886  2.560012  1.847371
H    1.131158  1.901523  -0.537528
H    0.847013  0.146608  -0.331492
H    2.113500  0.961963  0.606738
N    -0.696158  0.468963  1.718622
C    -1.636897  0.548658  2.853573
C    -2.261885  1.948296  3.009045
O    -1.954575  2.761445  3.968321
H    -0.703434  -0.407187  1.201071
H    -2.484912  -0.083899  2.552172
C    -1.127302  -0.069418  4.198016
C    0.382807  -0.089774  4.508173
C    1.067250  1.262680  4.329363
O    2.174702  1.252542  3.698575
O    0.488592  2.328352  4.693425
H    -1.435219  -1.124461  4.207860
H    -1.685655  0.397711  5.020732
H    0.921742  -0.819478  3.896522
H    0.518857  -0.387302  5.559569
N    -3.239654  2.293246  2.208073
C    -3.969871  3.567434  2.255126
H    -3.547142  1.610946  1.517879
H    -3.332216  4.340769  2.690100
H    -4.873875  3.452026  2.867202
H    -4.255028  3.840269  1.234552
H    -1.065397  2.537207  4.401238
Hg    2.010799  3.411561  3.068725
29
Lattice="100 0 0 0 100 0 0 0 100" Properties=species:S:1:pos:R:3
C    -0.882453  -0.937143  -0.231039
C    -0.749062  0.239009  0.686105
O    -0.206674  1.275796  0.129510
H    0.098549  -1.186410  -0.654822
H    -1.535517  -0.655336  -1.070493
H    -1.311286  -1.802846  0.285352
N    -1.183633  0.124225  1.939186
C    -1.560250  1.172979  2.907259
C    -0.405028  1.541888  3.875772
O    0.405328  2.510540  3.598867
H    -1.609499  -0.819946  2.206288
H    -1.746695  2.111335  2.353841
C    -2.947163  0.866130  3.541429
C    -3.244146  -0.363837  4.422057
C    -3.112623  -1.740604  3.796489
O    -2.416694  -2.010518  2.816207
O    -3.824317  -2.641441  4.451312
H    -3.649951  0.856750  2.695538
H    -3.213848  1.755442  4.130813
H    -4.283976  -0.261044  4.766105
H    -2.683247  -0.387464  5.372111
N    -0.239566  0.901038  5.010748
C    0.819043  1.178750  5.990960
H    -0.932369  0.197557  5.254545
H    1.724878  1.503345  5.470583
H    1.014021  0.262016  6.554953
H    0.495311  1.970283  6.679567
H    -3.701927  -3.527493  4.047886
Hg    0.478617  2.803815  1.452854
29
Lattice="100 0 0 0 100 0 0 0 100" Properties=species:S:1:pos:R:3
C    0.480285  0.498388  -0.186598
C    0.310568  0.548127  1.301231
O    1.295850  0.551760  2.086264
H    -0.454307  0.341043  -0.735478
H    1.187491  -0.302144  -0.437928
H    0.918322  1.448888  -0.526743
N    -0.957812  0.574829  1.771602
C    -1.558575  0.622201  3.128201
C    -2.417193  1.892818  3.205466
O    -1.907392  3.069298  3.044068
H    -1.657794  0.437370  1.044686
H    -2.252113  -0.232775  3.141826
C    -0.679504  0.421671  4.398937
C    -0.031205  1.630502  5.119629
C    1.000486  2.292414  4.208397
O    2.213016  1.947622  4.420933
O    0.628349  3.015641  3.247223
H    0.076229  -0.342126  4.183133
H    -1.358182  -0.021187  5.142914
H    0.465537  1.262615  6.022941
H    -0.768451  2.386853  5.420763
N    -3.704253  1.788263  3.437548
C    -4.643377  2.908618  3.586842
H    -4.093509  0.849746  3.511488
H    -5.265435  2.984485  2.685940
H    -4.087372  3.837673  3.729746
H    -5.284885  2.712309  4.452711
H    -0.866857  3.082708  3.050249
Hg    2.992825  2.163728  2.377276
29
Lattice="100 0 0 0 100 0 0 0 100" Properties=species:S:1:pos:R:3
C    0.749125  -0.094105  0.260170
C    0.581089  -0.000501  1.743702
O    1.337756  0.848169  2.330863
H    1.804721  -0.275171  0.021082
H    0.481068  0.877333  -0.182346
H    0.120506  -0.873229  -0.185808
N    -0.333431  -0.789046  2.338229
C    -0.972645  -0.652232  3.661103
C    -0.264664  -1.493896  4.759069
O    0.649995  -0.949248  5.514167
H    -0.782905  -1.450583  1.708915
H    -0.812729  0.389428  3.985191
C    -2.529711  -0.784770  3.575851
C    -3.211556  -1.626622  2.488232
C    -3.158904  -3.135273  2.605514
O    -2.418124  -3.766477  3.358964
O    -4.010778  -3.717559  1.777746
H    -2.900522  0.238082  3.429257
H    -2.892004  -1.085310  4.568227
H    -2.889795  -1.356486  1.467847
H    -4.276571  -1.348784  2.485812
N    -0.612773  -2.728107  4.977956
C    -0.012563  -3.607277  5.983359
H    -1.397081  -3.122117  4.377765
H    -0.511888  -3.461693  6.951184
H    1.054097  -3.390308  6.097532
H    -0.163270  -4.641114  5.658849
H    -3.961868  -4.692933  1.872678
Hg    1.615730  0.671970  4.487691
29
Lattice="100 0 0 0 100 0 0 0 100" Properties=species:S:1:pos:R:3
C    0.025846  -0.743942  0.694046
C    -0.549653  -0.549295  2.055093
O    0.167562  -0.900987  3.056654
H    1.119523  -0.713923  0.762149
H    -0.321220  0.010138  -0.020885
H    -0.243989  -1.746572  0.325257
N    -1.763361  -0.008355  2.259977
C    -2.944677  0.018184  1.378265
C    -3.783797  1.245719  1.730597
O    -4.151779  1.485660  2.953433
H    -1.972741  0.166699  3.243935
H    -2.593588  0.120501  0.345322
C    -3.793479  -1.299028  1.442516
C    -4.529930  -1.676505  2.760244
C    -3.560204  -1.568987  3.928742
O    -2.858091  -2.614904  4.183432
O    -3.351348  -0.445777  4.468606
H    -3.112436  -2.113674  1.159117
H    -4.554062  -1.246800  0.649630
H    -4.896627  -2.704270  2.661528
H    -5.389145  -1.022540  2.955897
N    -4.197675  2.085205  0.814882
C    -3.912737  2.085396  -0.628502
H    -4.784956  2.844783  1.170404
H    -2.858184  2.321485  -0.816605
H    -4.526902  2.865694  -1.085975
H    -4.184522  1.126870  -1.084667
H    -3.902813  0.752166  3.635559
Hg    -0.951325  -1.747990  4.811856
29
Lattice="100 0 0 0 100 0 0 0 100" Properties=species:S:1:pos:R:3
C    -1.668548  -1.887233  0.526957
C    -0.744722  -1.038525  1.343209
O    0.505596  -1.195065  1.086641
H    -2.706004  -1.807276  0.872088
H    -1.335437  -2.931585  0.554218
H    -1.615069  -1.553065  -0.520339
N    -1.267008  -0.191710  2.236808
C    -0.576786  0.905477  2.933262
C    0.069680  0.413364  4.250554
O    1.361591  0.344031  4.348204
H    -2.264786  -0.283824  2.442944
H    0.271034  1.192616  2.289518
C    -1.406184  2.223406  2.988546
C    -2.495925  2.485685  4.044346
C    -3.562488  1.426208  4.158425
O    -3.288969  0.219201  4.229430
O    -4.791128  1.901264  4.198382
H    -1.831746  2.343032  1.980922
H    -0.669716  3.032022  3.093798
H    -2.957138  3.455492  3.821297
H    -2.050471  2.594388  5.047369
N    -0.697972  0.065329  5.252921
C    -0.235220  -0.450188  6.540213
H    -1.724746  0.123538  5.065166
H    0.773295  -0.862220  6.441881
H    -0.940546  -1.217233  6.877513
H    -0.216599  0.361401  7.281087
H    -5.435172  1.172465  4.334399
Hg    2.066184  -0.431999  2.423244
29
Lattice="100 0 0 0 100 0 0 0 100" Properties=species:S:1:pos:R:3
C    0.166096  0.514306  -0.149000
C    -0.271228  0.481319  1.274990
O    0.377484  1.321843  2.044659
H    1.242468  0.290022  -0.192601
H    0.035018  1.526855  -0.554169
H    -0.379776  -0.212058  -0.760220
N    -1.232390  -0.344469  1.648949
C    -1.630514  -0.936138  2.940857
C    -1.723035  -2.477986  2.538708
O    -1.943248  -2.713906  1.351081
H    -1.558055  -1.036234  0.927769
H    -0.838329  -0.814995  3.698299
C    -3.045896  -0.538795  3.440524
C    -3.388575  0.914429  3.900851
C    -2.872506  1.320056  5.261426
O    -1.702477  1.777093  5.487938
O    -3.598793  1.219117  6.332288
H    -3.311904  -1.237189  4.246589
H    -3.743938  -0.756156  2.619657
H    -4.485570  0.992127  3.912073
H    -3.055405  1.658839  3.159176
N    -1.601079  -3.371121  3.521839
C    -1.714046  -4.820481  3.309941
H    -1.351992  -3.053458  4.453622
H    -2.431588  -5.240833  4.023188
H    -0.736858  -5.297879  3.450071
H    -2.062819  -4.997640  2.289552
H    -4.519513  0.929282  6.166360
Hg    -0.428640  1.702865  3.862385
29
Lattice="100 0 0 0 100 0 0 0 100" Properties=species:S:1:pos:R:3
C    -0.847783  2.373806  1.728463
C    0.043501  1.207391  1.920128
O    1.314712  1.513695  1.988095
H    -0.483496  3.205820  2.344402
H    -1.894899  2.166543  1.963025
H    -0.776021  2.704717  0.679819
N    -0.363493  -0.042367  2.004111
C    -1.743072  -0.550907  1.958744
C    -1.715462  -1.897376  2.736883
O    -0.616297  -2.495184  2.870340
H    0.313175  -0.800606  2.168875
H    -2.392581  0.141323  2.512314
C    -2.309661  -0.678127  0.512833
C    -1.447429  -1.345664  -0.574697
C    -0.918829  -2.704156  -0.073831
O    -1.767675  -3.579680  0.254560
O    0.328939  -2.784341  0.126253
H    -2.515913  0.342706  0.156278
H    -3.281032  -1.185731  0.581258
H    -0.588305  -0.734883  -0.867096
H    -2.067006  -1.526361  -1.462533
N    -2.869600  -2.346711  3.213548
C    -3.013881  -3.628782  3.901088
H    -3.712167  -1.797464  3.062527
H    -3.957069  -3.625239  4.454834
H    -2.182612  -3.770872  4.599335
H    -3.041863  -4.457592  3.176756
H    1.928701  0.758757  2.094458
Hg    -0.088530  -4.592795  1.547762
29
Lattice="100 0 0 0 100 0 0 0 100" Properties=species:S:1:pos:R:3
C    1.660450  -1.029759  1.525442
C    0.834713  -0.946387  2.761235
O    1.493122  -1.216948  3.863126
H    2.094238  -2.037843  1.452958
H    2.499300  -0.323562  1.596240
H    1.070030  -0.822469  0.626585
N    -0.443389  -0.632496  2.684047
C    -1.525802  -0.618581  3.677191
C    -2.802430  -0.764251  2.762242
O    -2.702958  -0.285147  1.634074
H    -0.861202  -0.414494  1.754752
H    -1.435148  -1.491504  4.344729
C    -1.590614  0.751285  4.436224
C    -2.343530  0.806315  5.778356
C    -1.679496  0.365192  7.068261
O    -0.554230  -0.204865  7.226174
O    -2.290398  0.574736  8.197031
H    -2.087826  1.462644  3.760333
H    -0.581039  1.184794  4.546727
H    -3.300711  0.261097  5.722084
H    -2.636167  1.855942  5.953306
N    -3.921391  -1.319446  3.253795
C    -4.135974  -2.132896  4.447666
H    -4.688395  -1.306347  2.579441
H    -4.378619  -3.165291  4.164732
H    -4.969393  -1.732191  5.038886
H    -3.239565  -2.163199  5.075719
H    -3.143914  1.048734  8.113571
Hg    0.624847  -0.788810  5.641807
29
Lattice="100 0 0 0 100 0 0 0 100" Properties=species:S:1:pos:R:3
C    -3.913085  -0.432228  -0.104797
C    -2.915168  -0.438766  1.011256
O    -1.722217  -0.753470  0.722452
H    -3.599560  0.303698  -0.858308
H    -4.926051  -0.193264  0.238437
H    -3.908707  -1.415179  -0.593742
N    -3.343446  -0.111429  2.255180
C    -2.435048  0.043069  3.379005
C    -2.119193  -1.293420  4.088990
O    -0.987577  -1.841721  3.859712
H    -4.329454  0.117284  2.358520
H    -1.488202  0.266625  2.891222
C    -2.604675  1.299274  4.259536
C    -1.635089  2.414126  3.792091
C    -0.150949  2.111033  3.941246
O    0.516518  1.217518  3.376219
O    0.443950  2.953437  4.758801
H    -2.410341  1.049560  5.311312
H    -3.629691  1.691491  4.218568
H    -1.837720  3.332605  4.353788
H    -1.811689  2.641628  2.728337
N    -2.964242  -1.881212  4.915307
C    -4.277529  -1.425496  5.372145
H    -2.631328  -2.766091  5.305674
H    -5.020568  -2.204476  5.163157
H    -4.574856  -0.505885  4.862674
H    -4.251504  -1.239614  6.453010
H    1.408937  2.772162  4.812353
Hg    0.107484  -0.828261  2.131851
29
Lattice="100 0 0 0 100 0 0 0 100" Properties=species:S:1:pos:R:3
C    0.501264  0.281535  0.211482
C    0.091514  -0.075866  1.601638
O    0.234466  -1.301394  1.934787
H    -0.008851  -0.392398  -0.491568
H    1.579206  0.099211  0.095556
H    0.270345  1.319881  -0.051689
N    -0.421681  0.908923  2.379741
C    -0.916737  0.751983  3.740944
C    -2.397231  1.079491  3.957161
O    -2.975501  0.530978  4.976379
H    -0.306288  1.846872  1.999394
H    -0.921762  -0.335914  3.893339
C    -0.001849  1.421276  4.821304
C    -0.077855  0.815616  6.267625
C    -0.175246  -0.681320  6.045442
O    0.970391  -1.276262  5.807551
O    -1.283797  -1.205700  5.814941
H    -0.225538  2.494860  4.893441
H    1.029520  1.330200  4.456352
H    -0.953607  1.168630  6.823218
H    0.829388  1.100738  6.810525
N    -3.087107  1.890419  3.196622
C    -4.506270  2.236189  3.392661
H    -2.617981  2.324685  2.406071
H    -4.983896  1.477283  4.016715
H    -4.990052  2.278327  2.411709
H    -4.579475  3.216400  3.880451
H    -2.384068  -0.192519  5.433515
Hg    0.657066  -2.126375  3.904038
29
Lattice="100 0 0 0 100 0 0 0 100" Properties=species:S:1:pos:R:3
C    -0.363473  0.772720  0.225686
C    -0.193150  0.087326  1.548010
O    0.770596  -0.771673  1.570641
H    -0.573561  0.020139  -0.546105
H    0.580049  1.263522  -0.050173
H    -1.171272  1.512286  0.260356
N    -1.021024  0.406653  2.541134
C    -0.874923  0.091103  3.965881
C    -1.373006  -1.331898  4.332151
O    -0.508291  -2.228394  4.684512
H    -1.660201  1.250079  2.375363
H    0.203556  0.070816  4.213490
C    -1.487795  1.183072  4.879224
C    -1.056113  2.631181  4.582834
C    -1.856036  3.288175  3.473584
O    -2.331602  2.676556  2.510647
O    -1.988567  4.590080  3.644239
H    -1.180073  0.930656  5.903286
H    -2.581960  1.130704  4.865501
H    0.010797  2.703116  4.312805
H    -1.164164  3.235082  5.492381
N    -2.641909  -1.689920  4.342146
C    -3.861316  -0.924086  4.066039
H    -2.786482  -2.663096  4.627020
H    -3.665153  -0.095526  3.381723
H    -4.304581  -0.554733  5.000596
H    -4.575263  -1.608489  3.593536
H    -2.486729  4.980593  2.894303
Hg    1.177963  -2.023193  3.293271
29
Lattice="100 0 0 0 100 0 0 0 100" Properties=species:S:1:pos:R:3
C    0.912819  -0.065345  -0.040987
C    0.384635  -0.062182  1.351120
O    1.275293  0.140766  2.274146
H    1.731001  -0.796375  -0.113133
H    1.346095  0.919615  -0.266332
H    0.141158  -0.308977  -0.779481
N    -0.913235  -0.270152  1.567891
C    -1.652123  -0.434537  2.838593
C    -2.937709  -1.297047  2.509764
O    -3.991730  -0.698821  2.338390
H    -1.480018  -0.352592  0.723091
H    -1.026454  -1.030866  3.526750
C    -2.123718  0.923755  3.423999
C    -2.554582  0.926747  4.902537
C    -1.546388  1.117911  6.015779
O    -0.275224  1.110535  5.940634
O    -1.968507  1.322370  7.227831
H    -3.027455  1.175283  2.844376
H    -1.417587  1.743334  3.206031
H    -3.115659  0.006669  5.147070
H    -3.293615  1.734504  5.035953
N    -2.774796  -2.629141  2.412370
C    -1.567218  -3.423827  2.634073
H    -3.631253  -3.128964  2.176932
H    -1.802775  -4.466856  2.403855
H    -1.236121  -3.388772  3.681733
H    -0.746374  -3.122846  1.969566
H    -2.944130  1.365592  7.311600
Hg    0.678724  0.647205  4.168479
29
Lattice="100 0 0 0 100 0 0 0 100" Properties=species:S:1:pos:R:3
C    0.325165  0.228051  -0.352708
C    0.014681  -0.194814  1.048784
O    0.994465  -0.452331  1.811266
H    -0.572785  0.294660  -0.977715
H    1.036969  -0.479473  -0.795501
H    0.819461  1.209998  -0.322773
N    -1.285679  -0.276959  1.423985
C    -1.656418  -0.518917  2.806948
C    -1.665975  -2.028357  3.156404
O    -0.718771  -2.520946  3.852474
H    -1.990538  -0.044466  0.727951
H    -0.813305  -0.106891  3.362737
C    -2.812609  0.291771  3.404370
C    -2.712458  0.283330  4.956481
C    -1.457699  0.918353  5.558470
O    -0.283439  0.550554  5.362504
O    -1.597464  1.936821  6.382341
H    -3.802908  -0.089924  3.119398
H    -2.746539  1.321687  3.025807
H    -2.747212  -0.750449  5.337670
H    -3.604686  0.780086  5.357501
N    -2.654532  -2.791086  2.727206
C    -2.757078  -4.239182  2.954210
H    -3.420707  -2.344225  2.228353
H    -3.198424  -4.700744  2.065201
H    -3.396014  -4.441650  3.823335
H    -1.759196  -4.648064  3.134421
H    -2.528115  2.197041  6.525271
Hg    0.975809  -1.021875  4.055607
29
Lattice="100 0 0 0 100 0 0 0 100" Properties=species:S:1:pos:R:3
C    -0.858481  -0.199421  -0.461413
C    -0.634066  -0.309344  1.018216
O    0.542616  -0.705700  1.337316
H    -0.103971  0.480221  -0.881279
H    -1.857864  0.167432  -0.719669
H    -0.696342  -1.183147  -0.922250
N    -1.655330  0.022972  1.819775
C    -1.931804  0.180563  3.286083
C    -0.857321  0.966932  4.055911
O    0.265544  0.474950  4.370199
H    -2.472109  0.285831  1.272426
H    -2.816833  0.830766  3.266763
C    -2.458248  -1.089889  4.009998
C    -1.572085  -2.327539  4.257847
C    -0.638726  -2.222346  5.442190
O    -0.873979  -1.951424  6.569870
O    0.742830  -2.568223  5.066647
H    -3.326439  -1.431260  3.429826
H    -2.862531  -0.751654  4.976164
H    -1.062925  -2.679935  3.347941
H    -2.249681  -3.154979  4.528755
N    -1.189314  2.188688  4.453040
C    -0.321370  3.055055  5.256445
H    -2.120272  2.536724  4.238801
H    -0.480998  2.865919  6.326152
H    -0.567936  4.097177  5.032795
H    0.724606  2.855895  5.007047
H    1.300062  -2.511583  5.878081
Hg    1.160442  -1.330359  3.260811
29
Lattice="100 0 0 0 100 0 0 0 100" Properties=species:S:1:pos:R:3
C    -1.145256  2.417438  1.315871
C    -0.238112  1.311875  1.699476
O    1.009165  1.677177  1.860141
H    -0.856736  3.323064  1.863949
H    -2.200848  2.194957  1.491993
H    -1.001907  2.637637  0.245675
N    -0.608447  0.058651  1.858121
C    -1.959278  -0.509064  1.725799
C    -1.955731  -1.790999  2.602779
O    -0.839466  -2.320329  2.864131
H    0.071720  -0.656114  2.153586
H    -2.678793  0.198761  2.156669
C    -2.378531  -0.772476  0.247006
C    -1.372969  -1.443165  -0.705626
C    -0.800281  -2.723395  -0.062761
O    -1.613603  -3.637799  0.246113
O    0.425018  -2.694367  0.254939
H    -2.615755  0.205232  -0.199641
H    -3.316070  -1.341939  0.260897
H    -0.533031  -0.791112  -0.961978
H    -1.890032  -1.729333  -1.630477
N    -3.108418  -2.280268  3.043106
C    -4.477164  -1.806089  2.828992
H    -3.012781  -3.131448  3.597487
H    -5.049731  -1.975722  3.747027
H    -4.955804  -2.357360  2.008498
H    -4.498124  -0.734560  2.609471
H    1.633976  0.960709  2.093530
Hg    0.006412  -4.443565  1.745453
29
Lattice="100 0 0 0 100 0 0 0 100" Properties=species:S:1:pos:R:3
C    0.782445  2.246228  1.426912
C    0.337409  0.956517  2.025460
O    1.280414  0.327208  2.684006
H    1.618389  2.045690  0.739844
H    -0.025256  2.741424  0.877639
H    1.168664  2.907656  2.214150
N    -0.910467  0.552602  1.864472
C    -1.577982  -0.761128  1.944320
C    -2.378626  -0.771762  0.569461
O    -2.675353  0.330338  0.110778
H    -1.504571  1.122621  1.215252
H    -0.847214  -1.585672  1.940950
C    -2.657898  -0.880162  3.053952
C    -2.287643  -0.898670  4.570986
C    -1.687957  -2.182824  5.093644
O    -0.449271  -2.483712  5.031449
O    -2.412102  -3.105375  5.649738
H    -3.263277  -1.769020  2.827677
H    -3.334809  -0.023239  2.928424
H    -3.216581  -0.701249  5.125780
H    -1.615651  -0.063762  4.829166
N    -2.713664  -1.951039  0.033893
C    -2.301419  -3.290041  0.451437
H    -3.258912  -1.870782  -0.823802
H    -2.736440  -4.010343  -0.247109
H    -1.210444  -3.413421  0.412397
H    -2.673966  -3.546479  1.452944
H    -3.353721  -2.861062  5.763794
Hg    0.692576  -1.170422  3.915136
29
Lattice="100 0 0 0 100 0 0 0 100" Properties=species:S:1:pos:R:3
C    0.167574  -0.037678  -0.204762
C    0.239942  -0.005856  1.286727
O    1.363738  -0.380849  1.789143
H    0.945698  0.615226  -0.623227
H    -0.817797  0.244317  -0.590922
H    0.402798  -1.059835  -0.539949
N    -0.834499  0.411068  1.982225
C    -1.361407  0.100080  3.349879
C    -1.002911  1.102635  4.471295
O    0.192069  1.526699  4.769509
H    -1.567869  0.770564  1.374021
H    -2.441760  0.232703  3.212684
C    -1.183198  -1.384190  3.763009
C    -2.037428  -1.823796  4.974108
C    -3.518055  -1.503036  4.856784
O    -3.962712  -0.368386  4.665639
O    -4.286491  -2.571240  4.994642
H    -0.135989  -1.635852  3.988302
H    -1.453715  -1.987255  2.884346
H    -1.681897  -1.344903  5.899777
H    -1.908787  -2.903208  5.112857
N    -2.007264  1.513752  5.202825
C    -1.907577  2.398959  6.365688
H    -2.925982  1.071976  4.982742
H    -1.983544  3.445282  6.041158
H    -0.951443  2.251646  6.877655
H    -2.740769  2.174178  7.037817
H    -5.232573  -2.310590  4.955530
Hg    1.711661  0.482703  3.719793
29
Lattice="100 0 0 0 100 0 0 0 100" Properties=species:S:1:pos:R:3
C    -0.664167  -1.197573  0.582572
C    -1.216879  -0.731570  1.892378
O    -1.562140  -1.459131  2.810126
H    -0.183862  -0.404483  -0.001972
H    -1.489595  -1.615454  -0.012708
H    0.042963  -2.015930  0.759098
N    -1.378083  0.673903  2.041035
C    -1.821747  1.133246  3.329594
C    -3.236095  1.739240  3.302175
O    -3.885240  2.011125  4.407088
H    -0.808529  1.282971  1.457720
H    -1.975268  0.152114  3.855416
C    -0.748334  1.995250  4.074568
C    0.294068  1.190817  4.887434
C    0.044193  0.784922  6.332349
O    -1.027160  0.872226  7.014271
O    1.025934  0.280096  7.017671
H    -1.184552  2.807273  4.682733
H    -0.187802  2.552334  3.310681
H    1.231187  1.770934  4.916050
H    0.549212  0.256219  4.356364
N    -3.837473  1.920601  2.159671
C    -5.211394  2.391417  1.951485
H    -3.277867  1.660287  1.342909
H    -5.189887  3.420544  1.571354
H    -5.761936  2.358181  2.894517
H    -5.692358  1.743479  1.210745
H    1.875175  0.226692  6.531749
Hg    -2.770361  1.431855  6.037949
29
Lattice="100 0 0 0 100 0 0 0 100" Properties=species:S:1:pos:R:3
C    0.019686  -0.954113  -0.365536
C    0.091113  -0.483595  1.053296
O    1.252829  -0.523308  1.592515
H    0.486706  -1.947641  -0.430018
H    0.618406  -0.283773  -0.998092
H    -1.006838  -1.013944  -0.743500
N    -1.037868  -0.070482  1.650839
C    -1.427945  0.061361  3.077532
C    -1.140759  1.425008  3.733231
O    -0.099445  2.156311  3.518216
H    -1.832010  -0.036268  1.015532
H    -2.522675  0.018658  3.027071
C    -0.975418  -1.121268  3.992009
C    -2.075974  -2.159511  4.240182
C    -3.307223  -1.625526  4.948135
O    -3.591963  -0.432105  5.058001
O    -4.069356  -2.599139  5.418416
H    -0.634477  -0.719933  4.957904
H    -0.112433  -1.634414  3.550228
H    -1.676244  -2.993963  4.832676
H    -2.420501  -2.616649  3.297516
N    -2.055093  1.841548  4.582174
C    -1.975758  3.045678  5.402496
H    -2.864379  1.205189  4.711213
H    -2.548572  3.854714  4.926623
H    -0.935200  3.363079  5.513221
H    -2.426270  2.827905  6.377097
H    -4.873486  -2.227462  5.840413
Hg    1.716431  1.039607  3.065261
29
Lattice="100 0 0 0 100 0 0 0 100" Properties=species:S:1:pos:R:3
C    -1.533909  -1.885298  0.554475
C    -0.908406  -0.698980  1.217129
O    0.317197  -0.514229  1.257965
H    -1.157687  -2.794064  1.045016
H    -1.191905  -1.929886  -0.487784
H    -2.628597  -1.889505  0.582383
N    -1.757266  0.220445  1.796957
C    -1.343526  1.330553  2.646697
C    -0.453977  2.424853  2.001877
O    -0.611843  3.686073  2.372296
H    -2.752854  0.124741  1.622828
H    -2.291942  1.856811  2.846350
C    -0.698090  0.856309  4.003506
C    -1.663052  0.521280  5.160424
C    -2.128006  1.588631  6.141621
O    -2.041044  2.854630  6.049757
O    -2.707357  1.212832  7.243526
H    0.086919  1.554280  4.345387
H    -0.127506  -0.052657  3.770517
H    -1.188754  -0.253731  5.784476
H    -2.583033  0.043191  4.777759
N    0.448691  2.117889  1.123777
C    1.357234  3.043902  0.446830
H    0.543319  1.069462  0.981961
H    2.350472  2.583200  0.413462
H    1.393071  4.003163  0.969334
H    1.008530  3.200292  -0.582708
H    -2.756034  0.241639  7.364256
Hg    -1.333258  3.720551  4.294401
29
Lattice="100 0 0 0 100 0 0 0 100" Properties=species:S:1:pos:R:3
C    0.768824  1.597703  1.758403
C    0.187386  0.223442  1.885179
O    1.017871  -0.705106  2.168668
H    1.111176  1.922590  2.752789
H    0.040683  2.324497  1.380152
H    1.649280  1.566486  1.105742
N    -1.137656  0.067208  1.713822
C    -1.993441  -1.054592  2.170037
C    -2.250986  -2.039303  0.999921
O    -1.384078  -2.934352  0.669574
H    -1.632823  0.917814  1.450528
H    -1.412276  -1.626892  2.910123
C    -3.239657  -0.502874  2.898595
C    -3.774263  -1.365634  4.051232
C    -3.954292  -2.835346  3.736044
O    -3.286913  -3.432381  2.895891
O    -4.875375  -3.407553  4.500436
H    -4.047584  -0.280873  2.183785
H    -2.966678  0.471482  3.327751
H    -4.720324  -0.949079  4.418963
H    -3.082952  -1.322604  4.910020
N    -3.315917  -1.913846  0.241149
C    -3.619085  -2.787351  -0.902171
H    -4.006609  -1.215243  0.500973
H    -4.612488  -2.528302  -1.275944
H    -3.605147  -3.835105  -0.579133
H    -2.878516  -2.642005  -1.697391
H    -4.916705  -4.369216  4.312549
Hg    0.471548  -2.805562  1.783313
29
Lattice="100 0 0 0 100 0 0 0 100" Properties=species:S:1:pos:R:3
C    -1.420239  -0.441888  0.022752
C    -0.972150  -0.292531  1.445098
O    0.259340  -0.434267  1.688057
H    -1.065839  -1.404974  -0.366968
H    -0.936723  0.341433  -0.578031
H    -2.506360  -0.373018  -0.101289
N    -1.919080  -0.012013  2.367258
C    -1.835011  0.231580  3.822127
C    -0.953157  1.470135  4.136176
O    0.318742  1.429474  4.261892
H    -2.858499  0.064795  1.986827
H    -2.860369  0.522829  4.077175
C    -1.483795  -0.985286  4.755955
C    -1.338137  -2.391100  4.112359
C    -0.203391  -3.210884  4.672997
O    -0.211460  -4.269636  5.203824
O    1.093127  -2.572332  4.472840
H    -2.278206  -1.037526  5.509927
H    -0.591270  -0.735044  5.348944
H    -1.179499  -2.336089  3.025205
H    -2.244966  -2.987041  4.260471
N    -1.569501  2.626491  4.296833
C    -0.889471  3.895853  4.586514
H    -2.586217  2.638595  4.265708
H    -0.660695  3.965628  5.657878
H    -1.555787  4.715117  4.302960
H    0.041159  3.954307  4.013781
H    1.789004  -3.157446  4.849923
Hg    1.314455  -0.448160  3.684806
29
Lattice="100 0 0 0 100 0 0 0 100" Properties=species:S:1:pos:R:3
C    -0.175057  0.515690  -0.193946
C    -0.003163  0.018124  1.207874
O    1.177194  -0.254519  1.582576
H    0.418572  1.431220  -0.322778
H    -1.222550  0.721243  -0.441614
H    0.231285  -0.231162  -0.888993
N    -1.105933  -0.111799  1.982451
C    -1.046519  -0.450664  3.396010
C    -1.000893  -1.973440  3.646547
O    0.125502  -2.520541  3.898714
H    -1.998782  0.123728  1.554266
H    -0.050651  -0.130375  3.695367
C    -1.919127  0.394165  4.345931
C    -1.106537  1.591200  4.905529
C    0.133045  1.227697  5.729423
O    1.077732  0.515960  5.345992
O    0.250692  1.729073  6.943180
H    -2.267599  -0.233220  5.177635
H    -2.819047  0.778978  3.846371
H    -1.778587  2.218874  5.504214
H    -0.753790  2.226997  4.076886
N    -2.103065  -2.696132  3.598821
C    -2.159707  -4.150130  3.807758
H    -2.986204  -2.209701  3.460492
H    -2.315238  -4.373475  4.870998
H    -1.220163  -4.601314  3.476310
H    -2.994357  -4.551682  3.225593
H    -0.500720  2.297142  7.202100
Hg    1.840291  -1.050645  3.631114
29
Lattice="100 0 0 0 100 0 0 0 100" Properties=species:S:1:pos:R:3
C    -1.232324  -1.070714  0.315068
C    -0.840823  -0.646664  1.697608
O    0.383313  -0.685314  2.000953
H    -0.596226  -0.549264  -0.411143
H    -2.286521  -0.882458  0.084477
H    -1.027291  -2.146104  0.208922
N    -1.830260  -0.260286  2.532691
C    -1.823044  0.150566  3.953297
C    -1.022729  1.462521  4.183750
O    0.238080  1.507703  4.412738
H    -2.754994  -0.271577  2.111343
H    -2.872339  0.418830  4.123843
C    -1.490079  -0.940788  5.031090
C    -1.514242  -2.420774  4.610274
C    -0.313901  -3.068187  3.965687
O    -0.301179  -3.958937  3.179752
O    0.965983  -2.593434  4.487915
H    -2.251001  -0.819271  5.813425
H    -0.555039  -0.711432  5.567578
H    -2.369999  -2.658003  3.966232
H    -1.666876  -3.015529  5.528514
N    -1.698053  2.595244  4.167439
C    -1.102801  3.924452  4.359151
H    -2.709292  2.549144  4.063031
H    -0.115713  3.957003  3.888301
H    -1.001200  4.140211  5.430788
H    -1.762869  4.665752  3.900071
H    1.640507  -3.213713  4.126338
Hg    1.321914  -0.347979  4.041867
29
Lattice="100 0 0 0 100 0 0 0 100" Properties=species:S:1:pos:R:3
C    0.596026  -0.289083  0.070307
C    0.432475  -0.117458  1.545099
O    1.423664  -0.488471  2.262962
H    1.420817  0.349563  -0.276675
H    -0.314080  -0.054597  -0.493131
H    0.892864  -1.327348  -0.134579
N    -0.743572  0.383030  1.989062
C    -1.134745  0.560701  3.382569
C    -2.367133  -0.216164  3.858742
O    -2.338852  -0.655789  5.077742
H    -1.368615  0.701248  1.253313
H    -0.340356  0.037951  3.929086
C    -1.182294  2.046844  3.870590
C    -0.970358  2.251388  5.412849
C    0.161812  1.306869  5.771183
O    1.359646  1.756479  5.489220
O    -0.074813  0.104825  6.020445
H    -2.139232  2.512507  3.597066
H    -0.394977  2.585388  3.326937
H    -1.864461  2.002084  5.995391
H    -0.709062  3.299973  5.590319
N    -3.464545  -0.436640  3.176158
C    -3.841063  0.024730  1.835551
H    -4.165028  -0.985571  3.682936
H    -3.511647  1.056976  1.667951
H    -4.933799  0.020323  1.776123
H    -3.453876  -0.651317  1.062519
H    -1.460346  -0.418945  5.578676
Hg    2.073787  0.240629  4.201090
29
Lattice="100 0 0 0 100 0 0 0 100" Properties=species:S:1:pos:R:3
C    -0.963686  -1.638838  0.498736
C    -0.474650  -0.690666  1.549167
O    0.806731  -0.714883  1.723587
H    -0.395270  -2.575397  0.559849
H    -0.755387  -1.202617  -0.490510
H    -2.036298  -1.842841  0.589879
N    -1.367812  0.088580  2.165252
C    -1.420043  0.817327  3.477085
C    -0.812036  2.236627  3.521700
O    0.452861  2.503406  3.630327
H    -2.332553  -0.174927  1.933337
H    -2.502075  0.966744  3.573838
C    -1.015274  -0.041273  4.697326
C    -1.671511  -1.435895  4.755297
C    -3.155401  -1.474413  4.409386
O    -3.646352  -0.899266  3.442447
O    -3.841502  -2.235713  5.253107
H    -1.288062  0.541101  5.590143
H    0.077134  -0.183901  4.766279
H    -1.513082  -1.860103  5.753395
H    -1.177193  -2.125978  4.052863
N    -1.652383  3.248304  3.561491
C    -1.275218  4.661572  3.683623
H    -2.648652  3.033719  3.562468
H    -1.239603  4.946860  4.743664
H    -2.031921  5.263895  3.171703
H    -0.291847  4.821189  3.232649
H    -4.778556  -2.283891  4.965557
Hg    1.599667  0.894313  2.843175
29
Lattice="100 0 0 0 100 0 0 0 100" Properties=species:S:1:pos:R:3
C    -3.808437  -0.869103  -0.059654
C    -2.841064  -0.700268  1.069231
O    -1.644468  -1.070413  0.876210
H    -3.508529  -0.204622  -0.882809
H    -4.839284  -0.639414  0.233437
H    -3.748651  -1.897685  -0.436748
N    -3.293961  -0.164801  2.231000
C    -2.375096  0.162452  3.306364
C    -2.033454  -1.056662  4.196306
O    -0.853557  -1.545170  4.138080
H    -4.272936  0.107664  2.270851
H    -1.449171  0.362184  2.766494
C    -2.544665  1.495143  4.053790
C    -1.192036  1.920044  4.696219
C    -0.051026  2.222678  3.726307
O    0.483046  1.411105  2.944304
O    0.450835  3.439860  3.695315
H    -3.300883  1.454710  4.846992
H    -2.874725  2.254422  3.330440
H    -0.824406  1.134008  5.375248
H    -1.378608  2.798189  5.326942
N    -2.905810  -1.607199  5.022356
C    -4.277949  -1.210900  5.341230
H    -2.543838  -2.417354  5.531877
H    -4.332453  -0.840351  6.372756
H    -4.928652  -2.088499  5.246818
H    -4.636711  -0.435424  4.661439
H    0.025391  4.051770  4.326983
Hg    0.212098  -0.851365  2.258220
29
Lattice="100 0 0 0 100 0 0 0 100" Properties=species:S:1:pos:R:3
C    0.099229  -1.997702  -0.012927
C    -0.150283  -1.075573  1.137654
O    0.620603  -0.159008  1.455399
H    1.106061  -2.423334  0.079632
H    0.090689  -1.402754  -0.937388
H    -0.637370  -2.803344  -0.102959
N    -1.310958  -1.268353  1.864585
C    -1.731634  -0.291567  2.861939
C    -0.919235  -0.542267  4.179887
O    -1.346169  -1.107183  5.295998
H    -1.883237  -2.087840  1.682673
H    -1.360280  0.681036  2.498136
C    -3.276412  -0.236106  2.904069
C    -3.914571  1.083348  3.462165
C    -5.142246  0.891598  4.337980
O    -5.139052  0.223086  5.422465
O    -6.288049  1.427254  4.056431
H    -3.698507  -1.137272  3.385069
H    -3.601035  -0.331133  1.859454
H    -4.156338  1.749692  2.624533
H    -3.200163  1.655309  4.081783
N    0.350381  -0.261311  4.088558
C    1.366190  -0.462354  5.120631
H    0.650877  -0.017243  3.095617
H    0.921276  -0.401547  6.117426
H    1.832975  -1.448996  4.993081
H    2.133313  0.308117  4.993871
H    -6.298198  1.948831  3.227549
Hg    -3.267076  -0.639887  5.795656
29
Lattice="100 0 0 0 100 0 0 0 100" Properties=species:S:1:pos:R:3
C    0.450773  0.830072  -0.224591
C    0.263337  0.315688  1.172796
O    1.279755  -0.313294  1.633829
H    1.309023  1.516721  -0.232349
H    -0.430683  1.350926  -0.614241
H    0.705103  -0.009313  -0.885136
N    -0.909207  0.577943  1.768605
C    -1.566743  0.391239  3.102670
C    -0.705571  0.818373  4.299400
O    0.283327  0.137861  4.706524
H    -1.525926  1.083195  1.136340
H    -2.378705  1.125455  3.043232
C    -2.332831  -0.945888  3.304523
C    -1.613328  -2.304340  3.427996
C    -1.025118  -2.599196  4.788962
O    -1.538098  -2.577011  5.855342
O    0.383484  -3.012965  4.684835
H    -3.025668  -1.028156  2.455997
H    -2.968418  -0.807464  4.192580
H    -0.900198  -2.487022  2.609883
H    -2.382700  -3.084390  3.298166
N    -1.060279  1.902877  4.978681
C    -2.189026  2.819722  4.768763
H    -0.469690  2.084331  5.792228
H    -2.184206  3.232187  3.752804
H    -2.071538  3.653866  5.466348
H    -3.148174  2.331009  4.982366
H    0.706485  -3.218654  5.593480
Hg    1.337823  -1.443772  3.419970
29
Lattice="100 0 0 0 100 0 0 0 100" Properties=species:S:1:pos:R:3
C    -1.282717  1.021683  1.022358
C    -0.741007  0.604990  2.355984
O    0.296334  1.272807  2.736551
H    -1.676646  2.045272  1.105611
H    -2.085646  0.350174  0.695965
H    -0.474162  1.041066  0.281589
N    -1.355274  -0.374507  3.015425
C    -1.178113  -0.736046  4.420391
C    0.028865  -1.683179  4.666985
O    1.023617  -1.223165  5.357157
H    -2.234956  -0.804218  2.593565
H    -0.872441  0.174826  4.966955
C    -2.517077  -1.070100  5.139414
C    -3.448173  -2.227835  4.750848
C    -4.075626  -2.176911  3.373246
O    -3.580323  -1.615568  2.390912
O    -5.217168  -2.840643  3.322747
H    -3.091339  -0.132096  5.100484
H    -2.256646  -1.205750  6.199386
H    -4.263893  -2.246431  5.487345
H    -2.968880  -3.211464  4.856903
N    0.133231  -2.924277  4.234963
C    -0.762212  -3.748062  3.423568
H    1.012164  -3.372437  4.511452
H    -1.238011  -4.520591  4.040650
H    -0.148906  -4.249010  2.664019
H    -1.513272  -3.137135  2.920278
H    -5.582601  -2.815385  2.412457
Hg    1.398210  0.803991  4.556168
29
Lattice="100 0 0 0 100 0 0 0 100" Properties=species:S:1:pos:R:3
C    0.795349  0.166882  -0.145069
C    0.336966  1.057470  0.970440
O    1.066297  2.119281  1.109358
H    0.401496  -0.850493  -0.042317
H    1.891543  0.146762  -0.170841
H    0.455093  0.598104  -1.098945
N    -0.752433  0.693699  1.648127
C    -1.337931  0.990629  2.995254
C    -2.067100  2.337658  3.192654
O    -1.490373  3.464604  3.475493
H    -0.984788  -0.301062  1.474404
H    -2.144399  0.246433  3.032166
C    -0.361320  0.643403  4.158028
C    -0.488493  -0.803176  4.670971
C    -0.438154  -1.923394  3.643167
O    -0.792994  -1.832375  2.469517
O    -0.012668  -3.053593  4.192182
H    -0.555657  1.309167  5.010526
H    0.675813  0.833973  3.842870
H    -1.448917  -0.928192  5.199941
H    0.281830  -0.986125  5.430712
N    -3.384002  2.310281  3.202527
C    -4.256383  3.462146  3.456133
H    -3.840163  1.407893  3.076380
H    -4.513320  3.505783  4.523233
H    -5.171736  3.335534  2.869402
H    -3.742649  4.383988  3.170632
H    -0.064347  -3.781037  3.536201
Hg    0.405070  3.548918  2.508477
29
Lattice="100 0 0 0 100 0 0 0 100" Properties=species:S:1:pos:R:3
C    0.209842  -0.967790  0.654583
C    0.066560  -0.223337  1.943433
O    1.044947  0.221000  2.570567
H    0.788676  -0.353934  -0.047455
H    -0.742267  -1.254000  0.195537
H    0.803412  -1.873578  0.843299
N    -1.208898  -0.031885  2.420042
C    -1.553102  0.462246  3.757026
C    -1.157025  1.948759  3.974116
O    -2.039220  2.837116  4.411911
H    -1.981471  -0.351305  1.843560
H    -2.654681  0.457947  3.756607
C    -1.029194  -0.543075  4.838721
C    -1.344324  -0.347029  6.356607
C    -2.754796  -0.647816  6.829144
O    -3.715277  0.190821  6.854293
O    -3.088202  -1.823031  7.270882
H    0.065482  -0.569019  4.765704
H    -1.383007  -1.533457  4.521292
H    -1.072301  0.663404  6.704645
H    -0.662879  -1.018945  6.899546
N    0.040583  2.346273  3.670823
C    0.559440  3.708664  3.782926
H    0.642869  1.561798  3.243141
H    1.617868  3.647434  4.056597
H    -0.001920  4.280327  4.526864
H    0.479355  4.208713  2.807716
H    -2.344864  -2.458361  7.322912
Hg    -3.282797  1.949751  5.787763
29
Lattice="100 0 0 0 100 0 0 0 100" Properties=species:S:1:pos:R:3
C    -3.753432  -0.568678  -0.071572
C    -2.752719  -0.536220  1.041496
O    -1.557574  -0.845881  0.754473
H    -3.433719  0.128153  -0.858651
H    -4.763167  -0.304184  0.262147
H    -3.760362  -1.573065  -0.515404
N    -3.180596  -0.182997  2.277604
C    -2.273888  0.007024  3.398580
C    -1.951574  -1.306722  4.145016
O    -0.818903  -1.860595  3.925399
H    -4.170925  0.027137  2.378831
H    -1.326134  0.228783  2.913161
C    -2.461100  1.282584  4.247339
C    -1.539198  2.419792  3.731817
C    -0.036470  2.143159  3.812718
O    0.562911  1.217550  3.236766
O    0.720251  2.957337  4.521164
H    -2.229685  1.062495  5.298391
H    -3.499610  1.639610  4.226849
H    -1.777482  3.337642  4.284034
H    -1.763033  2.631973  2.673876
N    -2.786582  -1.876308  4.993551
C    -4.097483  -1.414446  5.450741
H    -2.444930  -2.747978  5.405887
H    -4.055834  -1.170736  6.519656
H    -4.831506  -2.214503  5.297254
H    -4.418611  -0.529331  4.896611
H    0.222041  3.691247  4.930486
Hg    0.261310  -0.922843  2.162778
29
Lattice="100 0 0 0 100 0 0 0 100" Properties=species:S:1:pos:R:3
C    -0.006767  -0.445591  -0.423628
C    -0.516536  0.517767  0.601235
O    -0.384438  1.742797  0.507765
H    -0.548709  -0.265852  -1.363110
H    -0.124773  -1.497780  -0.142200
H    1.050451  -0.231695  -0.622986
N    -1.176543  -0.014693  1.700309
C    -1.884170  0.858248  2.622662
C    -0.890724  1.526734  3.639030
O    -0.777460  1.347517  4.943208
H    -1.170289  -1.020631  1.828327
H    -2.179545  1.728336  2.012067
C    -3.238816  0.263505  3.098173
C    -3.342046  -1.255046  3.504430
C    -4.136966  -1.542806  4.767415
O    -3.814178  -1.100430  5.918212
O    -5.189483  -2.297167  4.773545
H    -3.920150  0.395046  2.247881
H    -3.677889  0.923340  3.866861
H    -2.353288  -1.712286  3.688263
H    -3.771198  -1.821902  2.669078
N    -0.059691  2.366146  3.090931
C    0.992683  3.118475  3.779664
H    -0.129481  2.399481  2.035300
H    1.296416  3.941912  3.128087
H    1.857939  2.469869  3.970787
H    0.620047  3.511421  4.731057
H    -5.443381  -2.648639  3.895363
Hg    -2.190223  0.194321  5.816542
29
Lattice="100 0 0 0 100 0 0 0 100" Properties=species:S:1:pos:R:3
C    0.484707  1.528375  0.755571
C    0.411940  0.654426  1.969362
O    1.481958  0.678221  2.695963
H    -0.277485  1.270548  0.011868
H    1.485341  1.453317  0.311538
H    0.351436  2.575109  1.069529
N    -0.720297  -0.016981  2.196340
C    -1.102648  -1.238504  2.977685
C    -1.387967  -1.063409  4.481126
O    -0.470219  -1.037988  5.404550
H    -1.360519  0.021007  1.391700
H    -2.075032  -1.459466  2.527790
C    -0.233491  -2.482833  2.680790
C    -0.013638  -2.763992  1.179074
C    -1.239686  -2.595894  0.290352
O    -1.996664  -1.629289  0.340940
O    -1.368819  -3.596318  -0.571818
H    -0.740841  -3.337219  3.153461
H    0.757980  -2.430519  3.160420
H    0.389018  -3.776852  1.064957
H    0.752805  -2.086885  0.769104
N    -2.631619  -1.059722  4.914162
C    -3.895962  -1.214897  4.180504
H    -2.714445  -1.006844  5.934002
H    -4.678092  -0.722286  4.767226
H    -4.150470  -2.277883  4.076840
H    -3.847813  -0.736925  3.197856
H    -2.130197  -3.423238  -1.166340
Hg    1.308976  -0.200972  4.608256
29
Lattice="100 0 0 0 100 0 0 0 100" Properties=species:S:1:pos:R:3
C    0.226958  -0.062227  0.325577
C    0.009914  0.253821  1.757124
O    0.986569  0.665115  2.461770
H    1.130912  -0.687485  0.247880
H    0.463277  0.861801  -0.224759
H    -0.617936  -0.587264  -0.128343
N    -1.223093  0.111844  2.343050
C    -2.465954  0.726789  1.854274
C    -2.168135  2.177338  1.412100
O    -1.318680  2.883389  2.034620
H    -1.190315  -0.100351  3.340025
H    -2.858688  0.145694  1.006428
C    -3.549341  0.714682  2.970269
C    -3.554893  1.853308  4.042740
C    -2.741966  1.662874  5.307906
O    -1.512347  1.893325  5.450658
O    -3.327040  1.250286  6.403988
H    -3.553593  -0.279777  3.441016
H    -4.515381  0.793359  2.456543
H    -4.601262  1.988086  4.348517
H    -3.246536  2.811152  3.601221
N    -2.869353  2.658592  0.395806
C    -2.783174  4.030415  -0.117706
H    -3.499935  2.022901  -0.088840
H    -2.135586  4.619227  0.535551
H    -3.786478  4.470627  -0.145844
H    -2.369150  4.018180  -1.133282
H    -4.294229  1.135753  6.314414
Hg    -0.021566  2.082548  3.862297
29
Lattice="100 0 0 0 100 0 0 0 100" Properties=species:S:1:pos:R:3
C    -1.250711  -0.613603  -0.196993
C    -0.783596  -0.444568  1.216590
O    0.482209  -0.555793  1.380458
H    -0.753616  0.130449  -0.833554
H    -2.338497  -0.528798  -0.298076
H    -0.933312  -1.604396  -0.553650
N    -1.699656  -0.195668  2.164602
C    -1.689201  -0.305410  3.651541
C    -1.147652  0.957584  4.352336
O    0.106123  1.144721  4.605865
H    -2.640872  -0.110407  1.786962
H    -2.754257  -0.359515  3.917625
C    -1.105395  -1.628899  4.185110
C    -1.439086  -1.923887  5.653543
C    -2.930562  -2.037979  5.947859
O    -3.792144  -1.398833  5.357664
O    -3.171250  -2.889492  6.937595
H    -0.004857  -1.694626  4.077186
H    -1.497096  -2.429759  3.541410
H    -1.040177  -1.148664  6.328694
H    -0.952711  -2.859593  5.956302
N    -1.978966  1.881606  4.791587
C    -3.449800  1.919827  4.779287
H    -1.514274  2.686182  5.221608
H    -3.771115  2.549141  5.614844
H    -3.875758  0.920895  4.914238
H    -3.804541  2.372542  3.844099
H    -4.133217  -2.911100  7.130144
Hg    1.435635  0.121429  3.214164
29
Lattice="100 0 0 0 100 0 0 0 100" Properties=species:S:1:pos:R:3
C    0.406521  0.774048  0.244564
C    0.384531  0.320733  1.671843
O    1.479985  -0.190701  2.096683
H    0.859900  -0.013767  -0.372700
H    1.062888  1.652995  0.162942
H    -0.589685  1.013797  -0.142927
N    -0.744509  0.487816  2.378538
C    -1.283528  -0.146991  3.611656
C    -0.944434  0.584109  4.916216
O    0.256508  0.868667  5.302625
H    -1.464179  0.978693  1.852048
H    -2.369400  -0.058263  3.480131
C    -1.042666  -1.671594  3.744218
C    -1.668277  -2.516133  2.628567
C    -3.185043  -2.409889  2.550806
O    -3.834469  -1.512050  3.071665
O    -3.709326  -3.397947  1.834768
H    -1.473046  -1.969333  4.711896
H    0.028709  -1.924739  3.800625
H    -1.408205  -3.572646  2.780298
H    -1.268005  -2.260958  1.634560
N    -1.914832  0.929549  5.740506
C    -3.374022  0.877432  5.560903
H    -1.586298  1.359354  6.609433
H    -3.821934  0.791549  6.556248
H    -3.674553  0.010542  4.964645
H    -3.733348  1.804358  5.094863
H    -4.683529  -3.292874  1.786450
Hg    1.894395  -0.083067  4.239345
29
Lattice="100 0 0 0 100 0 0 0 100" Properties=species:S:1:pos:R:3
C    0.279642  0.566744  -0.273518
C    -0.117566  -0.470815  0.708228
O    0.407526  -1.636917  0.549230
H    -0.218652  1.527320  -0.111194
H    0.050489  0.200450  -1.285112
H    1.370145  0.702582  -0.231880
N    -0.979378  -0.168031  1.685146
C    -1.451658  -1.116175  2.698223
C    -2.974079  -1.166819  2.936047
O    -3.560298  -2.308308  2.960975
H    -1.253907  0.809801  1.738557
H    -1.312131  -2.086292  2.211986
C    -0.630153  -1.097867  4.020800
C    0.615990  -2.054678  4.029463
C    0.054425  -3.364311  3.504267
O    -0.626828  -4.047162  4.373275
O    0.001829  -3.566834  2.267225
H    -1.281879  -1.384758  4.856962
H    -0.276918  -0.078052  4.225141
H    0.984785  -2.141040  5.056963
H    1.427379  -1.704071  3.381351
N    -3.718964  -0.092869  3.132123
C    -3.317987  1.314320  3.214867
H    -4.715430  -0.289315  3.250950
H    -3.413105  1.811255  2.239579
H    -2.302988  1.413582  3.614902
H    -3.990763  1.817245  3.917823
H    0.260526  -2.379364  1.245077
Hg    -2.487283  -4.272288  3.295402
29
Lattice="100 0 0 0 100 0 0 0 100" Properties=species:S:1:pos:R:3
C    -0.024195  -0.581081  0.182718
C    0.135528  -0.227863  1.631190
O    1.216623  0.354108  1.951585
H    0.830866  -1.190695  -0.136251
H    0.002454  0.345285  -0.409343
H    -0.961486  -1.111280  -0.021358
N    -0.867009  -0.539376  2.476071
C    -1.105072  -0.040719  3.840634
C    -0.479285  -0.992358  4.893471
O    0.730500  -0.845931  5.274803
H    -1.638594  -1.052591  2.054043
H    -0.553427  0.908299  3.950064
C    -2.598357  0.254501  4.059801
C    -3.082139  1.456521  3.229932
C    -4.555677  1.790759  3.422762
O    -4.970440  2.930373  3.376485
O    -5.329997  0.712435  3.610595
H    -2.749142  0.466841  5.127712
H    -3.207920  -0.631347  3.818640
H    -2.958307  1.281800  2.148792
H    -2.518491  2.366340  3.472529
N    -1.203457  -1.967791  5.405582
C    -0.713954  -2.937114  6.396045
H    -2.188736  -2.011295  5.155087
H    -1.339947  -3.831958  6.339670
H    -0.775917  -2.510225  7.405422
H    0.326853  -3.193020  6.175802
H    -6.265320  0.999430  3.689309
Hg    2.050611  0.499971  4.041981
29
Lattice="100 0 0 0 100 0 0 0 100" Properties=species:S:1:pos:R:3
C    0.206459  -0.285992  0.085964
C    -0.357411  0.640360  1.119230
O    -0.474913  1.859972  0.769609
H    0.331234  -1.308081  0.461384
H    1.165564  0.108100  -0.273026
H    -0.478142  -0.303088  -0.775455
N    -0.704183  0.129621  2.315615
C    -1.623265  0.678509  3.336340
C    -0.832814  1.391596  4.462115
O    -0.443136  2.609365  4.333243
H    -0.488792  -0.859977  2.427194
H    -2.235284  1.460169  2.855275
C    -2.562146  -0.449010  3.796786
C    -3.670233  -0.002621  4.778398
C    -3.848860  -0.932828  5.968406
O    -4.916814  -1.294247  6.395735
O    -2.658124  -1.288056  6.529782
H    -1.961634  -1.264989  4.228888
H    -3.027932  -0.871375  2.896667
H    -4.640422  0.076072  4.278060
H    -3.463602  0.989516  5.213557
N    -0.549227  0.751215  5.576037
C    0.218308  1.331082  6.686230
H    -0.990092  -0.156406  5.743314
H    0.594308  0.512222  7.305420
H    -0.423072  1.983881  7.292866
H    1.054361  1.916886  6.291870
H    -2.840509  -1.869973  7.297854
Hg    -0.589048  3.464334  2.294471
29
Lattice="100 0 0 0 100 0 0 0 100" Properties=species:S:1:pos:R:3
C    0.003066  1.144943  0.688029
C    -0.960976  1.560400  1.735221
O    -0.900155  2.738323  2.210410
H    -0.262515  1.633682  -0.263737
H    0.056512  0.059611  0.564814
H    0.995022  1.541175  0.952673
N    -1.925195  0.702874  2.201035
C    -2.877081  -0.034211  1.359537
C    -3.427428  0.911420  0.272933
O    -3.581802  2.151134  0.507325
H    -2.223698  0.892613  3.157290
H    -2.373708  -0.894186  0.896931
C    -4.047814  -0.588026  2.218972
C    -5.234603  0.360988  2.586950
C    -5.118360  1.205295  3.840994
O    -4.546101  2.320944  3.939422
O    -5.670643  0.796432  4.956191
H    -3.623053  -1.065120  3.114579
H    -4.493057  -1.407446  1.641212
H    -6.120600  -0.277433  2.706028
H    -5.466646  1.042677  1.756824
N    -3.783679  0.416434  -0.904931
C    -3.664219  -0.963673  -1.395570
H    -4.190469  1.102002  -1.543220
H    -4.404245  -1.622796  -0.924911
H    -2.654014  -1.357956  -1.235003
H    -3.852758  -0.952439  -2.472648
H    -6.173204  -0.037408  4.863533
Hg    -3.069576  3.199746  2.562117
29
Lattice="100 0 0 0 100 0 0 0 100" Properties=species:S:1:pos:R:3
C    -1.121516  -0.587770  -0.100104
C    -0.640670  0.412660  0.905277
O    0.583882  0.759566  0.789300
H    -1.000120  -0.172906  -1.109777
H    -2.161536  -0.891247  0.063237
H    -0.476260  -1.476928  -0.042126
N    -1.512954  0.857263  1.827810
C    -1.355649  1.482663  3.170204
C    -1.356627  3.025847  3.159563
O    -0.504508  3.751805  2.528032
H    -2.454343  0.502983  1.673890
H    -2.284431  1.194394  3.677365
C    -0.204502  0.902222  4.024800
C    -0.312045  1.213024  5.528497
C    -1.536233  0.606245  6.204878
O    -1.524126  -0.390767  6.878604
O    -2.681194  1.322104  5.959928
H    0.785586  1.270598  3.692425
H    -0.176798  -0.184605  3.860357
H    -0.312678  2.295795  5.719077
H    0.564288  0.788128  6.030423
N    -2.274539  3.622278  3.892396
C    -2.401390  5.073889  4.066104
H    -2.918068  3.021990  4.411034
H    -3.040795  5.490714  3.277010
H    -1.413931  5.542448  4.013871
H    -2.859627  5.265254  5.040679
H    -3.406334  0.897974  6.468288
Hg    1.188883  2.698156  1.609109
29
Lattice="100 0 0 0 100 0 0 0 100" Properties=species:S:1:pos:R:3
C    -0.603338  1.561162  0.856845
C    -0.109935  0.594035  1.883639
O    1.128855  0.725356  2.225060
H    -0.398782  1.166793  -0.150109
H    -0.043666  2.499401  0.951571
H    -1.675614  1.761494  0.960035
N    -0.877520  -0.338736  2.429749
C    -2.196793  -0.845837  2.050870
C    -2.703661  -1.516894  3.360322
O    -1.865801  -1.891340  4.185847
H    -0.555636  -0.854946  3.269273
H    -2.856692  -0.020768  1.749262
C    -2.120457  -1.872622  0.887193
C    -1.246413  -3.141094  1.123070
C    0.218577  -2.805808  1.255568
O    0.769591  -2.793895  2.373638
O    0.927326  -2.428297  0.202769
H    -1.798514  -1.341189  -0.020716
H    -3.137658  -2.231920  0.674167
H    -1.387684  -3.820536  0.268945
H    -1.548739  -3.676798  2.029987
N    -4.034218  -1.683841  3.493123
C    -4.654339  -2.288657  4.664633
H    -4.650972  -1.272128  2.795437
H    -5.089583  -1.510921  5.311120
H    -3.897085  -2.840250  5.227872
H    -5.462378  -2.957008  4.341102
H    0.460202  -2.558464  -0.647128
Hg    2.296071  -1.091821  2.741960
29
Lattice="100 0 0 0 100 0 0 0 100" Properties=species:S:1:pos:R:3
C    -1.006492  1.465291  0.095510
C    -0.996995  0.706484  1.382559
O    -0.218687  0.999658  2.356680
H    -1.598935  0.977558  -0.685605
H    0.025998  1.589423  -0.256114
H    -1.424913  2.471593  0.262114
N    -1.826611  -0.327439  1.526774
C    -1.945383  -1.247365  2.659960
C    -2.853101  -2.369229  2.103741
O    -3.596754  -2.090742  1.152629
H    -2.417108  -0.628167  0.735544
H    -0.948194  -1.626021  2.926977
C    -2.593877  -0.650597  3.953909
C    -3.736144  0.359916  3.746936
C    -3.214609  1.752729  3.449962
O    -2.265026  2.201184  4.112360
O    -3.728239  2.490999  2.480265
H    -1.802424  -0.187671  4.552234
H    -2.976025  -1.487973  4.551999
H    -4.301969  0.433101  4.690438
H    -4.455413  0.044572  2.976134
N    -2.821285  -3.570321  2.705594
C    -3.635120  -4.699253  2.272344
H    -2.093533  -3.749256  3.395323
H    -4.533837  -4.322985  1.772678
H    -3.894059  -5.306101  3.147438
H    -3.078904  -5.330459  1.561611
H    -4.516998  2.081545  2.071838
Hg    -0.340233  3.119190  3.156919
29
Lattice="100 0 0 0 100 0 0 0 100" Properties=species:S:1:pos:R:3
C    -0.527191  -0.246627  -0.511738
C    -1.080267  -0.258468  0.883978
O    -1.943384  -1.061087  1.255190
H    -1.324207  -0.508220  -1.215118
H    0.251638  -1.020690  -0.584712
H    -0.085639  0.720983  -0.778599
N    -0.557806  0.655070  1.779454
C    -0.751035  0.527894  3.215114
C    -2.168224  1.116297  3.598272
O    -2.239525  2.150995  4.309725
H    0.146240  1.308543  1.441908
H    -0.815128  -0.545694  3.452695
C    0.416718  1.161465  3.985487
C    0.578454  0.762144  5.481322
C    -0.478823  1.388613  6.354203
O    -1.535682  0.771916  6.584353
O    -0.351093  2.619587  6.812330
H    0.402279  2.255208  3.875629
H    1.335856  0.798810  3.502392
H    1.574617  1.078602  5.822325
H    0.521603  -0.327865  5.599035
N    -3.216044  0.425964  3.163506
C    -4.586883  0.767129  3.465433
H    -2.988967  -0.392616  2.561532
H    -5.249773  0.011933  3.032563
H    -4.841873  1.770010  3.099292
H    -4.766124  0.752542  4.568238
H    0.524964  3.015541  6.632183
Hg    -3.446624  2.124876  6.361193
29
Lattice="100 0 0 0 100 0 0 0 100" Properties=species:S:1:pos:R:3
C    -0.559368  1.148084  -0.809058
C    -0.221420  0.306203  0.368018
O    0.900726  0.491742  0.947083
H    -1.393548  0.741975  -1.389017
H    0.332031  1.223160  -1.449505
H    -0.776572  2.175830  -0.478597
N    -1.055325  -0.664496  0.828773
C    -2.465059  -0.473072  1.173083
C    -2.579132  0.604160  2.289656
O    -1.681909  0.799145  3.172371
H    -0.582232  -1.342251  1.436887
H    -3.001142  -0.091488  0.292068
C    -3.160279  -1.808650  1.584763
C    -2.383611  -2.900302  2.392156
C    -1.522937  -2.375862  3.516770
O    -0.351748  -2.025772  3.252823
O    -1.968401  -2.225543  4.741411
H    -3.493159  -2.308140  0.666245
H    -4.071759  -1.538684  2.134439
H    -1.714519  -3.455046  1.721442
H    -3.125590  -3.620336  2.764313
N    -3.692962  1.322062  2.311777
C    -4.006631  2.359282  3.300984
H    -4.407154  1.115016  1.616090
H    -3.077246  2.791494  3.681247
H    -4.575408  1.931599  4.136819
H    -4.608321  3.133410  2.815071
H    -2.858247  -2.608098  4.878250
Hg    0.534922  0.113578  3.151635
29
Lattice="100 0 0 0 100 0 0 0 100" Properties=species:S:1:pos:R:3
C    0.206620  1.509504  -0.030421
C    -0.080658  1.307297  1.413137
O    0.553165  2.015465  2.265786
H    1.287065  1.671076  -0.154431
H    -0.276175  2.439526  -0.371315
H    -0.114328  0.662244  -0.644089
N    -0.976642  0.383893  1.851397
C    -2.354697  0.249042  1.380800
C    -3.124262  1.578852  1.646258
O    -2.734642  2.466722  2.469592
H    -0.868542  0.163489  2.846628
H    -2.348444  0.096441  0.291071
C    -3.068716  -0.988610  2.002220
C    -2.857134  -1.355012  3.509901
C    -2.798092  -0.173030  4.446239
O    -1.691902  0.377706  4.635347
O    -3.865236  0.333864  5.019419
H    -2.758650  -1.875316  1.435200
H    -4.143564  -0.864514  1.816856
H    -1.910130  -1.896284  3.632752
H    -3.658450  -2.049834  3.796888
N    -4.236842  1.774461  0.952766
C    -5.099690  2.956358  1.079835
H    -4.475595  1.101207  0.227599
H    -6.102006  2.692543  0.730939
H    -4.709357  3.781506  0.470430
H    -5.140491  3.271795  2.126449
H    -4.665351  -0.215399  4.896381
Hg    -0.924432  2.444175  3.927172
29
Lattice="100 0 0 0 100 0 0 0 100" Properties=species:S:1:pos:R:3
C    0.929891  0.117344  0.991381
C    0.333889  -0.212443  2.327396
O    0.972922  -0.483843  3.333483
H    1.696502  -0.629541  0.751989
H    1.444469  1.085516  1.067493
H    0.195880  0.166847  0.179572
N    -1.071108  -0.200760  2.402101
C    -1.673980  -0.401052  3.702592
C    -2.739797  -1.493892  3.542249
O    -4.049787  -1.306558  3.528745
H    -1.625876  0.117198  1.612214
H    -0.837615  -0.832488  4.290855
C    -2.019106  0.961220  4.374058
C    -2.127976  0.986721  5.941579
C    -3.254765  1.834277  6.499468
O    -4.487874  1.640693  6.227905
O    -3.052801  2.813190  7.322997
H    -2.874272  1.457862  3.880391
H    -1.173180  1.607097  4.107325
H    -1.169392  1.316876  6.361323
H    -2.285795  -0.024769  6.359036
N    -2.377107  -2.731310  3.282515
C    -1.035045  -3.273784  3.049979
H    -3.157216  -3.375865  3.128723
H    -1.041218  -4.321470  3.367128
H    -0.278072  -2.724477  3.617425
H    -0.795333  -3.224030  1.979267
H    -2.110855  2.964908  7.545011
Hg    -4.722873  0.102784  4.841188
29
Lattice="100 0 0 0 100 0 0 0 100" Properties=species:S:1:pos:R:3
C    0.466320  -0.550453  0.130177
C    0.354939  -0.946691  1.569324
O    1.406535  -1.440031  2.096423
H    0.778320  -1.419181  -0.464070
H    1.262448  0.203477  0.037096
H    -0.466723  -0.133463  -0.265627
N    -0.816666  -0.752619  2.201744
C    -1.088709  -0.628170  3.648972
C    -1.662052  -1.936802  4.246411
O    -0.971628  -3.023017  4.228706
H    -1.559335  -0.403296  1.599263
H    -0.114584  -0.501143  4.155247
C    -1.884296  0.661330  3.923375
C    -3.181166  0.867956  3.092273
C    -4.356164  1.325973  3.941157
O    -4.970500  2.349570  3.791597
O    -4.645971  0.405387  4.910081
H    -1.207732  1.505419  3.738964
H    -2.092747  0.693436  5.001828
H    -3.520920  -0.059574  2.599578
H    -3.039983  1.621729  2.311083
N    -2.851440  -1.964337  4.806692
C    -3.430155  -3.155238  5.439591
H    -3.440142  -1.122125  4.800691
H    -3.901287  -3.796189  4.682576
H    -4.187051  -2.825844  6.156683
H    -2.646165  -3.724341  5.949315
H    -5.411304  0.725070  5.433539
Hg    1.190484  -2.839126  3.798942
29
Lattice="100 0 0 0 100 0 0 0 100" Properties=species:S:1:pos:R:3
C    -1.141440  0.253964  -0.409411
C    -1.006399  -0.173466  1.013695
O    -0.234242  -1.051830  1.405663
H    -0.390553  1.037838  -0.600374
H    -2.129825  0.666731  -0.644709
H    -0.914179  -0.587194  -1.072396
N    -1.790322  0.483322  1.962912
C    -1.599981  0.307726  3.370925
C    -2.189578  -1.082497  3.914589
O    -3.161906  -1.023594  4.708928
H    -2.568001  1.049953  1.631173
H    -0.513519  0.148450  3.524579
C    -2.033297  1.520781  4.201721
C    -3.433096  2.168572  3.988583
C    -4.564287  1.258813  4.413956
O    -5.106870  0.510383  3.584334
O    -4.948058  1.199183  5.675891
H    -1.309931  2.317262  3.971408
H    -1.897939  1.269781  5.262172
H    -3.603035  2.454710  2.943060
H    -3.467830  3.099735  4.572726
N    -1.571223  -2.170582  3.501379
C    -2.039645  -3.525967  3.768301
H    -0.797437  -2.016456  2.829112
H    -1.247434  -4.225029  3.485752
H    -2.938837  -3.764446  3.177262
H    -2.269672  -3.631642  4.835398
H    -4.507723  1.853161  6.254456
Hg    -5.448512  -1.660379  4.514159
29
Lattice="100 0 0 0 100 0 0 0 100" Properties=species:S:1:pos:R:3
C    -0.339141  1.329360  0.064306
C    -0.652882  0.515055  1.275250
O    0.043276  0.568002  2.353981
H    -0.864161  0.978950  -0.830683
H    0.742127  1.313597  -0.119962
H    -0.647890  2.373095  0.242029
N    -1.687841  -0.318040  1.239361
C    -2.163213  -1.210329  2.292540
C    -3.273137  -2.027937  1.583862
O    -3.745964  -1.582827  0.532662
H    -2.229720  -0.437242  0.368401
H    -1.340387  -1.869554  2.608754
C    -2.727684  -0.527811  3.580704
C    -3.526669  0.800504  3.392439
C    -2.623755  1.948305  3.797053
O    -1.930039  2.526296  2.945602
O    -2.464936  2.267407  5.068662
H    -1.883502  -0.381087  4.265217
H    -3.385002  -1.251928  4.081170
H    -4.430106  0.794196  4.016393
H    -3.844515  0.951852  2.354784
N    -3.686022  -3.171465  2.164340
C    -4.713313  -4.025576  1.582311
H    -3.140841  -3.549366  2.937206
H    -5.400625  -3.409750  0.992413
H    -5.240885  -4.545836  2.389499
H    -4.263901  -4.778750  0.915579
H    -3.095309  1.816428  5.664849
Hg    0.435691  2.653299  3.167228
29
Lattice="100 0 0 0 100 0 0 0 100" Properties=species:S:1:pos:R:3
C    -0.283107  1.504578  0.498003
C    -1.005124  0.197706  0.666781
O    -1.239995  -0.430655  -0.414982
H    0.691185  1.312071  0.028598
H    -0.138313  2.039685  1.443044
H    -0.854774  2.137173  -0.194374
N    -1.316118  -0.175830  1.919158
C    -2.122719  -1.263421  2.552401
C    -1.513745  -2.677456  2.420757
O    -1.650874  -3.445096  1.405548
H    -0.993464  0.501555  2.605739
H    -2.005694  -1.022703  3.617477
C    -3.656895  -1.175814  2.358501
C    -4.326300  -1.352514  0.988782
C    -5.833085  -1.012681  1.061953
O    -6.296553  -0.395277  1.992469
O    -6.483640  -1.461347  -0.007490
H    -3.956086  -0.192828  2.748588
H    -4.091361  -1.906275  3.057376
H    -4.302363  -2.394397  0.609765
H    -3.940185  -0.652484  0.226593
N    -0.871102  -3.148677  3.477114
C    -0.267076  -4.482810  3.557565
H    -0.850933  -2.581500  4.321965
H    0.553711  -4.446273  4.279927
H    0.107795  -4.775806  2.572468
H    -1.013205  -5.216026  3.891928
H    -7.430229  -1.207287  0.048487
Hg    -2.073098  -2.468958  -0.534464
29
Lattice="100 0 0 0 100 0 0 0 100" Properties=species:S:1:pos:R:3
C    0.403453  -0.278404  0.530438
C    0.039223  -0.574023  1.945023
O    0.808043  -1.205232  2.751282
H    0.696000  -1.212051  0.031052
H    1.273333  0.396087  0.509789
H    -0.411592  0.192333  -0.028510
N    -1.145818  -0.194136  2.419205
C    -1.675733  -0.485050  3.756657
C    -3.211590  -0.625699  3.509181
O    -3.667340  -0.083765  2.498122
H    -1.881887  0.141278  1.778092
H    -1.236642  -1.421866  4.122779
C    -1.483215  0.677828  4.769933
C    -0.206027  0.656838  5.659233
C    1.098248  0.741810  4.911915
O    1.971120  -0.123629  5.078643
O    1.318714  1.705691  4.025482
H    -2.319149  0.666202  5.484594
H    -1.586551  1.629563  4.227916
H    -0.165145  -0.250273  6.272270
H    -0.264223  1.511579  6.354155
N    -3.987378  -1.261713  4.407081
C    -3.592809  -2.141432  5.499427
H    -4.975447  -1.273739  4.144084
H    -3.589561  -3.193747  5.177960
H    -4.323639  -2.035821  6.310861
H    -2.603773  -1.879661  5.886428
H    0.625083  2.394780  4.028760
Hg    3.027572  -0.817894  3.107597
29
Lattice="100 0 0 0 100 0 0 0 100" Properties=species:S:1:pos:R:3
C    -0.274396  -0.412729  -0.074944
C    0.007759  -0.345203  1.396966
O    1.178183  -0.710755  1.745463
H    0.374488  0.307312  -0.593133
H    -1.323304  -0.214912  -0.321305
H    0.001662  -1.411113  -0.440942
N    -0.977732  0.089923  2.200201
C    -1.252193  0.064092  3.669280
C    -0.596450  1.214810  4.458859
O    0.663986  1.431652  4.535178
H    -1.799781  0.371059  1.671086
H    -2.326005  0.293050  3.683850
C    -1.201224  -1.323219  4.366001
C    0.114774  -1.994712  4.779671
C    -0.152253  -3.333706  5.508556
O    -1.261640  -3.808360  5.576236
O    0.973065  -3.843859  6.001076
H    -1.767075  -2.012828  3.724231
H    -1.812779  -1.211642  5.273195
H    0.706055  -1.402487  5.503879
H    0.741191  -2.298334  3.919972
N    -1.408349  2.014495  5.129350
C    -0.966300  3.119641  5.988652
H    -2.411691  1.895344  5.008392
H    -1.741823  3.305204  6.737193
H    -0.813816  4.026206  5.388611
H    -0.026330  2.850651  6.479493
H    0.784172  -4.700162  6.442141
Hg    2.029473  -0.071961  3.672426
29
Lattice="100 0 0 0 100 0 0 0 100" Properties=species:S:1:pos:R:3
C    -0.726777  -0.562046  0.170085
C    -0.302982  -0.151351  1.534119
O    0.939863  -0.189063  1.822979
H    -0.129850  -1.433668  -0.134606
H    -0.478411  0.236583  -0.547134
H    -1.792006  -0.807354  0.118971
N    -1.191704  0.243709  2.483010
C    -2.221203  1.267414  2.302557
C    -1.543397  2.616664  1.949240
O    -0.358749  2.915181  2.321933
H    -0.799210  0.228215  3.430987
H    -2.860487  0.980544  1.457417
C    -3.145878  1.405518  3.551996
C    -2.561606  1.236365  4.993457
C    -1.224812  1.900199  5.231107
O    -0.186970  1.259900  4.956192
O    -1.112205  3.133102  5.665623
H    -3.939328  0.652439  3.467758
H    -3.642115  2.382123  3.481442
H    -2.421869  0.170433  5.215783
H    -3.318014  1.609025  5.698013
N    -2.214947  3.520105  1.245950
C    -3.601752  3.503906  0.770607
H    -1.690313  4.380195  1.072240
H    -3.634198  3.993536  -0.208563
H    -4.255145  4.054762  1.459989
H    -3.975534  2.482361  0.657185
H    -1.964441  3.524659  5.943299
Hg    1.309511  1.571042  3.202539
29
Lattice="100 0 0 0 100 0 0 0 100" Properties=species:S:1:pos:R:3
C    -0.805912  1.500435  0.617020
C    -0.200939  0.735820  1.741426
O    0.856867  1.192693  2.288338
H    0.007813  1.899139  -0.005920
H    -1.340650  2.377649  1.014273
H    -1.473203  0.888247  0.002593
N    -0.719562  -0.434461  2.187299
C    -2.124516  -0.752325  2.421682
C    -2.485618  -0.298871  3.871074
O    -1.733951  0.440467  4.609257
H    -0.054939  -1.014808  2.703816
H    -2.724353  -0.114815  1.753924
C    -2.415438  -2.257209  2.148006
C    -3.440069  -2.562974  1.053702
C    -4.882713  -2.254713  1.393581
O    -5.263058  -1.706982  2.431330
O    -5.714732  -2.639453  0.442316
H    -2.706610  -2.757799  3.081525
H    -1.468952  -2.724640  1.843641
H    -3.398819  -3.634585  0.805559
H    -3.206868  -2.047371  0.108161
N    -3.678075  -0.628860  4.312719
C    -4.214873  -0.323494  5.636073
H    -4.329724  -1.070333  3.603596
H    -4.989294  -1.062871  5.864819
H    -4.675372  0.675257  5.636638
H    -3.421344  -0.352893  6.388685
H    -6.641275  -2.437451  0.694902
Hg    0.499880  0.831914  4.519573
29
Lattice="100 0 0 0 100 0 0 0 100" Properties=species:S:1:pos:R:3
C    0.281450  0.262531  0.549038
C    -0.024773  0.108661  2.004647
O    1.007285  0.015169  2.780283
H    0.319828  -0.729518  0.073574
H    1.273672  0.713648  0.434429
H    -0.466049  0.881120  0.039299
N    -1.254945  0.072126  2.489701
C    -2.553635  -0.076194  1.827480
C    -3.530983  0.519350  2.880249
O    -3.135405  0.577902  4.053248
H    -1.440608  0.203467  3.507802
H    -2.576537  0.492183  0.888953
C    -2.880857  -1.564447  1.523755
C    -2.916681  -2.539452  2.740636
C    -1.560496  -2.703819  3.378464
O    -1.293770  -2.144349  4.461090
O    -0.594520  -3.366467  2.761519
H    -2.174714  -1.924825  0.761170
H    -3.873821  -1.615699  1.056092
H    -3.270803  -3.519446  2.386327
H    -3.610766  -2.194034  3.515390
N    -4.764680  0.914255  2.516301
C    -5.383705  0.975199  1.200839
H    -5.314895  1.271854  3.300472
H    -5.761794  1.990662  1.021336
H    -6.236987  0.282802  1.149415
H    -4.672006  0.722871  0.410086
H    -0.901949  -3.859684  1.974261
Hg    0.809110  -1.217591  4.599451
29
Lattice="100 0 0 0 100 0 0 0 100" Properties=species:S:1:pos:R:3
C    0.180743  -0.133636  0.343168
C    0.108063  0.123623  1.813193
O    1.149042  0.233072  2.552291
H    0.868087  -0.969599  0.158575
H    0.590119  0.752763  -0.168830
H    -0.793804  -0.361385  -0.101056
N    -1.089346  0.235097  2.388070
C    -1.404177  0.420452  3.807270
C    -2.931552  0.194226  3.852794
O    -3.560347  0.370213  2.796324
H    -1.945880  0.087414  1.830655
H    -0.852242  -0.322824  4.397133
C    -1.086451  1.839457  4.389654
C    -1.318916  3.033149  3.446004
C    -0.156221  3.242580  2.495917
O    1.004919  3.150273  2.926853
O    -0.348100  3.493769  1.212121
H    -0.047367  1.845293  4.734523
H    -1.706443  1.981024  5.283773
H    -1.387984  3.946386  4.060091
H    -2.264946  2.961816  2.888146
N    -3.549317  -0.120531  5.005237
C    -2.978758  -0.605987  6.254982
H    -4.564697  -0.195803  4.907331
H    -3.059825  -1.701715  6.318603
H    -3.546916  -0.175312  7.089679
H    -1.928607  -0.318684  6.355014
H    -1.292036  3.620530  0.989134
Hg    2.655914  1.816491  1.950927
29
Lattice="100 0 0 0 100 0 0 0 100" Properties=species:S:1:pos:R:3
C    0.260303  -0.900490  0.991663
C    -0.148489  -0.466172  2.363686
O    0.631885  -0.789374  3.327105
H    0.027166  -0.138018  0.238705
H    -0.245134  -1.841803  0.726872
H    1.338156  -1.096710  0.986251
N    -1.261162  0.234470  2.588573
C    -2.420997  0.465202  1.734663
C    -2.599772  2.015537  1.606622
O    -2.471570  2.694776  2.620044
H    -1.380869  0.602299  3.534127
H    -2.244541  -0.002902  0.757627
C    -3.710790  -0.081049  2.403368
C    -3.743222  -1.587215  2.701754
C    -2.813094  -2.053908  3.804717
O    -2.421526  -1.287549  4.700427
O    -2.373847  -3.301941  3.809356
H    -4.553804  0.144893  1.735646
H    -3.892659  0.487534  3.326335
H    -3.546548  -2.192529  1.802155
H    -4.766100  -1.856138  3.020009
N    -2.925785  2.508311  0.390878
C    -3.095150  3.932999  0.141836
H    -2.937795  1.880898  -0.410009
H    -2.155863  4.386550  -0.212723
H    -3.388737  4.425549  1.074863
H    -3.857948  4.067336  -0.634215
H    -2.776326  -3.860180  3.113823
Hg    -0.140263  -1.420125  5.376771
29
Lattice="100 0 0 0 100 0 0 0 100" Properties=species:S:1:pos:R:3
C    -0.210466  0.157537  0.093701
C    -0.307790  0.105263  1.579325
O    0.585339  0.509595  2.364188
H    0.553125  -0.564420  -0.234703
H    0.131716  1.152660  -0.217188
H    -1.151463  -0.085543  -0.411007
N    -1.453868  -0.365132  2.158255
C    -1.579376  -0.581047  3.590579
C    -2.692814  -1.627985  3.860863
O    -3.540530  -1.436509  4.722735
H    -2.292199  -0.412004  1.577744
H    -0.613919  -1.012510  3.911729
C    -1.848700  0.691256  4.446248
C    -0.935111  0.845841  5.678885
C    0.503740  1.046816  5.246235
O    1.229661  0.054983  5.056004
O    0.975774  2.246769  4.972511
H    -2.878523  0.590163  4.833531
H    -1.802523  1.583509  3.810064
H    -0.985197  -0.040966  6.322849
H    -1.263716  1.709941  6.274656
N    -2.661167  -2.760636  3.100869
C    -3.621673  -3.837662  3.269452
H    -1.819981  -2.955369  2.560226
H    -3.708592  -4.387836  2.325445
H    -4.584756  -3.416489  3.578767
H    -3.291498  -4.542670  4.051291
H    0.358046  2.969644  5.202176
Hg    2.783410  0.264331  3.288735
29
Lattice="100 0 0 0 100 0 0 0 100" Properties=species:S:1:pos:R:3
C    -0.535448  -0.436663  -0.185469
C    -0.207327  -0.296205  1.271233
O    0.979478  -0.622803  1.601424
H    0.059466  0.292759  -0.753509
H    -1.600522  -0.299348  -0.401812
H    -0.222161  -1.433914  -0.523136
N    -1.175376  0.154148  2.087492
C    -1.399175  0.168712  3.561179
C    -0.764231  1.365527  4.284742
O    0.453198  1.737846  4.133150
H    -2.020765  0.395610  1.576014
H    -2.480472  0.346442  3.609185
C    -1.237846  -1.183861  4.310222
C    0.132843  -1.701855  4.761774
C    -0.005750  -2.979158  5.623692
O    -1.081422  -3.482108  5.849479
O    1.183750  -3.404909  6.040722
H    -1.731353  -1.945827  3.691479
H    -1.864917  -1.097888  5.209181
H    0.676736  -0.993004  5.415468
H    0.777691  -2.025056  3.923830
N    -1.506906  2.069627  5.125958
C    -2.953730  1.996317  5.377458
H    -0.996263  2.816591  5.602175
H    -3.186061  2.706538  6.175954
H    -3.248898  0.996189  5.715912
H    -3.526434  2.285446  4.486728
H    1.074977  -4.219539  6.577294
Hg    1.916030  0.245569  3.402620
29
Lattice="100 0 0 0 100 0 0 0 100" Properties=species:S:1:pos:R:3
C    0.750634  -1.307682  -0.212830
C    0.478353  -0.230482  0.770124
O    1.322099  0.730679  0.812508
H    1.684371  -1.809832  0.088352
H    0.921512  -0.887853  -1.211794
H    -0.044564  -2.076762  -0.211644
N    -0.552300  -0.253111  1.636916
C    -1.844808  -0.972748  1.602850
C    -1.654471  -2.517604  1.765260
O    -1.287942  -3.194419  0.800223
H    -0.498664  0.463381  2.359291
H    -2.376739  -0.600686  2.489012
C    -2.698261  -0.678819  0.357181
C    -3.216268  0.785824  0.239334
C    -2.094996  1.767428  0.008165
O    -1.620233  2.427543  0.948068
O    -1.532456  1.878079  -1.187571
H    -3.590268  -1.319812  0.402695
H    -2.162212  -0.986947  -0.550894
H    -3.749630  1.089290  1.148074
H    -3.930213  0.836556  -0.596380
N    -1.929459  -3.034056  2.974700
C    -1.891100  -4.468139  3.247688
H    -2.318458  -2.427398  3.692227
H    -1.625440  -4.616826  4.299860
H    -1.152333  -4.936827  2.588960
H    -2.871832  -4.929735  3.060362
H    -2.018729  1.401773  -1.890311
Hg    0.705557  2.928395  0.847323
29
Lattice="100 0 0 0 100 0 0 0 100" Properties=species:S:1:pos:R:3
C    -0.729661  -0.673736  -0.368057
C    -0.501615  -0.158458  1.020397
O    0.505891  0.471723  1.349449
H    -0.122569  -0.097029  -1.072076
H    -1.790621  -0.607770  -0.645499
H    -0.416467  -1.726952  -0.423452
N    -1.464758  -0.416895  1.978433
C    -1.271566  0.009938  3.340886
C    -0.743679  -1.195014  4.207517
O    -1.609688  -2.071253  4.496441
H    -2.238323  -1.038160  1.746659
H    -0.436130  0.732471  3.289969
C    -2.549802  0.671204  3.898724
C    -2.561357  1.161294  5.368643
C    -2.771779  0.011394  6.329184
O    -1.789033  -0.573381  6.810230
O    -3.980721  -0.460523  6.574463
H    -3.422131  0.032784  3.696598
H    -2.684122  1.572669  3.281800
H    -3.376245  1.890617  5.482373
H    -1.627259  1.671353  5.634763
N    0.528611  -1.242326  4.556418
C    1.594632  -0.252193  4.330065
H    0.794782  -2.064802  5.099958
H    2.537916  -0.708616  4.642459
H    1.426904  0.645285  4.940110
H    1.660234  0.018976  3.270429
H    -4.697840  0.096338  6.210955
Hg    -1.843156  -2.972427  6.680302
29
Lattice="100 0 0 0 100 0 0 0 100" Properties=species:S:1:pos:R:3
C    -0.273908  0.933673  1.074300
C    -0.331784  0.165582  2.356540
O    0.754414  0.113023  3.039503
H    -1.217166  1.450513  0.863063
H    -0.031176  0.258268  0.240080
H    0.535726  1.669625  1.139446
N    -1.441351  -0.427873  2.791359
C    -2.682982  -0.746167  2.093835
C    -3.830657  -0.208728  3.007109
O    -3.662768  -0.269299  4.222810
H    -1.435042  -0.768534  3.755968
H    -2.670288  -0.268017  1.107810
C    -2.883333  -2.283843  1.984226
C    -1.778991  -3.071693  1.263677
C    -0.462029  -3.160719  2.008542
O    -0.400944  -3.056390  3.245013
O    0.665950  -3.319798  1.334800
H    -3.826423  -2.461325  1.448806
H    -3.025424  -2.691136  2.995110
H    -1.583070  -2.684058  0.251129
H    -2.128885  -4.109464  1.120919
N    -4.975042  0.258585  2.452351
C    -5.293746  0.508299  1.057580
H    -5.641457  0.598735  3.150078
H    -4.769823  -0.187281  0.394634
H    -5.051732  1.544377  0.769647
H    -6.373678  0.371735  0.919147
H    0.531188  -3.463298  0.376353
Hg    1.376888  -1.765668  4.145096
29
Lattice="100 0 0 0 100 0 0 0 100" Properties=species:S:1:pos:R:3
C    -1.162978  -0.655354  -0.461249
C    -0.515727  -0.394158  0.865931
O    0.540719  -0.887318  1.219451
H    -1.518697  0.271330  -0.930747
H    -2.013225  -1.343436  -0.336061
H    -0.434297  -1.141744  -1.116718
N    -1.150394  0.467256  1.792398
C    -2.555180  0.767924  1.848648
C    -2.905621  2.126679  1.149679
O    -4.089784  2.445165  0.842229
H    -0.626428  0.514527  2.669983
H    -3.116805  0.030038  1.246888
C    -3.093868  0.750770  3.301626
C    -3.693708  -0.617538  3.751477
C    -5.029235  -0.746494  3.067516
O    -5.051420  -0.808473  1.818485
O    -6.165620  -0.646837  3.718733
H    -3.850036  1.537757  3.431112
H    -2.280487  1.007798  3.995123
H    -3.787509  -0.647993  4.844484
H    -3.042737  -1.450611  3.450873
N    -1.905513  2.957373  0.927076
C    -2.015382  4.286232  0.321006
H    -0.992941  2.643705  1.265188
H    -2.217330  5.041456  1.092348
H    -2.828960  4.291726  -0.410705
H    -1.064172  4.520414  -0.167320
H    -6.058578  -0.645284  4.691708
Hg    -5.935607  0.998229  0.603591
