# Supplementary material for: Mapping and classifying molecules from a high-throughput structural database
Source: J Cheminform. 2017 Feb 2;9:6. doi: 10.1186/s13321-017-0192-4 (PMC5289135; doi:10.1186/s13321-017-0192-4)
Supplement: Supplementary file 1 — Additional file 1. Supplementary file contains dissimilarity matrix data for all the oligopeptides available in the database including the one discussed in this paper. [file 13321_2017_192_MOESM1_ESM.tar › SI/gluH.dipeptide/COLVAR-OOS-Pb-0.15-1-4]

#! FIELDS CV1 CV2 Energy
-3.000000000000e-02 -2.840000000000e-01	-609842.22046
1.720000000000e-01 -2.660000000000e-01	-609842.191984
-4.000000000000e-02 1.880000000000e-01	-609842.169141
-2.600000000000e-02 1.920000000000e-01	-609842.119281
2.400000000000e-02 2.380000000000e-01	-609842.073372
1.340000000000e-01 -2.880000000000e-01	-609842.070549
1.720000000000e-01 -2.640000000000e-01	-609842.059324
1.660000000000e-01 -2.700000000000e-01	-609842.05813
1.340000000000e-01 -2.800000000000e-01	-609842.036485
6.000000000000e-02 -2.600000000000e-01	-609842.004853
-2.000000000000e-03 2.320000000000e-01	-609841.981838
2.200000000000e-02 2.160000000000e-01	-609841.981266
2.800000000000e-02 2.300000000000e-01	-609841.964586
1.600000000000e-02 2.300000000000e-01	-609841.936099
6.400000000000e-02 -2.560000000000e-01	-609841.911774
3.400000000000e-02 1.660000000000e-01	-609841.904442
-1.600000000000e-02 2.020000000000e-01	-609841.847997
1.280000000000e-01 -2.760000000000e-01	-609841.844632
3.140000000000e-01 1.900000000000e-01	-609841.801401
6.200000000000e-02 -2.660000000000e-01	-609841.793541
1.460000000000e-01 -2.540000000000e-01	-609841.764766
3.080000000000e-01 1.900000000000e-01	-609841.763518
7.400000000000e-02 2.200000000000e-01	-609841.742044
1.480000000000e-01 3.380000000000e-01	-609841.741188
6.600000000000e-02 -3.380000000000e-01	-609841.738497
4.200000000000e-02 -2.860000000000e-01	-609841.704916
-6.600000000000e-02 3.060000000000e-01	-609841.701213
1.400000000000e-02 -3.120000000000e-01	-609841.697997
2.400000000000e-02 -3.040000000000e-01	-609841.6976
6.200000000000e-02 -2.720000000000e-01	-609841.67206
6.400000000000e-02 -2.500000000000e-01	-609841.664547
3.000000000000e-02 -2.960000000000e-01	-609841.656119
-1.020000000000e-01 -3.200000000000e-01	-609841.647152
-8.400000000000e-02 -2.700000000000e-01	-609841.645246
-7.800000000000e-02 -2.560000000000e-01	-609841.638902
-5.800000000000e-02 3.540000000000e-01	-609841.635727
-6.200000000000e-02 3.260000000000e-01	-609841.629447
-4.000000000000e-03 1.920000000000e-01	-609841.62802
-3.600000000000e-02 -2.800000000000e-01	-609841.58335
2.200000000000e-01 -2.840000000000e-01	-609841.583311
-2.680000000000e-01 2.260000000000e-01	-609841.568473
-3.600000000000e-02 -2.640000000000e-01	-609841.567825
-1.040000000000e-01 -2.880000000000e-01	-609841.567413
-2.800000000000e-02 1.800000000000e-01	-609841.565944
-9.000000000000e-02 -3.080000000000e-01	-609841.504105
-6.400000000000e-02 -2.380000000000e-01	-609841.500593
-8.000000000000e-02 -2.600000000000e-01	-609841.499088
-7.000000000000e-02 2.540000000000e-01	-609841.497379
-7.200000000000e-02 -2.480000000000e-01	-609841.495899
2.540000000000e-01 2.500000000000e-01	-609841.491876
2.400000000000e-02 -2.860000000000e-01	-609841.469335
-1.200000000000e-02 1.960000000000e-01	-609841.460639
-8.200000000000e-02 2.820000000000e-01	-609841.435076
-3.600000000000e-02 1.940000000000e-01	-609841.409084
-1.800000000000e-02 1.860000000000e-01	-609841.404444
-1.800000000000e-02 1.840000000000e-01	-609841.383605
1.940000000000e-01 -5.600000000000e-02	-609841.358759
7.400000000000e-02 -2.600000000000e-01	-609841.344419
3.200000000000e-02 -3.500000000000e-01	-609841.311228
6.000000000000e-02 -2.760000000000e-01	-609841.271464
-3.400000000000e-02 -2.740000000000e-01	-609841.24493
4.200000000000e-02 -3.020000000000e-01	-609841.228694
1.500000000000e-01 -2.500000000000e-01	-609841.172266
8.400000000000e-02 -2.180000000000e-01	-609841.152819
-7.400000000000e-02 -2.560000000000e-01	-609841.150148
2.220000000000e-01 -8.800000000000e-02	-609841.149483
1.800000000000e-01 -4.000000000000e-02	-609841.1417
-1.380000000000e-01 -3.140000000000e-01	-609841.137993
-9.600000000000e-02 -2.460000000000e-01	-609841.13019
1.620000000000e-01 -2.580000000000e-01	-609841.129604
-8.000000000000e-02 -2.800000000000e-01	-609841.091953
-1.800000000000e-02 1.740000000000e-01	-609841.076305
2.800000000000e-02 2.240000000000e-01	-609841.07601
2.340000000000e-01 -1.320000000000e-01	-609841.067447
-3.400000000000e-02 1.860000000000e-01	-609841.057041
2.280000000000e-01 -1.960000000000e-01	-609841.05479
2.200000000000e-01 -1.880000000000e-01	-609841.050845
-9.400000000000e-02 3.140000000000e-01	-609841.049848
-3.400000000000e-02 1.940000000000e-01	-609840.99573
1.820000000000e-01 -1.880000000000e-01	-609840.951796
8.000000000000e-02 2.140000000000e-01	-609840.950054
7.200000000000e-02 2.140000000000e-01	-609840.945071
1.940000000000e-01 -1.760000000000e-01	-609840.943416
1.260000000000e-01 -2.980000000000e-01	-609840.933781
8.200000000000e-02 2.200000000000e-01	-609840.924715
8.600000000000e-02 2.560000000000e-01	-609840.922072
2.200000000000e-01 -2.400000000000e-01	-609840.897159
-9.400000000000e-02 3.080000000000e-01	-609840.839406
-8.400000000000e-02 3.000000000000e-01	-609840.837719
9.600000000000e-02 1.720000000000e-01	-609840.836489
1.580000000000e-01 6.800000000000e-02	-609840.818284
2.340000000000e-01 -2.080000000000e-01	-609840.815747
1.500000000000e-01 6.400000000000e-02	-609840.788545
8.400000000000e-02 2.580000000000e-01	-609840.745617
1.480000000000e-01 -2.420000000000e-01	-609840.647231
