# Supplementary material for: Mapping and classifying molecules from a high-throughput structural database
Source: J Cheminform. 2017 Feb 2;9:6. doi: 10.1186/s13321-017-0192-4 (PMC5289135; doi:10.1186/s13321-017-0192-4)
Supplement: Supplementary file 1 — Additional file 1. Supplementary file contains dissimilarity matrix data for all the oligopeptides available in the database including the one discussed in this paper. [file 13321_2017_192_MOESM1_ESM.tar › SI/gluH.dipeptide/COLVAR-OOS-Ba-0.15-1-4]

#! FIELDS CV1 CV2 Energy
-4.000000000000e-02 -2.640000000000e-01	-244837.014951
1.740000000000e-01 -2.700000000000e-01	-244836.904888
-3.000000000000e-02 -2.860000000000e-01	-244836.877849
8.000000000000e-03 2.600000000000e-01	-244836.794802
-2.600000000000e-02 1.900000000000e-01	-244836.784606
-4.000000000000e-02 1.860000000000e-01	-244836.782194
1.720000000000e-01 -2.680000000000e-01	-244836.762779
6.000000000000e-02 -2.560000000000e-01	-244836.736969
1.600000000000e-01 -2.900000000000e-01	-244836.707907
-4.000000000000e-02 1.860000000000e-01	-244836.694128
3.000000000000e-02 2.260000000000e-01	-244836.677489
1.620000000000e-01 -2.800000000000e-01	-244836.652224
6.400000000000e-02 -2.540000000000e-01	-244836.645971
3.800000000000e-02 1.600000000000e-01	-244836.633098
1.260000000000e-01 -2.720000000000e-01	-244836.625895
-3.600000000000e-02 2.780000000000e-01	-244836.618614
-1.400000000000e-02 2.020000000000e-01	-244836.581762
2.000000000000e-03 2.600000000000e-01	-244836.555237
1.460000000000e-01 -2.520000000000e-01	-244836.546592
7.200000000000e-02 2.160000000000e-01	-244836.519694
-6.600000000000e-02 3.080000000000e-01	-244836.483413
6.600000000000e-02 -2.560000000000e-01	-244836.450653
4.200000000000e-02 -2.840000000000e-01	-244836.362851
-1.080000000000e-01 -2.840000000000e-01	-244836.356908
6.200000000000e-02 -2.500000000000e-01	-244836.350447
1.800000000000e-02 -3.080000000000e-01	-244836.34566
-8.200000000000e-02 -2.720000000000e-01	-244836.344326
2.940000000000e-01 1.780000000000e-01	-244836.337931
-7.600000000000e-02 -2.520000000000e-01	-244836.337357
6.600000000000e-02 -2.640000000000e-01	-244836.335962
3.160000000000e-01 1.840000000000e-01	-244836.330038
-1.000000000000e-01 -3.120000000000e-01	-244836.316691
-9.600000000000e-02 -3.040000000000e-01	-244836.316226
3.200000000000e-02 1.660000000000e-01	-244836.301467
-6.800000000000e-02 2.480000000000e-01	-244836.290515
2.800000000000e-01 2.320000000000e-01	-244836.28372
2.980000000000e-01 1.880000000000e-01	-244836.280167
-3.800000000000e-02 -2.760000000000e-01	-244836.26932
-3.400000000000e-02 1.840000000000e-01	-244836.264696
-3.800000000000e-02 -2.600000000000e-01	-244836.262825
-8.000000000000e-02 2.720000000000e-01	-244836.247871
3.740000000000e-01 5.000000000000e-02	-244836.232783
-7.800000000000e-02 -2.560000000000e-01	-244836.20003
-6.000000000000e-02 -2.340000000000e-01	-244836.187933
-6.600000000000e-02 -2.360000000000e-01	-244836.186546
-4.800000000000e-02 3.480000000000e-01	-244836.184264
-5.400000000000e-02 3.280000000000e-01	-244836.172697
5.800000000000e-02 -2.580000000000e-01	-244836.157761
-8.000000000000e-03 1.920000000000e-01	-244836.148855
2.660000000000e-01 2.500000000000e-01	-244836.138026
-3.600000000000e-02 1.880000000000e-01	-244836.11267
-1.800000000000e-02 1.780000000000e-01	-244836.109988
-8.200000000000e-02 -3.320000000000e-01	-244836.086709
-2.000000000000e-02 1.800000000000e-01	-244836.082101
3.060000000000e-01 1.960000000000e-01	-244836.031767
2.220000000000e-01 -1.900000000000e-01	-244836.028405
2.020000000000e-01 -6.600000000000e-02	-244836.012085
-2.660000000000e-01 2.320000000000e-01	-244836.007084
1.480000000000e-01 -2.460000000000e-01	-244835.990004
6.200000000000e-02 -2.700000000000e-01	-244835.981781
-4.000000000000e-02 -2.660000000000e-01	-244835.975762
1.840000000000e-01 -3.400000000000e-02	-244835.964245
2.140000000000e-01 -1.840000000000e-01	-244835.957447
2.000000000000e-01 -1.820000000000e-01	-244835.944273
4.000000000000e-02 -2.980000000000e-01	-244835.938502
-1.200000000000e-01 -3.160000000000e-01	-244835.927949
-9.800000000000e-02 -2.420000000000e-01	-244835.913605
6.000000000000e-02 3.400000000000e-01	-244835.911475
2.200000000000e-01 -1.940000000000e-01	-244835.910415
2.680000000000e-01 2.660000000000e-01	-244835.900931
8.200000000000e-02 2.120000000000e-01	-244835.899281
8.200000000000e-02 -2.140000000000e-01	-244835.898737
2.600000000000e-02 2.180000000000e-01	-244835.892401
-7.800000000000e-02 -2.660000000000e-01	-244835.880696
7.800000000000e-02 2.080000000000e-01	-244835.857185
7.200000000000e-02 2.100000000000e-01	-244835.854447
-8.400000000000e-02 3.100000000000e-01	-244835.839809
1.640000000000e-01 -2.240000000000e-01	-244835.821324
1.580000000000e-01 7.000000000000e-02	-244835.81261
-3.400000000000e-02 1.840000000000e-01	-244835.792052
7.800000000000e-02 2.220000000000e-01	-244835.777128
1.340000000000e-01 -3.060000000000e-01	-244835.735736
2.400000000000e-01 -2.140000000000e-01	-244835.705892
-9.400000000000e-02 3.100000000000e-01	-244835.69171
1.000000000000e-01 1.540000000000e-01	-244835.665484
2.300000000000e-01 -2.340000000000e-01	-244835.661245
-8.800000000000e-02 3.120000000000e-01	-244835.644103
1.480000000000e-01 -2.400000000000e-01	-244835.549293
9.200000000000e-02 2.620000000000e-01	-244835.539054
1.060000000000e-01 1.640000000000e-01	-244835.417673
