# Supplementary material for: Mapping and classifying molecules from a high-throughput structural database
Source: J Cheminform. 2017 Feb 2;9:6. doi: 10.1186/s13321-017-0192-4 (PMC5289135; doi:10.1186/s13321-017-0192-4)
Supplement: Supplementary file 1 — Additional file 1. Supplementary file contains dissimilarity matrix data for all the oligopeptides available in the database including the one discussed in this paper. [file 13321_2017_192_MOESM1_ESM.tar › SI/gluH.dipeptide/traj.gluH.dipeptide.bare.xyz]

28
Lattice="100 0 0 0 100 0 0 0 100" Properties=species:S:1:pos:R:3
C    0.142975  1.220474  0.784248
C    -0.138416  0.770680  2.199634
O    0.695933  0.966276  3.100580
H    0.342439  2.299035  0.788326
H    -0.674664  1.006193  0.086843
H    1.055593  0.722058  0.434151
N    -1.331301  0.167382  2.401059
C    -1.756316  -0.474196  3.634190
C    -2.660978  -1.647799  3.208696
O    -3.209551  -1.656300  2.105057
H    -1.936578  -0.058389  1.610073
H    -0.866152  -0.865932  4.150606
C    -2.533120  0.478841  4.573005
C    -1.669222  1.561897  5.242845
C    -0.678925  0.937330  6.227187
O    -0.985261  0.684047  7.375880
O    0.538066  0.629102  5.744302
H    -3.020581  -0.113141  5.361788
H    -3.334706  0.950771  3.986536
H    -2.324796  2.219489  5.826223
H    -1.155975  2.172236  4.488126
N    -2.812538  -2.618738  4.142094
C    -3.685995  -3.764902  3.960857
H    -2.302772  -2.529020  5.014172
H    -4.492751  -3.768919  4.706488
H    -3.121482  -4.703320  4.040520
H    -4.124076  -3.695385  2.960374
H    0.596151  0.815230  4.759141
28
Lattice="100 0 0 0 100 0 0 0 100" Properties=species:S:1:pos:R:3
C    0.861544  -1.502036  1.069463
C    0.284420  -0.793820  2.280141
O    0.993239  -0.432819  3.225477
H    1.320938  -2.442542  1.399177
H    1.658838  -0.881382  0.642677
H    0.118748  -1.719386  0.292743
N    -1.057111  -0.578165  2.249317
C    -1.790699  -0.025652  3.367656
C    -3.273955  -0.385833  3.129396
O    -3.647851  -0.884383  2.063091
H    -1.657904  -0.962649  1.518701
H    -1.462937  -0.538831  4.287048
C    -1.570897  1.506091  3.554634
C    -0.673009  1.857258  4.738990
C    -1.318153  1.644193  6.081672
O    -2.424536  1.167474  6.291381
O    -0.518566  2.048805  7.098407
H    -2.538764  2.016196  3.655404
H    -1.108222  1.886560  2.635636
H    -0.343447  2.906201  4.695507
H    0.247126  1.250180  4.700142
N    -4.083740  -0.110251  4.175671
C    -5.513599  -0.345661  4.146415
H    -3.657152  0.316058  5.002014
H    -6.075082  0.597676  4.210375
H    -5.818971  -0.992499  4.980175
H    -5.759126  -0.840560  3.201214
H    -1.007130  1.860776  7.923475
28
Lattice="100 0 0 0 100 0 0 0 100" Properties=species:S:1:pos:R:3
C    -0.694923  0.360793  -1.067010
C    -0.472253  -0.337552  0.257408
O    0.594068  -0.921832  0.513343
H    0.079782  1.127603  -1.193673
H    -1.682613  0.829225  -1.149234
H    -0.569283  -0.366407  -1.878880
N    -1.508449  -0.285066  1.128753
C    -1.424881  -0.773534  2.503727
C    -1.628309  -2.315021  2.606659
O    -2.555780  -2.823784  3.243826
H    -2.362407  0.226339  0.881991
H    -0.390641  -0.584635  2.837354
C    -2.359738  0.010440  3.435258
C    -3.880724  -0.163500  3.270476
C    -4.542500  0.594776  2.155127
O    -4.025736  0.988364  1.117996
O    -5.860664  0.800154  2.401094
H    -2.090343  1.075071  3.371006
H    -2.121439  -0.311102  4.457488
H    -4.391033  0.110918  4.202991
H    -4.101493  -1.234285  3.123861
N    -0.671968  -3.015183  1.953676
C    -0.676662  -4.461455  1.870596
H    0.030858  -2.465187  1.441925
H    0.270228  -4.876692  2.242373
H    -0.823269  -4.800365  0.834600
H    -1.498939  -4.838633  2.487710
H    -6.218502  1.250164  1.610818
28
Lattice="100 0 0 0 100 0 0 0 100" Properties=species:S:1:pos:R:3
C    -0.348728  0.530757  -0.066163
C    -0.225948  0.316602  1.424951
O    0.877008  0.050548  1.935118
H    -0.010116  -0.378124  -0.579075
H    0.325598  1.342961  -0.364190
H    -1.367898  0.769156  -0.390679
N    -1.368614  0.439908  2.136005
C    -1.506817  0.152110  3.553405
C    -2.942299  -0.357169  3.753010
O    -3.832373  -0.056642  2.953111
H    -2.264358  0.576984  1.665919
H    -0.789633  -0.638622  3.816575
C    -1.268465  1.395853  4.444813
C    0.210455  1.795259  4.584660
C    0.996833  0.689154  5.288633
O    1.026842  0.587702  6.499912
O    1.610710  -0.209161  4.497231
H    -1.674838  1.208427  5.448889
H    -1.846971  2.228329  4.019966
H    0.275932  2.689202  5.216622
H    0.643570  2.033949  3.604647
N    -3.174472  -1.109177  4.858849
C    -2.195443  -1.628055  5.809165
H    -4.143694  -1.391617  4.963914
H    -1.684364  -0.832150  6.367652
H    -1.433680  -2.248060  5.316436
H    -2.724341  -2.257639  6.531221
H    1.384104  -0.053483  3.531401
28
Lattice="100 0 0 0 100 0 0 0 100" Properties=species:S:1:pos:R:3
C    -1.314660  -2.493348  1.481126
C    -1.461887  -1.075841  2.001462
O    -2.070927  -0.205518  1.376724
H    -0.802175  -2.459699  0.511574
H    -2.313806  -2.911969  1.308451
H    -0.759726  -3.154964  2.157268
N    -0.878223  -0.831651  3.209494
C    -0.862954  0.486580  3.808685
C    0.373566  0.539797  4.725956
O    0.830587  -0.493116  5.225718
H    -0.322488  -1.529393  3.700233
H    -0.770750  1.224425  2.998064
C    -2.185981  0.742176  4.573987
C    -2.355277  2.144725  5.198229
C    -2.176943  3.245026  4.181453
O    -1.107069  3.740894  3.860445
O    -3.344275  3.622601  3.612656
H    -2.275176  -0.004684  5.375585
H    -3.001182  0.561019  3.860811
H    -1.615700  2.304369  5.992750
H    -3.357477  2.215370  5.637849
N    0.879905  1.778715  4.931269
C    2.004748  2.028482  5.812119
H    0.407289  2.570817  4.488924
H    1.717160  2.684959  6.645757
H    2.833282  2.499465  5.265578
H    2.342486  1.067588  6.213533
H    -3.120345  4.283173  2.927300
28
Lattice="100 0 0 0 100 0 0 0 100" Properties=species:S:1:pos:R:3
C    -0.226777  0.986468  -0.040764
C    -0.589713  0.985380  1.432269
O    -0.181387  1.848462  2.211389
H    -0.677658  0.161475  -0.605489
H    0.865032  0.929975  -0.133092
H    -0.543379  1.939467  -0.482230
N    -1.402780  -0.032956  1.834281
C    -1.776577  -0.223278  3.220089
C    -2.072720  -1.725190  3.392296
O    -2.438222  -2.414843  2.434520
H    -1.687624  -0.785370  1.209981
H    -0.920260  0.071305  3.844779
C    -2.989860  0.672920  3.575273
C    -3.459033  0.638651  5.046508
C    -2.338676  0.945652  6.009164
O    -1.556061  0.124571  6.464568
O    -2.253849  2.261822  6.307041
H    -3.836699  0.383051  2.937173
H    -2.709971  1.700340  3.306894
H    -3.852956  -0.352785  5.302292
H    -4.261202  1.375079  5.176695
N    -1.914101  -2.208755  4.644322
C    -2.206246  -3.593559  4.970132
H    -1.637480  -1.563729  5.387838
H    -1.612427  -4.274321  4.346006
H    -3.267314  -3.830502  4.806445
H    -1.959226  -3.764853  6.022672
H    -1.465835  2.369523  6.875949
28
Lattice="100 0 0 0 100 0 0 0 100" Properties=species:S:1:pos:R:3
C    -3.741706  -3.183491  1.763400
C    -2.389724  -2.644032  2.179613
O    -1.358491  -3.327955  2.091239
H    -3.665170  -3.568776  0.739352
H    -4.542156  -2.435798  1.812068
H    -4.001924  -4.030248  2.411539
N    -2.385893  -1.375480  2.662679
C    -1.160626  -0.644799  2.983480
C    -0.638403  -0.994739  4.408724
O    -0.620613  -0.170269  5.321765
H    -3.251323  -0.835739  2.665861
H    -0.394214  -0.981521  2.264350
C    -1.373340  0.863155  2.853685
C    -1.796537  1.347245  1.462476
C    -3.282492  1.320360  1.185569
O    -4.142605  0.781083  1.860571
O    -3.584985  1.996269  0.047796
H    -0.425582  1.345465  3.122179
H    -2.094027  1.196792  3.612861
H    -1.310950  0.762574  0.663111
H    -1.465449  2.382366  1.296375
N    -0.205925  -2.276814  4.510426
C    0.250995  -2.848991  5.760626
H    -0.349427  -2.875378  3.689472
H    1.221973  -3.344981  5.627909
H    -0.466731  -3.584457  6.154169
H    0.357908  -2.038088  6.488957
H    -4.552583  1.921248  -0.066253
28
Lattice="100 0 0 0 100 0 0 0 100" Properties=species:S:1:pos:R:3
C    0.577948  -0.390032  0.283099
C    0.216481  -0.521797  1.745070
O    1.061796  -0.756176  2.616296
H    -0.283360  -0.184774  -0.363200
H    1.065731  -1.315541  -0.046806
H    1.308348  0.421439  0.174621
N    -1.105824  -0.349697  2.047155
C    -1.570018  -0.467438  3.428751
C    -1.798651  -1.960364  3.755274
O    -2.872482  -2.552039  3.540136
H    -1.786703  -0.319396  1.294421
H    -0.713723  -0.134941  4.032140
C    -2.735834  0.480936  3.763368
C    -4.170575  0.150231  3.294412
C    -4.281251  -0.114524  1.798204
O    -4.554459  0.740174  0.980848
O    -3.999001  -1.382218  1.414718
H    -2.450476  1.467934  3.370642
H    -2.764943  0.580306  4.858129
H    -4.802479  1.019146  3.512492
H    -4.557424  -0.709266  3.855893
N    -0.705444  -2.571664  4.256713
C    -0.642862  -4.002610  4.497263
H    0.165580  -2.043301  4.185576
H    -0.119840  -4.202324  5.440232
H    -0.117658  -4.521830  3.682278
H    -1.664699  -4.389043  4.558228
H    -3.712178  -1.912193  2.218047
28
Lattice="100 0 0 0 100 0 0 0 100" Properties=species:S:1:pos:R:3
C    -3.840788  1.806338  1.659944
C    -2.664892  1.604389  2.591253
O    -1.730196  2.416191  2.630577
H    -3.479352  1.732692  0.625873
H    -4.232076  2.820951  1.797905
H    -4.651546  1.081998  1.801522
N    -2.715408  0.490098  3.373532
C    -1.648868  -0.072292  4.215148
C    -1.230435  0.753392  5.449861
O    -0.941935  0.156083  6.506153
H    -3.537181  -0.093347  3.275105
H    -2.091782  -0.978890  4.646515
C    -0.409653  -0.488754  3.385682
C    0.691217  -1.195640  4.198986
C    0.224567  -2.516631  4.817436
O    0.400387  -3.586528  4.271466
O    -0.423234  -2.435227  5.998237
H    0.014128  0.402207  2.903597
H    -0.757155  -1.159047  2.586095
H    1.083240  -0.525271  4.977182
H    1.515932  -1.441449  3.520478
N    -1.139374  2.082362  5.312904
C    -0.685248  2.936342  6.397058
H    -1.270453  2.459651  4.362299
H    -0.922056  3.975799  6.148657
H    0.398927  2.844378  6.558634
H    -1.189064  2.661060  7.330959
H    -0.562700  -1.479856  6.274945
28
Lattice="100 0 0 0 100 0 0 0 100" Properties=species:S:1:pos:R:3
C    -1.826568  -3.298362  0.693791
C    -1.152923  -2.389574  1.697058
O    0.062550  -2.448329  1.921619
H    -1.625152  -4.341060  0.967816
H    -1.374474  -3.126452  -0.291148
H    -2.910070  -3.147800  0.618953
N    -1.960562  -1.497526  2.337734
C    -1.452603  -0.485147  3.264920
C    -1.239870  -1.099879  4.674793
O    -1.969994  -0.830646  5.642756
H    -2.960444  -1.526779  2.171562
H    -0.465864  -0.182518  2.880590
C    -2.396150  0.714344  3.296668
C    -1.870197  1.900607  4.141425
C    -2.868810  2.403261  5.186013
O    -3.271453  3.546701  5.216860
O    -3.281007  1.485737  6.082705
H    -3.373728  0.383871  3.678931
H    -2.557519  1.045994  2.262481
H    -1.616001  2.752590  3.503494
H    -0.950349  1.613056  4.674998
N    -0.200781  -1.952769  4.741120
C    0.132651  -2.701083  5.939479
H    0.253407  -2.181128  3.849108
H    -0.286244  -2.182313  6.807499
H    1.222082  -2.766690  6.042969
H    -0.281816  -3.719769  5.908576
H    -2.827111  0.609662  5.920229
28
Lattice="100 0 0 0 100 0 0 0 100" Properties=species:S:1:pos:R:3
C    0.008184  -1.164668  0.198709
C    -0.046542  -1.283362  1.710541
O    0.443787  -2.236014  2.312130
H    -0.436522  -2.063311  -0.246434
H    1.060404  -1.135975  -0.111611
H    -0.504260  -0.275989  -0.189464
N    -0.705566  -0.258336  2.346963
C    -0.673016  -0.120638  3.794531
C    -2.005778  -0.457137  4.497602
O    -2.166669  -0.204186  5.692833
H    -0.939697  0.589122  1.824635
H    0.031126  -0.894796  4.142528
C    -0.141337  1.251196  4.258220
C    -1.112255  2.438774  4.224033
C    -1.487667  2.993779  2.874483
O    -1.356529  2.454496  1.786324
O    -2.036493  4.230266  2.985139
H    0.767432  1.478497  3.683351
H    0.163697  1.135415  5.305390
H    -0.705473  3.272167  4.813858
H    -2.051290  2.168977  4.735999
N    -2.940914  -1.047732  3.712027
C    -4.209444  -1.525553  4.221567
H    -2.677791  -1.220917  2.747546
H    -4.270137  -2.622563  4.179122
H    -5.048015  -1.102157  3.651897
H    -4.288467  -1.207830  5.267016
H    -2.279550  4.503417  2.078882
28
Lattice="100 0 0 0 100 0 0 0 100" Properties=species:S:1:pos:R:3
C    0.727480  -0.639793  0.475767
C    -0.079400  0.463413  1.134724
O    -0.350727  1.515858  0.555438
H    1.708427  -0.236984  0.194150
H    0.221521  -0.943236  -0.449074
H    0.870730  -1.521132  1.112609
N    -0.490491  0.205193  2.410314
C    -1.185427  1.187025  3.216356
C    -0.939929  0.797460  4.684318
O    -0.601413  -0.349691  4.989362
H    -0.178343  -0.617271  2.924156
H    -0.748583  2.177181  3.010162
C    -2.694685  1.272917  2.867272
C    -3.477030  -0.020450  3.090231
C    -3.960549  -0.227167  4.509161
O    -4.086466  0.634339  5.357195
O    -4.297255  -1.525789  4.732243
H    -2.746206  1.556746  1.808520
H    -3.159640  2.086489  3.442413
H    -2.901915  -0.902790  2.777835
H    -4.382463  -0.023827  2.462087
N    -1.130386  1.790057  5.587127
C    -1.172958  1.539509  7.017220
H    -1.527731  2.658736  5.248259
H    -0.759380  2.397934  7.559606
H    -0.566022  0.653251  7.226717
H    -2.202075  1.351792  7.357813
H    -4.624082  -1.565768  5.652016
28
Lattice="100 0 0 0 100 0 0 0 100" Properties=species:S:1:pos:R:3
C    0.178416  -0.502502  0.390082
C    -0.052353  0.401245  1.582658
O    0.442627  1.532481  1.648762
H    -0.294327  -1.487729  0.483790
H    1.257888  -0.632725  0.246421
H    -0.213735  -0.004403  -0.505598
N    -0.842764  -0.104347  2.570804
C    -1.221855  0.663678  3.757238
C    -0.092552  0.598089  4.824025
O    -0.179100  -0.101839  5.834063
H    -1.159425  -1.065110  2.504901
H    -1.329134  1.705605  3.422112
C    -2.551961  0.148308  4.305730
C    -3.134924  1.014839  5.420745
C    -3.651493  2.354858  4.950759
O    -3.769884  2.716466  3.797583
O    -4.004112  3.145960  6.004326
H    -2.401111  -0.864944  4.705448
H    -3.267319  0.092734  3.473230
H    -2.406697  1.171395  6.228739
H    -3.982822  0.498548  5.897331
N    0.971275  1.381943  4.514181
C    2.186345  1.395108  5.304617
H    0.967696  1.798613  3.578641
H    2.994641  0.828993  4.817075
H    1.970404  0.930980  6.272634
H    2.527884  2.425970  5.464466
H    -4.342610  3.974785  5.613234
28
Lattice="100 0 0 0 100 0 0 0 100" Properties=species:S:1:pos:R:3
C    0.050211  -0.413954  -0.251414
C    0.060528  -0.547136  1.258936
O    1.115262  -0.623862  1.899890
H    0.533450  -1.298920  -0.684610
H    0.651995  0.458170  -0.534826
H    -0.955553  -0.311610  -0.675755
N    -1.159949  -0.568234  1.854628
C    -1.345413  -0.812481  3.268919
C    -2.829693  -1.205059  3.447967
O    -3.627363  -1.127418  2.508081
H    -2.030351  -0.603380  1.321100
H    -0.734057  -1.684804  3.555728
C    -0.934365  0.392148  4.165726
C    0.395654  0.177361  4.884578
C    0.332322  -0.879261  5.969254
O    -0.675897  -1.441127  6.351317
O    1.517874  -1.196349  6.554794
H    -1.721180  0.599955  4.903058
H    -0.857505  1.277646  3.522631
H    0.733682  1.114211  5.358215
H    1.162929  -0.106047  4.143789
N    -3.141131  -1.630917  4.691284
C    -4.481621  -2.029182  5.073531
H    -2.393645  -1.638741  5.390282
H    -4.482775  -3.050387  5.478041
H    -5.115995  -1.995898  4.181924
H    -4.897594  -1.350885  5.832344
H    2.236179  -0.703835  6.119586
28
Lattice="100 0 0 0 100 0 0 0 100" Properties=species:S:1:pos:R:3
C    -0.453764  -2.357252  1.823531
C    -0.337786  -1.650765  3.157136
O    -0.160026  -2.272301  4.213260
H    0.487505  -2.884997  1.622778
H    -0.667038  -1.678787  0.989165
H    -1.244738  -3.114234  1.889124
N    -0.427789  -0.291279  3.109617
C    -0.389644  0.525635  4.320549
C    -1.803531  0.648839  4.954614
O    -2.418482  1.714288  5.003881
H    -0.859403  0.144230  2.291052
H    0.227147  -0.039426  5.034670
C    0.259471  1.902386  4.096907
C    0.042508  2.584601  2.726117
C    -1.401043  2.657903  2.289884
O    -1.994767  1.750166  1.727397
O    -1.979327  3.842914  2.573980
H    1.345591  1.801518  4.226072
H    -0.109483  2.567450  4.887608
H    0.582909  2.031454  1.946478
H    0.461711  3.596799  2.774553
N    -2.262715  -0.532187  5.442284
C    -3.587205  -0.687652  6.009088
H    -1.659770  -1.349001  5.320489
H    -4.225161  -1.319264  5.373401
H    -4.040835  0.305900  6.088095
H    -3.532923  -1.138075  7.009449
H    -2.924412  3.752134  2.341821
28
Lattice="100 0 0 0 100 0 0 0 100" Properties=species:S:1:pos:R:3
C    -1.553677  -2.512074  0.128135
C    -0.889469  -1.650443  1.186130
O    0.228432  -1.166386  1.036955
H    -1.012364  -3.464514  0.051464
H    -1.461942  -2.008281  -0.841001
H    -2.610672  -2.720592  0.333835
N    -1.622542  -1.484695  2.341608
C    -1.230872  -0.515302  3.356312
C    -0.557516  -1.125804  4.606558
O    -0.238007  -0.407131  5.552151
H    -2.615444  -1.710539  2.300153
H    -0.450707  0.115504  2.898148
C    -2.414358  0.358150  3.797861
C    -3.045368  1.195261  2.683764
C    -4.087655  0.484349  1.850663
O    -4.416860  -0.686311  1.935915
O    -4.663575  1.328105  0.956414
H    -2.032346  1.021646  4.582617
H    -3.183956  -0.271940  4.269913
H    -2.282820  1.589211  1.992448
H    -3.537459  2.086793  3.100766
N    -0.354762  -2.466606  4.559939
C    0.332837  -3.194134  5.606400
H    -0.634404  -2.938735  3.706911
H    -0.283245  -4.022725  5.981832
H    0.527083  -2.492661  6.425093
H    1.291524  -3.597405  5.249808
H    -5.319855  0.798259  0.463208
28
Lattice="100 0 0 0 100 0 0 0 100" Properties=species:S:1:pos:R:3
C    0.123025  0.503990  -0.041399
C    0.041310  0.365729  1.463602
O    1.041977  0.466158  2.184141
H    -0.844856  0.404972  -0.547436
H    0.811245  -0.256614  -0.430482
H    0.551599  1.485334  -0.279736
N    -1.198768  0.129723  1.976057
C    -1.457044  0.020967  3.412478
C    -1.142637  -1.420382  3.906341
O    -2.028814  -2.232573  4.171089
H    -1.976695  -0.017769  1.342779
H    -0.749984  0.710465  3.899967
C    -2.894708  0.434704  3.713126
C    -3.179270  0.531790  5.208970
C    -4.562435  1.058530  5.506636
O    -5.392300  1.402384  4.690969
O    -4.789974  1.112116  6.851222
H    -3.585446  -0.293836  3.264506
H    -3.087173  1.406202  3.236595
H    -2.457236  1.191165  5.717455
H    -3.080605  -0.452180  5.690220
N    0.189141  -1.667132  4.002068
C    0.717168  -2.976016  4.334168
H    0.811685  -0.949890  3.620117
H    1.521488  -2.887602  5.075800
H    1.113024  -3.491678  3.446106
H    -0.096566  -3.577387  4.752637
H    -5.697846  1.457758  6.953248
28
Lattice="100 0 0 0 100 0 0 0 100" Properties=species:S:1:pos:R:3
C    -2.944416  -2.154021  0.700239
C    -2.396073  -1.260903  1.786945
O    -2.196661  -0.049228  1.587379
H    -3.914397  -1.759674  0.372760
H    -3.065464  -3.196674  1.015470
H    -2.268190  -2.114455  -0.162705
N    -2.135135  -1.844055  2.978371
C    -1.620824  -1.086883  4.100682
C    -1.230554  -2.103054  5.182833
O    -1.729178  -3.229696  5.204848
H    -2.336071  -2.824219  3.172339
H    -0.718407  -0.548508  3.768431
C    -2.668418  -0.059878  4.617707
C    -2.064748  1.199830  5.234208
C    -1.015419  1.970959  4.422339
O    -0.185951  2.655844  4.987959
O    -1.054408  1.918854  3.079085
H    -3.326531  -0.553908  5.346774
H    -3.303445  0.214182  3.766058
H    -1.603255  0.999961  6.210190
H    -2.872849  1.919978  5.438660
N    -0.342772  -1.644197  6.100655
C    0.097637  -2.432689  7.238315
H    0.063783  -0.725619  5.960609
H    -0.480615  -3.361814  7.245185
H    -0.075442  -1.890898  8.177344
H    1.165413  -2.679279  7.160520
H    -1.622612  1.199043  2.679801
28
Lattice="100 0 0 0 100 0 0 0 100" Properties=species:S:1:pos:R:3
C    -2.744989  -0.653160  1.338397
C    -1.381396  -0.536671  1.982772
O    -0.345362  -0.396274  1.322816
H    -3.490007  -1.126544  1.990372
H    -2.658918  -1.220985  0.406608
H    -3.098007  0.357919  1.090358
N    -1.371707  -0.555532  3.345919
C    -0.177384  -0.264386  4.136429
C    0.669716  -1.546448  4.366748
O    0.779950  -2.075810  5.471254
H    -2.232021  -0.750616  3.846751
H    0.425882  0.424687  3.523407
C    -0.552434  0.404865  5.456098
C    -1.192211  1.790983  5.282000
C    -2.564777  1.834411  4.649247
O    -2.923546  2.597137  3.778997
O    -3.426010  0.921308  5.210519
H    0.364393  0.510464  6.049750
H    -1.204567  -0.257850  6.041642
H    -0.552426  2.454323  4.686889
H    -1.301658  2.253811  6.275987
N    1.256535  -1.993683  3.226162
C    2.024176  -3.221551  3.170171
H    1.021204  -1.496750  2.362765
H    2.178085  -3.573291  4.195815
H    3.000674  -3.047809  2.698573
H    1.495206  -4.002763  2.604076
H    -4.289403  1.087210  4.784477
28
Lattice="100 0 0 0 100 0 0 0 100" Properties=species:S:1:pos:R:3
C    0.003850  1.396003  1.353215
C    -0.419120  0.000384  1.757137
O    0.376358  -0.954173  1.732793
H    -0.806617  2.130994  1.420029
H    0.385849  1.369039  0.325109
H    0.831926  1.712038  2.000282
N    -1.713104  -0.133297  2.136237
C    -2.257831  -1.363220  2.708800
C    -2.633960  -2.420846  1.627613
O    -3.785159  -2.847578  1.484740
H    -2.325451  0.688338  2.173993
H    -1.444734  -1.817612  3.299974
C    -3.413839  -1.062004  3.673346
C    -4.745424  -0.562785  3.085450
C    -4.815381  0.885576  2.655509
O    -3.873110  1.638708  2.499185
O    -6.067266  1.360890  2.410224
H    -3.048951  -0.355197  4.432908
H    -3.637440  -2.000191  4.198034
H    -5.541539  -0.731087  3.828556
H    -5.001719  -1.195715  2.218718
N    -1.569712  -2.831028  0.901749
C    -1.679790  -3.778710  -0.188482
H    -0.669055  -2.379072  1.112887
H    -1.013809  -4.637579  -0.027309
H    -1.419496  -3.310933  -1.149040
H    -2.714917  -4.132986  -0.234019
H    -6.720561  0.656042  2.563360
28
Lattice="100 0 0 0 100 0 0 0 100" Properties=species:S:1:pos:R:3
C    1.115313  -0.180492  0.852248
C    0.624181  -0.406020  2.267072
O    1.394597  -0.697158  3.187357
H    1.624251  -1.088022  0.504617
H    1.858546  0.626375  0.864369
H    0.319416  0.079212  0.143590
N    -0.718946  -0.256331  2.462520
C    -1.352404  -0.449294  3.768271
C    -1.664720  -1.952289  3.992167
O    -2.795488  -2.418551  3.864020
H    -1.322141  -0.165997  1.651987
H    -0.607436  -0.140400  4.514950
C    -2.611393  0.404972  3.901145
C    -2.346455  1.907596  3.832013
C    -1.634747  2.458089  5.049348
O    -1.458760  1.879160  6.100445
O    -1.211471  3.737473  4.836183
H    -3.087178  0.155098  4.857601
H    -3.332153  0.113959  3.123162
H    -3.296003  2.459639  3.747956
H    -1.766161  2.189068  2.941014
N    -0.560101  -2.673517  4.320620
C    -0.584751  -4.114055  4.477823
H    0.334972  -2.183268  4.282573
H    -0.091208  -4.409265  5.413140
H    -0.083829  -4.622177  3.640008
H    -1.631687  -4.433795  4.506773
H    -0.788885  4.021122  5.670203
28
Lattice="100 0 0 0 100 0 0 0 100" Properties=species:S:1:pos:R:3
C    1.356446  -1.248749  1.202379
C    0.803297  -1.086864  2.606027
O    1.319099  -1.627132  3.581034
H    2.378474  -0.849871  1.179444
H    0.758683  -0.745525  0.432432
H    1.420666  -2.318377  0.968157
N    -0.324938  -0.308924  2.699718
C    -0.909206  0.053994  3.980981
C    -2.444910  -0.142768  3.999676
O    -3.172698  0.548817  4.710866
H    -0.651646  0.217622  1.890164
H    -0.497933  -0.674587  4.698914
C    -0.512764  1.457696  4.475618
C    -0.510513  2.578107  3.410684
C    -1.784129  2.638553  2.604221
O    -2.046380  1.897622  1.668600
O    -2.633917  3.599404  3.029426
H    0.500843  1.404486  4.894232
H    -1.202400  1.719962  5.287528
H    0.309374  2.411695  2.698894
H    -0.340327  3.539966  3.908056
N    -2.894328  -1.163610  3.224858
C    -4.295186  -1.516738  3.123657
H    -2.214227  -1.630298  2.635543
H    -4.696570  -1.288860  2.125259
H    -4.841519  -0.925618  3.866275
H    -4.446650  -2.584410  3.332458
H    -3.447641  3.505408  2.495901
28
Lattice="100 0 0 0 100 0 0 0 100" Properties=species:S:1:pos:R:3
C    -1.130564  -2.339813  1.523406
C    -1.317597  -0.925784  2.039517
O    -1.867319  -0.048522  1.373237
H    -0.609538  -3.000434  2.226967
H    -0.567158  -2.298887  0.583122
H    -2.115957  -2.765061  1.295832
N    -0.841799  -0.693943  3.298604
C    -0.881457  0.620849  3.905158
C    0.353041  0.728669  4.815356
O    0.808977  -0.266939  5.382792
H    -0.318506  -1.395571  3.816696
H    -0.836257  1.358552  3.091154
C    -2.200870  0.810179  4.695205
C    -2.437050  2.200322  5.322519
C    -2.607955  3.287866  4.288647
O    -3.652496  3.658436  3.807009
O    -1.400497  3.835849  3.907032
H    -2.228747  0.060671  5.499112
H    -3.023895  0.581240  4.004580
H    -1.618314  2.461871  6.006060
H    -3.368554  2.167756  5.899376
N    0.862860  1.979574  4.947430
C    1.981008  2.285137  5.820073
H    0.401867  2.735568  4.448069
H    1.688903  2.996825  6.605126
H    2.819573  2.710653  5.252065
H    2.306188  1.350281  6.287878
H    -1.613883  4.482656  3.205976
28
Lattice="100 0 0 0 100 0 0 0 100" Properties=species:S:1:pos:R:3
C    -1.995999  0.685005  0.085195
C    -1.273797  0.563902  1.411431
O    -0.042166  0.428906  1.460672
H    -1.603536  1.557480  -0.451927
H    -3.083981  0.780359  0.179081
H    -1.764782  -0.200405  -0.520117
N    -2.061148  0.631670  2.517665
C    -1.670089  0.348871  3.906667
C    -0.747743  1.386931  4.596098
O    -1.011587  1.747344  5.744314
H    -3.063235  0.639029  2.362388
H    -2.601615  0.436542  4.477357
C    -1.108365  -1.075253  4.107534
C    -1.993959  -2.193426  3.515847
C    -3.420931  -2.111354  4.001027
O    -4.300421  -1.438775  3.494056
O    -3.627086  -2.852002  5.122730
H    -0.984010  -1.224395  5.189010
H    -0.114942  -1.154924  3.648039
H    -1.565963  -3.166706  3.784596
H    -2.015186  -2.113552  2.422151
N    0.328959  1.792343  3.883158
C    1.299545  2.729600  4.411595
H    0.464099  1.365773  2.957854
H    0.923266  3.111553  5.366542
H    1.446831  3.568601  3.717913
H    2.271640  2.244441  4.584529
H    -4.555799  -2.696559  5.385596
28
Lattice="100 0 0 0 100 0 0 0 100" Properties=species:S:1:pos:R:3
C    0.373893  0.135057  0.459390
C    -0.449655  -0.757656  1.358835
O    -0.160606  -1.946764  1.549933
H    1.391174  0.197837  0.866292
H    -0.031843  1.148160  0.355321
H    0.446581  -0.328856  -0.531596
N    -1.527272  -0.172982  1.953539
C    -2.377731  -0.876094  2.910811
C    -3.429844  -1.770862  2.199606
O    -4.649384  -1.536249  2.258680
H    -1.772586  0.775767  1.691210
H    -1.710123  -1.570244  3.443469
C    -3.029586  0.072468  3.936040
C    -3.297198  1.523390  3.505888
C    -4.083607  1.861519  2.230863
O    -3.869675  2.907582  1.647065
O    -5.043839  1.024646  1.817875
H    -2.373562  0.124052  4.815448
H    -3.960527  -0.402504  4.271233
H    -2.360083  2.091413  3.433403
H    -3.858674  2.010179  4.319428
N    -2.897411  -2.820130  1.550492
C    -3.682073  -3.756400  0.766612
H    -1.871414  -2.873019  1.543520
H    -4.733751  -3.458870  0.820364
H    -3.577003  -4.776439  1.160135
H    -3.357925  -3.748806  -0.282780
H    -4.963274  0.096804  2.195922
28
Lattice="100 0 0 0 100 0 0 0 100" Properties=species:S:1:pos:R:3
C    0.041301  0.587021  0.230584
C    -0.279207  0.276579  1.677233
O    0.605768  0.046418  2.508385
H    0.687044  1.473351  0.197517
H    -0.844957  0.768661  -0.389419
H    0.611391  -0.248879  -0.193192
N    -1.602563  0.276319  2.008994
C    -2.068294  0.015224  3.369959
C    -2.167613  -1.517287  3.613092
O    -3.240603  -2.119068  3.570707
H    -2.296553  0.370766  1.275971
H    -1.289240  0.420946  4.033506
C    -3.401811  0.716800  3.619156
C    -3.830597  0.689070  5.094665
C    -2.858817  1.372247  6.030143
O    -2.340592  0.873331  7.006064
O    -2.611905  2.664615  5.653891
H    -4.183546  0.215349  3.030270
H    -3.320088  1.756622  3.274351
H    -3.960222  -0.340393  5.444495
H    -4.800166  1.200483  5.190793
N    -0.962747  -2.092984  3.852540
C    -0.796973  -3.524235  4.011666
H    -0.141212  -1.498949  3.725340
H    -0.170817  -3.742377  4.886430
H    -0.333884  -3.980127  3.123589
H    -1.787408  -3.967795  4.156998
H    -1.979689  3.014294  6.311273
28
Lattice="100 0 0 0 100 0 0 0 100" Properties=species:S:1:pos:R:3
C    -1.518204  -3.688032  1.964726
C    -0.762073  -2.434283  2.361251
O    0.430507  -2.272926  2.098419
H    -1.015130  -4.556512  2.407602
H    -1.466506  -3.801053  0.874701
H    -2.570042  -3.685073  2.275363
N    -1.493515  -1.494655  3.028025
C    -0.910317  -0.260976  3.512994
C    -1.748684  0.172940  4.724575
O    -2.957866  -0.057012  4.774522
H    -2.468565  -1.641247  3.277730
H    0.130231  -0.474296  3.806230
C    -0.895770  0.815649  2.397569
C    -0.077309  2.077968  2.705085
C    -0.677377  3.078930  3.668672
O    -0.074798  3.653173  4.554857
O    -1.992275  3.314407  3.408352
H    -1.931045  1.078760  2.142128
H    -0.451723  0.331152  1.518082
H    0.072743  2.627586  1.761646
H    0.924531  1.828453  3.078341
N    -1.063844  0.839923  5.688840
C    -1.706672  1.487169  6.816811
H    -0.068006  0.978917  5.562453
H    -2.787270  1.347495  6.710660
H    -1.469359  2.560041  6.824915
H    -1.383587  1.043143  7.768297
H    -2.282075  3.983360  4.058152
28
Lattice="100 0 0 0 100 0 0 0 100" Properties=species:S:1:pos:R:3
C    -0.200568  -0.222724  0.041465
C    -0.044135  -0.014198  1.534288
O    1.064673  0.219863  2.034610
H    0.384844  -1.104221  -0.249700
H    0.226754  0.640792  -0.482331
H    -1.238340  -0.364285  -0.283262
N    -1.190108  -0.096264  2.263570
C    -1.326653  -0.062255  3.727488
C    -1.063606  1.313406  4.390536
O    -1.886418  1.764854  5.190632
H    -2.046373  -0.264713  1.750580
H    -2.390446  -0.241674  3.917653
C    -0.526631  -1.194211  4.409282
C    -0.786137  -1.293861  5.911137
C    -2.182736  -1.760149  6.258354
O    -3.011866  -2.183217  5.477576
O    -2.414033  -1.674517  7.596445
H    0.546141  -1.044278  4.235776
H    -0.809864  -2.138786  3.923978
H    -0.609226  -0.339293  6.427404
H    -0.086491  -2.010828  6.368302
N    0.114437  1.904904  4.078078
C    0.515771  3.181221  4.634718
H    0.716439  1.418409  3.402509
H    1.457253  3.088600  5.194692
H    -0.272115  3.519918  5.315900
H    0.653311  3.932292  3.843751
H    -3.327140  -1.994052  7.732040
28
Lattice="100 0 0 0 100 0 0 0 100" Properties=species:S:1:pos:R:3
C    -0.410566  0.281538  -0.018448
C    -0.346005  0.191577  1.493645
O    0.646041  0.499788  2.140193
H    0.531694  -0.087365  -0.437628
H    -0.505096  1.338784  -0.301345
H    -1.248758  -0.273222  -0.458465
N    -1.493147  -0.276884  2.108563
C    -1.675873  -0.170374  3.552231
C    -0.969020  -1.282325  4.346857
O    -0.802013  -1.167894  5.572667
H    -2.329538  -0.375366  1.542453
H    -1.196230  0.761306  3.889864
C    -3.191129  -0.125737  3.849681
C    -3.608352  -0.047813  5.328234
C    -3.083686  1.203591  6.039573
O    -3.745295  2.215816  6.145365
O    -1.832982  1.122691  6.530498
H    -3.660057  -1.019824  3.406334
H    -3.599042  0.750153  3.322375
H    -3.290712  -0.952252  5.863933
H    -4.702489  0.005219  5.368795
N    -0.591520  -2.371072  3.651485
C    0.139702  -3.477890  4.239530
H    -0.694836  -2.314288  2.643389
H    -0.298565  -4.434175  3.927721
H    0.076013  -3.387804  5.328353
H    1.198455  -3.454875  3.945171
H    -1.417243  0.245518  6.274812
28
Lattice="100 0 0 0 100 0 0 0 100" Properties=species:S:1:pos:R:3
C    0.197955  -1.919455  -0.160419
C    -0.238283  -0.940531  0.912469
O    -0.002579  0.265357  0.835024
H    1.292228  -1.890925  -0.237028
H    -0.205321  -1.589263  -1.125490
H    -0.121976  -2.951108  0.029088
N    -0.928900  -1.490248  1.958434
C    -1.250982  -0.730995  3.151261
C    -0.947694  -1.638087  4.357738
O    -0.939022  -2.864764  4.246466
H    -0.943099  -2.499999  2.093702
H    -0.596852  0.156086  3.154818
C    -2.724373  -0.272175  3.199695
C    -3.112976  0.611391  2.017207
C    -4.475529  1.239430  2.185515
O    -5.117199  1.298077  3.214691
O    -4.922426  1.777142  1.014205
H    -2.904026  0.276882  4.134970
H    -3.373250  -1.160108  3.235753
H    -3.094040  0.058036  1.068718
H    -2.387063  1.429397  1.879684
N    -0.731970  -0.985593  5.529928
C    -0.517508  -1.671690  6.791070
H    -0.734261  0.027496  5.520237
H    -1.310181  -1.432243  7.513413
H    0.454996  -1.403537  7.225613
H    -0.532379  -2.747372  6.588685
H    -5.785295  2.185798  1.221551
28
Lattice="100 0 0 0 100 0 0 0 100" Properties=species:S:1:pos:R:3
C    0.426047  0.828314  -0.057264
C    0.240200  0.462136  1.403240
O    1.178060  0.109731  2.118406
H    0.869783  -0.027892  -0.580197
H    1.140484  1.658151  -0.125075
H    -0.504795  1.115414  -0.561191
N    -1.038250  0.564769  1.874168
C    -1.398828  0.140291  3.210657
C    -2.886473  -0.254744  3.165193
O    -3.605553  0.049159  2.211067
H    -1.829565  0.709546  1.249241
H    -0.786027  -0.739717  3.466786
C    -1.121110  1.221744  4.279784
C    -1.907412  2.511138  4.059900
C    -1.759555  3.486208  5.203839
O    -1.392841  3.218680  6.329258
O    -2.123106  4.747700  4.832486
H    -0.042317  1.426758  4.265818
H    -1.343515  0.822122  5.279356
H    -2.988048  2.308971  3.960837
H    -1.617662  3.009262  3.125219
N    -3.336238  -0.922880  4.259261
C    -4.719169  -1.330970  4.426645
H    -2.670843  -1.148905  4.989222
H    -5.157494  -0.881105  5.327967
H    -4.804093  -2.424083  4.496384
H    -5.274796  -0.987529  3.548310
H    -2.030911  5.298158  5.634498
28
Lattice="100 0 0 0 100 0 0 0 100" Properties=species:S:1:pos:R:3
C    -1.371549  -0.215339  0.105614
C    -0.515975  -0.212139  1.354390
O    0.701448  -0.000138  1.312875
H    -1.262609  0.754350  -0.395774
H    -2.435202  -0.399827  0.298807
H    -0.992788  -0.982129  -0.581565
N    -1.169693  -0.451474  2.526960
C    -0.500164  -0.463938  3.828526
C    0.136398  -1.853668  4.110608
O    -0.317577  -2.629696  4.948154
H    -2.143150  -0.735998  2.499158
H    0.320030  0.266942  3.749440
C    -1.476627  -0.056703  4.927991
C    -1.875476  1.417126  4.837643
C    -3.097758  1.750500  5.662455
O    -4.009877  0.993777  5.920585
O    -3.084282  3.051266  6.074242
H    -1.015027  -0.270000  5.900426
H    -2.372568  -0.692860  4.888031
H    -2.131489  1.683755  3.797202
H    -1.051443  2.083963  5.124013
N    1.227773  -2.096409  3.336660
C    1.934393  -3.361811  3.358567
H    1.448388  -1.401514  2.619571
H    3.014668  -3.200240  3.471347
H    1.759851  -3.939016  2.438168
H    1.566349  -3.941522  4.211615
H    -3.922041  3.185743  6.559291
28
Lattice="100 0 0 0 100 0 0 0 100" Properties=species:S:1:pos:R:3
C    -1.595412  -1.035294  -0.510139
C    -0.917382  -0.865611  0.832746
O    0.313029  -0.762154  0.933700
H    -1.378449  -0.153662  -1.126646
H    -2.682523  -1.160968  -0.437773
H    -1.163910  -1.905136  -1.020057
N    -1.745173  -0.829789  1.910886
C    -1.264317  -0.604996  3.272927
C    -0.750822  -1.920193  3.932219
O    -1.291137  -2.422141  4.918789
H    -2.735625  -1.017812  1.775422
H    -0.387293  0.054132  3.173432
C    -2.294381  0.113381  4.149841
C    -3.680979  -0.563606  4.324885
C    -4.695873  -0.122785  3.300653
O    -5.412512  0.849573  3.375934
O    -4.732133  -0.953205  2.197254
H    -2.429207  1.138539  3.776277
H    -1.847177  0.196278  5.147895
H    -4.088721  -0.260376  5.295781
H    -3.569829  -1.653702  4.332083
N    0.348386  -2.421138  3.315199
C    0.975517  -3.664405  3.716255
H    0.683398  -1.917763  2.487528
H    0.868856  -4.436008  2.939667
H    0.486438  -4.013576  4.631723
H    2.045315  -3.514427  3.915491
H    -5.406751  -0.568613  1.603275
28
Lattice="100 0 0 0 100 0 0 0 100" Properties=species:S:1:pos:R:3
C    1.151493  -0.473329  0.808310
C    0.449556  -0.084845  2.095260
O    0.911637  0.767295  2.859340
H    2.136235  -0.888295  1.058226
H    1.320544  0.430490  0.210540
H    0.596875  -1.204513  0.208257
N    -0.721764  -0.733007  2.341641
C    -1.452721  -0.602191  3.585231
C    -2.300478  -1.882519  3.725141
O    -2.449454  -2.664878  2.783873
H    -1.036476  -1.512839  1.763687
H    -0.725778  -0.575672  4.412745
C    -2.331714  0.682100  3.653588
C    -1.685187  1.850204  4.406077
C    -1.712376  1.814916  5.912835
O    -1.499113  2.758413  6.639394
O    -1.992718  0.567256  6.440938
H    -3.311295  0.446927  4.092311
H    -2.524733  0.994072  2.618896
H    -2.146491  2.806049  4.123946
H    -0.622870  1.925328  4.114554
N    -2.852808  -2.050354  4.951563
C    -3.729431  -3.158095  5.278682
H    -2.668484  -1.332596  5.648399
H    -3.770840  -3.822251  4.409398
H    -4.746680  -2.809668  5.508296
H    -3.345431  -3.721310  6.140124
H    -1.940498  0.692314  7.408747
28
Lattice="100 0 0 0 100 0 0 0 100" Properties=species:S:1:pos:R:3
C    0.982660  0.238654  0.697092
C    0.276050  -0.509334  1.807167
O    -0.040061  -1.696324  1.706420
H    1.209205  1.281864  0.946553
H    0.354397  0.210716  -0.201871
H    1.916938  -0.285034  0.460118
N    0.029760  0.221820  2.939430
C    -0.693939  -0.367228  4.056620
C    -2.198842  -0.084695  3.911811
O    -2.645457  1.079892  3.911352
H    0.166603  1.229101  2.920181
H    -0.518341  -1.444016  3.954656
C    -0.142635  0.051412  5.438792
C    -0.457116  1.459232  5.987466
C    0.055207  2.598333  5.110420
O    1.103260  3.174131  5.309418
O    -0.724182  2.911404  4.046449
H    0.947739  -0.084266  5.392534
H    -0.516641  -0.679093  6.171907
H    0.043272  1.561174  6.957468
H    -1.538358  1.569688  6.148838
N    -3.033959  -1.136158  3.785404
C    -2.692831  -2.550598  3.659041
H    -4.011257  -0.869922  3.700876
H    -1.876379  -2.690145  2.938628
H    -3.575818  -3.079991  3.286606
H    -2.415337  -2.993276  4.626652
H    -1.529938  2.303660  4.019971
28
Lattice="100 0 0 0 100 0 0 0 100" Properties=species:S:1:pos:R:3
C    -0.078445  0.140812  0.015656
C    -0.159197  -0.003831  1.520150
O    0.847724  0.042828  2.236374
H    0.375019  1.112099  -0.218442
H    -1.050161  0.070904  -0.487947
H    0.588572  -0.634987  -0.379884
N    -1.408204  -0.179220  2.038013
C    -1.658938  -0.293791  3.474931
C    -1.423664  -1.757975  3.943413
O    -2.352985  -2.528359  4.183979
H    -2.192732  -0.302399  1.407690
H    -0.909382  0.347668  3.963675
C    -3.067774  0.196554  3.800834
C    -3.315948  0.284786  5.310591
C    -4.642616  0.884495  5.711458
O    -4.827669  1.588341  6.682004
O    -5.655117  0.526236  4.867376
H    -3.803952  -0.484294  3.351529
H    -3.199049  1.187184  3.340632
H    -2.541076  0.875572  5.815838
H    -3.283350  -0.729889  5.739138
N    -0.107264  -2.075003  4.043772
C    0.350013  -3.415651  4.354121
H    0.554487  -1.385114  3.679065
H    1.158936  -3.381406  5.095100
H    0.716098  -3.938153  3.457273
H    -0.494238  -3.978810  4.765303
H    -6.460532  0.936656  5.237794
28
Lattice="100 0 0 0 100 0 0 0 100" Properties=species:S:1:pos:R:3
C    1.869470  -0.725261  0.918559
C    0.594069  -1.344644  1.454442
O    0.461712  -2.571651  1.554315
H    2.592006  -0.613155  1.739017
H    2.305403  -1.411319  0.185298
H    1.709398  0.257075  0.456910
N    -0.362852  -0.453541  1.836540
C    -1.760381  -0.735493  2.201434
C    -1.996258  -1.466542  3.548867
O    -2.881835  -1.052846  4.299441
H    -0.154780  0.523297  1.666161
H    -2.209340  0.249808  2.379082
C    -2.548040  -1.424168  1.067705
C    -2.770735  -0.527616  -0.166954
C    -1.508625  -0.156809  -0.911730
O    -0.992102  0.944127  -0.939623
O    -0.985256  -1.223835  -1.577151
H    -3.533962  -1.692721  1.471770
H    -2.049359  -2.358509  0.778977
H    -3.263789  0.408418  0.123224
H    -3.429305  -1.060251  -0.867573
N    -1.229139  -2.556617  3.778865
C    -1.365446  -3.361055  4.976550
H    -0.562642  -2.823059  3.042495
H    -2.081456  -2.867441  5.642131
H    -0.400009  -3.459297  5.491719
H    -1.738817  -4.368148  4.739672
H    -0.174097  -0.900531  -2.014789
28
Lattice="100 0 0 0 100 0 0 0 100" Properties=species:S:1:pos:R:3
C    -2.457891  -0.772550  -0.287570
C    -1.643592  -0.498993  0.960732
O    -0.509188  -0.023547  0.913773
H    -1.868021  -1.401526  -0.964786
H    -2.637708  0.182063  -0.798751
H    -3.421323  -1.256504  -0.087307
N    -2.275792  -0.783851  2.141082
C    -1.615389  -0.648478  3.421265
C    -1.823522  -1.950359  4.211673
O    -2.841541  -2.626111  4.073437
H    -3.158490  -1.287379  2.148638
H    -0.550448  -0.486731  3.193757
C    -2.149968  0.550440  4.242565
C    -2.194532  1.847381  3.430149
C    -3.433218  1.960006  2.566603
O    -4.531274  1.518242  2.836150
O    -3.192684  2.681431  1.434968
H    -1.505327  0.684812  5.122643
H    -3.160893  0.322244  4.610253
H    -1.300329  1.978337  2.807275
H    -2.232876  2.710001  4.114923
N    -0.828424  -2.250281  5.091394
C    -0.875808  -3.401050  5.974588
H    0.001667  -1.669683  5.087469
H    -0.770310  -3.097238  7.024927
H    -0.085620  -4.124912  5.730966
H    -1.849699  -3.881864  5.836229
H    -4.053641  2.750482  0.977929
28
Lattice="100 0 0 0 100 0 0 0 100" Properties=species:S:1:pos:R:3
C    0.238392  0.651935  0.522252
C    0.206759  0.088043  1.925409
O    1.238451  -0.121060  2.573187
H    0.982681  0.105809  -0.067989
H    0.562210  1.699766  0.579318
H    -0.731914  0.614331  0.011917
N    -1.031794  -0.152667  2.444486
C    -1.229695  -0.582386  3.827695
C    -1.122462  -2.127943  3.942015
O    -2.106575  -2.847625  4.103918
H    -1.843064  -0.067451  1.843052
H    -0.390517  -0.147921  4.392537
C    -2.557556  -0.081540  4.391851
C    -2.749292  1.441239  4.295213
C    -1.620712  2.255566  4.888561
O    -0.991899  3.116446  4.310775
O    -1.374308  1.914398  6.187980
H    -2.614368  -0.401995  5.439627
H    -3.388086  -0.589811  3.881098
H    -3.674638  1.713219  4.825347
H    -2.857672  1.777082  3.257619
N    0.157222  -2.571520  3.834382
C    0.495561  -3.980587  3.803878
H    0.862847  -1.872238  3.589663
H    1.328602  -4.191687  4.487143
H    0.779309  -4.307947  2.792219
H    -0.384567  -4.549256  4.121948
H    -0.634914  2.483799  6.476900
28
Lattice="100 0 0 0 100 0 0 0 100" Properties=species:S:1:pos:R:3
C    0.083911  -0.064893  -0.063910
C    0.036770  -0.026933  1.448489
O    1.063902  0.072733  2.130850
H    -0.900574  -0.174833  -0.534673
H    0.728284  -0.894867  -0.378547
H    0.547517  0.862764  -0.422402
N    -1.202141  -0.105040  2.009946
C    -1.436337  -0.008219  3.452257
C    -1.225882  -1.379059  4.159255
O    -2.146633  -2.009749  4.680533
H    -1.999156  -0.265800  1.405824
H    -0.650869  0.663408  3.831262
C    -2.795074  0.625724  3.759861
C    -4.012155  -0.112389  3.200073
C    -5.315132  0.533614  3.604886
O    -5.454093  1.432685  4.406900
O    -6.370942  -0.036058  2.951559
H    -2.783173  1.661547  3.391242
H    -2.897812  0.687240  4.850591
H    -4.022285  -1.149018  3.569674
H    -4.015248  -0.177449  2.100166
N    0.070609  -1.779929  4.146900
C    0.503695  -3.051340  4.691314
H    0.731963  -1.188068  3.635688
H    1.322749  -2.908066  5.408951
H    0.847673  -3.731426  3.898102
H    -0.347504  -3.509480  5.205762
H    -7.167320  0.416794  3.290505
28
Lattice="100 0 0 0 100 0 0 0 100" Properties=species:S:1:pos:R:3
C    -0.238451  -0.164057  -0.146024
C    -0.170746  0.015502  1.359057
O    0.885511  0.255000  1.946062
H    0.148041  0.742634  -0.627778
H    -1.249482  -0.365945  -0.520102
H    0.422326  -0.992204  -0.430979
N    -1.361547  -0.096893  2.015739
C    -1.453505  -0.044488  3.461421
C    -2.724128  -0.822503  3.837747
O    -3.627844  -0.974590  3.007665
H    -2.214337  -0.398870  1.547785
H    -0.558682  -0.534570  3.874287
C    -1.455654  1.415623  3.986843
C    -2.643303  2.260304  3.528508
C    -3.887849  2.095239  4.372567
O    -3.937059  1.620721  5.490697
O    -4.984870  2.592472  3.741861
H    -0.522844  1.864923  3.623127
H    -1.406993  1.417920  5.083547
H    -2.899459  2.071757  2.476853
H    -2.384573  3.330260  3.578580
N    -2.818410  -1.336703  5.090167
C    -1.949755  -1.095275  6.229637
H    -3.737949  -1.724141  5.282720
H    -2.052416  -1.927429  6.935743
H    -2.201881  -0.156438  6.745196
H    -0.900651  -1.058398  5.915104
H    -5.730991  2.468997  4.360259
28
Lattice="100 0 0 0 100 0 0 0 100" Properties=species:S:1:pos:R:3
C    0.575043  1.684068  1.096503
C    0.111693  1.003182  2.366419
O    0.133729  1.575628  3.461723
H    -0.018278  2.595496  0.951783
H    0.488247  1.056403  0.201343
H    1.620813  1.991690  1.220198
N    -0.338378  -0.277203  2.227976
C    -0.837254  -1.067914  3.353266
C    0.339566  -1.751601  4.103801
O    0.571598  -2.954785  4.007560
H    -0.225714  -0.744811  1.334878
H    -1.305036  -0.347017  4.041409
C    -1.864975  -2.093360  2.883412
C    -3.146610  -1.436011  2.339605
C    -4.116505  -2.471305  1.823309
O    -5.078859  -2.905381  2.418930
O    -3.766670  -2.907428  0.574924
H    -2.110045  -2.747321  3.730252
H    -1.410007  -2.746798  2.124536
H    -2.900950  -0.738810  1.526341
H    -3.654341  -0.876679  3.134735
N    1.062361  -0.876711  4.851938
C    2.265763  -1.264937  5.561174
H    0.823829  0.113123  4.758936
H    2.237055  -0.902295  6.597076
H    3.169015  -0.867493  5.074318
H    2.320968  -2.358597  5.563795
H    -4.417926  -3.597271  0.341695
28
Lattice="100 0 0 0 100 0 0 0 100" Properties=species:S:1:pos:R:3
C    1.228728  0.426286  1.679470
C    0.359960  0.368573  2.920794
O    0.746785  0.783181  4.013159
H    0.727549  0.062761  0.774285
H    2.131199  -0.172722  1.855289
H    1.550953  1.462666  1.521417
N    -0.890905  -0.156992  2.737107
C    -1.765559  -0.451254  3.854306
C    -2.387066  -1.833836  3.606159
O    -2.514775  -2.286994  2.467839
H    -1.123568  -0.651537  1.877846
H    -1.142502  -0.465567  4.760443
C    -2.885438  0.602305  4.025994
C    -2.380848  1.999531  4.387140
C    -1.774890  2.199587  5.760538
O    -1.248174  3.222486  6.135202
O    -1.912388  1.110051  6.581717
H    -3.594837  0.252781  4.789170
H    -3.442691  0.659888  3.079040
H    -3.208878  2.722387  4.320742
H    -1.627506  2.351412  3.669244
N    -2.803932  -2.476223  4.729467
C    -3.484166  -3.757669  4.704321
H    -2.623787  -2.031600  5.622630
H    -3.563104  -4.069410  3.657792
H    -4.493482  -3.681349  5.132308
H    -2.917897  -4.517252  5.260421
H    -1.476780  1.368510  7.417159
28
Lattice="100 0 0 0 100 0 0 0 100" Properties=species:S:1:pos:R:3
C    1.094458  -1.131070  0.817449
C    0.370124  -0.991908  2.134778
O    0.742077  -1.601845  3.153538
H    2.084472  -0.666495  0.920991
H    0.569727  -0.662548  -0.023092
H    1.248776  -2.195961  0.609115
N    -0.668027  -0.123117  2.155516
C    -1.559443  0.036317  3.289679
C    -2.964027  0.266151  2.695877
O    -3.105744  0.717866  1.559507
H    -1.020703  0.294359  1.294295
H    -1.532172  -0.903893  3.863671
C    -1.189273  1.206101  4.231437
C    0.121115  1.011394  5.016851
C    1.367084  1.496665  4.273561
O    1.573425  2.671942  4.061225
O    2.262791  0.555717  3.894101
H    -2.012391  1.322956  4.951650
H    -1.143649  2.142119  3.655666
H    0.220358  -0.033544  5.339850
H    0.075526  1.636970  5.918553
N    -3.997729  -0.034433  3.524103
C    -5.388202  0.186577  3.167602
H    -3.785326  -0.439207  4.428272
H    -5.407938  0.608780  2.157961
H    -5.867223  0.891833  3.860435
H    -5.950975  -0.756622  3.171135
H    1.844440  -0.339821  3.923183
28
Lattice="100 0 0 0 100 0 0 0 100" Properties=species:S:1:pos:R:3
C    -1.371742  -3.584190  2.401290
C    -0.820986  -2.225487  2.780353
O    0.321417  -2.084681  3.228047
H    -2.389503  -3.550952  1.993800
H    -1.361343  -4.229991  3.288195
H    -0.704260  -4.038158  1.658530
N    -1.660782  -1.166781  2.585853
C    -1.274695  0.206128  2.914615
C    -1.544954  0.470311  4.422634
O    -2.551310  1.065698  4.808852
H    -2.627204  -1.344188  2.335350
H    -0.190543  0.263220  2.738627
C    -2.015790  1.197366  2.015305
C    -1.325410  2.569777  1.878295
C    -1.219072  3.328572  3.183262
O    -0.258298  3.312226  3.925559
O    -2.345922  4.043018  3.443448
H    -3.037348  1.334058  2.398879
H    -2.082321  0.761916  1.007939
H    -1.893691  3.175846  1.160889
H    -0.305457  2.439372  1.494723
N    -0.588581  -0.045243  5.231253
C    -0.657774  0.026434  6.676481
H    0.135309  -0.608962  4.784928
H    -1.524721  0.639687  6.943064
H    0.249489  0.490872  7.085841
H    -0.776814  -0.971762  7.122583
H    -2.229695  4.411895  4.340404
28
Lattice="100 0 0 0 100 0 0 0 100" Properties=species:S:1:pos:R:3
C    -0.859882  -0.059593  0.274420
C    -0.690497  0.916070  1.420774
O    -0.457298  2.110901  1.249131
H    -1.869538  0.076319  -0.138404
H    -0.744288  -1.108676  0.574560
H    -0.138834  0.181714  -0.513359
N    -0.867835  0.381621  2.667893
C    -0.806568  1.193787  3.861750
C    -0.371916  0.276130  5.014433
O    -0.517042  -0.945971  4.956011
H    -0.929256  -0.621912  2.824508
H    -0.055260  1.982856  3.697684
C    -2.159240  1.890877  4.162828
C    -3.340033  0.919727  4.278303
C    -3.861517  0.454216  2.934053
O    -4.044609  1.156876  1.962504
O    -4.164965  -0.877047  2.943076
H    -2.353478  2.608744  3.354528
H    -2.066203  2.467233  5.094626
H    -4.185107  1.438652  4.757286
H    -3.103374  0.049218  4.903074
N    0.138729  0.920469  6.098469
C    0.550569  0.231273  7.307544
H    0.273706  1.922771  6.038060
H    0.332742  -0.832900  7.171366
H    -0.001112  0.602008  8.182324
H    1.627640  0.352894  7.487464
H    -4.540534  -1.067258  2.061095
28
Lattice="100 0 0 0 100 0 0 0 100" Properties=species:S:1:pos:R:3
C    -0.147307  -0.562028  0.512343
C    -0.175197  -0.216726  1.986948
O    0.811629  -0.288751  2.708789
H    0.887411  -0.774896  0.233084
H    -0.533772  0.254577  -0.112961
H    -0.760317  -1.451052  0.305275
N    -1.386560  0.212153  2.506473
C    -2.678395  0.241930  1.836616
C    -2.912943  1.519642  1.004817
O    -3.823504  1.568815  0.160072
H    -1.374540  0.310616  3.519100
H    -2.737436  -0.587251  1.116037
C    -3.788960  0.044144  2.894599
C    -5.240917  0.051955  2.385312
C    -5.517959  -1.043388  1.351479
O    -5.969805  -2.127701  1.653210
O    -5.206182  -0.740852  0.074111
H    -3.683483  0.829935  3.660321
H    -3.589604  -0.917880  3.389093
H    -5.500636  1.037515  1.976397
H    -5.900063  -0.146413  3.238305
N    -2.091997  2.554239  1.266569
C    -2.168894  3.833631  0.585679
H    -1.349184  2.377826  1.937176
H    -2.323226  4.648165  1.305421
H    -3.016476  3.799328  -0.105972
H    -1.249850  4.030906  0.017617
H    -4.774240  0.162543  0.029752
28
Lattice="100 0 0 0 100 0 0 0 100" Properties=species:S:1:pos:R:3
C    -0.237359  -1.099740  -0.020957
C    -0.144981  -0.764044  1.451313
O    0.946634  -0.618108  2.013106
H    0.514415  -0.523510  -0.570157
H    -1.228778  -0.915147  -0.453154
H    0.004122  -2.166077  -0.135230
N    -1.339311  -0.667455  2.105492
C    -1.557531  -0.617609  3.560037
C    -1.132862  0.687618  4.283989
O    -1.910797  1.195101  5.094317
H    -2.173653  -0.778413  1.542909
H    -2.647967  -0.616438  3.683294
C    -0.992824  -1.854310  4.288148
C    -1.753061  -3.152864  3.967117
C    -1.549282  -3.648964  2.552842
O    -0.493264  -3.992310  2.065577
O    -2.724305  -3.692424  1.848756
H    -1.075532  -1.667519  5.367597
H    0.073777  -1.973037  4.056836
H    -2.825384  -3.034316  4.168512
H    -1.374990  -3.950099  4.623427
N    0.106451  1.148985  4.001527
C    0.655334  2.333742  4.629928
H    0.667404  0.600916  3.336135
H    0.975974  3.063704  3.873814
H    1.519830  2.083774  5.262087
H    -0.122769  2.781993  5.256796
H    -2.492109  -4.062098  0.974056
28
Lattice="100 0 0 0 100 0 0 0 100" Properties=species:S:1:pos:R:3
C    -0.322802  0.352627  -0.339633
C    -0.578007  -0.224316  1.042500
O    -0.851248  -1.410169  1.232589
H    0.698425  0.750774  -0.416000
H    -1.018350  1.173742  -0.561649
H    -0.454018  -0.440446  -1.080426
N    -0.468732  0.670978  2.067780
C    -0.777108  0.316522  3.438985
C    -1.185270  1.622791  4.137893
O    -0.819883  2.712242  3.681219
H    -0.353986  1.670715  1.906300
H    -1.616447  -0.395300  3.423766
C    0.412650  -0.398758  4.132505
C    1.679812  0.444801  4.261855
C    1.699442  1.358890  5.467056
O    0.986408  1.267009  6.447306
O    2.666595  2.307940  5.354536
H    0.623207  -1.286674  3.522920
H    0.107892  -0.755523  5.124995
H    1.867820  1.042502  3.359311
H    2.559082  -0.211126  4.366180
N    -1.955736  1.544723  5.252529
C    -2.312539  0.363095  6.019078
H    -2.069783  2.445167  5.709627
H    -1.513673  0.070895  6.717164
H    -2.529028  -0.479445  5.352542
H    -3.224242  0.573580  6.590176
H    2.625858  2.833695  6.176870
28
Lattice="100 0 0 0 100 0 0 0 100" Properties=species:S:1:pos:R:3
C    -0.997502  -0.325155  -0.008929
C    -0.707730  -0.024688  1.447612
O    0.451242  -0.029152  1.885156
H    -0.447000  0.389905  -0.632581
H    -2.061713  -0.283995  -0.269416
H    -0.611346  -1.325303  -0.242398
N    -1.792951  0.255352  2.218931
C    -1.825321  0.431134  3.678813
C    -1.200535  1.747028  4.213684
O    -1.838121  2.432643  5.013196
H    -2.699453  0.192942  1.772204
H    -2.887288  0.549986  3.923624
C    -1.275657  -0.783710  4.454497
C    -1.925299  -2.128055  4.069776
C    -3.407638  -2.153583  4.357492
O    -3.919519  -2.395979  5.427908
O    -4.153819  -1.828968  3.250677
H    -1.435908  -0.587080  5.523724
H    -0.193967  -0.870836  4.293572
H    -1.466260  -2.923552  4.668989
H    -1.747708  -2.346331  3.009351
N    0.052294  2.023392  3.779093
C    0.780493  3.200397  4.208980
H    0.482105  1.352895  3.131255
H    1.091157  3.805818  3.346129
H    1.676656  2.925350  4.783869
H    0.120248  3.796374  4.847879
H    -5.084463  -1.847830  3.549914
28
Lattice="100 0 0 0 100 0 0 0 100" Properties=species:S:1:pos:R:3
C    -0.398137  -0.334054  -0.163968
C    -0.241668  -0.184136  1.336569
O    0.847526  -0.294913  1.898500
H    -0.089258  -1.347619  -0.449427
H    0.282465  0.367217  -0.661754
H    -1.420176  -0.156628  -0.519613
N    -1.394737  0.101825  2.017954
C    -1.451816  0.106662  3.464921
C    -2.720233  -0.661304  3.876703
O    -3.704330  -0.707192  3.138608
H    -2.300312  0.018796  1.560256
H    -0.544520  -0.405779  3.822545
C    -1.496687  1.533143  4.058661
C    -0.247444  2.359036  3.705583
C    -0.354135  3.745512  4.291282
O    -0.905692  4.694273  3.774248
O    0.220720  3.819516  5.530324
H    -1.594811  1.459059  5.152293
H    -2.396912  2.044095  3.686073
H    -0.167474  2.463656  2.617425
H    0.656267  1.858251  4.073841
N    -2.671927  -1.232446  5.109622
C    -3.795155  -1.937679  5.700025
H    -1.799701  -1.185604  5.622966
H    -4.090162  -1.481752  6.654941
H    -3.555186  -2.996496  5.868678
H    -4.632290  -1.871777  4.997724
H    0.072016  4.735633  5.836217
28
Lattice="100 0 0 0 100 0 0 0 100" Properties=species:S:1:pos:R:3
C    -0.711723  0.350688  0.336824
C    -0.766656  1.209068  1.586285
O    -0.698554  2.437464  1.557220
H    -1.192909  -0.626311  0.470314
H    0.338015  0.187176  0.055833
H    -1.195131  0.891842  -0.483035
N    -0.891883  0.512845  2.755044
C    -0.923071  1.162891  4.045524
C    -0.389500  0.153394  5.074828
O    -0.407059  -1.058285  4.858130
H    -0.867624  -0.504803  2.780885
H    -0.263985  2.044505  3.999645
C    -2.344515  1.660781  4.417586
C    -3.428619  0.574090  4.335549
C    -3.819505  0.164510  2.930470
O    -3.882147  -0.972882  2.511811
O    -4.155957  1.244786  2.167310
H    -2.594177  2.490603  3.744186
H    -2.322781  2.070051  5.438444
H    -4.343284  0.958421  4.812992
H    -3.136713  -0.339106  4.867960
N    0.057199  0.703122  6.237038
C    0.543338  -0.090531  7.350878
H    0.087937  1.713322  6.307501
H    0.430377  -1.144874  7.078724
H    -0.036417  0.109467  8.262370
H    1.604414  0.112491  7.551259
H    -4.402071  0.888274  1.292423
28
Lattice="100 0 0 0 100 0 0 0 100" Properties=species:S:1:pos:R:3
C    1.083497  -1.263446  0.759370
C    0.748980  -0.644567  2.102538
O    1.602892  -0.433278  2.963300
H    1.777524  -0.598949  0.229269
H    0.206083  -1.439645  0.125474
H    1.604996  -2.213096  0.929266
N    -0.565959  -0.317966  2.286701
C    -1.053334  0.188101  3.550099
C    -2.534444  -0.216750  3.655485
O    -3.167428  -0.602559  2.671348
H    -1.291727  -0.628168  1.643237
H    -0.471268  -0.289251  4.355716
C    -0.860748  1.717933  3.692975
C    -1.676970  2.529635  2.672981
C    -1.383946  4.004657  2.793815
O    -0.629791  4.642811  2.091470
O    -2.062756  4.568282  3.840768
H    0.211578  1.920973  3.567940
H    -1.128178  2.025134  4.714825
H    -2.752494  2.361782  2.825370
H    -1.414589  2.222752  1.654112
N    -3.080313  -0.078820  4.892217
C    -4.477743  -0.350350  5.176692
H    -2.477835  0.215659  5.651706
H    -4.980082  0.542026  5.574352
H    -4.583296  -1.171360  5.899050
H    -4.956534  -0.641856  4.236510
H    -1.787499  5.505476  3.859499
28
Lattice="100 0 0 0 100 0 0 0 100" Properties=species:S:1:pos:R:3
C    -1.724824  2.585651  2.474891
C    -0.996159  1.290870  2.768759
O    0.194750  1.127370  2.533992
H    -2.809456  2.457641  2.363191
H    -1.312181  3.033848  1.565671
H    -1.540250  3.277417  3.309493
N    -1.775159  0.301994  3.343238
C    -1.184664  -0.876313  3.963541
C    -1.499595  -2.205090  3.240431
O    -1.249175  -3.283859  3.774081
H    -2.719518  0.549689  3.622598
H    -0.095609  -0.737664  3.853693
C    -1.539640  -0.987697  5.452426
C    -1.044403  0.197454  6.291080
C    -1.768802  1.511794  6.109682
O    -1.252768  2.607453  6.057909
O    -3.133401  1.355811  6.055458
H    -1.083307  -1.914326  5.820560
H    -2.626326  -1.111484  5.573357
H    0.020151  0.396630  6.116159
H    -1.152311  -0.056121  7.358340
N    -2.030030  -2.074800  1.996010
C    -2.283692  -3.208411  1.130124
H    -2.147151  -1.131088  1.644210
H    -2.111419  -4.117934  1.715689
H    -1.605999  -3.211299  0.264218
H    -3.321046  -3.203868  0.768924
H    -3.493016  2.263334  6.018276
28
Lattice="100 0 0 0 100 0 0 0 100" Properties=species:S:1:pos:R:3
C    -2.945409  -2.196241  0.306776
C    -1.831447  -1.488409  1.046742
O    -0.812396  -1.087783  0.487860
H    -3.601154  -2.780544  0.964557
H    -2.510499  -2.848713  -0.457106
H    -3.551672  -1.433264  -0.201789
N    -2.074199  -1.263031  2.379944
C    -1.094900  -0.625908  3.233049
C    -0.908398  -1.493267  4.487129
O    -1.840320  -2.146763  4.954789
H    -2.824874  -1.753118  2.858773
H    -0.168732  -0.575958  2.639803
C    -1.510859  0.806550  3.649525
C    -1.976335  1.661874  2.462904
C    -3.362074  1.356306  1.935606
O    -3.685034  1.334120  0.766614
O    -4.267903  1.167626  2.943479
H    -0.648337  1.292103  4.129034
H    -2.307325  0.752582  4.404417
H    -1.287141  1.590019  1.612859
H    -2.000890  2.718202  2.776009
N    0.331118  -1.434355  5.046025
C    0.682417  -2.136252  6.266999
H    1.051985  -0.924137  4.549716
H    1.067670  -1.440764  7.024949
H    1.436922  -2.912659  6.078340
H    -0.227395  -2.612904  6.646176
H    -5.125819  1.027686  2.498820
28
Lattice="100 0 0 0 100 0 0 0 100" Properties=species:S:1:pos:R:3
C    -1.736917  2.351125  1.091695
C    -1.267725  1.289771  2.065965
O    -0.266455  0.601799  1.829606
H    -2.026041  1.858190  0.154565
H    -0.896980  3.018364  0.864836
H    -2.583962  2.946419  1.453259
N    -2.017593  1.155424  3.195603
C    -1.868375  0.139242  4.249594
C    -0.613541  0.310670  5.147915
O    -0.749137  0.379517  6.371075
H    -2.788725  1.800780  3.310554
H    -2.694576  0.327373  4.946848
C    -2.016789  -1.290905  3.695784
C    -1.938991  -2.347869  4.794196
C    -2.294291  -3.729698  4.297726
O    -2.792530  -4.002820  3.225740
O    -1.998014  -4.680016  5.231247
H    -1.247028  -1.480954  2.937290
H    -2.985387  -1.362688  3.181834
H    -2.624456  -2.115185  5.626312
H    -0.942281  -2.390642  5.256122
N    0.574990  0.312182  4.498303
C    1.839644  0.456403  5.191767
H    0.543821  0.293945  3.471517
H    2.528261  -0.353442  4.914716
H    1.646981  0.412937  6.268960
H    2.318794  1.417944  4.955612
H    -2.278818  -5.530960  4.842144
28
Lattice="100 0 0 0 100 0 0 0 100" Properties=species:S:1:pos:R:3
C    0.535556  0.383078  1.184760
C    -0.047260  0.060579  2.542034
O    0.684361  -0.183160  3.510076
H    1.135455  1.298124  1.267549
H    -0.218212  0.518200  0.399977
H    1.217565  -0.425353  0.894307
N    -1.407908  0.040078  2.619076
C    -2.161490  -0.206458  3.849028
C    -3.385044  -1.118033  3.577082
O    -4.443172  -0.973563  4.177360
H    -1.929332  0.363224  1.810332
H    -1.489818  -0.787218  4.502122
C    -2.574631  1.086074  4.563414
C    -1.401756  1.906534  5.131899
C    -0.765621  1.253593  6.361058
O    -1.122437  1.516675  7.489581
O    0.202318  0.337049  6.139037
H    -3.271740  0.818893  5.367520
H    -3.146235  1.710361  3.859417
H    -1.787692  2.875598  5.468654
H    -0.646286  2.102836  4.356295
N    -3.169588  -2.096236  2.649568
C    -4.157860  -3.116152  2.349930
H    -2.239270  -2.181110  2.256580
H    -3.873749  -4.090331  2.773641
H    -4.289344  -3.223867  1.265424
H    -5.105657  -2.803069  2.799817
H    0.376847  0.201653  5.168464
28
Lattice="100 0 0 0 100 0 0 0 100" Properties=species:S:1:pos:R:3
C    -0.195237  -3.432870  2.090836
C    -0.006916  -2.152370  2.881318
O    1.067931  -1.850354  3.400051
H    -1.217789  -3.576659  1.721079
H    0.081265  -4.282900  2.726459
H    0.494766  -3.423688  1.237788
N    -1.111557  -1.353965  2.974500
C    -1.101041  -0.108335  3.715946
C    -2.493522  0.051777  4.342093
O    -3.509957  -0.241668  3.712505
H    -2.005621  -1.628550  2.577902
H    -0.322159  -0.205338  4.488755
C    -0.752494  1.084363  2.797330
C    -0.574133  2.402432  3.543359
C    -0.158013  3.542832  2.641317
O    0.006728  3.488976  1.442268
O    0.015778  4.693211  3.357643
H    -1.534569  1.182617  2.031666
H    0.177518  0.828821  2.272852
H    0.188068  2.315676  4.335132
H    -1.497121  2.715406  4.056162
N    -2.507842  0.560650  5.604547
C    -3.733194  0.822905  6.337390
H    -1.618194  0.715182  6.063624
H    -3.782419  1.871654  6.660152
H    -3.816825  0.173860  7.220111
H    -4.570975  0.613925  5.664231
H    0.279523  5.373410  2.707983
28
Lattice="100 0 0 0 100 0 0 0 100" Properties=species:S:1:pos:R:3
C    0.303775  -0.540952  0.448539
C    0.173289  -0.959067  1.900742
O    0.914645  -1.797581  2.414914
H    0.160755  -1.424778  -0.185728
H    1.324081  -0.177105  0.276060
H    -0.410114  0.235491  0.148337
N    -0.819474  -0.338005  2.601884
C    -1.131491  -0.682624  3.971861
C    -2.602734  -0.300571  4.199979
O    -3.167444  0.530038  3.486319
H    -1.487041  0.289761  2.157421
H    -1.008402  -1.771771  4.086755
C    -0.169755  -0.014255  4.991700
C    -0.007534  1.501919  4.849886
C    -1.151105  2.397061  5.276969
O    -1.401511  3.479655  4.795661
O    -1.860342  1.887420  6.331680
H    0.812156  -0.479934  4.832809
H    -0.484116  -0.272654  6.012652
H    0.236550  1.777424  3.816719
H    0.854522  1.819263  5.459376
N    -3.206226  -0.935873  5.237485
C    -4.529854  -0.578991  5.710832
H    -2.648471  -1.572417  5.794402
H    -5.133086  -1.478523  5.886507
H    -5.008361  0.029733  4.937058
H    -4.480044  0.006488  6.641307
H    -2.544168  2.558129  6.523413
28
Lattice="100 0 0 0 100 0 0 0 100" Properties=species:S:1:pos:R:3
C    -0.510264  0.009384  -0.389885
C    -0.265294  -0.333393  1.063595
O    0.838382  -0.164992  1.597337
H    -0.305250  1.077317  -0.536298
H    -1.530502  -0.206400  -0.729410
H    0.201542  -0.547952  -1.011088
N    -1.331162  -0.835884  1.746691
C    -1.298602  -1.138343  3.178498
C    -0.687378  -2.541513  3.466190
O    -1.337614  -3.460633  3.965469
H    -2.190339  -1.015278  1.240861
H    -0.607742  -0.402579  3.619172
C    -2.675937  -0.941089  3.819062
C    -3.801269  -1.818071  3.243863
C    -5.162128  -1.526578  3.827782
O    -6.182623  -1.365036  3.190467
O    -5.137814  -1.477954  5.191382
H    -2.942704  0.122050  3.721168
H    -2.579302  -1.150646  4.891272
H    -3.556132  -2.871543  3.445909
H    -3.920415  -1.704136  2.158379
N    0.624431  -2.620453  3.129523
C    1.396578  -3.839695  3.262546
H    1.041704  -1.791168  2.695805
H    2.296947  -3.666962  3.867715
H    1.703789  -4.227723  2.280429
H    0.769943  -4.587717  3.759398
H    -6.059873  -1.308532  5.465679
28
Lattice="100 0 0 0 100 0 0 0 100" Properties=species:S:1:pos:R:3
C    0.081564  -1.886729  2.200260
C    0.555594  -0.446057  2.112214
O    1.745382  -0.145960  2.167782
H    -0.521973  -2.053634  3.104214
H    0.964995  -2.528529  2.244447
H    -0.534034  -2.174392  1.336573
N    -0.409204  0.523307  1.953800
C    -1.848824  0.327189  1.898766
C    -2.408176  -0.001351  0.493391
O    -3.584636  -0.335462  0.354501
H    -0.073002  1.489726  1.956355
H    -2.110151  -0.546663  2.512051
C    -2.630550  1.524344  2.492592
C    -2.865060  2.735627  1.584008
C    -1.668233  3.603416  1.284280
O    -0.511306  3.390804  1.600958
O    -2.027640  4.713987  0.589640
H    -2.132724  1.831434  3.422924
H    -3.622224  1.145105  2.768018
H    -3.627050  3.391080  2.031841
H    -3.301355  2.426417  0.620787
N    -1.523887  0.143359  -0.526277
C    -1.864055  -0.123260  -1.909311
H    -0.574016  0.397710  -0.271840
H    -1.686092  0.760745  -2.536785
H    -2.928029  -0.381607  -1.946409
H    -1.278675  -0.963008  -2.309335
H    -1.203935  5.216263  0.434031
28
Lattice="100 0 0 0 100 0 0 0 100" Properties=species:S:1:pos:R:3
C    0.674685  0.921770  0.712065
C    0.361480  -0.010741  1.865857
O    1.155971  -0.892861  2.211059
H    0.809064  0.319376  -0.195229
H    1.628552  1.423844  0.914684
H    -0.097153  1.678008  0.524532
N    -0.835991  0.199595  2.482159
C    -1.439212  -0.595527  3.562501
C    -0.761879  -0.472349  4.951351
O    -1.472089  -0.315852  5.948926
H    -1.382413  0.987577  2.158307
H    -2.427088  -0.146528  3.727940
C    -1.651044  -2.068895  3.144807
C    -2.483798  -2.873766  4.145466
C    -1.694424  -3.443436  5.306645
O    -0.496714  -3.636889  5.330311
O    -2.514976  -3.778101  6.338788
H    -0.681754  -2.559371  2.990818
H    -2.168735  -2.057449  2.175121
H    -2.927611  -3.743608  3.634629
H    -3.327013  -2.295727  4.547634
N    0.582550  -0.592235  4.973494
C    1.318652  -0.673656  6.219942
H    1.038509  -0.859695  4.094723
H    1.375403  -1.711590  6.582970
H    0.807483  -0.070825  6.978225
H    2.334907  -0.290074  6.072130
H    -1.935509  -4.150864  7.031063
28
Lattice="100 0 0 0 100 0 0 0 100" Properties=species:S:1:pos:R:3
C    -0.710856  -3.579694  2.400467
C    -0.560764  -2.376082  3.306014
O    -0.295318  -2.492153  4.508544
H    -0.935781  -3.323245  1.358216
H    -1.509443  -4.221298  2.793053
H    0.219730  -4.159847  2.432429
N    -0.730281  -1.159454  2.715901
C    -0.583029  0.104166  3.437956
C    -1.896815  0.460060  4.186931
O    -2.652830  1.350985  3.802007
H    -1.036446  -1.116317  1.750157
H    0.199832  -0.069218  4.192828
C    -0.142790  1.200369  2.468233
C    0.051796  2.569869  3.139885
C    -1.015769  3.573550  2.754180
O    -1.536112  3.661942  1.663071
O    -1.279958  4.438397  3.771603
H    -0.887159  1.316094  1.666305
H    0.793548  0.869022  1.999737
H    1.007071  3.015264  2.821095
H    0.100737  2.496326  4.233587
N    -2.103028  -0.310344  5.286696
C    -3.313066  -0.225700  6.080729
H    -1.457969  -1.092987  5.423033
H    -3.834129  0.698931  5.811179
H    -3.068817  -0.205486  7.150700
H    -3.985288  -1.075866  5.889385
H    -1.953069  5.055714  3.425079
28
Lattice="100 0 0 0 100 0 0 0 100" Properties=species:S:1:pos:R:3
C    -0.170630  -1.523942  0.026249
C    -0.144333  -1.078515  1.481284
O    0.871195  -1.165478  2.166697
H    0.802996  -1.962901  -0.206150
H    -0.343760  -0.672066  -0.647245
H    -0.954658  -2.268558  -0.170286
N    -1.304319  -0.561717  1.996006
C    -2.578688  -0.378497  1.331573
C    -3.236827  0.873967  1.950998
O    -3.066524  1.147670  3.139457
H    -1.262535  -0.211735  2.953109
H    -2.407113  -0.199881  0.261597
C    -3.483597  -1.624528  1.511424
C    -4.847869  -1.582331  0.786965
C    -4.694845  -1.354071  -0.696384
O    -4.558921  -0.266800  -1.235641
O    -4.680367  -2.511525  -1.401677
H    -3.667242  -1.761639  2.586338
H    -2.917435  -2.503658  1.172747
H    -5.464934  -0.767624  1.186310
H    -5.371818  -2.530016  0.958345
N    -4.001615  1.597992  1.095904
C    -4.755190  2.763357  1.519991
H    -4.140346  1.233504  0.152581
H    -4.519328  3.629015  0.887048
H    -4.476950  2.988124  2.554669
H    -5.838483  2.578906  1.474349
H    -4.540595  -2.264412  -2.337569
28
Lattice="100 0 0 0 100 0 0 0 100" Properties=species:S:1:pos:R:3
C    -0.061399  -0.298747  0.319842
C    -0.131295  -0.308255  1.836050
O    0.855841  -0.505660  2.538244
H    0.988769  -0.384320  0.029835
H    -0.487136  0.618211  -0.109965
H    -0.615045  -1.147937  -0.106530
N    -1.364359  -0.068403  2.406904
C    -2.638900  0.072641  1.717910
C    -2.952160  1.503977  1.214647
O    -3.900487  1.697532  0.456183
H    -1.389935  -0.191099  3.420313
H    -2.634969  -0.546853  0.807280
C    -3.811448  -0.393840  2.597952
C    -3.770486  -1.871695  2.989578
C    -2.917974  -2.182092  4.200494
O    -2.364784  -1.368922  4.916837
O    -2.851886  -3.518093  4.430392
H    -4.725579  -0.192782  2.026570
H    -3.857104  0.226599  3.505684
H    -3.431540  -2.508321  2.158018
H    -4.784129  -2.229501  3.229256
N    -2.127728  2.474511  1.683522
C    -2.276091  3.872469  1.332841
H    -1.371551  2.177549  2.292313
H    -2.463339  4.487256  2.224146
H    -3.133054  3.956032  0.655645
H    -1.378663  4.251419  0.824389
H    -2.292688  -3.631054  5.223937
28
Lattice="100 0 0 0 100 0 0 0 100" Properties=species:S:1:pos:R:3
C    0.649573  0.532700  0.174447
C    0.260055  0.878442  1.594686
O    1.016091  1.541899  2.319719
H    1.328577  -0.330813  0.215599
H    1.193418  1.375419  -0.264076
H    -0.202866  0.272278  -0.464936
N    -0.945559  0.395128  1.998538
C    -1.526722  0.298580  3.351106
C    -1.767254  1.607047  4.147415
O    -2.738376  1.649495  4.907046
H    -1.436498  -0.156863  1.305360
H    -2.553884  -0.043314  3.171406
C    -0.885907  -0.784748  4.252715
C    0.541123  -0.548359  4.751404
C    1.624936  -1.009944  3.803033
O    1.472312  -1.699598  2.813451
O    2.848603  -0.591019  4.219676
H    -0.922665  -1.744210  3.717362
H    -1.553869  -0.871670  5.120408
H    0.700894  -1.111303  5.685395
H    0.731179  0.501610  5.010443
N    -0.882773  2.613995  3.992624
C    -1.018457  3.854246  4.732928
H    -0.045258  2.426837  3.422656
H    -0.769659  3.726174  5.797560
H    -2.051461  4.219317  4.676052
H    -0.345248  4.600504  4.297859
H    3.487892  -0.932986  3.565427
28
Lattice="100 0 0 0 100 0 0 0 100" Properties=species:S:1:pos:R:3
C    1.987753  -1.570670  1.874195
C    0.996451  -1.005058  2.868917
O    1.349583  -0.580952  3.974847
H    1.533718  -1.881391  0.925440
H    2.493274  -2.431780  2.328888
H    2.753386  -0.811528  1.672240
N    -0.306824  -0.984049  2.466223
C    -1.383171  -0.464265  3.312768
C    -1.856289  -1.582020  4.283081
O    -2.881221  -2.231292  4.081657
H    -0.562927  -1.447181  1.601256
H    -0.933292  0.345589  3.906036
C    -2.518828  0.079013  2.443389
C    -3.430403  1.113686  3.134071
C    -4.368859  0.522573  4.164862
O    -5.477816  0.092417  3.939159
O    -3.818561  0.535782  5.415054
H    -3.129175  -0.759719  2.077340
H    -2.065362  0.575913  1.573653
H    -4.065397  1.579362  2.371056
H    -2.818655  1.897671  3.601591
N    -1.011853  -1.766247  5.329451
C    -1.192824  -2.826662  6.300633
H    -0.130319  -1.250571  5.300665
H    -2.194034  -3.247815  6.161189
H    -1.103680  -2.433749  7.322117
H    -0.452520  -3.629828  6.167459
H    -4.458153  0.071771  5.989762
28
Lattice="100 0 0 0 100 0 0 0 100" Properties=species:S:1:pos:R:3
C    0.955763  0.450333  0.450759
C    0.766986  0.282360  1.945250
O    1.735533  0.152769  2.704025
H    1.603637  1.317322  0.272928
H    0.020308  0.580022  -0.106680
H    1.480033  -0.432752  0.064142
N    -0.524424  0.284548  2.380050
C    -1.002371  0.064497  3.755803
C    -0.730779  1.233789  4.739309
O    -1.661480  1.701781  5.395675
H    -1.239271  0.462578  1.686051
H    -2.097029  0.054583  3.676734
C    -0.547526  -1.276563  4.360780
C    -1.000684  -2.477632  3.537817
C    -0.615816  -3.802216  4.156257
O    -0.055922  -3.965061  5.218464
O    -0.989125  -4.843662  3.354166
H    -0.969727  -1.336247  5.373245
H    0.543004  -1.292457  4.473656
H    -0.580899  -2.452915  2.520690
H    -2.095029  -2.485187  3.402826
N    0.561460  1.630967  4.829754
C    0.990495  2.685551  5.726584
H    1.243396  1.147721  4.235447
H    1.686035  2.300524  6.485984
H    0.104535  3.087497  6.229227
H    1.488872  3.493778  5.173288
H    -0.713754  -5.653565  3.825908
28
Lattice="100 0 0 0 100 0 0 0 100" Properties=species:S:1:pos:R:3
C    -0.442919  -0.022335  0.244699
C    -0.175255  0.139651  1.725773
O    0.949708  0.413774  2.160447
H    0.231921  -0.787672  -0.157883
H    -0.202523  0.922223  -0.259593
H    -1.479880  -0.294042  0.013507
N    -1.256675  -0.023182  2.542223
C    -1.153409  0.066598  3.996360
C    -0.740430  -1.296365  4.617143
O    -1.489784  -1.952689  5.338344
H    -2.076337  -0.492397  2.167478
H    -0.316845  0.756971  4.180094
C    -2.411662  0.658413  4.654026
C    -3.793084  0.290481  4.070562
C    -4.152885  -1.176732  4.127404
O    -4.826254  -1.717640  4.971187
O    -3.637351  -1.855762  3.047311
H    -2.336358  1.753387  4.602690
H    -2.389830  0.376595  5.714579
H    -3.867282  0.636659  3.029378
H    -4.556243  0.823457  4.649279
N    0.525480  -1.660907  4.282520
C    1.116197  -2.917745  4.696760
H    1.043041  -1.031997  3.665116
H    2.074615  -2.749342  5.206229
H    1.287631  -3.584668  3.838868
H    0.423302  -3.404975  5.390894
H    -3.828814  -2.799562  3.209046
28
Lattice="100 0 0 0 100 0 0 0 100" Properties=species:S:1:pos:R:3
C    0.805483  0.155471  -0.006321
C    0.441944  0.373078  1.444908
O    1.321928  0.611423  2.280859
H    1.748642  -0.397143  -0.062860
H    0.963361  1.141668  -0.464784
H    0.033270  -0.374368  -0.576990
N    -0.887939  0.280380  1.730365
C    -1.549476  0.773462  2.941582
C    -1.174747  2.272570  3.173120
O    -0.859608  2.975018  2.217323
H    -1.486073  0.198869  0.917567
H    -2.614014  0.829312  2.663094
C    -1.502168  -0.218180  4.123738
C    -0.139325  -0.585466  4.738506
C    0.509951  0.573974  5.493489
O    0.144175  0.894075  6.612252
O    1.474974  1.246300  4.854823
H    -1.968816  -1.147705  3.766584
H    -2.168968  0.151855  4.918625
H    0.531553  -0.986852  3.970003
H    -0.312955  -1.372408  5.483521
N    -1.335826  2.735996  4.438778
C    -0.928844  4.080250  4.814797
H    -1.429405  2.069377  5.198021
H    -1.661443  4.517991  5.503628
H    -0.870608  4.687095  3.906453
H    0.057539  4.063041  5.300585
H    1.486566  0.976129  3.889548
28
Lattice="100 0 0 0 100 0 0 0 100" Properties=species:S:1:pos:R:3
C    0.309987  -0.365120  -0.235182
C    -0.226302  -0.889436  1.081683
O    -0.090296  -2.051621  1.443617
H    0.311418  -1.172613  -0.973388
H    1.349807  -0.042511  -0.078101
H    -0.260591  0.489347  -0.622230
N    -0.870436  0.055350  1.857760
C    -1.141772  -0.187374  3.269939
C    -2.519251  0.354338  3.708114
O    -2.745154  0.662061  4.876599
H    -0.818514  1.022373  1.549373
H    -1.199081  -1.284924  3.359554
C    -0.015875  0.289763  4.201417
C    0.347966  1.778507  4.058927
C    1.151403  2.074328  2.813213
O    2.224410  1.591089  2.524199
O    0.524562  2.984616  1.993556
H    0.876032  -0.323914  4.017057
H    -0.344937  0.109232  5.231592
H    0.991615  2.061047  4.904413
H    -0.545439  2.413329  4.101351
N    -3.449125  0.417411  2.715308
C    -4.828418  0.792135  2.954509
H    -3.161622  0.105149  1.794118
H    -5.136333  1.608174  2.286802
H    -4.904630  1.130112  3.993520
H    -5.507749  -0.060370  2.809698
H    1.141363  3.133274  1.249404
28
Lattice="100 0 0 0 100 0 0 0 100" Properties=species:S:1:pos:R:3
C    -0.167893  0.118335  0.023087
C    -0.030771  0.096835  1.532375
O    1.042165  -0.102509  2.093643
H    0.837253  0.138603  -0.405695
H    -0.740031  0.983464  -0.337447
H    -0.676305  -0.791617  -0.327951
N    -1.174123  0.323331  2.273789
C    -2.553598  0.343516  1.801208
C    -3.190477  1.752982  1.733579
O    -4.352226  1.888728  1.355166
H    -1.027775  0.184885  3.273277
H    -2.563836  -0.015847  0.761918
C    -3.448671  -0.591709  2.630374
C    -3.055159  -2.070332  2.508795
C    -1.737536  -2.375641  3.191342
O    -1.461735  -2.073007  4.335714
O    -0.872598  -3.031113  2.373374
H    -4.479231  -0.449034  2.284206
H    -3.419276  -0.290846  3.689041
H    -3.016480  -2.386749  1.458578
H    -3.817475  -2.684798  3.010411
N    -2.374592  2.774546  2.098570
C    -2.794032  4.161575  2.079795
H    -1.431046  2.528844  2.380404
H    -2.725171  4.609265  3.080719
H    -3.837384  4.188473  1.747308
H    -2.181587  4.752613  1.384704
H    -0.040607  -3.130548  2.878432
28
Lattice="100 0 0 0 100 0 0 0 100" Properties=species:S:1:pos:R:3
C    0.649683  1.483729  0.403222
C    0.095714  0.579491  1.487014
O    0.675305  0.397977  2.556853
H    0.023819  1.529150  -0.496273
H    1.650779  1.129814  0.127957
H    0.762123  2.495561  0.812108
N    -1.101374  -0.016525  1.199442
C    -1.719161  -0.964691  2.102527
C    -2.611218  -1.875613  1.258411
O    -3.089807  -1.472870  0.183766
H    -1.530644  0.058862  0.280880
H    -0.918044  -1.537503  2.595232
C    -2.545490  -0.266391  3.217757
C    -3.820657  0.457905  2.736515
C    -5.065393  -0.430081  2.743608
O    -5.673267  -0.687982  3.759243
O    -5.490642  -0.930552  1.552912
H    -1.865140  0.455808  3.686411
H    -2.809402  -0.996034  3.997539
H    -3.651935  0.917707  1.752030
H    -4.045141  1.268794  3.439967
N    -2.905699  -3.076378  1.795327
C    -3.903747  -3.975233  1.234884
H    -2.504388  -3.302669  2.698543
H    -3.597638  -5.014010  1.400533
H    -3.976751  -3.784314  0.159889
H    -4.890264  -3.803837  1.688365
H    -4.797622  -0.818114  0.864338
28
Lattice="100 0 0 0 100 0 0 0 100" Properties=species:S:1:pos:R:3
C    0.521878  -0.239726  -0.252736
C    0.246849  0.216436  1.159835
O    1.169053  0.368728  1.981034
H    1.043796  -1.203923  -0.216442
H    1.197814  0.479268  -0.732286
H    -0.385119  -0.343604  -0.859145
N    -1.045384  0.446451  1.483983
C    -1.417396  0.920925  2.803804
C    -2.945901  0.833365  2.882471
O    -3.619230  0.960551  1.855252
H    -1.802430  0.411295  0.803242
H    -0.948967  0.254853  3.541574
C    -0.912584  2.376581  3.027516
C    -0.593545  2.742262  4.474562
C    0.348374  1.830381  5.269675
O    0.309294  1.818054  6.484082
O    1.245872  1.073432  4.611913
H    -1.657902  3.075591  2.622179
H    -0.012144  2.499804  2.412416
H    -1.500006  2.842828  5.083595
H    -0.122478  3.737976  4.490172
N    -3.525436  0.649893  4.097214
C    -2.925284  0.354011  5.391324
H    -4.540595  0.669015  4.048192
H    -2.851850  1.241776  6.034197
H    -1.919273  -0.059564  5.274586
H    -3.534527  -0.399403  5.905211
H    1.130555  1.004635  3.621089
28
Lattice="100 0 0 0 100 0 0 0 100" Properties=species:S:1:pos:R:3
C    -0.117296  -0.979287  -0.094221
C    -0.110295  -0.666574  1.387349
O    0.910823  -0.817106  2.069769
H    0.076105  -2.052123  -0.222346
H    0.708150  -0.439519  -0.573079
H    -1.056692  -0.726713  -0.600239
N    -1.288210  -0.210027  1.899952
C    -1.623853  0.023056  3.312658
C    -0.887504  1.177596  4.019375
O    -1.542317  1.909550  4.788077
H    -2.051861  -0.092893  1.245777
H    -2.668047  0.360431  3.305470
C    -1.553854  -1.279530  4.147906
C    -2.036714  -1.126786  5.608977
C    -0.919159  -0.826027  6.613711
O    -0.239521  -1.705672  7.097352
O    -0.721780  0.466142  6.964463
H    -0.533535  -1.684679  4.128379
H    -2.194653  -2.012110  3.637278
H    -2.450847  -2.088718  5.932863
H    -2.839605  -0.378198  5.672945
N    0.437702  1.263968  3.846313
C    1.253179  2.218887  4.578045
H    0.879051  0.526830  3.276613
H    2.182391  2.391974  4.025090
H    1.495142  1.846077  5.584209
H    0.707656  3.162985  4.684618
H    -1.218921  1.075184  6.361615
28
Lattice="100 0 0 0 100 0 0 0 100" Properties=species:S:1:pos:R:3
C    -1.280219  0.293685  0.267098
C    -0.438887  0.182509  1.524571
O    0.693872  0.645035  1.599999
H    -0.703652  -0.096616  -0.580082
H    -1.472501  1.355472  0.066881
H    -2.239172  -0.236359  0.324557
N    -1.033573  -0.491624  2.571297
C    -0.447672  -0.542269  3.904599
C    -0.036935  -1.961601  4.360696
O    0.252950  -2.183086  5.533593
H    -2.017569  -0.726292  2.485304
H    0.497837  0.019645  3.820481
C    -1.359682  0.116123  4.946230
C    -1.459951  1.629897  4.768421
C    -2.600769  2.238224  5.551250
O    -3.631714  1.677157  5.859759
O    -2.356885  3.544215  5.859109
H    -0.964686  -0.131555  5.939303
H    -2.365891  -0.328377  4.894486
H    -1.647887  1.888317  3.711388
H    -0.522811  2.135583  5.035681
N    0.007107  -2.899389  3.376536
C    0.476048  -4.251515  3.605753
H    -0.202419  -2.590048  2.434317
H    0.604299  -4.379140  4.685977
H    1.441800  -4.431666  3.111687
H    -0.252917  -4.987079  3.240019
H    -3.155120  3.861752  6.325091
28
Lattice="100 0 0 0 100 0 0 0 100" Properties=species:S:1:pos:R:3
C    0.227458  1.131307  0.729122
C    -0.147726  -0.142273  1.462767
O    0.686771  -0.983038  1.789434
H    0.906200  1.713676  1.365284
H    -0.635497  1.753564  0.462885
H    0.781221  0.869184  -0.180788
N    -1.492066  -0.291744  1.711466
C    -1.985930  -1.349697  2.578752
C    -2.755436  -2.467274  1.843286
O    -3.405129  -3.304291  2.474709
H    -2.120079  0.504945  1.584099
H    -1.081063  -1.842592  2.972343
C    -2.797633  -0.812024  3.777254
C    -4.278685  -0.494905  3.536560
C    -4.603608  0.669688  2.621446
O    -3.809450  1.330852  1.983788
O    -5.927428  0.978434  2.526361
H    -2.275561  0.070157  4.172675
H    -2.769043  -1.578724  4.561377
H    -4.761141  -0.293053  4.507358
H    -4.779385  -1.393729  3.138305
N    -2.640423  -2.454138  0.492817
C    -3.213183  -3.475662  -0.358926
H    -2.070709  -1.714763  0.094668
H    -3.798261  -4.149379  0.276518
H    -2.430038  -4.057103  -0.865939
H    -3.872685  -3.032632  -1.117748
H    -6.447492  0.368209  3.078128
28
Lattice="100 0 0 0 100 0 0 0 100" Properties=species:S:1:pos:R:3
C    0.567403  -2.553905  -0.047580
C    0.091666  -1.417915  0.837364
O    0.432806  -0.249839  0.651738
H    0.198142  -3.538983  0.262517
H    1.664232  -2.563884  -0.047509
H    0.242167  -2.357984  -1.076967
N    -0.746519  -1.779109  1.854225
C    -1.257067  -0.818559  2.810585
C    -1.419703  -1.562880  4.143784
O    -1.804068  -2.732074  4.173027
H    -0.990326  -2.749680  2.032483
H    -0.513917  -0.009319  2.888636
C    -2.598115  -0.216308  2.326826
C    -3.125843  0.923749  3.216062
C    -4.409872  1.484653  2.650674
O    -5.525616  1.079709  2.899684
O    -4.173800  2.504930  1.775231
H    -3.344851  -1.020952  2.266473
H    -2.425754  0.160979  1.309726
H    -2.375511  1.724366  3.283235
H    -3.352021  0.556292  4.224487
N    -1.137875  -0.831639  5.255625
C    -1.292253  -1.349605  6.603122
H    -0.776573  0.106139  5.128527
H    -0.326844  -1.390613  7.125876
H    -1.695556  -2.364121  6.522265
H    -1.988250  -0.731354  7.186225
H    -5.049084  2.770907  1.431660
28
Lattice="100 0 0 0 100 0 0 0 100" Properties=species:S:1:pos:R:3
C    -2.735608  -1.922660  0.784077
C    -2.048333  -1.145622  1.883066
O    -1.625794  0.008651  1.691356
H    -3.622500  -1.363531  0.460157
H    -3.035088  -2.933457  1.083373
H    -2.058705  -1.985669  -0.076921
N    -1.920766  -1.775121  3.069887
C    -1.257654  -1.211226  4.229271
C    -1.167394  -2.365798  5.249793
O    -1.785950  -3.418100  5.085510
H    -2.266959  -2.724351  3.222648
H    -0.230782  -0.923651  3.944994
C    -1.974414  0.044716  4.809433
C    -1.240547  1.380259  4.527441
C    -2.184720  2.467019  4.020350
O    -2.541816  3.410890  4.692480
O    -2.626851  2.298228  2.755595
H    -2.108080  -0.072177  5.892626
H    -2.987745  0.061272  4.388417
H    -0.462407  1.217508  3.768095
H    -0.760443  1.764521  5.434186
N    -0.366802  -2.120099  6.317269
C    -0.196913  -3.057328  7.413932
H    0.105890  -1.224855  6.367664
H    -0.736164  -3.973858  7.155537
H    -0.607492  -2.653873  8.349925
H    0.864561  -3.295154  7.562201
H    -2.223523  1.484467  2.347636
28
Lattice="100 0 0 0 100 0 0 0 100" Properties=species:S:1:pos:R:3
C    -0.765748  1.113790  -0.262529
C    -0.541834  0.495071  1.103553
O    0.566596  0.472798  1.639677
H    -0.425571  2.156368  -0.238897
H    -1.811159  1.084224  -0.592322
H    -0.142629  0.583781  -0.993864
N    -1.660812  -0.014127  1.704406
C    -1.584480  -0.801552  2.919682
C    -2.519480  -2.007204  2.732041
O    -3.448016  -1.959935  1.921594
H    -2.514790  -0.161648  1.168380
H    -0.534940  -1.116758  3.026317
C    -2.003634  -0.011879  4.178070
C    -1.123922  1.209011  4.434985
C    -1.372996  1.825653  5.790497
O    -1.943253  1.298647  6.724190
O    -0.847758  3.081766  5.870170
H    -1.967271  -0.668330  5.058006
H    -3.054145  0.296050  4.067609
H    -1.253542  1.979451  3.663567
H    -0.055685  0.940298  4.388898
N    -2.305987  -3.106352  3.505625
C    -1.278648  -3.328545  4.509199
H    -3.011244  -3.826460  3.379612
H    -1.066688  -4.402242  4.570647
H    -1.580018  -2.976043  5.507626
H    -0.346620  -2.824106  4.230492
H    -1.021787  3.385456  6.782379
28
Lattice="100 0 0 0 100 0 0 0 100" Properties=species:S:1:pos:R:3
C    -1.163054  -2.387596  0.348746
C    -0.850019  -1.887696  1.745165
O    0.068158  -2.361554  2.422613
H    -0.246030  -2.360487  -0.252004
H    -1.946489  -1.808511  -0.154478
H    -1.481731  -3.435825  0.415181
N    -1.646973  -0.882432  2.196427
C    -1.470049  -0.327481  3.524535
C    -2.057621  -1.271817  4.598156
O    -3.249702  -1.592548  4.582273
H    -2.412119  -0.513219  1.628407
H    -0.388525  -0.226615  3.685046
C    -2.078945  1.085559  3.644774
C    -3.610759  1.227097  3.615814
C    -4.255579  1.220155  2.256779
O    -3.817154  0.710902  1.237194
O    -5.458427  1.849652  2.271584
H    -1.624446  1.712849  2.863535
H    -1.736188  1.493826  4.606410
H    -3.918480  2.147148  4.129032
H    -4.067044  0.388609  4.171070
N    -1.221281  -1.691533  5.585664
C    0.233116  -1.586334  5.637146
H    -1.677311  -2.306995  6.252569
H    0.596440  -2.266455  6.415066
H    0.564413  -0.571189  5.902344
H    0.676877  -1.884837  4.677819
H    -5.828042  1.749151  1.372554
28
Lattice="100 0 0 0 100 0 0 0 100" Properties=species:S:1:pos:R:3
C    0.229238  0.514804  0.172001
C    0.018182  -0.030691  1.567242
O    0.968176  -0.321735  2.304774
H    0.900132  -0.157453  -0.375621
H    0.733526  1.486493  0.252549
H    -0.698501  0.645020  -0.397912
N    -1.276940  -0.184738  1.958708
C    -1.711377  -0.526359  3.317139
C    -1.599624  -2.045376  3.628744
O    -2.532864  -2.683130  4.144949
H    -2.008254  0.027860  1.289398
H    -1.009471  -0.028672  4.008725
C    -3.117835  0.072112  3.497088
C    -3.856655  -0.150082  4.834424
C    -2.964878  0.001050  6.062538
O    -2.764079  1.054149  6.625831
O    -2.378890  -1.145284  6.494967
H    -3.768131  -0.311654  2.694528
H    -3.007404  1.153908  3.334658
H    -4.327742  -1.138658  4.833081
H    -4.641641  0.610896  4.917869
N    -0.394745  -2.575074  3.350212
C    -0.059072  -3.956547  3.640470
H    0.336044  -1.922899  3.035385
H    0.505349  -4.389184  2.805340
H    -0.985663  -4.520452  3.786773
H    0.547075  -4.036168  4.554940
H    -2.583331  -1.867539  5.852672
28
Lattice="100 0 0 0 100 0 0 0 100" Properties=species:S:1:pos:R:3
C    -0.921114  -0.531484  -0.095081
C    -0.502197  -0.571172  1.358973
O    0.555452  -1.123612  1.704926
H    -1.015296  -1.562623  -0.458253
H    -0.123170  -0.054394  -0.677652
H    -1.864798  -0.001904  -0.268690
N    -1.350789  0.031859  2.224095
C    -1.212752  0.147538  3.666136
C    -2.280395  1.195176  4.079332
O    -3.022134  1.710313  3.240303
H    -2.154753  0.559730  1.875990
H    -1.504384  -0.809553  4.136741
C    0.217599  0.473869  4.150354
C    0.887786  1.657226  3.428676
C    2.388107  1.457996  3.224124
O    3.224512  2.224130  3.651151
O    2.745592  0.361720  2.517677
H    0.812770  -0.436315  4.025145
H    0.195019  0.667303  5.232528
H    0.750168  2.595613  3.975829
H    0.432898  1.793783  2.435041
N    -2.349261  1.465483  5.404762
C    -3.295948  2.409783  5.972491
H    -1.691022  1.008899  6.024736
H    -3.920773  1.925466  6.734532
H    -3.935274  2.770649  5.161101
H    -2.777598  3.265649  6.425931
H    1.956740  -0.171574  2.232529
28
Lattice="100 0 0 0 100 0 0 0 100" Properties=species:S:1:pos:R:3
C    -0.712046  -3.434272  1.823134
C    -0.348412  -2.246624  2.693350
O    0.799534  -2.045155  3.087858
H    -1.777917  -3.485919  1.569711
H    -0.421005  -4.354295  2.344740
H    -0.126046  -3.384069  0.896993
N    -1.384263  -1.411171  3.006716
C    -1.210443  -0.254998  3.862358
C    -2.506108  -0.096512  4.670267
O    -3.604964  -0.288204  4.149010
H    -2.338476  -1.609333  2.718939
H    -0.349541  -0.464342  4.516394
C    -0.905890  1.010723  3.027022
C    -0.603485  2.256271  3.878438
C    -0.186201  3.421470  3.011995
O    0.951612  3.796238  2.825767
O    -1.263545  4.015190  2.417652
H    -1.758483  1.204740  2.361244
H    -0.035060  0.775053  2.399715
H    0.226768  2.055232  4.567901
H    -1.489347  2.545394  4.460663
N    -2.339494  0.289373  5.964092
C    -3.450432  0.539344  6.864496
H    -1.393360  0.372558  6.316372
H    -3.445259  -0.165684  7.707063
H    -4.374677  0.403349  6.293695
H    -3.417226  1.564653  7.257339
H    -0.899233  4.725991  1.855077
28
Lattice="100 0 0 0 100 0 0 0 100" Properties=species:S:1:pos:R:3
C    -1.241034  2.520155  0.758396
C    -0.300350  1.456841  1.280431
O    0.893848  1.660512  1.478656
H    -0.732482  3.485250  0.826478
H    -1.472583  2.322708  -0.298322
H    -2.186086  2.560370  1.316146
N    -0.836591  0.209729  1.544117
C    -2.141876  -0.321077  1.170164
C    -3.131358  -0.469248  2.354206
O    -4.238511  -0.973403  2.177383
H    -0.119316  -0.473698  1.780347
H    -2.626298  0.397940  0.492810
C    -2.001714  -1.663624  0.433079
C    -1.554952  -1.533526  -1.034048
C    -0.301832  -0.711879  -1.243256
O    -0.254390  0.357819  -1.814822
O    0.800989  -1.304643  -0.701789
H    -2.980300  -2.159044  0.459291
H    -1.301527  -2.305858  0.990041
H    -2.344696  -1.059375  -1.628836
H    -1.381210  -2.540113  -1.441221
N    -2.686513  0.015067  3.541230
C    -3.489465  0.001028  4.747513
H    -1.751272  0.409332  3.552050
H    -2.999488  -0.577572  5.542621
H    -4.448408  -0.468550  4.503079
H    -3.673431  1.020522  5.113947
H    1.534020  -0.668251  -0.819858
28
Lattice="100 0 0 0 100 0 0 0 100" Properties=species:S:1:pos:R:3
C    -0.666349  1.421326  0.517005
C    -0.462603  0.525378  1.721761
O    0.459017  -0.299085  1.760657
H    0.267043  1.961106  0.316949
H    -1.483488  2.143862  0.630336
H    -0.871058  0.788710  -0.356193
N    -1.354830  0.691903  2.738609
C    -1.455681  -0.103173  3.972304
C    -0.322102  0.131718  5.007296
O    -0.615323  0.396315  6.173191
H    -2.037358  1.431416  2.631126
H    -2.345995  0.279557  4.486871
C    -1.657791  -1.609419  3.718133
C    -2.930324  -1.905323  2.904196
C    -3.131088  -3.394125  2.750295
O    -3.753151  -4.105575  3.510552
O    -2.487391  -3.879367  1.648053
H    -1.729427  -2.094949  4.701697
H    -0.781653  -2.024755  3.204697
H    -2.859095  -1.441688  1.911715
H    -3.812483  -1.507880  3.423084
N    0.939402  -0.021895  4.537723
C    2.107446  0.134863  5.381523
H    1.044684  -0.252324  3.543490
H    2.763567  0.931362  5.003013
H    2.685108  -0.799018  5.432718
H    1.768194  0.398357  6.388815
H    -2.632952  -4.845585  1.657876
28
Lattice="100 0 0 0 100 0 0 0 100" Properties=species:S:1:pos:R:3
C    1.460631  -0.032425  2.313672
C    0.315653  -0.000090  3.308781
O    0.203358  0.885005  4.150097
H    2.406207  0.071501  2.858695
H    1.370967  0.836875  1.649324
H    1.494219  -0.943386  1.702839
N    -0.581089  -1.041332  3.205290
C    -1.821512  -1.088139  3.970055
C    -2.006912  -2.427951  4.716631
O    -3.121053  -2.876951  4.969540
H    -0.488015  -1.670979  2.414739
H    -1.706955  -0.313127  4.746051
C    -3.056995  -0.754779  3.122957
C    -3.014899  0.644970  2.514253
C    -3.084850  1.756949  3.540031
O    -3.473301  1.648175  4.683452
O    -2.676499  2.943534  3.009356
H    -3.937090  -0.868314  3.766444
H    -3.162330  -1.498171  2.317433
H    -3.874391  0.785766  1.839338
H    -2.123874  0.804256  1.890435
N    -0.845038  -3.034651  5.093392
C    -0.817857  -4.232892  5.908119
H    0.022527  -2.560651  4.870182
H    -1.845974  -4.601917  5.988092
H    -0.438928  -4.024307  6.919321
H    -0.191164  -5.008647  5.447549
H    -2.752836  3.597678  3.730932
28
Lattice="100 0 0 0 100 0 0 0 100" Properties=species:S:1:pos:R:3
C    2.197986  -1.207504  2.633791
C    1.164752  -0.219262  3.134378
O    1.287846  0.338472  4.231616
H    3.188351  -0.740071  2.685289
H    2.018143  -1.562542  1.611911
H    2.208192  -2.071157  3.311301
N    0.107222  0.001276  2.302462
C    -1.092717  0.805005  2.582852
C    -0.876360  2.342091  2.619021
O    -1.613430  3.068250  1.951274
H    0.128649  -0.464638  1.404311
H    -1.739921  0.667305  1.707471
C    -1.864360  0.334293  3.831309
C    -2.365626  -1.114928  3.699164
C    -3.074873  -1.566011  4.953863
O    -2.591221  -2.239004  5.839048
O    -4.356291  -1.094904  5.004149
H    -2.718147  1.013665  3.960439
H    -1.227774  0.427447  4.720587
H    -1.522556  -1.798091  3.542969
H    -3.053616  -1.195188  2.845016
N    0.106445  2.777270  3.442696
C    0.413183  4.183755  3.611479
H    0.636726  2.064152  3.956537
H    0.233853  4.506351  4.647144
H    -0.237345  4.758259  2.943703
H    1.462460  4.389917  3.358064
H    -4.720124  -1.401240  5.857551
28
Lattice="100 0 0 0 100 0 0 0 100" Properties=species:S:1:pos:R:3
C    -0.786712  0.855517  -0.614488
C    -0.852681  0.183946  0.742253
O    -0.362441  -0.936684  0.927123
H    -1.219117  1.863013  -0.636530
H    -1.317021  0.226002  -1.340224
H    0.261913  0.906571  -0.931490
N    -1.479718  0.895739  1.721265
C    -1.761491  0.458333  3.096924
C    -0.514147  0.357238  4.016628
O    -0.489423  0.988068  5.074907
H    -1.798640  1.825161  1.478477
H    -2.334414  1.278242  3.547652
C    -2.629804  -0.815367  3.131384
C    -3.016402  -1.209428  4.568416
C    -3.888320  -2.441646  4.559203
O    -3.498671  -3.587889  4.626158
O    -5.212105  -2.124045  4.426906
H    -2.097880  -1.645782  2.650199
H    -3.536788  -0.620785  2.540310
H    -3.545209  -0.383009  5.061864
H    -2.119305  -1.444702  5.153238
N    0.455102  -0.488049  3.593005
C    1.674441  -0.714005  4.343657
H    0.327733  -0.918236  2.669708
H    1.812735  -1.784797  4.546552
H    1.596336  -0.175249  5.293782
H    2.553789  -0.344973  3.796115
H    -5.686852  -2.977501  4.395290
28
Lattice="100 0 0 0 100 0 0 0 100" Properties=species:S:1:pos:R:3
C    0.095067  -0.278273  0.039602
C    0.056034  -0.125965  1.546268
O    1.090914  -0.167104  2.222903
H    0.809623  0.445303  -0.370269
H    -0.877487  -0.142139  -0.448515
H    0.472620  -1.281282  -0.197777
N    -1.181504  0.052980  2.089685
C    -1.524970  0.109198  3.519016
C    -1.061700  1.385580  4.270816
O    -1.867799  2.009460  4.962312
H    -1.957259  0.124601  1.443712
H    -2.619176  0.187963  3.548256
C    -1.111523  -1.156995  4.294865
C    -1.802951  -2.424191  3.761263
C    -1.338163  -3.656024  4.501094
O    -0.503981  -4.445037  4.111203
O    -1.956618  -3.777969  5.713118
H    -1.385521  -0.997779  5.346848
H    -0.021808  -1.281206  4.250158
H    -1.561046  -2.574721  2.702641
H    -2.893161  -2.327123  3.868292
N    0.244624  1.709392  4.143812
C    0.812438  2.857413  4.825469
H    0.832630  1.096764  3.568090
H    1.801086  3.065788  4.403136
H    0.916890  2.678552  5.906181
H    0.168810  3.736540  4.694332
H    -1.570586  -4.572112  6.131197
28
Lattice="100 0 0 0 100 0 0 0 100" Properties=species:S:1:pos:R:3
C    -1.687717  1.711794  0.563957
C    -1.161956  0.851724  1.695499
O    0.013017  0.461092  1.708805
H    -1.596164  1.148062  -0.373101
H    -1.052686  2.601338  0.473051
H    -2.731095  2.025446  0.688359
N    -2.060202  0.552985  2.674468
C    -1.861141  -0.332696  3.832209
C    -0.908839  0.217195  4.925613
O    -1.298325  0.269720  6.093456
H    -2.982262  0.961226  2.587083
H    -2.832222  -0.363847  4.338138
C    -1.493376  -1.768041  3.398217
C    -1.291548  -2.742740  4.560663
C    -2.487128  -3.097963  5.420747
O    -2.422484  -3.691663  6.474032
O    -3.681786  -2.718545  4.870739
H    -0.568612  -1.737774  2.807857
H    -2.288189  -2.130884  2.731711
H    -0.513083  -2.394033  5.253307
H    -0.920550  -3.701523  4.165495
N    0.337209  0.549755  4.509353
C    1.346174  1.065549  5.413363
H    0.523818  0.489430  3.501465
H    2.274220  0.483563  5.331386
H    0.961579  0.987941  6.435800
H    1.575175  2.119967  5.199568
H    -4.361460  -3.012942  5.507880
28
Lattice="100 0 0 0 100 0 0 0 100" Properties=species:S:1:pos:R:3
C    -1.393295  -0.472838  0.349291
C    -0.645573  -0.299505  1.659780
O    0.491644  -0.729380  1.829268
H    -2.336091  0.084983  0.299023
H    -1.606508  -1.540502  0.206663
H    -0.741214  -0.159599  -0.474417
N    -1.329004  0.395645  2.632882
C    -0.902941  0.445950  4.033778
C    0.363855  1.294055  4.293332
O    0.977488  1.184671  5.352140
H    -2.326033  0.527171  2.488683
H    -1.706798  0.997643  4.545860
C    -0.764549  -0.934628  4.701860
C    -1.978979  -1.862783  4.487653
C    -3.282693  -1.216665  4.886161
O    -3.921859  -0.435659  4.201561
O    -3.676758  -1.567499  6.138853
H    -0.589904  -0.767030  5.771125
H    0.124047  -1.441376  4.306522
H    -1.829828  -2.783280  5.063842
H    -2.062427  -2.132288  3.426553
N    0.665707  2.200103  3.327715
C    1.839987  3.045840  3.396915
H    0.148013  2.135218  2.459073
H    2.216233  3.012200  4.424810
H    1.586958  4.082443  3.138107
H    2.632940  2.691902  2.721312
H    -4.501002  -1.071629  6.314052
28
Lattice="100 0 0 0 100 0 0 0 100" Properties=species:S:1:pos:R:3
C    0.053877  -0.521074  -0.069831
C    0.044541  -0.424363  1.444006
O    1.064501  -0.565364  2.119293
H    0.740520  0.236452  -0.467737
H    -0.934049  -0.383325  -0.525768
H    0.449563  -1.503160  -0.356704
N    -1.170875  -0.156544  2.006169
C    -1.359624  -0.136301  3.442208
C    -2.817251  -0.541998  3.703586
O    -3.665067  -0.464010  2.808985
H    -2.031876  -0.170569  1.462854
H    -0.662296  -0.868588  3.877747
C    -1.032673  1.239861  4.068987
C    -1.886453  2.382481  3.523324
C    -1.728870  3.654136  4.322927
O    -1.338524  3.734363  5.469518
O    -2.115372  4.746784  3.603706
H    0.030737  1.438279  3.878675
H    -1.145761  1.191976  5.159830
H    -2.960254  2.128571  3.553929
H    -1.666617  2.591241  2.468404
N    -3.150279  -0.953589  4.956861
C    -2.298107  -1.127679  6.121770
H    -4.143665  -1.136694  5.063801
H    -2.703050  -1.935557  6.742437
H    -2.233179  -0.216367  6.735218
H    -1.284492  -1.416831  5.822800
H    -2.018333  5.509971  4.206171
28
Lattice="100 0 0 0 100 0 0 0 100" Properties=species:S:1:pos:R:3
C    1.521212  -0.632961  1.068549
C    0.853109  -0.881086  2.407828
O    1.268989  -1.717311  3.203960
H    0.987707  0.085836  0.434092
H    1.612386  -1.587146  0.535865
H    2.538624  -0.262360  1.247435
N    -0.260417  -0.112759  2.656510
C    -0.942738  -0.131831  3.940597
C    -2.474738  -0.281999  3.794625
O    -3.247460  0.173036  4.634183
H    -0.505122  0.630598  2.009246
H    -0.596437  -1.060653  4.424232
C    -0.557223  1.029276  4.876563
C    -0.464395  2.435632  4.248718
C    -1.755225  2.955111  3.662653
O    -2.516242  3.741622  4.174288
O    -1.988391  2.422068  2.412731
H    0.428562  0.802726  5.304616
H    -1.285241  1.039950  5.697617
H    0.307839  2.445175  3.465493
H    -0.161333  3.145059  5.026750
N    -2.875185  -0.999201  2.709115
C    -4.262769  -1.330478  2.456291
H    -2.154243  -1.338584  2.082778
H    -4.585324  -0.967194  1.470407
H    -4.865129  -0.844466  3.231341
H    -4.431340  -2.415731  2.505343
H    -2.864475  2.758671  2.142174
28
Lattice="100 0 0 0 100 0 0 0 100" Properties=species:S:1:pos:R:3
C    -0.060914  -1.131229  0.418573
C    -0.072128  -0.900908  1.916765
O    0.924126  -1.098152  2.616709
H    0.791691  -0.593765  -0.013305
H    -0.984486  -0.809188  -0.076980
H    0.095138  -2.200510  0.224155
N    -1.276415  -0.501789  2.429079
C    -1.401950  -0.045068  3.805432
C    -2.462941  -0.844696  4.595229
O    -3.418738  -0.293548  5.151104
H    -1.989286  -0.150168  1.784145
H    -0.420605  -0.260290  4.261163
C    -1.610021  1.479372  3.905143
C    -2.961143  2.095595  3.495701
C    -3.341476  2.103171  2.041354
O    -3.094077  1.252966  1.197845
O    -4.083846  3.197487  1.728243
H    -0.790430  1.951475  3.344034
H    -1.465256  1.755082  4.958833
H    -3.010696  3.130120  3.857737
H    -3.759705  1.546469  4.022854
N    -2.298100  -2.193563  4.684849
C    -1.239496  -3.041649  4.161551
H    -3.057280  -2.641295  5.189708
H    -1.088713  -3.883475  4.848308
H    -0.293198  -2.494932  4.081698
H    -1.484939  -3.440807  3.165360
H    -4.341876  3.089729  0.791671
28
Lattice="100 0 0 0 100 0 0 0 100" Properties=species:S:1:pos:R:3
C    -0.585647  0.172743  0.222739
C    -0.691616  0.352866  1.721590
O    0.261529  0.208787  2.481635
H    0.461663  -0.024959  -0.018668
H    -0.920052  1.068342  -0.319623
H    -1.205045  -0.670802  -0.114403
N    -1.927351  0.714661  2.227919
C    -3.202888  0.801227  1.534317
C    -3.725468  2.245417  1.332351
O    -4.848779  2.443777  0.873941
H    -1.941351  0.739925  3.245926
H    -3.057359  0.410153  0.517583
C    -4.279443  -0.048931  2.226401
C    -4.015329  -1.567351  2.163900
C    -4.149866  -2.095390  0.756262
O    -3.311922  -1.993187  -0.120070
O    -5.357862  -2.683497  0.542753
H    -5.247786  0.197281  1.772594
H    -4.345249  0.248397  3.285260
H    -4.723924  -2.087396  2.818688
H    -2.995343  -1.788088  2.507287
N    -2.849175  3.228117  1.666078
C    -3.143661  4.636162  1.490113
H    -1.945432  2.936010  2.023221
H    -2.460836  5.098462  0.763455
H    -3.066313  5.178033  2.442611
H    -4.169563  4.716274  1.114598
H    -5.367074  -2.950910  -0.397579
28
Lattice="100 0 0 0 100 0 0 0 100" Properties=species:S:1:pos:R:3
C    0.974101  -0.643904  1.355011
C    0.220236  0.425012  2.122143
O    0.782225  1.184269  2.913313
H    1.445157  -1.328174  2.072093
H    1.780010  -0.166081  0.784615
H    0.340520  -1.221354  0.670904
N    -1.124881  0.465997  1.887378
C    -1.995092  1.463519  2.490250
C    -3.192821  0.794548  3.203875
O    -4.356544  1.030717  2.875316
H    -1.556772  -0.159050  1.205971
H    -1.373514  1.961957  3.250863
C    -2.470869  2.537974  1.491565
C    -2.766727  2.056201  0.052792
C    -3.687127  0.861278  -0.028658
O    -3.334071  -0.298130  0.128417
O    -4.962567  1.198562  -0.315847
H    -1.686603  3.303154  1.414344
H    -3.366908  3.012683  1.908962
H    -1.827321  1.764932  -0.435705
H    -3.200027  2.889567  -0.512755
N    -2.909017  -0.059557  4.227420
C    -1.620419  -0.439971  4.782132
H    -3.739906  -0.495174  4.615917
H    -0.888968  0.369758  4.681670
H    -1.204948  -1.335013  4.293662
H    -1.742787  -0.651477  5.851300
H    -5.483323  0.373126  -0.262912
28
Lattice="100 0 0 0 100 0 0 0 100" Properties=species:S:1:pos:R:3
C    0.037490  -0.165628  -0.027504
C    -0.145051  0.267128  1.414043
O    0.699857  0.933427  2.011834
H    0.210004  0.724772  -0.644395
H    -0.816380  -0.723206  -0.430831
H    0.938114  -0.788775  -0.095151
N    -1.323633  -0.115229  1.995978
C    -1.564968  0.066906  3.413362
C    -2.202320  -1.228641  3.936928
O    -2.839727  -1.965275  3.180200
H    -1.924002  -0.807211  1.551206
H    -0.589564  0.256903  3.881644
C    -2.514835  1.255630  3.701075
C    -1.991476  2.609389  3.220766
C    -0.788895  3.203194  3.923484
O    -0.196370  4.190345  3.551632
O    -0.445978  2.538909  5.072207
H    -2.734300  1.295362  4.777152
H    -3.469906  1.049180  3.195232
H    -2.788339  3.364561  3.309215
H    -1.735153  2.580223  2.153189
N    -2.085370  -1.495415  5.266392
C    -1.220249  -0.842222  6.238183
H    -2.527227  -2.369250  5.537625
H    -1.640136  -0.987928  7.240275
H    -1.162303  0.235652  6.055246
H    -0.197720  -1.251235  6.226328
H    0.339070  3.010455  5.412405
28
Lattice="100 0 0 0 100 0 0 0 100" Properties=species:S:1:pos:R:3
C    -0.266862  -0.608274  -0.101071
C    -0.342778  -0.997101  1.361166
O    0.324798  -1.918589  1.831272
H    -0.977951  0.176949  -0.384366
H    -0.443449  -1.499603  -0.714614
H    0.752198  -0.259537  -0.313369
N    -1.173710  -0.223419  2.126465
C    -1.429592  -0.526165  3.517527
C    -2.950570  -0.510482  3.733099
O    -3.681477  0.157142  3.000679
H    -1.828156  0.421923  1.691416
H    -1.001842  -1.525120  3.687074
C    -0.755078  0.483106  4.480241
C    0.719658  0.719032  4.142177
C    0.912879  1.733163  3.034453
O    0.210928  2.701475  2.827244
O    2.029220  1.467570  2.298123
H    -0.840494  0.105102  5.508333
H    -1.289551  1.443263  4.439581
H    1.240179  -0.211950  3.883807
H    1.236077  1.139255  5.020328
N    -3.452199  -1.227016  4.778665
C    -2.743394  -2.056608  5.737435
H    -4.452697  -1.103282  4.903765
H    -3.413197  -2.850103  6.088865
H    -2.394050  -1.487410  6.613252
H    -1.878372  -2.540171  5.269835
H    2.101690  2.200272  1.655608
28
Lattice="100 0 0 0 100 0 0 0 100" Properties=species:S:1:pos:R:3
C    0.204884  -1.839132  0.511272
C    0.136587  -1.282663  1.920010
O    0.934038  -1.618954  2.794784
H    0.084965  -2.928743  0.557743
H    1.202164  -1.636786  0.101953
H    -0.551292  -1.424157  -0.166266
N    -0.861318  -0.369771  2.140037
C    -1.122206  0.195286  3.456520
C    -2.405135  -0.457423  4.015218
O    -3.502206  -0.172342  3.525830
H    -1.574229  -0.237357  1.430226
H    -0.242801  -0.062178  4.058636
C    -1.287163  1.717608  3.372824
C    -1.495277  2.387396  4.744472
C    -0.335396  2.163954  5.685770
O    -0.336291  1.435036  6.657787
O    0.767597  2.870783  5.306414
H    -2.163278  1.943299  2.748425
H    -0.399643  2.134452  2.878236
H    -2.397792  1.999509  5.230912
H    -1.622321  3.468077  4.593832
N    -2.269493  -1.363397  5.015328
C    -1.053630  -1.786071  5.706175
H    -3.155891  -1.743637  5.334193
H    -1.270775  -2.722407  6.231765
H    -0.721669  -1.038708  6.440510
H    -0.243627  -1.981660  4.992664
H    1.469734  2.637533  5.944464
28
Lattice="100 0 0 0 100 0 0 0 100" Properties=species:S:1:pos:R:3
C    -0.234872  -0.817309  0.092219
C    0.025716  -0.231834  1.465492
O    1.132298  -0.254164  1.997480
H    0.714337  -1.194955  -0.295832
H    -0.634253  -0.062052  -0.599174
H    -0.963886  -1.638299  0.133767
N    -1.039284  0.369981  2.107430
C    -2.442683  0.375718  1.722711
C    -2.973576  1.763342  1.289788
O    -4.176484  1.951677  1.122946
H    -0.801511  0.692278  3.043996
H    -2.551780  -0.265196  0.838354
C    -3.345556  -0.202912  2.826018
C    -3.011741  -1.634292  3.250502
C    -3.242695  -2.692141  2.195908
O    -3.302366  -2.517857  0.994305
O    -3.355663  -3.928150  2.756224
H    -4.380918  -0.130610  2.471062
H    -3.280117  0.443262  3.716172
H    -3.586530  -1.913370  4.143555
H    -1.952394  -1.721545  3.547402
N    -2.017694  2.709311  1.086230
C    -2.324942  4.047353  0.622323
H    -1.055216  2.437389  1.255213
H    -1.972615  4.804890  1.335854
H    -3.413682  4.123350  0.528312
H    -1.867815  4.244512  -0.357569
H    -3.462576  -4.552762  2.012151
28
Lattice="100 0 0 0 100 0 0 0 100" Properties=species:S:1:pos:R:3
C    0.098013  -0.714860  0.050080
C    -0.274305  0.239380  1.168236
O    0.444273  1.176041  1.499889
H    1.135123  -1.040152  0.190806
H    0.052214  -0.170778  -0.902598
H    -0.553134  -1.595501  -0.016121
N    -1.472088  -0.031060  1.796631
C    -2.075914  0.901720  2.741653
C    -2.322678  0.263035  4.127117
O    -3.171301  0.706282  4.900071
H    -2.074083  -0.736395  1.383839
H    -1.302500  1.675192  2.890475
C    -3.341325  1.549759  2.151722
C    -3.746713  2.852764  2.837146
C    -4.947209  3.496697  2.190982
O    -5.603322  3.042314  1.275663
O    -5.239190  4.696705  2.772769
H    -4.180173  0.839337  2.189613
H    -3.144835  1.749203  1.089035
H    -2.922847  3.583641  2.827733
H    -3.977527  2.675668  3.897307
N    -1.509889  -0.786172  4.427079
C    -1.522966  -1.445507  5.717439
H    -0.835098  -1.065269  3.724084
H    -1.689214  -2.525905  5.607670
H    -2.343193  -1.014794  6.301641
H    -0.579255  -1.284705  6.258116
H    -6.028069  5.032159  2.304547
28
Lattice="100 0 0 0 100 0 0 0 100" Properties=species:S:1:pos:R:3
C    0.004864  0.574374  0.312493
C    -0.092954  0.421233  1.817669
O    0.875680  0.603823  2.559610
H    0.518295  1.516552  0.088722
H    -0.968732  0.559443  -0.192155
H    0.623649  -0.239897  -0.087047
N    -1.324232  0.061704  2.282802
C    -1.629921  -0.075453  3.699692
C    -1.756824  -1.575945  4.050921
O    -2.779984  -2.200566  3.770216
H    -2.097628  -0.032620  1.631410
H    -0.783109  0.381563  4.227980
C    -2.930992  0.649156  4.069867
C    -2.940611  2.133325  3.702570
C    -3.323410  2.435448  2.270149
O    -3.730870  1.644720  1.441437
O    -3.183074  3.762251  1.998075
H    -3.070597  0.547680  5.155296
H    -3.777003  0.129673  3.600079
H    -1.972038  2.616825  3.902408
H    -3.666747  2.675397  4.328654
N    -0.690658  -2.176596  4.648633
C    0.583077  -1.599586  5.060944
H    -0.854274  -3.159240  4.848336
H    1.334183  -2.397697  5.084521
H    0.530572  -1.151922  6.066186
H    0.923388  -0.842330  4.343903
H    -3.472972  3.879630  1.072537
28
Lattice="100 0 0 0 100 0 0 0 100" Properties=species:S:1:pos:R:3
C    0.016522  -0.047342  -0.307187
C    0.093925  -0.233888  1.193706
O    1.137555  -0.509934  1.776422
H    1.026396  -0.157560  -0.710016
H    -0.370542  0.946423  -0.573596
H    -0.646277  -0.792635  -0.769030
N    -1.072762  -0.048753  1.917801
C    -2.432923  0.023247  1.399538
C    -3.200509  1.259911  1.921940
O    -4.425224  1.345236  1.819303
H    -0.962763  -0.325569  2.892399
H    -2.354513  0.163139  0.313078
C    -3.202079  -1.293924  1.653393
C    -4.442703  -1.509752  0.786257
C    -4.136902  -1.729195  -0.674019
O    -3.037318  -1.700643  -1.195796
O    -5.269938  -1.972065  -1.387988
H    -3.502360  -1.337999  2.710876
H    -2.491763  -2.114779  1.482749
H    -5.126653  -0.652744  0.870101
H    -5.010323  -2.384528  1.137729
N    -2.418810  2.233534  2.457297
C    -2.949249  3.492742  2.939593
H    -1.420239  2.052397  2.484987
H    -2.567438  4.337835  2.349564
H    -2.689215  3.652303  3.994902
H    -4.039445  3.454435  2.840998
H    -4.983246  -2.094204  -2.313913
28
Lattice="100 0 0 0 100 0 0 0 100" Properties=species:S:1:pos:R:3
C    -0.358492  -0.068949  -0.292026
C    -0.086462  0.205813  1.179614
O    1.038148  0.490277  1.582592
H    -0.702535  -1.097515  -0.465611
H    0.580137  0.081034  -0.831600
H    -1.117737  0.609886  -0.704731
N    -1.141007  0.108585  2.054886
C    -2.548268  -0.070812  1.762974
C    -3.349237  1.058993  2.436498
O    -2.982463  1.560551  3.496556
H    -0.937099  0.438787  2.998168
H    -2.697953  -0.018344  0.678033
C    -3.085000  -1.431147  2.272550
C    -2.560785  -2.620481  1.476288
C    -3.109449  -2.675882  0.068204
O    -3.957771  -1.939378  -0.398475
O    -2.535934  -3.676252  -0.652838
H    -4.183378  -1.422715  2.234278
H    -2.799442  -1.537944  3.328275
H    -2.826544  -3.570529  1.965509
H    -1.461265  -2.622164  1.426045
N    -4.491275  1.403255  1.779853
C    -5.439305  2.370869  2.300783
H    -4.714149  0.908129  0.923024
H    -5.622607  3.171908  1.572348
H    -5.003934  2.804902  3.206825
H    -6.397316  1.896690  2.557658
H    -2.952622  -3.649795  -1.536373
28
Lattice="100 0 0 0 100 0 0 0 100" Properties=species:S:1:pos:R:3
C    2.209696  0.145263  2.298065
C    1.175364  0.725341  3.231998
O    1.497100  1.309495  4.283016
H    1.781608  -0.468861  1.497523
H    2.919149  -0.451740  2.882440
H    2.768489  0.976739  1.847485
N    -0.113671  0.624285  2.831853
C    -1.239247  1.000892  3.666979
C    -2.341228  -0.036313  3.383303
O    -2.346503  -0.666679  2.324071
H    -0.372639  0.056109  2.025117
H    -0.897238  0.944962  4.711568
C    -1.781586  2.423942  3.395911
C    -0.840096  3.563679  3.829417
C    0.161821  3.983312  2.751898
O    -0.182858  4.561130  1.743684
O    1.467446  3.718612  2.987602
H    -2.729987  2.533534  3.940371
H    -2.024157  2.523746  2.327929
H    -0.339932  3.306354  4.772763
H    -1.447502  4.461182  4.007361
N    -3.311066  -0.211951  4.321381
C    -3.462197  0.435097  5.613380
H    -4.037334  -0.858223  4.026402
H    -3.954441  -0.257631  6.305861
H    -4.064872  1.354864  5.556768
H    -2.485046  0.687806  6.039490
H    1.552970  3.051225  3.712941
28
Lattice="100 0 0 0 100 0 0 0 100" Properties=species:S:1:pos:R:3
C    -2.397711  2.092424  1.714445
C    -1.498013  1.203641  2.545392
O    -0.317753  1.459513  2.752133
H    -2.725169  2.925543  2.352828
H    -3.287369  1.577860  1.328738
H    -1.824402  2.510735  0.881044
N    -2.108973  0.082641  3.079279
C    -1.486991  -0.683859  4.151049
C    -1.102809  -2.126554  3.760050
O    -0.835897  -2.963228  4.620090
H    -3.109638  -0.015416  2.942179
H    -0.530131  -0.168597  4.337689
C    -2.319268  -0.693201  5.446110
C    -2.866266  0.679522  5.869570
C    -1.880046  1.828213  5.870294
O    -2.093044  2.925759  5.398046
O    -0.707477  1.503007  6.479604
H    -1.688250  -1.123726  6.231365
H    -3.171801  -1.381170  5.334181
H    -3.267086  0.593763  6.891912
H    -3.699448  1.002365  5.234155
N    -1.058124  -2.369242  2.422256
C    -0.605551  -3.630452  1.871155
H    -1.254613  -1.588447  1.806226
H    -0.477182  -4.329068  2.705039
H    0.357258  -3.519459  1.351598
H    -1.342891  -4.040702  1.167849
H    -0.133356  2.289136  6.394725
28
Lattice="100 0 0 0 100 0 0 0 100" Properties=species:S:1:pos:R:3
C    0.763937  1.914175  2.806181
C    0.574609  0.436050  2.522540
O    1.413377  -0.233702  1.922872
H    0.825071  2.448392  1.849566
H    1.721089  2.055327  3.322368
H    -0.039003  2.356374  3.408875
N    -0.589015  -0.109809  2.996055
C    -0.991691  -1.477019  2.666457
C    -2.531412  -1.538796  2.608337
O    -3.126026  -1.760413  1.556975
H    -1.273143  0.493529  3.437836
H    -0.645892  -1.664822  1.644443
C    -0.384997  -2.579482  3.599412
C    0.631207  -2.087539  4.624898
C    0.050652  -1.229109  5.717362
O    -1.134295  -1.089693  5.981897
O    1.016538  -0.617852  6.447182
H    0.111321  -3.319399  2.960282
H    -1.193503  -3.110976  4.119937
H    1.461498  -1.547084  4.150087
H    1.094291  -2.952176  5.128600
N    -3.151141  -1.295944  3.799739
C    -4.594964  -1.340854  3.933741
H    -2.578576  -1.269567  4.646989
H    -5.040753  -1.147448  2.952299
H    -4.929624  -0.576663  4.646032
H    -4.945864  -2.325001  4.281425
H    0.555309  -0.120499  7.150610
28
Lattice="100 0 0 0 100 0 0 0 100" Properties=species:S:1:pos:R:3
C    -0.282327  -1.618166  0.057343
C    -0.049133  -1.399372  1.539997
O    0.898871  -1.897264  2.136407
H    -0.200896  -2.689147  -0.160978
H    0.514961  -1.109368  -0.500339
H    -1.252142  -1.248240  -0.298913
N    -0.988604  -0.610717  2.171595
C    -0.816164  -0.150606  3.544030
C    -1.959046  -0.588580  4.487320
O    -2.168842  0.000773  5.545614
H    -1.684427  -0.152748  1.593255
H    0.081954  -0.685191  3.895644
C    -0.538213  1.356181  3.646694
C    -1.700956  2.238976  3.199787
C    -1.380718  3.714990  3.264005
O    -0.325686  4.208711  3.598256
O    -2.456217  4.466728  2.883115
H    0.360232  1.582172  3.057163
H    -0.299948  1.583072  4.692550
H    -2.589808  2.063737  3.824766
H    -2.015516  2.033362  2.162697
N    -2.667481  -1.674742  4.073213
C    -3.690964  -2.298070  4.888529
H    -2.378786  -2.112432  3.205690
H    -4.620763  -2.428730  4.318888
H    -3.881265  -1.639425  5.742697
H    -3.364530  -3.278218  5.265578
H    -2.168585  5.397311  2.957399
28
Lattice="100 0 0 0 100 0 0 0 100" Properties=species:S:1:pos:R:3
C    -0.175389  -0.268731  -0.191608
C    -0.116804  0.308315  1.208644
O    0.808693  1.060779  1.544624
H    -0.167785  0.557772  -0.912747
H    -1.049641  -0.902912  -0.380653
H    0.734353  -0.858100  -0.361763
N    -1.140196  -0.048593  2.030348
C    -1.368236  0.245463  3.460980
C    -1.527682  1.730605  3.873945
O    -2.316044  2.001062  4.781605
H    -1.841970  -0.648283  1.614391
H    -2.370469  -0.157392  3.651214
C    -0.421575  -0.511360  4.420330
C    0.979053  0.073827  4.599626
C    1.875636  -0.829215  5.410565
O    1.674441  -1.997971  5.670894
O    3.000477  -0.173383  5.820124
H    -0.345454  -1.552469  4.078128
H    -0.924006  -0.543603  5.397283
H    0.950111  1.060290  5.083409
H    1.474434  0.240908  3.630779
N    -0.762851  2.642527  3.232726
C    -0.797269  4.046532  3.597033
H    -0.040975  2.291217  2.592150
H    -0.434555  4.645590  2.754404
H    -0.173015  4.259673  4.478998
H    -1.825988  4.338125  3.837417
H    3.530970  -0.835353  6.304685
28
Lattice="100 0 0 0 100 0 0 0 100" Properties=species:S:1:pos:R:3
C    -1.612656  -0.226976  0.218896
C    -0.677640  -0.096709  1.406012
O    0.405828  0.471054  1.330436
H    -1.962834  0.774679  -0.062324
H    -2.484221  -0.866302  0.407324
H    -1.049956  -0.625398  -0.633388
N    -1.128176  -0.677007  2.574744
C    -0.451652  -0.487163  3.850519
C    0.069815  -1.798812  4.483488
O    0.395670  -1.841187  5.666858
H    -2.086897  -1.010123  2.597603
H    0.448173  0.102741  3.606676
C    -1.317225  0.286279  4.852863
C    -1.565456  1.738149  4.412942
C    -2.471874  2.468384  5.373845
O    -2.135725  3.319934  6.167728
O    -3.767840  2.039108  5.265164
H    -0.804413  0.259360  5.822446
H    -2.276880  -0.237386  4.988876
H    -2.027868  1.758108  3.414801
H    -0.619577  2.289886  4.364210
N    0.165810  -2.854211  3.630355
C    0.742162  -4.125417  4.021489
H    -0.085155  -2.690108  2.662083
H    0.899746  -4.098776  5.105006
H    1.709789  -4.297028  3.528119
H    0.065977  -4.955197  3.775712
H    -4.268924  2.540118  5.937515
28
Lattice="100 0 0 0 100 0 0 0 100" Properties=species:S:1:pos:R:3
C    -0.094426  -1.100704  0.071409
C    -0.185800  -1.101455  1.585390
O    0.473836  -1.875441  2.277789
H    -0.701586  -0.323842  -0.409157
H    -0.410934  -2.083458  -0.300185
H    0.955112  -0.964191  -0.216203
N    -1.035297  -0.168282  2.119713
C    -1.323042  -0.105219  3.545492
C    -2.615097  -0.897176  3.831346
O    -3.701257  -0.496175  3.402976
H    -1.680118  0.310444  1.499258
H    -0.460572  -0.550812  4.049516
C    -1.482627  1.358309  3.986611
C    -1.973532  1.548456  5.421633
C    -1.047086  1.026668  6.494365
O    0.031346  0.494221  6.325932
O    -1.574049  1.227381  7.736857
H    -2.213405  1.844818  3.323973
H    -0.515648  1.859244  3.842415
H    -2.959588  1.081074  5.567850
H    -2.135638  2.617365  5.627528
N    -2.502367  -2.033559  4.567354
C    -1.288923  -2.670353  5.074925
H    -3.389771  -2.504610  4.718103
H    -1.533853  -3.704740  5.339516
H    -0.901541  -2.166869  5.972442
H    -0.504759  -2.688945  4.307546
H    -0.915398  0.874608  8.366162
28
Lattice="100 0 0 0 100 0 0 0 100" Properties=species:S:1:pos:R:3
C    -0.347056  -0.518453  0.085699
C    -0.165834  -0.461774  1.589007
O    0.885333  -0.763776  2.145452
H    0.615065  -0.778813  -0.362246
H    -0.694549  0.440112  -0.323738
H    -1.088507  -1.281837  -0.190605
N    -1.249862  -0.033324  2.329891
C    -2.590898  0.273697  1.849970
C    -2.779852  1.739619  1.401745
O    -3.794094  2.081716  0.791223
H    -1.105501  -0.113217  3.333862
H    -2.806571  -0.340456  0.965876
C    -3.613172  -0.108779  2.943657
C    -5.076959  -0.086545  2.507853
C    -5.428524  -1.177253  1.523941
O    -4.668431  -2.011076  1.071964
O    -6.745383  -1.127980  1.183345
H    -3.488961  0.568998  3.803012
H    -3.352018  -1.121304  3.283782
H    -5.341888  0.875035  2.045287
H    -5.737074  -0.202243  3.380508
N    -1.774820  2.588017  1.741194
C    -1.782691  3.995833  1.397509
H    -0.965593  2.179512  2.197544
H    -1.731872  4.623945  2.297629
H    -2.719604  4.203722  0.869383
H    -0.938195  4.249200  0.741560
H    -6.884474  -1.852743  0.543293
28
Lattice="100 0 0 0 100 0 0 0 100" Properties=species:S:1:pos:R:3
C    -0.355821  2.402151  1.598381
C    -1.736011  2.038684  1.078022
O    -2.455411  2.857055  0.513127
H    -0.162815  3.443946  1.330350
H    -0.296655  2.300312  2.691271
H    0.428605  1.768474  1.161467
N    -2.150340  0.734192  1.239036
C    -1.531698  -0.304340  2.048778
C    -1.479125  -1.671539  1.312693
O    -1.387413  -2.724851  1.941184
H    -3.120011  0.565548  0.964178
H    -0.474357  -0.033090  2.182311
C    -2.135613  -0.453299  3.460632
C    -3.677217  -0.425003  3.541320
C    -4.336445  -1.418798  2.615688
O    -4.487385  -1.250790  1.417135
O    -4.737035  -2.544214  3.251919
H    -1.762939  0.367419  4.089332
H    -1.755818  -1.394610  3.877818
H    -4.047322  0.569858  3.258874
H    -3.981175  -0.622316  4.575753
N    -1.469987  -1.586667  -0.040544
C    -1.461993  -2.756280  -0.895921
H    -1.652366  -0.672670  -0.441690
H    -2.456463  -2.946710  -1.326204
H    -1.173587  -3.618374  -0.285412
H    -0.738735  -2.631946  -1.712048
H    -5.086061  -3.141455  2.561165
28
Lattice="100 0 0 0 100 0 0 0 100" Properties=species:S:1:pos:R:3
C    -0.275758  0.221683  -0.161742
C    -0.427206  0.171606  1.347511
O    -0.123682  1.107613  2.076307
H    0.684339  0.687975  -0.408070
H    -1.068560  0.862771  -0.570521
H    -0.338523  -0.761554  -0.645115
N    -0.927552  -1.012621  1.849721
C    -1.375662  -1.127529  3.234875
C    -0.253630  -1.479769  4.233488
O    -0.465905  -1.437321  5.445869
H    -1.293386  -1.687345  1.186253
H    -1.746175  -0.140134  3.546922
C    -2.513846  -2.168103  3.311609
C    -3.334019  -2.116218  4.599106
C    -4.290418  -0.947455  4.639893
O    -4.516580  -0.174407  3.730423
O    -4.910065  -0.856615  5.849132
H    -2.088699  -3.177024  3.195819
H    -3.186020  -1.988414  2.459277
H    -2.681682  -2.067322  5.482412
H    -3.936171  -3.031261  4.709837
N    0.925117  -1.867800  3.682993
C    2.098479  -2.166287  4.478876
H    1.008730  -1.771908  2.677005
H    2.535586  -3.130297  4.185928
H    1.785304  -2.216539  5.527204
H    2.862827  -1.382268  4.376659
H    -5.507465  -0.086267  5.786091
28
Lattice="100 0 0 0 100 0 0 0 100" Properties=species:S:1:pos:R:3
C    -0.939855  -0.614299  -0.220207
C    -0.957933  0.173129  1.073596
O    0.062716  0.615427  1.597908
H    -0.823393  0.098834  -1.048553
H    -1.854383  -1.196916  -0.387947
H    -0.070594  -1.279972  -0.224566
N    -2.201878  0.405041  1.593728
C    -2.387326  1.190860  2.792557
C    -3.673051  0.693184  3.464039
O    -4.527552  0.079457  2.819348
H    -3.033051  -0.071250  1.250277
H    -1.511172  1.022585  3.436834
C    -2.457531  2.710447  2.484560
C    -3.530157  3.076774  1.452079
C    -3.103384  2.796000  0.025702
O    -2.014572  3.040252  -0.449766
O    -4.123807  2.268990  -0.712547
H    -1.471777  3.020943  2.112751
H    -2.640758  3.264797  3.415167
H    -3.713616  4.161850  1.495405
H    -4.488767  2.582117  1.653611
N    -3.856194  0.979501  4.783557
C    -2.963928  1.660612  5.705617
H    -4.758518  0.672411  5.134692
H    -1.917643  1.504838  5.420963
H    -3.098613  1.244216  6.711002
H    -3.152401  2.744509  5.752108
H    -3.772002  2.176389  -1.619602
28
Lattice="100 0 0 0 100 0 0 0 100" Properties=species:S:1:pos:R:3
C    0.838113  0.084490  0.568541
C    0.154693  -0.616812  1.724243
O    0.776817  -1.147372  2.638862
H    1.616848  -0.572189  0.163827
H    1.337094  0.983799  0.952742
H    0.153923  0.378754  -0.236665
N    -1.223407  -0.629181  1.670953
C    -2.026502  -1.103783  2.786029
C    -3.008985  -2.222892  2.376339
O    -4.123297  -2.331561  2.908888
H    -1.680242  -0.098356  0.935688
H    -1.294869  -1.589047  3.455154
C    -2.719549  0.016313  3.585425
C    -3.326833  1.169042  2.773618
C    -4.325957  0.890844  1.647557
O    -4.361959  1.591042  0.655437
O    -5.218841  -0.106904  1.809531
H    -1.971569  0.455545  4.259505
H    -3.474356  -0.458589  4.225985
H    -2.539684  1.786634  2.322854
H    -3.856546  1.834637  3.474370
N    -2.544552  -3.084194  1.447872
C    -3.297873  -4.229608  0.971921
H    -1.620951  -2.902622  1.069753
H    -2.821866  -5.171554  1.277762
H    -3.381128  -4.209755  -0.122433
H    -4.299496  -4.178806  1.410050
H    -4.933024  -0.769875  2.490192
28
Lattice="100 0 0 0 100 0 0 0 100" Properties=species:S:1:pos:R:3
C    0.084581  0.124396  0.060040
C    0.115703  0.270516  1.567670
O    1.159047  0.309291  2.212469
H    1.115331  0.115404  -0.302597
H    -0.465379  0.946587  -0.417861
H    -0.408150  -0.812445  -0.236991
N    -1.103877  0.368300  2.207880
C    -2.433802  0.278151  1.621208
C    -2.883415  1.540110  0.851001
O    -3.746611  1.449395  -0.023355
H    -1.027604  0.384832  3.221978
H    -2.463595  -0.527476  0.871627
C    -3.426907  -0.073732  2.750389
C    -4.900283  -0.121411  2.347252
C    -5.575313  1.234670  2.358911
O    -5.150202  2.235712  2.900529
O    -6.772528  1.193917  1.720759
H    -3.312417  0.661506  3.562366
H    -3.127999  -1.053911  3.147979
H    -5.457411  -0.745850  3.063826
H    -5.051491  -0.577728  1.360525
N    -2.288601  2.698188  1.222996
C    -2.714630  3.990836  0.724581
H    -1.611635  2.649838  1.976762
H    -3.271672  3.828133  -0.204133
H    -1.845150  4.627960  0.521083
H    -3.375574  4.496732  1.443789
H    -7.144169  2.094862  1.785156
28
Lattice="100 0 0 0 100 0 0 0 100" Properties=species:S:1:pos:R:3
C    1.271084  0.376189  1.612616
C    0.029185  -0.439188  1.903090
O    0.092468  -1.569996  2.399101
H    1.064581  1.341945  1.135589
H    1.938543  -0.209120  0.968705
H    1.799757  0.553429  2.557787
N    -1.158959  0.151341  1.591925
C    -2.455842  -0.458989  1.886523
C    -2.842118  -1.483119  0.781819
O    -3.721264  -1.254363  -0.052230
H    -1.153027  1.048514  1.120022
H    -2.329971  -1.001062  2.835432
C    -3.509974  0.636285  2.047656
C    -4.874512  0.118323  2.501692
C    -4.890800  -0.400433  3.931786
O    -4.021275  -0.216872  4.749484
O    -6.012231  -1.102582  4.283361
H    -3.643441  1.148937  1.083712
H    -3.136802  1.363515  2.782026
H    -5.233656  -0.655634  1.806296
H    -5.611222  0.936930  2.451422
N    -2.118525  -2.627704  0.848624
C    -2.235130  -3.686430  -0.134468
H    -1.340725  -2.633105  1.516109
H    -1.364390  -3.711563  -0.806824
H    -3.133725  -3.501985  -0.732433
H    -2.322873  -4.662241  0.360841
H    -6.597157  -1.188021  3.510336
28
Lattice="100 0 0 0 100 0 0 0 100" Properties=species:S:1:pos:R:3
C    0.186305  -3.204661  2.024916
C    -0.200747  -1.758752  2.264384
O    0.106070  -0.858044  1.483568
H    1.280402  -3.271511  1.976315
H    -0.203736  -3.517835  1.048716
H    -0.182667  -3.891775  2.795706
N    -0.934696  -1.530762  3.398107
C    -1.224494  -0.189777  3.860268
C    -0.946819  -0.158158  5.371898
O    -0.991030  -1.193824  6.038806
H    -1.010318  -2.247457  4.117812
H    -0.553120  0.484864  3.307890
C    -2.689288  0.228820  3.597979
C    -3.030547  0.265297  2.098219
C    -4.473154  0.659901  1.898889
O    -5.422086  -0.095648  1.891504
O    -4.615238  2.013870  1.762290
H    -2.868057  1.220634  4.038596
H    -3.354580  -0.478959  4.114254
H    -2.894276  -0.730583  1.661496
H    -2.368752  0.967241  1.576076
N    -0.683383  1.048418  5.945399
C    -0.596901  2.355635  5.316711
H    -0.585073  0.998223  6.955196
H    0.083229  2.987422  5.899472
H    -1.572911  2.861911  5.256480
H    -0.185925  2.275512  4.304088
H    -5.575675  2.170787  1.673439
28
Lattice="100 0 0 0 100 0 0 0 100" Properties=species:S:1:pos:R:3
C    -0.160126  0.076175  -0.176276
C    0.015940  0.148331  1.332936
O    1.094112  0.468838  1.827911
H    0.593313  0.726596  -0.629406
H    -1.156289  0.373044  -0.528635
H    0.030783  -0.949643  -0.522286
N    -1.050307  -0.184760  2.126568
C    -2.418196  -0.487015  1.767675
C    -3.324715  0.103624  2.874182
O    -2.876477  0.397635  3.981402
H    -0.917407  -0.017545  3.126352
H    -2.674235  0.024195  0.829514
C    -2.703986  -2.013922  1.613440
C    -2.748816  -2.510463  0.170796
C    -3.899496  -1.947545  -0.630523
O    -4.772385  -1.203085  -0.216394
O    -3.871247  -2.376206  -1.916267
H    -3.655270  -2.266534  2.101962
H    -1.917454  -2.552670  2.156691
H    -2.845250  -3.607305  0.138858
H    -1.819776  -2.291739  -0.375439
N    -4.623288  0.234269  2.505410
C    -5.656108  0.679554  3.421291
H    -4.886553  -0.110131  1.582440
H    -6.251028  1.484485  2.970214
H    -5.167636  1.057404  4.325306
H    -6.330399  -0.143179  3.701896
H    -4.646043  -1.977520  -2.358982
28
Lattice="100 0 0 0 100 0 0 0 100" Properties=species:S:1:pos:R:3
C    0.009068  0.889988  1.151798
C    -0.199362  -0.106019  2.274385
O    0.722946  -0.536315  2.960241
H    1.063269  1.177381  1.142950
H    -0.615419  1.785018  1.273917
H    -0.246895  0.445063  0.179262
N    -1.496297  -0.519539  2.515331
C    -2.677589  -0.240639  1.705850
C    -3.293431  1.164397  1.909967
O    -4.104316  1.600079  1.094000
H    -1.548533  -1.290650  3.177625
H    -2.420490  -0.285504  0.636802
C    -3.773584  -1.300173  1.951496
C    -4.568212  -1.160227  3.264526
C    -3.784900  -1.254484  4.554178
O    -3.836958  -0.468385  5.475022
O    -2.986844  -2.369468  4.592736
H    -3.320000  -2.298541  1.877984
H    -4.493764  -1.211674  1.128792
H    -5.320214  -1.964288  3.293121
H    -5.112457  -0.209476  3.292326
N    -2.910071  1.807918  3.039979
C    -3.487127  3.066619  3.467459
H    -2.266512  1.318343  3.653625
H    -4.173281  3.403790  2.683257
H    -2.708654  3.827124  3.615991
H    -4.044750  2.940953  4.406193
H    -2.548327  -2.356742  5.466398
28
Lattice="100 0 0 0 100 0 0 0 100" Properties=species:S:1:pos:R:3
C    1.951798  -1.949953  1.206621
C    1.085053  -1.527188  2.369253
O    1.165222  -2.072626  3.480790
H    2.076463  -1.164535  0.451379
H    1.478041  -2.816913  0.724566
H    2.931576  -2.258685  1.583937
N    0.188176  -0.537117  2.101245
C    -0.903572  -0.068386  2.967276
C    -0.481220  0.763839  4.207629
O    -1.081107  1.809961  4.456805
H    0.192900  -0.164229  1.159368
H    -1.458449  0.657268  2.359718
C    -1.884291  -1.184812  3.381708
C    -2.651520  -1.806150  2.202668
C    -1.819315  -2.559639  1.174619
O    -1.803892  -2.307199  -0.007826
O    -1.078700  -3.610049  1.643039
H    -2.615206  -0.732687  4.066666
H    -1.348216  -1.947436  3.966037
H    -3.198276  -1.030992  1.651683
H    -3.401721  -2.509876  2.598223
N    0.507650  0.234173  4.965530
C    0.990172  0.876732  6.172075
H    0.887150  -0.673403  4.671958
H    2.074311  1.046430  6.117526
H    0.776039  0.265427  7.060732
H    0.479386  1.839920  6.274618
H    -1.096402  -3.634176  2.616693
28
Lattice="100 0 0 0 100 0 0 0 100" Properties=species:S:1:pos:R:3
C    0.463780  1.097642  0.637162
C    -0.061338  0.072995  1.623566
O    0.647604  -0.425860  2.497754
H    1.350108  0.685851  0.139691
H    0.784016  1.988386  1.192539
H    -0.271609  1.396320  -0.119646
N    -1.383602  -0.246244  1.489398
C    -2.000186  -1.273368  2.299666
C    -3.137427  -1.877826  1.462920
O    -3.595670  -1.271821  0.490530
H    -1.932108  0.051876  0.685098
H    -1.228174  -2.026502  2.523051
C    -2.510276  -0.728052  3.657298
C    -3.638525  0.307844  3.514604
C    -4.040417  0.858222  4.860570
O    -3.700873  1.923969  5.327669
O    -4.840365  -0.018628  5.543696
H    -1.645938  -0.276112  4.162828
H    -2.848271  -1.562335  4.286782
H    -4.517142  -0.147252  3.035981
H    -3.302841  1.150333  2.899572
N    -3.644561  -3.080747  1.847664
C    -3.220687  -3.951146  2.931532
H    -4.434875  -3.376973  1.282431
H    -3.399240  -4.994007  2.644011
H    -3.763771  -3.751630  3.867894
H    -2.147323  -3.840875  3.121866
H    -5.021312  0.405740  6.404835
28
Lattice="100 0 0 0 100 0 0 0 100" Properties=species:S:1:pos:R:3
C    -0.289276  0.013770  0.013422
C    -0.489468  -0.380177  1.464210
O    0.163024  -1.269297  2.010913
H    -0.827199  -0.695887  -0.630305
H    0.776180  -0.062162  -0.227863
H    -0.646922  1.027087  -0.207349
N    -1.455451  0.325794  2.123207
C    -1.808581  0.048230  3.497007
C    -3.279178  0.449937  3.673967
O    -3.815985  1.244320  2.899050
H    -2.057042  0.994371  1.645536
H    -1.669319  -1.030365  3.664297
C    -0.891195  0.799691  4.498567
C    -0.800083  2.312494  4.242504
C    0.014786  2.711093  3.029291
O    -0.334902  3.481232  2.159099
O    1.251767  2.134289  3.042273
H    0.107310  0.348639  4.437146
H    -1.254728  0.631424  5.522067
H    -0.313605  2.783530  5.110785
H    -1.789787  2.771423  4.130177
N    -3.960086  -0.074299  4.732193
C    -3.511780  -1.031691  5.728368
H    -4.904218  0.291061  4.815546
H    -4.361799  -1.648893  6.042763
H    -3.088873  -0.545511  6.621408
H    -2.753478  -1.702662  5.310250
H    1.704795  2.455250  2.239269
28
Lattice="100 0 0 0 100 0 0 0 100" Properties=species:S:1:pos:R:3
C    1.409657  0.071415  1.394939
C    0.207697  -0.812751  1.646194
O    0.319093  -2.032060  1.825635
H    1.950080  -0.305181  0.517921
H    2.086785  -0.006837  2.254744
H    1.156584  1.126557  1.236439
N    -1.001942  -0.186783  1.668942
C    -2.253347  -0.882656  1.971888
C    -2.812469  -1.578352  0.697054
O    -3.801702  -1.155201  0.097461
H    -1.051349  0.803190  1.455748
H    -1.995061  -1.668256  2.699939
C    -3.250176  0.097475  2.583436
C    -4.527278  -0.577739  3.077206
C    -5.415185  0.367952  3.871727
O    -5.086311  1.455233  4.278970
O    -6.671872  -0.104705  4.141027
H    -3.519540  0.859066  1.836930
H    -2.769008  0.616784  3.423433
H    -4.286850  -1.430392  3.736474
H    -5.089604  -0.986116  2.223840
N    -2.100514  -2.676423  0.338630
C    -2.373775  -3.422727  -0.874110
H    -1.231815  -2.843056  0.855510
H    -1.624213  -3.218106  -1.653322
H    -3.357505  -3.120835  -1.248388
H    -2.379066  -4.500837  -0.667818
H    -6.791314  -0.971657  3.715551
28
Lattice="100 0 0 0 100 0 0 0 100" Properties=species:S:1:pos:R:3
C    0.332930  1.007839  1.552831
C    -0.292765  0.956331  2.932829
O    0.359707  1.096149  3.962739
H    -0.150518  1.756827  0.910606
H    1.390345  1.257172  1.670435
H    0.252032  0.036279  1.044509
N    -1.656661  0.753982  2.991856
C    -2.589940  0.536268  1.895619
C    -3.208219  1.823535  1.294537
O    -3.918948  1.752298  0.294880
H    -2.014149  0.682220  3.942237
H    -2.047807  0.074543  1.056676
C    -3.714085  -0.415337  2.329896
C    -3.224395  -1.843516  2.560039
C    -4.247693  -2.711553  3.256486
O    -5.186724  -2.317434  3.915076
O    -3.975732  -4.035872  3.080023
H    -4.487341  -0.397946  1.551937
H    -4.187088  -0.032187  3.247375
H    -2.323004  -1.854534  3.196847
H    -2.928799  -2.327590  1.618576
N    -2.903119  2.978052  1.941325
C    -3.396859  4.272195  1.513237
H    -2.291833  2.910962  2.747988
H    -2.569126  4.946996  1.254991
H    -4.018690  4.112866  0.625825
H    -4.005961  4.742532  2.297300
H    -4.656509  -4.519306  3.587735
28
Lattice="100 0 0 0 100 0 0 0 100" Properties=species:S:1:pos:R:3
C    -0.422083  -0.654469  0.137483
C    -0.401968  0.062790  1.472495
O    0.662943  0.310012  2.051288
H    0.049361  -1.637358  0.262414
H    0.188686  -0.087361  -0.575592
H    -1.426452  -0.793006  -0.280492
N    -1.622532  0.404923  1.974591
C    -1.890672  1.058763  3.264019
C    -1.448570  2.545669  3.328277
O    -2.285858  3.425701  3.527917
H    -2.428421  0.216268  1.392037
H    -2.983185  1.132596  3.329318
C    -1.388116  0.203607  4.448126
C    -1.536911  0.895977  5.814828
C    -0.393644  1.804917  6.220686
O    -0.502796  2.919020  6.684929
O    0.819559  1.194849  6.061770
H    -0.341468  -0.079317  4.288289
H    -1.973838  -0.726808  4.447713
H    -1.591964  0.120458  6.594664
H    -2.457312  1.488783  5.881142
N    -0.119574  2.771333  3.214756
C    0.433233  4.107433  3.336389
H    0.473466  1.976440  2.957395
H    1.514917  4.054921  3.174641
H    0.235368  4.517610  4.336816
H    -0.008034  4.791790  2.598265
H    1.480490  1.842869  6.371945
28
Lattice="100 0 0 0 100 0 0 0 100" Properties=species:S:1:pos:R:3
C    0.066664  -0.145725  -0.051645
C    -0.009507  -0.052594  1.460332
O    0.994572  0.065952  2.163985
H    0.553532  0.758905  -0.436560
H    -0.910722  -0.260220  -0.535869
H    0.702594  -0.998461  -0.319469
N    -1.267548  -0.106474  1.987393
C    -1.506352  -0.067596  3.417723
C    -2.755634  -0.923312  3.668985
O    -3.704763  -0.863450  2.881835
H    -2.091892  -0.236994  1.407318
H    -0.608022  -0.477222  3.898113
C    -1.694620  1.394399  3.892892
C    -1.812818  1.598103  5.410264
C    -3.141787  1.252496  6.047141
O    -3.285369  0.661287  7.099549
O    -4.192701  1.723825  5.324079
H    -2.568465  1.820910  3.382764
H    -0.808740  1.939486  3.540748
H    -1.650877  2.666689  5.625765
H    -1.035726  1.051843  5.958862
N    -2.796946  -1.722816  4.768390
C    -1.790034  -1.984489  5.786023
H    -3.693153  -2.191623  4.873028
H    -1.792979  -3.054443  6.029590
H    -1.981328  -1.408262  6.702476
H    -0.792216  -1.734783  5.413088
H    -4.997376  1.464530  5.812866
28
Lattice="100 0 0 0 100 0 0 0 100" Properties=species:S:1:pos:R:3
C    -0.496237  -0.415062  -0.241002
C    -0.991957  -0.511624  1.189155
O    -1.480159  -1.544885  1.649310
H    0.275662  -1.178348  -0.399524
H    -0.085849  0.568721  -0.498704
H    -1.328189  -0.646750  -0.917651
N    -0.850611  0.622180  1.935702
C    -1.357320  0.718464  3.289073
C    -1.646880  2.206134  3.537968
O    -1.097992  3.074941  2.854517
H    -0.548411  1.506325  1.530307
H    -2.288603  0.133104  3.338998
C    -0.381524  0.094603  4.322413
C    1.037989  0.667836  4.313464
C    1.277814  2.015233  4.959549
O    2.177083  2.773107  4.671872
O    0.399269  2.282849  5.976963
H    -0.327281  -0.972801  4.069452
H    -0.811800  0.157386  5.329915
H    1.435990  0.732336  3.293091
H    1.702774  -0.029280  4.849590
N    -2.529547  2.531703  4.520125
C    -3.160569  1.661742  5.496463
H    -2.598819  3.534311  4.668366
H    -4.090050  2.129201  5.841680
H    -2.515203  1.476107  6.369203
H    -3.424722  0.698261  5.045839
H    0.676413  3.151723  6.327045
28
Lattice="100 0 0 0 100 0 0 0 100" Properties=species:S:1:pos:R:3
C    -0.784948  -1.600926  0.153387
C    -0.581996  -0.551779  1.226934
O    0.522483  -0.080065  1.486814
H    -0.495300  -1.171361  -0.813947
H    -1.814984  -1.971340  0.083735
H    -0.111538  -2.443668  0.350320
N    -1.717699  -0.170250  1.899860
C    -1.721622  0.914389  2.873689
C    -2.301043  0.394849  4.204008
O    -3.435889  0.716374  4.594485
H    -2.611881  -0.549859  1.608234
H    -0.661430  1.177907  3.006038
C    -2.486148  2.136739  2.355957
C    -2.416075  3.366118  3.294511
C    -3.781344  3.961827  3.639618
O    -4.073136  5.118223  3.422651
O    -4.659019  3.111462  4.212474
H    -3.532736  1.851566  2.176654
H    -2.059931  2.394020  1.378179
H    -1.819650  4.167045  2.846927
H    -1.926105  3.096946  4.244519
N    -1.542899  -0.450833  4.940376
C    -0.251465  -1.039908  4.620816
H    -2.021689  -0.788492  5.771547
H    0.320777  -1.170347  5.546625
H    0.323541  -0.395129  3.948558
H    -0.362236  -2.019990  4.132788
H    -4.243055  2.213668  4.334336
28
Lattice="100 0 0 0 100 0 0 0 100" Properties=species:S:1:pos:R:3
C    0.158330  -1.102891  0.106686
C    -0.286734  -0.543453  1.443777
O    -0.006512  -1.093545  2.508170
H    -0.292728  -2.094433  -0.026397
H    1.246392  -1.238334  0.126826
H    -0.109546  -0.471122  -0.749017
N    -1.007262  0.620580  1.379362
C    -1.598556  1.236168  2.562131
C    -3.122434  0.993483  2.485001
O    -3.807856  1.644053  1.690753
H    -1.328830  0.952321  0.475837
H    -1.145539  0.715313  3.413729
C    -1.261277  2.731682  2.624400
C    -1.517006  3.384177  3.998354
C    -2.976686  3.423796  4.389304
O    -3.524599  2.647123  5.147286
O    -3.635857  4.440437  3.773813
H    -1.825417  3.263026  1.844579
H    -0.191761  2.836305  2.395704
H    -1.135453  4.413441  3.970742
H    -0.982634  2.836093  4.784441
N    -3.643972  0.004049  3.252634
C    -3.003628  -0.714465  4.348536
H    -4.653923  -0.068553  3.169606
H    -3.629528  -1.576983  4.602643
H    -2.900548  -0.082069  5.243215
H    -2.020127  -1.094356  4.046938
H    -4.577322  4.340080  4.013957
28
Lattice="100 0 0 0 100 0 0 0 100" Properties=species:S:1:pos:R:3
C    0.167748  -0.088735  -0.004269
C    0.084652  -0.127345  1.508645
O    1.105690  -0.145256  2.207118
H    0.702880  -0.983648  -0.346093
H    0.764534  0.782013  -0.302079
H    -0.806754  -0.045342  -0.505356
N    -1.174484  -0.134568  2.028831
C    -1.556810  -0.260186  3.444560
C    -1.261206  0.980713  4.324651
O    -2.136104  1.396606  5.086656
H    -1.940318  -0.057179  1.371521
H    -2.653481  -0.305674  3.439074
C    -1.031705  -1.573154  4.068598
C    -1.697503  -1.945438  5.398837
C    -1.253674  -1.242207  6.666428
O    -1.923646  -1.156850  7.671522
O    0.026093  -0.771708  6.595547
H    0.058237  -1.532157  4.178894
H    -1.246149  -2.373067  3.344506
H    -1.511656  -3.014558  5.593076
H    -2.788909  -1.832983  5.354709
N    -0.019724  1.506122  4.212903
C    0.432208  2.588548  5.062276
H    0.650393  0.999159  3.624616
H    1.064480  3.279092  4.490508
H    1.009467  2.213903  5.922671
H    -0.443503  3.124417  5.443475
H    0.197956  -0.367335  7.467836
28
Lattice="100 0 0 0 100 0 0 0 100" Properties=species:S:1:pos:R:3
C    0.004791  -2.206879  0.567422
C    0.442064  -1.128794  1.546913
O    1.554354  -1.140750  2.067593
H    0.821732  -2.926992  0.474821
H    -0.208454  -1.783269  -0.424782
H    -0.898476  -2.733493  0.904405
N    -0.454348  -0.127691  1.820898
C    -1.781195  0.077136  1.276464
C    -2.040929  1.597755  1.309439
O    -1.474853  2.317783  2.132273
H    -0.108581  0.642447  2.394771
H    -1.811442  -0.263548  0.229912
C    -2.884315  -0.693280  2.055133
C    -3.039148  -0.283605  3.519900
C    -3.945390  0.909698  3.735619
O    -4.760742  1.340202  2.943328
O    -3.776177  1.439180  4.974174
H    -2.628585  -1.760194  2.008184
H    -3.848958  -0.573311  1.540463
H    -2.068687  -0.087158  3.995420
H    -3.486206  -1.109329  4.096151
N    -2.933813  2.053820  0.395534
C    -3.468442  3.404249  0.448317
H    -3.439677  1.366461  -0.150944
H    -3.689644  3.756713  -0.565806
H    -2.712098  4.053830  0.899672
H    -4.381239  3.448257  1.060667
H    -4.407051  2.182024  5.041289
28
Lattice="100 0 0 0 100 0 0 0 100" Properties=species:S:1:pos:R:3
C    0.608441  0.801158  0.633996
C    0.030073  0.989089  2.022377
O    0.370174  1.922377  2.750879
H    0.434899  1.716305  0.054874
H    0.185843  -0.052303  0.090108
H    1.694216  0.668978  0.720235
N    -0.904711  0.063166  2.398209
C    -1.506324  0.055147  3.724496
C    -0.797221  -1.019798  4.578224
O    -0.982385  -2.216401  4.347238
H    -1.050195  -0.755998  1.817782
H    -1.336350  1.060805  4.127511
C    -3.008356  -0.230036  3.638484
C    -3.683576  -0.181849  5.005783
C    -5.181078  -0.371188  4.932577
O    -5.840771  -0.498652  3.923486
O    -5.736394  -0.378165  6.179830
H    -3.163367  -1.221638  3.190433
H    -3.464307  0.507732  2.965025
H    -3.499069  0.778785  5.514381
H    -3.283547  -0.955395  5.679254
N    0.040204  -0.596644  5.562877
C    0.384462  0.768323  5.945458
H    0.466922  -1.359962  6.080006
H    1.329010  0.742042  6.500106
H    -0.378556  1.222038  6.597100
H    0.530694  1.400458  5.060698
H    -6.695812  -0.500668  6.042946
28
Lattice="100 0 0 0 100 0 0 0 100" Properties=species:S:1:pos:R:3
C    0.294820  -0.933551  0.703442
C    0.023003  0.171715  1.712408
O    0.790000  1.118587  1.863247
H    1.294673  -0.772335  0.292445
H    -0.431677  -0.894490  -0.121774
H    0.243219  -1.939674  1.141791
N    -1.137937  0.081697  2.438364
C    -2.129322  -0.973365  2.408537
C    -3.487116  -0.330320  2.755785
O    -3.558084  0.578313  3.581441
H    -1.333256  0.847071  3.082675
H    -2.174375  -1.390574  1.391396
C    -1.790683  -2.103864  3.413704
C    -2.668078  -3.364982  3.292622
C    -2.536660  -3.984943  1.921385
O    -1.560966  -4.557020  1.490618
O    -3.663376  -3.793249  1.153387
H    -1.872491  -1.700979  4.432781
H    -0.739707  -2.384726  3.261840
H    -3.719502  -3.144469  3.511478
H    -2.316054  -4.109856  4.018064
N    -4.560841  -0.860100  2.111419
C    -5.922553  -0.433037  2.378528
H    -4.408402  -1.640263  1.479608
H    -6.407787  -0.071966  1.461847
H    -5.878951  0.384941  3.104772
H    -6.521833  -1.253441  2.797988
H    -3.471081  -4.215960  0.292593
28
Lattice="100 0 0 0 100 0 0 0 100" Properties=species:S:1:pos:R:3
C    1.510447  -0.860057  1.806844
C    0.065289  -1.224007  2.082324
O    -0.257776  -2.145901  2.820117
H    1.938645  -0.420755  2.717679
H    1.638820  -0.149801  0.980418
H    2.073038  -1.775032  1.590354
N    -0.873543  -0.443542  1.431604
C    -2.289766  -0.515695  1.759884
C    -3.145359  -1.226995  0.701863
O    -4.382368  -1.195297  0.794827
H    -0.547262  0.381059  0.938626
H    -2.337648  -1.181335  2.639860
C    -2.892872  0.870184  2.105219
C    -3.372890  1.024105  3.550832
C    -4.650831  0.315932  4.029720
O    -5.026943  0.479886  5.171990
O    -5.350817  -0.453350  3.180880
H    -3.711601  1.097973  1.409500
H    -2.119406  1.631748  1.926262
H    -3.555313  2.087935  3.761116
H    -2.581641  0.722408  4.253514
N    -2.489500  -1.882578  -0.273324
C    -3.154642  -2.689745  -1.279760
H    -1.476042  -1.865178  -0.225882
H    -2.841946  -2.387588  -2.287591
H    -4.233555  -2.537552  -1.175965
H    -2.930827  -3.756262  -1.140049
H    -4.936691  -0.598561  2.280139
28
Lattice="100 0 0 0 100 0 0 0 100" Properties=species:S:1:pos:R:3
C    1.297656  -0.767830  1.287986
C    0.424138  -1.479121  2.293991
O    0.793571  -2.509723  2.878625
H    2.133143  -0.304732  1.830676
H    0.770149  0.008201  0.721450
H    1.718620  -1.507731  0.598089
N    -0.767511  -0.893714  2.569942
C    -1.745524  -1.460411  3.475882
C    -3.019864  -0.606090  3.297412
O    -2.993798  0.460656  2.683015
H    -1.073034  -0.032718  2.115290
H    -1.966037  -2.494594  3.159213
C    -1.285037  -1.527247  4.954644
C    -0.779283  -0.210280  5.547967
C    0.646023  0.274441  5.270052
O    0.961143  1.426972  5.463583
O    1.588385  -0.628161  4.898197
H    -0.532614  -2.323454  5.038027
H    -2.138859  -1.873932  5.556163
H    -0.821438  -0.284918  6.646288
H    -1.437703  0.628993  5.285859
N    -4.141437  -1.115069  3.869071
C    -5.425540  -0.437630  3.831310
H    -4.082837  -2.017741  4.325340
H    -5.286227  0.508213  3.298659
H    -5.790755  -0.227511  4.845669
H    -6.174442  -1.039660  3.299018
H    1.208112  -1.470208  4.562583
28
Lattice="100 0 0 0 100 0 0 0 100" Properties=species:S:1:pos:R:3
C    -1.254161  0.142667  0.367805
C    -0.748411  -0.173510  1.755314
O    0.467518  -0.125779  2.023530
H    -2.343300  0.074237  0.264650
H    -0.782107  -0.548960  -0.341611
H    -0.929073  1.155152  0.097831
N    -1.681477  -0.513644  2.676062
C    -1.448177  -0.865014  4.086449
C    -1.261800  0.378799  4.995175
O    -1.977316  0.540224  5.980498
H    -2.650837  -0.475920  2.384306
H    -2.389374  -1.312275  4.428246
C    -0.301303  -1.873193  4.318538
C    -0.300317  -3.089688  3.371047
C    1.096966  -3.520019  2.930572
O    1.534005  -4.636766  3.094237
O    1.843952  -2.570524  2.312626
H    -0.392817  -2.210978  5.359324
H    0.657150  -1.346895  4.256574
H    -0.869084  -2.858006  2.456177
H    -0.778250  -3.959870  3.832466
N    -0.255516  1.212323  4.620529
C    0.089193  2.406284  5.369029
H    0.297577  0.954542  3.802940
H    0.044066  3.298021  4.729032
H    1.099173  2.329215  5.795819
H    -0.632665  2.512887  6.185232
H    1.360129  -1.711452  2.237048
28
Lattice="100 0 0 0 100 0 0 0 100" Properties=species:S:1:pos:R:3
C    0.135679  0.050696  0.181857
C    0.204663  0.395939  1.655947
O    1.261440  0.612779  2.239754
H    1.145512  0.117259  -0.230249
H    -0.531066  0.727360  -0.369797
H    -0.242506  -0.971128  0.034373
N    -0.996521  0.469209  2.335046
C    -2.328086  0.157834  1.830573
C    -2.956945  1.281229  0.973203
O    -3.895884  1.035715  0.215364
H    -0.885724  0.605560  3.337045
H    -2.282443  -0.719592  1.167408
C    -3.240947  -0.171101  3.029032
C    -4.596202  -0.755909  2.641856
C    -5.525213  -0.880584  3.824608
O    -5.357326  -0.391540  4.923053
O    -6.628598  -1.617344  3.510688
H    -3.393523  0.736333  3.632574
H    -2.705045  -0.886028  3.671475
H    -4.494115  -1.743788  2.169707
H    -5.094541  -0.129318  1.885591
N    -2.424148  2.516486  1.155306
C    -2.909342  3.694930  0.464700
H    -1.619038  2.584419  1.769397
H    -2.120096  4.145129  -0.153067
H    -3.275117  4.448244  1.175970
H    -3.736553  3.384404  -0.182473
H    -7.182817  -1.623737  4.315188
28
Lattice="100 0 0 0 100 0 0 0 100" Properties=species:S:1:pos:R:3
C    0.643886  0.302679  0.807861
C    -0.062193  -0.479776  1.898276
O    0.547478  -1.134693  2.738696
H    -0.040087  0.809823  0.116447
H    1.288356  -0.381160  0.241937
H    1.296737  1.048751  1.278041
N    -1.436559  -0.416102  1.861082
C    -2.256763  -1.002752  2.908406
C    -3.350796  -1.961380  2.374361
O    -4.340156  -2.231833  3.058055
H    -1.887317  0.238753  1.221826
H    -1.563601  -1.635267  3.487312
C    -2.868318  0.030463  3.871440
C    -3.486364  1.277115  3.195488
C    -4.285140  0.986619  1.932431
O    -3.827510  1.128158  0.814445
O    -5.558048  0.545662  2.076204
H    -2.089921  0.379152  4.562529
H    -3.621493  -0.503562  4.464872
H    -2.691849  1.968655  2.890417
H    -4.114600  1.807948  3.925615
N    -3.103806  -2.492701  1.153679
C    -4.002651  -3.421286  0.498548
H    -2.276517  -2.162997  0.668648
H    -3.485791  -4.356967  0.245484
H    -4.422690  -2.984930  -0.418523
H    -4.819980  -3.640065  1.193515
H    -5.727307  0.302693  3.003907
28
Lattice="100 0 0 0 100 0 0 0 100" Properties=species:S:1:pos:R:3
C    -0.559645  -0.778597  -0.145334
C    -0.426045  -0.153415  1.226655
O    0.253783  0.850601  1.436150
H    -1.345823  -0.237243  -0.691143
H    -0.831970  -1.841296  -0.111244
H    0.381598  -0.657091  -0.690142
N    -1.166577  -0.757731  2.209934
C    -1.271440  -0.221295  3.559506
C    -0.569927  -1.190235  4.532973
O    -1.123997  -2.231726  4.888182
H    -1.643113  -1.631219  2.012683
H    -0.757075  0.746646  3.518589
C    -2.732345  -0.011194  3.978009
C    -3.506934  0.895755  3.011331
C    -3.857099  0.298352  1.666305
O    -3.759116  0.857687  0.594353
O    -4.374108  -0.965430  1.779761
H    -2.735639  0.448847  4.976943
H    -3.226881  -0.985240  4.086415
H    -2.967578  1.829695  2.810232
H    -4.466483  1.169868  3.478526
N    0.687789  -0.868030  4.942337
C    1.487366  0.306331  4.614517
H    1.086865  -1.553718  5.576927
H    2.546400  0.048346  4.729757
H    1.269541  1.156746  5.279641
H    1.330427  0.616570  3.574450
H    -4.623571  -1.225695  0.872080
28
Lattice="100 0 0 0 100 0 0 0 100" Properties=species:S:1:pos:R:3
C    0.019982  1.383313  -0.034995
C    0.026554  1.254349  1.475858
O    1.087977  1.081322  2.089671
H    0.637409  2.246021  -0.315132
H    -0.978640  1.501389  -0.472382
H    0.493737  0.491153  -0.462481
N    -1.192684  1.351269  2.072898
C    -1.567964  1.268047  3.501298
C    -0.963524  2.348006  4.436403
O    -1.705099  2.952004  5.209855
H    -1.967778  1.539962  1.449526
H    -2.632311  1.531131  3.505173
C    -1.491000  -0.157638  4.099173
C    -0.110231  -0.734328  4.432503
C    0.439793  -0.264590  5.762429
O    -0.213192  0.075890  6.726024
O    1.803964  -0.317473  5.784335
H    -1.998426  -0.829397  3.391910
H    -2.092558  -0.144801  5.019568
H    0.629166  -0.549126  3.645914
H    -0.198481  -1.829601  4.526486
N    0.378210  2.515514  4.387717
C    1.054865  3.408188  5.308889
H    0.906127  1.997450  3.676724
H    2.132555  3.348005  5.124904
H    0.845503  3.119652  6.348869
H    0.725126  4.448609  5.178387
H    2.061329  -0.053546  6.689189
28
Lattice="100 0 0 0 100 0 0 0 100" Properties=species:S:1:pos:R:3
C    -0.442394  0.420602  -0.220854
C    -0.259920  0.137576  1.257482
O    0.865695  -0.062698  1.730589
H    -0.014908  -0.414197  -0.789758
H    0.132501  1.318688  -0.479010
H    -1.485822  0.562994  -0.526571
N    -1.403797  0.133402  1.995840
C    -1.602707  -0.134003  3.435439
C    -0.964530  0.879320  4.421523
O    -1.635389  1.280745  5.373094
H    -2.251043  0.364738  1.492339
H    -2.674921  0.039607  3.584091
C    -1.360729  -1.608448  3.850132
C    0.082304  -2.086678  4.081524
C    0.749658  -1.634494  5.364145
O    1.927787  -1.368308  5.486434
O    -0.118075  -1.607940  6.414875
H    -1.816322  -2.235536  3.069786
H    -1.941199  -1.774947  4.767248
H    0.749178  -1.815239  3.257423
H    0.066868  -3.188215  4.134644
N    0.326051  1.212215  4.185830
C    1.095205  2.038965  5.094327
H    0.791458  0.770345  3.384638
H    1.564835  2.873673  4.556832
H    1.882635  1.445559  5.582274
H    0.417063  2.436139  5.856695
H    0.400557  -1.306844  7.185293
28
Lattice="100 0 0 0 100 0 0 0 100" Properties=species:S:1:pos:R:3
C    -0.530057  0.414507  -0.217716
C    -0.339052  -0.298298  1.105536
O    0.564154  -1.105800  1.301519
H    -0.559979  1.506135  -0.096022
H    -1.471802  0.105366  -0.692476
H    0.304756  0.144492  -0.869150
N    -1.227577  0.008908  2.117173
C    -2.404602  0.862661  2.065107
C    -2.198900  2.286360  2.640894
O    -3.135370  3.081294  2.671887
H    -1.084491  -0.551506  2.955057
H    -2.662098  1.023934  1.009397
C    -3.601047  0.194329  2.760425
C    -4.118001  -1.077961  2.058176
C    -4.905020  -0.766406  0.806197
O    -6.106424  -0.628807  0.741510
O    -4.094244  -0.623005  -0.290448
H    -4.402656  0.938666  2.846787
H    -3.308460  -0.071175  3.789173
H    -4.799977  -1.607520  2.732947
H    -3.280589  -1.745820  1.812619
N    -0.939676  2.565613  3.067162
C    -0.560655  3.858771  3.601337
H    -0.247210  1.829828  2.976197
H    -0.176747  3.766164  4.626481
H    -1.456206  4.489399  3.610266
H    0.207298  4.337154  2.977660
H    -4.691373  -0.396884  -1.030741
28
Lattice="100 0 0 0 100 0 0 0 100" Properties=species:S:1:pos:R:3
C    -0.670622  -0.630522  -0.146310
C    -0.738507  0.013696  1.221277
O    0.258645  0.418378  1.814999
H    0.229211  -1.250982  -0.207131
H    -0.583727  0.170337  -0.894187
H    -1.553164  -1.237412  -0.385734
N    -2.004840  0.144621  1.740864
C    -2.280517  0.891204  2.962665
C    -3.036553  -0.011859  3.962270
O    -4.244224  0.119382  4.160724
H    -2.795982  -0.184815  1.198327
H    -1.286920  1.145565  3.359151
C    -3.066037  2.182751  2.701760
C    -2.416276  3.079153  1.639071
C    -2.570709  2.641785  0.199736
O    -1.719029  2.724322  -0.660734
O    -3.829773  2.175258  -0.074434
H    -3.125146  2.735102  3.649924
H    -4.100944  1.940222  2.430843
H    -1.341460  3.213772  1.813715
H    -2.877094  4.078916  1.693709
N    -2.310562  -0.968430  4.611513
C    -0.929845  -1.374466  4.405205
H    -2.890795  -1.562129  5.197932
H    -0.502048  -1.702258  5.360645
H    -0.323773  -0.544730  4.027459
H    -0.846660  -2.200659  3.681424
H    -3.833938  1.994977  -1.034347
28
Lattice="100 0 0 0 100 0 0 0 100" Properties=species:S:1:pos:R:3
C    -0.551502  -1.234131  0.309070
C    -0.050784  -0.458987  1.511085
O    1.062131  -0.650955  1.994402
H    0.314712  -1.653611  -0.209758
H    -1.137115  -0.623490  -0.391178
H    -1.184744  -2.062811  0.656024
N    -0.900433  0.463526  2.072874
C    -2.258757  0.812382  1.711991
C    -2.529741  2.203602  2.318660
O    -1.954515  2.584268  3.336472
H    -0.533091  0.971725  2.878394
H    -2.350080  0.884538  0.616156
C    -3.326465  -0.201867  2.215544
C    -3.130289  -0.617629  3.678466
C    -2.039873  -1.660662  3.823535
O    -1.913383  -2.633649  3.105937
O    -1.220829  -1.407002  4.874211
H    -3.290216  -1.101840  1.586486
H    -4.324533  0.240352  2.082391
H    -4.055264  -1.089496  4.043635
H    -2.921941  0.240496  4.328846
N    -3.473338  2.937411  1.667198
C    -3.921017  4.238247  2.131571
H    -3.868514  2.562006  0.813386
H    -4.992430  4.227310  2.375459
H    -3.734606  5.012727  1.375406
H    -3.351750  4.479622  3.034952
H    -0.538136  -2.106956  4.862606
28
Lattice="100 0 0 0 100 0 0 0 100" Properties=species:S:1:pos:R:3
C    -0.070915  2.124561  1.237943
C    0.065442  0.817577  1.991429
O    1.086275  0.526951  2.613452
H    0.903528  2.407186  0.827610
H    -0.813187  2.086779  0.430648
H    -0.376843  2.899509  1.954933
N    -1.031013  -0.006149  1.930604
C    -1.263493  -1.098399  2.881616
C    -1.071042  -0.572243  4.335399
O    -1.473500  0.553770  4.626537
H    -1.865753  0.415057  1.540954
H    -2.349055  -1.280658  2.832907
C    -0.613418  -2.432711  2.467174
C    0.925937  -2.501966  2.412079
C    1.530973  -3.453247  3.401047
O    1.037702  -3.786665  4.469121
O    2.746749  -3.906721  3.007317
H    -1.010475  -2.675432  1.472184
H    -0.994024  -3.216160  3.138985
H    1.353163  -1.505388  2.636531
H    1.289609  -2.758012  1.410169
N    -0.552447  -1.433424  5.238758
C    -0.375415  -1.033994  6.623823
H    -0.140736  -2.321360  4.946605
H    0.322882  -0.189042  6.710427
H    -1.331891  -0.723377  7.064314
H    0.019861  -1.888029  7.183516
H    3.080506  -4.461588  3.739254
28
Lattice="100 0 0 0 100 0 0 0 100" Properties=species:S:1:pos:R:3
C    -0.419344  -0.622368  0.621939
C    -0.664968  -0.643806  2.113322
O    0.248299  -0.543316  2.927446
H    -1.179126  -1.145063  0.030582
H    0.564647  -1.062918  0.433553
H    -0.388424  0.427753  0.299199
N    -1.966750  -0.778685  2.572627
C    -3.240140  -0.727136  1.849528
C    -3.496748  -1.950106  0.928660
O    -4.303997  -1.889869  0.004791
H    -2.011937  -0.669912  3.582206
H    -4.004011  -0.830231  2.638933
C    -3.538243  0.591206  1.116012
C    -3.508918  1.816034  2.042359
C    -2.101034  2.237502  2.407201
O    -1.233570  2.518832  1.605881
O    -1.897376  2.273048  3.753374
H    -4.531891  0.490403  0.663913
H    -2.837522  0.743928  0.284825
H    -4.100775  1.646703  2.951572
H    -3.955179  2.669131  1.510939
N    -2.816734  -3.074827  1.275986
C    -2.950266  -4.326493  0.557935
H    -2.144841  -2.993491  2.031545
H    -3.259965  -5.136629  1.232081
H    -2.005787  -4.611293  0.072819
H    -3.717356  -4.188615  -0.211494
H    -0.955232  2.505540  3.876751
28
Lattice="100 0 0 0 100 0 0 0 100" Properties=species:S:1:pos:R:3
C    -0.454308  -0.065299  -0.402643
C    -0.022207  0.042489  1.046867
O    1.026938  0.583164  1.381637
H    -0.680242  0.942447  -0.775174
H    -1.333204  -0.703598  -0.557380
H    0.382972  -0.451672  -0.995196
N    -0.884376  -0.522845  1.960663
C    -0.713710  -0.355157  3.398506
C    -0.604965  -1.713723  4.130201
O    -1.030322  -1.874360  5.273112
H    -1.775940  -0.873049  1.626362
H    0.268234  0.139515  3.497662
C    -1.802497  0.554773  3.993603
C    -1.418737  1.147268  5.354632
C    -2.411061  2.122129  5.938775
O    -2.129490  3.089279  6.615018
O    -3.706946  1.787963  5.655405
H    -2.746102  -0.001211  4.082895
H    -1.969186  1.370079  3.274733
H    -0.455319  1.671055  5.305311
H    -1.304250  0.327961  6.081342
N    0.027714  -2.688464  3.421259
C    0.312255  -4.000007  3.968562
H    0.342336  -2.457834  2.485926
H    1.394864  -4.168829  4.057224
H    -0.120222  -4.793060  3.343056
H    -0.136647  -4.047339  4.966327
H    -4.251583  2.459324  6.110316
28
Lattice="100 0 0 0 100 0 0 0 100" Properties=species:S:1:pos:R:3
C    1.097512  -1.006129  1.102794
C    0.319638  -0.391417  2.249717
O    0.715678  0.603659  2.858634
H    0.624290  -1.901542  0.682491
H    2.104017  -1.260338  1.457165
H    1.210010  -0.256402  0.309504
N    -0.868903  -0.998376  2.548045
C    -1.623566  -0.608931  3.719596
C    -2.547174  -1.803174  4.051716
O    -2.349348  -2.912293  3.549051
H    -1.069555  -1.944993  2.224947
H    -0.917373  -0.492829  4.563060
C    -2.353692  0.744393  3.535371
C    -2.364542  1.607131  4.826878
C    -3.691831  2.281450  5.047554
O    -3.973639  3.439236  4.845562
O    -4.624692  1.373644  5.508512
H    -3.374683  0.566256  3.168596
H    -1.830334  1.303329  2.753985
H    -1.586286  2.374288  4.774962
H    -2.152498  0.979509  5.705143
N    -3.547046  -1.573862  4.937562
C    -4.467635  -2.631620  5.321414
H    -3.781095  -0.625565  5.213961
H    -5.160906  -2.888267  4.506554
H    -5.044047  -2.297387  6.190362
H    -3.908376  -3.536887  5.584431
H    -5.467056  1.861808  5.583703
28
Lattice="100 0 0 0 100 0 0 0 100" Properties=species:S:1:pos:R:3
C    -1.228672  -0.569093  0.070764
C    -0.932921  -0.321754  1.535129
O    -0.042407  -0.930361  2.121789
H    -0.494330  -0.011632  -0.527045
H    -2.233099  -0.275048  -0.251521
H    -1.075094  -1.634807  -0.128250
N    -1.697140  0.605568  2.223576
C    -2.594710  1.639312  1.695858
C    -3.932971  1.082109  1.138514
O    -4.608934  1.728213  0.341626
H    -1.331863  0.761931  3.160315
H    -2.902091  2.216300  2.584562
C    -1.950243  2.631072  0.712914
C    -0.900418  3.549181  1.362448
C    0.242715  2.813001  2.026261
O    0.465603  2.788774  3.220095
O    1.010537  2.144249  1.121057
H    -2.758394  3.245823  0.297671
H    -1.506325  2.092974  -0.133928
H    -1.361033  4.181841  2.131238
H    -0.482525  4.206912  0.586715
N    -4.302981  -0.118681  1.655655
C    -5.541130  -0.781585  1.298743
H    -3.643733  -0.574368  2.277842
H    -6.093145  -0.116942  0.625716
H    -6.153300  -0.979108  2.189274
H    -5.350095  -1.733297  0.782759
H    1.656435  1.625538  1.640573
28
Lattice="100 0 0 0 100 0 0 0 100" Properties=species:S:1:pos:R:3
C    -0.281738  -0.180893  0.135595
C    -0.050422  0.129877  1.598906
O    1.080797  0.365199  2.040713
H    0.212581  0.585364  -0.472565
H    -1.339734  -0.241726  -0.145776
H    0.198901  -1.141036  -0.094177
N    -1.163732  0.138305  2.386110
C    -1.222291  0.212440  3.850008
C    -0.694889  1.465033  4.564557
O    -1.151924  1.682651  5.701738
H    -2.048340  -0.032651  1.923951
H    -2.298924  0.254091  4.064319
C    -0.633197  -1.037780  4.570006
C    -1.695889  -2.012109  5.074368
C    -2.636563  -1.606247  6.223505
O    -3.418638  -2.424635  6.662225
O    -2.592402  -0.366245  6.741845
H    -0.000128  -0.711210  5.406226
H    0.037508  -1.552616  3.870286
H    -1.214927  -2.936828  5.423170
H    -2.354454  -2.329075  4.250064
N    0.238835  2.219796  3.968583
C    0.842064  3.361336  4.636545
H    0.717794  1.783753  3.170514
H    1.155978  4.096340  3.886983
H    1.717092  3.065256  5.234364
H    0.105912  3.814607  5.307754
H    -1.983658  0.299561  6.304128
28
Lattice="100 0 0 0 100 0 0 0 100" Properties=species:S:1:pos:R:3
C    -0.051555  -0.106071  -0.042420
C    -0.034563  -0.097920  1.473347
O    1.016770  -0.302333  2.095040
H    0.674029  0.632106  -0.405427
H    -1.032682  0.107585  -0.482951
H    0.285655  -1.091553  -0.387448
N    -1.232530  0.156721  2.067586
C    -1.614970  0.170123  3.494718
C    -0.894074  1.171187  4.433835
O    -1.549115  1.688387  5.340516
H    -2.001053  0.334525  1.432800
H    -2.639400  0.562530  3.485783
C    -1.713774  -1.234713  4.133474
C    -0.383726  -1.913298  4.498403
C    -0.571876  -3.288667  5.091809
O    -0.156315  -3.664463  6.166996
O    -1.275995  -4.113333  4.255613
H    -2.284739  -1.876522  3.448657
H    -2.318488  -1.117599  5.044694
H    0.172122  -1.322748  5.234978
H    0.252530  -2.011614  3.607508
N    0.421911  1.391469  4.224371
C    1.188055  2.261782  5.097208
H    0.895487  0.813166  3.519289
H    2.115077  2.549042  4.589332
H    1.440756  1.769922  6.049241
H    0.605782  3.160890  5.330618
H    -1.334349  -4.969658  4.721723
28
Lattice="100 0 0 0 100 0 0 0 100" Properties=species:S:1:pos:R:3
C    -2.258644  -2.380838  0.672372
C    -1.571250  -1.506676  1.703408
O    -0.713396  -0.678140  1.393739
H    -1.503962  -3.020138  0.196612
H    -2.683288  -1.740734  -0.110296
H    -3.050741  -3.013397  1.090454
N    -1.984630  -1.692059  2.993431
C    -1.299390  -1.094105  4.123662
C    -1.250740  -2.166871  5.228925
O    -2.042995  -3.110023  5.235031
H    -2.556848  -2.498178  3.243243
H    -0.281091  -0.834400  3.790510
C    -1.996759  0.177491  4.654037
C    -2.089381  1.283892  3.606720
C    -2.589291  2.598784  4.180779
O    -2.817819  2.811651  5.346960
O    -2.768118  3.599292  3.262244
H    -1.450575  0.558050  5.528848
H    -3.002233  -0.086475  5.012687
H    -2.752233  0.981725  2.780794
H    -1.106280  1.457183  3.139010
N    -0.306498  -1.969072  6.184737
C    -0.167298  -2.823604  7.350341
H    0.313910  -1.173987  6.087694
H    -0.902783  -3.629166  7.259957
H    -0.359922  -2.265594  8.277098
H    0.838698  -3.261497  7.398937
H    -2.537442  3.271887  2.375068
28
Lattice="100 0 0 0 100 0 0 0 100" Properties=species:S:1:pos:R:3
C    0.427627  0.606516  0.259843
C    0.312048  0.384491  1.751474
O    1.336977  0.372207  2.458996
H    0.949902  1.555415  0.085979
H    -0.533885  0.623481  -0.266060
H    1.052672  -0.189806  -0.163314
N    -0.945859  0.233756  2.230051
C    -1.437951  -0.037794  3.597406
C    -1.088204  0.958907  4.735824
O    -1.811526  0.937879  5.728602
H    -1.677383  0.302218  1.532603
H    -2.522351  0.115021  3.512487
C    -1.280745  -1.512335  4.039568
C    0.126059  -2.132412  4.087693
C    1.004690  -1.629263  5.234936
O    0.907486  -2.053817  6.364777
O    1.919523  -0.683526  4.920132
H    -1.889828  -2.120398  3.354320
H    -1.748508  -1.586863  5.031227
H    0.635341  -2.023571  3.120627
H    -0.001711  -3.207414  4.268665
N    -0.050297  1.811142  4.562953
C    0.399921  2.662799  5.652608
H    0.618425  1.586598  3.828051
H    0.899804  3.547243  5.241498
H    1.096560  2.127577  6.315423
H    -0.468446  2.973162  6.241949
H    1.781203  -0.383925  3.986369
28
Lattice="100 0 0 0 100 0 0 0 100" Properties=species:S:1:pos:R:3
C    -0.091470  0.842551  0.471973
C    0.050988  -0.134647  1.622020
O    1.137144  -0.566851  1.995006
H    -0.616524  0.377904  -0.375075
H    0.911174  1.132100  0.147989
H    -0.658180  1.739202  0.757501
N    -1.110809  -0.521676  2.261046
C    -2.484332  -0.187913  1.904617
C    -3.002392  1.146847  2.495890
O    -4.095198  1.589401  2.148743
H    -0.954044  -1.242997  2.960383
H    -2.547792  -0.055396  0.815220
C    -3.452180  -1.326200  2.273041
C    -3.620988  -1.541747  3.776509
C    -4.534546  -2.703674  4.099178
O    -5.037614  -3.462543  3.299433
O    -4.731657  -2.810969  5.444725
H    -3.111306  -2.252550  1.791037
H    -4.427636  -1.081706  1.835727
H    -4.032946  -0.645239  4.264205
H    -2.666393  -1.739404  4.291925
N    -2.184364  1.742843  3.402104
C    -2.511895  2.996001  4.052914
H    -1.299251  1.285341  3.594194
H    -2.553945  2.876478  5.144284
H    -3.496158  3.310968  3.689656
H    -1.774867  3.774223  3.810808
H    -5.321873  -3.579568  5.568723
28
Lattice="100 0 0 0 100 0 0 0 100" Properties=species:S:1:pos:R:3
C    -0.446477  1.423404  1.687198
C    -0.236985  0.029375  2.248347
O    0.826754  -0.322800  2.752071
H    -1.294675  1.934456  2.163845
H    -0.640428  1.395657  0.605451
H    0.466276  1.996879  1.866641
N    -1.299599  -0.845043  2.186909
C    -2.628401  -0.612449  1.646088
C    -3.705684  -0.268682  2.710171
O    -4.873664  -0.086153  2.371507
H    -1.087599  -1.771044  2.557542
H    -2.580411  0.280952  1.008247
C    -3.137067  -1.756078  0.748675
C    -3.347835  -3.123580  1.441740
C    -2.089818  -3.957511  1.517711
O    -1.639664  -4.638440  0.624483
O    -1.463005  -3.847816  2.737067
H    -2.460468  -1.873403  -0.108924
H    -4.109033  -1.427787  0.361419
H    -4.058337  -3.705320  0.842718
H    -3.779558  -2.986773  2.442016
N    -3.255744  -0.180129  3.987868
C    -4.117037  0.160687  5.102870
H    -2.267567  -0.349567  4.143200
H    -4.118643  -0.636864  5.858286
H    -5.132502  0.286509  4.712045
H    -3.798300  1.098291  5.579140
H    -0.652712  -4.392070  2.674293
28
Lattice="100 0 0 0 100 0 0 0 100" Properties=species:S:1:pos:R:3
C    0.348126  -1.289154  0.709563
C    -0.070743  -0.657425  2.020721
O    0.293904  -1.094889  3.109515
H    0.117625  -2.360589  0.742830
H    1.436602  -1.192721  0.607265
H    -0.131488  -0.843516  -0.170516
N    -0.902317  0.431225  1.910957
C    -1.273900  1.241640  3.064377
C    -2.805288  1.367876  3.174180
O    -3.390351  2.460075  3.084667
H    -1.115312  0.786384  0.985685
H    -0.914496  0.663092  3.930407
C    -0.567197  2.603260  3.080255
C    -0.763428  3.484921  1.819324
C    -1.248736  4.901040  2.133695
O    -0.621751  5.897287  1.843803
O    -2.438972  4.971024  2.762464
H    0.503378  2.405381  3.218418
H    -0.895912  3.142512  3.979048
H    -1.507198  3.040023  1.138357
H    0.171189  3.583832  1.258822
N    -3.519980  0.237388  3.385886
C    -3.055423  -1.133385  3.533535
H    -4.522441  0.403145  3.412939
H    -3.724652  -1.660831  4.222988
H    -2.042271  -1.167872  3.948218
H    -3.047750  -1.668281  2.572078
H    -2.805076  4.052376  2.897327
28
Lattice="100 0 0 0 100 0 0 0 100" Properties=species:S:1:pos:R:3
C    0.439089  -0.826243  0.301676
C    -0.069143  0.351995  1.110245
O    0.581545  1.390273  1.241115
H    1.406736  -1.142080  0.710577
H    0.611997  -0.497235  -0.730579
H    -0.245560  -1.682976  0.294237
N    -1.298090  0.185191  1.678845
C    -1.902418  1.201948  2.516441
C    -2.750990  0.456532  3.556195
O    -3.335539  -0.580904  3.240429
H    -1.814455  -0.688229  1.611554
H    -1.077427  1.768642  2.969760
C    -2.751164  2.175433  1.658913
C    -3.313591  3.393470  2.395559
C    -4.621412  3.141692  3.114884
O    -5.473306  2.346304  2.786612
O    -4.773310  3.977658  4.188586
H    -3.574012  1.614040  1.195014
H    -2.087505  2.522200  0.856436
H    -3.540728  4.182569  1.659856
H    -2.586964  3.841111  3.086158
N    -2.872460  0.981636  4.809094
C    -2.136955  2.058052  5.453894
H    -3.508789  0.441038  5.389373
H    -1.777520  1.723473  6.436098
H    -1.260467  2.333624  4.860301
H    -2.758070  2.954381  5.593003
H    -5.665184  3.790626  4.541713
28
Lattice="100 0 0 0 100 0 0 0 100" Properties=species:S:1:pos:R:3
C    -0.380478  -0.573483  -0.163118
C    -0.131049  -0.600912  1.332008
O    0.949837  -0.917535  1.818733
H    0.563976  -0.793205  -0.666934
H    -0.756430  0.402475  -0.499738
H    -1.121814  -1.331300  -0.454664
N    -1.183055  -0.234808  2.147524
C    -2.540157  0.128726  1.768552
C    -2.771432  1.643914  1.535668
O    -3.864776  2.044506  1.144132
H    -0.972901  -0.322891  3.139648
H    -2.773168  -0.339418  0.800583
C    -3.550839  -0.385734  2.804432
C    -3.640496  -1.919310  2.829414
C    -4.586816  -2.434453  3.888472
O    -5.598222  -3.071342  3.689209
O    -4.167766  -2.093908  5.144540
H    -4.527414  0.048760  2.555699
H    -3.273757  -0.005453  3.800003
H    -2.646905  -2.353650  3.020893
H    -3.996859  -2.300588  1.865003
N    -1.703182  2.444000  1.786896
C    -1.741452  3.882669  1.611094
H    -0.847072  1.993098  2.091423
H    -1.529535  4.402261  2.555560
H    -2.749232  4.149156  1.274865
H    -1.013572  4.209814  0.855755
H    -4.836251  -2.458433  5.756404
28
Lattice="100 0 0 0 100 0 0 0 100" Properties=species:S:1:pos:R:3
C    -0.327130  -0.256806  0.599944
C    -0.989058  -0.308833  1.963590
O    -0.340563  -0.171369  2.996721
H    -0.239879  0.794322  0.290051
H    -0.859287  -0.801638  -0.187261
H    0.687658  -0.653764  0.702819
N    -2.353393  -0.526595  2.026521
C    -3.350361  -0.471296  0.956633
C    -3.260658  -1.640315  -0.053834
O    -3.688726  -1.528832  -1.200538
H    -2.719340  -0.395641  2.967473
H    -4.305640  -0.637957  1.477196
C    -3.461407  0.880888  0.229187
C    -3.562386  2.098012  1.168470
C    -4.752280  2.035785  2.096913
O    -4.924997  1.201844  2.967399
O    -5.651281  3.027252  1.855222
H    -4.333709  0.832532  -0.434588
H    -2.595375  1.030219  -0.429005
H    -3.609177  3.016683  0.573283
H    -2.666993  2.155046  1.805291
N    -2.739678  -2.787859  0.457627
C    -2.619726  -4.009126  -0.312552
H    -2.379408  -2.747404  1.405254
H    -3.162875  -4.834556  0.167884
H    -1.567407  -4.302561  -0.435313
H    -3.054687  -3.823362  -1.300429
H    -6.376885  2.897338  2.497910
28
Lattice="100 0 0 0 100 0 0 0 100" Properties=species:S:1:pos:R:3
C    1.234815  -2.126557  1.710877
C    0.887550  -0.748814  2.221154
O    1.791074  0.054749  2.534247
H    2.005577  -2.035835  0.937262
H    0.379165  -2.683961  1.312498
H    1.667670  -2.694361  2.546230
N    -0.432176  -0.474632  2.336787
C    -1.136274  0.696263  2.905031
C    -0.829294  2.104663  2.327729
O    -1.750328  2.922711  2.313432
H    -1.050773  -1.219964  2.038639
H    -2.176190  0.553879  2.584699
C    -1.181550  0.731557  4.450229
C    0.162723  0.799124  5.198762
C    0.692770  -0.580475  5.590225
O    0.080142  -1.327226  6.321278
O    1.912255  -0.937120  5.111456
H    -1.738713  -0.143069  4.816159
H    -1.787366  1.613586  4.697604
H    -0.005820  1.310843  6.156591
H    0.903231  1.389966  4.645804
N    0.422776  2.371141  1.899800
C    0.776992  3.682917  1.387884
H    1.146466  1.663410  2.066800
H    0.022429  4.023957  0.668723
H    1.749850  3.616465  0.889420
H    0.835961  4.433372  2.190639
H    2.153502  -0.350922  4.358887
28
Lattice="100 0 0 0 100 0 0 0 100" Properties=species:S:1:pos:R:3
C    0.012889  0.104744  0.108913
C    -0.024251  0.127222  1.623784
O    0.993939  0.266346  2.301886
H    0.520443  1.010587  -0.243686
H    -0.978128  0.043683  -0.356775
H    0.613769  -0.754338  -0.215395
N    -1.269189  -0.002599  2.181253
C    -1.468935  -0.100667  3.620478
C    -1.760809  -1.573371  3.972325
O    -2.820305  -2.097250  3.625400
H    -2.051426  -0.260867  1.588130
H    -0.527164  0.240503  4.066004
C    -2.626243  0.785673  4.097656
C    -2.354119  2.278370  3.843243
C    -3.574097  3.105881  4.167332
O    -4.510021  3.305464  3.421823
O    -3.534541  3.593923  5.442882
H    -2.780498  0.609772  5.172361
H    -3.551155  0.471144  3.593431
H    -2.123425  2.434840  2.782030
H    -1.499718  2.618154  4.442731
N    -0.799126  -2.260675  4.646436
C    0.514878  -1.800406  5.081366
H    -1.060111  -3.221536  4.847674
H    0.465143  -1.220417  6.015894
H    1.000143  -1.194613  4.305847
H    1.143668  -2.678986  5.263153
H    -4.374478  4.077495  5.568701
28
Lattice="100 0 0 0 100 0 0 0 100" Properties=species:S:1:pos:R:3
C    -0.259803  -0.297264  0.073319
C    -0.055717  0.282465  1.460560
O    0.726119  1.200750  1.679338
H    -1.008896  0.317287  -0.445668
H    -0.611006  -1.337227  0.082434
H    0.679729  -0.231629  -0.484138
N    -0.808328  -0.323694  2.449267
C    -1.061517  0.303087  3.737286
C    -1.964366  1.564956  3.573659
O    -2.404109  1.909717  2.481183
H    -1.557097  -0.915291  2.107198
H    -1.690720  -0.412219  4.292078
C    0.237922  0.532884  4.551163
C    0.518547  -0.561902  5.575036
C    -0.420663  -0.536673  6.757553
O    -1.263159  0.314942  6.987118
O    -0.222012  -1.590686  7.589138
H    0.191246  1.504322  5.058199
H    1.069270  0.607494  3.844543
H    1.538795  -0.468268  5.980986
H    0.482749  -1.565956  5.124183
N    -2.257696  2.179448  4.750964
C    -3.147830  3.320509  4.831162
H    -1.922801  1.749387  5.612856
H    -2.670840  4.152538  5.367049
H    -4.087154  3.064203  5.343459
H    -3.379805  3.638597  3.809329
H    -0.851793  -1.480202  8.328315
28
Lattice="100 0 0 0 100 0 0 0 100" Properties=species:S:1:pos:R:3
C    -0.130745  0.489737  0.313324
C    -0.026979  -0.130774  1.698687
O    1.055754  -0.261154  2.263457
H    0.870201  0.824752  0.029488
H    -0.813842  1.350091  0.291631
H    -0.482852  -0.232566  -0.435525
N    -1.185658  -0.563523  2.296596
C    -2.555168  -0.372858  1.863984
C    -3.350118  0.242210  3.032039
O    -3.051174  -0.022201  4.196021
H    -1.081943  -0.838893  3.273471
H    -2.564042  0.300830  1.000518
C    -3.236664  -1.708108  1.470798
C    -2.623421  -2.367534  0.241006
C    -2.913310  -1.630349  -1.045986
O    -3.668131  -0.685516  -1.177048
O    -2.219115  -2.157333  -2.090083
H    -4.308445  -1.533057  1.300904
H    -3.156630  -2.390354  2.328726
H    -3.006622  -3.392586  0.116284
H    -1.533852  -2.480024  0.345261
N    -4.419802  1.024339  2.717628
C    -4.816439  1.523445  1.407898
H    -4.897545  1.395719  3.533776
H    -4.679989  0.764196  0.629410
H    -4.256612  2.426979  1.117957
H    -5.882055  1.777924  1.437730
H    -2.476537  -1.640103  -2.878235
28
Lattice="100 0 0 0 100 0 0 0 100" Properties=species:S:1:pos:R:3
C    -0.420605  -1.227469  0.240363
C    -0.490103  -0.349424  1.472788
O    0.450177  0.343782  1.851666
H    0.591538  -1.631466  0.139539
H    -0.625568  -0.598469  -0.637861
H    -1.147415  -2.049898  0.253499
N    -1.698342  -0.366366  2.125539
C    -2.023638  0.588789  3.177122
C    -2.682646  -0.138572  4.365776
O    -3.850162  0.071432  4.696763
H    -2.443364  -0.945218  1.752634
H    -1.050051  0.988201  3.500767
C    -2.863078  1.773959  2.669155
C    -4.096127  1.389719  1.835169
C    -3.744727  0.948434  0.432311
O    -3.063574  1.561718  -0.361480
O    -4.306249  -0.264991  0.117247
H    -2.210483  2.418723  2.064558
H    -3.193947  2.354254  3.539500
H    -4.727431  2.283125  1.715718
H    -4.700845  0.631715  2.344547
N    -1.904075  -1.031994  5.044146
C    -0.525851  -1.422656  4.795399
H    -2.408601  -1.513185  5.782729
H    -0.062659  -1.715817  5.745039
H    -0.451116  -2.267148  4.092967
H    0.054898  -0.590557  4.382104
H    -4.060250  -0.431690  -0.814178
28
Lattice="100 0 0 0 100 0 0 0 100" Properties=species:S:1:pos:R:3
C    -0.990614  -0.646994  0.551711
C    -1.061442  -0.651604  2.066135
O    -0.468500  -1.490587  2.737293
H    -0.829630  -1.676830  0.218926
H    -0.119457  -0.054124  0.239625
H    -1.876515  -0.232528  0.057671
N    -1.827520  0.316169  2.691102
C    -2.443877  1.518107  2.126473
C    -3.637969  1.212046  1.189758
O    -3.961717  1.983968  0.287171
H    -1.695120  0.309712  3.699172
H    -2.890202  2.023300  2.996296
C    -1.441917  2.511188  1.497908
C    -1.909052  3.967283  1.500741
C    -2.022734  4.577759  2.876032
O    -1.861299  4.004097  3.936927
O    -2.344991  5.899485  2.808285
H    -1.233855  2.224426  0.459346
H    -0.502943  2.426656  2.061669
H    -2.882604  4.062029  0.996964
H    -1.217609  4.594190  0.918245
N    -4.315515  0.072649  1.490069
C    -5.486278  -0.364728  0.756610
H    -3.918607  -0.520364  2.211420
H    -6.343854  -0.501823  1.429293
H    -5.297061  -1.309777  0.227740
H    -5.728262  0.410543  0.021921
H    -2.406649  6.208223  3.733181
28
Lattice="100 0 0 0 100 0 0 0 100" Properties=species:S:1:pos:R:3
C    0.241639  1.228867  0.677232
C    0.247724  0.502610  2.004288
O    1.290907  0.377256  2.667217
H    0.622373  2.246220  0.831809
H    -0.746603  1.277432  0.205911
H    0.938931  0.721533  -0.001268
N    -0.946186  0.010652  2.410324
C    -1.197547  -0.694199  3.655380
C    -2.731066  -0.836956  3.726321
O    -3.459896  -0.155627  3.000178
H    -1.807290  0.262387  1.920862
H    -0.745634  -1.698548  3.593946
C    -0.605183  -0.005829  4.917265
C    -0.794397  1.521365  4.979937
C    0.427819  2.252816  5.531151
O    0.384499  2.983428  6.496970
O    1.590206  2.051965  4.867317
H    0.460362  -0.256682  4.941851
H    -1.048080  -0.463757  5.810319
H    -1.651077  1.798445  5.602214
H    -0.990510  1.920523  3.972633
N    -3.250935  -1.729471  4.609975
C    -2.568833  -2.653170  5.501317
H    -4.266507  -1.721146  4.626280
H    -2.405604  -2.228732  6.503428
H    -1.597863  -2.949862  5.089671
H    -3.174405  -3.561193  5.605308
H    1.480158  1.438673  4.094164
28
Lattice="100 0 0 0 100 0 0 0 100" Properties=species:S:1:pos:R:3
C    0.231517  -0.478361  0.275406
C    0.168303  -0.234096  1.768940
O    1.179628  -0.347893  2.474245
H    1.096815  0.053940  -0.135117
H    -0.672935  -0.176004  -0.266027
H    0.395767  -1.551605  0.110426
N    -1.055437  0.105311  2.253524
C    -1.513290  0.255733  3.646843
C    -0.837429  1.338957  4.528715
O    -1.542230  1.937870  5.344388
H    -1.795140  0.167351  1.564968
H    -2.529987  0.655136  3.544302
C    -1.675916  -1.069016  4.432241
C    -0.416182  -1.796054  4.917976
C    0.295677  -2.752069  3.986086
O    1.390963  -3.222779  4.197336
O    -0.449901  -3.112962  2.894593
H    -2.296211  -1.750691  3.834770
H    -2.268999  -0.797519  5.317013
H    -0.686960  -2.417696  5.787195
H    0.345960  -1.100337  5.291432
N    0.490446  1.532493  4.374729
C    1.221283  2.488987  5.183797
H    0.990031  0.892445  3.741820
H    2.036815  2.922988  4.593299
H    1.649218  2.022142  6.084584
H    0.537109  3.281781  5.505064
H    0.107030  -3.759016  2.418466
28
Lattice="100 0 0 0 100 0 0 0 100" Properties=species:S:1:pos:R:3
C    -0.638527  -1.177821  0.867764
C    -0.027985  0.053274  1.517506
O    1.178816  0.146447  1.724491
H    0.174878  -1.863995  0.618901
H    -1.184820  -0.924012  -0.052132
H    -1.340950  -1.688518  1.540492
N    -0.881328  1.070433  1.864796
C    -2.312741  1.163458  1.666649
C    -2.654290  2.667105  1.582704
O    -1.916272  3.520984  2.070379
H    -0.444064  1.924212  2.213477
H    -2.587795  0.689815  0.710541
C    -3.139667  0.479895  2.785873
C    -2.874807  1.050484  4.174981
C    -3.629483  0.316173  5.256811
O    -4.343588  -0.653134  5.101090
O    -3.413822  0.880282  6.478814
H    -2.908311  -0.593664  2.783152
H    -4.210719  0.554926  2.546209
H    -3.134442  2.117878  4.242470
H    -1.802558  1.001315  4.420749
N    -3.838395  2.951919  0.976366
C    -4.365280  4.300816  0.866920
H    -4.370533  2.188115  0.576625
H    -5.335824  4.389734  1.374053
H    -4.483337  4.595180  -0.184725
H    -3.648215  4.975277  1.345666
H    -3.925192  0.343997  7.115402
28
Lattice="100 0 0 0 100 0 0 0 100" Properties=species:S:1:pos:R:3
C    -0.060843  -0.485050  0.261139
C    -0.486155  -1.073725  1.590476
O    -0.469991  -2.289048  1.802039
H    0.961099  -0.817743  0.041482
H    -0.094402  0.610945  0.231055
H    -0.710373  -0.885396  -0.527331
N    -0.876195  -0.172841  2.542813
C    -1.358138  -0.586600  3.862401
C    -2.870620  -0.920529  3.792150
O    -3.737640  -0.131756  4.164988
H    -1.041145  0.787919  2.260995
H    -0.811358  -1.506548  4.110941
C    -1.077650  0.487136  4.911415
C    0.410875  0.749587  5.135784
C    1.120144  -0.370905  5.888808
O    0.574369  -1.311230  6.410938
O    2.481470  -0.246644  5.971762
H    -1.537679  0.166707  5.854370
H    -1.588567  1.418197  4.626011
H    0.544585  1.671781  5.724889
H    0.931657  0.920172  4.178658
N    -3.113852  -2.147596  3.260521
C    -4.453362  -2.635832  2.998826
H    -2.309995  -2.652647  2.886147
H    -5.161673  -1.959314  3.488412
H    -4.581904  -3.648036  3.404280
H    -4.672977  -2.657570  1.920831
H    2.767318  0.552566  5.496200
28
Lattice="100 0 0 0 100 0 0 0 100" Properties=species:S:1:pos:R:3
C    -0.544554  -0.024048  -0.761447
C    -0.086431  0.149547  0.673790
O    1.080528  0.373674  0.969297
H    0.310121  0.181199  -1.410817
H    -1.366920  0.656206  -1.022741
H    -0.888799  -1.051619  -0.946519
N    -1.051804  0.077849  1.666357
C    -2.410238  -0.435151  1.542829
C    -3.439166  0.493765  2.228240
O    -4.536013  0.066457  2.616427
H    -0.636459  0.067088  2.597151
H    -2.669979  -0.398555  0.474255
C    -2.574862  -1.888922  2.013048
C    -2.413868  -2.102773  3.538126
C    -3.594178  -2.829953  4.188063
O    -3.463780  -3.839517  4.845144
O    -4.807153  -2.272139  3.991395
H    -1.839148  -2.498500  1.472615
H    -3.562438  -2.237457  1.684416
H    -2.310304  -1.135712  4.059766
H    -1.516365  -2.684042  3.769941
N    -3.072445  1.787688  2.326722
C    -3.922341  2.820620  2.890477
H    -2.140570  2.019364  1.994879
H    -4.230947  3.541582  2.121056
H    -3.397164  3.357361  3.690743
H    -4.814262  2.338261  3.302574
H    -4.734708  -1.437920  3.451448
28
Lattice="100 0 0 0 100 0 0 0 100" Properties=species:S:1:pos:R:3
C    -0.130514  0.482597  -0.522819
C    0.174505  0.056841  0.898977
O    1.280761  -0.329651  1.256130
H    -0.573008  1.486979  -0.570076
H    -0.841087  -0.210432  -0.995903
H    0.803926  0.469659  -1.089064
N    -0.865255  0.132036  1.810792
C    -2.261400  0.450137  1.544405
C    -2.541826  1.959485  1.424991
O    -3.577402  2.354959  0.863784
H    -0.634245  -0.270877  2.716086
H    -2.567138  0.029828  0.574253
C    -3.127100  -0.211577  2.641268
C    -4.658659  -0.028463  2.520156
C    -5.217358  1.063781  3.437326
O    -5.555710  0.831983  4.578462
O    -5.314459  2.310382  2.926548
H    -2.790334  0.140263  3.629553
H    -2.896201  -1.285116  2.599122
H    -5.143497  -0.953595  2.850587
H    -4.942943  0.147283  1.473927
N    -1.630837  2.777189  1.983740
C    -1.768224  4.221657  2.028038
H    -0.806378  2.333969  2.379191
H    -1.887291  4.571352  3.062197
H    -2.661048  4.494370  1.456658
H    -0.889644  4.707105  1.584101
H    -4.873653  2.351796  2.039207
28
Lattice="100 0 0 0 100 0 0 0 100" Properties=species:S:1:pos:R:3
C    -0.633845  0.634101  0.339729
C    -0.466013  0.041919  1.722729
O    0.631773  -0.085632  2.261063
H    -0.224461  1.651866  0.344634
H    -1.675339  0.672044  -0.001215
H    -0.040448  0.047399  -0.372351
N    -1.629503  -0.359143  2.333366
C    -1.649450  -0.843157  3.705868
C    -2.367911  -2.202510  3.770221
O    -3.480539  -2.327554  4.309890
H    -2.510532  -0.193448  1.858182
H    -0.588031  -1.002468  3.946053
C    -2.225561  0.164013  4.735376
C    -3.148743  1.264257  4.197999
C    -4.413148  0.927289  3.401637
O    -4.908814  1.750133  2.657010
O    -4.989363  -0.276999  3.566378
H    -1.375325  0.672282  5.209671
H    -2.725357  -0.408807  5.527297
H    -2.589135  1.969050  3.570045
H    -3.501348  1.858150  5.056330
N    -1.747727  -3.273575  3.224690
C    -0.487393  -3.330267  2.499487
H    -2.312353  -4.118369  3.255731
H    -0.635013  -3.197581  1.417331
H    -0.019753  -4.305984  2.674444
H    0.203578  -2.553094  2.842037
H    -4.421035  -0.940699  4.055637
28
Lattice="100 0 0 0 100 0 0 0 100" Properties=species:S:1:pos:R:3
C    -0.488304  1.852840  0.054667
C    -0.594601  0.880148  1.214049
O    0.102097  0.978982  2.223266
H    -0.671246  2.868293  0.427203
H    -1.185739  1.639766  -0.764578
H    0.538218  1.827491  -0.331742
N    -1.529081  -0.107164  1.066179
C    -1.660615  -1.185406  2.024563
C    -2.217306  -2.397626  1.256125
O    -2.732625  -2.272279  0.142472
H    -1.988494  -0.278765  0.173291
H    -0.657513  -1.416564  2.418829
C    -2.554762  -0.811796  3.229199
C    -3.988260  -0.462756  2.838331
C    -4.897620  -0.278785  4.043750
O    -4.634580  -0.620321  5.170668
O    -6.112598  0.295086  3.776716
H    -2.083695  0.038123  3.740209
H    -2.568246  -1.636358  3.955545
H    -4.433198  -1.260859  2.218355
H    -4.006268  0.445398  2.215541
N    -2.129067  -3.582952  1.912413
C    -2.652104  -4.827761  1.378740
H    -1.668895  -3.596723  2.815183
H    -1.849378  -5.563131  1.231785
H    -3.112131  -4.606662  0.410487
H    -3.410231  -5.256434  2.048230
H    -6.164756  0.524217  2.832524
28
Lattice="100 0 0 0 100 0 0 0 100" Properties=species:S:1:pos:R:3
C    0.066607  0.823720  0.253820
C    -0.649827  -0.410273  0.764743
O    -0.835033  -1.399491  0.055198
H    0.199838  1.604026  1.012918
H    -0.502439  1.237100  -0.588423
H    1.049612  0.525397  -0.130322
N    -1.056962  -0.353058  2.071370
C    -1.844581  -1.415032  2.681479
C    -3.325108  -0.975725  2.694201
O    -3.688551  -0.053278  3.426128
H    -1.023840  0.536440  2.558511
H    -1.690246  -2.293336  2.043470
C    -1.360942  -1.713252  4.104574
C    -2.103452  -2.905721  4.719303
C    -1.671620  -3.275122  6.120733
O    -2.414899  -3.599458  7.021684
O    -0.314288  -3.235659  6.271179
H    -1.517990  -0.820861  4.728447
H    -0.282697  -1.913107  4.067112
H    -1.948684  -3.802912  4.095430
H    -3.184573  -2.726823  4.765274
N    -4.185346  -1.623219  1.863893
C    -3.903780  -2.702224  0.923516
H    -5.140214  -1.282706  1.929935
H    -4.721470  -2.745223  0.195738
H    -3.842259  -3.682273  1.421546
H    -2.972799  -2.514037  0.374157
H    -0.144690  -3.509714  7.193384
28
Lattice="100 0 0 0 100 0 0 0 100" Properties=species:S:1:pos:R:3
C    0.664535  0.927410  0.413691
C    0.007943  -0.267455  1.077556
O    0.151294  -1.415914  0.657605
H    0.346413  0.965524  -0.635431
H    1.751727  0.780496  0.420608
H    0.429588  1.883890  0.896126
N    -0.750164  0.017870  2.177965
C    -1.477493  -1.009892  2.895538
C    -2.782887  -0.365091  3.382807
O    -2.773393  0.797327  3.794244
H    -0.910479  0.971923  2.489295
H    -1.643076  -1.829821  2.183981
C    -0.639885  -1.543501  4.082340
C    -1.288968  -2.719886  4.833298
C    -0.392252  -3.190529  5.954580
O    -0.419162  -2.785673  7.097370
O    0.504581  -4.125802  5.524620
H    -0.454597  -0.713965  4.779725
H    0.327641  -1.858919  3.668845
H    -1.474039  -3.552328  4.140873
H    -2.237026  -2.410846  5.290652
N    -3.930641  -1.099057  3.368968
C    -4.173190  -2.446962  2.882346
H    -4.720899  -0.592470  3.759620
H    -3.417569  -2.734855  2.145139
H    -5.150881  -2.483079  2.386044
H    -4.167787  -3.191485  3.692647
H    1.063964  -4.335490  6.297884
28
Lattice="100 0 0 0 100 0 0 0 100" Properties=species:S:1:pos:R:3
C    -1.533635  -0.294197  -0.157306
C    -0.932214  -0.096730  1.220987
O    0.246490  -0.322630  1.471580
H    -0.817722  0.052220  -0.910238
H    -2.492627  0.219330  -0.300018
H    -1.688423  -1.369761  -0.320031
N    -1.806218  0.362317  2.184509
C    -1.481751  0.398229  3.610569
C    -0.476906  1.494298  4.013252
O    -0.012014  1.489758  5.163328
H    -2.782910  0.451975  1.930856
H    -2.416168  0.715155  4.102308
C    -1.058662  -0.972979  4.205680
C    -2.049432  -1.559578  5.212121
C    -2.302015  -0.863771  6.558238
O    -3.185901  -1.266562  7.287221
O    -1.520302  0.162878  6.933065
H    -0.063111  -0.878009  4.655777
H    -0.941427  -1.680930  3.376815
H    -1.724579  -2.576045  5.482178
H    -3.042434  -1.691635  4.756320
N    -0.208646  2.454593  3.111548
C    0.732481  3.531417  3.359826
H    -0.568998  2.315954  2.174562
H    0.325861  4.481694  2.992662
H    1.696582  3.338447  2.867913
H    0.896319  3.599950  4.439630
H    -0.889315  0.502522  6.232103
28
Lattice="100 0 0 0 100 0 0 0 100" Properties=species:S:1:pos:R:3
C    0.029909  0.936968  0.305561
C    0.259492  -0.169429  1.315038
O    1.385517  -0.606500  1.549449
H    0.927647  1.562037  0.283965
H    -0.847558  1.559093  0.520558
H    -0.094769  0.497306  -0.693894
N    -0.830887  -0.685998  1.972426
C    -2.254640  -0.446435  1.739213
C    -3.116393  -0.976746  2.906286
O    -4.063953  -0.312100  3.320031
H    -0.573953  -1.376977  2.671681
H    -2.452923  0.634280  1.750693
C    -2.760859  -0.982500  0.374623
C    -2.678980  -2.508886  0.158294
C    -1.321566  -3.094962  0.473658
O    -1.058899  -3.745818  1.473394
O    -0.400002  -2.811369  -0.473838
H    -2.201232  -0.476316  -0.422395
H    -3.810368  -0.674717  0.264278
H    -2.916145  -2.720803  -0.893153
H    -3.412458  -3.031598  0.782656
N    -2.775072  -2.190425  3.422406
C    -3.557463  -2.783537  4.495043
H    -2.139250  -2.804492  2.908212
H    -3.003075  -3.632905  4.907488
H    -4.541575  -3.130545  4.144793
H    -3.726563  -2.041666  5.283654
H    0.463427  -3.118110  -0.130493
28
Lattice="100 0 0 0 100 0 0 0 100" Properties=species:S:1:pos:R:3
C    -0.599891  -1.082369  1.039271
C    -0.712879  -0.021360  2.117337
O    0.105280  0.055992  3.028444
H    -1.140039  -0.864007  0.112660
H    -0.991621  -2.027457  1.440810
H    0.462590  -1.229547  0.821501
N    -1.810229  0.821816  2.101298
C    -2.740182  1.102901  1.005178
C    -3.583993  -0.128136  0.597695
O    -3.965159  -0.298580  -0.560123
H    -1.744714  1.535579  2.823162
H    -3.461167  1.814500  1.435959
C    -2.084011  1.806852  -0.201644
C    -3.050367  2.609125  -1.073788
C    -3.640724  3.817737  -0.389870
O    -3.476496  4.143344  0.771065
O    -4.417578  4.541773  -1.242808
H    -1.581207  1.067289  -0.838457
H    -1.309611  2.475911  0.197437
H    -3.874660  1.972193  -1.427442
H    -2.543579  2.961800  -1.984395
N    -3.908729  -0.952001  1.629169
C    -4.712405  -2.145892  1.461208
H    -3.480391  -0.753859  2.527342
H    -5.576265  -2.136766  2.139454
H    -4.124417  -3.055934  1.649723
H    -5.069520  -2.164540  0.426188
H    -4.761756  5.292297  -0.720524
28
Lattice="100 0 0 0 100 0 0 0 100" Properties=species:S:1:pos:R:3
C    0.151784  -0.416483  0.023646
C    0.041306  -0.450601  1.535660
O    0.938522  -0.894378  2.251133
H    1.011638  0.207108  -0.251639
H    -0.744442  -0.028702  -0.475809
H    0.355314  -1.431986  -0.337251
N    -1.121566  0.056308  2.048051
C    -1.399206  0.055304  3.471292
C    -2.867705  -0.359505  3.641984
O    -3.735538  0.140088  2.923168
H    -1.882116  0.351227  1.442970
H    -0.699134  -0.661596  3.919666
C    -1.148876  1.452148  4.081882
C    -1.329512  1.499134  5.609892
C    -1.006627  2.875338  6.142822
O    0.077711  3.242736  6.542310
O    -2.092805  3.701652  6.094417
H    -1.828858  2.169669  3.600836
H    -0.119381  1.737389  3.825226
H    -0.640042  0.795570  6.093310
H    -2.362008  1.239857  5.881301
N    -3.175285  -1.270530  4.606308
C    -2.279892  -2.005391  5.488634
H    -4.171097  -1.459596  4.673962
H    -2.821901  -2.870051  5.886584
H    -1.933663  -1.401135  6.339801
H    -1.404667  -2.384157  4.947131
H    -1.781352  4.570801  6.414333
28
Lattice="100 0 0 0 100 0 0 0 100" Properties=species:S:1:pos:R:3
C    0.110143  0.438931  0.426961
C    0.061661  -0.209035  1.798932
O    1.068885  -0.628544  2.360305
H    -0.304587  1.456565  0.437374
H    1.156965  0.483721  0.116279
H    -0.455220  -0.143945  -0.313789
N    -1.167829  -0.289237  2.419792
C    -2.479995  -0.037728  1.843041
C    -3.391114  0.788247  2.789972
O    -4.614015  0.753251  2.682447
H    -1.145958  -0.821164  3.289040
H    -2.331805  0.627896  0.979739
C    -3.195676  -1.295673  1.308029
C    -3.156009  -2.552178  2.200923
C    -3.868293  -2.405288  3.525290
O    -4.978376  -2.802188  3.792106
O    -3.084538  -1.747062  4.443143
H    -2.730777  -1.569906  0.350411
H    -4.237449  -1.016875  1.103087
H    -2.113475  -2.847697  2.388038
H    -3.648271  -3.372571  1.667088
N    -2.724013  1.581932  3.668227
C    -3.400114  2.460433  4.601293
H    -1.713637  1.495124  3.693889
H    -3.083697  3.503434  4.463508
H    -4.475727  2.385380  4.408813
H    -3.202246  2.166867  5.642153
H    -3.635595  -1.650499  5.243878
28
Lattice="100 0 0 0 100 0 0 0 100" Properties=species:S:1:pos:R:3
C    0.143046  1.125299  0.222821
C    0.167233  0.096925  1.335464
O    1.202038  -0.266220  1.884736
H    1.157870  1.508832  0.092359
H    -0.538314  1.957999  0.444425
H    -0.190723  0.673514  -0.722392
N    -1.050969  -0.425463  1.727203
C    -2.360787  -0.177246  1.138140
C    -3.011270  1.154403  1.581225
O    -3.931412  1.645589  0.927787
H    -0.966226  -1.177751  2.406646
H    -2.271951  -0.105216  0.043552
C    -3.285897  -1.364475  1.479174
C    -4.611046  -1.362224  0.708094
C    -5.535078  -2.499104  1.073740
O    -6.124590  -3.210116  0.288569
O    -5.668744  -2.639949  2.427908
H    -3.482547  -1.368654  2.561505
H    -2.733023  -2.288066  1.247350
H    -4.440871  -1.422961  -0.373194
H    -5.147613  -0.418486  0.890926
N    -2.516963  1.687937  2.728043
C    -3.022968  2.916681  3.307407
H    -1.719768  1.220625  3.147401
H    -2.234740  3.679635  3.368197
H    -3.426569  2.743388  4.314508
H    -3.826605  3.283340  2.659883
H    -6.299777  -3.374841  2.554044
28
Lattice="100 0 0 0 100 0 0 0 100" Properties=species:S:1:pos:R:3
C    0.009258  0.156990  -0.090291
C    0.120807  0.174055  1.420938
O    1.197390  0.165854  2.009339
H    1.018130  0.215049  -0.506084
H    -0.592075  0.995051  -0.468480
H    -0.467691  -0.770419  -0.438323
N    -1.063325  0.213579  2.131179
C    -2.420729  0.131828  1.606444
C    -2.984338  1.478126  1.100149
O    -3.991150  1.504956  0.391272
H    -0.931306  0.124579  3.135916
H    -2.440329  -0.541748  0.739406
C    -3.337579  -0.460253  2.700667
C    -4.753466  -0.835054  2.254730
C    -4.926207  -2.094505  1.433944
O    -5.997674  -2.576871  1.139549
O    -3.742566  -2.658393  1.040544
H    -3.415650  0.272253  3.520116
H    -2.829421  -1.345316  3.109754
H    -5.198580  -0.022738  1.660352
H    -5.404011  -0.960584  3.131372
N    -2.313517  2.584389  1.514002
C    -2.707045  3.929134  1.142682
H    -1.464966  2.432960  2.049665
H    -2.927725  4.536702  2.031045
H    -3.610795  3.853339  0.528519
H    -1.919211  4.427024  0.560517
H    -3.992049  -3.446671  0.519860
28
Lattice="100 0 0 0 100 0 0 0 100" Properties=species:S:1:pos:R:3
C    -0.992501  0.365960  -0.559697
C    -0.261356  0.104740  0.742805
O    0.901458  -0.276447  0.781160
H    -0.276312  0.239206  -1.375324
H    -1.414309  1.379561  -0.605338
H    -1.817987  -0.346355  -0.701048
N    -0.952495  0.344154  1.921379
C    -2.390227  0.526246  2.076865
C    -2.698982  1.683337  3.055715
O    -3.765977  1.749666  3.682249
H    -0.442673  0.002840  2.735565
H    -2.776015  0.867093  1.103656
C    -3.124168  -0.778389  2.448101
C    -4.642175  -0.788613  2.126338
C    -5.528884  -1.115283  3.328129
O    -6.225667  -2.105627  3.386061
O    -5.483696  -0.224120  4.338961
H    -2.949834  -0.999738  3.511267
H    -2.636898  -1.584765  1.885723
H    -4.864373  -1.536172  1.358138
H    -4.954625  0.190295  1.731639
N    -1.742756  2.631684  3.139143
C    -1.864032  3.820968  3.962482
H    -0.892751  2.464148  2.608747
H    -1.028326  3.888426  4.670971
H    -2.804002  3.754274  4.519037
H    -1.879106  4.727675  3.342587
H    -4.870576  0.525142  4.101370
28
Lattice="100 0 0 0 100 0 0 0 100" Properties=species:S:1:pos:R:3
C    0.807246  0.242510  0.893545
C    0.623423  0.208423  2.397717
O    1.565859  0.231978  3.182731
H    0.229367  1.049839  0.423474
H    1.870389  0.385667  0.685444
H    0.481403  -0.703071  0.436585
N    -0.675144  0.161238  2.867529
C    -1.901968  0.038983  2.091738
C    -2.468474  1.374117  1.548607
O    -3.388861  1.362485  0.735096
H    -0.727417  0.049779  3.877042
H    -1.703872  -0.565756  1.194993
C    -2.994222  -0.696485  2.889312
C    -3.508143  0.081347  4.117574
C    -4.539548  -0.731664  4.866026
O    -5.739089  -0.671805  4.709227
O    -3.950507  -1.596055  5.745615
H    -2.599541  -1.675264  3.197356
H    -3.834750  -0.873868  2.206587
H    -3.989796  1.012737  3.797068
H    -2.689325  0.327217  4.808935
N    -1.895207  2.499418  2.048977
C    -2.305380  3.832753  1.654044
H    -1.124930  2.375045  2.697696
H    -2.637313  4.417329  2.522816
H    -3.140376  3.728800  0.952810
H    -1.485907  4.370907  1.157656
H    -4.679658  -2.102875  6.153307
28
Lattice="100 0 0 0 100 0 0 0 100" Properties=species:S:1:pos:R:3
C    0.061150  0.559483  0.428819
C    -0.453393  0.074643  1.769446
O    -0.086847  0.570641  2.835837
H    1.113813  0.840531  0.533517
H    -0.506671  1.457217  0.146554
H    -0.044605  -0.180006  -0.374739
N    -1.403091  -0.909140  1.699477
C    -2.023151  -1.548912  2.860019
C    -2.971783  -2.682374  2.424249
O    -3.041530  -3.718304  3.080285
H    -1.593549  -1.321106  0.793273
H    -1.247490  -2.045900  3.460919
C    -2.737621  -0.551674  3.803028
C    -3.947225  0.198773  3.209857
C    -3.687630  0.900422  1.885991
O    -4.151346  0.532002  0.823457
O    -2.906860  2.011346  1.914572
H    -1.976703  0.152606  4.162163
H    -3.084500  -1.122014  4.675597
H    -4.287947  0.945579  3.943394
H    -4.785273  -0.487245  3.039356
N    -3.706206  -2.459713  1.293788
C    -4.685076  -3.440295  0.850712
H    -3.825252  -1.500978  0.957434
H    -5.575641  -3.457613  1.497747
H    -4.237572  -4.439951  0.872075
H    -4.990758  -3.198575  -0.172650
H    -2.504246  2.123556  2.794823
28
Lattice="100 0 0 0 100 0 0 0 100" Properties=species:S:1:pos:R:3
C    -0.927021  -1.546652  0.120177
C    -0.212543  -0.681721  1.144653
O    0.918572  -0.949602  1.539914
H    -0.216326  -2.304255  -0.220021
H    -1.268188  -0.967506  -0.749494
H    -1.799973  -2.055795  0.550549
N    -0.880780  0.412715  1.643461
C    -2.145523  0.985159  1.228716
C    -1.925210  2.475842  0.903678
O    -1.137637  3.156179  1.555938
H    -0.309049  1.021602  2.228685
H    -2.493965  0.459173  0.329341
C    -3.227250  0.883189  2.331324
C    -3.640214  -0.553940  2.650710
C    -4.370586  -1.298614  1.555201
O    -4.313121  -2.493701  1.361018
O    -5.153823  -0.477639  0.787089
H    -4.106408  1.470145  2.031708
H    -2.824867  1.352587  3.240375
H    -4.317340  -0.555013  3.520652
H    -2.776361  -1.167449  2.935610
N    -2.693931  2.962045  -0.110056
C    -2.691125  4.360410  -0.500816
H    -3.317831  2.321494  -0.586462
H    -3.679336  4.817779  -0.352964
H    -2.397294  4.476346  -1.552783
H    -1.961058  4.876588  0.131124
H    -5.604998  -1.070678  0.154837
28
Lattice="100 0 0 0 100 0 0 0 100" Properties=species:S:1:pos:R:3
C    -0.430937  0.602859  0.356835
C    -0.460155  0.720499  1.867906
O    0.554582  0.835816  2.544990
H    0.604247  0.729421  0.030669
H    -1.061047  1.359135  -0.131319
H    -0.784944  -0.384964  0.028331
N    -1.703007  0.710203  2.477692
C    -3.003659  0.502675  1.866039
C    -3.783756  1.793834  1.557827
O    -4.927566  1.707536  1.084577
H    -1.649676  0.705576  3.493888
H    -2.835235  0.053461  0.875699
C    -3.902018  -0.459375  2.689501
C    -4.153418  -1.811282  2.021885
C    -4.978918  -1.885555  0.726847
O    -5.113570  -2.953112  0.166392
O    -5.565834  -0.778431  0.237998
H    -4.857993  0.033636  2.910038
H    -3.416911  -0.636415  3.660253
H    -4.676246  -2.475324  2.726045
H    -3.202568  -2.319032  1.801495
N    -3.157797  2.957519  1.808479
C    -3.746412  4.257787  1.542015
H    -2.225543  2.892013  2.206686
H    -3.141091  4.819097  0.818038
H    -3.830953  4.844402  2.466247
H    -4.745937  4.097411  1.125672
H    -5.340972  0.082530  0.696894
28
Lattice="100 0 0 0 100 0 0 0 100" Properties=species:S:1:pos:R:3
C    0.032825  -2.970690  0.691602
C    -0.942403  -2.551884  1.770643
O    -1.926636  -3.239009  2.066728
H    0.870702  -2.275717  0.558885
H    -0.508884  -3.065422  -0.257799
H    0.427591  -3.963194  0.941663
N    -0.666884  -1.373649  2.400658
C    -1.502004  -0.827319  3.471323
C    -2.693588  -0.018682  2.887019
O    -2.755330  1.206302  2.954324
H    0.077598  -0.785048  2.041667
H    -1.921057  -1.700666  3.995742
C    -0.656787  0.015625  4.421928
C    0.315611  -0.831333  5.243293
C    1.427138  -0.012909  5.886974
O    1.795647  1.070116  5.505371
O    2.055777  -0.607184  6.949129
H    -1.326539  0.580434  5.082288
H    -0.099006  0.778048  3.859642
H    0.814421  -1.576028  4.597814
H    -0.224110  -1.409621  6.010453
N    -3.632184  -0.814648  2.308125
C    -4.789855  -0.281630  1.617263
H    -3.418851  -1.812631  2.249214
H    -4.840968  0.793143  1.820734
H    -5.710542  -0.760534  1.976304
H    -4.716347  -0.432410  0.529953
H    1.632666  -1.461460  7.143060
28
Lattice="100 0 0 0 100 0 0 0 100" Properties=species:S:1:pos:R:3
C    -0.102805  -0.647754  0.059009
C    -0.093090  -0.298036  1.533998
O    0.953618  -0.184631  2.171870
H    0.521087  0.076867  -0.477982
H    -1.104778  -0.658988  -0.386911
H    0.357291  -1.635505  -0.070717
N    -1.326751  -0.104833  2.097191
C    -1.504104  0.150338  3.523044
C    -2.065633  -1.147166  4.144429
O    -3.247168  -1.452798  3.972605
H    -2.156214  -0.342764  1.563216
H    -0.500461  0.380448  3.899762
C    -2.429319  1.353516  3.744577
C    -2.407114  1.930168  5.175126
C    -3.200125  1.113853  6.171830
O    -4.400365  1.161862  6.322680
O    -2.398338  0.285735  6.910094
H    -3.458962  1.082927  3.469020
H    -2.096591  2.143617  3.057538
H    -2.873700  2.922729  5.154530
H    -1.371573  2.043245  5.523411
N    -1.195698  -1.958858  4.801636
C    0.175724  -1.674255  5.206058
H    -1.638023  -2.792843  5.176626
H    0.650145  -2.617938  5.497217
H    0.216443  -0.987606  6.066022
H    0.753440  -1.253129  4.374233
H    -3.006019  -0.225067  7.480334
28
Lattice="100 0 0 0 100 0 0 0 100" Properties=species:S:1:pos:R:3
C    -0.288182  -1.134237  0.626795
C    -0.114595  0.073018  1.533146
O    0.995571  0.457023  1.891793
H    0.709956  -1.480813  0.347181
H    -0.848203  -0.890423  -0.287036
H    -0.810508  -1.950466  1.144031
N    -1.247764  0.718329  1.961782
C    -2.636314  0.430158  1.656988
C    -3.286582  1.689084  1.048696
O    -3.104654  2.796257  1.545126
H    -1.076720  1.556247  2.515749
H    -2.657640  -0.393875  0.930865
C    -3.438014  0.014027  2.910638
C    -2.853678  -1.209749  3.626504
C    -1.583910  -0.884565  4.389813
O    -1.459982  0.032980  5.172452
O    -0.586291  -1.770990  4.118662
H    -4.474575  -0.197035  2.609074
H    -3.472550  0.862554  3.608792
H    -2.674789  -2.041575  2.932940
H    -3.579071  -1.561998  4.375332
N    -4.085597  1.462657  -0.033366
C    -4.817683  2.521830  -0.704801
H    -4.150768  0.518859  -0.394475
H    -5.898684  2.326611  -0.692294
H    -4.486599  2.636330  -1.746101
H    -4.615555  3.452433  -0.164356
H    0.196646  -1.460203  4.615169
28
Lattice="100 0 0 0 100 0 0 0 100" Properties=species:S:1:pos:R:3
C    -0.922040  -0.455699  -0.180053
C    -0.639608  -0.319501  1.303440
O    0.444207  0.076530  1.731148
H    -0.198263  -1.156288  -0.615189
H    -0.760866  0.517598  -0.659443
H    -1.937857  -0.802950  -0.405616
N    -1.667693  -0.686674  2.128751
C    -1.589434  -0.571701  3.577123
C    -1.958300  -1.909297  4.255503
O    -2.912654  -2.005566  5.026202
H    -2.550033  -0.997139  1.733302
H    -0.527235  -0.364536  3.782335
C    -2.405156  0.607576  4.146142
C    -3.758691  0.922129  3.475548
C    -4.800728  -0.168206  3.567108
O    -5.709229  -0.228384  4.360687
O    -4.627404  -1.117002  2.581662
H    -1.789920  1.512551  4.047831
H    -2.563120  0.425483  5.216465
H    -3.597080  1.168359  2.416346
H    -4.186062  1.805179  3.964092
N    -1.166799  -2.985360  3.973644
C    0.019866  -3.065872  3.137786
H    -1.483859  -3.834806  4.430892
H    0.565110  -2.115373  3.125900
H    -0.220289  -3.331226  2.096363
H    0.690387  -3.831809  3.545533
H    -5.286391  -1.812420  2.771052
28
Lattice="100 0 0 0 100 0 0 0 100" Properties=species:S:1:pos:R:3
C    0.349957  -2.737921  1.275392
C    -0.603991  -2.302109  2.367704
O    -1.412691  -3.077829  2.880843
H    0.862754  -3.651762  1.598052
H    1.095760  -1.978776  1.009981
H    -0.233018  -2.991408  0.380339
N    -0.499802  -0.991897  2.762016
C    -1.430934  -0.392075  3.723847
C    -2.733894  0.038862  2.998633
O    -2.924102  1.195036  2.626426
H    0.036220  -0.358694  2.176388
H    -1.679718  -1.192538  4.435424
C    -0.795342  0.793616  4.448089
C    0.524226  0.474843  5.174933
C    0.334903  -0.546837  6.288697
O    -0.055822  -0.271684  7.396954
O    0.602700  -1.850921  5.966808
H    -1.524365  1.175769  5.175256
H    -0.634407  1.610104  3.729471
H    0.895429  1.392452  5.647076
H    1.290729  0.138647  4.460469
N    -3.601502  -0.990338  2.811008
C    -4.835072  -0.845435  2.061913
H    -3.262806  -1.923747  3.043988
H    -5.669123  -1.309716  2.603522
H    -4.760969  -1.306271  1.065481
H    -5.034340  0.224121  1.939415
H    0.863220  -1.909492  5.030877
28
Lattice="100 0 0 0 100 0 0 0 100" Properties=species:S:1:pos:R:3
C    0.636466  1.075212  0.516683
C    0.253925  1.089183  1.982844
O    1.054533  1.454061  2.851697
H    1.429775  0.330201  0.371896
H    1.053479  2.053654  0.251177
H    -0.193987  0.840127  -0.159866
N    -1.011794  0.678567  2.265838
C    -1.634066  0.463445  3.582645
C    -1.895221  1.715415  4.455914
O    -2.933793  1.752848  5.120196
H    -1.597250  0.449381  1.472532
H    -2.649865  0.136469  3.335274
C    -0.986359  -0.696202  4.412226
C    -0.224200  -0.334550  5.700280
C    1.176730  0.214454  5.546112
O    1.590722  1.242532  6.039600
O    1.970475  -0.627973  4.826416
H    -0.337471  -1.277902  3.745332
H    -1.806553  -1.361290  4.711437
H    -0.123574  -1.259862  6.289574
H    -0.792687  0.372339  6.315009
N    -0.930226  2.661143  4.465785
C    -0.962715  3.787515  5.379499
H    -0.048483  2.426845  3.997328
H    -0.751594  4.723165  4.845120
H    -0.216175  3.657031  6.176394
H    -1.960620  3.842489  5.826283
H    2.824500  -0.165069  4.728919
28
Lattice="100 0 0 0 100 0 0 0 100" Properties=species:S:1:pos:R:3
C    -0.459754  0.358030  -0.563029
C    -0.047382  -0.126634  0.811317
O    1.115627  -0.380847  1.108271
H    0.442650  0.479786  -1.166981
H    -1.002290  1.311963  -0.516195
H    -1.125051  -0.366737  -1.053806
N    -1.052290  -0.268280  1.750292
C    -2.489813  -0.139734  1.539808
C    -2.985459  1.316826  1.379373
O    -4.009317  1.558239  0.749685
H    -0.725465  -0.701494  2.609984
H    -2.782317  -0.633816  0.601550
C    -3.263028  -0.843976  2.674100
C    -3.013256  -0.307617  4.091455
C    -3.816662  0.930872  4.437339
O    -4.948341  1.162211  4.076238
O    -3.124067  1.758786  5.275583
H    -3.000942  -1.911318  2.643525
H    -4.334637  -0.765850  2.448495
H    -1.952573  -0.119911  4.305526
H    -3.331603  -1.072103  4.818282
N    -2.234917  2.252296  2.023488
C    -2.600620  3.652391  2.076267
H    -1.369132  1.940295  2.450542
H    -1.889608  4.279420  1.519527
H    -2.639310  4.001649  3.117410
H    -3.593374  3.753477  1.624884
H    -3.739569  2.485266  5.496083
28
Lattice="100 0 0 0 100 0 0 0 100" Properties=species:S:1:pos:R:3
C    0.169789  -0.655218  0.130482
C    -0.411909  -1.136290  1.441139
O    -0.575549  -2.336104  1.686118
H    1.212556  -0.993362  0.070795
H    0.146893  0.434855  0.011176
H    -0.376171  -1.123271  -0.696731
N    -0.730281  -0.165699  2.346707
C    -1.201518  -0.466985  3.697007
C    -2.734505  -0.729336  3.725432
O    -3.521124  0.051499  4.260809
H    -0.681994  0.806061  2.062090
H    -0.699490  -1.404626  3.985827
C    -0.827713  0.657213  4.662755
C    0.683927  0.856469  4.839779
C    1.457189  -0.353465  5.351174
O    2.492279  -0.746957  4.873011
O    0.925327  -0.994977  6.438400
H    -1.329681  0.454646  5.621582
H    -1.286093  1.598331  4.323786
H    0.859942  1.683674  5.546434
H    1.164543  1.142551  3.896786
N    -3.081131  -1.889809  3.115540
C    -4.459190  -2.310032  2.955183
H    -2.328618  -2.406780  2.651073
H    -4.778390  -2.250886  1.904092
H    -5.090999  -1.644932  3.553084
H    -4.591027  -3.342925  3.303634
H    0.087940  -0.569644  6.695837
28
Lattice="100 0 0 0 100 0 0 0 100" Properties=species:S:1:pos:R:3
C    -0.981119  -0.986499  0.972419
C    0.131108  -0.411792  1.829769
O    1.250135  -0.914676  1.874007
H    -1.367787  -0.251887  0.251621
H    -1.814305  -1.340504  1.594828
H    -0.568467  -1.836210  0.422767
N    -0.160543  0.690757  2.598906
C    -1.365621  1.500027  2.633207
C    -1.027001  2.920086  2.137934
O    -0.102108  3.556366  2.635470
H    0.642041  1.073825  3.095349
H    -2.106783  1.031363  1.971495
C    -1.950116  1.599650  4.056731
C    -2.517293  0.277713  4.592177
C    -1.524728  -0.857388  4.736755
O    -1.642432  -1.953535  4.229092
O    -0.484861  -0.529440  5.552257
H    -2.757766  2.347325  4.051892
H    -1.170498  1.987688  4.726564
H    -3.327155  -0.093195  3.951484
H    -2.945771  0.461127  5.589540
N    -1.831798  3.397955  1.146283
C    -1.666729  4.720034  0.568739
H    -2.546934  2.786766  0.771603
H    -2.581986  5.317332  0.678693
H    -1.404760  4.659249  -0.496530
H    -0.850138  5.212540  1.106828
H    0.108728  -1.305574  5.555256
28
Lattice="100 0 0 0 100 0 0 0 100" Properties=species:S:1:pos:R:3
C    -0.193534  -0.952620  0.271038
C    -0.194162  -0.518811  1.726142
O    0.816977  -0.588048  2.420174
H    0.845482  -0.995684  -0.066626
H    -0.761332  -0.277670  -0.383468
H    -0.628592  -1.957767  0.181778
N    -1.373492  -0.050156  2.247520
C    -2.683730  -0.008041  1.633903
C    -3.518764  1.006943  2.442438
O    -3.259805  1.261440  3.615705
H    -1.347240  0.257455  3.221015
H    -2.599595  0.359158  0.597913
C    -3.399980  -1.386880  1.586678
C    -3.526487  -2.085707  2.946529
C    -2.234290  -2.593992  3.555578
O    -1.922155  -2.484265  4.719997
O    -1.459811  -3.257063  2.644535
H    -2.859974  -2.037477  0.886606
H    -4.406234  -1.243020  1.164380
H    -4.178829  -2.965080  2.826018
H    -3.993300  -1.437908  3.698043
N    -4.569850  1.549251  1.766982
C    -5.506934  2.473544  2.380436
H    -4.682918  1.320058  0.786812
H    -6.532449  2.081332  2.343517
H    -5.480653  3.453217  1.884105
H    -5.209129  2.598630  3.426421
H    -0.642587  -3.500821  3.121576
28
Lattice="100 0 0 0 100 0 0 0 100" Properties=species:S:1:pos:R:3
C    -0.482398  0.253571  -0.295388
C    -0.197188  0.297499  1.187251
O    0.970667  0.379878  1.609326
H    0.014800  -0.627053  -0.721398
H    -0.036658  1.138179  -0.766562
H    -1.550227  0.214104  -0.540032
N    -1.271477  0.247797  2.011341
C    -1.245147  0.231672  3.480436
C    -0.965533  1.597175  4.163171
O    -1.632795  1.901700  5.150733
H    -2.186035  0.245810  1.576523
H    -2.281053  0.039636  3.779611
C    -0.366188  -0.940603  4.028687
C    0.462163  -0.653938  5.284476
C    1.772035  0.134965  5.185472
O    2.301799  0.584526  6.177944
O    2.380155  0.255760  3.981759
H    0.284333  -1.304676  3.223757
H    -1.044824  -1.774388  4.252792
H    0.763316  -1.618139  5.723533
H    -0.138057  -0.154790  6.055945
N    0.025697  2.358830  3.639564
C    0.508508  3.559025  4.302052
H    0.599379  1.948065  2.905322
H    0.706074  4.345497  3.563403
H    1.430990  3.351450  4.864377
H    -0.261277  3.898722  5.001610
H    1.789597  0.053386  3.216147
28
Lattice="100 0 0 0 100 0 0 0 100" Properties=species:S:1:pos:R:3
C    -0.009591  0.480348  0.252058
C    -0.580431  0.871225  1.601615
O    -0.340299  1.964157  2.102352
H    0.959568  0.978247  0.146008
H    -0.667527  0.868028  -0.537732
H    0.111816  -0.598057  0.101983
N    -1.363249  -0.038173  2.297828
C    -1.962360  -1.313510  1.894545
C    -0.982168  -2.507552  1.942156
O    -1.357650  -3.651256  1.634449
H    -1.727619  0.375968  3.151823
H    -2.681836  -1.546997  2.696155
C    -2.782628  -1.203058  0.582156
C    -3.646738  -2.412704  0.173894
C    -4.564588  -2.907805  1.290026
O    -5.702373  -2.516877  1.439860
O    -4.013104  -3.809614  2.134475
H    -2.114623  -0.973480  -0.256959
H    -3.436533  -0.329821  0.716091
H    -3.008378  -3.230872  -0.181223
H    -4.293342  -2.096841  -0.653549
N    0.264831  -2.241518  2.378711
C    1.283236  -3.260572  2.554064
H    0.448990  -1.287005  2.671150
H    2.174662  -3.025443  1.957717
H    0.867635  -4.216316  2.220032
H    1.573839  -3.345102  3.609779
H    -3.049511  -3.924406  1.900318
28
Lattice="100 0 0 0 100 0 0 0 100" Properties=species:S:1:pos:R:3
C    0.476660  -2.306972  0.680545
C    -0.595640  -2.190995  1.741481
O    -1.468061  -3.054973  1.890297
H    1.026411  -3.242843  0.840504
H    1.187655  -1.472137  0.677752
H    -0.003300  -2.374745  -0.303619
N    -0.541531  -1.078378  2.527742
C    -1.470262  -0.835657  3.630790
C    -2.787165  -0.178098  3.127556
O    -3.083527  0.984812  3.393395
H    0.130173  -0.350500  2.308086
H    -1.728293  -1.829434  4.030686
C    -0.801964  0.014644  4.708327
C    0.325447  -0.739961  5.436712
C    1.148301  0.206538  6.296370
O    2.104804  0.823051  5.894154
O    0.723381  0.377744  7.587271
H    -1.574402  0.347011  5.414002
H    -0.406165  0.935727  4.254480
H    1.016772  -1.183920  4.709162
H    -0.095555  -1.563636  6.034823
N    -3.546337  -1.026432  2.386690
C    -4.778408  -0.614229  1.743308
H    -3.146936  -1.946781  2.185253
H    -4.666802  -0.570389  0.649783
H    -5.036918  0.384266  2.111178
H    -5.593370  -1.309512  1.984915
H    -0.049969  -0.187202  7.755357
28
Lattice="100 0 0 0 100 0 0 0 100" Properties=species:S:1:pos:R:3
C    -0.139225  -1.580997  0.516591
C    -0.562149  -0.381773  1.333385
O    0.224588  0.518919  1.645708
H    -0.059384  -1.267728  -0.533594
H    -0.842901  -2.420039  0.576827
H    0.852352  -1.906538  0.848240
N    -1.886111  -0.336841  1.670838
C    -2.482289  0.775113  2.406274
C    -3.319574  0.207947  3.571508
O    -4.548526  0.218288  3.550697
H    -2.506676  -1.055087  1.311869
H    -1.624666  1.337882  2.804042
C    -3.316094  1.708632  1.523193
C    -2.476789  2.421974  0.452662
C    -2.139250  1.538708  -0.744392
O    -2.975276  0.986593  -1.421943
O    -0.817774  1.420017  -1.066155
H    -3.786588  2.456125  2.175830
H    -4.138166  1.156556  1.048427
H    -1.573192  2.861422  0.899453
H    -3.067184  3.252078  0.038086
N    -2.626435  -0.314787  4.627227
C    -1.193480  -0.512634  4.771747
H    -3.233595  -0.731303  5.327295
H    -0.853856  -1.461180  4.326847
H    -0.940903  -0.517736  5.838446
H    -0.629945  0.299487  4.299284
H    -0.269126  1.738007  -0.323562
28
Lattice="100 0 0 0 100 0 0 0 100" Properties=species:S:1:pos:R:3
C    -0.813619  -0.893732  0.764633
C    -0.935619  0.201055  1.805926
O    -0.000067  0.493627  2.544017
H    -0.126118  -1.652040  1.152294
H    -0.359059  -0.468679  -0.141455
H    -1.761783  -1.363841  0.482369
N    -2.141233  0.871541  1.924298
C    -3.298804  0.864127  1.026878
C    -4.087275  -0.471486  1.030159
O    -4.773018  -0.809697  0.069282
H    -2.064423  1.671237  2.548194
H    -4.000201  1.582702  1.481995
C    -3.022081  1.340052  -0.409738
C    -2.298692  2.698393  -0.481979
C    -3.126452  3.814677  0.112339
O    -4.022217  4.409361  -0.445637
O    -2.775961  4.078023  1.412765
H    -3.982066  1.392529  -0.937209
H    -2.420627  0.595515  -0.947288
H    -2.129395  2.950664  -1.535723
H    -1.326781  2.648966  0.025379
N    -3.998224  -1.174858  2.190907
C    -4.694800  -2.427431  2.405733
H    -3.358861  -0.822870  2.895573
H    -5.338114  -2.373021  3.294463
H    -3.989469  -3.261490  2.530069
H    -5.317479  -2.617325  1.525020
H    -3.371433  4.795690  1.706464
28
Lattice="100 0 0 0 100 0 0 0 100" Properties=species:S:1:pos:R:3
C    -0.170189  1.396085  0.927019
C    -0.308040  0.438647  2.096386
O    0.560336  0.319949  2.956329
H    0.849653  1.788977  0.938711
H    -0.869090  2.239211  1.026892
H    -0.373159  0.920723  -0.041442
N    -1.472982  -0.292097  2.178633
C    -2.548293  -0.374674  1.196627
C    -3.881151  -0.440391  1.972135
O    -4.462391  -1.506952  2.172825
H    -1.482234  -0.963556  2.943423
H    -2.521268  0.545718  0.601409
C    -2.385841  -1.574660  0.252435
C    -3.403342  -1.624140  -0.886364
C    -3.279253  -0.499387  -1.886527
O    -2.475633  0.413526  -1.853086
O    -4.201982  -0.616082  -2.881201
H    -2.477534  -2.497037  0.841161
H    -1.366460  -1.539719  -0.156204
H    -4.433993  -1.630250  -0.499711
H    -3.308407  -2.566967  -1.445903
N    -4.371454  0.741731  2.445606
C    -3.750834  2.055782  2.384278
H    -5.202932  0.632093  3.017857
H    -4.459432  2.790649  2.780135
H    -3.521164  2.344888  1.349508
H    -2.826964  2.109561  2.978712
H    -4.049054  0.140092  -3.480694
28
Lattice="100 0 0 0 100 0 0 0 100" Properties=species:S:1:pos:R:3
C    -0.162531  -1.594491  1.340785
C    0.258096  -0.324731  2.065208
O    1.297256  -0.267624  2.717536
H    0.579240  -2.366599  1.560343
H    -0.199063  -1.439001  0.252580
H    -1.152346  -1.949287  1.658935
N    -0.565861  0.765522  1.953645
C    -1.794185  0.895204  1.194308
C    -1.893894  2.377210  0.780217
O    -1.340457  3.246548  1.457005
H    -0.217103  1.638894  2.350068
H    -1.734342  0.270067  0.291847
C    -3.045438  0.441316  1.997625
C    -3.342569  1.271780  3.246197
C    -4.154160  2.519790  2.973998
O    -4.798007  2.746224  1.967550
O    -4.121652  3.371480  4.030132
H    -2.869617  -0.600222  2.297792
H    -3.928566  0.439238  1.344332
H    -2.426087  1.550266  3.783899
H    -3.932429  0.677126  3.961874
N    -2.599281  2.687509  -0.339788
C    -3.495214  1.836136  -1.103829
H    -2.710620  3.691235  -0.456218
H    -3.621585  2.264550  -2.104708
H    -4.483609  1.746630  -0.627900
H    -3.068417  0.834165  -1.229257
H    -4.680495  4.133746  3.783135
28
Lattice="100 0 0 0 100 0 0 0 100" Properties=species:S:1:pos:R:3
C    -0.035892  -1.033484  0.528251
C    0.144596  -0.201055  1.789246
O    1.254637  0.019052  2.265929
H    0.945997  -1.413992  0.235526
H    -0.436882  -0.424197  -0.294929
H    -0.718121  -1.881647  0.678707
N    -0.987947  0.313404  2.364728
C    -2.365675  0.146137  1.951966
C    -3.115826  1.417342  2.395301
O    -2.808891  2.005539  3.427637
H    -0.853678  0.908010  3.182641
H    -2.411488  0.056585  0.854689
C    -3.010426  -1.116694  2.585914
C    -4.353969  -1.533154  1.979048
C    -5.552460  -0.766981  2.499219
O    -5.710809  -0.378372  3.634768
O    -6.496707  -0.593029  1.523207
H    -3.119357  -0.955527  3.667580
H    -2.296224  -1.940847  2.456833
H    -4.552866  -2.585915  2.237677
H    -4.338948  -1.493605  0.880428
N    -4.140592  1.801896  1.585840
C    -5.064966  2.857812  1.958831
H    -4.335594  1.258720  0.753619
H    -5.414432  3.381671  1.062098
H    -4.539442  3.562474  2.611400
H    -5.930283  2.459827  2.511459
H    -7.254822  -0.159444  1.962068
28
Lattice="100 0 0 0 100 0 0 0 100" Properties=species:S:1:pos:R:3
C    0.033316  0.535547  0.133105
C    0.020758  0.077652  1.583777
O    1.058518  -0.188069  2.183381
H    1.069800  0.506850  -0.212543
H    -0.339891  1.565347  0.035033
H    -0.577500  -0.106468  -0.515285
N    -1.198704  -0.040276  2.204652
C    -2.509540  0.351689  1.722190
C    -3.154585  1.266157  2.784694
O    -2.963156  1.073011  3.982032
H    -1.150974  -0.219197  3.207758
H    -2.385951  0.905674  0.780613
C    -3.442066  -0.858692  1.487674
C    -2.906529  -1.826626  0.439654
C    -3.788611  -3.039396  0.247949
O    -4.815571  -3.281336  0.845274
O    -3.282705  -3.865041  -0.713227
H    -4.437645  -0.496750  1.191586
H    -3.579652  -1.382965  2.443891
H    -1.901087  -2.183724  0.711207
H    -2.793346  -1.343321  -0.544092
N    -3.962193  2.246175  2.292574
C    -4.723850  3.141702  3.145270
H    -4.051405  2.336220  1.287737
H    -4.459958  4.190134  2.951938
H    -4.475081  2.897348  4.183078
H    -5.804656  3.010652  2.996381
H    -3.900996  -4.619200  -0.771103
28
Lattice="100 0 0 0 100 0 0 0 100" Properties=species:S:1:pos:R:3
C    0.218136  1.119592  1.693384
C    0.105294  -0.332852  2.109611
O    1.007709  -0.933840  2.683805
H    0.189461  1.218829  0.598771
H    1.172701  1.505335  2.059470
H    -0.602744  1.728114  2.096587
N    -1.084349  -0.972655  1.819586
C    -2.228106  -0.447903  1.084342
C    -3.128478  0.503374  1.903478
O    -3.868749  1.298309  1.326071
H    -1.071244  -1.965686  2.039585
H    -1.881740  0.161429  0.235624
C    -3.023297  -1.644758  0.521328
C    -4.242846  -1.301926  -0.340194
C    -5.544780  -0.955618  0.353962
O    -6.478757  -0.402335  -0.180132
O    -5.599926  -1.407662  1.643965
H    -3.329463  -2.295703  1.353837
H    -2.318348  -2.222793  -0.094581
H    -4.482938  -2.174575  -0.969031
H    -4.035371  -0.477811  -1.034152
N    -3.046110  0.369855  3.251094
C    -3.866658  1.134563  4.167897
H    -2.369716  -0.295343  3.610297
H    -3.247090  1.706619  4.871909
H    -4.539294  0.479453  4.739672
H    -4.468558  1.829947  3.572916
H    -6.483380  -1.145547  1.967368
28
Lattice="100 0 0 0 100 0 0 0 100" Properties=species:S:1:pos:R:3
C    -0.776497  0.186112  0.633135
C    -0.284416  -0.240246  1.999547
O    0.823378  0.079058  2.421439
H    -1.376253  1.102908  0.727897
H    -1.394277  -0.569015  0.132828
H    0.099229  0.414610  0.018814
N    -1.112538  -1.021022  2.790801
C    -2.499429  -1.452153  2.597647
C    -2.682862  -2.589272  1.556210
O    -3.799999  -2.880170  1.137007
H    -0.700832  -1.187091  3.704572
H    -2.775936  -1.924989  3.554719
C    -3.507133  -0.320157  2.336482
C    -3.490950  0.752244  3.424612
C    -4.117622  2.048654  2.964158
O    -4.074856  2.491787  1.835203
O    -4.724003  2.709422  3.990149
H    -4.499408  -0.780051  2.256427
H    -3.314777  0.149412  1.364965
H    -2.451090  1.008237  3.693584
H    -3.975518  0.416263  4.350777
N    -1.543061  -3.242395  1.207031
C    -1.530317  -4.356656  0.280120
H    -0.674552  -2.909645  1.611140
H    -1.141968  -5.266392  0.758590
H    -0.915925  -4.131137  -0.602624
H    -2.562669  -4.534877  -0.039337
H    -5.054559  3.547394  3.610664
28
Lattice="100 0 0 0 100 0 0 0 100" Properties=species:S:1:pos:R:3
C    -0.075430  0.418503  -0.104773
C    -0.356182  0.975191  1.273980
O    0.067057  2.074292  1.639773
H    0.947438  0.015586  -0.103649
H    -0.113940  1.234742  -0.833549
H    -0.764237  -0.379655  -0.407507
N    -1.098025  0.162012  2.092887
C    -1.330725  0.388116  3.525090
C    -1.794008  1.836088  3.842204
O    -1.431942  2.410998  4.863149
H    -1.299900  -0.769201  1.745727
H    -2.204197  -0.238137  3.771337
C    -0.193655  -0.072999  4.451087
C    1.183873  0.554396  4.200579
C    1.968899  -0.146964  3.098126
O    2.108725  -1.348554  3.034056
O    2.572037  0.655905  2.175901
H    -0.096462  -1.166115  4.380773
H    -0.514548  0.165794  5.472481
H    1.793129  0.422087  5.107772
H    1.095871  1.633822  4.031296
N    -2.720694  2.340529  2.980640
C    -3.176961  3.714965  3.078098
H    -2.834502  1.861868  2.094557
H    -4.196164  3.797089  2.682454
H    -2.518332  4.404456  2.527533
H    -3.174481  4.006153  4.133336
H    2.169002  1.545266  2.221647
28
Lattice="100 0 0 0 100 0 0 0 100" Properties=species:S:1:pos:R:3
C    0.456842  1.125841  0.452228
C    0.342327  0.041219  1.508320
O    1.252204  -0.752168  1.735477
H    0.455674  2.123562  0.913741
H    -0.368769  1.097164  -0.272359
H    1.403009  0.981054  -0.075078
N    -0.833711  -0.025282  2.217311
C    -2.008549  0.829946  2.094047
C    -2.507824  1.212518  3.506906
O    -2.389830  2.360876  3.928314
H    -0.828544  -0.734558  2.945782
H    -1.675290  1.782340  1.672808
C    -3.149445  0.257143  1.179509
C    -2.829031  -1.046450  0.454232
C    -2.725935  -2.250699  1.358190
O    -3.038862  -2.293952  2.538010
O    -2.260262  -3.334416  0.698452
H    -3.394346  1.016921  0.426039
H    -4.062325  0.117011  1.773540
H    -1.905224  -0.989774  -0.137888
H    -3.626821  -1.270539  -0.272509
N    -3.040054  0.182151  4.219592
C    -3.525820  0.347141  5.575956
H    -3.162766  -0.719961  3.755593
H    -3.106077  -0.426067  6.232979
H    -4.623552  0.290380  5.622019
H    -3.211446  1.334217  5.930795
H    -2.226488  -4.065053  1.346682
28
Lattice="100 0 0 0 100 0 0 0 100" Properties=species:S:1:pos:R:3
C    -0.438905  1.046950  3.006423
C    -0.201071  -0.448693  3.149494
O    0.590174  -0.900678  3.967482
H    0.253831  1.556343  3.681004
H    -1.466666  1.318241  3.288640
H    -0.260788  1.401321  1.981155
N    -0.895458  -1.289472  2.304470
C    -1.980581  -0.917195  1.411846
C    -3.339111  -0.955057  2.140744
O    -3.735563  -1.963304  2.744606
H    -0.774764  -2.277266  2.527728
H    -1.787305  0.116432  1.093646
C    -2.011974  -1.761825  0.111801
C    -2.625282  -3.176314  0.153721
C    -1.875836  -4.172270  1.038197
O    -1.067633  -4.961641  0.600825
O    -2.145821  -4.107857  2.363244
H    -0.975566  -1.822015  -0.251034
H    -2.575320  -1.185410  -0.637016
H    -2.589736  -3.583532  -0.863402
H    -3.680376  -3.124012  0.457869
N    -4.071738  0.181204  2.069070
C    -5.381903  0.330186  2.681332
H    -3.667727  0.975213  1.586584
H    -6.136033  0.595584  1.928979
H    -5.365104  1.103260  3.461120
H    -5.648312  -0.628421  3.136889
H    -2.811149  -3.381983  2.550720
28
Lattice="100 0 0 0 100 0 0 0 100" Properties=species:S:1:pos:R:3
C    0.206061  -0.270073  0.421371
C    -0.018940  0.696708  1.571623
O    0.911033  1.259342  2.142621
H    -0.340147  0.029783  -0.483962
H    -0.121384  -1.286848  0.682427
H    1.277300  -0.290667  0.206151
N    -1.322627  0.930446  1.948560
C    -2.521318  0.338788  1.377906
C    -3.106688  1.095835  0.161708
O    -4.036200  0.609805  -0.484595
H    -1.452052  1.557865  2.745445
H    -2.268673  -0.657240  0.989769
C    -3.631700  0.130889  2.441146
C    -4.597616  1.297646  2.671844
C    -4.003439  2.557211  3.276296
O    -2.861058  2.690492  3.656423
O    -4.866762  3.605666  3.400251
H    -3.148633  -0.157892  3.384352
H    -4.241152  -0.721305  2.116483
H    -5.401845  0.963773  3.348680
H    -5.097910  1.560495  1.725113
N    -2.550605  2.308141  -0.082879
C    -2.972626  3.168031  -1.170132
H    -1.780224  2.586190  0.518133
H    -3.289142  4.150216  -0.793392
H    -3.817901  2.683154  -1.670625
H    -2.163359  3.314892  -1.898952
H    -5.739073  3.358619  3.046423
28
Lattice="100 0 0 0 100 0 0 0 100" Properties=species:S:1:pos:R:3
C    -0.319928  0.105118  0.136365
C    0.287789  -0.450215  1.408039
O    1.328163  -1.101499  1.416829
H    -0.346741  1.202699  0.164607
H    -1.349308  -0.252204  -0.010970
H    0.296314  -0.228825  -0.702172
N    -0.389361  -0.222448  2.590197
C    -1.509079  0.679380  2.830501
C    -0.971123  2.103659  3.131369
O    -0.732947  2.871531  2.198648
H    0.131090  -0.540853  3.405088
H    -2.052083  0.793827  1.883770
C    -2.453749  0.051914  3.867036
C    -3.691495  0.897562  4.204624
C    -3.712722  1.424697  5.621959
O    -2.779929  1.419152  6.404581
O    -4.926482  1.936025  5.943375
H    -1.904531  -0.171745  4.794733
H    -2.765912  -0.920249  3.464317
H    -4.623273  0.338704  4.046517
H    -3.774157  1.778070  3.545822
N    -0.715582  2.390397  4.435456
C    -0.158132  3.663160  4.855034
H    -1.077988  1.774274  5.159844
H    -0.860282  4.204255  5.504772
H    0.034380  4.259063  3.957017
H    0.784876  3.518247  5.399855
H    -4.851124  2.274455  6.857063
28
Lattice="100 0 0 0 100 0 0 0 100" Properties=species:S:1:pos:R:3
C    -0.345115  -0.924784  0.312440
C    0.009713  0.025393  1.445467
O    1.165252  0.171518  1.833405
H    0.573984  -1.424501  -0.003826
H    -0.766379  -0.384203  -0.547554
H    -1.075843  -1.684578  0.622522
N    -1.018393  0.737444  2.010148
C    -2.441566  0.638698  1.737960
C    -3.040991  2.031579  2.004038
O    -2.790699  2.633726  3.045487
H    -0.758850  1.354192  2.778450
H    -2.581458  0.371026  0.678947
C    -3.133919  -0.419198  2.624071
C    -4.623776  -0.575831  2.332999
C    -5.241219  -1.763607  3.038963
O    -4.640425  -2.675712  3.563638
O    -6.603941  -1.702701  3.000617
H    -2.980527  -0.138978  3.675629
H    -2.626105  -1.382190  2.480436
H    -4.803580  -0.727475  1.253869
H    -5.197043  0.322277  2.603042
N    -3.867176  2.509295  1.032363
C    -4.540922  3.791815  1.132842
H    -3.983757  1.959382  0.190181
H    -5.629953  3.672736  1.053946
H    -4.198875  4.483232  0.350571
H    -4.295700  4.215874  2.112013
H    -6.920683  -2.509592  3.451640
28
Lattice="100 0 0 0 100 0 0 0 100" Properties=species:S:1:pos:R:3
C    -0.015949  -0.018174  -0.000648
C    0.080403  0.281977  1.481056
O    1.175648  0.375037  2.047577
H    0.640081  0.670700  -0.545188
H    -1.031960  0.049900  -0.407326
H    0.364176  -1.034051  -0.171206
N    -1.109752  0.456786  2.123622
C    -1.385915  0.543813  3.567476
C    -0.710190  1.659609  4.385476
O    -1.160705  1.873917  5.524668
H    -1.937387  0.372973  1.545716
H    -2.449053  0.817716  3.614164
C    -1.239340  -0.807149  4.320339
C    0.152879  -1.120551  4.919180
C    0.187735  -1.227573  6.445353
O    0.685035  -2.174172  7.017234
O    -0.355061  -0.210170  7.152344
H    -1.533358  -1.602856  3.623944
H    -1.992464  -0.811296  5.119003
H    0.889296  -0.362378  4.612841
H    0.534426  -2.074108  4.541752
N    0.326449  2.329210  3.857145
C    1.043857  3.332554  4.628902
H    0.803811  1.870249  3.072101
H    1.587773  3.989245  3.941810
H    1.758423  2.873572  5.328505
H    0.329261  3.922273  5.211792
H    -0.691166  0.523695  6.574378
28
Lattice="100 0 0 0 100 0 0 0 100" Properties=species:S:1:pos:R:3
C    -1.047799  -1.283588  0.001739
C    -0.771235  -0.951762  1.458059
O    0.334199  -1.104548  1.972969
H    -0.854310  -2.351593  -0.161494
H    -0.341551  -0.726678  -0.626097
H    -2.072331  -1.052455  -0.315298
N    -1.847334  -0.485457  2.160258
C    -1.735753  -0.060561  3.543401
C    -1.448506  -1.154492  4.600394
O    -0.825902  -0.835485  5.611163
H    -2.738884  -0.339364  1.690142
H    -0.852031  0.589648  3.637932
C    -2.982935  0.723216  3.987114
C    -3.242226  2.027987  3.225004
C    -4.033372  1.887614  1.945447
O    -4.328267  0.846504  1.382700
O    -4.408552  3.096792  1.459730
H    -2.833970  0.964892  5.047023
H    -3.873864  0.078966  3.931875
H    -2.296407  2.533934  2.970438
H    -3.786504  2.744506  3.857151
N    -1.934589  -2.421578  4.447910
C    -2.728542  -3.026064  3.390239
H    -1.639478  -3.026582  5.207999
H    -3.163424  -3.952846  3.782982
H    -2.131450  -3.276573  2.501090
H    -3.558374  -2.379533  3.082195
H    -4.897494  2.921740  0.631893
28
Lattice="100 0 0 0 100 0 0 0 100" Properties=species:S:1:pos:R:3
C    0.479550  1.248764  0.793475
C    0.355769  0.265860  1.933114
O    1.288125  -0.480733  2.269538
H    0.952022  0.747207  -0.058323
H    1.146874  2.060063  1.115593
H    -0.478739  1.681500  0.483710
N    -0.816974  0.283568  2.614411
C    -1.098388  -0.614210  3.716535
C    -2.603146  -0.467034  4.000087
O    -3.225751  0.517910  3.596922
H    -1.579400  0.920378  2.383647
H    -0.874513  -1.642289  3.389597
C    -0.248296  -0.344307  4.988306
C    -0.221892  1.110329  5.464495
C    0.709557  2.130446  4.805731
O    0.546305  3.318977  4.965624
O    1.790551  1.687509  4.113781
H    0.765460  -0.725289  4.801297
H    -0.644177  -0.968065  5.801789
H    0.081931  1.123543  6.523292
H    -1.223647  1.560104  5.441996
N    -3.217732  -1.445090  4.720182
C    -2.675293  -2.690677  5.235318
H    -4.194723  -1.240463  4.908480
H    -1.856920  -3.051940  4.602789
H    -3.461437  -3.454849  5.225883
H    -2.300421  -2.593520  6.265880
H    1.724307  0.741308  3.858849
28
Lattice="100 0 0 0 100 0 0 0 100" Properties=species:S:1:pos:R:3
C    -0.593545  -0.759404  -0.090595
C    -0.440214  -0.459219  1.390265
O    0.604479  -0.041734  1.868410
H    -0.248578  0.110860  -0.660803
H    -1.619081  -1.003509  -0.394427
H    0.064717  -1.599627  -0.347234
N    -1.581560  -0.681783  2.144811
C    -1.568484  -0.691233  3.613196
C    -2.934260  -1.117180  4.155864
O    -3.031874  -1.739230  5.223053
H    -2.257797  -1.304833  1.713087
H    -0.844473  -1.437907  3.975546
C    -1.193156  0.693169  4.203039
C    -1.296837  0.803384  5.736182
C    -0.334196  -0.114887  6.496174
O    0.734839  0.267267  6.919443
O    -0.734111  -1.395294  6.673604
H    -1.849729  1.449848  3.746484
H    -0.169530  0.917083  3.882270
H    -2.328657  0.625841  6.074353
H    -1.026538  1.827422  6.017708
N    -4.016346  -0.731920  3.435152
C    -5.381780  -0.963903  3.876777
H    -3.853349  -0.120532  2.641368
H    -5.367726  -1.766597  4.620304
H    -6.007520  -1.263393  3.027691
H    -5.813031  -0.065432  4.341179
H    -1.608648  -1.563512  6.227378
28
Lattice="100 0 0 0 100 0 0 0 100" Properties=species:S:1:pos:R:3
C    -0.171669  0.281858  0.080346
C    -0.697712  -0.223177  1.409727
O    -0.850783  -1.415316  1.657244
H    0.890998  0.016932  0.001629
H    -0.273358  1.366056  -0.053643
H    -0.698142  -0.235326  -0.729810
N    -1.010012  0.743443  2.332032
C    -1.354945  0.404388  3.703551
C    -2.591616  -0.490121  3.897555
O    -2.608461  -1.252754  4.879981
H    -0.810507  1.713834  2.118042
H    -0.541199  -0.204986  4.125352
C    -1.496983  1.702494  4.525948
C    -1.826730  1.508855  6.016293
C    -0.731205  0.762151  6.786395
O    0.132582  1.347532  7.406921
O    -0.766039  -0.581984  6.728155
H    -2.280168  2.331746  4.073035
H    -0.548290  2.255454  4.441731
H    -2.791728  0.995515  6.130913
H    -1.912873  2.497968  6.480175
N    -3.685919  -0.399520  3.107012
C    -3.935484  0.381925  1.905743
H    -4.397214  -1.074710  3.373388
H    -5.018221  0.404238  1.738744
H    -3.456064  -0.054519  1.017813
H    -3.594797  1.415787  2.020975
H    -1.484823  -0.897513  6.102317
28
Lattice="100 0 0 0 100 0 0 0 100" Properties=species:S:1:pos:R:3
C    -0.612329  0.807108  -0.745132
C    0.031839  0.341103  0.543965
O    1.249449  0.260543  0.670995
H    -0.752788  1.896209  -0.702134
H    -1.587526  0.350384  -0.949680
H    0.078280  0.588433  -1.564831
N    -0.791390  -0.011560  1.600814
C    -2.238467  0.161671  1.753573
C    -3.064949  -0.792876  0.849473
O    -4.215194  -0.518848  0.511801
H    -0.257237  -0.192015  2.446263
H    -2.448576  -0.189496  2.777928
C    -2.719392  1.623695  1.657583
C    -4.013152  1.883890  2.425786
C    -4.440341  3.330383  2.370996
O    -3.899781  4.216129  1.741906
O    -5.552387  3.546099  3.132873
H    -2.864836  1.909789  0.608900
H    -1.920888  2.265705  2.053943
H    -3.921817  1.599700  3.486564
H    -4.831299  1.272156  2.018260
N    -2.435869  -1.953236  0.525795
C    -3.054125  -2.983181  -0.285439
H    -1.462746  -2.040411  0.799300
H    -3.041318  -3.951300  0.233127
H    -2.541874  -3.092604  -1.252053
H    -4.092691  -2.686870  -0.466747
H    -5.764669  4.493987  3.029556
28
Lattice="100 0 0 0 100 0 0 0 100" Properties=species:S:1:pos:R:3
C    -0.218062  0.606805  0.429342
C    -0.594543  0.680457  1.899798
O    0.209152  1.036427  2.756808
H    0.867653  0.708649  0.354507
H    -0.689000  1.428900  -0.127914
H    -0.527009  -0.337674  -0.040862
N    -1.877871  0.328499  2.239505
C    -2.936283  -0.108444  1.356412
C    -3.331466  0.962060  0.310126
O    -3.469255  2.148373  0.597408
H    -2.096470  0.395259  3.235789
H    -2.616637  -1.017354  0.811377
C    -4.194559  -0.512821  2.160580
C    -4.926587  0.612115  2.908634
C    -4.425882  0.872487  4.306996
O    -3.379664  0.472836  4.784698
O    -5.295606  1.640033  5.012418
H    -3.905803  -1.306256  2.865069
H    -4.897479  -0.963889  1.447010
H    -6.001402  0.395988  2.976539
H    -4.845388  1.563921  2.357737
N    -3.565045  0.457996  -0.936523
C    -3.990424  1.281862  -2.052037
H    -3.353630  -0.518735  -1.102681
H    -4.926477  0.906868  -2.487808
H    -3.222204  1.320117  -2.837298
H    -4.153116  2.294653  -1.668382
H    -4.877181  1.793699  5.882053
28
Lattice="100 0 0 0 100 0 0 0 100" Properties=species:S:1:pos:R:3
C    -0.544286  -0.573983  -0.096253
C    -0.259115  -0.417132  1.389483
O    0.837054  -0.693139  1.867707
H    0.351473  -0.993690  -0.561006
H    -0.762075  0.395235  -0.567915
H    -1.394041  -1.241157  -0.291845
N    -1.277397  0.041176  2.189903
C    -2.587581  0.529345  1.809926
C    -2.793975  1.910389  2.466635
O    -2.368768  2.139907  3.595542
H    -1.006366  0.244696  3.151740
H    -2.624653  0.625268  0.715623
C    -3.730759  -0.402786  2.275751
C    -3.655334  -1.802426  1.644635
C    -4.809984  -2.657355  2.111384
O    -5.886744  -2.747161  1.558906
O    -4.520742  -3.307269  3.274545
H    -4.695800  0.062836  2.024642
H    -3.684497  -0.481974  3.371607
H    -2.703738  -2.279237  1.912754
H    -3.728943  -1.731655  0.551685
N    -3.503934  2.804213  1.724204
C    -3.864991  4.123721  2.212132
H    -3.801007  2.529566  0.795636
H    -3.456498  4.909773  1.563021
H    -3.437688  4.231830  3.214236
H    -4.955774  4.240513  2.273256
H    -5.330733  -3.796276  3.519008
28
Lattice="100 0 0 0 100 0 0 0 100" Properties=species:S:1:pos:R:3
C    -0.959244  -0.697178  -0.491370
C    -0.263540  -0.689620  0.855173
O    0.753785  -1.344268  1.068556
H    -0.251652  -1.069224  -1.237109
H    -1.325833  0.292065  -0.797133
H    -1.816446  -1.383928  -0.450088
N    -0.827879  0.061465  1.857793
C    -2.034637  0.861490  1.840809
C    -1.908709  1.871667  2.994604
O    -1.238909  1.615102  3.994481
H    -0.334983  0.053835  2.751544
H    -2.106057  1.405429  0.887744
C    -3.342819  0.032656  2.020101
C    -3.244992  -1.019808  3.130562
C    -2.494090  -2.253494  2.670220
O    -2.654383  -2.800649  1.596566
O    -1.629969  -2.710727  3.609958
H    -3.578044  -0.473567  1.074070
H    -4.176655  0.716868  2.232059
H    -4.259077  -1.358845  3.392083
H    -2.789707  -0.618046  4.043927
N    -2.613768  3.034047  2.884761
C    -3.330400  3.544959  1.726156
H    -2.504912  3.645573  3.687611
H    -3.752805  4.520493  1.987978
H    -4.164216  2.892820  1.431161
H    -2.670973  3.687528  0.857038
H    -1.174249  -3.478235  3.210829
28
Lattice="100 0 0 0 100 0 0 0 100" Properties=species:S:1:pos:R:3
C    0.017499  1.157746  1.111543
C    -0.134062  -0.126139  1.900085
O    0.836451  -0.777928  2.273076
H    0.043906  2.007701  1.808505
H    0.978618  1.120011  0.590379
H    -0.789060  1.335121  0.390770
N    -1.411434  -0.571926  2.198190
C    -2.711231  0.073391  2.001671
C    -3.183312  0.117072  0.522359
O    -4.068681  0.889408  0.165601
H    -1.388057  -1.388352  2.802478
H    -3.431195  -0.603492  2.491038
C    -2.871364  1.454423  2.660024
C    -2.536991  1.428988  4.158314
C    -2.677583  2.793096  4.790405
O    -3.524593  3.124883  5.591310
O    -1.716347  3.654093  4.337691
H    -3.909664  1.770889  2.501529
H    -2.245754  2.195923  2.148548
H    -1.502937  1.083904  4.308143
H    -3.207805  0.749662  4.699043
N    -2.585180  -0.789202  -0.295582
C    -2.929028  -0.928509  -1.696852
H    -1.847036  -1.358552  0.103910
H    -3.734481  -0.218893  -1.913798
H    -2.068795  -0.701555  -2.342078
H    -3.278879  -1.946035  -1.918724
H    -1.894115  4.507800  4.777765
28
Lattice="100 0 0 0 100 0 0 0 100" Properties=species:S:1:pos:R:3
C    -0.244401  -0.151182  -0.212619
C    0.015539  -0.067143  1.282988
O    1.143996  -0.171189  1.754585
H    0.708434  -0.359625  -0.705686
H    -0.643055  0.796463  -0.602893
H    -0.959411  -0.945561  -0.467736
N    -1.068543  0.155140  2.095729
C    -2.470761  0.226078  1.730143
C    -3.148023  1.167170  2.742914
O    -2.945721  1.040598  3.948145
H    -0.872160  0.200082  3.094624
H    -2.555145  0.645402  0.715711
C    -3.146992  -1.163841  1.757387
C    -4.619056  -1.136749  1.309485
C    -5.147643  -2.543830  1.151577
O    -4.946860  -3.263521  0.195841
O    -5.863568  -2.943259  2.240670
H    -3.067572  -1.564032  2.778074
H    -2.576051  -1.831656  1.097364
H    -4.702194  -0.651849  0.326064
H    -5.234860  -0.584254  2.029724
N    -3.983081  2.099466  2.207119
C    -4.730719  3.044874  3.017293
H    -4.059359  2.150769  1.198675
H    -5.809869  2.954510  2.833752
H    -4.418219  4.077947  2.812404
H    -4.524171  2.813705  4.067298
H    -6.125122  -3.868862  2.066461
28
Lattice="100 0 0 0 100 0 0 0 100" Properties=species:S:1:pos:R:3
C    -2.533038  -2.945629  0.587934
C    -1.877418  -1.899569  1.466059
O    -1.336236  -0.891771  1.002912
H    -2.963188  -3.783485  1.149491
H    -1.786207  -3.331343  -0.117019
H    -3.323001  -2.465938  -0.003231
N    -1.920760  -2.140177  2.807436
C    -1.326877  -1.228298  3.760435
C    -1.178208  -2.001995  5.079362
O    -1.948189  -2.919342  5.364887
H    -2.379377  -2.955410  3.208037
H    -0.341493  -0.921461  3.371759
C    -2.194273  0.045692  3.931018
C    -1.435361  1.238457  4.530650
C    -2.200318  2.549722  4.409593
O    -2.614289  3.188282  5.346034
O    -2.409482  2.997851  3.133680
H    -3.081313  -0.190920  4.535599
H    -2.548580  0.296724  2.922201
H    -0.467978  1.353856  4.011091
H    -1.231957  1.092789  5.597624
N    -0.177480  -1.574550  5.893541
C    0.062366  -2.132736  7.212878
H    0.445141  -0.853851  5.548644
H    -0.722937  -2.869552  7.408651
H    0.022827  -1.350407  7.982508
H    1.039181  -2.633184  7.260834
H    -2.026554  2.375246  2.489392
28
Lattice="100 0 0 0 100 0 0 0 100" Properties=species:S:1:pos:R:3
C    0.075468  0.852127  1.270465
C    -0.142167  -0.262106  2.271707
O    0.752153  -0.634761  3.027416
H    1.148944  1.056965  1.236830
H    -0.440811  1.766036  1.596448
H    -0.282250  0.571840  0.273307
N    -1.390688  -0.850336  2.384815
C    -2.599404  -0.804662  1.568180
C    -2.432312  -1.536817  0.209972
O    -1.461759  -1.350453  -0.521101
H    -1.359010  -1.608298  3.060624
H    -3.339453  -1.364837  2.156367
C    -3.162198  0.618300  1.370378
C    -4.578118  0.668110  0.751163
C    -5.602917  -0.062979  1.583113
O    -5.773618  -1.271841  1.597621
O    -6.323163  0.773281  2.370615
H    -2.503084  1.194587  0.710383
H    -3.164073  1.120569  2.348239
H    -4.568734  0.205870  -0.244710
H    -4.879698  1.716084  0.641095
N    -3.456967  -2.384162  -0.084884
C    -3.531615  -3.104013  -1.342151
H    -4.275134  -2.370054  0.523036
H    -3.714906  -4.172188  -1.166694
H    -2.572779  -2.982476  -1.856737
H    -4.332262  -2.710729  -1.986175
H    -6.930378  0.209768  2.890477
28
Lattice="100 0 0 0 100 0 0 0 100" Properties=species:S:1:pos:R:3
C    -0.496988  -0.490515  -0.069522
C    -0.317087  -0.619738  1.431501
O    0.513882  -1.406685  1.892151
H    0.485005  -0.323550  -0.527327
H    -1.180054  0.311345  -0.374763
H    -0.877022  -1.445363  -0.455315
N    -1.123158  0.200416  2.175596
C    -1.394956  0.208087  3.624126
C    -1.770844  1.623885  4.113097
O    -2.493965  1.759233  5.094063
H    -1.815338  0.706006  1.631912
H    -2.295004  -0.397021  3.816153
C    -0.269933  -0.355943  4.508856
C    1.079610  0.382503  4.403770
C    2.264829  -0.522760  4.731392
O    3.003987  -0.349400  5.674602
O    2.445115  -1.557917  3.878331
H    -0.149888  -1.419083  4.276339
H    -0.640389  -0.298762  5.541121
H    1.116570  1.239968  5.084112
H    1.232636  0.760688  3.380648
N    -1.232716  2.662393  3.411484
C    -1.387134  4.043788  3.831857
H    -0.555739  2.440323  2.689680
H    -1.611747  4.685408  2.970746
H    -0.481355  4.418275  4.330781
H    -2.217938  4.085589  4.543535
H    1.758513  -1.535929  3.165020
28
Lattice="100 0 0 0 100 0 0 0 100" Properties=species:S:1:pos:R:3
C    -0.276257  0.410168  -0.219051
C    -0.024300  0.874852  1.206047
O    0.890047  1.643156  1.487431
H    0.504264  0.837246  -0.853700
H    -1.255010  0.755353  -0.583120
H    -0.253925  -0.684150  -0.312494
N    -0.876415  0.411708  2.179045
C    -2.012577  -0.474351  2.037236
C    -2.990161  -0.137891  3.172568
O    -2.573847  0.318975  4.247727
H    -0.742364  0.802869  3.110818
H    -2.503615  -0.295344  1.068410
C    -1.627549  -1.981651  2.106748
C    -1.171865  -2.480225  3.494067
C    -2.324275  -3.014253  4.347236
O    -2.842984  -4.088204  4.133403
O    -2.753569  -2.243250  5.379190
H    -0.810924  -2.131389  1.388237
H    -2.467839  -2.599902  1.756446
H    -0.596517  -1.701994  4.014604
H    -0.503002  -3.337944  3.352183
N    -4.282718  -0.455598  2.952394
C    -5.301038  -0.399345  3.991689
H    -4.525947  -0.875489  2.062352
H    -6.264793  -0.129391  3.546408
H    -5.010502  0.363583  4.720333
H    -5.390686  -1.363702  4.511338
H    -2.407780  -1.327251  5.286040
28
Lattice="100 0 0 0 100 0 0 0 100" Properties=species:S:1:pos:R:3
C    0.703255  -0.166656  0.832093
C    0.294709  -0.876806  2.106810
O    0.612458  -2.046421  2.336671
H    0.453270  0.900852  0.831104
H    0.206578  -0.650584  -0.019315
H    1.783661  -0.289528  0.691836
N    -0.486251  -0.136863  2.953199
C    -0.778234  -0.594862  4.303533
C    -2.294238  -0.693938  4.588219
O    -2.818032  -0.117192  5.548444
H    -0.514693  0.878619  2.824240
H    -0.372184  -1.620358  4.342897
C    -0.022640  0.220990  5.373208
C    -0.502140  1.640140  5.727575
C    -0.372197  2.738821  4.695470
O    -0.257289  2.603795  3.492973
O    -0.435280  4.007140  5.192866
H    1.034201  0.242010  5.070656
H    -0.068447  -0.352018  6.309820
H    0.029052  1.959687  6.638509
H    -1.571101  1.578970  5.994515
N    -3.045715  -1.467863  3.758825
C    -2.646623  -2.283995  2.623262
H    -4.031466  -1.447243  4.002956
H    -2.713620  -1.730560  1.674218
H    -3.308644  -3.156616  2.567076
H    -1.617716  -2.644675  2.733180
H    -0.533674  3.974155  6.160162
28
Lattice="100 0 0 0 100 0 0 0 100" Properties=species:S:1:pos:R:3
C    -0.196725  -0.037046  -0.161815
C    0.011565  -0.252318  1.326490
O    1.132799  -0.422141  1.799691
H    -0.156952  1.038747  -0.383954
H    -1.143650  -0.423262  -0.553557
H    0.639518  -0.512578  -0.682483
N    -1.090137  -0.236422  2.150700
C    -2.503646  -0.049686  1.833573
C    -3.038227  1.063964  2.760614
O    -3.516646  0.802507  3.863086
H    -0.857044  -0.379051  3.131977
H    -2.578472  0.265221  0.788344
C    -3.332613  -1.328416  2.031737
C    -2.876827  -2.515699  1.187514
C    -3.172852  -2.388953  -0.288036
O    -3.550805  -1.386167  -0.863873
O    -2.949438  -3.561463  -0.942378
H    -4.383528  -1.092372  1.811981
H    -3.296114  -1.600294  3.095021
H    -3.340839  -3.447115  1.541721
H    -1.791579  -2.682786  1.290059
N    -2.926845  2.350041  2.316375
C    -2.239233  2.834043  1.130502
H    -3.207786  3.034851  3.011993
H    -2.568425  2.300883  0.229562
H    -1.145103  2.745349  1.213817
H    -2.488372  3.891665  0.992870
H    -3.144851  -3.387612  -1.883818
28
Lattice="100 0 0 0 100 0 0 0 100" Properties=species:S:1:pos:R:3
C    0.913829  0.406163  1.430695
C    0.271993  -0.415959  2.537572
O    0.875271  -0.702539  3.567462
H    1.949210  0.603868  1.719507
H    0.396197  1.367033  1.296016
H    0.906123  -0.116496  0.464135
N    -1.028964  -0.810407  2.349707
C    -1.867674  -0.624923  1.181183
C    -3.321302  -0.553926  1.685099
O    -3.731775  -1.348878  2.526764
H    -1.442810  -1.358835  3.102569
H    -1.595798  0.322556  0.690427
C    -1.708812  -1.782243  0.166261
C    -2.489460  -1.563731  -1.141708
C    -2.227105  -2.677554  -2.128651
O    -2.964007  -3.612209  -2.355434
O    -1.014160  -2.527777  -2.740733
H    -2.036903  -2.712586  0.651445
H    -0.638135  -1.890276  -0.054796
H    -2.191000  -0.607596  -1.598475
H    -3.569237  -1.544068  -0.954719
N    -4.091916  0.411822  1.113358
C    -5.497602  0.589447  1.433149
H    -3.656474  1.043423  0.452328
H    -6.121598  0.495041  0.534195
H    -5.679027  1.570011  1.893879
H    -5.774331  -0.194131  2.145812
H    -0.911774  -3.303362  -3.325968
28
Lattice="100 0 0 0 100 0 0 0 100" Properties=species:S:1:pos:R:3
C    0.208909  -3.042587  0.975201
C    -0.662976  -2.749654  2.181040
O    -1.070311  -3.633472  2.927418
H    1.145761  -3.497826  1.320610
H    0.444779  -2.157758  0.370936
H    -0.297718  -3.783302  0.344734
N    -0.980264  -1.419901  2.367398
C    -1.669930  -0.941215  3.558734
C    -3.016461  -0.240504  3.266309
O    -3.579040  0.421939  4.133966
H    -0.483724  -0.733252  1.807932
H    -1.933379  -1.856004  4.116228
C    -0.767029  -0.047932  4.417919
C    0.362874  -0.827093  5.087405
C    1.467386  0.071389  5.626042
O    1.690633  1.194745  5.246207
O    2.270114  -0.492114  6.581597
H    -1.396260  0.444329  5.169541
H    -0.336530  0.756451  3.801953
H    0.846152  -1.509739  4.366161
H    -0.033588  -1.470636  5.888661
N    -3.522071  -0.447989  2.020460
C    -4.823814  0.043279  1.613579
H    -2.997023  -1.057666  1.403932
H    -5.193283  0.700242  2.408158
H    -5.538999  -0.780351  1.474905
H    -4.753139  0.614001  0.677975
H    1.948934  -1.386380  6.790998
28
Lattice="100 0 0 0 100 0 0 0 100" Properties=species:S:1:pos:R:3
C    0.224798  -2.984424  0.192377
C    -0.478858  -2.824855  1.525698
O    -0.929457  -3.777845  2.151094
H    -0.373625  -3.641194  -0.449113
H    1.188031  -3.483089  0.363590
H    0.407732  -2.036050  -0.328192
N    -0.590279  -1.525388  1.979778
C    -1.035505  -1.221838  3.335282
C    -2.343133  -0.400021  3.373839
O    -2.708426  0.172133  4.401686
H    -0.065071  -0.809008  1.488242
H    -1.284494  -2.205618  3.769187
C    0.097742  -0.569028  4.148440
C    -0.100259  -0.630325  5.661842
C    1.087576  -0.068328  6.423114
O    2.134231  0.278581  5.930641
O    0.914114  0.026147  7.778954
H    0.224510  0.480128  3.841141
H    1.033693  -1.084929  3.894239
H    -0.244819  -1.675642  5.985476
H    -1.017042  -0.091338  5.942710
N    -3.054565  -0.389424  2.216323
C    -4.351236  0.246755  2.097039
H    -2.675951  -0.919212  1.439153
H    -4.546998  0.780701  3.032989
H    -5.147095  -0.494895  1.938269
H    -4.362924  0.963633  1.264938
H    0.013310  -0.260625  8.010263
28
Lattice="100 0 0 0 100 0 0 0 100" Properties=species:S:1:pos:R:3
C    -0.787684  -1.510209  0.306225
C    0.003775  -0.431413  1.029343
O    1.227030  -0.478914  1.121786
H    -0.078848  -2.259561  -0.055149
H    -1.336608  -1.098475  -0.553171
H    -1.518374  -1.999591  0.964663
N    -0.704576  0.611572  1.570336
C    -2.131610  0.855287  1.532739
C    -2.323772  2.383667  1.577777
O    -1.500199  3.111772  2.128073
H    -0.152452  1.370249  1.971804
H    -2.545571  0.478549  0.584357
C    -2.904817  0.155952  2.686458
C    -2.416106  0.486073  4.100232
C    -2.831720  1.802446  4.723527
O    -2.239506  2.356829  5.621100
O    -4.008628  2.287753  4.217132
H    -2.793066  -0.926896  2.533765
H    -3.978037  0.373828  2.591319
H    -1.321654  0.437332  4.164190
H    -2.788149  -0.286020  4.793155
N    -3.463555  2.837676  0.992791
C    -3.895979  4.218966  1.096273
H    -4.108215  2.156675  0.609684
H    -4.714928  4.330678  1.822595
H    -4.229115  4.593377  0.120312
H    -3.040649  4.811248  1.436559
H    -4.175182  3.111507  4.715073
28
Lattice="100 0 0 0 100 0 0 0 100" Properties=species:S:1:pos:R:3
C    0.079736  -0.740404  0.118176
C    -0.007224  -0.142805  1.507556
O    0.999851  0.189563  2.126147
H    -0.686192  -1.496538  -0.078655
H    1.068993  -1.196859  0.020949
H    0.004459  0.061298  -0.631232
N    -1.250242  0.104882  2.066245
C    -2.575584  -0.361015  1.696665
C    -2.749232  -1.905579  1.779985
O    -1.804989  -2.687832  1.806980
H    -1.145756  0.429317  3.022990
H    -3.235783  0.033260  2.482905
C    -3.086245  0.212212  0.347480
C    -3.784439  1.559858  0.502631
C    -5.127338  1.453528  1.188665
O    -5.655458  0.425092  1.577119
O    -5.718601  2.665067  1.330405
H    -3.776322  -0.501522  -0.121070
H    -2.242080  0.324035  -0.340841
H    -3.956487  2.038945  -0.473699
H    -3.163329  2.273224  1.067511
N    -4.058812  -2.277445  1.833384
C    -4.477010  -3.664717  1.881780
H    -4.765794  -1.544202  1.798436
H    -5.109129  -3.854417  2.760130
H    -3.576341  -4.283870  1.950664
H    -5.035657  -3.948564  0.977961
H    -6.575426  2.505484  1.772741
28
Lattice="100 0 0 0 100 0 0 0 100" Properties=species:S:1:pos:R:3
C    0.145589  -1.082571  1.127663
C    -0.081801  0.367268  1.512351
O    0.802658  1.067107  1.988896
H    1.202181  -1.307899  1.292338
H    -0.102868  -1.276813  0.075010
H    -0.460150  -1.760612  1.745575
N    -1.338760  0.900573  1.276232
C    -2.557240  0.180619  0.941427
C    -3.306721  0.808726  -0.254319
O    -4.508958  0.569889  -0.438054
H    -1.439762  1.833012  1.674346
H    -2.250095  -0.804780  0.560383
C    -3.487826  -0.090367  2.143632
C    -3.843548  1.097875  3.044215
C    -4.816590  2.204293  2.611250
O    -4.899424  3.223511  3.263067
O    -5.634486  1.996060  1.560608
H    -2.977122  -0.832795  2.774336
H    -4.392575  -0.585221  1.764465
H    -2.941400  1.612222  3.404200
H    -4.305592  0.694069  3.958815
N    -2.559154  1.567080  -1.079446
C    -3.085624  2.206331  -2.271938
H    -1.587422  1.702773  -0.816138
H    -2.880761  3.284133  -2.251505
H    -4.167988  2.044737  -2.291763
H    -2.642566  1.774967  -3.179970
H    -5.332037  1.259229  0.969099
28
Lattice="100 0 0 0 100 0 0 0 100" Properties=species:S:1:pos:R:3
C    0.923457  -0.410379  3.503495
C    0.793521  -1.057473  2.139894
O    1.522886  -1.969167  1.761054
H    1.797499  -0.838485  4.000143
H    0.034464  -0.596326  4.123345
H    1.044559  0.679085  3.428349
N    -0.199927  -0.576955  1.313218
C    -1.240710  0.376520  1.642937
C    -2.317226  -0.104626  2.637967
O    -2.834444  0.728490  3.404776
H    -0.235076  -1.042242  0.410320
H    -0.781733  1.233356  2.157193
C    -1.897576  0.898853  0.347044
C    -3.001394  1.953431  0.543178
C    -2.490126  3.247485  1.186047
O    -2.159088  4.210436  0.527603
O    -2.406840  3.257964  2.532778
H    -2.321451  0.047757  -0.210384
H    -1.096145  1.322595  -0.275729
H    -3.832839  1.537829  1.130162
H    -3.391284  2.229621  -0.443008
N    -2.719281  -1.396089  2.679891
C    -2.364675  -2.534843  1.838245
H    -3.431592  -1.549378  3.388328
H    -2.429576  -2.287629  0.771544
H    -1.361085  -2.922371  2.053519
H    -3.091857  -3.329927  2.034243
H    -2.640193  2.363183  2.915589
28
Lattice="100 0 0 0 100 0 0 0 100" Properties=species:S:1:pos:R:3
C    -0.267686  -0.501670  -0.735444
C    0.141661  -0.268257  0.701551
O    1.319079  -0.202099  1.043685
H    -1.147689  0.082978  -1.034306
H    -0.494864  -1.567162  -0.879849
H    0.580465  -0.239946  -1.373919
N    -0.848597  -0.158992  1.659715
C    -2.297534  -0.018830  1.506315
C    -2.945978  0.422463  2.833846
O    -3.931517  1.153703  2.829925
H    -0.460100  0.141347  2.549840
H    -2.538648  0.799152  0.809503
C    -3.015254  -1.287485  0.982596
C    -2.885648  -2.548212  1.856367
C    -1.459453  -3.040665  1.962304
O    -0.807713  -3.506306  1.054177
O    -0.960486  -2.916002  3.234657
H    -2.653793  -1.516051  -0.027673
H    -4.080388  -1.035228  0.886193
H    -3.457551  -3.354565  1.377556
H    -3.309469  -2.387754  2.854747
N    -2.373424  -0.059139  3.977520
C    -2.947571  0.224079  5.282417
H    -1.709218  -0.826464  3.908230
H    -2.164717  0.164795  6.046697
H    -3.755306  -0.478210  5.540363
H    -3.369756  1.234012  5.268917
H    -0.031196  -3.217189  3.186127
28
Lattice="100 0 0 0 100 0 0 0 100" Properties=species:S:1:pos:R:3
C    0.204128  0.299091  0.090227
C    0.198724  -0.310458  1.479369
O    1.082323  -1.074470  1.867060
H    0.193797  -0.511673  -0.648870
H    1.139904  0.854541  -0.048507
H    -0.643075  0.969167  -0.100053
N    -0.848706  0.057288  2.276541
C    -1.054969  -0.533168  3.583828
C    -2.566596  -0.501737  3.850730
O    -3.301759  0.268855  3.224060
H    -1.648542  0.571207  1.911620
H    -0.681060  -1.567816  3.543147
C    -0.270797  0.196594  4.699853
C    -0.642032  1.670341  4.848591
C    -0.068741  2.291308  6.113448
O    0.374101  1.673857  7.051093
O    -0.109326  3.659308  6.163557
H    0.797971  0.097954  4.468206
H    -0.422993  -0.308527  5.662331
H    -1.737746  1.797946  4.897197
H    -0.313872  2.244042  3.967952
N    -3.060769  -1.316039  4.820865
C    -2.362075  -2.289161  5.645105
H    -4.054850  -1.183730  4.982858
H    -3.049113  -3.107355  5.890509
H    -1.989515  -1.853422  6.584280
H    -1.513775  -2.720911  5.102727
H    -0.480639  4.004968  5.333274
28
Lattice="100 0 0 0 100 0 0 0 100" Properties=species:S:1:pos:R:3
C    0.256172  0.575375  0.544541
C    -0.070055  -0.242637  1.777642
O    0.793211  -0.809209  2.440130
H    1.318497  0.441158  0.325067
H    0.056521  1.638470  0.734440
H    -0.332595  0.264262  -0.330042
N    -1.400505  -0.369173  2.126485
C    -2.528854  0.394434  1.628011
C    -2.656456  1.762578  2.370426
O    -1.647303  2.361160  2.736209
H    -1.503393  -0.813974  3.035856
H    -2.295549  0.674737  0.589780
C    -3.792744  -0.478469  1.571598
C    -4.328577  -0.967842  2.933306
C    -5.759358  -0.556563  3.192855
O    -6.304653  0.429843  2.728721
O    -6.386788  -1.399632  4.045936
H    -3.558993  -1.348636  0.945301
H    -4.587208  0.070045  1.047409
H    -3.754714  -0.534262  3.771310
H    -4.243849  -2.054097  3.051476
N    -3.906926  2.270433  2.519358
C    -4.113423  3.563377  3.151629
H    -4.731005  1.707499  2.316777
H    -5.188710  3.766199  3.185409
H    -3.612937  4.359519  2.584822
H    -3.708564  3.577892  4.173326
H    -7.280661  -1.032276  4.193654
28
Lattice="100 0 0 0 100 0 0 0 100" Properties=species:S:1:pos:R:3
C    -0.678140  0.545195  -0.187236
C    -0.272896  0.054581  1.188697
O    0.798684  0.362311  1.697046
H    0.231239  0.657350  -0.785655
H    -1.388289  -0.102355  -0.713078
H    -1.135569  1.539468  -0.089718
N    -1.145268  -0.777812  1.874743
C    -2.526717  -1.131381  1.552320
C    -2.643931  -2.117400  0.367770
O    -3.722442  -2.255036  -0.227914
H    -0.828594  -0.960016  2.823049
H    -2.867676  -1.728482  2.414412
C    -3.503818  0.066693  1.394605
C    -4.668400  0.090829  2.389565
C    -5.790308  -0.957568  2.340685
O    -6.626034  -0.979961  3.220262
O    -5.860782  -1.810085  1.304713
H    -3.879060  0.103153  0.363263
H    -2.928005  0.987505  1.550565
H    -5.192782  1.053873  2.293967
H    -4.292687  0.075569  3.423497
N    -1.540167  -2.831685  0.077512
C    -1.492927  -3.843807  -0.962032
H    -0.704107  -2.611338  0.609978
H    -1.149532  -4.801896  -0.551222
H    -0.818090  -3.542678  -1.774971
H    -2.503582  -3.965830  -1.363731
H    -5.067502  -1.798880  0.696000
28
Lattice="100 0 0 0 100 0 0 0 100" Properties=species:S:1:pos:R:3
C    0.354471  1.113486  1.353256
C    0.181762  0.374161  2.671002
O    1.059372  0.374967  3.529941
H    -0.379988  1.924999  1.250735
H    0.244335  0.461556  0.476736
H    1.357810  1.546873  1.348233
N    -0.993657  -0.310048  2.871533
C    -2.184056  -0.322522  2.045854
C    -3.391617  0.122193  2.891958
O    -3.469490  -0.154497  4.086736
H    -1.124172  -0.652682  3.823153
H    -2.046282  0.374385  1.210789
C    -2.476679  -1.730180  1.472998
C    -1.419660  -2.200830  0.479307
C    -1.448120  -1.424157  -0.829740
O    -2.283009  -0.602025  -1.129852
O    -0.439128  -1.706655  -1.705488
H    -3.459159  -1.722216  0.981132
H    -2.536977  -2.437607  2.312119
H    -1.568664  -3.266321  0.238923
H    -0.413724  -2.127977  0.925649
N    -4.351057  0.790335  2.195095
C    -5.609496  1.207418  2.786156
H    -4.194899  0.952841  1.206281
H    -6.460273  0.686208  2.324998
H    -5.754500  2.290660  2.678444
H    -5.573158  0.956335  3.851285
H    0.154727  -2.374796  -1.320060
28
Lattice="100 0 0 0 100 0 0 0 100" Properties=species:S:1:pos:R:3
C    0.493074  0.831646  0.438211
C    0.047553  -0.281799  1.366993
O    0.832044  -1.095541  1.846647
H    1.319475  1.376600  0.909165
H    -0.304483  1.538947  0.178800
H    0.879481  0.380649  -0.484852
N    -1.297119  -0.319616  1.637731
C    -1.891182  -1.403438  2.417063
C    -3.298704  -1.678879  1.850707
O    -3.470774  -2.481776  0.940544
H    -1.912973  0.337148  1.173595
H    -1.307463  -2.307280  2.191918
C    -1.775501  -1.129096  3.929569
C    -2.258299  -2.287464  4.822339
C    -3.746062  -2.375093  5.076376
O    -4.442068  -3.355966  4.940236
O    -4.254976  -1.185380  5.545031
H    -2.275371  -0.188410  4.206588
H    -0.706751  -0.968660  4.123339
H    -1.789047  -2.183797  5.813013
H    -1.942853  -3.255552  4.414887
N    -4.304818  -0.925636  2.390004
C    -5.698185  -1.152737  2.051105
H    -4.104043  -0.385136  3.224164
H    -6.242014  -0.200875  2.019040
H    -6.183610  -1.825085  2.775878
H    -5.734762  -1.628375  1.065881
H    -5.197509  -1.363817  5.729296
28
Lattice="100 0 0 0 100 0 0 0 100" Properties=species:S:1:pos:R:3
C    -0.411766  1.281135  1.807745
C    -0.639552  0.035432  2.642025
O    0.190814  -0.381446  3.446855
H    -0.530617  1.082351  0.733522
H    -1.126800  2.074851  2.067019
H    0.603284  1.636942  2.000533
N    -1.830032  -0.629772  2.461031
C    -2.967430  -0.186367  1.673371
C    -3.720652  1.060011  2.201507
O    -4.130085  1.895116  1.394678
H    -1.948042  -1.447272  3.057649
H    -2.611504  0.145829  0.686354
C    -3.982007  -1.321136  1.439927
C    -3.398331  -2.564755  0.766392
C    -2.756383  -3.543816  1.724607
O    -2.768439  -3.468390  2.939323
O    -2.163499  -4.569329  1.063813
H    -4.776467  -0.905360  0.807127
H    -4.452073  -1.614217  2.389788
H    -2.661418  -2.306373  -0.008818
H    -4.189993  -3.121137  0.240624
N    -3.933242  1.206724  3.541475
C    -3.601180  0.331560  4.659660
H    -4.422594  2.070106  3.756173
H    -4.205181  0.641300  5.519981
H    -2.540955  0.389270  4.942549
H    -3.848894  -0.715983  4.448662
H    -1.781873  -5.152521  1.749005
28
Lattice="100 0 0 0 100 0 0 0 100" Properties=species:S:1:pos:R:3
C    0.092578  -0.053692  -0.341128
C    0.084533  -0.367652  1.139702
O    1.003625  -0.983378  1.673902
H    0.321669  1.009305  -0.504375
H    -0.867756  -0.291659  -0.811726
H    0.887498  -0.649252  -0.798231
N    -0.952949  0.095759  1.931334
C    -2.252450  0.681946  1.628644
C    -3.245183  -0.313678  0.982564
O    -2.911417  -1.145692  0.144735
H    -0.838332  -0.234021  2.885286
H    -2.663595  0.960399  2.609269
C    -2.205234  1.983249  0.797654
C    -1.421233  3.100093  1.479749
C    -2.130369  3.678337  2.683967
O    -3.224600  3.346138  3.099365
O    -1.391052  4.653274  3.276194
H    -3.240074  2.312806  0.631422
H    -1.779542  1.782966  -0.192113
H    -1.228933  3.930464  0.783593
H    -0.428245  2.752243  1.803824
N    -4.529301  -0.148582  1.416097
C    -5.644573  -0.903870  0.877374
H    -4.713222  0.572014  2.105646
H    -6.351670  -0.251951  0.344692
H    -6.182186  -1.435433  1.674113
H    -5.236097  -1.636230  0.173051
H    -1.917809  4.972613  4.034715
28
Lattice="100 0 0 0 100 0 0 0 100" Properties=species:S:1:pos:R:3
C    -0.410457  0.224679  -0.381408
C    -0.110478  0.123041  1.103962
O    1.026758  0.258405  1.545976
H    0.523988  0.481943  -0.886716
H    -1.152926  1.006425  -0.597864
H    -0.787051  -0.720714  -0.794662
N    -1.157073  -0.150705  1.955993
C    -2.576187  -0.189865  1.670646
C    -3.292329  0.801857  2.609215
O    -2.870925  1.000531  3.746518
H    -0.924506  -0.060508  2.944932
H    -2.730353  0.096813  0.622743
C    -3.181465  -1.595324  1.913467
C    -2.658914  -2.658069  0.942664
C    -3.087888  -2.481182  -0.495982
O    -2.371091  -2.589842  -1.467985
O    -4.421858  -2.192371  -0.610153
H    -4.277682  -1.542260  1.858911
H    -2.931195  -1.891438  2.942066
H    -3.024039  -3.647954  1.260167
H    -1.563481  -2.701805  0.953455
N    -4.429926  1.391430  2.143251
C    -4.990761  1.312624  0.802538
H    -4.864548  2.021065  2.810806
H    -5.962091  1.818107  0.806333
H    -5.159517  0.273980  0.488022
H    -4.356445  1.810505  0.052662
H    -4.595413  -2.140908  -1.570339
28
Lattice="100 0 0 0 100 0 0 0 100" Properties=species:S:1:pos:R:3
C    -1.926632  2.328692  -0.045293
C    -1.074172  1.538312  0.934991
O    0.047289  1.913094  1.266529
H    -1.358979  3.213029  -0.345570
H    -2.174714  1.743429  -0.941246
H    -2.872386  2.653317  0.412542
N    -1.610378  0.383580  1.445410
C    -2.916733  -0.191652  1.199434
C    -3.292165  -1.000565  2.455994
O    -2.421795  -1.421339  3.218376
H    -1.066041  -0.085886  2.169638
H    -3.649999  0.615525  1.055518
C    -2.965934  -1.100664  -0.056305
C    -1.975468  -2.259984  -0.010885
C    -2.085693  -3.160089  -1.217880
O    -2.924305  -3.085896  -2.092873
O    -1.110186  -4.111613  -1.215425
H    -2.760227  -0.478792  -0.938416
H    -3.984545  -1.487216  -0.197723
H    -2.119326  -2.886924  0.883665
H    -0.939054  -1.898922  0.058863
N    -4.611475  -1.267477  2.670409
C    -5.770665  -0.867403  1.890698
H    -4.766948  -1.864043  3.477749
H    -6.646343  -0.836420  2.548893
H    -5.984994  -1.560440  1.062739
H    -5.637847  0.137936  1.473990
H    -1.260575  -4.651950  -2.015302
28
Lattice="100 0 0 0 100 0 0 0 100" Properties=species:S:1:pos:R:3
C    0.005959  -0.300675  0.218151
C    0.025361  -0.344448  1.737933
O    1.066601  -0.506800  2.368523
H    1.032427  -0.430817  -0.133807
H    -0.377232  0.660717  -0.153600
H    -0.620496  -1.095732  -0.208801
N    -1.173024  -0.186482  2.386081
C    -2.487806  0.029720  1.816900
C    -3.305546  0.811604  2.861284
O    -3.050245  0.720785  4.062039
H    -1.132677  -0.142927  3.404436
H    -2.395689  0.632730  0.901951
C    -3.224403  -1.283791  1.441586
C    -3.381009  -2.254753  2.607492
C    -4.139886  -3.501085  2.221079
O    -4.657459  -3.720812  1.144849
O    -4.191819  -4.387837  3.254699
H    -2.664958  -1.771940  0.631711
H    -4.211924  -1.047792  1.020847
H    -3.906751  -1.793253  3.458194
H    -2.402929  -2.558563  3.008826
N    -4.350810  1.558734  2.406990
C    -4.712015  1.864953  1.031004
H    -4.865640  2.020006  3.150444
H    -5.545022  2.574996  1.046055
H    -5.043203  0.975471  0.476924
H    -3.883858  2.334806  0.480961
H    -4.701350  -5.153550  2.925465
28
Lattice="100 0 0 0 100 0 0 0 100" Properties=species:S:1:pos:R:3
C    1.184841  -0.907202  2.887933
C    0.884163  0.431903  2.244128
O    1.531102  1.431934  2.541913
H    2.273466  -1.007439  2.940148
H    0.801086  -0.888339  3.917265
H    0.765116  -1.782062  2.383891
N    -0.170446  0.551701  1.352564
C    -0.957757  -0.452519  0.629405
C    -1.502551  -1.575636  1.548764
O    -1.510849  -2.755000  1.206519
H    -0.188541  1.487821  0.952816
H    -1.868359  0.084614  0.313996
C    -0.329113  -0.996938  -0.669402
C    1.128181  -1.452550  -0.589129
C    2.108549  -0.297536  -0.594723
O    1.958067  0.751090  -1.187025
O    3.225690  -0.577076  0.131892
H    -0.397454  -0.214174  -1.437240
H    -0.953147  -1.839151  -0.993191
H    1.359912  -2.042801  -1.490405
H    1.323037  -2.116653  0.259969
N    -2.035904  -1.122111  2.716611
C    -2.564979  -2.010984  3.732211
H    -1.894483  -0.143005  2.941258
H    -3.515114  -1.625777  4.123158
H    -1.861564  -2.137868  4.569533
H    -2.734846  -2.988388  3.269116
H    3.787533  0.221198  0.078106
28
Lattice="100 0 0 0 100 0 0 0 100" Properties=species:S:1:pos:R:3
C    0.858477  -0.984585  1.002141
C    0.268704  0.059609  1.934896
O    0.956983  0.695934  2.728729
H    1.608427  -0.502321  0.362542
H    0.116139  -1.483930  0.367572
H    1.381756  -1.737300  1.604406
N    -1.078451  0.260923  1.802926
C    -1.858202  1.122927  2.685916
C    -1.228313  2.516063  2.936825
O    -1.143304  2.973385  4.072067
H    -1.619489  -0.375045  1.224091
H    -2.799514  1.311668  2.143127
C    -2.190138  0.464130  4.036787
C    -2.695973  -0.990625  3.927798
C    -3.864583  -1.135898  2.985285
O    -3.786952  -1.195928  1.768941
O    -5.059435  -1.159843  3.631745
H    -2.931458  1.086719  4.553309
H    -1.289384  0.473005  4.662671
H    -2.978797  -1.345421  4.925519
H    -1.892775  -1.635273  3.547881
N    -0.883002  3.266992  1.847376
C    -0.894884  2.924998  0.437543
H    -0.440638  4.140814  2.114019
H    -0.922153  3.853977  -0.144855
H    -1.789896  2.347623  0.177171
H    -0.009083  2.347593  0.129621
H    -5.744396  -1.222313  2.936735
28
Lattice="100 0 0 0 100 0 0 0 100" Properties=species:S:1:pos:R:3
C    0.860671  -1.012138  -0.349293
C    0.437350  -1.547700  1.003633
O    0.771401  -2.660153  1.409669
H    0.551631  -1.725779  -1.122559
H    1.955992  -0.953854  -0.377154
H    0.445111  -0.024381  -0.582351
N    -0.339661  -0.706423  1.752493
C    -0.844584  -1.094074  3.053029
C    -2.211547  -0.421098  3.214005
O    -2.451847  0.681242  2.738931
H    -0.658751  0.189634  1.395459
H    -0.939147  -2.192052  3.049208
C    0.154442  -0.702840  4.174749
C    -0.115246  -1.305728  5.576477
C    -0.666057  -0.310163  6.593080
O    0.008425  0.193400  7.460605
O    -1.983842  0.013412  6.476207
H    0.219047  0.393524  4.226020
H    1.130598  -1.061319  3.826376
H    0.826548  -1.669426  5.999585
H    -0.784295  -2.178368  5.500422
N    -3.121253  -1.106995  3.995171
C    -4.499433  -0.629067  4.113134
H    -2.973120  -2.109099  4.073620
H    -4.983678  -1.136818  4.953860
H    -5.074235  -0.810372  3.193957
H    -4.485222  0.448945  4.302276
H    -2.374299  -0.457310  5.705392
28
Lattice="100 0 0 0 100 0 0 0 100" Properties=species:S:1:pos:R:3
C    0.255680  0.219978  0.033460
C    -0.021063  0.381476  1.510378
O    0.640382  1.157577  2.209607
H    1.285782  -0.135759  -0.093776
H    0.188834  1.203349  -0.447658
H    -0.429051  -0.473148  -0.469492
N    -1.044153  -0.362773  2.020471
C    -1.311655  -0.403387  3.461345
C    -2.294560  -1.530388  3.807285
O    -2.127337  -2.242240  4.789388
H    -1.416877  -1.112706  1.448277
H    -0.380665  -0.660858  3.987281
C    -1.840592  0.959821  3.987698
C    -1.500861  1.218479  5.454853
C    -0.055322  1.557043  5.846805
O    0.229131  1.732920  7.012057
O    0.887320  1.682865  4.891218
H    -2.933285  0.994688  3.860271
H    -1.438101  1.761164  3.355055
H    -1.789060  0.363085  6.083023
H    -2.097852  2.064572  5.824418
N    -3.359816  -1.663529  2.953069
C    -4.434158  -2.606939  3.219514
H    -3.539076  -0.914666  2.292202
H    -4.853963  -2.971092  2.274646
H    -5.237884  -2.157526  3.821956
H    -4.017352  -3.448427  3.781871
H    0.595428  1.482026  3.963537
28
Lattice="100 0 0 0 100 0 0 0 100" Properties=species:S:1:pos:R:3
C    0.034057  -0.907575  1.735922
C    -0.872367  -0.100091  2.643488
O    -0.527707  0.245861  3.769479
H    0.755730  -1.436520  2.364866
H    0.591850  -0.226024  1.078355
H    -0.497247  -1.623320  1.097989
N    -2.124762  0.245372  2.168887
C    -2.680238  0.076934  0.826079
C    -2.942535  -1.407894  0.452946
O    -2.897820  -1.789659  -0.714076
H    -2.612739  0.874887  2.799750
H    -3.692736  0.507683  0.882756
C    -1.914553  0.812878  -0.300333
C    -2.809808  1.685196  -1.206157
C    -3.931130  0.898318  -1.846455
O    -5.012910  0.690142  -1.331757
O    -3.590770  0.426699  -3.072327
H    -1.383592  0.079212  -0.919328
H    -1.170249  1.474614  0.160767
H    -2.190087  2.145110  -1.985979
H    -3.274500  2.484217  -0.613031
N    -3.273801  -2.204133  1.502498
C    -3.608264  -3.606253  1.352187
H    -3.213491  -1.797294  2.429558
H    -4.605607  -3.818534  1.760763
H    -2.873672  -4.249442  1.857438
H    -3.604828  -3.836320  0.281604
H    -4.330570  -0.144386  -3.357364
28
Lattice="100 0 0 0 100 0 0 0 100" Properties=species:S:1:pos:R:3
C    0.279674  -0.869019  0.026272
C    0.077276  0.028968  1.229379
O    0.880467  0.906990  1.527429
H    -0.135618  -1.876685  0.141586
H    1.354121  -0.931582  -0.169875
H    -0.196785  -0.406450  -0.849390
N    -1.048438  -0.164622  2.013023
C    -2.221170  -1.006892  1.764852
C    -1.913354  -2.525049  1.874822
O    -2.581652  -3.361000  1.269697
H    -1.144494  0.563109  2.715916
H    -2.890019  -0.803217  2.617839
C    -2.997060  -0.656232  0.478028
C    -4.480931  -1.036073  0.556276
C    -5.313056  -0.608852  -0.628749
O    -6.451546  -0.193391  -0.573040
O    -4.651474  -0.764823  -1.813951
H    -2.541404  -1.151632  -0.387179
H    -2.899856  0.428099  0.323984
H    -4.961403  -0.605957  1.445048
H    -4.563845  -2.131118  0.637292
N    -0.900826  -2.835519  2.726731
C    -0.482239  -4.198793  2.987210
H    -0.368905  -2.061708  3.110902
H    -0.491176  -4.411806  4.064512
H    0.527786  -4.389378  2.596973
H    -1.188118  -4.867197  2.483091
H    -5.285788  -0.491983  -2.505040
28
Lattice="100 0 0 0 100 0 0 0 100" Properties=species:S:1:pos:R:3
C    0.096808  -0.658663  1.668720
C    -0.179278  0.796723  1.979020
O    0.674027  1.549561  2.440434
H    1.174475  -0.822307  1.747443
H    -0.242060  -0.952758  0.665927
H    -0.412878  -1.297936  2.402980
N    -1.452515  1.266149  1.739788
C    -2.633444  0.537048  1.284110
C    -3.511502  1.518297  0.473154
O    -4.620095  1.878633  0.863318
H    -1.579060  2.231484  2.035809
H    -2.293690  -0.246243  0.589411
C    -3.437768  -0.151013  2.406193
C    -3.571372  0.677216  3.689264
C    -2.289460  0.681918  4.495077
O    -1.606853  -0.296304  4.727824
O    -1.974932  1.921818  4.958972
H    -2.951544  -1.103257  2.658014
H    -4.436916  -0.379315  2.015015
H    -4.336221  0.213323  4.330742
H    -3.907429  1.699594  3.483593
N    -2.985917  1.976157  -0.701920
C    -1.699157  1.670976  -1.307090
H    -3.580173  2.657047  -1.164529
H    -0.869020  2.214439  -0.833588
H    -1.479767  0.596520  -1.255028
H    -1.740223  1.944994  -2.367009
H    -1.124722  1.825041  5.432317
28
Lattice="100 0 0 0 100 0 0 0 100" Properties=species:S:1:pos:R:3
C    0.266799  -0.522498  -0.064900
C    0.305134  -0.599311  1.453148
O    1.223357  -1.146150  2.051593
H    0.113491  -1.534459  -0.462454
H    1.242994  -0.175959  -0.422663
H    -0.516559  0.135818  -0.460928
N    -0.760505  0.008961  2.084854
C    -1.080516  -0.136030  3.512270
C    -2.311601  0.712051  3.878125
O    -3.058806  0.370900  4.788312
H    -1.556697  0.208578  1.487393
H    -1.378824  -1.174201  3.726941
C    0.086485  0.198546  4.469247
C    0.722202  1.567503  4.251212
C    1.857895  1.842513  5.210329
O    2.207807  1.142893  6.135205
O    2.469687  3.029142  4.914154
H    0.851763  -0.576583  4.363621
H    -0.313357  0.124409  5.489385
H    -0.001466  2.389222  4.377369
H    1.119796  1.670865  3.230520
N    -2.492048  1.854575  3.144894
C    -3.546110  2.805960  3.449061
H    -1.748046  2.133325  2.514071
H    -3.981059  3.202500  2.523405
H    -3.178163  3.644699  4.059096
H    -4.318613  2.280055  4.019385
H    3.177843  3.133460  5.578815
28
Lattice="100 0 0 0 100 0 0 0 100" Properties=species:S:1:pos:R:3
C    1.447760  0.054970  0.055721
C    0.794913  -0.376937  1.345959
O    1.456612  -0.841811  2.287347
H    0.739420  0.403060  -0.704955
H    2.022585  -0.788185  -0.346735
H    2.155186  0.862391  0.283402
N    -0.557252  -0.260474  1.406250
C    -1.329508  -0.410139  2.640514
C    -0.672097  0.455289  3.756354
O    -0.290818  1.591648  3.497514
H    -1.011305  0.218248  0.638573
H    -2.270397  0.128475  2.446351
C    -1.750443  -1.856485  2.971777
C    -0.649712  -2.903550  3.247629
C    -0.200322  -3.645130  1.985295
O    -0.929754  -4.413336  1.395982
O    1.068083  -3.430868  1.571540
H    -2.375187  -2.228871  2.146653
H    -2.428659  -1.799555  3.837209
H    -1.074247  -3.686490  3.890873
H    0.206064  -2.459175  3.770346
N    -0.657025  -0.073407  5.009503
C    -0.076911  0.640291  6.133165
H    -0.867784  -1.056045  5.124213
H    -0.648059  0.432187  7.045961
H    -0.116867  1.711804  5.913131
H    0.975104  0.360606  6.294136
H    1.424908  -2.621858  2.017398
28
Lattice="100 0 0 0 100 0 0 0 100" Properties=species:S:1:pos:R:3
C    0.256099  0.657946  0.285024
C    0.103906  0.367636  1.764273
O    1.001594  0.590708  2.572992
H    0.077999  1.730802  0.126475
H    -0.441038  0.092450  -0.345991
H    1.284653  0.438680  -0.018782
N    -1.111654  -0.153761  2.134489
C    -1.563355  -0.200077  3.526218
C    -1.272253  1.162899  4.219582
O    -1.564378  2.206993  3.642323
H    -1.837517  -0.141694  1.428586
H    -2.663245  -0.210130  3.469393
C    -1.171608  -1.491493  4.265376
C    0.342577  -1.802021  4.368119
C    0.727415  -2.439577  5.674342
O    1.240382  -3.522708  5.842703
O    0.433705  -1.605421  6.733522
H    -1.668095  -2.330858  3.758701
H    -1.622618  -1.446093  5.267177
H    0.921461  -0.872271  4.257651
H    0.663198  -2.468842  3.562340
N    -0.797592  1.125836  5.491221
C    -0.492982  2.354209  6.204130
H    -0.451993  0.257270  5.884318
H    0.434577  2.818649  5.836460
H    -0.385254  2.130455  7.271063
H    -1.308277  3.072693  6.062810
H    0.714966  -2.080645  7.538332
28
Lattice="100 0 0 0 100 0 0 0 100" Properties=species:S:1:pos:R:3
C    0.052661  -0.879585  0.379447
C    -0.164232  0.221074  1.400085
O    0.717866  1.039384  1.642689
H    0.569917  -0.442161  -0.481117
H    -0.848162  -1.397477  0.039926
H    0.727844  -1.623982  0.823602
N    -1.341955  0.257047  2.129276
C    -2.646929  -0.374335  1.899708
C    -2.570652  -1.913275  1.740665
O    -3.295438  -2.520616  0.956720
H    -1.349255  1.063408  2.750086
H    -3.182958  -0.243257  2.854994
C    -3.533835  0.305702  0.842825
C    -3.001673  0.331041  -0.585312
C    -3.906223  1.100949  -1.520421
O    -4.887098  1.742582  -1.208576
O    -3.474506  1.000743  -2.811227
H    -3.720330  1.336715  1.175426
H    -4.506250  -0.203739  0.855473
H    -2.882571  -0.683676  -0.989906
H    -2.011142  0.808725  -0.647706
N    -1.699263  -2.518515  2.593634
C    -1.473477  -3.950331  2.598827
H    -1.096408  -1.917093  3.144762
H    -2.257070  -4.414752  1.991196
H    -1.526058  -4.348217  3.620558
H    -0.494210  -4.207640  2.167845
H    -4.100058  1.530288  -3.342730
28
Lattice="100 0 0 0 100 0 0 0 100" Properties=species:S:1:pos:R:3
C    -0.403424  1.420119  0.130048
C    -0.284966  1.144004  1.620029
O    0.678850  1.534193  2.273479
H    -0.375943  0.490526  -0.454133
H    -1.329999  1.956440  -0.119762
H    0.450557  2.038587  -0.157694
N    -1.286471  0.419635  2.217503
C    -2.505978  -0.096001  1.632325
C    -3.709952  0.432809  2.438174
O    -3.628962  0.594179  3.652249
H    -1.211015  0.340866  3.230679
H    -2.555483  0.251498  0.593420
C    -2.556198  -1.643109  1.643917
C    -1.369038  -2.292727  0.923396
C    -0.085997  -2.206159  1.728187
O    0.025604  -2.526902  2.891894
O    0.955353  -1.752162  0.977746
H    -3.494788  -1.973869  1.175189
H    -2.580703  -1.990038  2.687074
H    -1.217560  -1.868697  -0.077562
H    -1.576398  -3.365730  0.793640
N    -4.869229  0.658661  1.753003
C    -5.092134  0.576474  0.318523
H    -5.633485  0.975573  2.341447
H    -6.140603  0.820090  0.118579
H    -4.908833  -0.433923  -0.074945
H    -4.472290  1.291534  -0.243086
H    1.720921  -1.690520  1.582859
28
Lattice="100 0 0 0 100 0 0 0 100" Properties=species:S:1:pos:R:3
C    -0.255023  2.017853  2.300651
C    -0.160823  0.512055  2.164508
O    0.699510  -0.155593  2.733840
H    0.613936  2.363029  2.866246
H    -1.170245  2.310006  2.834821
H    -0.278707  2.517844  1.322729
N    -1.091371  -0.100588  1.355166
C    -2.277744  0.489601  0.758481
C    -3.359963  0.991399  1.746974
O    -3.969102  2.027038  1.467258
H    -0.996228  -1.112414  1.331492
H    -1.993702  1.413993  0.233635
C    -2.835656  -0.487603  -0.295971
C    -4.099357  -0.012863  -1.012776
C    -5.376826  -0.318419  -0.260152
O    -5.484801  -1.089596  0.672952
O    -6.432803  0.351557  -0.786968
H    -3.040916  -1.461860  0.172637
H    -2.037053  -0.645457  -1.034347
H    -4.189137  -0.522456  -1.985183
H    -4.074271  1.062282  -1.235501
N    -3.601254  0.320051  2.906941
C    -3.224337  -1.036507  3.288169
H    -4.359218  0.747483  3.430376
H    -3.832525  -1.320637  4.153323
H    -2.168789  -1.107994  3.578972
H    -3.440442  -1.758071  2.488961
H    -7.212424  0.088743  -0.260341
28
Lattice="100 0 0 0 100 0 0 0 100" Properties=species:S:1:pos:R:3
C    0.140502  0.471884  0.284378
C    -0.030962  0.253476  1.774392
O    0.918772  0.311426  2.548159
H    0.920946  1.225608  0.142019
H    -0.766739  0.775037  -0.247604
H    0.495437  -0.465929  -0.165771
N    -1.284464  -0.095577  2.252346
C    -2.589851  0.037954  1.598998
C    -2.721855  -0.862458  0.342069
O    -3.395556  -0.525584  -0.629221
H    -1.289322  -0.152105  3.267732
H    -3.306563  -0.389430  2.320753
C    -3.012299  1.497977  1.340490
C    -4.530935  1.667407  1.204087
C    -4.999169  3.097482  1.083783
O    -5.974765  3.566301  1.631930
O    -4.207362  3.834067  0.249214
H    -2.518232  1.884432  0.440685
H    -2.647930  2.094639  2.189285
H    -5.062458  1.236649  2.062777
H    -4.869548  1.131707  0.303947
N    -2.081863  -2.057733  0.442784
C    -2.090540  -3.045856  -0.617747
H    -1.484550  -2.193045  1.251690
H    -2.388001  -4.029587  -0.231396
H    -1.102705  -3.136042  -1.093084
H    -2.814937  -2.721116  -1.371890
H    -4.611293  4.723104  0.221622
28
Lattice="100 0 0 0 100 0 0 0 100" Properties=species:S:1:pos:R:3
C    0.360258  -0.145724  -0.285556
C    0.096325  -0.285884  1.202600
O    0.682583  -1.108920  1.899485
H    1.434012  0.015746  -0.438707
H    -0.195658  0.671789  -0.761208
H    0.097847  -1.090415  -0.778372
N    -0.837058  0.581623  1.717769
C    -1.326959  0.454753  3.092911
C    -2.679929  1.163782  3.241511
O    -3.625422  0.630895  3.810700
H    -1.416585  1.097144  1.064753
H    -1.521411  -0.607178  3.302497
C    -0.275585  0.959618  4.109039
C    -0.607808  0.643036  5.570421
C    -1.633684  1.492026  6.291082
O    -2.265133  1.138710  7.261170
O    -1.737282  2.759733  5.779292
H    -0.105547  2.037442  3.974486
H    0.661176  0.448930  3.853200
H    0.311682  0.743093  6.170244
H    -0.928112  -0.400165  5.690666
N    -2.747736  2.417090  2.687051
C    -3.912101  3.261601  2.892119
H    -1.868310  2.881312  2.483359
H    -3.991904  3.988466  2.075658
H    -3.865084  3.799854  3.851729
H    -4.803342  2.626422  2.903287
H    -2.394101  3.204898  6.349106
28
Lattice="100 0 0 0 100 0 0 0 100" Properties=species:S:1:pos:R:3
C    -0.116135  0.328982  -0.009413
C    0.008052  -0.187108  1.409868
O    1.070610  -0.138719  2.022200
H    -0.199097  1.423962  0.022890
H    -0.971031  -0.060651  -0.571558
H    0.813228  0.087222  -0.535881
N    -1.104008  -0.748741  2.016359
C    -2.504797  -0.757739  1.584435
C    -2.781529  -1.717510  0.398768
O    -3.827272  -1.650807  -0.244236
H    -0.920682  -0.975573  2.989995
H    -3.051114  -1.227096  2.420002
C    -3.078044  0.667378  1.418362
C    -4.589384  0.768699  1.188529
C    -4.957994  0.877953  -0.276714
O    -4.251555  1.340134  -1.148566
O    -6.236447  0.474046  -0.500154
H    -2.577806  1.186532  0.590945
H    -2.810546  1.203313  2.338977
H    -4.968122  1.691746  1.658151
H    -5.149595  -0.058782  1.640542
N    -1.830658  -2.666763  0.194523
C    -1.945697  -3.682778  -0.832316
H    -0.999948  -2.622230  0.774565
H    -1.140151  -3.590413  -1.574202
H    -2.909127  -3.542023  -1.333715
H    -1.912015  -4.690755  -0.396494
H    -6.392303  0.604718  -1.455369
28
Lattice="100 0 0 0 100 0 0 0 100" Properties=species:S:1:pos:R:3
C    -1.285689  1.587915  0.818752
C    -0.925560  0.905509  2.127415
O    0.002446  1.287417  2.833811
H    -1.404013  2.662336  1.002995
H    -2.197997  1.200619  0.348229
H    -0.448273  1.467080  0.119762
N    -1.722716  -0.153617  2.473024
C    -1.477747  -1.018915  3.624779
C    -1.136045  -0.240587  4.919690
O    -0.162826  -0.543719  5.605071
H    -2.431310  -0.457278  1.815814
H    -2.432471  -1.537044  3.808465
C    -0.404770  -2.079764  3.318107
C    -0.417999  -3.286718  4.253974
C    -1.641389  -4.159165  4.122427
O    -2.599835  -3.959532  3.398553
O    -1.567273  -5.250155  4.936080
H    0.579894  -1.599151  3.369703
H    -0.563646  -2.417678  2.284589
H    -0.325485  -2.968263  5.303011
H    0.459932  -3.924624  4.071752
N    -2.018982  0.713716  5.343034
C    -3.207229  1.232619  4.693124
H    -1.689675  1.195991  6.173373
H    -3.846334  1.695350  5.454781
H    -3.786032  0.426621  4.226030
H    -2.980137  1.988097  3.924553
H    -2.394002  -5.749405  4.789096
28
Lattice="100 0 0 0 100 0 0 0 100" Properties=species:S:1:pos:R:3
C    0.073502  1.163432  0.470332
C    0.160740  0.504453  1.839039
O    1.209805  0.483922  2.476171
H    -0.276305  0.472006  -0.307557
H    -0.607862  2.026661  0.483736
H    1.075019  1.514912  0.209533
N    -0.976639  -0.081238  2.339164
C    -2.326532  -0.033329  1.812496
C    -3.261059  0.448800  2.940672
O    -3.013013  0.181184  4.113919
H    -0.910917  -0.378518  3.312848
H    -2.349904  0.671444  0.971285
C    -2.825422  -1.417326  1.334584
C    -1.995218  -1.983477  0.189214
C    -2.463877  -3.348034  -0.262643
O    -3.420361  -3.956294  0.167982
O    -1.664850  -3.836508  -1.254368
H    -3.880268  -1.347163  1.031683
H    -2.802287  -2.106556  2.190654
H    -0.934753  -2.065362  0.471719
H    -2.016913  -1.323300  -0.693218
N    -4.383570  1.131669  2.576073
C    -4.779910  1.559041  1.243940
H    -4.980703  1.379323  3.358807
H    -5.721691  2.111034  1.326157
H    -4.951818  0.710513  0.565579
H    -4.040107  2.232611  0.786826
H    -2.032358  -4.710833  -1.488819
28
Lattice="100 0 0 0 100 0 0 0 100" Properties=species:S:1:pos:R:3
C    0.134802  0.300146  0.715667
C    -0.150394  -0.520701  1.956050
O    0.708902  -1.242654  2.453579
H    1.158365  0.677272  0.795797
H    -0.544738  1.139471  0.542927
H    0.083716  -0.365483  -0.157406
N    -1.425111  -0.522034  2.504546
C    -2.554199  0.402020  2.358513
C    -2.959695  0.657177  0.885180
O    -3.328908  1.761632  0.494707
H    -1.433860  -1.078903  3.356441
H    -3.415701  -0.155952  2.764484
C    -2.488723  1.694343  3.195805
C    -1.315981  2.650602  2.956542
C    0.043442  2.243043  3.482584
O    1.102039  2.538545  2.968925
O    -0.029580  1.531992  4.645229
H    -2.511755  1.408902  4.256327
H    -3.418812  2.240269  2.989002
H    -1.547588  3.601029  3.465617
H    -1.199121  2.904479  1.897338
N    -2.950858  -0.459465  0.106832
C    -3.264426  -0.429374  -1.308097
H    -2.546072  -1.298803  0.507939
H    -3.937080  -1.255397  -1.571740
H    -2.356787  -0.498924  -1.926980
H    -3.760716  0.522666  -1.522526
H    0.894224  1.317107  4.879933
28
Lattice="100 0 0 0 100 0 0 0 100" Properties=species:S:1:pos:R:3
C    -0.799208  0.293574  0.208084
C    -0.442912  -0.150105  1.616624
O    0.705503  -0.433061  1.938083
H    -0.105842  -0.171486  -0.499211
H    -0.669146  1.383550  0.150581
H    -1.831895  0.054376  -0.077753
N    -1.525686  -0.228816  2.470355
C    -1.466002  -0.217505  3.926931
C    -1.216514  1.226087  4.437727
O    -0.764815  2.100155  3.703772
H    -2.384802  0.154906  2.092562
H    -2.465586  -0.528011  4.266098
C    -0.444371  -1.209484  4.521170
C    -0.680940  -2.657605  4.102475
C    -1.950872  -3.260253  4.652331
O    -2.712968  -2.739349  5.446178
O    -2.166348  -4.511109  4.159696
H    -0.495066  -1.138628  5.615218
H    0.560954  -0.911157  4.208794
H    0.151045  -3.292075  4.446243
H    -0.688218  -2.765762  3.008671
N    -1.544323  1.492537  5.738708
C    -2.120598  0.627307  6.755143
H    -1.317200  2.445835  6.007392
H    -2.906910  1.168244  7.298369
H    -1.367812  0.289511  7.484946
H    -2.574737  -0.262706  6.308109
H    -2.990729  -4.826902  4.578353
28
Lattice="100 0 0 0 100 0 0 0 100" Properties=species:S:1:pos:R:3
C    0.100961  -0.754259  0.214933
C    0.101097  -0.527357  1.715941
O    1.112822  -0.665897  2.396540
H    1.122670  -1.006512  -0.079907
H    -0.215147  0.142820  -0.336964
H    -0.560757  -1.586451  -0.060619
N    -1.092742  -0.189263  2.312301
C    -2.349337  0.168644  1.688833
C    -2.708213  1.616629  2.082121
O    -2.442033  2.044467  3.202189
H    -1.007608  0.068494  3.294555
H    -2.229033  0.080406  0.602475
C    -3.508523  -0.749313  2.142087
C    -3.368476  -2.204710  1.678071
C    -2.186446  -2.968422  2.239277
O    -1.367433  -3.568687  1.574986
O    -2.168790  -2.956371  3.600455
H    -4.455446  -0.348509  1.748840
H    -3.581404  -0.700751  3.237601
H    -3.295650  -2.267962  0.585062
H    -4.274065  -2.755059  1.977513
N    -3.371232  2.370162  1.157234
C    -3.703522  2.014488  -0.213168
H    -3.607262  3.302046  1.483891
H    -4.236503  2.855968  -0.667555
H    -4.364916  1.137453  -0.268080
H    -2.808727  1.819969  -0.823150
H    -1.365473  -3.446706  3.862653
28
Lattice="100 0 0 0 100 0 0 0 100" Properties=species:S:1:pos:R:3
C    0.832986  -0.672837  0.509304
C    0.603551  -0.334493  1.969693
O    1.517839  -0.303220  2.788791
H    1.110175  -1.732811  0.438319
H    1.683191  -0.087851  0.140641
H    -0.037493  -0.492890  -0.133411
N    -0.696083  -0.056244  2.308159
C    -1.182666  0.168418  3.670937
C    -0.152132  0.868145  4.588796
O    0.173615  0.387863  5.681260
H    -1.403039  -0.156871  1.588945
H    -2.015559  0.888358  3.578960
C    -1.751720  -1.104739  4.313212
C    -0.762179  -2.290671  4.439181
C    -0.707540  -2.882080  5.846093
O    -0.986572  -4.035750  6.097248
O    -0.319342  -2.024348  6.811749
H    -2.617983  -1.418128  3.713224
H    -2.154865  -0.827411  5.296936
H    0.255455  -1.967643  4.176016
H    -1.036210  -3.103538  3.759623
N    0.266994  2.113352  4.247510
C    0.064732  2.838107  3.006995
H    0.964307  2.474874  4.891868
H    0.218720  3.906058  3.198749
H    -0.961104  2.712018  2.641530
H    0.760964  2.519798  2.216128
H    -0.117428  -1.133419  6.410735
28
Lattice="100 0 0 0 100 0 0 0 100" Properties=species:S:1:pos:R:3
C    -0.172429  -0.561675  -0.129992
C    -0.078214  -0.167048  1.332433
O    1.002374  -0.115865  1.914367
H    0.824773  -0.451213  -0.564552
H    -0.887424  0.032503  -0.711148
H    -0.464375  -1.617846  -0.208034
N    -1.241858  0.108566  2.014631
C    -2.632437  0.033398  1.573317
C    -3.338669  1.352873  1.978147
O    -4.074279  1.412455  2.959921
H    -1.088352  0.283757  3.006564
H    -2.622342  -0.050277  0.478173
C    -3.394839  -1.162221  2.164662
C    -2.727326  -2.514402  1.897304
C    -1.510080  -2.754546  2.768461
O    -1.440403  -2.519954  3.956048
O    -0.481140  -3.302593  2.062233
H    -4.409077  -1.161699  1.741617
H    -3.514003  -1.013983  3.245531
H    -2.463741  -2.649567  0.840248
H    -3.440044  -3.315051  2.149217
N    -3.085714  2.456333  1.212665
C    -2.177292  2.594621  0.087608
H    -3.516986  3.298342  1.581144
H    -2.399899  1.867160  -0.705601
H    -1.122887  2.485689  0.380911
H    -2.311770  3.592487  -0.342780
H    0.261384  -3.393234  2.691857
28
Lattice="100 0 0 0 100 0 0 0 100" Properties=species:S:1:pos:R:3
C    -0.940841  1.234333  -0.365285
C    -0.452432  1.343242  1.069855
O    0.617174  1.872614  1.357042
H    -0.185268  1.691204  -1.009281
H    -1.897242  1.755034  -0.514728
H    -1.083517  0.187469  -0.668037
N    -1.267561  0.828587  2.050259
C    -2.510477  0.081516  1.881738
C    -3.417632  0.477322  3.071473
O    -3.384602  -0.154614  4.127599
H    -0.870420  0.870789  2.986329
H    -2.973945  0.410388  0.943248
C    -2.288820  -1.439511  1.829773
C    -3.433286  -2.223364  1.153252
C    -4.772046  -2.009974  1.821281
O    -5.543695  -1.105151  1.561708
O    -5.020220  -2.937739  2.779242
H    -2.128190  -1.804500  2.853295
H    -1.368870  -1.629736  1.260233
H    -3.187420  -3.292315  1.161724
H    -3.540823  -1.897652  0.109736
N    -4.187437  1.585503  2.914727
C    -4.397008  2.351394  1.697479
H    -4.763719  1.797892  3.722517
H    -3.454085  2.767798  1.316584
H    -5.056971  3.193362  1.930537
H    -4.879139  1.749669  0.912406
H    -5.857546  -2.672544  3.207549
28
Lattice="100 0 0 0 100 0 0 0 100" Properties=species:S:1:pos:R:3
C    -0.031123  0.747215  0.142456
C    -0.075416  0.259159  1.579185
O    0.618795  -0.671543  1.979119
H    1.007557  0.984802  -0.116692
H    -0.657338  1.627850  -0.047567
H    -0.354170  -0.069465  -0.515547
N    -0.936437  0.940644  2.403559
C    -1.224831  0.472247  3.760776
C    -2.591388  0.983273  4.242190
O    -3.393718  0.195242  4.738901
H    -1.609818  1.563103  1.972036
H    -1.342773  -0.620570  3.721421
C    -0.065550  0.764673  4.743302
C    -0.270184  0.136048  6.121668
C    -1.146580  0.939333  7.057127
O    -1.426165  2.117115  6.941041
O    -1.569389  0.189329  8.107444
H    0.097100  1.844849  4.847265
H    0.833971  0.334408  4.286576
H    0.700768  0.034256  6.632636
H    -0.674869  -0.883300  6.051052
N    -2.919215  2.305217  4.059188
C    -2.022581  3.456966  3.991967
H    -3.835065  2.496516  4.460041
H    -2.554576  4.292727  3.521210
H    -1.142835  3.232995  3.380606
H    -1.680486  3.758523  4.992669
H    -2.107589  0.783697  8.665452
28
Lattice="100 0 0 0 100 0 0 0 100" Properties=species:S:1:pos:R:3
C    -0.573646  -1.044768  -0.052006
C    -0.389064  -0.577123  1.381087
O    0.706247  -0.259615  1.829222
H    0.055414  -1.928294  -0.216614
H    -0.213413  -0.257547  -0.725734
H    -1.611089  -1.287908  -0.313467
N    -1.547742  -0.514447  2.127083
C    -1.537089  -0.278821  3.574529
C    -2.920747  -0.532117  4.191410
O    -3.028157  -0.953845  5.336966
H    -2.336919  -1.040687  1.766758
H    -0.867373  -1.003377  4.062272
C    -1.019206  1.126716  3.964891
C    -1.797691  2.296337  3.336256
C    -1.174327  3.616249  3.724441
O    -1.496051  4.295026  4.677011
O    -0.158530  3.962967  2.882033
H    0.034109  1.181537  3.666394
H    -1.065243  1.193362  5.060664
H    -2.833948  2.318494  3.696150
H    -1.793357  2.200353  2.241741
N    -3.999725  -0.249504  3.393433
C    -5.360741  -0.334650  3.896929
H    -3.836994  0.280792  2.544086
H    -6.039588  -0.644012  3.093459
H    -5.707039  0.624042  4.311955
H    -5.380082  -1.079336  4.698857
H    0.210970  4.794958  3.236934
28
Lattice="100 0 0 0 100 0 0 0 100" Properties=species:S:1:pos:R:3
C    0.153835  -0.393751  1.752577
C    -0.190085  0.877584  2.508890
O    0.603883  1.402634  3.285116
H    1.231438  -0.555477  1.840227
H    -0.120154  -0.347463  0.689678
H    -0.365178  -1.253035  2.199520
N    -1.431854  1.421423  2.298125
C    -2.530543  0.883548  1.523575
C    -3.462670  2.062997  1.193813
O    -3.523737  3.047441  1.927488
H    -1.639067  2.286529  2.798959
H    -2.144525  0.454283  0.587270
C    -3.328441  -0.232653  2.259468
C    -3.815111  0.155427  3.661317
C    -2.743254  0.299175  4.723787
O    -2.703851  1.174454  5.559119
O    -1.831133  -0.718823  4.680797
H    -2.697093  -1.128317  2.322641
H    -4.199133  -0.508663  1.646183
H    -4.501233  -0.628305  4.019872
H    -4.377223  1.096872  3.653746
N    -4.254427  1.943013  0.088500
C    -4.192935  0.934366  -0.958050
H    -4.855600  2.747591  -0.059221
H    -4.945877  1.179291  -1.714155
H    -4.420612  -0.072388  -0.580774
H    -3.212805  0.909426  -1.457419
H    -1.171377  -0.509237  5.370443
28
Lattice="100 0 0 0 100 0 0 0 100" Properties=species:S:1:pos:R:3
C    -0.272562  1.198589  -0.320584
C    0.213011  0.665542  1.015948
O    1.384289  0.772792  1.375989
H    -1.009912  2.003976  -0.189852
H    -0.753113  0.416445  -0.924956
H    0.591808  1.591110  -0.861831
N    -0.718444  0.061298  1.822151
C    -2.141248  -0.055355  1.569469
C    -3.004913  1.228282  1.661042
O    -4.077777  1.244816  1.055518
H    -0.367145  -0.288386  2.715392
H    -2.289496  -0.359806  0.522921
C    -2.800149  -1.167438  2.418796
C    -3.121244  -0.859850  3.886465
C    -1.962546  -0.914878  4.852087
O    -0.779405  -0.966786  4.567838
O    -2.391534  -0.894396  6.140575
H    -2.173531  -2.067801  2.347857
H    -3.752940  -1.398828  1.926925
H    -3.880167  -1.563902  4.257017
H    -3.590463  0.132185  3.993672
N    -2.612544  2.304814  2.405449
C    -1.435909  2.553148  3.233398
H    -3.283116  3.064026  2.326788
H    -1.649841  3.429028  3.856612
H    -0.534316  2.763005  2.642139
H    -1.215365  1.715703  3.902772
H    -1.587944  -0.918683  6.696392
28
Lattice="100 0 0 0 100 0 0 0 100" Properties=species:S:1:pos:R:3
C    -0.788247  -0.270783  0.386554
C    -0.510071  -1.112516  1.622476
O    -0.143151  -2.282273  1.537774
H    -0.099439  0.583031  0.310562
H    -1.812379  0.127265  0.378304
H    -0.647786  -0.910573  -0.488324
N    -0.665990  -0.511900  2.845714
C    -1.179836  0.818060  3.133126
C    -0.372272  1.504339  4.267431
O    -0.936144  2.023128  5.230204
H    -0.552682  -1.130204  3.651645
H    -1.019356  1.438873  2.238138
C    -2.691291  0.842462  3.446970
C    -3.212639  -0.325077  4.312761
C    -2.455493  -0.518541  5.606742
O    -1.377709  -1.080957  5.702589
O    -3.108822  -0.006895  6.675501
H    -3.242138  0.805618  2.496403
H    -2.922954  1.798003  3.932838
H    -3.124193  -1.265185  3.752124
H    -4.273268  -0.154179  4.530779
N    0.985316  1.537281  4.146570
C    1.836671  1.099634  3.050689
H    1.433032  1.980994  4.941977
H    1.422110  1.393443  2.077532
H    1.996584  0.013136  3.045346
H    2.807757  1.596945  3.154004
H    -2.510195  -0.120317  7.439823
28
Lattice="100 0 0 0 100 0 0 0 100" Properties=species:S:1:pos:R:3
C    0.268367  0.716638  0.518285
C    -0.126190  -0.225198  1.642290
O    0.705274  -0.800652  2.334430
H    0.900991  0.170517  -0.192123
H    0.875285  1.527438  0.939883
H    -0.582416  1.154170  -0.018789
N    -1.485195  -0.359542  1.838869
C    -2.054009  -1.362317  2.746175
C    -3.578026  -1.460929  2.584320
O    -4.162739  -2.520201  2.780684
H    -2.074180  -0.074166  1.063534
H    -1.669992  -2.359769  2.483497
C    -1.685952  -1.124863  4.230746
C    -2.135599  0.232989  4.788302
C    -1.588849  0.527697  6.166405
O    -0.985161  1.529047  6.487846
O    -1.866719  -0.476203  7.048440
H    -0.596605  -1.218619  4.312726
H    -2.134756  -1.942543  4.809025
H    -3.234666  0.274383  4.861578
H    -1.805620  1.055433  4.142206
N    -4.224762  -0.305446  2.227811
C    -5.674517  -0.238358  2.150083
H    -3.707565  0.565682  2.280145
H    -5.974930  0.479078  1.377498
H    -6.126462  0.056414  3.109494
H    -6.048647  -1.233645  1.890141
H    -1.478991  -0.196350  7.900225
28
Lattice="100 0 0 0 100 0 0 0 100" Properties=species:S:1:pos:R:3
C    -0.493648  -0.896675  -0.321522
C    -0.686072  0.034095  0.863352
O    0.267978  0.472243  1.501656
H    0.299048  -0.492582  -0.961051
H    -1.398586  -1.055573  -0.921011
H    -0.148746  -1.869361  0.053736
N    -1.996335  0.338200  1.140918
C    -2.563927  1.018167  2.308520
C    -3.020758  2.478158  2.093565
O    -4.083265  2.839466  2.637403
H    -2.684387  -0.090501  0.533562
H    -3.519840  0.504302  2.481949
C    -1.742552  0.873764  3.610329
C    -2.472189  1.385706  4.868603
C    -3.772837  0.638340  5.169876
O    -3.821548  -0.312738  5.921592
O    -4.880361  1.079066  4.532119
H    -0.781770  1.390283  3.514799
H    -1.511762  -0.193541  3.735692
H    -2.662690  2.465731  4.791168
H    -1.811644  1.223490  5.727936
N    -2.306824  3.366956  1.371320
C    -1.013499  3.242014  0.714194
H    -2.767354  4.272316  1.326445
H    -0.540825  4.230534  0.698959
H    -1.114208  2.889128  -0.322942
H    -0.353464  2.554798  1.253842
H    -4.652050  1.808540  3.885435
28
Lattice="100 0 0 0 100 0 0 0 100" Properties=species:S:1:pos:R:3
C    0.612941  -0.384211  0.776991
C    -0.121131  -0.353548  2.100066
O    0.467912  -0.132236  3.151652
H    1.096037  0.588383  0.623640
H    0.006564  -0.612660  -0.103287
H    1.411818  -1.132231  0.856813
N    -1.481910  -0.643176  2.142334
C    -2.491226  -0.692867  1.085904
C    -2.195558  -1.744451  -0.005169
O    -2.558009  -1.576265  -1.177610
H    -1.837683  -0.527590  3.088490
H    -3.379677  -1.121654  1.581014
C    -2.973998  0.669662  0.534681
C    -1.948593  1.716275  0.089487
C    -1.197848  1.627872  -1.244810
O    -0.322005  2.428957  -1.497005
O    -1.561037  0.701634  -2.150724
H    -3.556642  1.129944  1.346351
H    -3.698313  0.462727  -0.266347
H    -1.185488  1.879305  0.862625
H    -2.473402  2.681935  0.023181
N    -1.611706  -2.877914  0.435243
C    -1.273826  -3.992140  -0.431650
H    -1.311589  -2.888208  1.405136
H    -1.739139  -4.919388  -0.072682
H    -0.185586  -4.134716  -0.480681
H    -1.649659  -3.766822  -1.434392
H    -2.131499  -0.021231  -1.770887
28
Lattice="100 0 0 0 100 0 0 0 100" Properties=species:S:1:pos:R:3
C    -1.027484  2.161761  1.002135
C    -0.283269  1.081705  1.766270
O    0.854733  1.243802  2.191458
H    -0.351666  3.012861  0.887721
H    -1.925184  2.495728  1.541622
H    -1.343415  1.819223  0.007193
N    -0.946089  -0.107761  1.987700
C    -2.240083  -0.528546  1.463523
C    -2.962106  -1.320125  2.574950
O    -3.094212  -2.551902  2.524228
H    -0.364933  -0.818163  2.427928
H    -2.824636  0.380323  1.258208
C    -2.123886  -1.349672  0.173764
C    -3.486597  -1.708231  -0.465936
C    -3.658671  -3.195434  -0.779593
O    -3.920409  -3.610423  -1.887529
O    -3.505903  -4.033443  0.267205
H    -1.545500  -2.257546  0.393229
H    -1.520818  -0.768303  -0.535448
H    -3.637103  -1.165118  -1.404280
H    -4.313612  -1.420342  0.204551
N    -3.422481  -0.622959  3.641570
C    -3.310864  0.804266  3.902079
H    -3.833615  -1.210020  4.361451
H    -3.917122  1.040656  4.782056
H    -3.701931  1.396242  3.063477
H    -2.273675  1.109142  4.097491
H    -3.316592  -3.521319  1.099449
28
Lattice="100 0 0 0 100 0 0 0 100" Properties=species:S:1:pos:R:3
C    -0.075705  0.496225  0.511713
C    -0.362931  0.550027  1.997954
O    0.463255  0.968395  2.807118
H    0.141448  -0.536739  0.205057
H    0.808697  1.109583  0.320497
H    -0.911173  0.843374  -0.107081
N    -1.579545  0.085242  2.446176
C    -2.743912  -0.417091  1.716856
C    -2.396558  -1.540792  0.714293
O    -2.667454  -1.455017  -0.481918
H    -1.674296  0.160301  3.455145
H    -3.374900  -0.872462  2.493142
C    -3.590243  0.671764  1.030588
C    -3.817210  1.932393  1.865206
C    -4.553377  1.727077  3.168038
O    -4.673113  0.678989  3.774944
O    -5.072307  2.895960  3.634470
H    -4.553597  0.222042  0.753071
H    -3.117196  0.957776  0.082501
H    -4.359687  2.686768  1.279909
H    -2.854910  2.403377  2.127181
N    -1.785501  -2.651001  1.224875
C    -1.439008  -2.954177  2.604293
H    -1.572747  -3.345913  0.516327
H    -0.511592  -2.459131  2.926051
H    -1.307638  -4.037982  2.698276
H    -2.243864  -2.660708  3.291050
H    -5.490514  2.682837  4.491646
28
Lattice="100 0 0 0 100 0 0 0 100" Properties=species:S:1:pos:R:3
C    -0.196883  -0.212657  -0.186654
C    0.249321  -0.079490  1.255038
O    1.437267  -0.097629  1.571018
H    -1.044179  0.429338  -0.451341
H    -0.502894  -1.249509  -0.387128
H    0.661594  0.021047  -0.822030
N    -0.712453  0.021446  2.236506
C    -2.168462  0.132705  2.148653
C    -2.799969  -0.950406  1.246515
O    -3.487845  -0.665053  0.265738
H    -0.304373  0.118394  3.162018
H    -2.526453  -0.064295  3.170861
C    -2.639982  1.548960  1.775057
C    -4.124731  1.818609  2.022096
C    -4.537587  1.784738  3.473363
O    -3.838860  1.471394  4.419186
O    -5.839813  2.153774  3.627018
H    -2.430856  1.735395  0.713856
H    -2.031968  2.253424  2.359008
H    -4.749311  1.099575  1.470592
H    -4.405855  2.804733  1.624038
N    -2.580463  -2.250115  1.600270
C    -1.827607  -2.777190  2.727480
H    -3.006020  -2.912490  0.959392
H    -2.138192  -3.814299  2.896228
H    -2.042687  -2.215797  3.646104
H    -0.741915  -2.757794  2.556271
H    -6.024158  2.095234  4.584710
28
Lattice="100 0 0 0 100 0 0 0 100" Properties=species:S:1:pos:R:3
C    -0.114689  -0.140721  -0.465387
C    -0.462637  0.298670  0.941670
O    0.393861  0.690355  1.732205
H    -0.710861  -0.983337  -0.833713
H    0.948526  -0.395467  -0.485088
H    -0.275981  0.700952  -1.154819
N    -1.786581  0.290087  1.323338
C    -2.988100  -0.158911  0.617226
C    -2.906546  -1.638960  0.174676
O    -3.016592  -1.975346  -1.003990
H    -1.916440  0.656228  2.261791
H    -3.786416  -0.094023  1.369621
C    -3.411966  0.731762  -0.563970
C    -3.340586  2.231955  -0.286374
C    -4.240925  2.728391  0.820481
O    -4.829228  2.045671  1.637587
O    -4.316472  4.087962  0.823561
H    -4.435094  0.447107  -0.845332
H    -2.791374  0.499989  -1.438433
H    -3.577930  2.802270  -1.195327
H    -2.316172  2.535025  -0.014343
N    -2.713806  -2.565155  1.158861
C    -2.593843  -2.367103  2.594130
H    -2.637468  -3.512007  0.801173
H    -2.790966  -3.322313  3.093414
H    -1.594373  -2.016760  2.889942
H    -3.338387  -1.647800  2.960548
H    -4.888704  4.324916  1.579291
28
Lattice="100 0 0 0 100 0 0 0 100" Properties=species:S:1:pos:R:3
C    -0.917552  0.763966  0.201697
C    -0.832146  1.047088  1.689282
O    0.227137  1.290078  2.257658
H    -0.334711  1.520381  -0.335928
H    -1.941756  0.747873  -0.190995
H    -0.450194  -0.209893  0.005110
N    -2.028483  1.028937  2.363017
C    -2.133000  1.106324  3.818812
C    -1.180459  2.165213  4.427341
O    -0.406338  1.889619  5.351628
H    -2.860859  0.752900  1.855444
H    -3.157542  1.459678  4.031284
C    -1.940022  -0.264802  4.484547
C    -2.413265  -0.329084  5.956774
C    -1.377513  -0.921854  6.913250
O    -1.591957  -1.901782  7.595557
O    -0.196533  -0.276329  6.953370
H    -0.880423  -0.538022  4.395680
H    -2.501300  -0.999565  3.892340
H    -3.320397  -0.934735  6.051412
H    -2.657430  0.680025  6.325498
N    -1.300563  3.452301  4.012504
C    -2.094848  4.002149  2.929540
H    -0.609441  4.060738  4.441591
H    -1.618108  3.868319  1.946710
H    -2.229307  5.074984  3.108986
H    -3.090695  3.544955  2.899255
H    -0.220473  0.512201  6.341513
28
Lattice="100 0 0 0 100 0 0 0 100" Properties=species:S:1:pos:R:3
C    -0.008650  -0.788970  1.545626
C    -0.812101  -0.000377  2.559894
O    -0.401624  0.209533  3.697072
H    0.679057  -1.439945  2.092926
H    0.590915  -0.095370  0.939465
H    -0.619009  -1.387115  0.859259
N    -2.048183  0.488090  2.173446
C    -2.659311  0.501989  0.842857
C    -3.061960  -0.912454  0.344859
O    -3.099971  -1.179433  -0.853049
H    -2.453145  1.097780  2.878251
H    -3.624456  1.013244  0.985768
C    -1.862764  1.282672  -0.230635
C    -2.697438  2.272523  -1.068668
C    -3.680253  1.604454  -2.006053
O    -3.468868  1.320642  -3.163066
O    -4.875536  1.356219  -1.388140
H    -1.360528  0.578488  -0.906005
H    -1.089604  1.867176  0.284896
H    -2.018458  2.863317  -1.694946
H    -3.239379  2.960256  -0.403340
N    -3.414895  -1.779745  1.330665
C    -3.847354  -3.137433  1.064455
H    -3.267611  -1.476547  2.287336
H    -4.832251  -3.330978  1.510715
H    -3.129830  -3.871107  1.458838
H    -3.916213  -3.258283  -0.021817
H    -5.405113  0.850345  -2.034715
28
Lattice="100 0 0 0 100 0 0 0 100" Properties=species:S:1:pos:R:3
C    -0.539300  -0.973966  -0.401418
C    -0.177666  -0.330649  0.926219
O    0.946607  0.094091  1.168307
H    -1.593515  -1.267808  -0.483628
H    0.089670  -1.861938  -0.543573
H    -0.299817  -0.272309  -1.209495
N    -1.198595  -0.263532  1.840766
C    -1.028600  0.319725  3.160201
C    -0.252705  -0.535163  4.191461
O    0.435314  0.048451  5.029207
H    -2.107229  -0.631757  1.586419
H    -0.371468  1.193525  3.046952
C    -2.404857  0.785428  3.677287
C    -2.408694  1.360584  5.093376
C    -2.512344  0.303997  6.172030
O    -2.828996  -0.857520  6.001599
O    -2.249302  0.820841  7.398742
H    -3.117846  -0.053305  3.642480
H    -2.768055  1.549442  2.975543
H    -3.280672  2.020496  5.225888
H    -1.523404  1.977976  5.294747
N    -0.328840  -1.896343  4.167196
C    -1.302158  -2.756716  3.512455
H    0.216178  -2.309433  4.917482
H    -1.283750  -3.730279  4.014484
H    -1.070161  -2.918558  2.450841
H    -2.323772  -2.365887  3.611707
H    -2.348663  0.083297  8.031334
28
Lattice="100 0 0 0 100 0 0 0 100" Properties=species:S:1:pos:R:3
C    0.040600  0.397474  0.267070
C    -0.172294  -0.487421  1.475573
O    0.656041  -1.355675  1.767664
H    0.523372  -0.184756  -0.524028
H    0.726520  1.204588  0.560401
H    -0.883167  0.846681  -0.117906
N    -1.332870  -0.252017  2.160417
C    -1.637201  -0.677559  3.528528
C    -0.557649  -0.083689  4.495407
O    0.342829  0.623096  4.051499
H    -1.829103  0.576647  1.855269
H    -2.560637  -0.131274  3.782898
C    -2.038450  -2.170366  3.634931
C    -0.985682  -3.273325  3.432476
C    0.141648  -3.225017  4.461527
O    0.033041  -3.718744  5.569573
O    1.258153  -2.583631  4.085429
H    -2.830219  -2.319278  2.886430
H    -2.515039  -2.327081  4.610046
H    -0.585273  -3.240090  2.413461
H    -1.491836  -4.236772  3.573748
N    -0.682386  -0.296484  5.834638
C    -1.683449  -1.010699  6.613126
H    0.106752  0.088267  6.345046
H    -1.646652  -0.629649  7.640124
H    -1.498724  -2.094580  6.639253
H    -2.695695  -0.816671  6.235284
H    1.104805  -2.141631  3.201496
28
Lattice="100 0 0 0 100 0 0 0 100" Properties=species:S:1:pos:R:3
C    -0.040268  0.016337  -0.179227
C    0.079833  -0.091328  1.331278
O    1.153027  -0.299981  1.888501
H    0.951729  -0.156339  -0.604049
H    -0.389459  1.011226  -0.490147
H    -0.739196  -0.726423  -0.587866
N    -1.071339  0.070486  2.067713
C    -2.440402  0.222961  1.583590
C    -3.142768  1.235379  2.517687
O    -3.887514  0.866301  3.423804
H    -0.945090  -0.087601  3.065175
H    -2.385397  0.655037  0.574002
C    -3.194936  -1.108992  1.516738
C    -4.572461  -0.979017  0.873091
C    -5.227368  -2.314932  0.607153
O    -4.713294  -3.405438  0.735988
O    -6.512264  -2.154565  0.175062
H    -3.297215  -1.513171  2.532540
H    -2.583151  -1.823274  0.949059
H    -4.516739  -0.452787  -0.095516
H    -5.251777  -0.382547  1.498432
N    -2.871168  2.556350  2.305981
C    -1.935105  3.139239  1.357932
H    -3.297125  3.168871  2.994537
H    -2.006447  4.229373  1.429391
H    -2.180263  2.863281  0.322329
H    -0.895277  2.847227  1.564688
H    -6.854315  -3.056018  0.017768
28
Lattice="100 0 0 0 100 0 0 0 100" Properties=species:S:1:pos:R:3
C    0.070976  -0.667873  1.338688
C    -0.373705  -0.575766  2.784582
O    0.277176  -1.080125  3.695713
H    1.141440  -0.890815  1.335421
H    -0.111914  0.239379  0.750882
H    -0.455247  -1.503274  0.855615
N    -1.564496  0.057837  3.069008
C    -2.526339  0.725984  2.197413
C    -2.797066  2.131373  2.790202
O    -3.785480  2.352034  3.486618
H    -1.809991  0.008206  4.056119
H    -2.061186  0.825707  1.207600
C    -3.851486  -0.036625  2.058527
C    -3.719976  -1.410636  1.391956
C    -2.992427  -2.483164  2.174336
O    -2.148528  -3.226140  1.715973
O    -3.423190  -2.571094  3.463645
H    -4.534741  0.581668  1.458756
H    -4.319393  -0.126558  3.046757
H    -3.225100  -1.344367  0.414518
H    -4.733166  -1.802437  1.207674
N    -1.873269  3.105170  2.536950
C    -0.602025  2.990583  1.842403
H    -2.069700  3.972481  3.027070
H    -0.173715  3.993179  1.740619
H    -0.728844  2.587832  0.828007
H    0.119514  2.361763  2.384394
H    -2.891445  -3.281363  3.872944
28
Lattice="100 0 0 0 100 0 0 0 100" Properties=species:S:1:pos:R:3
C    -0.230523  0.323638  -0.236494
C    0.078277  -0.805443  0.724924
O    1.124311  -1.447586  0.653631
H    0.306923  0.127419  -1.168865
H    0.162314  1.259312  0.186884
H    -1.296040  0.473730  -0.441619
N    -0.825798  -1.093424  1.724206
C    -2.146082  -0.536008  2.021645
C    -3.116240  -0.638705  0.821808
O    -3.641629  0.356260  0.318108
H    -0.482039  -1.816016  2.349731
H    -2.548647  -1.185287  2.813275
C    -2.088525  0.888037  2.598812
C    -3.383666  1.363164  3.258899
C    -3.782893  0.595293  4.495367
O    -3.247713  -0.406529  4.932226
O    -4.863137  1.161260  5.102519
H    -1.836990  1.596587  1.799775
H    -1.268576  0.904954  3.329773
H    -4.221604  1.323238  2.546176
H    -3.301856  2.422746  3.542319
N    -3.379242  -1.889744  0.347166
C    -2.871031  -3.170349  0.812136
H    -3.992531  -1.886259  -0.461847
H    -3.525123  -3.961674  0.429602
H    -2.890719  -3.231155  1.908318
H    -1.844670  -3.365834  0.469927
H    -5.058963  0.600887  5.878528
28
Lattice="100 0 0 0 100 0 0 0 100" Properties=species:S:1:pos:R:3
C    0.105079  -0.886957  0.077961
C    0.278389  0.293513  1.021770
O    1.374780  0.812809  1.207572
H    1.094648  -1.152038  -0.302877
H    -0.540174  -0.628300  -0.774279
H    -0.332243  -1.762244  0.575864
N    -0.838228  0.760756  1.671995
C    -2.221320  0.375647  1.486714
C    -3.049421  1.656979  1.258374
O    -2.726621  2.712653  1.798029
H    -0.701966  1.632776  2.183318
H    -2.289459  -0.285242  0.613311
C    -2.807762  -0.354560  2.719266
C    -2.108851  -1.692404  3.008985
C    -2.751517  -2.376266  4.192938
O    -3.718431  -3.107974  4.140196
O    -2.139564  -2.044575  5.364729
H    -3.882632  -0.530546  2.562607
H    -2.715671  0.314427  3.587375
H    -1.042715  -1.521677  3.204375
H    -2.215835  -2.368079  2.150148
N    -4.167031  1.549526  0.485311
C    -4.634526  0.389365  -0.257578
H    -4.689176  2.416282  0.402968
H    -4.854298  -0.465493  0.397976
H    -3.915541  0.069781  -1.026496
H    -5.564935  0.660039  -0.766886
H    -2.644080  -2.495266  6.070099
28
Lattice="100 0 0 0 100 0 0 0 100" Properties=species:S:1:pos:R:3
C    0.194388  -0.443185  0.533316
C    0.235438  -0.140654  2.019644
O    1.256535  -0.252714  2.687300
H    -0.000347  0.469313  -0.048551
H    -0.587161  -1.174287  0.282680
H    1.168140  -0.845186  0.242883
N    -0.949917  0.246115  2.610626
C    -2.183160  0.606996  1.942277
C    -2.063247  1.946529  1.186821
O    -1.375906  2.875863  1.630971
H    -0.825479  0.558227  3.570117
H    -2.438472  -0.189428  1.224971
C    -3.340982  0.684721  2.966945
C    -3.333751  1.911131  3.912768
C    -4.191937  3.068643  3.392762
O    -5.397147  3.080225  3.520058
O    -3.555894  4.093183  2.776720
H    -3.289332  -0.236782  3.563146
H    -4.301047  0.654040  2.433236
H    -2.308545  2.242720  4.130666
H    -3.795594  1.617434  4.862456
N    -2.812576  2.051192  0.066752
C    -2.973912  3.303067  -0.658517
H    -3.382244  1.257727  -0.204716
H    -3.160659  3.091871  -1.716860
H    -2.051524  3.884464  -0.560132
H    -3.803927  3.896927  -0.249776
H    -2.618400  3.850350  2.581616
28
Lattice="100 0 0 0 100 0 0 0 100" Properties=species:S:1:pos:R:3
C    -0.198779  0.376076  -0.043314
C    -0.115395  0.221142  1.458781
O    0.979019  0.225243  2.035923
H    -1.224710  0.436899  -0.425650
H    0.304890  -0.480477  -0.509454
H    0.350583  1.277908  -0.337929
N    -1.304279  0.085361  2.108802
C    -1.427801  -0.282168  3.526456
C    -2.561029  -1.312898  3.709262
O    -2.315187  -2.414359  4.185076
H    -2.129870  -0.003245  1.528353
H    -0.525848  -0.850287  3.787121
C    -1.553650  0.920970  4.484839
C    -0.291269  1.796939  4.598081
C    0.839256  1.102891  5.362043
O    0.950470  1.196306  6.566933
O    1.693509  0.358073  4.635624
H    -1.806320  0.531358  5.482820
H    -2.388806  1.561407  4.172467
H    -0.545742  2.692370  5.177510
H    0.041369  2.122841  3.602665
N    -3.833997  -1.003735  3.282923
C    -4.454805  0.290078  3.028781
H    -4.473563  -1.769505  3.481303
H    -5.329406  0.140621  2.384422
H    -3.775315  0.971424  2.505601
H    -4.786074  0.789248  3.953009
H    1.433616  0.346535  3.672290
28
Lattice="100 0 0 0 100 0 0 0 100" Properties=species:S:1:pos:R:3
C    0.186705  0.321788  0.392052
C    -0.053169  -0.022960  1.846102
O    0.863482  -0.171251  2.651603
H    1.037835  -0.260889  0.023996
H    0.455814  1.385188  0.330097
H    -0.684651  0.143451  -0.250069
N    -1.366411  -0.161267  2.219475
C    -1.741856  -0.220654  3.631217
C    -1.045674  0.942856  4.396343
O    -1.221950  2.091049  3.992558
H    -2.071597  0.155741  1.565816
H    -2.792413  0.102851  3.659342
C    -1.731694  -1.660938  4.216425
C    -0.708543  -2.674072  3.688226
C    0.726386  -2.648788  4.160016
O    1.651162  -3.170154  3.582816
O    0.886143  -2.065498  5.396170
H    -2.717762  -2.089315  3.983881
H    -1.697689  -1.605224  5.313131
H    -0.671457  -2.662142  2.592279
H    -1.064250  -3.683484  3.956012
N    -0.373486  0.640143  5.534264
C    0.331663  1.680392  6.262369
H    -0.026195  -0.311138  5.632289
H    0.554587  1.324999  7.275012
H    -0.302124  2.571491  6.322340
H    1.270901  1.967196  5.763509
H    1.841914  -2.135026  5.586721
28
Lattice="100 0 0 0 100 0 0 0 100" Properties=species:S:1:pos:R:3
C    -0.064339  -0.231448  -0.089498
C    -0.032749  -0.033391  1.409368
O    1.041267  0.101491  2.009416
H    0.463642  -1.163611  -0.327688
H    0.486378  0.586874  -0.568222
H    -1.076807  -0.280297  -0.508325
N    -1.242539  -0.020116  2.032944
C    -1.408795  0.025123  3.487643
C    -2.466890  -0.976255  3.998006
O    -2.177081  -1.749973  4.903034
H    -2.061812  -0.113742  1.446422
H    -0.475382  -0.364057  3.911919
C    -1.653126  1.444305  4.044631
C    -0.473992  2.417633  3.855812
C    0.690376  2.126445  4.807213
O    0.773615  2.657942  5.894980
O    1.609336  1.233290  4.395270
H    -1.878624  1.352488  5.117330
H    -2.544980  1.881417  3.572085
H    -0.817601  3.429806  4.099318
H    -0.141259  2.420419  2.807781
N    -3.735322  -0.965727  3.472218
C    -4.320000  -0.169018  2.408951
H    -4.320505  -1.684431  3.888451
H    -5.397884  -0.073842  2.584838
H    -4.189073  -0.621906  1.409805
H    -3.910782  0.847524  2.395358
H    1.385318  0.852393  3.500495
28
Lattice="100 0 0 0 100 0 0 0 100" Properties=species:S:1:pos:R:3
C    0.076570  -0.206899  0.040127
C    -0.082728  0.132443  1.510100
O    0.882353  0.278935  2.254910
H    1.141953  -0.161469  -0.199337
H    -0.467904  0.488690  -0.613542
H    -0.289840  -1.221232  -0.170084
N    -1.363386  0.282697  1.991019
C    -2.615101  -0.043600  1.315066
C    -3.737951  0.890474  1.825052
O    -4.763117  0.453203  2.343199
H    -1.396002  0.441970  2.996482
H    -2.481642  0.187988  0.246115
C    -3.013904  -1.529596  1.411432
C    -3.025419  -2.120450  2.830138
C    -1.680522  -2.163763  3.521587
O    -1.439935  -1.707351  4.620560
O    -0.732840  -2.802784  2.774000
H    -2.326395  -2.110305  0.781419
H    -4.019127  -1.637196  0.982943
H    -3.388083  -3.157921  2.765610
H    -3.714408  -1.568731  3.477240
N    -3.540886  2.232700  1.663981
C    -2.443347  2.931619  1.013742
H    -4.298053  2.789808  2.047261
H    -2.785147  3.937418  0.745029
H    -2.144636  2.428436  0.084728
H    -1.556879  3.020166  1.656994
H    0.100304  -2.723775  3.278905
28
Lattice="100 0 0 0 100 0 0 0 100" Properties=species:S:1:pos:R:3
C    -2.157256  0.463031  0.628185
C    -0.682762  0.474346  1.001665
O    0.036252  1.436527  0.764435
H    -2.423083  -0.397285  -0.002286
H    -2.365542  1.383312  0.076804
H    -2.794259  0.440103  1.524827
N    -0.171574  -0.654619  1.607896
C    -0.938607  -1.785834  2.096687
C    -1.487570  -1.529978  3.514498
O    -0.773937  -1.049076  4.408484
H    0.779562  -0.529509  1.952921
H    -1.778267  -1.920696  1.405280
C    -0.140323  -3.115591  2.068564
C    0.858743  -3.395050  3.209798
C    2.062277  -2.452479  3.252245
O    3.136233  -2.742198  2.772036
O    1.860647  -1.249531  3.838037
H    0.380679  -3.156173  1.101064
H    -0.871200  -3.938424  2.065993
H    1.266269  -4.401197  3.057961
H    0.340584  -3.386926  4.179902
N    -2.773198  -1.872480  3.771963
C    -3.747742  -2.460254  2.862781
H    -3.055359  -1.705747  4.733870
H    -3.422213  -3.439039  2.483605
H    -3.967060  -1.801222  2.011268
H    -4.680754  -2.611869  3.414456
H    0.912824  -1.154937  4.149595
28
Lattice="100 0 0 0 100 0 0 0 100" Properties=species:S:1:pos:R:3
C    -0.004730  0.173678  0.253336
C    -0.073464  0.059211  1.762311
O    0.926741  0.044498  2.476768
H    -0.445296  1.118014  -0.096978
H    -0.553427  -0.639571  -0.241102
H    1.046559  0.138412  -0.042594
N    -1.327210  -0.033811  2.321896
C    -2.609298  0.124169  1.656303
C    -2.923810  1.539660  1.121465
O    -3.507808  1.650857  0.041924
H    -1.309766  -0.106176  3.335498
H    -2.625688  -0.500325  0.753156
C    -3.730914  -0.378637  2.586724
C    -5.123751  -0.371835  1.960121
C    -5.295591  -1.400856  0.863513
O    -4.508019  -2.279383  0.578480
O    -6.485482  -1.241821  0.224500
H    -3.753592  0.232740  3.502404
H    -3.469391  -1.404066  2.884861
H    -5.390447  0.610983  1.547150
H    -5.882037  -0.591717  2.727539
N    -2.582070  2.645316  1.847413
C    -1.944802  2.772116  3.151600
H    -2.837753  3.504321  1.370135
H    -0.871812  2.538661  3.126141
H    -2.425084  2.135816  3.906445
H    -2.063101  3.809654  3.483399
H    -6.520741  -1.940311  -0.457620
28
Lattice="100 0 0 0 100 0 0 0 100" Properties=species:S:1:pos:R:3
C    -0.332092  -0.076103  -0.593358
C    0.098844  -0.427000  0.818726
O    1.264440  -0.696660  1.102353
H    -0.694804  0.959621  -0.656620
H    -1.144722  -0.725653  -0.947771
H    0.534212  -0.191625  -1.249337
N    -0.874813  -0.426802  1.788566
C    -2.268653  -0.056636  1.625522
C    -2.602220  1.431659  1.345120
O    -3.625293  1.675244  0.703220
H    -0.562422  -0.692962  2.723632
H    -2.659871  -0.546891  0.721863
C    -3.147409  -0.572670  2.788354
C    -3.136077  0.215775  4.101607
C    -1.905708  0.063077  4.963309
O    -0.929224  -0.621332  4.721436
O    -2.008699  0.795437  6.103604
H    -2.882510  -1.623041  2.975469
H    -4.180477  -0.564032  2.418663
H    -3.988501  -0.097515  4.724507
H    -3.303608  1.290570  3.931703
N    -1.794155  2.452035  1.767297
C    -0.697033  2.497230  2.726130
H    -2.187300  3.350209  1.494963
H    -1.052109  2.677028  3.753763
H    -0.023771  3.318460  2.452327
H    -0.120034  1.571585  2.709406
H    -1.187390  0.631887  6.607498
28
Lattice="100 0 0 0 100 0 0 0 100" Properties=species:S:1:pos:R:3
C    -0.664739  -0.079594  -0.237331
C    -0.219769  0.143910  1.192355
O    0.662557  0.951835  1.459215
H    0.234040  -0.077199  -0.864061
H    -1.280603  0.773321  -0.550458
H    -1.226940  -1.001637  -0.413221
N    -0.771031  -0.610188  2.221815
C    -2.003705  -1.400677  2.318140
C    -2.035137  -2.626459  1.379000
O    -3.098390  -3.083896  0.938408
H    -0.401610  -0.288344  3.113856
H    -1.936189  -1.861127  3.318889
C    -3.326730  -0.611861  2.326808
C    -3.861076  -0.068835  0.979599
C    -5.305235  -0.486261  0.703136
O    -6.211708  0.301796  0.545515
O    -5.511698  -1.820396  0.640074
H    -3.198020  0.220251  3.031456
H    -4.080568  -1.269669  2.780957
H    -3.259339  -0.440982  0.140462
H    -3.823657  1.024288  0.946947
N    -0.834911  -3.200044  1.147566
C    -0.657193  -4.384702  0.328189
H    -0.022401  -2.720091  1.522523
H    -0.154180  -5.178117  0.896247
H    -0.063303  -4.157790  -0.567964
H    -1.647060  -4.736261  0.021331
H    -4.653092  -2.306880  0.769110
28
Lattice="100 0 0 0 100 0 0 0 100" Properties=species:S:1:pos:R:3
C    0.015873  0.275388  0.799519
C    -0.302956  -0.023777  2.245060
O    0.566654  -0.085284  3.111833
H    -0.073062  1.361035  0.649695
H    -0.644800  -0.216922  0.077370
H    1.054285  -0.013860  0.614797
N    -1.623896  -0.190547  2.614736
C    -2.854626  -0.201446  1.822559
C    -2.829267  -1.230790  0.664743
O    -3.064314  -0.902076  -0.496198
H    -1.716598  -0.318578  3.617919
H    -3.628796  -0.556363  2.524284
C    -3.296105  1.178813  1.313792
C    -3.392502  2.220135  2.436684
C    -2.037686  2.724095  2.889034
O    -1.178551  3.164745  2.153606
O    -1.883936  2.656808  4.241238
H    -4.274382  1.065955  0.829390
H    -2.612178  1.534554  0.533506
H    -3.958109  1.841329  3.298499
H    -3.931146  3.100591  2.055564
N    -2.548291  -2.527107  0.990577
C    -2.298191  -3.121079  2.294235
H    -2.523925  -3.137349  0.179748
H    -2.451403  -4.203182  2.214599
H    -3.005257  -2.747385  3.047193
H    -1.276452  -2.937165  2.655147
H    -0.979568  2.980767  4.424335
28
Lattice="100 0 0 0 100 0 0 0 100" Properties=species:S:1:pos:R:3
C    -0.174931  0.469378  -0.147654
C    0.030002  0.692861  1.337477
O    0.970177  1.364625  1.755297
H    0.424496  -0.400899  -0.447907
H    -1.208536  0.271366  -0.450897
H    0.201880  1.350542  -0.675572
N    -0.842822  0.112103  2.230941
C    -2.021919  -0.719395  2.026925
C    -1.772901  -1.826430  0.962255
O    -0.757482  -2.514746  1.039708
H    -0.544680  0.257736  3.190776
H    -2.090984  -1.337704  2.936211
C    -3.338825  0.110628  2.014232
C    -3.373448  1.400753  1.191285
C    -3.799438  1.269822  -0.248368
O    -4.259446  0.272967  -0.780937
O    -3.651214  2.436498  -0.919131
H    -3.510379  0.405140  3.059250
H    -4.187630  -0.536833  1.751117
H    -2.412025  1.932395  1.229733
H    -4.092792  2.104349  1.640727
N    -2.749195  -2.042664  0.048001
C    -2.596292  -3.078513  -0.958790
H    -3.463782  -1.330960  -0.109885
H    -1.820818  -2.822263  -1.697174
H    -3.552478  -3.211635  -1.475640
H    -2.303474  -4.021906  -0.483437
H    -3.975413  2.278639  -1.827494
28
Lattice="100 0 0 0 100 0 0 0 100" Properties=species:S:1:pos:R:3
C    0.065220  -0.410643  1.127426
C    -0.468351  -0.078203  2.504378
O    0.248751  0.391591  3.385842
H    -0.591606  -0.088199  0.311305
H    0.189100  -1.498643  1.027742
H    1.044218  0.064104  1.023893
N    -1.787359  -0.368652  2.788205
C    -2.899704  -0.645123  1.875370
C    -2.642711  -1.866287  0.959549
O    -2.732847  -1.788534  -0.263715
H    -2.039428  -0.090104  3.733728
H    -3.737024  -0.934133  2.534059
C    -3.351289  0.572711  1.051608
C    -3.953980  1.703369  1.905182
C    -3.024800  2.233809  2.975425
O    -3.186612  2.099358  4.173313
O    -1.952082  2.877301  2.444454
H    -4.099956  0.238132  0.322403
H    -2.507531  0.956399  0.464250
H    -4.865879  1.365726  2.413461
H    -4.224347  2.535202  1.239137
N    -2.329121  -3.044733  1.574131
C    -2.231157  -3.349117  2.993163
H    -2.161680  -3.797918  0.914421
H    -2.326686  -4.433314  3.120870
H    -3.044656  -2.878718  3.560597
H    -1.276281  -3.024699  3.429799
H    -1.355831  3.083446  3.191508
28
Lattice="100 0 0 0 100 0 0 0 100" Properties=species:S:1:pos:R:3
C    -0.478268  0.677723  -0.418613
C    -0.051549  0.772396  1.030263
O    1.007827  1.291604  1.370654
H    -1.483061  1.086625  -0.581148
H    -0.466592  -0.368434  -0.753713
H    0.236718  1.251077  -1.013907
N    -0.889875  0.251930  1.994311
C    -2.197557  -0.383198  1.878193
C    -2.156110  -1.594557  0.906136
O    -1.296974  -2.459563  1.033955
H    -0.471375  0.284379  2.918087
H    -2.357304  -0.866752  2.854724
C    -3.353897  0.623606  1.686771
C    -3.280428  1.796268  2.673947
C    -2.251641  2.825555  2.248392
O    -2.147745  3.267316  1.122025
O    -1.467093  3.228959  3.279675
H    -4.308266  0.095515  1.828974
H    -3.354511  1.048646  0.671020
H    -3.076984  1.456951  3.697746
H    -4.249710  2.317431  2.690418
N    -3.136843  -1.644680  -0.039398
C    -3.217829  -2.715915  -1.015341
H    -3.758153  -0.851937  -0.138037
H    -4.244722  -3.096628  -1.087280
H    -2.553936  -3.520284  -0.682476
H    -2.890873  -2.381326  -2.011012
H    -0.816826  3.853193  2.900388
28
Lattice="100 0 0 0 100 0 0 0 100" Properties=species:S:1:pos:R:3
C    0.982361  -1.672358  -0.114808
C    0.579629  -0.525612  0.786376
O    1.384102  0.338682  1.129944
H    0.382382  -2.581626  -0.003706
H    2.036913  -1.894169  0.075398
H    0.894230  -1.336038  -1.157780
N    -0.728340  -0.436630  1.214299
C    -1.904032  -1.227245  0.841631
C    -1.762497  -2.725387  1.211002
O    -1.911649  -3.615346  0.375235
H    -0.895455  0.417918  1.738883
H    -2.715587  -0.833307  1.476944
C    -2.337457  -1.063312  -0.623076
C    -2.798706  0.362908  -0.967885
C    -1.764401  1.442325  -0.729717
O    -1.868035  2.348684  0.072470
O    -0.675057  1.292226  -1.533498
H    -3.163022  -1.760256  -0.815721
H    -1.523811  -1.373367  -1.289685
H    -3.684228  0.640445  -0.382345
H    -3.077522  0.390269  -2.031460
N    -1.475076  -3.017180  2.512905
C    -1.316952  -2.121385  3.647892
H    -1.371806  -4.013515  2.677580
H    -1.438349  -2.705379  4.567068
H    -2.089202  -1.340672  3.653065
H    -0.332141  -1.634313  3.667044
H    -0.034276  1.975445  -1.253471
28
Lattice="100 0 0 0 100 0 0 0 100" Properties=species:S:1:pos:R:3
C    -0.031529  -0.478310  0.846559
C    0.396566  -0.656720  2.290142
O    1.503019  -0.298218  2.684539
H    0.682869  0.198379  0.370341
H    -1.044477  -0.071841  0.738591
H    -0.000627  -1.446117  0.326847
N    -0.481245  -1.252629  3.168201
C    -1.822072  -1.791042  2.959252
C    -1.836536  -2.814176  1.786935
O    -1.075275  -3.778611  1.815565
H    -0.057876  -1.412951  4.076512
H    -2.004283  -2.430337  3.837211
C    -2.895986  -0.681250  2.971279
C    -4.337537  -1.177507  3.202428
C    -5.292416  -0.823541  2.087823
O    -4.985709  -0.664188  0.918415
O    -6.571342  -0.724521  2.520690
H    -2.849696  -0.090857  2.045728
H    -2.622297  0.009693  3.778165
H    -4.751435  -0.809864  4.148680
H    -4.368527  -2.278640  3.275792
N    -2.722606  -2.600068  0.782624
C    -2.800167  -3.504883  -0.350171
H    -3.312221  -1.768618  0.764624
H    -3.731163  -3.310995  -0.893300
H    -2.784956  -4.544828  -0.002588
H    -1.950573  -3.370330  -1.036866
H    -7.118399  -0.539298  1.731805
28
Lattice="100 0 0 0 100 0 0 0 100" Properties=species:S:1:pos:R:3
C    -0.627772  -0.208336  -0.624361
C    -0.202823  0.425712  0.681728
O    0.886527  0.979814  0.800374
H    -0.236989  0.409841  -1.439033
H    -1.703132  -0.346981  -0.767040
H    -0.142196  -1.192085  -0.699135
N    -1.012937  0.302362  1.804890
C    -2.440427  0.008910  1.963837
C    -2.893207  -1.346208  1.371215
O    -4.040779  -1.511290  0.966270
H    -0.582770  0.783731  2.591712
H    -2.557943  -0.154188  3.049343
C    -3.397179  1.177806  1.646742
C    -3.444678  1.726305  0.209167
C    -4.232862  0.883315  -0.771003
O    -3.773780  0.276867  -1.717521
O    -5.563055  0.912421  -0.490662
H    -3.102026  2.005385  2.308142
H    -4.406665  0.871831  1.950809
H    -2.440336  1.878401  -0.201359
H    -3.931135  2.711663  0.247813
N    -1.959359  -2.331748  1.439546
C    -2.193613  -3.670113  0.935322
H    -1.029889  -2.067265  1.747519
H    -1.601340  -3.867310  0.029593
H    -3.256332  -3.750730  0.684295
H    -1.944103  -4.423364  1.694229
H    -5.981903  0.290154  -1.115669
28
Lattice="100 0 0 0 100 0 0 0 100" Properties=species:S:1:pos:R:3
C    -0.193995  1.603385  0.911150
C    0.030763  0.513009  1.938556
O    1.007232  0.491968  2.684085
H    0.701585  2.228637  0.877962
H    -1.057192  2.228877  1.179909
H    -0.394870  1.193858  -0.088108
N    -0.918918  -0.481450  2.010916
C    -2.203357  -0.538764  1.331771
C    -3.210470  0.575258  1.706460
O    -3.889020  1.089630  0.815674
H    -0.721362  -1.174310  2.728001
H    -2.052166  -0.381584  0.253188
C    -2.820588  -1.933474  1.536726
C    -4.089009  -2.166263  0.720450
C    -4.785637  -3.452069  1.098793
O    -4.565886  -4.119506  2.088613
O    -5.739100  -3.785221  0.184465
H    -3.042759  -2.100241  2.600954
H    -2.061372  -2.680435  1.260639
H    -3.885333  -2.176521  -0.359552
H    -4.813869  -1.348464  0.863131
N    -3.354922  0.959013  3.008310
C    -2.710952  0.476496  4.223784
H    -4.040438  1.701256  3.109471
H    -3.273207  0.867638  5.078825
H    -1.668881  0.811897  4.313942
H    -2.737033  -0.618314  4.294417
H    -6.156653  -4.603151  0.518043
28
Lattice="100 0 0 0 100 0 0 0 100" Properties=species:S:1:pos:R:3
C    -0.356331  1.445774  0.378947
C    0.070996  0.570756  1.543310
O    1.207436  0.605208  2.006699
H    0.521935  2.000762  0.039888
H    -1.131383  2.165232  0.680114
H    -0.755397  0.856373  -0.457295
N    -0.875996  -0.268105  2.083513
C    -2.258002  -0.477113  1.659514
C    -3.138924  -0.662312  2.916617
O    -3.692023  -1.728917  3.178442
H    -0.518265  -0.841750  2.843231
H    -2.591080  0.450512  1.170275
C    -2.436694  -1.615670  0.641026
C    -1.824076  -2.951504  1.051643
C    -1.917706  -3.988300  -0.040691
O    -2.354219  -3.817674  -1.160433
O    -1.432184  -5.192462  0.379574
H    -1.990375  -1.293543  -0.310510
H    -3.510709  -1.744698  0.450583
H    -2.311424  -3.349727  1.952178
H    -0.756040  -2.844515  1.300783
N    -3.269251  0.423423  3.735890
C    -2.708269  1.756215  3.583524
H    -3.824102  0.231060  4.563926
H    -3.218573  2.427701  4.282159
H    -2.876721  2.149387  2.571492
H    -1.629744  1.787075  3.793445
H    -1.524419  -5.796194  -0.382716
28
Lattice="100 0 0 0 100 0 0 0 100" Properties=species:S:1:pos:R:3
C    -0.538474  -0.311421  0.489937
C    0.152128  -0.222778  1.842191
O    1.241181  -0.749587  2.050920
H    0.084640  -0.928432  -0.162412
H    -0.654447  0.681227  0.030980
H    -1.536413  -0.765426  0.564453
N    -0.485984  0.490505  2.825233
C    -1.800638  1.108280  2.777543
C    -1.728630  2.357012  3.676168
O    -1.310460  2.261269  4.828550
H    -0.015900  0.515197  3.728598
H    -2.012396  1.390478  1.738396
C    -2.909874  0.161278  3.283095
C    -4.307772  0.767124  3.196227
C    -5.399043  -0.203120  3.592239
O    -5.264554  -1.391143  3.787577
O    -6.603849  0.430496  3.693689
H    -2.680780  -0.113104  4.321995
H    -2.867959  -0.766746  2.697186
H    -4.538422  1.095991  2.168452
H    -4.408118  1.665182  3.823955
N    -2.156926  3.546187  3.164356
C    -2.595226  3.845078  1.809287
H    -2.073456  4.317430  3.819917
H    -2.777026  4.922529  1.739430
H    -3.533849  3.334574  1.551090
H    -1.832287  3.588411  1.060548
H    -7.250480  -0.261437  3.933916
28
Lattice="100 0 0 0 100 0 0 0 100" Properties=species:S:1:pos:R:3
C    0.682379  0.470909  1.906782
C    0.222398  -0.464533  3.014506
O    1.024183  -1.093215  3.700026
H    1.771788  0.403470  1.850281
H    0.405212  1.512716  2.122619
H    0.259087  0.218261  0.925771
N    -1.130240  -0.594224  3.222332
C    -2.209171  0.155922  2.612526
C    -3.060765  0.791946  3.727907
O    -3.188872  0.224834  4.812428
H    -1.382163  -1.094525  4.074808
H    -1.779963  0.931292  1.969641
C    -3.133130  -0.750457  1.761514
C    -2.426798  -1.370135  0.560367
C    -2.099024  -0.360783  -0.529981
O    -2.480473  0.787114  -0.550822
O    -1.317471  -0.825106  -1.548294
H    -3.999512  -0.169036  1.416983
H    -3.518035  -1.547732  2.413075
H    -3.059592  -2.151487  0.108120
H    -1.501505  -1.876716  0.881631
N    -3.703456  1.955765  3.434427
C    -3.553567  2.793769  2.251770
H    -4.247430  2.320464  4.211205
H    -4.450897  3.413993  2.146264
H    -3.459162  2.192381  1.340360
H    -2.681249  3.462772  2.321885
H    -1.081170  -1.755222  -1.385053
28
Lattice="100 0 0 0 100 0 0 0 100" Properties=species:S:1:pos:R:3
C    -0.244021  -0.173395  0.064002
C    -0.140757  0.479093  1.430001
O    0.539070  1.479420  1.628159
H    -1.042107  0.334494  -0.495732
H    -0.480702  -1.244370  0.108866
H    0.696886  -0.027051  -0.475417
N    -0.858792  -0.162490  2.423462
C    -1.237443  0.484091  3.670487
C    -2.287655  1.610146  3.420579
O    -2.693848  1.880895  2.294821
H    -1.527593  -0.843697  2.081783
H    -1.786580  -0.280497  4.243653
C    -0.012972  0.926861  4.509663
C    0.400349  -0.096961  5.562251
C    -0.584774  -0.200299  6.716719
O    -1.555750  0.510137  6.869358
O    -0.322714  -1.165764  7.641626
H    -0.229502  1.881213  5.004436
H    0.815684  1.123462  3.823201
H    1.380934  0.170484  5.991354
H    0.532406  -1.095081  5.110461
N    -2.734798  2.191869  4.565274
C    -3.767077  3.209502  4.569826
H    -2.397981  1.820622  5.453586
H    -3.996967  3.459880  3.528859
H    -3.424538  4.115018  5.089414
H    -4.683556  2.848509  5.059098
H    0.481711  -1.651811  7.388490
28
Lattice="100 0 0 0 100 0 0 0 100" Properties=species:S:1:pos:R:3
C    0.090096  0.958091  1.354077
C    -0.341997  -0.104721  2.339941
O    0.343006  -0.408253  3.311655
H    -0.700843  1.698372  1.171241
H    0.967149  1.460437  1.770284
H    0.361121  0.517734  0.384562
N    -1.540609  -0.772062  2.124622
C    -2.660181  -0.427948  1.241401
C    -3.856670  -1.369766  1.484416
O    -5.001685  -0.977862  1.284401
H    -1.792537  -1.296393  2.959981
H    -3.056170  0.573689  1.474079
C    -2.316308  -0.447220  -0.266614
C    -1.652915  -1.737524  -0.751324
C    -0.845870  -1.532402  -2.012893
O    -0.269495  -0.511178  -2.326393
O    -0.799774  -2.663911  -2.769605
H    -1.659758  0.395939  -0.506841
H    -3.254880  -0.269510  -0.809408
H    -2.369538  -2.553621  -0.904815
H    -0.931753  -2.091547  0.006745
N    -3.552545  -2.638384  1.889467
C    -4.570606  -3.656576  2.077788
H    -2.577049  -2.915217  1.910940
H    -5.539823  -3.152177  2.144982
H    -4.602567  -4.360807  1.233198
H    -4.385261  -4.217018  3.002506
H    -0.224862  -2.454625  -3.531928
28
Lattice="100 0 0 0 100 0 0 0 100" Properties=species:S:1:pos:R:3
C    0.069305  -0.527860  -0.239326
C    0.084669  0.498151  0.877066
O    0.673008  1.566955  0.744519
H    1.071204  -0.974502  -0.300771
H    -0.109061  0.002570  -1.180865
H    -0.658432  -1.336394  -0.132609
N    -0.503885  0.195879  2.095635
C    -1.478441  -0.831475  2.475409
C    -1.030569  -2.275303  2.135451
O    -1.834851  -3.135331  1.787865
H    -0.434544  0.990291  2.727855
H    -1.470830  -0.818844  3.578672
C    -2.938026  -0.536955  2.080889
C    -3.224328  -0.388512  0.582589
C    -4.665214  -0.050288  0.272272
O    -5.353553  -0.595574  -0.562855
O    -5.126752  0.986891  1.034991
H    -3.240325  0.383501  2.598706
H    -3.550469  -1.353832  2.486703
H    -2.993439  -1.308673  0.036263
H    -2.617176  0.427862  0.158398
N    0.294558  -2.510709  2.339874
C    0.911513  -3.796313  2.078904
H    0.879762  -1.711907  2.559403
H    1.520481  -4.116282  2.934362
H    1.548107  -3.764974  1.182000
H    0.110347  -4.524517  1.915259
H    -6.047009  1.136841  0.744022
28
Lattice="100 0 0 0 100 0 0 0 100" Properties=species:S:1:pos:R:3
C    0.249438  -0.021372  1.149464
C    -0.524802  0.609020  2.286387
O    0.040835  1.142922  3.237119
H    1.301445  -0.049927  1.445649
H    0.160838  0.588097  0.239409
H    -0.106674  -1.035722  0.936429
N    -1.909632  0.636094  2.243742
C    -2.902007  -0.036911  1.410568
C    -2.997622  -1.553439  1.718531
O    -2.009844  -2.283460  1.715320
H    -2.275674  1.050206  3.096329
H    -3.853681  0.431067  1.704693
C    -2.727091  0.199019  -0.102917
C    -3.956198  -0.214869  -0.939341
C    -5.164944  0.637967  -0.632060
O    -5.362355  1.760823  -1.036967
O    -6.049485  0.008078  0.215577
H    -1.865697  -0.369496  -0.472506
H    -2.516312  1.265316  -0.263633
H    -4.192409  -1.275654  -0.788691
H    -3.722557  -0.062205  -2.000224
N    -4.262098  -1.994068  1.977008
C    -4.567752  -3.394246  2.206224
H    -5.030388  -1.344093  1.845553
H    -5.150104  -3.820090  1.376158
H    -5.133507  -3.522674  3.138447
H    -3.617707  -3.932777  2.285613
H    -6.777702  0.646109  0.353705
28
Lattice="100 0 0 0 100 0 0 0 100" Properties=species:S:1:pos:R:3
C    0.560061  1.080600  1.625998
C    -0.177638  -0.167824  2.064069
O    0.384828  -1.244370  2.248498
H    0.124553  1.511402  0.713847
H    1.602384  0.811168  1.438832
H    0.522652  1.860622  2.399658
N    -1.539281  -0.056974  2.245433
C    -2.330363  1.163178  2.288787
C    -2.068728  2.110325  3.486629
O    -2.056423  3.324494  3.286686
H    -1.962458  -0.915733  2.588316
H    -2.060580  1.790937  1.427030
C    -3.827671  0.832573  2.192729
C    -4.219937  0.260679  0.830725
C    -5.604550  -0.345565  0.827994
O    -6.228101  -0.699918  1.806693
O    -6.084659  -0.479647  -0.439913
H    -4.396190  1.751358  2.389045
H    -4.112699  0.120862  2.982091
H    -3.524693  -0.540294  0.527307
H    -4.159405  1.020233  0.039056
N    -1.864853  1.598460  4.735416
C    -1.917835  0.225602  5.220731
H    -1.698928  2.328139  5.421660
H    -1.962591  0.257117  6.314847
H    -1.035195  -0.361184  4.931241
H    -2.821377  -0.295990  4.878327
H    -6.958844  -0.907681  -0.352916
28
Lattice="100 0 0 0 100 0 0 0 100" Properties=species:S:1:pos:R:3
C    0.284447  1.241491  0.256827
C    0.146547  1.151623  1.765768
O    0.954284  1.666612  2.534511
H    0.360177  2.297613  -0.028322
H    -0.545036  0.778652  -0.292495
H    1.222078  0.755028  -0.041631
N    -0.924035  0.425298  2.214657
C    -1.268984  0.366597  3.627467
C    -0.370672  -0.459205  4.580172
O    -0.506764  -0.247274  5.785893
H    -1.619088  0.117171  1.543327
H    -1.170239  1.382100  4.039674
C    -2.731789  -0.077907  3.820273
C    -3.023531  -1.568347  3.578227
C    -2.910862  -2.096651  2.168026
O    -2.480701  -3.183771  1.851134
O    -3.393453  -1.212868  1.229140
H    -3.381321  0.549859  3.194120
H    -2.985135  0.138610  4.865015
H    -4.063434  -1.770135  3.884228
H    -2.388707  -2.205595  4.205691
N    0.482569  -1.428681  4.142544
C    0.886435  -1.863917  2.811829
H    0.993476  -1.829388  4.923910
H    1.485819  -2.773225  2.932331
H    1.503872  -1.113584  2.298343
H    0.027621  -2.122569  2.184540
H    -3.341972  -1.688500  0.376717
28
Lattice="100 0 0 0 100 0 0 0 100" Properties=species:S:1:pos:R:3
C    0.284818  0.639826  -0.198036
C    -0.037832  -0.484000  0.768239
O    0.418839  -1.613736  0.619554
H    0.986471  1.351340  0.259041
H    -0.605147  1.199033  -0.512185
H    0.764248  0.195666  -1.074178
N    -0.836340  -0.206693  1.857660
C    -1.603666  0.993002  2.189178
C    -2.678506  1.283280  1.100209
O    -3.490619  0.408944  0.806853
H    -1.071689  -1.049666  2.371549
H    -2.211021  0.693273  3.056817
C    -0.706121  2.159756  2.648978
C    -1.442774  3.248836  3.454684
C    -1.351930  4.627011  2.844581
O    -1.224187  4.866083  1.655688
O    -1.459914  5.606699  3.772580
H    -0.195927  2.619925  1.792507
H    0.084058  1.723399  3.272470
H    -1.093265  3.299567  4.492508
H    -2.522865  3.029296  3.518615
N    -2.676493  2.512970  0.525403
C    -3.659384  2.866085  -0.484602
H    -1.989161  3.219511  0.785860
H    -3.598815  3.943537  -0.669984
H    -4.669848  2.607755  -0.143147
H    -3.479725  2.328346  -1.427057
H    -1.437518  6.454474  3.286031
28
Lattice="100 0 0 0 100 0 0 0 100" Properties=species:S:1:pos:R:3
C    -1.266182  0.852714  -0.983617
C    -0.655152  0.935069  0.403163
O    0.482888  1.348792  0.594963
H    -0.502872  1.163156  -1.701442
H    -2.134422  1.519659  -1.085093
H    -1.596876  -0.165406  -1.229879
N    -1.438330  0.540831  1.467063
C    -2.771291  -0.048997  1.438715
C    -3.603505  0.516231  2.609693
O    -4.059657  -0.202868  3.510235
H    -0.943321  0.562531  2.355254
H    -3.260403  0.299272  0.515684
C    -2.772892  -1.585369  1.411303
C    -1.981153  -2.279400  2.548310
C    -2.792615  -3.346776  3.282040
O    -2.482267  -4.517663  3.311003
O    -3.900795  -2.894585  3.907491
H    -2.352242  -1.894610  0.445408
H    -3.819091  -1.922095  1.407435
H    -1.650383  -1.546433  3.300402
H    -1.081783  -2.765712  2.159448
N    -3.827906  1.853446  2.630148
C    -3.431013  2.863390  1.660333
H    -4.355737  2.156505  3.443416
H    -4.029621  3.762798  1.837808
H    -3.632771  2.530470  0.633887
H    -2.367301  3.124323  1.740468
H    -3.980469  -1.910684  3.781254
28
Lattice="100 0 0 0 100 0 0 0 100" Properties=species:S:1:pos:R:3
C    0.038265  0.237611  0.749527
C    -0.071095  -0.446105  2.100285
O    0.672082  -1.366255  2.430132
H    0.715487  -0.350337  0.124860
H    0.453524  1.248721  0.867036
H    -0.933635  0.330337  0.244479
N    -1.055627  -0.002544  2.949876
C    -1.942834  1.124086  2.761438
C    -1.186047  2.476075  2.728251
O    -0.190187  2.684063  3.411536
H    -1.031911  -0.428871  3.873222
H    -2.472981  1.000423  1.800331
C    -3.034524  1.161173  3.860869
C    -2.660078  1.767781  5.221596
C    -1.712297  1.032267  6.146521
O    -1.134753  1.540176  7.078711
O    -1.614228  -0.308186  5.869901
H    -3.421083  0.139862  3.986458
H    -3.868823  1.759282  3.467915
H    -3.586350  1.886211  5.807544
H    -2.246485  2.778553  5.114837
N    -1.760039  3.414057  1.918232
C    -1.240744  4.763005  1.786759
H    -2.540717  3.132758  1.336863
H    -2.012762  5.508883  2.019347
H    -0.858951  4.949330  0.773018
H    -0.415000  4.866554  2.498705
H    -0.998531  -0.672375  6.536173
28
Lattice="100 0 0 0 100 0 0 0 100" Properties=species:S:1:pos:R:3
C    0.187788  -0.253777  0.054475
C    0.021856  -0.475770  1.547424
O    0.862690  -1.054841  2.228056
H    -0.689371  0.192745  -0.430558
H    0.412460  -1.215308  -0.422443
H    1.053254  0.401063  -0.108653
N    -1.139466  0.007610  2.090077
C    -1.418967  -0.051079  3.517547
C    -1.439257  -1.460361  4.151884
O    -1.021096  -1.589866  5.301131
H    -1.799577  0.489564  1.491217
H    -0.599328  0.444102  4.059928
C    -2.741204  0.686664  3.791653
C    -3.041274  0.873319  5.275748
C    -4.397284  1.491944  5.512617
O    -5.251927  1.689756  4.672648
O    -4.574325  1.807988  6.826392
H    -3.578525  0.153555  3.316776
H    -2.689584  1.674235  3.306950
H    -2.280191  1.495298  5.769010
H    -3.008387  -0.085511  5.816331
N    -2.003015  -2.515753  3.492095
C    -2.545239  -2.625148  2.148420
H    -1.918866  -3.374681  4.027156
H    -3.145094  -3.541425  2.098571
H    -1.762604  -2.684210  1.377026
H    -3.210760  -1.787563  1.909754
H    -5.475118  2.180155  6.892809
28
Lattice="100 0 0 0 100 0 0 0 100" Properties=species:S:1:pos:R:3
C    0.212295  0.143484  1.740155
C    -0.696890  -0.395529  2.827383
O    -0.280496  -0.572277  3.967966
H    -0.282681  0.458613  0.817958
H    0.939205  -0.641261  1.489957
H    0.773868  0.985800  2.158752
N    -1.994836  -0.769080  2.515352
C    -2.845359  -0.467715  1.359141
C    -2.213008  -0.864501  0.001488
O    -2.393472  -0.198504  -1.014744
H    -2.483578  -1.081434  3.351380
H    -3.693263  -1.166715  1.457907
C    -3.482352  0.934414  1.345051
C    -2.520601  2.122733  1.253603
C    -3.195719  3.475267  1.295368
O    -2.783336  4.444694  1.896546
O    -4.335977  3.512287  0.545467
H    -4.087554  1.024667  2.259961
H    -4.177740  0.966435  0.497327
H    -1.970063  2.074208  0.300672
H    -1.787475  2.129084  2.068035
N    -1.523836  -2.037818  0.028807
C    -0.848692  -2.577462  -1.134999
H    -1.373033  -2.466098  0.935833
H    -1.096996  -3.638014  -1.270745
H    0.243880  -2.476598  -1.052139
H    -1.187658  -2.013588  -2.010220
H    -4.667774  4.428211  0.618238
28
Lattice="100 0 0 0 100 0 0 0 100" Properties=species:S:1:pos:R:3
C    1.220744  -0.152965  0.467963
C    0.276139  -1.166796  1.088641
O    0.365756  -2.372085  0.875300
H    2.214781  -0.280164  0.916599
H    0.905293  0.889230  0.603675
H    1.315183  -0.366190  -0.602945
N    -0.698567  -0.645091  1.898054
C    -1.574201  -1.484588  2.704414
C    -2.403283  -2.539767  1.943867
O    -2.625461  -3.614539  2.500469
H    -0.676673  0.346623  2.106673
H    -0.961924  -2.091530  3.387347
C    -2.508972  -0.578650  3.532318
C    -3.268251  -1.318415  4.631529
C    -2.399666  -1.650273  5.825095
O    -1.274852  -1.239000  6.026017
O    -3.048587  -2.470825  6.694403
H    -3.228782  -0.083044  2.863860
H    -1.893877  0.206042  3.999346
H    -3.717775  -2.251199  4.262742
H    -4.101710  -0.702720  5.003426
N    -2.986524  -2.246838  0.742572
C    -2.836437  -1.100201  -0.137365
H    -3.476603  -3.052943  0.366540
H    -3.661166  -1.116400  -0.859738
H    -1.887988  -1.114853  -0.695747
H    -2.900799  -0.156178  0.414711
H    -2.427268  -2.627296  7.431876
28
Lattice="100 0 0 0 100 0 0 0 100" Properties=species:S:1:pos:R:3
C    -1.553144  0.444920  0.143033
C    -0.276597  -0.112002  0.754940
O    0.448658  -0.888621  0.139995
H    -1.500789  1.538108  0.034201
H    -2.441345  0.212329  0.746293
H    -1.670765  -0.000782  -0.847979
N    0.042164  0.294953  2.025688
C    -0.659710  1.237868  2.872976
C    0.409526  1.920597  3.747706
O    1.469313  1.347175  3.998469
H    0.952683  -0.000755  2.379455
H    -1.147029  1.998086  2.245433
C    -1.768357  0.566601  3.731720
C    -1.290219  -0.559982  4.652796
C    -0.646594  -0.189671  5.972341
O    0.078923  -0.914066  6.614305
O    -1.024392  1.048648  6.424482
H    -2.496108  0.142369  3.025797
H    -2.308254  1.328326  4.309440
H    -0.592159  -1.230837  4.135943
H    -2.154114  -1.187253  4.926223
N    0.145704  3.169091  4.224594
C    -1.103413  3.908346  4.188064
H    0.866237  3.501269  4.859525
H    -0.888370  4.974825  4.320510
H    -1.802165  3.590743  4.977979
H    -1.598886  3.793830  3.216743
H    -0.573215  1.149925  7.285044
28
Lattice="100 0 0 0 100 0 0 0 100" Properties=species:S:1:pos:R:3
C    -0.028717  -0.377243  0.076460
C    -0.019604  -0.028679  1.554221
O    1.030830  0.102160  2.177057
H    0.912976  -0.887009  -0.146051
H    -0.057341  0.545338  -0.520472
H    -0.869939  -1.005137  -0.236181
N    -1.226921  0.154609  2.189643
C    -2.589840  0.080253  1.669289
C    -3.318575  1.375481  2.096272
O    -4.002312  1.419112  3.116950
H    -1.126441  0.380861  3.177651
H    -2.531225  0.034609  0.576839
C    -3.358710  -1.141826  2.195876
C    -2.737186  -2.497908  1.850378
C    -2.967514  -3.056130  0.463300
O    -2.887137  -4.227230  0.164861
O    -3.266470  -2.093581  -0.467965
H    -4.393273  -1.087897  1.829466
H    -3.426402  -1.048420  3.288078
H    -3.095453  -3.273006  2.539620
H    -1.644111  -2.468766  1.998645
N    -3.144374  2.476410  1.306724
C    -2.247669  2.639112  0.174749
H    -3.570610  3.312407  1.695461
H    -2.484276  3.586163  -0.321866
H    -2.386328  1.839533  -0.564438
H    -1.189071  2.661312  0.475628
H    -3.384883  -2.577357  -1.308775
28
Lattice="100 0 0 0 100 0 0 0 100" Properties=species:S:1:pos:R:3
C    -0.128994  0.552660  0.391944
C    -0.149222  -0.063493  1.782512
O    0.869901  -0.170947  2.458538
H    0.914204  0.720150  0.112410
H    -0.656662  1.517089  0.384329
H    -0.602254  -0.097009  -0.358648
N    -1.360703  -0.508239  2.248430
C    -2.637548  -0.400744  1.577187
C    -3.115117  1.065399  1.442949
O    -2.933209  1.891237  2.333797
H    -1.356959  -0.880610  3.199774
H    -2.547941  -0.840056  0.571163
C    -3.731864  -1.218678  2.305069
C    -4.235732  -0.676589  3.650371
C    -3.401225  -1.051043  4.850676
O    -2.296231  -1.560520  4.834595
O    -4.040062  -0.746014  6.009248
H    -3.358318  -2.245481  2.428023
H    -4.594837  -1.277945  1.627036
H    -5.258842  -1.028999  3.843002
H    -4.295693  0.423593  3.638929
N    -3.802931  1.387485  0.304639
C    -4.017940  0.577440  -0.884432
H    -4.106870  2.355984  0.283182
H    -4.614844  1.160527  -1.593710
H    -4.577075  -0.343460  -0.666209
H    -3.074934  0.307973  -1.383537
H    -3.423389  -0.983499  6.729112
28
Lattice="100 0 0 0 100 0 0 0 100" Properties=species:S:1:pos:R:3
C    0.101329  0.980013  0.946663
C    -0.043971  -0.193318  1.895281
O    0.928053  -0.680851  2.464874
H    0.967441  1.568269  1.263606
H    -0.780113  1.628250  0.882693
H    0.298158  0.584510  -0.059392
N    -1.298442  -0.726178  2.098991
C    -2.577175  -0.367833  1.503327
C    -2.505808  -0.385825  -0.049317
O    -1.805912  -1.204209  -0.634464
H    -1.260816  -1.590303  2.629577
H    -3.249821  -1.207865  1.734824
C    -3.214969  0.886867  2.148302
C    -3.247817  0.838139  3.675326
C    -4.211158  -0.186320  4.230565
O    -4.976582  -0.872350  3.582637
O    -4.133517  -0.254002  5.587015
H    -4.250805  0.985564  1.789493
H    -2.669093  1.792675  1.847385
H    -3.541847  1.815570  4.087398
H    -2.249234  0.632853  4.087457
N    -3.291541  0.522686  -0.696912
C    -3.397256  0.566737  -2.143808
H    -3.847500  1.167622  -0.151083
H    -4.422972  0.352249  -2.475070
H    -2.725711  -0.198465  -2.546472
H    -3.095595  1.549093  -2.532534
H    -4.787667  -0.925059  5.863778
28
Lattice="100 0 0 0 100 0 0 0 100" Properties=species:S:1:pos:R:3
C    -0.144263  0.261901  0.309933
C    -0.116142  0.212778  1.823704
O    0.932693  0.226109  2.468570
H    0.012664  -0.757701  -0.069751
H    0.684199  0.885729  -0.040122
H    -1.089746  0.640613  -0.097537
N    -1.346359  0.130275  2.421383
C    -1.578531  -0.104554  3.847868
C    -0.548113  0.597686  4.772118
O    0.058515  -0.030522  5.635286
H    -2.144782  -0.006278  1.810947
H    -2.546419  0.375640  4.074976
C    -1.725054  -1.594861  4.202519
C    -0.539335  -2.474619  3.792796
C    -0.549451  -2.845187  2.316649
O    -1.543207  -3.141282  1.690812
O    0.668072  -2.877653  1.699470
H    -2.633393  -1.985558  3.721009
H    -1.866582  -1.661642  5.288096
H    -0.605849  -3.432168  4.333165
H    0.404501  -2.005852  4.097869
N    -0.452989  1.958864  4.694956
C    -1.022492  2.868386  3.718878
H    0.275830  2.322754  5.301235
H    -1.045480  3.875640  4.151562
H    -2.055370  2.590417  3.477972
H    -0.444867  2.904439  2.781725
H    1.330047  -2.463557  2.282417
28
Lattice="100 0 0 0 100 0 0 0 100" Properties=species:S:1:pos:R:3
C    -0.101618  0.467617  -0.302440
C    0.079839  0.225878  1.186785
O    1.194098  0.140734  1.695948
H    0.891094  0.624752  -0.731846
H    -0.724965  1.345451  -0.516836
H    -0.565420  -0.397256  -0.795300
N    -1.048944  0.093938  1.962055
C    -2.460088  0.130464  1.580832
C    -3.173268  1.074842  2.578261
O    -3.713228  0.640780  3.592267
H    -0.846124  -0.099514  2.941101
H    -2.515809  0.551995  0.568354
C    -3.130587  -1.249633  1.600961
C    -2.495425  -2.234262  0.626601
C    -3.110790  -3.614299  0.689295
O    -3.959549  -3.989549  1.468225
O    -2.577733  -4.429223  -0.268680
H    -4.197728  -1.122846  1.368941
H    -3.099790  -1.646774  2.623674
H    -1.418161  -2.353463  0.824699
H    -2.567433  -1.888763  -0.416950
N    -3.143946  2.412789  2.301632
C    -2.423445  3.099213  1.242712
H    -3.552162  2.977591  3.040242
H    -1.332152  3.002921  1.345547
H    -2.676594  4.163567  1.287657
H    -2.719945  2.737615  0.248091
H    -3.013551  -5.295849  -0.153329
28
Lattice="100 0 0 0 100 0 0 0 100" Properties=species:S:1:pos:R:3
C    -0.898387  -0.506977  -1.297949
C    -0.078126  -0.572198  -0.019260
O    1.076144  -0.989478  -0.007086
H    -1.163589  0.529455  -1.552558
H    -1.831554  -1.082308  -1.222703
H    -0.289978  -0.921410  -2.105757
N    -0.676253  -0.123592  1.132282
C    -2.045628  0.322711  1.317027
C    -2.014177  1.378365  2.438028
O    -1.446768  1.127582  3.499670
H    -0.114639  -0.193896  1.979365
H    -2.400382  0.761773  0.376048
C    -2.983591  -0.838570  1.716490
C    -4.459214  -0.417378  1.837852
C    -5.330635  -1.623245  2.102596
O    -5.748146  -2.384728  1.255509
O    -5.573811  -1.791445  3.433245
H    -2.627976  -1.252816  2.670391
H    -2.889170  -1.627790  0.957553
H    -4.803288  0.022662  0.891829
H    -4.586328  0.317809  2.643005
N    -2.642755  2.568242  2.221767
C    -3.276088  3.051932  1.003759
H    -2.572552  3.206380  3.008787
H    -2.583011  3.058072  0.150405
H    -3.598749  4.084190  1.174361
H    -4.167040  2.467525  0.735043
H    -6.100021  -2.611578  3.509573
28
Lattice="100 0 0 0 100 0 0 0 100" Properties=species:S:1:pos:R:3
C    1.700566  0.027082  0.493411
C    0.526552  0.536935  1.306154
O    -0.539656  0.866096  0.802233
H    1.701242  0.520360  -0.483294
H    1.567770  -1.052546  0.332101
H    2.669113  0.187020  0.985754
N    0.746248  0.566124  2.668799
C    -0.332975  0.801066  3.612299
C    -0.327508  2.154635  4.355477
O    -1.396938  2.715185  4.581217
H    1.618889  0.180358  3.008757
H    -1.240532  0.855290  2.995098
C    -0.483837  -0.345358  4.631869
C    -0.678470  -1.715980  3.970595
C    0.534759  -2.333604  3.314236
O    0.535416  -2.978999  2.289153
O    1.685558  -2.141140  4.044954
H    -1.363690  -0.117125  5.248347
H    0.377233  -0.378704  5.315687
H    -1.468907  -1.685012  3.210523
H    -1.000958  -2.438714  4.737941
N    0.850343  2.692585  4.800105
C    2.206741  2.175951  4.738620
H    0.709627  3.583079  5.266946
H    2.815956  2.724642  5.465808
H    2.664763  2.302166  3.746251
H    2.254404  1.114926  5.021144
H    2.373446  -2.649179  3.572543
28
Lattice="100 0 0 0 100 0 0 0 100" Properties=species:S:1:pos:R:3
C    0.008119  1.055982  1.270427
C    -0.394610  0.232612  2.476276
O    0.326647  0.095536  3.461947
H    1.022934  1.426310  1.434747
H    -0.668166  1.909273  1.119118
H    -0.015290  0.457612  0.348972
N    -1.625159  -0.382201  2.430318
C    -2.676946  -0.192875  1.447257
C    -3.380087  1.188301  1.449160
O    -3.699297  1.690251  0.371845
H    -1.843228  -0.912585  3.269848
H    -2.238396  -0.236849  0.439304
C    -3.730603  -1.309364  1.546008
C    -3.211874  -2.697041  1.143967
C    -2.198014  -3.355496  2.054581
O    -1.246465  -4.006029  1.687323
O    -2.502910  -3.190275  3.383132
H    -4.552751  -1.040376  0.869392
H    -4.155582  -1.342804  2.560255
H    -2.766763  -2.676071  0.141521
H    -4.067404  -3.390242  1.095093
N    -3.644952  1.821952  2.628967
C    -3.442860  1.392921  4.006972
H    -4.095747  2.720037  2.483393
H    -4.029835  2.054211  4.653983
H    -2.391448  1.450074  4.319988
H    -3.806499  0.370942  4.176079
H    -1.809870  -3.676291  3.871767
28
Lattice="100 0 0 0 100 0 0 0 100" Properties=species:S:1:pos:R:3
C    -0.359357  2.596686  1.972631
C    -0.368737  1.088196  2.109936
O    0.680005  0.443694  2.016884
H    0.352763  2.879401  1.190679
H    -0.004268  3.020786  2.922048
H    -1.343036  3.026082  1.746775
N    -1.603765  0.544255  2.323854
C    -1.934276  -0.798191  2.794814
C    -1.882658  -0.821671  4.347473
O    -1.313482  0.062081  4.980309
H    -2.333229  1.228327  2.490725
H    -2.982257  -0.951671  2.492200
C    -1.098306  -1.926270  2.140986
C    0.146616  -2.383863  2.932420
C    1.243028  -2.885603  1.999649
O    1.547676  -4.053062  1.879493
O    1.854090  -1.918634  1.279797
H    -0.814667  -1.578602  1.140242
H    -1.750743  -2.793459  1.977600
H    -0.102656  -3.200178  3.619652
H    0.545460  -1.548092  3.522957
N    -2.511910  -1.858153  4.975866
C    -3.196020  -3.004720  4.401681
H    -2.382010  -1.842538  5.983154
H    -2.505722  -3.807829  4.100523
H    -3.794872  -2.713773  3.529640
H    -3.887030  -3.410963  5.148656
H    1.474306  -1.036035  1.528056
28
Lattice="100 0 0 0 100 0 0 0 100" Properties=species:S:1:pos:R:3
C    0.092976  -0.503414  0.969176
C    -0.128167  0.314481  2.230212
O    0.789288  0.568389  3.005404
H    1.166524  -0.689909  0.883928
H    -0.251972  0.011066  0.062798
H    -0.428754  -1.468225  1.021855
N    -1.401491  0.767165  2.492193
C    -2.639560  0.563763  1.745388
C    -3.333713  1.942325  1.625568
O    -4.195629  2.294005  2.427393
H    -1.475847  1.273621  3.372504
H    -2.366916  0.198497  0.746451
C    -3.595643  -0.437781  2.408910
C    -2.990980  -1.844120  2.545421
C    -3.978488  -2.796121  3.178591
O    -4.695546  -3.570618  2.580666
O    -4.001751  -2.668275  4.536701
H    -4.515894  -0.485282  1.808406
H    -3.888229  -0.046803  3.392204
H    -2.081942  -1.803445  3.161119
H    -2.738514  -2.255927  1.559966
N    -2.920558  2.761780  0.614326
C    -1.828835  2.558014  -0.323108
H    -3.355732  3.678743  0.644541
H    -0.848041  2.529536  0.174456
H    -1.825848  3.390489  -1.034282
H    -1.959360  1.634927  -0.905220
H    -4.689978  -3.285424  4.852985
28
Lattice="100 0 0 0 100 0 0 0 100" Properties=species:S:1:pos:R:3
C    -0.114355  1.955470  0.168550
C    -0.042087  1.217105  1.490190
O    1.042744  1.083288  2.072460
H    0.527456  1.438150  -0.555484
H    0.301274  2.961016  0.308534
H    -1.125780  2.039882  -0.246262
N    -1.232989  0.748380  1.954573
C    -1.575078  -0.002366  3.174612
C    -2.389618  0.828366  4.199372
O    -3.449840  0.364797  4.617324
H    -2.031215  0.942478  1.360489
H    -2.311015  -0.754433  2.855817
C    -0.422651  -0.751561  3.858400
C    0.228155  -1.828251  2.964491
C    1.693920  -2.070026  3.315378
O    2.117855  -3.116337  3.753195
O    2.514818  -1.013593  3.106786
H    -0.854915  -1.232005  4.746780
H    0.330773  -0.046326  4.223672
H    0.181299  -1.525617  1.907302
H    -0.300820  -2.782835  3.057434
N    -1.917440  2.027717  4.643645
C    -0.715759  2.766451  4.291246
H    -2.556498  2.464359  5.301905
H    -0.880254  3.448377  3.441806
H    0.112284  2.098686  4.034862
H    -0.404468  3.364063  5.155910
H    2.004787  -0.249287  2.735868
28
Lattice="100 0 0 0 100 0 0 0 100" Properties=species:S:1:pos:R:3
C    -0.693540  1.169903  0.442457
C    0.015324  0.209167  1.373097
O    1.175929  0.395465  1.730448
H    -1.436144  1.762823  0.995625
H    -1.193008  0.642723  -0.377719
H    0.059879  1.852702  0.040511
N    -0.671097  -0.877119  1.889612
C    -1.950341  -1.497587  1.568738
C    -1.958249  -2.186647  0.183093
O    -1.357885  -1.720487  -0.781786
H    -0.050311  -1.439895  2.463729
H    -2.076897  -2.270405  2.337999
C    -3.175932  -0.562157  1.678342
C    -3.319803  0.094568  3.047751
C    -3.748439  -0.861885  4.137059
O    -4.047828  -2.031641  3.988344
O    -3.776326  -0.251786  5.351223
H    -4.074967  -1.154240  1.458119
H    -3.120906  0.211751  0.903979
H    -4.065821  0.903568  3.016494
H    -2.380861  0.572340  3.365075
N    -2.714758  -3.319749  0.072907
C    -3.356157  -4.095821  1.125962
H    -2.672919  -3.729553  -0.855904
H    -3.836929  -3.451647  1.871063
H    -2.649052  -4.761753  1.646363
H    -4.137842  -4.717332  0.674316
H    -4.070918  -0.929267  5.990775
28
Lattice="100 0 0 0 100 0 0 0 100" Properties=species:S:1:pos:R:3
C    -0.470518  -0.861631  -0.073362
C    0.130383  -0.440394  1.258848
O    1.280329  -0.731984  1.574110
H    0.274211  -1.464451  -0.599201
H    -0.720225  0.010783  -0.694587
H    -1.386444  -1.455579  0.052912
N    -0.663159  0.303080  2.096096
C    -2.057628  0.667665  1.921034
C    -2.245571  2.023997  2.626819
O    -1.826973  2.180564  3.772018
H    -0.246781  0.563705  2.988776
H    -2.265661  0.753196  0.846805
C    -3.010214  -0.382428  2.538683
C    -4.497545  -0.095677  2.267121
C    -5.383440  -1.154380  2.882015
O    -6.025327  -1.037699  3.902887
O    -5.363115  -2.308813  2.150372
H    -2.824564  -0.416694  3.621682
H    -2.740444  -1.365020  2.128103
H    -4.680390  -0.071013  1.182396
H    -4.796289  0.866220  2.700855
N    -2.898775  3.015693  1.957612
C    -3.364981  3.026825  0.578908
H    -2.983114  3.872479  2.496481
H    -3.753935  4.026366  0.359039
H    -4.179808  2.310102  0.405895
H    -2.553550  2.822979  -0.134233
H    -5.926891  -2.942769  2.634856
28
Lattice="100 0 0 0 100 0 0 0 100" Properties=species:S:1:pos:R:3
C    -0.241122  0.297477  -0.049767
C    -0.006261  0.079121  1.431970
O    1.119248  0.112121  1.920115
H    -1.098587  0.945828  -0.267477
H    0.664933  0.742061  -0.469874
H    -0.417021  -0.670970  -0.538814
N    -1.094892  -0.176718  2.238869
C    -2.505146  -0.333800  1.896442
C    -2.697948  -1.397075  0.778109
O    -2.146373  -2.488753  0.864837
H    -0.814345  -0.441799  3.177241
H    -2.953546  -0.825215  2.774583
C    -3.236591  1.008385  1.701693
C    -3.073176  1.943307  2.896150
C    -3.729507  3.286449  2.677406
O    -4.220881  3.679737  1.639597
O    -3.699964  4.040992  3.811086
H    -4.309488  0.816748  1.548934
H    -2.876359  1.528516  0.802140
H    -2.007069  2.123673  3.105056
H    -3.483630  1.504803  3.818834
N    -3.522098  -1.051528  -0.250671
C    -3.801534  -1.949319  -1.356290
H    -3.893236  -0.110550  -0.285663
H    -4.883217  -2.039363  -1.520946
H    -3.390735  -2.930871  -1.098719
H    -3.327899  -1.601367  -2.285795
H    -4.121878  4.891555  3.580483
28
Lattice="100 0 0 0 100 0 0 0 100" Properties=species:S:1:pos:R:3
C    -0.268535  0.129022  -0.022156
C    -0.090513  0.121168  1.486066
O    0.984969  0.359268  2.023335
H    0.015871  1.116818  -0.405089
H    -1.289196  -0.101429  -0.353517
H    0.422667  -0.601284  -0.460944
N    -1.223006  -0.174396  2.205866
C    -1.243420  -0.205919  3.658440
C    -0.805969  -1.523868  4.341595
O    -0.242945  -1.458720  5.430872
H    -2.082951  -0.353983  1.701441
H    -0.473803  0.501956  3.996780
C    -2.621937  0.218268  4.188034
C    -2.928272  1.693315  3.923658
C    -4.400097  2.016544  4.038684
O    -5.314319  1.240037  3.850728
O    -4.602639  3.325983  4.354931
H    -2.651723  0.019142  5.267353
H    -3.411432  -0.402392  3.735755
H    -2.633830  1.969069  2.896080
H    -2.353775  2.352952  4.586671
N    -1.073233  -2.733521  3.761990
C    -1.843272  -3.070195  2.576050
H    -0.724633  -3.503951  4.323778
H    -2.078222  -4.139836  2.616481
H    -1.293218  -2.877576  1.643819
H    -2.802165  -2.534772  2.541514
H    -5.571725  3.452327  4.369025
28
Lattice="100 0 0 0 100 0 0 0 100" Properties=species:S:1:pos:R:3
C    0.228031  -1.123044  0.359231
C    -0.034874  -0.065454  1.414525
O    0.855842  0.426889  2.099869
H    0.823488  -0.673935  -0.446167
H    -0.682433  -1.554902  -0.074671
H    0.831882  -1.923289  0.802982
N    -1.345376  0.309182  1.565869
C    -1.738787  1.380187  2.466374
C    -1.394946  1.183295  3.951945
O    -1.145249  2.201667  4.620535
H    -2.052831  -0.107001  0.971776
H    -1.167146  2.285552  2.211709
C    -3.241149  1.674488  2.268712
C    -3.812041  2.817524  3.135677
C    -4.428007  2.337482  4.454563
O    -5.550739  1.880002  4.504664
O    -3.677762  2.452079  5.571343
H    -3.834806  0.761892  2.437300
H    -3.369209  1.940632  1.208981
H    -4.642177  3.280448  2.589467
H    -3.046669  3.586975  3.303739
N    -1.468361  -0.026557  4.549717
C    -1.823376  -1.333272  4.017797
H    -1.235292  0.023113  5.537474
H    -2.090691  -1.978040  4.862066
H    -0.990722  -1.800832  3.473522
H    -2.696050  -1.277942  3.358388
H    -2.732968  2.635357  5.332080
28
Lattice="100 0 0 0 100 0 0 0 100" Properties=species:S:1:pos:R:3
C    -0.439835  -0.858396  -0.475857
C    -0.099723  -0.083389  0.788961
O    1.056752  0.218090  1.071490
H    0.499338  -1.112953  -0.973611
H    -1.049373  -0.253430  -1.162965
H    -0.994284  -1.783134  -0.263589
N    -1.144530  0.284070  1.596129
C    -2.553516  -0.027644  1.440286
C    -3.326614  1.161294  2.042055
O    -2.956207  1.659513  3.101678
H    -0.904645  0.813984  2.433103
H    -2.776250  -0.133841  0.370345
C    -2.928544  -1.348890  2.159982
C    -4.328082  -1.887450  1.847901
C    -5.439548  -1.263266  2.666148
O    -5.354666  -0.900234  3.817263
O    -6.607426  -1.196247  1.955517
H    -2.816028  -1.205612  3.243644
H    -2.184954  -2.097624  1.855044
H    -4.361601  -2.961298  2.093718
H    -4.569709  -1.819344  0.778457
N    -4.433051  1.614860  1.384289
C    -4.921398  1.274887  0.055375
H    -4.898899  2.369412  1.879759
H    -5.581100  2.081247  -0.283529
H    -4.100680  1.201079  -0.669672
H    -5.500778  0.340909  0.040566
H    -7.274029  -0.843233  2.577054
28
Lattice="100 0 0 0 100 0 0 0 100" Properties=species:S:1:pos:R:3
C    -0.238093  -0.352542  0.116515
C    -0.284273  -0.518772  1.621433
O    0.726001  -0.753330  2.280811
H    -0.576965  -1.277327  -0.372211
H    0.802705  -0.174033  -0.166290
H    -0.871743  0.458770  -0.259471
N    -1.506654  -0.448005  2.255707
C    -2.824668  -0.070499  1.745494
C    -3.237228  -0.849881  0.474396
O    -3.546896  -0.273983  -0.565635
H    -1.421894  -0.541315  3.264596
H    -3.529505  -0.393940  2.530250
C    -3.014578  1.440784  1.539105
C    -2.643080  2.277911  2.777725
C    -3.504113  1.930538  3.969846
O    -4.648656  2.286147  4.149023
O    -2.852697  1.103809  4.850758
H    -4.060147  1.626079  1.260855
H    -2.408162  1.778306  0.689125
H    -2.816495  3.337153  2.551400
H    -1.584383  2.143837  3.030706
N    -3.262111  -2.212377  0.568023
C    -2.970339  -3.061479  1.712015
H    -3.529277  -2.661778  -0.302107
H    -1.891638  -3.192533  1.877728
H    -3.420812  -4.044790  1.536396
H    -3.412831  -2.657935  2.632349
H    -3.489491  0.932139  5.572562
28
Lattice="100 0 0 0 100 0 0 0 100" Properties=species:S:1:pos:R:3
C    -0.757441  -1.406536  1.199523
C    -0.198344  -0.429773  2.219597
O    1.006525  -0.380345  2.472082
H    -0.072779  -1.455762  0.346260
H    -0.794547  -2.405132  1.656273
H    -1.764373  -1.151822  0.846227
N    -1.139896  0.359436  2.822069
C    -1.015008  1.254340  3.977734
C    -1.046128  2.773438  3.663644
O    -1.790298  3.485824  4.340112
H    -2.098741  0.170690  2.555351
H    -1.960870  1.136265  4.523639
C    0.116767  0.935603  4.971574
C    0.060178  -0.487595  5.566791
C    -1.284468  -0.800274  6.175817
O    -2.209143  -1.349796  5.609047
O    -1.380263  -0.350653  7.459601
H    0.026386  1.675455  5.779454
H    1.098842  1.064486  4.504618
H    0.838548  -0.572076  6.335699
H    0.260644  -1.229196  4.786658
N    -0.257565  3.309074  2.691681
C    0.704327  2.689177  1.795588
H    -0.412156  4.308457  2.593236
H    1.508129  3.406790  1.590539
H    0.247685  2.397104  0.836629
H    1.153655  1.795765  2.241391
H    -2.291769  -0.551815  7.748901
28
Lattice="100 0 0 0 100 0 0 0 100" Properties=species:S:1:pos:R:3
C    -1.467819  -0.660192  0.490664
C    -0.580506  -1.085018  1.648678
O    0.146608  -2.071745  1.587698
H    -1.322824  -1.378065  -0.320453
H    -1.211869  0.344709  0.125942
H    -2.529592  -0.649608  0.774067
N    -0.612031  -0.304833  2.781306
C    -1.485438  0.831470  3.065457
C    -0.639963  1.831847  3.887885
O    -0.692583  1.855953  5.115505
H    -0.051578  -0.667972  3.549286
H    -1.753824  1.292377  2.105544
C    -2.769659  0.418945  3.803395
C    -3.953007  1.396606  3.652714
C    -3.755520  2.723099  4.351467
O    -4.139130  3.004024  5.463746
O    -3.068744  3.610186  3.562991
H    -2.535594  0.269975  4.866471
H    -3.087276  -0.550642  3.395857
H    -4.845845  0.939876  4.094879
H    -4.150306  1.579341  2.586018
N    0.205735  2.637308  3.185882
C    0.390554  2.698623  1.745815
H    0.788004  3.225304  3.773136
H    -0.537594  2.979314  1.226362
H    1.136206  3.469694  1.526637
H    0.758429  1.746967  1.335640
H    -2.934270  4.403377  4.117544
28
Lattice="100 0 0 0 100 0 0 0 100" Properties=species:S:1:pos:R:3
C    -1.405208  1.642707  -0.925720
C    -0.464216  0.589802  -0.378967
O    0.329213  -0.012508  -1.095776
H    -2.417065  1.227332  -1.036276
H    -1.041230  1.928713  -1.915944
H    -1.486415  2.532971  -0.291900
N    -0.531466  0.271998  0.964711
C    -1.323059  0.848844  2.050022
C    -2.827513  0.915026  1.703243
O    -3.465112  1.977841  1.715999
H    0.157733  -0.429062  1.220930
H    -1.239881  0.124151  2.878138
C    -0.785135  2.194271  2.560549
C    -1.385683  2.642714  3.915621
C    -1.935485  4.069613  3.906761
O    -1.541547  4.936217  4.656465
O    -2.903512  4.310558  2.997519
H    -0.950190  2.962232  1.793841
H    0.302668  2.089085  2.656384
H    -0.635529  2.594004  4.711264
H    -2.211517  1.975177  4.211029
N    -3.450335  -0.245770  1.383784
C    -2.903019  -1.592608  1.314281
H    -4.430502  -0.119372  1.148481
H    -2.337908  -1.766846  0.388588
H    -3.734888  -2.303464  1.360422
H    -2.244997  -1.798418  2.168052
H    -3.112156  3.478398  2.492137
28
Lattice="100 0 0 0 100 0 0 0 100" Properties=species:S:1:pos:R:3
C    0.070497  0.092271  -0.086381
C    0.115330  0.108427  1.433493
O    1.181400  0.191137  2.041651
H    0.677637  0.923143  -0.463962
H    -0.939589  0.161584  -0.508999
H    0.534219  -0.838788  -0.437624
N    -1.111703  0.028751  2.037493
C    -1.455273  -0.137137  3.454607
C    -2.051863  1.121610  4.131108
O    -3.108890  1.001937  4.757080
H    -1.905635  -0.034388  1.411569
H    -2.310382  -0.825079  3.459396
C    -0.361445  -0.799303  4.317105
C    -0.881489  -1.225040  5.690704
C    -1.857755  -2.379378  5.651158
O    -2.161261  -3.031707  4.672467
O    -2.368329  -2.635330  6.887273
H    0.497136  -0.132406  4.445459
H    0.005816  -1.680830  3.775611
H    -1.363123  -0.397257  6.231428
H    -0.038931  -1.540925  6.325115
N    -1.409005  2.321331  4.075279
C    -0.180738  2.711105  3.402884
H    -1.935988  3.051480  4.546340
H    0.311740  3.494664  3.991793
H    -0.370616  3.105376  2.391826
H    0.513146  1.869344  3.310131
H    -2.980053  -3.388352  6.773368
28
Lattice="100 0 0 0 100 0 0 0 100" Properties=species:S:1:pos:R:3
C    -0.103074  -0.099257  0.570517
C    -0.223506  -0.095028  2.081466
O    0.697320  0.278456  2.803390
H    0.834401  0.399071  0.310760
H    -0.075985  -1.130858  0.193761
H    -0.933183  0.422261  0.077621
N    -1.397238  -0.542309  2.645600
C    -2.658233  -0.912958  2.015212
C    -2.455226  -2.067609  0.993806
O    -1.834853  -3.073796  1.316687
H    -1.352496  -0.577187  3.659224
H    -3.240199  -1.399351  2.814025
C    -3.478790  0.305174  1.537072
C    -3.792923  1.304368  2.661617
C    -2.596208  2.008610  3.270115
O    -2.356261  2.073486  4.456470
O    -1.825430  2.614126  2.322753
H    -4.441314  -0.049977  1.137039
H    -2.958715  0.834296  0.725146
H    -4.325349  0.815084  3.486738
H    -4.457491  2.086198  2.262425
N    -3.029649  -1.903015  -0.232139
C    -2.922018  -2.903056  -1.278689
H    -3.461577  -1.015321  -0.453900
H    -2.236942  -2.580369  -2.076470
H    -3.906005  -3.112673  -1.717776
H    -2.524561  -3.816724  -0.825077
H    -1.052447  2.978970  2.796918
28
Lattice="100 0 0 0 100 0 0 0 100" Properties=species:S:1:pos:R:3
C    0.171767  -0.332568  0.368123
C    0.002908  -0.490291  1.864204
O    0.921941  -0.814495  2.613005
H    1.212433  -0.555120  0.119908
H    -0.069537  0.686746  0.035257
H    -0.489451  -1.023013  -0.174806
N    -1.257098  -0.270884  2.375920
C    -2.415464  0.258056  1.681758
C    -2.502341  1.796574  1.526215
O    -2.998950  2.254831  0.497819
H    -1.301669  -0.396712  3.383260
H    -2.370076  -0.084982  0.640762
C    -3.718475  -0.282030  2.295965
C    -3.885614  -1.808897  2.136109
C    -4.014048  -2.199561  0.682360
O    -3.088469  -2.391781  -0.080440
O    -5.316535  -2.274298  0.289633
H    -4.564122  0.239325  1.827301
H    -3.754400  -0.039378  3.370077
H    -4.776517  -2.135224  2.685733
H    -3.007244  -2.327572  2.540455
N    -2.047635  2.622563  2.514417
C    -1.511552  2.321779  3.834312
H    -2.156271  3.601694  2.268648
H    -0.491454  1.915912  3.796068
H    -2.152718  1.622571  4.389221
H    -1.487036  3.254588  4.408392
H    -5.299345  -2.479900  -0.665883
28
Lattice="100 0 0 0 100 0 0 0 100" Properties=species:S:1:pos:R:3
C    0.064838  -0.459240  0.199502
C    -0.220951  -0.592368  1.680749
O    0.613636  -0.994712  2.488549
H    1.063343  -0.860236  0.008956
H    0.031286  0.591739  -0.121241
H    -0.671425  -1.003618  -0.407659
N    -1.485516  -0.248310  2.105648
C    -2.510855  0.447769  1.343613
C    -2.238826  1.943576  1.046787
O    -2.540750  2.398060  -0.054832
H    -1.586524  -0.312121  3.115152
H    -2.569855  0.004518  0.341661
C    -3.894946  0.286570  1.998495
C    -4.343766  -1.164153  2.180662
C    -4.613118  -1.901819  0.886888
O    -4.608012  -1.424842  -0.227906
O    -4.886065  -3.216037  1.125002
H    -4.616475  0.825004  1.370076
H    -3.902059  0.779507  2.983508
H    -5.274018  -1.199613  2.768559
H    -3.614677  -1.753830  2.755436
N    -1.677256  2.743462  2.004242
C    -1.290634  2.460239  3.378881
H    -1.540844  3.692243  1.669571
H    -1.114987  3.416652  3.883819
H    -0.370866  1.862732  3.449000
H    -2.089161  1.948929  3.933926
H    -5.061367  -3.616838  0.251363
28
Lattice="100 0 0 0 100 0 0 0 100" Properties=species:S:1:pos:R:3
C    -0.482016  0.578303  -0.611612
C    -0.081704  0.022466  0.739099
O    1.087982  -0.240947  1.009481
H    -0.442536  1.676351  -0.564539
H    -1.487175  0.298538  -0.944739
H    0.261008  0.249494  -1.343971
N    -1.055721  -0.163383  1.697068
C    -2.499282  0.075087  1.655651
C    -3.206719  -0.692737  0.511945
O    -3.880638  -0.112243  -0.337116
H    -0.662171  -0.442375  2.591235
H    -2.878548  -0.367340  2.591962
C    -2.901104  1.557560  1.642344
C    -2.239241  2.370513  2.769096
C    -2.650022  1.867148  4.133999
O    -3.742175  2.006513  4.641585
O    -1.641995  1.175268  4.753536
H    -3.993610  1.621973  1.726528
H    -2.643637  2.005071  0.674611
H    -2.573749  3.413214  2.695509
H    -1.146932  2.347408  2.676313
N    -3.055541  -2.049094  0.493229
C    -2.336495  -2.907965  1.420565
H    -3.521573  -2.486404  -0.295448
H    -1.250113  -2.892709  1.254454
H    -2.532111  -2.623369  2.463239
H    -2.697061  -3.934367  1.290588
H    -2.006398  0.893788  5.616174
28
Lattice="100 0 0 0 100 0 0 0 100" Properties=species:S:1:pos:R:3
C    -1.154454  -0.151798  -0.462500
C    -0.992576  0.564761  0.862685
O    -0.655182  1.744131  0.910972
H    -1.588642  0.557125  -1.175039
H    -1.759518  -1.062032  -0.444742
H    -0.152349  -0.414381  -0.830375
N    -1.138653  -0.142173  2.047710
C    -1.794656  -1.419480  2.347145
C    -1.276161  -2.599667  1.493422
O    -2.022431  -3.493714  1.106197
H    -1.013948  0.480037  2.843456
H    -1.443545  -1.672022  3.362712
C    -3.330417  -1.351484  2.471398
C    -4.153186  -0.970630  1.227772
C    -4.545401  -2.162114  0.377328
O    -5.261415  -3.067130  0.744268
O    -4.040805  -2.085193  -0.888338
H    -3.537998  -0.611034  3.257218
H    -3.686505  -2.319747  2.848982
H    -3.655425  -0.205239  0.622154
H    -5.101957  -0.535883  1.572369
N    0.071372  -2.595546  1.297682
C    0.749840  -3.607104  0.512025
H    0.580469  -1.769422  1.592888
H    1.636117  -3.979684  1.041522
H    1.060010  -3.218111  -0.469709
H    0.050038  -4.434501  0.355368
H    -4.326274  -2.906507  -1.334285
28
Lattice="100 0 0 0 100 0 0 0 100" Properties=species:S:1:pos:R:3
C    0.101706  -0.292906  0.200965
C    0.105655  0.019954  1.681777
O    1.148417  0.164603  2.311816
H    -0.571791  0.367680  -0.361968
H    1.123210  -0.168018  -0.167560
H    -0.214617  -1.329208  0.018459
N    -1.107434  0.121037  2.346991
C    -2.463231  0.273245  1.809862
C    -3.472279  0.550361  2.942820
O    -4.480339  1.212812  2.721623
H    -0.959118  0.521875  3.270766
H    -2.536370  1.163859  1.164796
C    -2.970392  -0.931302  0.979014
C    -2.841450  -2.290379  1.686084
C    -3.115544  -3.448206  0.756800
O    -4.041943  -4.224821  0.837793
O    -2.170155  -3.532615  -0.229443
H    -2.431121  -0.963848  0.026092
H    -4.022444  -0.727677  0.735436
H    -3.544650  -2.376483  2.521834
H    -1.818659  -2.401517  2.078332
N    -3.183092  -0.005005  4.156593
C    -4.084749  0.101040  5.290480
H    -2.398648  -0.645141  4.217879
H    -4.776905  0.925604  5.092664
H    -4.671395  -0.818909  5.430741
H    -3.520711  0.308725  6.207994
H    -2.429164  -4.294006  -0.783683
28
Lattice="100 0 0 0 100 0 0 0 100" Properties=species:S:1:pos:R:3
C    0.204446  -0.020953  0.777941
C    -0.080858  -0.491493  2.194303
O    0.797573  -0.963402  2.911833
H    1.253243  -0.238279  0.560732
H    0.040639  1.060800  0.668304
H    -0.428191  -0.529604  0.037726
N    -1.365477  -0.355564  2.659802
C    -2.543448  0.106565  1.941273
C    -3.419916  1.009257  2.846571
O    -4.616718  0.787309  3.013711
H    -1.517884  -0.747020  3.587770
H    -2.195008  0.755858  1.122971
C    -3.373519  -1.027154  1.299868
C    -3.512985  -2.327719  2.116173
C    -4.281409  -2.197424  3.412099
O    -5.444449  -2.478951  3.582959
O    -3.480553  -1.736660  4.429225
H    -2.890523  -1.302193  0.351179
H    -4.368651  -0.630920  1.061659
H    -2.515980  -2.735216  2.335054
H    -4.053170  -3.059977  1.505554
N    -2.810372  2.078240  3.439724
C    -1.459655  2.590853  3.265083
H    -3.448718  2.617664  4.015630
H    -1.441486  3.631673  3.606879
H    -1.161760  2.589881  2.207939
H    -0.713289  2.021621  3.835394
H    -4.070936  -1.623735  5.199027
28
Lattice="100 0 0 0 100 0 0 0 100" Properties=species:S:1:pos:R:3
C    0.233056  -0.485750  0.223472
C    0.022951  -0.121438  1.681392
O    0.751051  -0.535375  2.573406
H    0.146033  -1.574418  0.117700
H    1.256289  -0.212037  -0.060849
H    -0.468982  0.000311  -0.465115
N    -1.038202  0.736009  1.921876
C    -1.513667  1.005094  3.281701
C    -2.736798  1.914275  3.286081
O    -3.473484  1.929736  4.279933
H    -1.755338  0.730511  1.201667
H    -1.842365  0.061897  3.748848
C    -0.439610  1.668367  4.202710
C    -0.033891  0.836189  5.421140
C    -0.959420  0.684610  6.634739
O    -0.507033  0.278125  7.684823
O    -2.274070  0.974416  6.541900
H    -0.794928  2.659780  4.521278
H    0.455915  1.841877  3.594886
H    0.898356  1.240636  5.836744
H    0.219143  -0.182035  5.088790
N    -2.929718  2.716043  2.210090
C    -3.984762  3.716630  2.162871
H    -2.180240  2.765384  1.527502
H    -4.424466  3.752778  1.159237
H    -3.605747  4.714398  2.426752
H    -4.753811  3.434829  2.888283
H    -2.597484  1.298345  5.659013
28
Lattice="100 0 0 0 100 0 0 0 100" Properties=species:S:1:pos:R:3
C    1.623891  -0.770769  0.854560
C    0.327260  -1.264596  1.465569
O    0.119303  -2.442580  1.731098
H    1.927126  -1.460678  0.059478
H    2.405467  -0.794825  1.625987
H    1.562680  0.247522  0.450793
N    -0.628193  -0.297961  1.696956
C    -1.830593  -0.580552  2.473349
C    -2.699969  -1.694717  1.860758
O    -3.312294  -2.479913  2.568818
H    -0.371114  0.675327  1.569290
H    -1.562281  -0.968402  3.467732
C    -2.630279  0.733853  2.615067
C    -4.062035  0.589742  3.180378
C    -5.186167  0.926046  2.203753
O    -6.109251  1.653379  2.487949
O    -5.126598  0.364154  0.963337
H    -2.667687  1.221260  1.627689
H    -2.053129  1.405847  3.265983
H    -4.207880  1.250703  4.039806
H    -4.229395  -0.439111  3.537876
N    -2.869908  -1.612308  0.494494
C    -3.528251  -2.692346  -0.234479
H    -2.138630  -1.102877  0.003822
H    -4.373390  -3.049381  0.362229
H    -2.845832  -3.536564  -0.409810
H    -3.897091  -2.312760  -1.193646
H    -4.354761  -0.238491  0.864166
28
Lattice="100 0 0 0 100 0 0 0 100" Properties=species:S:1:pos:R:3
C    -0.485779  -0.442294  -0.322190
C    -0.146730  0.363980  0.921839
O    0.944078  0.907923  1.062783
H    0.329488  -0.315781  -1.038944
H    -1.427993  -0.115457  -0.785078
H    -0.586646  -1.512013  -0.090046
N    -1.109034  0.446262  1.901078
C    -2.487737  0.022304  1.817034
C    -3.271211  0.877630  2.851070
O    -2.753008  1.853729  3.389240
H    -0.931726  1.139335  2.630974
H    -2.904196  0.288468  0.827407
C    -2.687248  -1.505778  2.023194
C    -3.761934  -2.111262  1.081860
C    -4.575872  -3.178881  1.766399
O    -4.461431  -4.376079  1.645882
O    -5.496755  -2.607983  2.616086
H    -2.936266  -1.700989  3.075667
H    -1.731202  -2.009540  1.846615
H    -3.294562  -2.550863  0.194477
H    -4.451267  -1.325673  0.738049
N    -4.554093  0.503788  3.095004
C    -5.372900  1.225081  4.057027
H    -4.897021  -0.394133  2.771463
H    -6.417128  0.921420  3.928551
H    -5.285117  2.303382  3.883047
H    -5.063571  1.023652  5.093454
H    -5.954923  -3.345921  3.062655
28
Lattice="100 0 0 0 100 0 0 0 100" Properties=species:S:1:pos:R:3
C    0.047759  0.354588  -0.075937
C    0.079554  0.563203  1.426874
O    0.950671  1.243875  1.968667
H    1.052691  0.079811  -0.415953
H    -0.212588  1.308572  -0.553371
H    -0.667418  -0.409705  -0.403306
N    -0.917037  -0.065674  2.122943
C    -1.182140  0.135756  3.553193
C    -1.796198  1.549606  3.764018
O    -2.941543  1.723082  3.341278
H    -1.680059  -0.453651  1.581783
H    -2.051700  -0.499020  3.770042
C    -0.036669  -0.359833  4.450508
C    0.207308  -1.862157  4.308455
C    -0.879523  -2.727637  4.905355
O    -1.789737  -2.350952  5.614424
O    -0.713021  -4.038285  4.563883
H    -0.298415  -0.133925  5.493384
H    0.894275  0.161581  4.211346
H    1.145660  -2.145077  4.811095
H    0.345888  -2.150403  3.256251
N    -1.138535  2.553514  4.408303
C    0.263081  2.707784  4.780645
H    -1.721959  3.383055  4.469240
H    0.458390  3.778629  4.905524
H    0.919643  2.331822  3.987875
H    0.499776  2.210852  5.732621
H    -1.433289  -4.524027  5.011139
28
Lattice="100 0 0 0 100 0 0 0 100" Properties=species:S:1:pos:R:3
C    0.234310  -0.298625  0.015827
C    0.092678  0.100895  1.474417
O    0.877716  0.890458  2.001348
H    1.231823  -0.730075  -0.132540
H    0.173700  0.606578  -0.600970
H    -0.519459  -1.016822  -0.328601
N    -0.945161  -0.493703  2.134213
C    -1.359449  -0.279571  3.525299
C    -2.306885  0.952027  3.626963
O    -3.507195  0.758819  3.416420
H    -1.578122  -1.056279  1.579219
H    -2.062920  -1.098458  3.721359
C    -0.217917  -0.439659  4.541689
C    -0.714161  -0.398463  5.986908
C    -1.524915  -1.610136  6.395756
O    -1.637748  -2.642537  5.767696
O    -2.121009  -1.418854  7.605954
H    0.563519  0.309705  4.394357
H    0.244767  -1.417633  4.347991
H    -1.312092  0.500013  6.200983
H    0.141313  -0.347549  6.678675
N    -1.856275  2.202467  3.929868
C    -0.516675  2.727173  4.162959
H    -2.625243  2.865862  3.967070
H    -0.524943  3.797045  3.924421
H    0.211366  2.240638  3.504780
H    -0.203295  2.618799  5.213677
H    -2.604368  -2.245282  7.800894
28
Lattice="100 0 0 0 100 0 0 0 100" Properties=species:S:1:pos:R:3
C    -0.646241  0.658526  0.216391
C    -0.545079  0.763388  1.728171
O    0.490594  1.090797  2.297210
H    -0.202332  1.555704  -0.229703
H    -1.671519  0.538254  -0.155452
H    -0.049588  -0.201977  -0.113823
N    -1.700928  0.480330  2.411234
C    -1.782066  0.355323  3.866826
C    -0.987321  1.455987  4.619744
O    -0.180507  1.165977  5.497059
H    -2.494120  0.143644  1.878240
H    -2.844822  0.519535  4.121642
C    -1.377343  -1.050905  4.333298
C    -1.805304  -1.373079  5.762365
C    -1.677870  -2.840260  6.094516
O    -1.430260  -3.738091  5.316262
O    -1.894583  -3.066036  7.423797
H    -0.288855  -1.152721  4.235148
H    -1.832803  -1.779453  3.647800
H    -2.860554  -1.099267  5.937612
H    -1.222981  -0.792353  6.489467
N    -1.313690  2.760927  4.369443
C    -2.172017  3.318634  3.341774
H    -0.707917  3.404153  4.869777
H    -3.092454  2.732046  3.234607
H    -1.680612  3.375889  2.357626
H    -2.463008  4.332004  3.643426
H    -1.805202  -4.031139  7.545359
28
Lattice="100 0 0 0 100 0 0 0 100" Properties=species:S:1:pos:R:3
C    -0.090676  -0.753376  1.344235
C    0.009819  0.094859  2.596825
O    0.984653  0.057303  3.345146
H    -0.145448  -0.132013  0.439082
H    -0.989111  -1.386500  1.353560
H    0.797027  -1.388232  1.291306
N    -1.042972  0.936158  2.866906
C    -2.276065  1.084717  2.113762
C    -2.202618  1.759519  0.720332
O    -3.117946  1.523077  -0.069871
H    -0.955440  1.426365  3.753144
H    -2.670492  0.086836  1.867712
C    -3.374685  1.771791  2.952815
C    -3.228542  3.283557  3.186332
C    -2.125808  3.769906  4.099711
O    -1.510764  4.805449  3.964121
O    -1.897370  2.920981  5.150572
H    -3.462880  1.241579  3.911056
H    -4.315743  1.615227  2.411063
H    -4.163481  3.649747  3.641979
H    -3.121127  3.829911  2.240952
N    -1.180561  2.593373  0.369965
C    -0.023802  3.106831  1.099832
H    -1.301942  2.928261  -0.581457
H    0.417924  3.902863  0.490243
H    0.745109  2.342041  1.269397
H    -0.298523  3.551923  2.061413
H    -1.206060  3.347359  5.694861
28
Lattice="100 0 0 0 100 0 0 0 100" Properties=species:S:1:pos:R:3
C    0.169887  0.753324  0.264751
C    0.268326  0.522558  1.764744
O    1.333947  0.657691  2.363571
H    0.859935  0.064741  -0.238511
H    0.509619  1.773207  0.046162
H    -0.835908  0.614780  -0.150694
N    -0.912165  0.166451  2.361483
C    -1.201724  -0.194355  3.754681
C    -2.011089  0.887513  4.520874
O    -3.087186  0.550362  5.024845
H    -1.722573  0.142107  1.753861
H    -1.946376  -1.001186  3.688714
C    -0.009543  -0.773030  4.541289
C    -0.445501  -1.419458  5.859436
C    -0.619005  -0.450132  7.009496
O    -0.156916  0.670744  7.077324
O    -1.336703  -1.009913  8.020117
H    0.758164  -0.018171  4.734369
H    0.459621  -1.538321  3.908830
H    0.327485  -2.132957  6.187592
H    -1.369612  -2.005124  5.755197
N    -1.565749  2.169070  4.597502
C    -0.226798  2.699887  4.390190
H    -2.191601  2.737456  5.163112
H    0.380070  2.023544  3.782531
H    0.286597  2.840236  5.352508
H    -0.286266  3.664762  3.868826
H    -1.383714  -0.333349  8.723121
28
Lattice="100 0 0 0 100 0 0 0 100" Properties=species:S:1:pos:R:3
C    0.230291  -0.197739  0.360257
C    0.058600  -0.505314  1.830465
O    1.019117  -0.796130  2.554302
H    0.751380  0.765132  0.270500
H    -0.714130  -0.139254  -0.194318
H    0.869975  -0.966192  -0.087984
N    -1.209745  -0.378993  2.317386
C    -1.587339  -0.785078  3.675288
C    -2.943826  -1.514825  3.668005
O    -3.036015  -2.647812  4.129680
H    -1.946479  -0.202407  1.645607
H    -0.862732  -1.555110  3.969106
C    -1.554207  0.322408  4.752688
C    -0.185141  0.994328  4.926835
C    0.067505  2.085817  3.888472
O    -0.663108  3.043881  3.754931
O    1.185486  1.960205  3.129561
H    -1.839073  -0.164641  5.696570
H    -2.300297  1.105003  4.561739
H    0.615279  0.244023  4.940457
H    -0.172406  1.513408  5.896153
N    -4.036063  -0.891358  3.114180
C    -4.266035  0.510791  2.789178
H    -4.865280  -1.476432  3.184058
H    -4.820071  1.029042  3.586975
H    -4.845631  0.587216  1.859504
H    -3.325814  1.050515  2.644554
H    1.507238  1.032508  3.182231
28
Lattice="100 0 0 0 100 0 0 0 100" Properties=species:S:1:pos:R:3
C    -1.030296  0.913686  -0.114747
C    -0.672580  0.467739  1.294065
O    0.425723  -0.025081  1.548902
H    -0.277187  1.635520  -0.453833
H    -2.025917  1.364609  -0.208722
H    -0.970277  0.044090  -0.781096
N    -1.662896  0.661076  2.220041
C    -1.708622  0.333124  3.652333
C    -1.631826  1.574848  4.579289
O    -2.529071  1.744687  5.406206
H    -2.509471  1.095429  1.871568
H    -2.737831  -0.008897  3.835589
C    -0.778068  -0.786075  4.144690
C    -1.044896  -2.127388  3.469023
C    -0.296163  -3.266470  4.120248
O    0.424006  -3.192708  5.092974
O    -0.529501  -4.443442  3.467689
H    -0.962312  -0.879045  5.224347
H    0.276493  -0.519969  4.024043
H    -0.751960  -2.104163  2.409545
H    -2.116875  -2.383338  3.485501
N    -0.582735  2.439288  4.492019
C    0.563518  2.454712  3.598741
H    -0.674324  3.210472  5.147353
H    1.436992  2.832325  4.144497
H    0.394575  3.102331  2.723554
H    0.803541  1.451983  3.232451
H    -0.013347  -5.119117  3.948519
28
Lattice="100 0 0 0 100 0 0 0 100" Properties=species:S:1:pos:R:3
C    -0.576225  0.081945  -0.140337
C    -0.504452  -0.486283  1.267775
O    0.267384  -1.405144  1.546440
H    -0.862850  -0.723995  -0.827533
H    0.426468  0.417220  -0.432711
H    -1.280172  0.915075  -0.257145
N    -1.354069  0.101991  2.163801
C    -1.606510  -0.192846  3.581806
C    -0.991211  0.832452  4.570766
O    -1.727742  1.347684  5.412224
H    -1.930875  0.848523  1.794232
H    -2.680663  -0.021252  3.724103
C    -1.334784  -1.634308  4.052041
C    -2.035109  -2.731243  3.249501
C    -3.542152  -2.657694  3.223808
O    -4.245369  -1.894369  3.854191
O    -4.063690  -3.597457  2.380510
H    -1.677279  -1.665232  5.096405
H    -0.261347  -1.852672  4.050567
H    -1.774550  -3.714091  3.673318
H    -1.664590  -2.767738  2.216081
N    0.338014  1.137301  4.528916
C    1.394805  0.684383  3.641208
H    0.580725  1.838742  5.222833
H    2.336414  0.640748  4.202517
H    1.535003  1.362907  2.784147
H    1.190033  -0.315429  3.245644
H    -5.033601  -3.497847  2.441794
28
Lattice="100 0 0 0 100 0 0 0 100" Properties=species:S:1:pos:R:3
C    0.526490  -0.930637  0.618239
C    0.207704  0.064701  1.717447
O    1.074504  0.576147  2.420419
H    1.347154  -0.534072  0.009527
H    -0.326166  -1.164881  -0.031028
H    0.882487  -1.860553  1.080722
N    -1.120143  0.374717  1.867501
C    -1.616195  1.193724  2.971389
C    -0.877038  2.542519  3.117975
O    -0.642121  3.011571  4.241449
H    -1.801708  -0.128262  1.312124
H    -2.653203  1.464868  2.705196
C    -1.645249  0.347782  4.266550
C    -2.267480  0.956366  5.542756
C    -3.523612  1.774250  5.271326
O    -4.643541  1.310845  5.240301
O    -3.310720  3.093992  5.028405
H    -0.615949  0.039546  4.490679
H    -2.208374  -0.559540  4.005058
H    -1.521903  1.572124  6.056784
H    -2.558733  0.133661  6.206662
N    -0.604382  3.282659  2.013685
C    -0.854783  3.029429  0.605552
H    -0.128304  4.147373  2.252521
H    -0.851509  3.992565  0.082389
H    -1.838488  2.572287  0.449702
H    -0.088457  2.385097  0.150089
H    -2.334481  3.248581  4.980169
28
Lattice="100 0 0 0 100 0 0 0 100" Properties=species:S:1:pos:R:3
C    0.109379  0.283298  -0.416544
C    0.281929  0.768825  1.005213
O    1.048459  1.685565  1.288715
H    0.084201  -0.810924  -0.491640
H    0.946086  0.670226  -1.004422
H    -0.823796  0.679949  -0.840504
N    -0.433322  0.150271  2.017084
C    -1.485007  -0.873947  2.016224
C    -0.975589  -2.330984  1.898952
O    -1.776973  -3.263085  1.865189
H    -0.272730  0.618794  2.904370
H    -1.870756  -0.842562  3.045635
C    -2.707582  -0.586729  1.096864
C    -2.848863  -1.414257  -0.186158
C    -3.535207  -0.649163  -1.294325
O    -3.591198  0.559569  -1.404014
O    -4.075053  -1.490728  -2.219747
H    -2.684220  0.478980  0.837074
H    -3.618349  -0.732193  1.690804
H    -3.373904  -2.358684  -0.008177
H    -1.870975  -1.711753  -0.596381
N    0.374192  -2.483087  1.882496
C    1.015755  -3.782859  1.860379
H    0.933594  -1.642748  1.983510
H    1.737628  -3.848216  1.035505
H    0.234903  -4.537539  1.717888
H    1.538562  -3.988794  2.805320
H    -4.452604  -0.916935  -2.914868
28
Lattice="100 0 0 0 100 0 0 0 100" Properties=species:S:1:pos:R:3
C    -0.724033  1.387216  2.078032
C    -0.021399  0.059435  2.271795
O    1.012132  -0.059464  2.925086
H    -0.871309  1.617849  1.013878
H    -0.110577  2.166416  2.536885
H    -1.717824  1.387623  2.548013
N    -0.589925  -1.041514  1.668277
C    -1.902205  -1.131859  1.049593
C    -3.121702  -0.997315  1.996722
O    -4.105308  -0.370701  1.605411
H    -0.093337  -1.904510  1.874701
H    -2.034171  -0.279176  0.367845
C    -2.021559  -2.421982  0.222441
C    -1.075368  -2.433023  -0.990043
C    -1.128364  -3.730101  -1.762370
O    -1.477068  -3.857999  -2.915529
O    -0.726878  -4.788328  -0.993949
H    -3.061847  -2.509110  -0.119515
H    -1.821280  -3.295743  0.860925
H    -1.333790  -1.627353  -1.686907
H    -0.037903  -2.274771  -0.658360
N    -3.098086  -1.573333  3.234452
C    -2.096745  -2.416518  3.874132
H    -3.955514  -1.398307  3.749387
H    -2.561069  -2.885107  4.748776
H    -1.218851  -1.850526  4.214628
H    -1.762334  -3.228868  3.215134
H    -0.795424  -5.575492  -1.568254
28
Lattice="100 0 0 0 100 0 0 0 100" Properties=species:S:1:pos:R:3
C    -0.090225  -0.401958  0.413065
C    -0.086285  -0.140931  1.904459
O    0.838930  0.445242  2.461669
H    0.650829  0.261333  -0.040756
H    -1.066973  -0.247671  -0.058617
H    0.205839  -1.441571  0.212531
N    -1.139270  -0.611643  2.661445
C    -2.375936  -1.291154  2.271845
C    -2.117486  -2.509492  1.350651
O    -2.624899  -2.598368  0.234082
H    -1.039160  -0.363305  3.641302
H    -2.775504  -1.706315  3.213560
C    -3.435365  -0.340487  1.695429
C    -4.834199  -0.949550  1.655982
C    -5.893110  0.040395  1.232364
O    -5.714926  1.203519  0.938869
O    -7.129106  -0.539946  1.214222
H    -3.145635  -0.028579  0.684271
H    -3.440954  0.565886  2.315805
H    -5.132007  -1.348744  2.639896
H    -4.871821  -1.801657  0.962081
N    -1.311196  -3.496263  1.841229
C    -0.630069  -3.576510  3.123610
H    -1.166995  -4.252216  1.179061
H    -0.353637  -4.621494  3.302875
H    -1.288935  -3.267010  3.945743
H    0.279435  -2.960198  3.159298
H    -7.746510  0.160567  0.927350
28
Lattice="100 0 0 0 100 0 0 0 100" Properties=species:S:1:pos:R:3
C    0.199598  0.884450  -0.045719
C    0.011502  0.264118  1.322544
O    0.919052  -0.358962  1.869800
H    1.263664  1.111485  -0.154366
H    -0.388508  1.788952  -0.225769
H    -0.071220  0.148609  -0.816416
N    -1.210459  0.358459  1.959628
C    -2.437941  1.103944  1.670693
C    -2.779905  1.184698  0.166604
O    -2.913189  2.260682  -0.413662
H    -1.164611  -0.061033  2.885798
H    -3.250219  0.495897  2.107084
C    -2.522249  2.481240  2.360983
C    -1.292497  3.378915  2.205359
C    -0.141088  2.946502  3.089084
O    -0.244042  2.533365  4.226413
O    1.060667  3.096907  2.468061
H    -2.690529  2.316002  3.434562
H    -3.402967  2.999344  1.961648
H    -1.558621  4.396196  2.533446
H    -0.969146  3.467336  1.163078
N    -2.984536  0.001065  -0.482878
C    -2.886260  -1.357409  0.025137
H    -3.191127  0.125445  -1.469189
H    -3.470847  -2.015782  -0.627338
H    -3.307200  -1.434232  1.035212
H    -1.850369  -1.725942  0.058725
H    1.733128  2.774513  3.100337
28
Lattice="100 0 0 0 100 0 0 0 100" Properties=species:S:1:pos:R:3
C    0.123989  0.492338  -0.058576
C    0.082555  0.668559  1.447447
O    0.868445  1.412373  2.038148
H    1.159170  0.301069  -0.363617
H    -0.189363  1.434408  -0.527372
H    -0.519033  -0.315419  -0.428142
N    -0.882732  -0.046144  2.091828
C    -1.140686  0.016236  3.530600
C    -1.752400  1.398351  3.905270
O    -2.905298  1.613753  3.528025
H    -1.509779  -0.620004  1.542296
H    -2.016720  -0.631206  3.672802
C    0.003921  -0.573085  4.370795
C    0.326683  -2.036032  3.991740
C    -0.883856  -2.934808  4.055204
O    -1.583764  -3.248319  3.112076
O    -1.152287  -3.341227  5.329236
H    -0.279674  -0.520536  5.431802
H    0.924071  0.004291  4.241059
H    1.099335  -2.415825  4.672378
H    0.710330  -2.078181  2.966128
N    -1.092385  2.316400  4.666938
C    0.318719  2.451496  5.011412
H    -1.679760  3.129439  4.828926
H    0.499860  3.501413  5.267029
H    0.952151  2.193835  4.154946
H    0.595489  1.843424  5.884931
H    -1.967687  -3.877301  5.274924
28
Lattice="100 0 0 0 100 0 0 0 100" Properties=species:S:1:pos:R:3
C    -0.421882  -0.423440  0.660644
C    -1.067514  -0.581540  2.020349
O    -0.417491  -0.877998  3.020435
H    -0.188198  0.638943  0.500932
H    -1.045983  -0.751598  -0.178191
H    0.518926  -0.980847  0.668569
N    -2.421981  -0.348464  2.143322
C    -3.445565  -0.067006  1.134023
C    -3.505138  -1.163232  0.038032
O    -3.340200  -0.899768  -1.152990
H    -2.729255  -0.422026  3.108237
H    -4.400212  -0.129631  1.683276
C    -3.343059  1.341660  0.533777
C    -4.614866  1.778281  -0.188097
C    -4.552361  3.207905  -0.671131
O    -3.618376  3.970698  -0.542642
O    -5.711841  3.566383  -1.297044
H    -2.498912  1.388665  -0.164552
H    -3.120384  2.037335  1.353866
H    -5.503517  1.686895  0.458245
H    -4.809431  1.138092  -1.060968
N    -3.755484  -2.440033  0.448942
C    -3.966147  -2.950502  1.793992
H    -3.739228  -3.109304  -0.314369
H    -3.028763  -3.050779  2.359648
H    -4.437313  -3.936785  1.719055
H    -4.649877  -2.306409  2.363229
H    -5.584513  4.492411  -1.580683
28
Lattice="100 0 0 0 100 0 0 0 100" Properties=species:S:1:pos:R:3
C    -0.058281  -0.843616  -0.101725
C    0.352178  -0.745983  1.353372
O    1.523726  -0.772609  1.718899
H    -0.515586  0.093203  -0.450937
H    -0.793286  -1.643091  -0.267673
H    0.837509  -1.043668  -0.694589
N    -0.660768  -0.625401  2.280877
C    -2.074507  -0.415684  2.029980
C    -2.461208  0.917357  1.359115
O    -3.395561  0.907137  0.538442
H    -0.324928  -0.549379  3.237303
H    -2.431641  -1.161253  1.304035
C    -2.859525  -0.633852  3.342386
C    -4.367594  -0.329744  3.261191
C    -4.698768  1.139972  3.539908
O    -4.618688  1.615188  4.652090
O    -5.107054  1.897597  2.494045
H    -2.421612  -0.028856  4.151600
H    -2.714230  -1.685912  3.624362
H    -4.872918  -0.889666  4.058125
H    -4.781133  -0.668275  2.301787
N    -1.837553  2.071937  1.687352
C    -0.869159  2.350825  2.744271
H    -2.237150  2.872569  1.205545
H    -0.792667  3.438105  2.844565
H    0.126414  1.954276  2.510291
H    -1.200665  1.958035  3.713910
H    -4.860574  1.457402  1.646954
28
Lattice="100 0 0 0 100 0 0 0 100" Properties=species:S:1:pos:R:3
C    0.050474  -0.236787  0.094063
C    0.068079  -0.243861  1.608497
O    1.107121  -0.266258  2.263475
H    1.075200  -0.377683  -0.258228
H    -0.334942  0.716189  -0.295379
[truncated: 130,276 more chars]
