# Supplementary material for: Mapping and classifying molecules from a high-throughput structural database
Source: J Cheminform. 2017 Feb 2;9:6. doi: 10.1186/s13321-017-0192-4 (PMC5289135; doi:10.1186/s13321-017-0192-4)
Supplement: Supplementary file 1 — Additional file 1. Supplementary file contains dissimilarity matrix data for all the oligopeptides available in the database including the one discussed in this paper. [file 13321_2017_192_MOESM1_ESM.tar › SI/gluH.dipeptide/COLVAR-OOS-Cd-0.15-1-4]

#! FIELDS CV1 CV2 Energy
-2.400000000000e-02 -2.880000000000e-01	-173817.592216
1.580000000000e-01 -2.740000000000e-01	-173817.529886
-2.600000000000e-02 1.940000000000e-01	-173817.486063
-3.600000000000e-02 1.920000000000e-01	-173817.418194
2.200000000000e-02 2.300000000000e-01	-173817.413075
1.360000000000e-01 -2.880000000000e-01	-173817.382085
1.360000000000e-01 -2.960000000000e-01	-173817.380917
1.360000000000e-01 -2.940000000000e-01	-173817.301052
4.000000000000e-03 2.540000000000e-01	-173817.273431
1.340000000000e-01 -2.840000000000e-01	-173817.192381
-2.000000000000e-03 2.480000000000e-01	-173817.189102
5.800000000000e-02 -2.520000000000e-01	-173817.167394
2.000000000000e-03 2.440000000000e-01	-173817.082766
7.800000000000e-02 1.120000000000e-01	-173817.066289
6.000000000000e-02 -2.500000000000e-01	-173817.058573
-1.200000000000e-02 1.960000000000e-01	-173816.991718
1.260000000000e-01 -2.680000000000e-01	-173816.982127
5.800000000000e-02 -3.380000000000e-01	-173816.948984
-8.600000000000e-02 -2.780000000000e-01	-173816.905591
2.880000000000e-01 2.400000000000e-01	-173816.89422
1.440000000000e-01 -2.460000000000e-01	-173816.886167
7.200000000000e-02 2.080000000000e-01	-173816.878239
3.120000000000e-01 1.920000000000e-01	-173816.851743
-6.400000000000e-02 3.240000000000e-01	-173816.838594
2.600000000000e-02 -2.860000000000e-01	-173816.834223
-6.000000000000e-02 2.980000000000e-01	-173816.817303
3.060000000000e-01 1.820000000000e-01	-173816.809707
4.400000000000e-02 -2.760000000000e-01	-173816.807759
-3.600000000000e-02 1.920000000000e-01	-173816.805742
-7.000000000000e-02 -2.580000000000e-01	-173816.795024
-5.000000000000e-02 3.540000000000e-01	-173816.785482
-1.020000000000e-01 -2.740000000000e-01	-173816.771988
2.460000000000e-01 -1.840000000000e-01	-173816.75161
3.600000000000e-01 -7.800000000000e-02	-173816.750608
3.800000000000e-02 -2.880000000000e-01	-173816.732208
-1.120000000000e-01 -3.180000000000e-01	-173816.722946
6.000000000000e-03 -3.120000000000e-01	-173816.715052
3.600000000000e-02 -2.880000000000e-01	-173816.699838
6.400000000000e-02 -2.540000000000e-01	-173816.69399
-3.800000000000e-02 2.240000000000e-01	-173816.685528
-1.240000000000e-01 3.700000000000e-01	-173816.674971
2.540000000000e-01 2.480000000000e-01	-173816.646189
-3.420000000000e-01 -3.800000000000e-02	-173816.644999
-9.600000000000e-02 -3.020000000000e-01	-173816.641726
-4.000000000000e-03 1.920000000000e-01	-173816.631567
-7.600000000000e-02 -2.760000000000e-01	-173816.600158
-3.800000000000e-02 -2.620000000000e-01	-173816.586454
-8.000000000000e-02 2.700000000000e-01	-173816.562539
2.160000000000e-01 -2.520000000000e-01	-173816.529835
-8.000000000000e-02 -2.600000000000e-01	-173816.526562
-7.200000000000e-02 -2.440000000000e-01	-173816.490498
-1.400000000000e-02 1.980000000000e-01	-173816.473147
1.720000000000e-01 3.260000000000e-01	-173816.448617
2.260000000000e-01 -2.440000000000e-01	-173816.432549
-3.600000000000e-02 1.920000000000e-01	-173816.423272
-2.000000000000e-02 1.900000000000e-01	-173816.416345
-2.000000000000e-02 1.920000000000e-01	-173816.412927
9.400000000000e-02 3.080000000000e-01	-173816.402655
-1.600000000000e-02 1.840000000000e-01	-173816.398902
2.560000000000e-01 -1.700000000000e-01	-173816.39578
5.200000000000e-02 -2.440000000000e-01	-173816.380995
1.480000000000e-01 -2.480000000000e-01	-173816.362845
1.220000000000e-01 2.780000000000e-01	-173816.358145
1.880000000000e-01 -1.860000000000e-01	-173816.296716
6.400000000000e-02 -2.640000000000e-01	-173816.289677
-7.600000000000e-02 -2.600000000000e-01	-173816.283597
1.820000000000e-01 -4.000000000000e-02	-173816.282422
-7.800000000000e-02 -2.660000000000e-01	-173816.27037
2.600000000000e-02 2.220000000000e-01	-173816.261812
8.200000000000e-02 -2.080000000000e-01	-173816.241953
3.800000000000e-02 -2.980000000000e-01	-173816.237145
-1.340000000000e-01 -3.160000000000e-01	-173816.220858
1.700000000000e-01 -2.220000000000e-01	-173816.180911
-8.000000000000e-02 -2.740000000000e-01	-173816.168661
-3.600000000000e-02 1.920000000000e-01	-173816.1661
-9.600000000000e-02 -2.440000000000e-01	-173816.1623
1.360000000000e-01 -2.480000000000e-01	-173816.142922
-9.600000000000e-02 3.160000000000e-01	-173816.132319
-3.600000000000e-02 1.960000000000e-01	-173816.064913
8.600000000000e-02 2.200000000000e-01	-173816.046437
2.600000000000e-02 2.140000000000e-01	-173816.043944
2.240000000000e-01 -1.960000000000e-01	-173816.04348
1.240000000000e-01 -2.660000000000e-01	-173816.023853
-1.040000000000e-01 -2.880000000000e-01	-173815.980208
1.600000000000e-01 -2.600000000000e-01	-173815.969673
2.140000000000e-01 -2.460000000000e-01	-173815.956117
1.740000000000e-01 -1.440000000000e-01	-173815.897594
3.600000000000e-02 2.400000000000e-01	-173815.886974
-7.800000000000e-02 2.740000000000e-01	-173815.881653
9.800000000000e-02 1.480000000000e-01	-173815.729437
