# Supplementary material for: Mapping and classifying molecules from a high-throughput structural database
Source: J Cheminform. 2017 Feb 2;9:6. doi: 10.1186/s13321-017-0192-4 (PMC5289135; doi:10.1186/s13321-017-0192-4)
Supplement: Supplementary file 1 — Additional file 1. Supplementary file contains dissimilarity matrix data for all the oligopeptides available in the database including the one discussed in this paper. [file 13321_2017_192_MOESM1_ESM.tar › SI/gluH.dipeptide/cluster-linkage.dat]

# Cluster linkage matrix for distance matrix file: gluH.dipeptide.bare-12-8-3_rem-0.1.sim clustering mode= average
8.500000000000000000e+01 8.700000000000000000e+01 1.852380585059172104e-04 2.000000000000000000e+00
4.080000000000000000e+02 4.100000000000000000e+02 2.446885539620712144e-04 2.000000000000000000e+00
3.960000000000000000e+02 4.250000000000000000e+02 2.895841156501094546e-04 2.000000000000000000e+00
4.400000000000000000e+01 6.600000000000000000e+01 2.985711673409439698e-04 2.000000000000000000e+00
7.700000000000000000e+01 8.300000000000000000e+01 3.937131032304659671e-04 2.000000000000000000e+00
3.890000000000000000e+02 4.420000000000000000e+02 5.606442459596707156e-04 2.000000000000000000e+00
4.440000000000000000e+02 4.720000000000000000e+02 5.709163641062785276e-04 2.000000000000000000e+00
2.270000000000000000e+02 2.340000000000000000e+02 6.658089078338383154e-04 2.000000000000000000e+00
3.340000000000000000e+02 3.410000000000000000e+02 7.375977830387523207e-04 2.000000000000000000e+00
4.560000000000000000e+02 4.570000000000000000e+02 7.435439276184036862e-04 2.000000000000000000e+00
2.750000000000000000e+02 3.480000000000000000e+02 7.478470655074147570e-04 2.000000000000000000e+00
1.310000000000000000e+02 1.910000000000000000e+02 7.929685407637483566e-04 2.000000000000000000e+00
3.180000000000000000e+02 3.260000000000000000e+02 8.426785563250463853e-04 2.000000000000000000e+00
3.820000000000000000e+02 3.850000000000000000e+02 9.302786641208060777e-04 2.000000000000000000e+00
2.770000000000000000e+02 2.810000000000000000e+02 1.101705651016742383e-03 2.000000000000000000e+00
3.470000000000000000e+02 3.920000000000000000e+02 1.544784182367054401e-03 2.000000000000000000e+00
7.500000000000000000e+01 1.100000000000000000e+02 1.879493768078763661e-03 2.000000000000000000e+00
1.260000000000000000e+02 1.600000000000000000e+02 1.882437834507485943e-03 2.000000000000000000e+00
2.500000000000000000e+02 2.510000000000000000e+02 1.900672294486700385e-03 2.000000000000000000e+00
3.200000000000000000e+02 3.710000000000000000e+02 1.903407418674529263e-03 2.000000000000000000e+00
3.100000000000000000e+01 4.100000000000000000e+01 2.003757243595078678e-03 2.000000000000000000e+00
3.600000000000000000e+01 4.700000000000000000e+01 2.016333050480567136e-03 2.000000000000000000e+00
3.840000000000000000e+02 4.000000000000000000e+02 2.110108709497664041e-03 2.000000000000000000e+00
3.700000000000000000e+01 5.400000000000000000e+01 2.137924707091664548e-03 2.000000000000000000e+00
1.090000000000000000e+02 1.530000000000000000e+02 2.157274779825372503e-03 2.000000000000000000e+00
3.880000000000000000e+02 4.050000000000000000e+02 2.169870649962396363e-03 2.000000000000000000e+00
4.860000000000000000e+02 4.910000000000000000e+02 2.177965263590565196e-03 2.000000000000000000e+00
3.100000000000000000e+02 3.220000000000000000e+02 2.212511147311308889e-03 2.000000000000000000e+00
4.000000000000000000e+01 4.800000000000000000e+01 2.240256503497104184e-03 2.000000000000000000e+00
3.430000000000000000e+02 4.020000000000000000e+02 2.342341508134951605e-03 2.000000000000000000e+00
4.040000000000000000e+02 4.070000000000000000e+02 2.342969636786438551e-03 2.000000000000000000e+00
1.770000000000000000e+02 1.810000000000000000e+02 2.368620546428880976e-03 2.000000000000000000e+00
3.000000000000000000e+01 5.200000000000000000e+01 2.425490083340518712e-03 2.000000000000000000e+00
2.160000000000000000e+02 5.070000000000000000e+02 2.499421989369474736e-03 3.000000000000000000e+00
1.390000000000000000e+02 1.830000000000000000e+02 2.501817450192509937e-03 2.000000000000000000e+00
8.800000000000000000e+01 5.000000000000000000e+02 2.535067601303712774e-03 3.000000000000000000e+00
3.120000000000000000e+02 3.770000000000000000e+02 2.565837684716882651e-03 2.000000000000000000e+00
2.570000000000000000e+02 2.650000000000000000e+02 2.579980353359048999e-03 2.000000000000000000e+00
3.730000000000000000e+02 4.300000000000000000e+02 2.630260852958333454e-03 2.000000000000000000e+00
1.150000000000000000e+02 1.240000000000000000e+02 2.660876970848721247e-03 2.000000000000000000e+00
4.500000000000000000e+01 5.100000000000000000e+01 2.696303753757835816e-03 2.000000000000000000e+00
2.560000000000000000e+02 2.890000000000000000e+02 2.749709392341911918e-03 2.000000000000000000e+00
1.670000000000000000e+02 1.800000000000000000e+02 2.773551677363303870e-03 2.000000000000000000e+00
2.520000000000000000e+02 2.700000000000000000e+02 2.782146423555135941e-03 2.000000000000000000e+00
5.500000000000000000e+01 6.700000000000000000e+01 2.803115791747140192e-03 2.000000000000000000e+00
4.410000000000000000e+02 4.710000000000000000e+02 2.840803057705203281e-03 2.000000000000000000e+00
3.170000000000000000e+02 3.560000000000000000e+02 2.897229297830155800e-03 2.000000000000000000e+00
9.200000000000000000e+01 1.230000000000000000e+02 2.918384641327700577e-03 2.000000000000000000e+00
4.480000000000000000e+02 4.610000000000000000e+02 2.984909763230987091e-03 2.000000000000000000e+00
3.140000000000000000e+02 5.080000000000000000e+02 3.000433249452811972e-03 3.000000000000000000e+00
5.010000000000000000e+02 5.300000000000000000e+02 3.006640240402079414e-03 4.000000000000000000e+00
3.900000000000000000e+01 5.900000000000000000e+01 3.030435955925299581e-03 2.000000000000000000e+00
3.860000000000000000e+02 4.400000000000000000e+02 3.059493475910419515e-03 2.000000000000000000e+00
2.620000000000000000e+02 5.120000000000000000e+02 3.098053695191907864e-03 3.000000000000000000e+00
4.920000000000000000e+02 4.950000000000000000e+02 3.127366975207675377e-03 2.000000000000000000e+00
3.080000000000000000e+02 3.510000000000000000e+02 3.131170427269788521e-03 2.000000000000000000e+00
7.900000000000000000e+01 1.190000000000000000e+02 3.205678129560489073e-03 2.000000000000000000e+00
3.780000000000000000e+02 5.020000000000000000e+02 3.230071441414014005e-03 3.000000000000000000e+00
3.720000000000000000e+02 4.200000000000000000e+02 3.246196695148458131e-03 2.000000000000000000e+00
3.330000000000000000e+02 3.380000000000000000e+02 3.299811998608898414e-03 2.000000000000000000e+00
5.000000000000000000e+01 5.040000000000000000e+02 3.305683841870979411e-03 3.000000000000000000e+00
1.900000000000000000e+02 2.020000000000000000e+02 3.318026935288952584e-03 2.000000000000000000e+00
4.060000000000000000e+02 5.090000000000000000e+02 3.333916101375916478e-03 3.000000000000000000e+00
1.540000000000000000e+02 1.750000000000000000e+02 3.350734340261677952e-03 2.000000000000000000e+00
2.100000000000000000e+02 2.260000000000000000e+02 3.404591902282384439e-03 2.000000000000000000e+00
1.560000000000000000e+02 1.860000000000000000e+02 3.467692560349112246e-03 2.000000000000000000e+00
3.800000000000000000e+02 4.330000000000000000e+02 3.506076019391405479e-03 2.000000000000000000e+00
3.950000000000000000e+02 4.340000000000000000e+02 3.530280508825197911e-03 2.000000000000000000e+00
3.630000000000000000e+02 4.180000000000000000e+02 3.579911973292063121e-03 2.000000000000000000e+00
1.410000000000000000e+02 1.450000000000000000e+02 3.637185926526299504e-03 2.000000000000000000e+00
2.490000000000000000e+02 2.720000000000000000e+02 3.641615010389501715e-03 2.000000000000000000e+00
8.900000000000000000e+01 5.350000000000000000e+02 3.648073543725361551e-03 4.000000000000000000e+00
4.490000000000000000e+02 4.530000000000000000e+02 3.673147660430502257e-03 2.000000000000000000e+00
1.480000000000000000e+02 1.510000000000000000e+02 3.737003782505029115e-03 2.000000000000000000e+00
3.750000000000000000e+02 4.270000000000000000e+02 3.791599909028186156e-03 2.000000000000000000e+00
1.340000000000000000e+02 1.760000000000000000e+02 3.799045718669040103e-03 2.000000000000000000e+00
2.080000000000000000e+02 2.240000000000000000e+02 3.830467980588004619e-03 2.000000000000000000e+00
2.690000000000000000e+02 2.950000000000000000e+02 3.850757234570006005e-03 2.000000000000000000e+00
2.790000000000000000e+02 3.030000000000000000e+02 3.956993041578590192e-03 2.000000000000000000e+00
2.860000000000000000e+02 2.940000000000000000e+02 3.964947375631149365e-03 2.000000000000000000e+00
6.100000000000000000e+01 1.320000000000000000e+02 3.985374905538345558e-03 2.000000000000000000e+00
3.110000000000000000e+02 3.550000000000000000e+02 4.024392886863369101e-03 2.000000000000000000e+00
4.140000000000000000e+02 4.170000000000000000e+02 4.088135567410076075e-03 2.000000000000000000e+00
3.050000000000000000e+02 3.090000000000000000e+02 4.088520844490997098e-03 2.000000000000000000e+00
4.900000000000000000e+01 5.210000000000000000e+02 4.095326300562958897e-03 3.000000000000000000e+00
4.000000000000000000e+00 5.000000000000000000e+00 4.105992749645232323e-03 2.000000000000000000e+00
3.520000000000000000e+02 3.790000000000000000e+02 4.145038769282599622e-03 2.000000000000000000e+00
3.650000000000000000e+02 4.630000000000000000e+02 4.202392721137533475e-03 2.000000000000000000e+00
3.130000000000000000e+02 5.130000000000000000e+02 4.226692710956291878e-03 3.000000000000000000e+00
2.850000000000000000e+02 2.870000000000000000e+02 4.257908449477270860e-03 2.000000000000000000e+00
3.930000000000000000e+02 4.500000000000000000e+02 4.277368131491917323e-03 2.000000000000000000e+00
1.280000000000000000e+02 1.590000000000000000e+02 4.313807347199646001e-03 2.000000000000000000e+00
1.330000000000000000e+02 2.370000000000000000e+02 4.382537950067304927e-03 2.000000000000000000e+00
1.100000000000000000e+01 5.800000000000000000e+01 4.409174487888549085e-03 2.000000000000000000e+00
3.610000000000000000e+02 3.620000000000000000e+02 4.470771147121683879e-03 2.000000000000000000e+00
1.200000000000000000e+01 2.500000000000000000e+01 4.488346170809520870e-03 2.000000000000000000e+00
1.600000000000000000e+01 3.500000000000000000e+01 4.523642303545571952e-03 2.000000000000000000e+00
1.920000000000000000e+02 1.980000000000000000e+02 4.584134298498966122e-03 2.000000000000000000e+00
4.850000000000000000e+02 4.890000000000000000e+02 4.633830866086805812e-03 2.000000000000000000e+00
1.300000000000000000e+02 1.580000000000000000e+02 4.641048093431787529e-03 2.000000000000000000e+00
3.250000000000000000e+02 3.270000000000000000e+02 4.647393019975889529e-03 2.000000000000000000e+00
1.130000000000000000e+02 1.820000000000000000e+02 4.686424363619803336e-03 2.000000000000000000e+00
2.060000000000000000e+02 3.280000000000000000e+02 4.744717773222979426e-03 2.000000000000000000e+00
2.590000000000000000e+02 5.140000000000000000e+02 4.769684785429219656e-03 3.000000000000000000e+00
4.970000000000000000e+02 4.990000000000000000e+02 4.818833067141350436e-03 2.000000000000000000e+00
3.460000000000000000e+02 3.540000000000000000e+02 4.823425566184996564e-03 2.000000000000000000e+00
3.670000000000000000e+02 4.210000000000000000e+02 4.827437813934990114e-03 2.000000000000000000e+00
4.600000000000000000e+02 4.690000000000000000e+02 4.861029219473858576e-03 2.000000000000000000e+00
4.940000000000000000e+02 4.980000000000000000e+02 4.868077729443965468e-03 2.000000000000000000e+00
5.700000000000000000e+01 5.600000000000000000e+02 4.880391064433210052e-03 4.000000000000000000e+00
2.740000000000000000e+02 2.930000000000000000e+02 4.887179692716649843e-03 2.000000000000000000e+00
3.700000000000000000e+02 4.260000000000000000e+02 4.921519230654433120e-03 2.000000000000000000e+00
4.840000000000000000e+02 4.870000000000000000e+02 4.952000796166115479e-03 2.000000000000000000e+00
2.000000000000000000e+01 3.800000000000000000e+01 5.017896294826320464e-03 2.000000000000000000e+00
5.440000000000000000e+02 5.710000000000000000e+02 5.022582565082381323e-03 6.000000000000000000e+00
9.500000000000000000e+01 1.000000000000000000e+02 5.033706523817436246e-03 2.000000000000000000e+00
2.250000000000000000e+02 2.780000000000000000e+02 5.083626985255274879e-03 2.000000000000000000e+00
2.900000000000000000e+01 5.320000000000000000e+02 5.124308845584792452e-03 3.000000000000000000e+00
1.610000000000000000e+02 2.040000000000000000e+02 5.124780450537668591e-03 2.000000000000000000e+00
1.170000000000000000e+02 2.090000000000000000e+02 5.130135152851458998e-03 2.000000000000000000e+00
9.900000000000000000e+01 5.110000000000000000e+02 5.162310936713250184e-03 3.000000000000000000e+00
2.220000000000000000e+02 5.370000000000000000e+02 5.174924111582282493e-03 3.000000000000000000e+00
1.630000000000000000e+02 5.750000000000000000e+02 5.191530006675913050e-03 3.000000000000000000e+00
2.350000000000000000e+02 2.360000000000000000e+02 5.194598440270831001e-03 2.000000000000000000e+00
4.770000000000000000e+02 4.900000000000000000e+02 5.224830238555363583e-03 2.000000000000000000e+00
5.490000000000000000e+02 5.770000000000000000e+02 5.239473852281201043e-03 5.000000000000000000e+00
1.720000000000000000e+02 1.850000000000000000e+02 5.261910104427209786e-03 2.000000000000000000e+00
2.800000000000000000e+02 3.570000000000000000e+02 5.271876211489969627e-03 2.000000000000000000e+00
4.360000000000000000e+02 5.670000000000000000e+02 5.306853684086467425e-03 3.000000000000000000e+00
4.660000000000000000e+02 5.450000000000000000e+02 5.331198627888033767e-03 3.000000000000000000e+00
1.010000000000000000e+02 1.490000000000000000e+02 5.339297531827008440e-03 2.000000000000000000e+00
5.380000000000000000e+02 5.620000000000000000e+02 5.376487517631765682e-03 5.000000000000000000e+00
5.250000000000000000e+02 5.580000000000000000e+02 5.386629887517994410e-03 4.000000000000000000e+00
2.300000000000000000e+01 5.840000000000000000e+02 5.437683306154343643e-03 4.000000000000000000e+00
5.500000000000000000e+02 5.660000000000000000e+02 5.439261793011755143e-03 6.000000000000000000e+00
9.800000000000000000e+01 5.390000000000000000e+02 5.445269316625308414e-03 3.000000000000000000e+00
2.100000000000000000e+01 9.300000000000000000e+01 5.477036700261620622e-03 2.000000000000000000e+00
1.180000000000000000e+02 1.250000000000000000e+02 5.486593186114681504e-03 2.000000000000000000e+00
2.070000000000000000e+02 5.330000000000000000e+02 5.515507773486330763e-03 4.000000000000000000e+00
1.460000000000000000e+02 1.990000000000000000e+02 5.547753800626673351e-03 2.000000000000000000e+00
2.840000000000000000e+02 3.230000000000000000e+02 5.561911614319334229e-03 2.000000000000000000e+00
4.540000000000000000e+02 5.720000000000000000e+02 5.587138846758087432e-03 3.000000000000000000e+00
5.430000000000000000e+02 5.530000000000000000e+02 5.648296783525501123e-03 5.000000000000000000e+00
3.020000000000000000e+02 3.910000000000000000e+02 5.664799843256332693e-03 2.000000000000000000e+00
5.470000000000000000e+02 5.560000000000000000e+02 5.674558936375835062e-03 4.000000000000000000e+00
3.530000000000000000e+02 5.860000000000000000e+02 5.687982679179574841e-03 3.000000000000000000e+00
5.220000000000000000e+02 5.740000000000000000e+02 5.747855909584125532e-03 4.000000000000000000e+00
5.400000000000000000e+02 5.930000000000000000e+02 5.757465377449456044e-03 4.000000000000000000e+00
1.430000000000000000e+02 1.690000000000000000e+02 5.786836658844607406e-03 2.000000000000000000e+00
1.290000000000000000e+02 5.280000000000000000e+02 5.789614781191597739e-03 3.000000000000000000e+00
3.680000000000000000e+02 5.150000000000000000e+02 5.805108261444208960e-03 3.000000000000000000e+00
6.500000000000000000e+01 1.420000000000000000e+02 5.847370623482403031e-03 2.000000000000000000e+00
3.500000000000000000e+02 4.430000000000000000e+02 5.970896179346105517e-03 2.000000000000000000e+00
1.040000000000000000e+02 1.880000000000000000e+02 5.979280799365128789e-03 2.000000000000000000e+00
1.270000000000000000e+02 5.800000000000000000e+02 6.024372853269443009e-03 3.000000000000000000e+00
3.310000000000000000e+02 3.420000000000000000e+02 6.072964981907976074e-03 2.000000000000000000e+00
1.120000000000000000e+02 1.840000000000000000e+02 6.139662453918403456e-03 2.000000000000000000e+00
2.640000000000000000e+02 5.360000000000000000e+02 6.189040266777372581e-03 3.000000000000000000e+00
2.630000000000000000e+02 5.700000000000000000e+02 6.220875934240865934e-03 3.000000000000000000e+00
1.960000000000000000e+02 6.190000000000000000e+02 6.220916128465148187e-03 3.000000000000000000e+00
3.490000000000000000e+02 4.380000000000000000e+02 6.222575081996639668e-03 2.000000000000000000e+00
2.580000000000000000e+02 3.000000000000000000e+02 6.256454007603849676e-03 2.000000000000000000e+00
2.700000000000000000e+01 9.000000000000000000e+01 6.266716082986093991e-03 2.000000000000000000e+00
2.760000000000000000e+02 4.310000000000000000e+02 6.294641266103889916e-03 2.000000000000000000e+00
4.350000000000000000e+02 5.940000000000000000e+02 6.331483323033828582e-03 3.000000000000000000e+00
2.600000000000000000e+01 6.470000000000000000e+02 6.336762708535629597e-03 5.000000000000000000e+00
2.730000000000000000e+02 2.880000000000000000e+02 6.367925375795811110e-03 2.000000000000000000e+00
5.170000000000000000e+02 5.650000000000000000e+02 6.396884260884111439e-03 4.000000000000000000e+00
5.160000000000000000e+02 6.300000000000000000e+02 6.444785627233296302e-03 4.000000000000000000e+00
4.150000000000000000e+02 5.680000000000000000e+02 6.501497690401905963e-03 3.000000000000000000e+00
2.050000000000000000e+02 2.920000000000000000e+02 6.578890645328248736e-03 2.000000000000000000e+00
5.760000000000000000e+02 6.380000000000000000e+02 6.590483415375880671e-03 6.000000000000000000e+00
5.730000000000000000e+02 6.180000000000000000e+02 6.695176426307047554e-03 4.000000000000000000e+00
5.810000000000000000e+02 6.420000000000000000e+02 6.706498210928750134e-03 7.000000000000000000e+00
6.090000000000000000e+02 6.170000000000000000e+02 6.707252748545490702e-03 7.000000000000000000e+00
5.200000000000000000e+02 5.960000000000000000e+02 6.719971076322854217e-03 4.000000000000000000e+00
7.100000000000000000e+01 8.400000000000000000e+01 6.738094223619740808e-03 2.000000000000000000e+00
2.970000000000000000e+02 2.990000000000000000e+02 6.776217875478237826e-03 2.000000000000000000e+00
5.550000000000000000e+02 6.290000000000000000e+02 6.809387755578923292e-03 5.000000000000000000e+00
3.740000000000000000e+02 3.940000000000000000e+02 6.860157175905929987e-03 2.000000000000000000e+00
5.480000000000000000e+02 6.410000000000000000e+02 6.864658824810730177e-03 5.000000000000000000e+00
5.240000000000000000e+02 6.510000000000000000e+02 6.885845416192605366e-03 4.000000000000000000e+00
1.710000000000000000e+02 1.940000000000000000e+02 6.966932832329500794e-03 2.000000000000000000e+00
5.950000000000000000e+02 6.130000000000000000e+02 7.080319784367744215e-03 4.000000000000000000e+00
2.330000000000000000e+02 3.290000000000000000e+02 7.104906512719056690e-03 2.000000000000000000e+00
4.730000000000000000e+02 5.870000000000000000e+02 7.163115837509267947e-03 3.000000000000000000e+00
1.800000000000000000e+01 6.800000000000000000e+01 7.272650291739159167e-03 2.000000000000000000e+00
6.140000000000000000e+02 6.330000000000000000e+02 7.283457373990696176e-03 1.000000000000000000e+01
9.600000000000000000e+01 1.930000000000000000e+02 7.300129723642570165e-03 2.000000000000000000e+00
8.600000000000000000e+01 1.060000000000000000e+02 7.314295975072574070e-03 2.000000000000000000e+00
5.260000000000000000e+02 5.540000000000000000e+02 7.437393388952551199e-03 4.000000000000000000e+00
3.810000000000000000e+02 5.900000000000000000e+02 7.447210660328000727e-03 3.000000000000000000e+00
5.340000000000000000e+02 6.560000000000000000e+02 7.456431660754762880e-03 4.000000000000000000e+00
3.450000000000000000e+02 6.250000000000000000e+02 7.525661548801146350e-03 6.000000000000000000e+00
1.700000000000000000e+02 5.920000000000000000e+02 7.533017211485731196e-03 3.000000000000000000e+00
1.950000000000000000e+02 6.480000000000000000e+02 7.533520995327045756e-03 3.000000000000000000e+00
1.080000000000000000e+02 6.680000000000000000e+02 7.581527293507826781e-03 5.000000000000000000e+00
6.350000000000000000e+02 6.440000000000000000e+02 7.591334921603113198e-03 7.000000000000000000e+00
3.070000000000000000e+02 5.830000000000000000e+02 7.603346578714431821e-03 3.000000000000000000e+00
3.900000000000000000e+02 6.500000000000000000e+02 7.796315248378444390e-03 4.000000000000000000e+00
1.030000000000000000e+02 6.150000000000000000e+02 7.800457604152210254e-03 3.000000000000000000e+00
5.640000000000000000e+02 6.210000000000000000e+02 7.821422758507572473e-03 5.000000000000000000e+00
5.030000000000000000e+02 6.830000000000000000e+02 7.832845765265522564e-03 6.000000000000000000e+00
4.280000000000000000e+02 4.680000000000000000e+02 7.849545800463904668e-03 2.000000000000000000e+00
5.970000000000000000e+02 6.530000000000000000e+02 7.881925094835167192e-03 4.000000000000000000e+00
5.890000000000000000e+02 6.050000000000000000e+02 7.926494183474564609e-03 4.000000000000000000e+00
6.200000000000000000e+02 6.220000000000000000e+02 7.940464314296147644e-03 6.000000000000000000e+00
6.070000000000000000e+02 6.310000000000000000e+02 7.958968263995596509e-03 7.000000000000000000e+00
6.320000000000000000e+02 6.460000000000000000e+02 7.968603073711560611e-03 8.000000000000000000e+00
5.190000000000000000e+02 6.570000000000000000e+02 8.022163894242796689e-03 5.000000000000000000e+00
6.060000000000000000e+02 6.990000000000000000e+02 8.044704232235716512e-03 6.000000000000000000e+00
5.410000000000000000e+02 5.420000000000000000e+02 8.060766294330539566e-03 4.000000000000000000e+00
4.220000000000000000e+02 6.000000000000000000e+02 8.204248616029042804e-03 3.000000000000000000e+00
1.020000000000000000e+02 5.690000000000000000e+02 8.319101448250466879e-03 3.000000000000000000e+00
2.680000000000000000e+02 6.690000000000000000e+02 8.342390889809619958e-03 4.000000000000000000e+00
5.230000000000000000e+02 6.740000000000000000e+02 8.393806400753571137e-03 9.000000000000000000e+00
1.500000000000000000e+01 5.300000000000000000e+01 8.444227715143935720e-03 2.000000000000000000e+00
5.610000000000000000e+02 6.820000000000000000e+02 8.503826859631108404e-03 4.000000000000000000e+00
6.200000000000000000e+01 6.750000000000000000e+02 8.504529706245862394e-03 5.000000000000000000e+00
1.440000000000000000e+02 6.670000000000000000e+02 8.573378482266759068e-03 5.000000000000000000e+00
6.390000000000000000e+02 6.940000000000000000e+02 8.692408429171126147e-03 5.000000000000000000e+00
2.280000000000000000e+02 5.630000000000000000e+02 8.708126342725226732e-03 3.000000000000000000e+00
6.340000000000000000e+02 6.640000000000000000e+02 8.715819859770898223e-03 9.000000000000000000e+00
6.540000000000000000e+02 6.950000000000000000e+02 8.717109539753161232e-03 6.000000000000000000e+00
6.120000000000000000e+02 6.900000000000000000e+02 8.739086244359366151e-03 6.000000000000000000e+00
6.580000000000000000e+02 6.930000000000000000e+02 8.775199020798336164e-03 9.000000000000000000e+00
4.030000000000000000e+02 6.550000000000000000e+02 8.778946203126292841e-03 3.000000000000000000e+00
4.750000000000000000e+02 4.830000000000000000e+02 8.835062750855210770e-03 2.000000000000000000e+00
4.510000000000000000e+02 7.080000000000000000e+02 8.862114357945802268e-03 9.000000000000000000e+00
4.600000000000000000e+01 1.730000000000000000e+02 8.866299834311785685e-03 2.000000000000000000e+00
2.470000000000000000e+02 3.360000000000000000e+02 8.887323393577801350e-03 2.000000000000000000e+00
6.810000000000000000e+02 7.230000000000000000e+02 8.890466652984254856e-03 1.000000000000000000e+01
4.230000000000000000e+02 7.140000000000000000e+02 8.892091841357368728e-03 5.000000000000000000e+00
7.020000000000000000e+02 7.180000000000000000e+02 8.943721406672662522e-03 1.100000000000000000e+01
6.790000000000000000e+02 7.220000000000000000e+02 9.038931805611737091e-03 1.100000000000000000e+01
5.980000000000000000e+02 6.080000000000000000e+02 9.058260903331867911e-03 4.000000000000000000e+00
7.400000000000000000e+01 2.170000000000000000e+02 9.116943650415730571e-03 2.000000000000000000e+00
5.310000000000000000e+02 5.910000000000000000e+02 9.144591562889381464e-03 4.000000000000000000e+00
2.000000000000000000e+00 1.400000000000000000e+01 9.207032710384656024e-03 2.000000000000000000e+00
5.590000000000000000e+02 6.100000000000000000e+02 9.275337765753143004e-03 4.000000000000000000e+00
2.670000000000000000e+02 7.010000000000000000e+02 9.296503331276698145e-03 6.000000000000000000e+00
5.790000000000000000e+02 7.050000000000000000e+02 9.373583820040666884e-03 6.000000000000000000e+00
4.130000000000000000e+02 5.570000000000000000e+02 9.390762626628298276e-03 4.000000000000000000e+00
6.590000000000000000e+02 6.920000000000000000e+02 9.445540172205339063e-03 7.000000000000000000e+00
5.180000000000000000e+02 6.160000000000000000e+02 9.456478998185642582e-03 4.000000000000000000e+00
6.650000000000000000e+02 7.150000000000000000e+02 9.478147023977596952e-03 1.400000000000000000e+01
7.000000000000000000e+01 6.360000000000000000e+02 9.609046179427559176e-03 3.000000000000000000e+00
7.110000000000000000e+02 7.400000000000000000e+02 9.687080092346230312e-03 1.000000000000000000e+01
4.320000000000000000e+02 6.910000000000000000e+02 9.719421753706479830e-03 4.000000000000000000e+00
6.020000000000000000e+02 7.440000000000000000e+02 9.728522849014410723e-03 6.000000000000000000e+00
6.370000000000000000e+02 7.170000000000000000e+02 9.758419165759670694e-03 6.000000000000000000e+00
2.440000000000000000e+02 2.830000000000000000e+02 9.792527233925599900e-03 2.000000000000000000e+00
2.200000000000000000e+01 3.300000000000000000e+01 9.829137710615261023e-03 2.000000000000000000e+00
6.970000000000000000e+02 7.370000000000000000e+02 9.840273111828312311e-03 1.100000000000000000e+01
5.880000000000000000e+02 6.610000000000000000e+02 9.878701642327944454e-03 5.000000000000000000e+00
3.640000000000000000e+02 3.990000000000000000e+02 9.896400241721886940e-03 2.000000000000000000e+00
1.110000000000000000e+02 7.060000000000000000e+02 9.903787083117692250e-03 7.000000000000000000e+00
6.620000000000000000e+02 6.870000000000000000e+02 9.979552764123383532e-03 1.200000000000000000e+01
6.780000000000000000e+02 7.260000000000000000e+02 9.986003374248875186e-03 8.000000000000000000e+00
4.820000000000000000e+02 6.240000000000000000e+02 9.988510008470806445e-03 3.000000000000000000e+00
6.980000000000000000e+02 7.070000000000000000e+02 1.000171911986059113e-02 1.000000000000000000e+01
5.100000000000000000e+02 6.700000000000000000e+02 1.003873764361640740e-02 4.000000000000000000e+00
6.890000000000000000e+02 6.960000000000000000e+02 1.006177491293408152e-02 7.000000000000000000e+00
6.280000000000000000e+02 7.090000000000000000e+02 1.009026181752922455e-02 8.000000000000000000e+00
4.590000000000000000e+02 7.030000000000000000e+02 1.014982972688190273e-02 3.000000000000000000e+00
6.720000000000000000e+02 7.470000000000000000e+02 1.018199803600025599e-02 1.400000000000000000e+01
6.000000000000000000e+00 7.380000000000000000e+02 1.019134735049423771e-02 3.000000000000000000e+00
6.710000000000000000e+02 7.040000000000000000e+02 1.020663354495104404e-02 1.000000000000000000e+01
2.900000000000000000e+02 7.120000000000000000e+02 1.021574869841136192e-02 4.000000000000000000e+00
2.210000000000000000e+02 3.440000000000000000e+02 1.022612910670562571e-02 2.000000000000000000e+00
7.310000000000000000e+02 7.570000000000000000e+02 1.025885930174369812e-02 2.200000000000000000e+01
2.380000000000000000e+02 2.480000000000000000e+02 1.028152418741820097e-02 2.000000000000000000e+00
5.050000000000000000e+02 7.280000000000000000e+02 1.032072536275418194e-02 1.100000000000000000e+01
7.410000000000000000e+02 7.720000000000000000e+02 1.037684752001281213e-02 1.700000000000000000e+01
1.210000000000000000e+02 1.570000000000000000e+02 1.038895819668512153e-02 2.000000000000000000e+00
5.060000000000000000e+02 7.480000000000000000e+02 1.062991339272761904e-02 6.000000000000000000e+00
3.350000000000000000e+02 5.820000000000000000e+02 1.063069393235582631e-02 3.000000000000000000e+00
6.300000000000000000e+01 1.350000000000000000e+02 1.073691249661747754e-02 2.000000000000000000e+00
1.660000000000000000e+02 6.880000000000000000e+02 1.075346192566003362e-02 3.000000000000000000e+00
6.630000000000000000e+02 7.640000000000000000e+02 1.076079530352014833e-02 5.000000000000000000e+00
3.200000000000000000e+01 6.860000000000000000e+02 1.076337194874454894e-02 3.000000000000000000e+00
4.200000000000000000e+01 7.450000000000000000e+02 1.077753254169749354e-02 1.500000000000000000e+01
6.520000000000000000e+02 7.100000000000000000e+02 1.080227774917760786e-02 8.000000000000000000e+00
6.400000000000000000e+01 6.760000000000000000e+02 1.084448613428885821e-02 3.000000000000000000e+00
3.660000000000000000e+02 4.090000000000000000e+02 1.093467806151812195e-02 2.000000000000000000e+00
2.400000000000000000e+02 3.760000000000000000e+02 1.095920800784769625e-02 2.000000000000000000e+00
7.130000000000000000e+02 7.560000000000000000e+02 1.098196144836137249e-02 1.000000000000000000e+01
7.190000000000000000e+02 7.430000000000000000e+02 1.106260157658704203e-02 1.200000000000000000e+01
5.510000000000000000e+02 7.330000000000000000e+02 1.108463970243222727e-02 1.300000000000000000e+01
7.240000000000000000e+02 7.350000000000000000e+02 1.114315588433196363e-02 1.000000000000000000e+01
7.600000000000000000e+02 7.730000000000000000e+02 1.114827283723306660e-02 2.700000000000000000e+01
5.290000000000000000e+02 7.420000000000000000e+02 1.119094151845996359e-02 6.000000000000000000e+00
2.660000000000000000e+02 6.030000000000000000e+02 1.121388752344616886e-02 4.000000000000000000e+00
6.490000000000000000e+02 7.530000000000000000e+02 1.129893613638808386e-02 1.400000000000000000e+01
6.450000000000000000e+02 7.630000000000000000e+02 1.139718501324056554e-02 1.100000000000000000e+01
7.390000000000000000e+02 7.610000000000000000e+02 1.139740154723134155e-02 8.000000000000000000e+00
6.270000000000000000e+02 7.540000000000000000e+02 1.155658303431652059e-02 7.000000000000000000e+00
7.160000000000000000e+02 7.620000000000000000e+02 1.158466225857589064e-02 9.000000000000000000e+00
3.060000000000000000e+02 5.270000000000000000e+02 1.167032725994179669e-02 3.000000000000000000e+00
1.360000000000000000e+02 1.780000000000000000e+02 1.169432080732009036e-02 2.000000000000000000e+00
4.300000000000000000e+01 7.200000000000000000e+01 1.172886205861664241e-02 2.000000000000000000e+00
6.850000000000000000e+02 7.820000000000000000e+02 1.172934730946887522e-02 1.100000000000000000e+01
2.820000000000000000e+02 4.520000000000000000e+02 1.178784270383622171e-02 2.000000000000000000e+00
3.400000000000000000e+02 6.800000000000000000e+02 1.191425207645741523e-02 6.000000000000000000e+00
2.290000000000000000e+02 7.710000000000000000e+02 1.195707608979033713e-02 3.000000000000000000e+00
2.550000000000000000e+02 3.580000000000000000e+02 1.204292883499783959e-02 2.000000000000000000e+00
8.000000000000000000e+00 7.360000000000000000e+02 1.204702555816831305e-02 3.000000000000000000e+00
1.970000000000000000e+02 7.500000000000000000e+02 1.207803923902018607e-02 7.000000000000000000e+00
6.730000000000000000e+02 7.650000000000000000e+02 1.217736892719941885e-02 2.100000000000000000e+01
3.320000000000000000e+02 4.120000000000000000e+02 1.221834281351177019e-02 2.000000000000000000e+00
1.550000000000000000e+02 1.620000000000000000e+02 1.225871201878862490e-02 2.000000000000000000e+00
2.200000000000000000e+02 2.300000000000000000e+02 1.236437339260161757e-02 2.000000000000000000e+00
4.960000000000000000e+02 7.890000000000000000e+02 1.240969018819838843e-02 1.100000000000000000e+01
4.470000000000000000e+02 6.600000000000000000e+02 1.243224213027156223e-02 3.000000000000000000e+00
2.150000000000000000e+02 2.430000000000000000e+02 1.246450666114802715e-02 2.000000000000000000e+00
5.780000000000000000e+02 7.300000000000000000e+02 1.253971479997464597e-02 4.000000000000000000e+00
6.000000000000000000e+01 7.740000000000000000e+02 1.257029345543998061e-02 3.000000000000000000e+00
2.530000000000000000e+02 7.320000000000000000e+02 1.258388413842073152e-02 6.000000000000000000e+00
7.660000000000000000e+02 7.800000000000000000e+02 1.259228997136990075e-02 6.000000000000000000e+00
6.900000000000000000e+01 2.600000000000000000e+02 1.260808897934801061e-02 2.000000000000000000e+00
2.410000000000000000e+02 5.460000000000000000e+02 1.262752185974110736e-02 3.000000000000000000e+00
1.050000000000000000e+02 2.190000000000000000e+02 1.263706814853122508e-02 2.000000000000000000e+00
6.430000000000000000e+02 7.940000000000000000e+02 1.265898280494099845e-02 1.300000000000000000e+01
2.710000000000000000e+02 7.750000000000000000e+02 1.266230511436355378e-02 7.000000000000000000e+00
1.200000000000000000e+02 7.770000000000000000e+02 1.271009246354009442e-02 3.000000000000000000e+00
6.040000000000000000e+02 8.120000000000000000e+02 1.274911388984816853e-02 1.300000000000000000e+01
7.270000000000000000e+02 8.030000000000000000e+02 1.296865604335135057e-02 8.000000000000000000e+00
7.680000000000000000e+02 7.910000000000000000e+02 1.298166299093038434e-02 1.000000000000000000e+01
7.800000000000000000e+01 8.200000000000000000e+01 1.299146843909512912e-02 2.000000000000000000e+00
4.290000000000000000e+02 7.580000000000000000e+02 1.316358210805117397e-02 9.000000000000000000e+00
0.000000000000000000e+00 1.700000000000000000e+01 1.319613719506248020e-02 2.000000000000000000e+00
7.250000000000000000e+02 7.490000000000000000e+02 1.320187581599702176e-02 1.500000000000000000e+01
3.190000000000000000e+02 8.040000000000000000e+02 1.328026065040488653e-02 4.000000000000000000e+00
1.890000000000000000e+02 2.390000000000000000e+02 1.331251117058073613e-02 2.000000000000000000e+00
3.010000000000000000e+02 4.240000000000000000e+02 1.340587884817008059e-02 2.000000000000000000e+00
4.760000000000000000e+02 4.790000000000000000e+02 1.353707909689411647e-02 2.000000000000000000e+00
7.000000000000000000e+02 7.830000000000000000e+02 1.358328516335337299e-02 6.000000000000000000e+00
5.520000000000000000e+02 7.790000000000000000e+02 1.364653046544303527e-02 7.000000000000000000e+00
8.000000000000000000e+01 9.400000000000000000e+01 1.365163630860708778e-02 2.000000000000000000e+00
7.200000000000000000e+02 7.670000000000000000e+02 1.365733167965622018e-02 1.500000000000000000e+01
7.600000000000000000e+01 1.400000000000000000e+02 1.377627793431209814e-02 2.000000000000000000e+00
1.000000000000000000e+01 7.460000000000000000e+02 1.389900861568205137e-02 4.000000000000000000e+00
1.140000000000000000e+02 7.970000000000000000e+02 1.397084436764139091e-02 1.000000000000000000e+01
4.930000000000000000e+02 8.260000000000000000e+02 1.397785154282240455e-02 9.000000000000000000e+00
7.950000000000000000e+02 7.960000000000000000e+02 1.399301002657777314e-02 1.500000000000000000e+01
2.180000000000000000e+02 3.210000000000000000e+02 1.401374626930890210e-02 2.000000000000000000e+00
7.550000000000000000e+02 8.150000000000000000e+02 1.421959183973157959e-02 6.000000000000000000e+00
6.110000000000000000e+02 8.080000000000000000e+02 1.430090949598543902e-02 2.300000000000000000e+01
1.000000000000000000e+00 7.520000000000000000e+02 1.435320820530367955e-02 3.000000000000000000e+00
1.370000000000000000e+02 8.000000000000000000e+02 1.470624076169157676e-02 3.000000000000000000e+00
7.870000000000000000e+02 8.360000000000000000e+02 1.473203558564044335e-02 1.800000000000000000e+01
4.390000000000000000e+02 4.640000000000000000e+02 1.482001988015001562e-02 2.000000000000000000e+00
3.980000000000000000e+02 8.460000000000000000e+02 1.489082327016922475e-02 7.000000000000000000e+00
1.650000000000000000e+02 6.840000000000000000e+02 1.515434696610060139e-02 3.000000000000000000e+00
7.590000000000000000e+02 8.250000000000000000e+02 1.525621836479641898e-02 1.600000000000000000e+01
2.010000000000000000e+02 3.040000000000000000e+02 1.528441621436528106e-02 2.000000000000000000e+00
4.010000000000000000e+02 4.450000000000000000e+02 1.539841248131559870e-02 2.000000000000000000e+00
7.880000000000000000e+02 8.180000000000000000e+02 1.545600326334822285e-02 1.900000000000000000e+01
8.410000000000000000e+02 8.420000000000000000e+02 1.545981800191814637e-02 1.400000000000000000e+01
9.700000000000000000e+01 7.930000000000000000e+02 1.579514686417951216e-02 1.500000000000000000e+01
3.690000000000000000e+02 4.190000000000000000e+02 1.604608769096141016e-02 2.000000000000000000e+00
6.010000000000000000e+02 8.160000000000000000e+02 1.613212340823566571e-02 5.000000000000000000e+00
1.380000000000000000e+02 2.000000000000000000e+02 1.626249733510300513e-02 2.000000000000000000e+00
2.230000000000000000e+02 3.240000000000000000e+02 1.627189903431331200e-02 2.000000000000000000e+00
1.160000000000000000e+02 7.990000000000000000e+02 1.629346659301637856e-02 3.000000000000000000e+00
2.310000000000000000e+02 2.960000000000000000e+02 1.633701370340358630e-02 2.000000000000000000e+00
3.390000000000000000e+02 4.620000000000000000e+02 1.642060128269523869e-02 2.000000000000000000e+00
1.520000000000000000e+02 8.060000000000000000e+02 1.643723148924757307e-02 4.000000000000000000e+00
1.680000000000000000e+02 8.210000000000000000e+02 1.669283382714804170e-02 3.000000000000000000e+00
8.310000000000000000e+02 8.440000000000000000e+02 1.672560146855526717e-02 3.000000000000000000e+01
2.610000000000000000e+02 2.980000000000000000e+02 1.674640018254168819e-02 2.000000000000000000e+00
4.810000000000000000e+02 8.350000000000000000e+02 1.682899197966371274e-02 3.000000000000000000e+00
5.600000000000000000e+01 8.110000000000000000e+02 1.685625649801879289e-02 3.000000000000000000e+00
7.780000000000000000e+02 7.860000000000000000e+02 1.689689132996661375e-02 1.300000000000000000e+01
8.270000000000000000e+02 8.450000000000000000e+02 1.698692368271415010e-02 1.200000000000000000e+01
5.850000000000000000e+02 8.480000000000000000e+02 1.702682587322431121e-02 5.000000000000000000e+00
3.000000000000000000e+00 7.300000000000000000e+01 1.702856058889972921e-02 2.000000000000000000e+00
3.300000000000000000e+02 4.370000000000000000e+02 1.725504711530702687e-02 2.000000000000000000e+00
8.290000000000000000e+02 8.510000000000000000e+02 1.732952342309871524e-02 1.100000000000000000e+01
1.300000000000000000e+01 7.210000000000000000e+02 1.775177194039027906e-02 4.000000000000000000e+00
7.340000000000000000e+02 8.010000000000000000e+02 1.785012080120096031e-02 2.200000000000000000e+01
8.220000000000000000e+02 8.520000000000000000e+02 1.791249561154550571e-02 2.000000000000000000e+01
8.280000000000000000e+02 8.300000000000000000e+02 1.803139756920506959e-02 4.000000000000000000e+00
7.760000000000000000e+02 8.740000000000000000e+02 1.804542282506501824e-02 1.500000000000000000e+01
8.240000000000000000e+02 8.390000000000000000e+02 1.815580873899342793e-02 1.800000000000000000e+01
4.580000000000000000e+02 4.670000000000000000e+02 1.848547183461894672e-02 2.000000000000000000e+00
7.810000000000000000e+02 8.750000000000000000e+02 1.853626347718256850e-02 2.000000000000000000e+01
7.980000000000000000e+02 8.140000000000000000e+02 1.855802801612222580e-02 5.000000000000000000e+00
8.530000000000000000e+02 8.690000000000000000e+02 1.862659863375683636e-02 3.300000000000000000e+01
2.800000000000000000e+01 7.290000000000000000e+02 1.874592425040624843e-02 3.000000000000000000e+00
6.400000000000000000e+02 8.340000000000000000e+02 1.876898579272564746e-02 4.000000000000000000e+00
6.230000000000000000e+02 8.400000000000000000e+02 1.877041016004886778e-02 4.000000000000000000e+00
1.790000000000000000e+02 2.120000000000000000e+02 1.901544829755916904e-02 2.000000000000000000e+00
6.260000000000000000e+02 8.550000000000000000e+02 1.903247598387673711e-02 4.000000000000000000e+00
8.500000000000000000e+02 8.610000000000000000e+02 1.914294062921541653e-02 2.300000000000000000e+01
7.510000000000000000e+02 8.330000000000000000e+02 1.918084395599392242e-02 4.000000000000000000e+00
2.130000000000000000e+02 8.650000000000000000e+02 1.920307650821043155e-02 3.000000000000000000e+00
8.100000000000000000e+02 8.620000000000000000e+02 1.928388822801145597e-02 4.000000000000000000e+00
1.500000000000000000e+02 3.600000000000000000e+02 1.939785347973533094e-02 2.000000000000000000e+00
8.050000000000000000e+02 8.640000000000000000e+02 1.969965771842772592e-02 5.000000000000000000e+00
8.590000000000000000e+02 8.730000000000000000e+02 1.981623849094476392e-02 2.800000000000000000e+01
9.000000000000000000e+00 8.100000000000000000e+01 1.985821444635733207e-02 2.000000000000000000e+00
6.660000000000000000e+02 8.600000000000000000e+02 1.991167250678952533e-02 4.000000000000000000e+00
2.030000000000000000e+02 7.840000000000000000e+02 2.055219464879158575e-02 3.000000000000000000e+00
9.100000000000000000e+01 8.580000000000000000e+02 2.066665299703149272e-02 1.500000000000000000e+01
8.020000000000000000e+02 8.660000000000000000e+02 2.096594733194541427e-02 4.000000000000000000e+00
7.900000000000000000e+02 8.430000000000000000e+02 2.110382776062752486e-02 3.600000000000000000e+01
1.740000000000000000e+02 5.990000000000000000e+02 2.120634593731985165e-02 3.000000000000000000e+00
8.670000000000000000e+02 8.970000000000000000e+02 2.121701782784836399e-02 8.000000000000000000e+00
8.490000000000000000e+02 8.820000000000000000e+02 2.137341530062129846e-02 7.000000000000000000e+00
7.920000000000000000e+02 9.040000000000000000e+02 2.147715215354763230e-02 1.900000000000000000e+01
4.700000000000000000e+02 8.950000000000000000e+02 2.151355445818306164e-02 5.000000000000000000e+00
7.690000000000000000e+02 7.850000000000000000e+02 2.160160766372368896e-02 4.000000000000000000e+00
7.000000000000000000e+00 3.400000000000000000e+01 2.167508284516000278e-02 2.000000000000000000e+00
4.880000000000000000e+02 8.560000000000000000e+02 2.189884975927988003e-02 3.000000000000000000e+00
1.900000000000000000e+01 8.070000000000000000e+02 2.202278373181833573e-02 8.000000000000000000e+00
8.200000000000000000e+02 8.920000000000000000e+02 2.214076280951206635e-02 5.000000000000000000e+00
3.970000000000000000e+02 9.020000000000000000e+02 2.255663896850836070e-02 5.000000000000000000e+00
8.680000000000000000e+02 8.760000000000000000e+02 2.257521124698500664e-02 5.000000000000000000e+00
8.170000000000000000e+02 8.230000000000000000e+02 2.258890446728092222e-02 1.300000000000000000e+01
4.160000000000000000e+02 6.770000000000000000e+02 2.270406911772088893e-02 3.000000000000000000e+00
2.910000000000000000e+02 3.370000000000000000e+02 2.275111577417290171e-02 2.000000000000000000e+00
8.770000000000000000e+02 8.880000000000000000e+02 2.282440952883337329e-02 3.500000000000000000e+01
4.110000000000000000e+02 8.900000000000000000e+02 2.302929722404570625e-02 5.000000000000000000e+00
1.220000000000000000e+02 1.870000000000000000e+02 2.313893306665741958e-02 2.000000000000000000e+00
8.370000000000000000e+02 8.830000000000000000e+02 2.320323952711126833e-02 2.200000000000000000e+01
8.380000000000000000e+02 9.000000000000000000e+02 2.333200180815554400e-02 3.000000000000000000e+01
7.700000000000000000e+02 8.570000000000000000e+02 2.338989542004170710e-02 4.100000000000000000e+01
2.450000000000000000e+02 3.150000000000000000e+02 2.345364494009724576e-02 2.000000000000000000e+00
8.470000000000000000e+02 8.940000000000000000e+02 2.356920847522640458e-02 4.600000000000000000e+01
8.910000000000000000e+02 9.150000000000000000e+02 2.366679257530955247e-02 1.200000000000000000e+01
1.470000000000000000e+02 8.700000000000000000e+02 2.377728730926058007e-02 3.000000000000000000e+00
8.720000000000000000e+02 8.890000000000000000e+02 2.393947900149117139e-02 6.000000000000000000e+00
2.460000000000000000e+02 9.270000000000000000e+02 2.421255339447232063e-02 4.200000000000000000e+01
8.540000000000000000e+02 9.060000000000000000e+02 2.426857624506678288e-02 5.200000000000000000e+01
3.870000000000000000e+02 8.960000000000000000e+02 2.427663862214375287e-02 4.000000000000000000e+00
2.140000000000000000e+02 4.650000000000000000e+02 2.447358780133322351e-02 2.000000000000000000e+00
2.110000000000000000e+02 8.090000000000000000e+02 2.451841241368176924e-02 3.000000000000000000e+00
8.320000000000000000e+02 8.780000000000000000e+02 2.486375383669162803e-02 1.500000000000000000e+01
9.100000000000000000e+02 9.330000000000000000e+02 2.498997688430695113e-02 6.100000000000000000e+01
4.740000000000000000e+02 9.350000000000000000e+02 2.510562534001739565e-02 5.000000000000000000e+00
3.160000000000000000e+02 8.790000000000000000e+02 2.519131097347130158e-02 5.000000000000000000e+00
8.800000000000000000e+02 9.190000000000000000e+02 2.548631573098979891e-02 3.500000000000000000e+01
2.320000000000000000e+02 2.420000000000000000e+02 2.603934741709440157e-02 2.000000000000000000e+00
8.630000000000000000e+02 8.840000000000000000e+02 2.611252301617432436e-02 2.000000000000000000e+01
3.590000000000000000e+02 3.830000000000000000e+02 2.615537896870500506e-02 2.000000000000000000e+00
8.130000000000000000e+02 9.230000000000000000e+02 2.620633115313792533e-02 8.000000000000000000e+00
1.640000000000000000e+02 8.860000000000000000e+02 2.621322690751414289e-02 2.100000000000000000e+01
8.710000000000000000e+02 8.810000000000000000e+02 2.629343969746916060e-02 2.300000000000000000e+01
9.240000000000000000e+02 9.300000000000000000e+02 2.649088726554005638e-02 1.400000000000000000e+01
9.030000000000000000e+02 9.200000000000000000e+02 2.654560757306309929e-02 6.000000000000000000e+00
8.850000000000000000e+02 9.050000000000000000e+02 2.665311674164313333e-02 6.000000000000000000e+00
2.400000000000000000e+01 9.010000000000000000e+02 2.668151608150901716e-02 3.000000000000000000e+00
4.800000000000000000e+02 9.210000000000000000e+02 2.691973485949016032e-02 3.000000000000000000e+00
8.930000000000000000e+02 9.110000000000000000e+02 2.694175232074674103e-02 9.000000000000000000e+00
9.390000000000000000e+02 9.470000000000000000e+02 2.726824807693677827e-02 8.200000000000000000e+01
8.870000000000000000e+02 9.380000000000000000e+02 2.738845867310939555e-02 2.000000000000000000e+01
9.140000000000000000e+02 9.460000000000000000e+02 2.755684559716358589e-02 1.100000000000000000e+01
9.410000000000000000e+02 9.490000000000000000e+02 2.809371186341364651e-02 1.900000000000000000e+01
9.220000000000000000e+02 9.340000000000000000e+02 2.842866823925222636e-02 8.700000000000000000e+01
1.070000000000000000e+02 9.550000000000000000e+02 2.845644253891772835e-02 8.300000000000000000e+01
9.260000000000000000e+02 9.420000000000000000e+02 2.870298769134045982e-02 6.500000000000000000e+01
9.160000000000000000e+02 9.290000000000000000e+02 2.880465919205063563e-02 5.100000000000000000e+01
9.070000000000000000e+02 9.510000000000000000e+02 2.888294889423544468e-02 9.000000000000000000e+00
9.120000000000000000e+02 9.170000000000000000e+02 2.905416479769020247e-02 9.000000000000000000e+00
8.990000000000000000e+02 9.320000000000000000e+02 2.912903793238730624e-02 1.100000000000000000e+01
9.250000000000000000e+02 9.610000000000000000e+02 2.967422052869841259e-02 8.700000000000000000e+01
9.480000000000000000e+02 9.590000000000000000e+02 3.020064634516332960e-02 1.100000000000000000e+02
9.500000000000000000e+02 9.630000000000000000e+02 3.044754107335031004e-02 1.500000000000000000e+01
9.080000000000000000e+02 9.520000000000000000e+02 3.069126856069681261e-02 1.100000000000000000e+01
9.650000000000000000e+02 9.690000000000000000e+02 3.225489346749907393e-02 2.200000000000000000e+01
4.550000000000000000e+02 9.570000000000000000e+02 3.238032290146463515e-02 1.200000000000000000e+01
9.560000000000000000e+02 9.620000000000000000e+02 3.270940289347832458e-02 7.100000000000000000e+01
9.370000000000000000e+02 9.640000000000000000e+02 3.391803759318237632e-02 1.200000000000000000e+01
9.180000000000000000e+02 9.680000000000000000e+02 3.425244011064016575e-02 2.000000000000000000e+01
9.310000000000000000e+02 9.600000000000000000e+02 3.429711301252253569e-02 8.600000000000000000e+01
9.400000000000000000e+02 9.540000000000000000e+02 3.463466096074788864e-02 1.400000000000000000e+01
9.440000000000000000e+02 9.720000000000000000e+02 3.533138300655182945e-02 9.100000000000000000e+01
9.360000000000000000e+02 9.430000000000000000e+02 3.545691544522117794e-02 4.000000000000000000e+00
8.190000000000000000e+02 9.530000000000000000e+02 3.653218354481409941e-02 5.000000000000000000e+00
9.090000000000000000e+02 9.700000000000000000e+02 3.655268644971761127e-02 2.900000000000000000e+01
2.540000000000000000e+02 9.450000000000000000e+02 3.753300017437237457e-02 3.000000000000000000e+00
9.660000000000000000e+02 9.670000000000000000e+02 3.770266178248642824e-02 1.970000000000000000e+02
9.130000000000000000e+02 9.740000000000000000e+02 3.771580117410695820e-02 2.200000000000000000e+01
9.750000000000000000e+02 9.770000000000000000e+02 3.784943969637876576e-02 1.770000000000000000e+02
9.730000000000000000e+02 9.790000000000000000e+02 3.818604798223513425e-02 1.700000000000000000e+01
9.280000000000000000e+02 9.780000000000000000e+02 3.832589437576828378e-02 6.000000000000000000e+00
4.780000000000000000e+02 9.710000000000000000e+02 3.913427334675270708e-02 1.300000000000000000e+01
9.830000000000000000e+02 9.850000000000000000e+02 3.969861290959159766e-02 3.900000000000000000e+01
9.760000000000000000e+02 9.800000000000000000e+02 4.080670308266200891e-02 4.300000000000000000e+01
8.980000000000000000e+02 9.840000000000000000e+02 4.233138995469042792e-02 1.790000000000000000e+02
4.460000000000000000e+02 9.580000000000000000e+02 4.452747629314109112e-02 2.000000000000000000e+01
9.880000000000000000e+02 9.890000000000000000e+02 4.474288604213065568e-02 8.200000000000000000e+01
9.810000000000000000e+02 9.910000000000000000e+02 4.502852271811319529e-02 2.300000000000000000e+01
9.820000000000000000e+02 9.900000000000000000e+02 4.528664104575639421e-02 3.760000000000000000e+02
9.860000000000000000e+02 9.930000000000000000e+02 4.828902715972618193e-02 2.900000000000000000e+01
9.870000000000000000e+02 9.920000000000000000e+02 5.065466612707418548e-02 9.500000000000000000e+01
9.950000000000000000e+02 9.960000000000000000e+02 5.351805526067220792e-02 1.240000000000000000e+02
9.940000000000000000e+02 9.970000000000000000e+02 7.125370610982720287e-02 5.000000000000000000e+02
