# Supplementary material for: Mapping and classifying molecules from a high-throughput structural database
Source: J Cheminform. 2017 Feb 2;9:6. doi: 10.1186/s13321-017-0192-4 (PMC5289135; doi:10.1186/s13321-017-0192-4)
Supplement: Supplementary file 1 — Additional file 1. Supplementary file contains dissimilarity matrix data for all the oligopeptides available in the database including the one discussed in this paper. [file 13321_2017_192_MOESM1_ESM.tar › SI/gluH.dipeptide/traj.gluH.dipeptide.Cd.xyz]

29
Lattice="100 0 0 0 100 0 0 0 100" Properties=species:S:1:pos:R:3
C    -1.236958  -0.092039  0.101496
C    -0.907149  -0.172703  1.557973
O    0.290242  -0.365821  1.902827
H    -0.820008  -0.968770  -0.410769
H    -0.731863  0.788764  -0.320710
H    -2.309888  -0.022317  -0.105499
N    -1.928806  -0.039651  2.435165
C    -1.937996  -0.021113  3.911548
C    -1.135820  1.184102  4.473777
O    0.127129  1.150494  4.641351
H    -2.838285  0.107656  2.006490
H    -2.991091  0.171090  4.146062
C    -1.558983  -1.350432  4.665734
C    -1.297650  -2.646126  3.862733
C    0.060290  -3.267830  4.097116
O    1.143306  -2.644909  4.225835
O    0.036745  -4.572731  4.143771
H    -2.385722  -1.550253  5.356996
H    -0.713919  -1.148192  5.343498
H    -1.366368  -2.480026  2.774819
H    -2.053545  -3.407345  4.084020
N    -1.824760  2.263504  4.800537
C    -1.255663  3.503199  5.339321
H    -2.834242  2.240440  4.675425
H    -1.785827  3.768141  6.261159
H    -1.378944  4.311428  4.607757
H    -0.194996  3.353394  5.550270
H    0.939922  -4.947054  4.252356
Cd    1.223852  -0.515900  3.856941
29
Lattice="100 0 0 0 100 0 0 0 100" Properties=species:S:1:pos:R:3
C    -1.061630  0.472486  -0.148005
C    -0.526673  0.105365  1.198485
O    0.672125  -0.304714  1.263255
H    -0.980986  -0.401766  -0.808961
H    -0.425219  1.256559  -0.580488
H    -2.101249  0.815678  -0.129098
N    -1.362660  0.230632  2.252436
C    -1.180256  -0.118886  3.678844
C    -0.195220  0.853418  4.367674
O    1.060680  0.742606  4.244534
H    -2.284011  0.586691  2.013123
H    -2.164625  0.063648  4.128949
C    -0.881647  -1.639298  3.860957
C    -0.313364  -2.104595  5.221649
C    1.090607  -2.692018  5.189111
O    1.970448  -2.421472  4.345553
O    1.447151  -3.539183  6.122334
H    -0.252059  -2.013269  3.039828
H    -1.836065  -2.152012  3.687907
H    -0.985911  -2.850576  5.666043
H    -0.270078  -1.283183  5.957692
N    -0.727830  1.818363  5.105121
C    0.030890  2.864453  5.797882
H    -1.741392  1.862314  5.178768
H    1.098171  2.646362  5.721196
H    -0.270728  2.892190  6.851139
H    -0.181490  3.837664  5.338061
H    0.727525  -3.768350  6.743304
Cd    1.888473  -0.797706  2.942117
29
Lattice="100 0 0 0 100 0 0 0 100" Properties=species:S:1:pos:R:3
C    0.419781  0.557353  0.220329
C    0.092986  0.175022  1.628497
O    1.033390  -0.055503  2.435619
H    0.937628  1.527466  0.235358
H    -0.456827  0.631049  -0.431738
H    1.128122  -0.170347  -0.195945
N    -1.215687  0.090870  1.964500
C    -1.842607  -0.201244  3.266536
C    -1.459341  0.871338  4.320271
O    -0.436564  0.758276  5.075101
H    -1.866538  0.285918  1.208994
H    -2.909116  -0.063311  3.063523
C    -1.693887  -1.658019  3.844307
C    -0.978746  -2.746252  3.008424
C    0.195382  -3.401533  3.698719
O    1.057544  -2.815793  4.399793
O    0.272212  -4.688817  3.493236
H    -2.712951  -2.010647  4.039743
H    -1.253784  -1.600680  4.852445
H    -0.581477  -2.345574  2.061033
H    -1.675259  -3.538724  2.714456
N    -2.231643  1.935741  4.460942
C    -3.473140  2.278033  3.754988
H    -1.907184  2.595114  5.170676
H    -3.299199  2.394096  2.678485
H    -3.822950  3.237597  4.145452
H    -4.256824  1.532929  3.940703
H    1.070322  -5.075972  3.918532
Cd    1.072358  -0.659384  4.526022
29
Lattice="100 0 0 0 100 0 0 0 100" Properties=species:S:1:pos:R:3
C    0.744368  1.372549  -1.107183
C    -0.006134  0.862578  0.083749
O    0.271915  -0.307075  0.487451
H    0.404595  2.351890  -1.459463
H    0.652811  0.641340  -1.921452
H    1.811937  1.428940  -0.851749
N    -0.926359  1.688991  0.621483
C    -1.926391  1.590232  1.715238
C    -1.307749  1.464067  3.117881
O    -0.487146  0.554013  3.452228
H    -0.973647  2.580658  0.135762
H    -2.371234  2.592322  1.701218
C    -3.164392  0.685777  1.428774
C    -3.063653  -0.828582  1.099237
C    -3.020462  -1.783600  2.266879
O    -1.981715  -2.264210  2.781378
O    -4.201319  -2.119821  2.720939
H    -3.643815  1.140512  0.551808
H    -3.872546  0.835906  2.257327
H    -2.220068  -1.043936  0.429886
H    -3.973620  -1.080095  0.537949
N    -1.662828  2.356412  4.034773
C    -2.536713  3.531219  3.913221
H    -1.232046  2.197933  4.946986
H    -3.555120  3.248073  3.621156
H    -2.125010  4.263807  3.207406
H    -2.590104  4.007298  4.896263
H    -4.130285  -2.757172  3.466618
Cd    -0.116270  -1.258025  2.347235
29
Lattice="100 0 0 0 100 0 0 0 100" Properties=species:S:1:pos:R:3
C    -0.605030  0.709601  0.053317
C    -0.352531  0.331056  1.476855
O    0.791591  -0.129186  1.772007
H    -1.614077  1.095066  -0.126268
H    -0.434906  -0.170874  -0.581711
H    0.133454  1.465153  -0.248186
N    -1.366701  0.502213  2.353972
C    -1.449917  0.164268  3.790740
C    -0.527337  1.087404  4.616671
O    0.698912  0.820571  4.803691
H    -2.217758  0.878439  1.945477
H    -2.478111  0.419582  4.071424
C    -1.286808  -1.368267  4.027509
C    -0.999077  -1.856926  5.466840
C    0.328708  -2.575174  5.665154
O    1.360075  -2.389749  4.985740
O    0.441737  -3.450157  6.632889
H    -0.549491  -1.793121  3.329759
H    -2.227682  -1.819805  3.688680
H    -1.804743  -2.525627  5.798048
H    -0.992354  -1.028941  6.196237
N    -1.038154  2.188181  5.152890
C    -2.408392  2.711260  5.077941
H    -0.354923  2.756611  5.656383
H    -2.674616  2.986679  4.049972
H    -2.453562  3.614947  5.691969
H    -3.135241  1.996193  5.482362
H    -0.390470  -3.608041  7.121225
Cd    1.647402  -0.750355  3.627414
29
Lattice="100 0 0 0 100 0 0 0 100" Properties=species:S:1:pos:R:3
C    -1.331102  0.178363  0.056234
C    -0.970509  0.020801  1.499206
O    0.239010  -0.141441  1.812558
H    -0.902452  1.124267  -0.306286
H    -2.409750  0.181211  -0.132407
H    -0.856736  -0.623606  -0.523534
N    -1.981200  0.056109  2.399717
C    -1.962663  -0.001599  3.874976
C    -1.191534  1.200489  4.486819
O    0.073024  1.200312  4.640492
H    -2.902979  0.195891  1.995534
H    -3.017072  0.142622  4.136640
C    -1.526777  -1.353988  4.554093
C    -1.246533  -2.601793  3.683339
C    0.151005  -3.179565  3.840045
O    1.186508  -2.496251  3.996889
O    0.332233  -4.474252  3.784204
H    -2.329433  -1.609871  5.255154
H    -0.668126  -1.163122  5.216329
H    -1.357954  -2.385543  2.607598
H    -1.987386  -3.382449  3.896651
N    -1.910427  2.242242  4.867656
C    -1.372433  3.473538  5.455701
H    -2.921785  2.184481  4.773167
H    -1.818869  4.334830  4.946403
H    -0.287258  3.489195  5.335963
H    -1.626931  3.513803  6.522319
H    -0.497814  -4.984416  3.703293
Cd    1.227946  -0.364260  3.734247
29
Lattice="100 0 0 0 100 0 0 0 100" Properties=species:S:1:pos:R:3
C    1.843419  1.378288  1.855499
C    0.582228  0.576223  1.911028
O    -0.056755  0.366959  0.845425
H    2.589175  0.811550  1.278953
H    2.260075  1.615834  2.839878
H    1.656354  2.306073  1.299998
N    0.189380  0.118845  3.123448
C    -0.949352  -0.738713  3.507289
C    -0.856696  -2.142370  2.850449
O    -1.289091  -2.390608  1.678087
H    0.808700  0.365487  3.890405
H    -0.789115  -0.890138  4.580798
C    -2.400443  -0.143745  3.362174
C    -2.592490  1.331200  2.935921
C    -3.420683  1.520995  1.675160
O    -3.377110  0.766527  0.678785
O    -4.226002  2.547038  1.571284
H    -2.877153  -0.272954  4.340549
H    -2.993636  -0.799703  2.706322
H    -1.629460  1.829556  2.734685
H    -3.044703  1.902853  3.755980
N    -0.314887  -3.113516  3.563736
C    -0.146895  -4.490360  3.080459
H    -0.022771  -2.911264  4.516196
H    -1.118488  -4.998785  3.041366
H    0.513677  -5.019157  3.772130
H    0.294807  -4.481918  2.078566
H    -4.270934  3.095088  2.379633
Cd    -1.874719  -0.748283  0.426755
29
Lattice="100 0 0 0 100 0 0 0 100" Properties=species:S:1:pos:R:3
C    2.287820  1.514185  1.815839
C    0.978495  0.788283  1.828561
O    0.292810  0.801984  0.763500
H    2.788059  1.543316  2.789281
H    2.121026  2.539602  1.460470
H    2.949409  1.029890  1.083564
N    0.629895  0.182208  2.982833
C    -0.552147  -0.590971  3.440784
C    -0.769557  -1.915736  2.678968
O    -1.046190  -2.004711  1.445169
H    1.332105  0.292034  3.709640
H    -0.237951  -0.908972  4.443674
C    -1.828612  0.252229  3.763943
C    -2.484209  1.250331  2.764704
C    -3.575363  0.691009  1.873264
O    -3.379946  0.200770  0.740019
O    -4.823844  0.700482  2.275197
H    -1.535679  0.864314  4.626922
H    -2.583514  -0.449648  4.148980
H    -1.733897  1.745730  2.133722
H    -2.926180  2.054637  3.369995
N    -0.677889  -3.024728  3.400413
C    -0.893771  -4.369000  2.852091
H    -0.421066  -2.955342  4.380860
H    -0.938922  -5.076352  3.683893
H    -0.068874  -4.643318  2.182815
H    -1.834270  -4.397628  2.291344
H    -4.956831  1.153259  3.130882
Cd    -1.393901  -0.336853  0.131675
29
Lattice="100 0 0 0 100 0 0 0 100" Properties=species:S:1:pos:R:3
C    0.265575  1.245731  -0.926945
C    -0.372304  0.851257  0.366791
O    0.119031  -0.101292  1.028278
H    0.412149  0.350998  -1.545178
H    1.267121  1.646123  -0.711158
H    -0.302612  1.993773  -1.489770
N    -1.464966  1.548423  0.761172
C    -2.259337  1.446981  1.999040
C    -1.387647  1.750473  3.246891
O    -0.754002  0.842320  3.879977
H    -1.758157  2.282651  0.122957
H    -2.963639  2.279702  1.908331
C    -3.136148  0.156350  2.209830
C    -3.218728  -0.908845  1.089920
C    -2.783584  -2.303650  1.509327
O    -1.827373  -2.545732  2.278157
O    -3.403936  -3.352820  1.033509
H    -4.154107  0.512842  2.403970
H    -2.852569  -0.321387  3.159972
H    -2.581535  -0.648630  0.228118
H    -4.238809  -0.952484  0.688482
N    -1.313597  2.995470  3.687866
C    -1.973492  4.201533  3.171557
H    -0.716118  3.111441  4.508474
H    -1.660288  4.416680  2.142832
H    -1.666865  5.042272  3.799859
H    -3.065739  4.116746  3.232350
H    -4.170959  -3.133541  0.468444
Cd    -0.431366  -1.043386  2.912945
29
Lattice="100 0 0 0 100 0 0 0 100" Properties=species:S:1:pos:R:3
C    -0.136139  -0.958420  0.009107
C    -0.084367  -0.676663  1.478302
O    1.029302  -0.356966  1.986100
H    0.564578  -1.770941  -0.224769
H    0.223969  -0.067744  -0.525256
H    -1.134127  -1.216679  -0.360285
N    -1.247417  -0.766826  2.159547
C    -1.707351  -0.407763  3.528414
C    -0.922324  0.711159  4.246295
O    0.195258  0.531558  4.828120
H    -2.028455  -1.038066  1.566156
H    -2.698290  0.024408  3.327832
C    -2.054034  -1.625927  4.441900
C    -1.012289  -2.368524  5.322121
C    -0.017174  -3.249306  4.604083
O    1.111990  -2.868938  4.224196
O    -0.306090  -4.502594  4.340620
H    -2.587713  -2.350163  3.808908
H    -2.806381  -1.250162  5.149935
H    -1.592522  -2.997880  6.013164
H    -0.459450  -1.661598  5.953834
N    -1.529620  1.885510  4.329730
C    -0.991971  3.056363  5.027715
H    -2.452245  1.983339  3.912675
H    0.097076  2.983492  5.078197
H    -1.400036  3.107880  6.045730
H    -1.284692  3.955743  4.476690
H    -1.159159  -4.792128  4.719509
Cd    1.666736  -0.802082  3.978324
29
Lattice="100 0 0 0 100 0 0 0 100" Properties=species:S:1:pos:R:3
C    0.758499  1.393938  -1.079112
C    0.026259  0.886026  0.123480
O    0.471012  -0.161752  0.680912
H    1.772530  1.688946  -0.773827
H    0.269282  2.240017  -1.572522
H    0.872767  0.570300  -1.796436
N    -1.064087  1.580862  0.510223
C    -2.103872  1.406741  1.553342
C    -1.582659  1.576762  2.992813
O    -0.560968  0.980099  3.453205
H    -1.233568  2.394343  -0.075242
H    -2.734154  2.289894  1.391027
C    -3.120997  0.245426  1.315734
C    -2.710037  -1.247842  1.172466
C    -2.554244  -2.030228  2.460866
O    -1.482942  -2.143497  3.094028
O    -3.587675  -2.644652  2.987366
H    -3.615258  0.500723  0.369019
H    -3.899271  0.344351  2.087498
H    -1.791909  -1.357580  0.580486
H    -3.499549  -1.730144  0.578066
N    -2.239756  2.407528  3.793858
C    -3.377965  3.289217  3.503311
H    -1.852677  2.454290  4.737838
H    -4.261331  2.720226  3.189603
H    -3.118277  4.040263  2.746136
H    -3.631276  3.818536  4.426101
H    -4.391163  -2.603154  2.432845
Cd    0.202676  -0.874210  2.672161
29
Lattice="100 0 0 0 100 0 0 0 100" Properties=species:S:1:pos:R:3
C    0.501595  0.192669  -0.165451
C    0.076962  -0.131513  1.226821
O    0.916843  0.006974  2.168967
H    0.837459  1.238531  -0.199122
H    -0.294262  0.043219  -0.902802
H    1.369100  -0.427514  -0.429089
N    -1.195647  -0.556538  1.430799
C    -1.688453  -0.780245  2.780261
C    -1.350679  -2.197697  3.301537
O    -0.346078  -2.353062  4.071932
H    -1.807450  -0.644856  0.623171
H    -1.061112  -0.101242  3.356110
C    -3.068922  -0.245704  3.176371
C    -3.130798  -0.102400  4.723120
C    -2.115584  0.827451  5.372682
O    -0.864350  0.733048  5.346976
O    -2.689151  1.794933  6.047564
H    -3.900539  -0.888697  2.857413
H    -3.219887  0.731912  2.697821
H    -2.993167  -1.086458  5.202011
H    -4.127453  0.248277  5.011305
N    -2.101085  -3.219605  2.932973
C    -1.872242  -4.620197  3.309873
H    -2.903833  -3.030079  2.336943
H    -2.696123  -4.970061  3.943649
H    -0.929200  -4.696312  3.855065
H    -1.830104  -5.233685  2.402642
H    -2.022115  2.357674  6.500376
Cd    0.754275  -0.484827  4.317080
29
Lattice="100 0 0 0 100 0 0 0 100" Properties=species:S:1:pos:R:3
C    0.306377  0.882340  1.967397
C    -1.138141  1.127693  1.661367
O    -1.517678  2.320534  1.483438
H    0.563430  -0.175513  2.085892
H    0.576208  1.430126  2.880258
H    0.909591  1.309502  1.153872
N    -1.938272  0.041745  1.576730
C    -3.338425  -0.204917  1.145250
C    -3.914675  0.792627  0.122163
O    -4.411384  1.920779  0.450279
H    -1.441086  -0.828485  1.752583
H    -3.245266  -1.151804  0.598087
C    -4.330456  -0.584599  2.290107
C    -5.109564  0.447290  3.150143
C    -4.310994  1.235492  4.161163
O    -3.799375  2.353959  3.934859
O    -4.114596  0.761862  5.369971
H    -3.789278  -1.280705  2.947921
H    -5.108470  -1.191900  1.805604
H    -5.876493  -0.127241  3.690615
H    -5.657192  1.152150  2.511907
N    -3.998725  0.413953  -1.144783
C    -3.582415  -0.841256  -1.783717
H    -4.452812  1.103750  -1.747018
H    -4.267351  -1.661779  -1.533123
H    -2.553620  -1.102093  -1.511982
H    -3.615088  -0.688898  -2.866411
H    -4.593227  -0.072651  5.541846
Cd    -3.444021  3.128043  1.955578
29
Lattice="100 0 0 0 100 0 0 0 100" Properties=species:S:1:pos:R:3
C    -3.785127  -0.492818  -0.227937
C    -2.859162  -0.391851  0.936669
O    -1.623830  -0.621284  0.758382
H    -4.826806  -0.275551  0.031364
H    -3.715402  -1.502650  -0.654662
H    -3.451058  0.204965  -1.008417
N    -3.377946  -0.053442  2.145399
C    -2.495975  0.151996  3.282564
C    -2.129479  -1.167258  4.000954
O    -0.958333  -1.649668  3.821243
H    -4.377810  0.119890  2.205883
H    -1.577770  0.451848  2.780363
C    -2.686513  1.378336  4.188631
C    -1.338009  1.719215  4.884794
C    -0.175153  2.091559  3.979064
O    0.387541  1.367483  3.121782
O    0.253901  3.312526  4.191270
H    -3.443624  1.237842  4.968839
H    -3.014783  2.222854  3.566502
H    -0.996223  0.866462  5.494343
H    -1.496648  2.555186  5.574327
N    -2.973974  -1.808443  4.788317
C    -4.351765  -1.478636  5.154407
H    -2.597494  -2.672589  5.185632
H    -4.991039  -2.346171  4.952308
H    -4.723414  -0.629833  4.576335
H    -4.409709  -1.238250  6.223414
H    1.032196  3.520047  3.627390
Cd    0.078407  -0.662766  2.176841
29
Lattice="100 0 0 0 100 0 0 0 100" Properties=species:S:1:pos:R:3
C    0.765046  1.107112  1.913201
C    -0.127082  -0.083480  2.022652
O    0.382443  -1.196736  2.357231
H    1.281918  1.253839  2.871612
H    0.228469  2.023367  1.644936
H    1.541349  0.903124  1.162912
N    -1.449032  0.078182  1.765305
C    -2.396979  -1.012699  1.939464
C    -2.500385  -1.919426  0.695208
O    -1.814350  -2.996260  0.676250
H    -1.768483  1.003187  1.487427
H    -1.881033  -1.638160  2.661138
C    -3.694663  -0.719126  2.723355
C    -3.529092  -1.165670  4.200452
C    -3.206459  -2.636211  4.430266
O    -2.205410  -3.270351  4.018487
O    -4.100592  -3.228829  5.185768
H    -4.539977  -1.252077  2.268208
H    -3.952279  0.348232  2.710912
H    -4.441625  -0.936893  4.761334
H    -2.712763  -0.591723  4.669827
N    -3.272775  -1.572259  -0.316754
C    -3.433156  -2.333249  -1.562243
H    -3.818244  -0.717695  -0.226197
H    -4.445128  -2.753802  -1.609678
H    -2.697282  -3.139656  -1.588145
H    -3.281228  -1.660945  -2.414004
H    -3.851038  -4.162019  5.368097
Cd    -0.547168  -3.191774  2.453979
29
Lattice="100 0 0 0 100 0 0 0 100" Properties=species:S:1:pos:R:3
C    -3.846839  -0.439859  -0.116164
C    -2.883651  -0.388230  1.021785
O    -1.657474  -0.619798  0.792816
H    -3.509931  0.252672  -0.899650
H    -4.872089  -0.188946  0.175954
H    -3.826553  -1.447321  -0.554452
N    -3.362875  -0.089859  2.256004
C    -2.472802  0.060221  3.397231
C    -2.140786  -1.280001  4.085566
O    -1.017363  -1.826392  3.807080
H    -4.363487  0.065267  2.351195
H    -1.537037  0.309391  2.907783
C    -2.635982  1.312179  4.287510
C    -1.652158  2.421893  3.831198
C    -0.170963  2.077581  3.890080
O    0.422731  1.164169  3.268572
O    0.500218  2.894838  4.666494
H    -2.445343  1.052144  5.337226
H    -3.655392  1.717956  4.246708
H    -1.805358  3.321836  4.436511
H    -1.866771  2.699079  2.785682
N    -2.961331  -1.872879  4.931766
C    -4.279106  -1.439337  5.394999
H    -2.616877  -2.760659  5.304778
H    -5.019599  -2.213703  5.161158
H    -4.577236  -0.505944  4.911083
H    -4.258787  -1.283895  6.480640
H    1.461511  2.689433  4.654243
Cd    0.040326  -0.798838  2.190200
29
Lattice="100 0 0 0 100 0 0 0 100" Properties=species:S:1:pos:R:3
C    0.344120  0.248310  -0.342316
C    0.006698  -0.120936  1.062606
O    0.951730  -0.280326  1.894783
H    -0.538176  0.356115  -0.982078
H    1.013866  -0.513912  -0.762784
H    0.904944  1.193509  -0.334095
N    -1.301622  -0.263548  1.395202
C    -1.688598  -0.513606  2.774546
C    -1.655677  -2.020131  3.126155
O    -0.631455  -2.496228  3.717254
H    -1.998002  -0.130958  0.665975
H    -0.857274  -0.072187  3.320127
C    -2.845004  0.290889  3.379230
C    -2.725821  0.288805  4.931950
C    -1.430003  0.839620  5.529669
O    -0.284636  0.404664  5.292357
O    -1.494680  1.825698  6.395998
H    -3.838715  -0.094580  3.112460
H    -2.789590  1.319703  2.996874
H    -2.816162  -0.741012  5.316435
H    -3.583471  0.837444  5.340719
N    -2.680050  -2.786589  2.796937
C    -2.761919  -4.235589  3.019940
H    -3.474006  -2.347783  2.336013
H    -2.881922  -4.744748  2.056329
H    -3.627055  -4.458507  3.655384
H    -1.846312  -4.576123  3.507702
H    -2.405645  2.133886  6.569351
Cd    0.918434  -0.979882  3.987275
29
Lattice="100 0 0 0 100 0 0 0 100" Properties=species:S:1:pos:R:3
C    0.717249  0.486816  0.547288
C    -0.545004  1.078722  1.070172
O    -0.904770  2.228891  0.657216
H    1.104595  -0.326835  1.168393
H    1.468440  1.286647  0.494535
H    0.566501  0.136266  -0.484850
N    -1.308383  0.437531  1.981937
C    -1.476182  -0.992494  2.293944
C    -1.283610  -1.897885  1.077916
O    -1.835102  -1.660695  -0.069749
H    -2.004668  1.028861  2.436095
H    -0.745569  -1.294825  3.060792
C    -2.897616  -1.175857  2.914014
C    -4.137859  -0.937582  2.003512
C    -4.005429  0.340323  1.199126
O    -4.266950  1.463577  1.735334
O    -3.482635  0.288799  0.022484
H    -2.941173  -0.506744  3.786336
H    -2.968849  -2.195596  3.313924
H    -5.018232  -0.862538  2.653088
H    -4.294810  -1.775983  1.314356
N    -0.567071  -2.987439  1.214584
C    -0.373780  -4.025741  0.193048
H    -0.100900  -3.130601  2.109340
H    -0.508474  -5.005737  0.663798
H    0.645186  -3.956801  -0.208590
H    -1.099191  -3.890759  -0.611973
H    -2.512257  -0.872447  -0.082157
Cd    -3.028496  2.579516  0.275081
29
Lattice="100 0 0 0 100 0 0 0 100" Properties=species:S:1:pos:R:3
C    -1.840092  -0.775039  -0.412086
C    -1.282923  -0.658010  0.972161
O    -0.163757  -1.224240  1.188516
H    -1.134948  -0.315631  -1.118542
H    -2.826549  -0.315138  -0.531061
H    -1.903308  -1.839851  -0.675731
N    -2.015279  0.023624  1.870648
C    -1.927730  0.292099  3.334278
C    -0.740701  1.183966  3.735643
O    0.479719  0.853470  3.587904
H    -2.870012  0.396866  1.465346
H    -2.821328  0.907813  3.500870
C    -2.178237  -0.932504  4.258898
C    -1.160687  -2.082918  4.381988
C    0.005631  -1.797831  5.297967
O    0.003736  -1.396502  6.414097
O    1.274581  -2.106174  4.645292
H    -3.126417  -1.371351  3.920252
H    -2.374482  -0.533883  5.265428
H    -0.845431  -2.487135  3.410667
H    -1.683178  -2.920741  4.874261
N    -1.030232  2.340288  4.309259
C    -0.019586  3.277241  4.815013
H    -2.006664  2.598092  4.423877
H    0.534340  2.824178  5.646322
H    -0.531816  4.176291  5.165971
H    0.681400  3.542091  4.015233
H    1.981763  -2.021058  5.324557
Cd    1.251186  -0.961010  2.727973
29
Lattice="100 0 0 0 100 0 0 0 100" Properties=species:S:1:pos:R:3
C    0.369267  0.642103  0.960896
C    0.174351  -0.393184  2.010781
O    1.187712  -1.019841  2.468604
H    1.184843  1.303292  1.288232
H    -0.522324  1.244466  0.762743
H    0.715300  0.168259  0.030826
N    -1.041070  -0.666825  2.531585
C    -2.382214  -0.543443  1.923543
C    -3.394085  -0.977833  2.980734
O    -3.262614  -2.103748  3.616327
H    -0.991108  -1.271829  3.347869
H    -2.569618  0.512200  1.680618
C    -2.554057  -1.360547  0.602295
C    -2.502101  -2.911812  0.669418
C    -1.254558  -3.370432  1.389736
O    -0.173953  -3.518165  0.745037
O    -1.269859  -3.458969  2.679555
H    -1.785034  -1.000178  -0.094439
H    -3.518945  -1.078227  0.158047
H    -2.484029  -3.291677  -0.358709
H    -3.387437  -3.326871  1.167189
N    -4.433260  -0.227367  3.241594
C    -5.520886  -0.554504  4.175021
H    -4.486128  0.676561  2.774238
H    -6.475160  -0.317885  3.692043
H    -5.413143  0.054033  5.081932
H    -5.479514  -1.614711  4.433240
H    -2.493980  -2.711119  3.276473
Cd    1.092626  -3.203195  2.516301
29
Lattice="100 0 0 0 100 0 0 0 100" Properties=species:S:1:pos:R:3
C    -0.357447  0.433368  -0.260025
C    -0.462900  -0.069468  1.140584
O    0.591871  -0.457960  1.728805
H    0.371643  1.254710  -0.289255
H    -1.313538  0.780117  -0.666283
H    0.042838  -0.367628  -0.896900
N    -1.686182  -0.083499  1.727594
C    -1.855175  -0.480273  3.117919
C    -1.994744  -2.007904  3.288665
O    -0.953215  -2.678215  3.597896
H    -2.482132  0.221039  1.172162
H    -0.872481  -0.273003  3.528163
C    -2.723487  0.420084  4.024928
C    -1.821446  1.374474  4.860510
C    -0.764800  0.698188  5.734938
O    0.162544  -0.016375  5.303449
O    -0.783282  0.892456  7.034700
H    -3.327603  -0.199593  4.700763
H    -3.427532  1.032052  3.445485
H    -2.463305  2.015027  5.478420
H    -1.272708  2.048471  4.182851
N    -3.162942  -2.593973  3.103826
C    -3.413631  -4.037166  3.206783
H    -3.962337  -2.002440  2.887441
H    -3.959769  -4.368779  2.316803
H    -4.016386  -4.245033  4.099392
H    -2.459549  -4.563811  3.276514
H    -1.501263  1.487429  7.327554
Cd    0.846960  -1.434295  3.688318
29
Lattice="100 0 0 0 100 0 0 0 100" Properties=species:S:1:pos:R:3
C    -0.609108  0.304111  -0.573988
C    -0.590216  -0.289122  0.794100
O    0.265494  -1.187073  1.059792
H    -0.762348  -0.496801  -1.310012
H    0.376513  0.742707  -0.783429
H    -1.381393  1.070411  -0.699778
N    -1.492174  0.161830  1.704402
C    -1.444841  -0.318111  3.075969
C    -2.187625  -1.661341  3.263006
O    -1.490406  -2.726350  3.382879
H    -2.147267  0.881844  1.411528
H    -0.392698  -0.576709  3.171856
C    -1.552925  0.687437  4.233596
C    -0.872875  0.102459  5.507354
C    0.613401  -0.233683  5.399837
O    1.109170  -1.063430  4.609752
O    1.465362  0.357970  6.206516
H    -2.584709  0.951199  4.494126
H    -1.048176  1.615249  3.929249
H    -1.373488  -0.832193  5.809802
H    -1.032516  0.808895  6.331499
N    -3.505504  -1.749311  3.300008
C    -4.520420  -0.702758  3.175798
H    -3.854997  -2.703758  3.414801
H    -5.237847  -0.993512  2.399393
H    -4.072439  0.252652  2.894032
H    -5.057263  -0.582736  4.125183
H    1.044882  0.989957  6.821856
Cd    0.609045  -2.396554  2.880702
29
Lattice="100 0 0 0 100 0 0 0 100" Properties=species:S:1:pos:R:3
C    1.111882  1.048886  0.156402
C    0.188091  1.429323  1.267756
O    0.190387  2.591786  1.782298
H    1.119309  1.844757  -0.598657
H    0.856184  0.097221  -0.321702
H    2.132602  0.958770  0.559956
N    -0.668366  0.494985  1.718959
C    -1.621632  0.567633  2.846007
C    -2.247284  1.964149  3.012567
O    -1.919783  2.773113  3.965640
H    -0.656233  -0.395994  1.227074
H    -2.465121  -0.060977  2.524843
C    -1.130467  -0.066842  4.191529
C    0.376344  -0.081500  4.526092
C    1.074275  1.240574  4.329620
O    2.186863  1.267733  3.717280
O    0.485665  2.338140  4.667259
H    -1.445613  -1.118473  4.184663
H    -1.702770  0.396408  5.006931
H    0.918559  -0.832108  3.941761
H    0.483219  -0.369368  5.583980
N    -3.237892  2.306100  2.224720
C    -3.981042  3.571378  2.285553
H    -3.548653  1.623451  1.536278
H    -3.377095  4.328870  2.789922
H    -4.916756  3.421081  2.839575
H    -4.212516  3.888447  1.263716
H    -1.023378  2.526500  4.398883
Cd    1.812220  3.355959  3.093096
29
Lattice="100 0 0 0 100 0 0 0 100" Properties=species:S:1:pos:R:3
C    1.080821  -0.009047  1.348357
C    0.405016  -0.058240  2.674182
O    1.097026  -0.316637  3.711981
H    0.386537  -0.069678  0.504145
H    1.781831  -0.853464  1.295427
H    1.689649  0.904102  1.271562
N    -0.923943  0.146051  2.803011
C    -1.889058  0.890393  1.976657
C    -1.271468  2.094170  1.275410
O    -0.471548  2.920199  1.878710
H    -1.307915  -0.141632  3.703307
H    -2.316736  0.225860  1.213344
C    -3.062453  1.339978  2.905982
C    -2.760231  2.384234  4.020311
C    -1.499500  2.038345  4.788924
O    -1.529747  1.155553  5.703791
O    -0.375036  2.536595  4.404401
H    -3.467282  0.420505  3.354266
H    -3.865370  1.745698  2.276795
H    -3.611139  2.387162  4.712313
H    -2.656704  3.394199  3.605794
N    -1.565778  2.369931  0.026711
C    -2.401695  1.612578  -0.917430
H    -1.170452  3.250052  -0.314472
H    -2.228708  2.023166  -1.915954
H    -3.465326  1.723082  -0.673299
H    -2.123673  0.552681  -0.928857
H    -0.392139  2.797058  2.906220
Cd    0.651653  0.772231  5.556119
29
Lattice="100 0 0 0 100 0 0 0 100" Properties=species:S:1:pos:R:3
C    -1.435972  -0.468853  0.027406
C    -1.001919  -0.335891  1.451855
O    0.212507  -0.548819  1.733866
H    -1.123970  -1.450642  -0.352595
H    -0.903429  0.284203  -0.571149
H    -2.514244  -0.346313  -0.117958
N    -1.942993  -0.003017  2.361318
C    -1.854168  0.238583  3.817538
C    -0.949951  1.458833  4.136681
O    0.318640  1.363877  4.233817
H    -2.873544  0.125188  1.973020
H    -2.878150  0.528450  4.079101
C    -1.484515  -0.977068  4.742625
C    -1.347207  -2.387083  4.112541
C    -0.174442  -3.179570  4.628963
O    -0.126829  -4.262142  5.100552
O    1.099829  -2.450817  4.468884
H    -2.259426  -1.025792  5.516573
H    -0.578757  -0.721462  5.312199
H    -1.239584  -2.346664  3.018342
H    -2.234342  -2.998759  4.307912
N    -1.548781  2.619687  4.330939
C    -0.872826  3.884571  4.638956
H    -2.565438  2.643244  4.291454
H    -1.083032  4.168800  5.677688
H    -1.253918  4.663420  3.968900
H    0.203461  3.765103  4.500149
H    1.805945  -3.044537  4.806158
Cd    1.303057  -0.429530  3.586264
29
Lattice="100 0 0 0 100 0 0 0 100" Properties=species:S:1:pos:R:3
C    -3.720973  -0.625309  -0.079379
C    -2.747481  -0.509625  1.045176
O    -1.521048  -0.735436  0.815252
H    -3.397550  0.030648  -0.899114
H    -4.745844  -0.369392  0.209716
H    -3.695589  -1.652863  -0.468038
N    -3.219597  -0.161752  2.269659
C    -2.319858  0.043891  3.394516
C    -1.960480  -1.266293  4.126245
O    -0.832399  -1.806586  3.856212
H    -4.222492  -0.025812  2.369453
H    -1.392645  0.290440  2.888860
C    -2.498896  1.319190  4.249034
C    -1.536093  2.441526  3.764916
C    -0.047084  2.098642  3.785512
O    0.477713  1.180806  3.123533
O    0.772847  2.824537  4.512111
H    -2.299229  1.089034  5.304044
H    -3.525548  1.705902  4.202913
H    -1.719709  3.343097  4.362968
H    -1.775418  2.708391  2.722719
N    -2.763648  -1.843272  5.000406
C    -4.084123  -1.416664  5.461528
H    -2.400992  -2.712424  5.399211
H    -4.055577  -1.216346  6.539662
H    -4.811594  -2.214278  5.268481
H    -4.407029  -0.510715  4.942537
H    0.328671  3.555551  4.984887
Cd    0.203664  -0.844890  2.187976
29
Lattice="100 0 0 0 100 0 0 0 100" Properties=species:S:1:pos:R:3
C    0.389089  0.406107  -0.253801
C    0.277798  0.615181  1.225582
O    1.298655  0.823746  1.937445
H    -0.564084  0.194749  -0.749447
H    1.081370  -0.426989  -0.437945
H    0.829082  1.301357  -0.715127
N    -0.958498  0.525574  1.759726
C    -1.526781  0.625017  3.131288
C    -2.361214  1.911373  3.210196
O    -1.836605  3.082997  3.079579
H    -1.666070  0.269307  1.074270
H    -2.242213  -0.209619  3.157489
C    -0.623429  0.393384  4.384016
C    -0.048928  1.591255  5.187220
C    1.011595  2.296132  4.379491
O    2.225841  1.967373  4.533286
O    0.657357  3.095502  3.431005
H    0.180877  -0.299445  4.108422
H    -1.259277  -0.151205  5.094854
H    0.409702  1.191685  6.098079
H    -0.832586  2.299229  5.487111
N    -3.657144  1.819705  3.402565
C    -4.584706  2.950870  3.536981
H    -4.060398  0.886011  3.454391
H    -5.151867  3.072233  2.605284
H    -4.022223  3.863521  3.745961
H    -5.278593  2.736385  4.356668
H    -0.790245  3.106290  3.158172
Cd    2.684242  2.433611  2.450504
29
Lattice="100 0 0 0 100 0 0 0 100" Properties=species:S:1:pos:R:3
C    -1.616633  -1.953137  1.210281
C    -0.769281  -0.901160  1.849101
O    0.381564  -0.703141  1.300246
H    -1.718425  -1.726289  0.139953
H    -2.606869  -2.025065  1.670996
H    -1.100867  -2.920882  1.281059
N    -1.253659  -0.259875  2.911707
C    -0.773433  0.984968  3.533528
C    0.346157  0.729261  4.575523
O    1.587100  0.724402  4.227177
H    -2.275160  -0.451016  3.135367
H    -0.304068  1.616819  2.754330
C    -1.961796  1.784169  4.114397
C    -3.116663  2.095398  3.144431
C    -4.141369  0.979877  3.041548
O    -3.882676  -0.211640  3.223640
O    -5.346064  1.428816  2.732220
H    -1.556316  2.731566  4.493395
H    -2.387097  1.250467  4.978908
H    -2.756626  2.314928  2.125709
H    -3.632266  3.007465  3.469834
N    0.040457  0.530601  5.837524
C    1.005678  0.266155  6.912076
H    -0.939021  0.609883  6.102883
H    0.508517  -0.331594  7.681617
H    1.346360  1.213200  7.350517
H    1.865520  -0.276766  6.510867
H    -5.972928  0.678150  2.655270
Cd    1.968867  0.336444  2.185895
29
Lattice="100 0 0 0 100 0 0 0 100" Properties=species:S:1:pos:R:3
C    0.425288  0.373799  -0.388508
C    0.189417  -0.032812  1.032175
O    0.963880  -0.921908  1.511980
H    1.432010  0.806516  -0.471873
H    -0.311055  1.087446  -0.772139
H    0.416504  -0.527828  -1.016461
N    -0.829348  0.562727  1.677910
C    -1.511106  0.384667  2.988966
C    -0.667419  0.817371  4.195914
O    0.506984  0.375290  4.424721
H    -1.299963  1.251197  1.096117
H    -2.321733  1.119700  2.920155
C    -2.274512  -0.956323  3.184009
C    -1.528205  -2.286063  3.403262
C    -0.973306  -2.471415  4.795108
O    -1.518192  -2.348791  5.842349
O    0.428851  -2.868770  4.755323
H    -2.906666  -1.076490  2.294099
H    -2.966014  -0.806366  4.026509
H    -0.785673  -2.496234  2.622606
H    -2.274694  -3.092512  3.304704
N    -1.194058  1.671884  5.059558
C    -2.498908  2.347260  5.028838
H    -0.590840  1.875520  5.858205
H    -2.547326  3.013532  5.894490
H    -3.323516  1.628317  5.107284
H    -2.608068  2.961155  4.126233
H    0.694180  -3.096907  5.675360
Cd    1.472691  -1.317612  3.520123
29
Lattice="100 0 0 0 100 0 0 0 100" Properties=species:S:1:pos:R:3
C    -1.307961  -1.041557  0.279128
C    -0.917089  -0.675038  1.674012
O    0.293129  -0.797458  2.016511
H    -0.715785  -0.439498  -0.423618
H    -2.373511  -0.903048  0.068964
H    -1.036799  -2.091786  0.101658
N    -1.889270  -0.241513  2.503671
C    -1.850025  0.155129  3.927774
C    -1.018098  1.445735  4.153900
O    0.249992  1.430575  4.310125
H    -2.811057  -0.185914  2.079391
H    -2.893790  0.423126  4.128541
C    -1.478387  -0.944086  4.985292
C    -1.489009  -2.422658  4.563945
C    -0.235671  -3.094369  4.062318
O    -0.145120  -4.079788  3.410912
O    1.009015  -2.480629  4.568733
H    -2.217235  -0.830979  5.788981
H    -0.533673  -0.698574  5.496099
H    -2.274707  -2.651896  3.832867
H    -1.750196  -3.021035  5.454636
N    -1.676265  2.588597  4.205091
C    -1.071186  3.909984  4.406446
H    -2.690587  2.557407  4.127507
H    0.005785  3.847836  4.237229
H    -1.264800  4.251622  5.431285
H    -1.522840  4.615365  3.700512
H    1.708104  -3.144211  4.373170
Cd    1.308038  -0.370342  3.875919
29
Lattice="100 0 0 0 100 0 0 0 100" Properties=species:S:1:pos:R:3
C    -0.102103  -1.271103  0.939347
C    -0.605110  -0.613119  2.174887
O    0.027092  -0.772935  3.271753
H    0.975364  -1.064611  0.863292
H    -0.597551  -0.932149  0.024628
H    -0.197757  -2.362538  1.034015
N    -1.693271  0.186520  2.169672
C    -2.872437  0.169586  1.281300
C    -3.787629  1.302572  1.725966
O    -4.097317  1.460814  2.981009
H    -1.814710  0.692012  3.044067
H    -2.549402  0.363454  0.250754
C    -3.645140  -1.190792  1.276801
C    -4.350885  -1.651627  2.581614
C    -3.388885  -1.619428  3.748138
O    -2.643124  -2.617394  3.976869
O    -3.233900  -0.516729  4.405690
H    -2.927928  -1.959070  0.957719
H    -4.405730  -1.142134  0.484609
H    -4.696396  -2.680945  2.429939
H    -5.226947  -1.032172  2.811417
N    -4.324214  2.138095  0.873699
C    -4.112639  2.229720  -0.579622
H    -4.975540  2.809584  1.289493
H    -3.043877  2.277690  -0.816384
H    -4.581741  3.155223  -0.924119
H    -4.585417  1.385593  -1.096123
H    -3.797845  0.693878  3.610834
Cd    -1.121274  -1.413043  5.019242
29
Lattice="100 0 0 0 100 0 0 0 100" Properties=species:S:1:pos:R:3
C    0.330170  -0.037802  0.465020
C    0.064214  0.392498  1.857660
O    0.993882  0.845664  2.589188
H    0.997013  -0.916046  0.524072
H    0.890211  0.731982  -0.080576
H    -0.570980  -0.338515  -0.077200
N    -1.195880  0.290796  2.406057
C    -2.434453  0.822240  1.829774
C    -2.207898  2.286442  1.378714
O    -1.410288  3.056430  2.005005
H    -1.189961  0.176056  3.419144
H    -2.732894  0.213805  0.963006
C    -3.585941  0.740901  2.867797
C    -3.657087  1.796625  4.011830
C    -2.725428  1.606243  5.192929
O    -1.498551  1.853141  5.183259
O    -3.191003  1.149179  6.329974
H    -3.603975  -0.281245  3.274170
H    -4.523023  0.849294  2.306970
H    -4.692014  1.793747  4.379077
H    -3.478800  2.808664  3.619649
N    -2.910168  2.717131  0.344434
C    -2.889013  4.080944  -0.195856
H    -3.508278  2.044512  -0.131981
H    -3.902968  4.497384  -0.173693
H    -2.534977  4.055799  -1.233341
H    -2.220555  4.697998  0.407848
H    -4.155123  0.987194  6.322086
Cd    -0.075447  2.462562  3.653966
29
Lattice="100 0 0 0 100 0 0 0 100" Properties=species:S:1:pos:R:3
C    0.902732  -0.920505  0.388689
C    0.540105  0.381329  1.021220
O    1.475769  1.213676  1.253186
H    1.515175  -0.738147  -0.503680
H    0.034138  -1.533827  0.126253
H    1.533605  -1.482678  1.094068
N    -0.759131  0.607523  1.313536
C    -1.376868  1.667780  2.133027
C    -1.526707  3.070746  1.486062
O    -2.260666  3.886321  1.987820
H    -1.387776  -0.148885  1.052216
H    -2.425275  1.362527  2.250577
C    -0.751439  1.696940  3.574314
C    -1.079087  2.883279  4.488958
C    -0.287146  4.159587  4.300562
O    0.669153  4.328816  3.505289
O    -0.562901  5.192240  5.052797
H    0.339209  1.556760  3.523097
H    -1.113305  0.787324  4.070901
H    -0.880392  2.566410  5.527830
H    -2.148541  3.140807  4.456285
N    -0.676841  3.409893  0.382930
C    -1.005806  4.672485  -0.342652
H    -0.535652  2.621457  -0.257227
H    -0.244431  4.838237  -1.110165
H    -1.016918  5.505533  0.365196
H    -1.994508  4.592320  -0.810252
H    -1.294907  5.036367  5.683510
Cd    1.265711  3.273532  1.763613
29
Lattice="100 0 0 0 100 0 0 0 100" Properties=species:S:1:pos:R:3
C    0.638263  0.142884  0.337848
C    0.060929  -0.077937  1.694621
O    0.041713  -1.245116  2.184236
H    0.128824  -0.518900  -0.376383
H    1.696293  -0.155016  0.344990
H    0.555966  1.178954  -0.007520
N    -0.454589  1.001082  2.348014
C    -0.953407  0.878146  3.703774
C    -2.434465  1.130096  3.930442
O    -2.999894  0.443679  4.885796
H    -0.271444  1.911551  1.932245
H    -0.907334  -0.202668  3.849554
C    -0.066004  1.547275  4.801895
C    -0.053366  0.788389  6.171650
C    0.062913  -0.672309  5.806220
O    1.201447  -1.139650  5.485017
O    -1.020550  -1.324527  5.545654
H    -0.370142  2.587001  4.981471
H    0.957530  1.566763  4.406242
H    -0.961298  0.969765  6.757380
H    0.814589  1.121357  6.750660
N    -3.156282  1.991183  3.266009
C    -4.587950  2.264020  3.476752
H    -2.692156  2.529938  2.537790
H    -5.022391  1.481611  4.102528
H    -5.084977  2.287595  2.501179
H    -4.701225  3.238524  3.967969
H    -2.382471  -0.267989  5.251165
Cd    0.309846  -2.469953  3.992150
29
Lattice="100 0 0 0 100 0 0 0 100" Properties=species:S:1:pos:R:3
C    0.363847  1.876864  1.713884
C    0.121058  0.418484  1.912343
O    1.151187  -0.335123  2.034935
H    -0.559328  2.454410  1.596696
H    1.015473  2.026941  0.843204
H    0.913220  2.256007  2.589136
N    -1.144830  -0.022028  1.970128
C    -1.674101  -1.301950  2.503013
C    -1.871536  -2.321031  1.359678
O    -0.842083  -2.900441  0.814548
H    -1.855226  0.691121  1.809762
H    -0.898011  -1.727810  3.164466
C    -2.894297  -0.945016  3.376654
C    -3.587737  -2.094774  4.136503
C    -4.960413  -2.421165  3.575865
O    -5.253934  -2.299327  2.387086
O    -5.799319  -2.854992  4.501217
H    -3.633690  -0.415466  2.755664
H    -2.529637  -0.213160  4.109157
H    -3.693903  -1.847004  5.198616
H    -3.005550  -3.030884  4.112405
N    -3.062950  -2.606229  0.915185
C    -3.320133  -3.547160  -0.181414
H    -3.918694  -2.271286  1.445012
H    -4.403112  -3.642869  -0.290639
H    -2.880302  -4.527238  0.040001
H    -2.888135  -3.167131  -1.114908
H    -6.661780  -3.080023  4.090929
Cd    1.090918  -2.352718  1.412872
29
Lattice="100 0 0 0 100 0 0 0 100" Properties=species:S:1:pos:R:3
C    -0.796822  2.118262  2.551918
C    0.043938  1.099607  1.875007
O    1.277324  1.477021  1.650327
H    -1.243200  1.717305  3.471929
H    -1.609696  2.450307  1.889098
H    -0.179975  2.985812  2.803434
N    -0.377049  -0.093724  1.510088
C    -1.739146  -0.621854  1.646081
C    -1.756130  -1.810954  2.652691
O    -0.714684  -2.477969  2.925353
H    0.276027  -0.753294  1.049182
H    -2.358366  0.169030  2.086386
C    -2.368515  -0.962207  0.251754
C    -1.469725  -1.621973  -0.828424
C    -0.657478  -2.726594  -0.188474
O    -1.220758  -3.827642  0.102400
O    0.523171  -2.435009  0.231535
H    -2.741276  -0.021424  -0.174877
H    -3.245221  -1.598332  0.430858
H    -0.792509  -0.894100  -1.288125
H    -2.116627  -2.035804  -1.610375
N    -2.923280  -2.060935  3.229257
C    -3.160672  -3.162764  4.166339
H    -3.716346  -1.463636  3.006105
H    -4.053516  -2.932649  4.754266
H    -2.301107  -3.269067  4.835212
H    -3.327647  -4.102476  3.622078
H    1.837112  0.824524  1.180725
Cd    0.246527  -4.099542  1.746784
29
Lattice="100 0 0 0 100 0 0 0 100" Properties=species:S:1:pos:R:3
C    -1.912067  -1.853107  0.707858
C    -0.887988  -1.107750  1.499508
O    0.341266  -1.310657  1.152652
H    -2.933684  -1.618746  1.022156
H    -1.725409  -2.931922  0.792971
H    -1.787229  -1.593414  -0.353604
N    -1.303689  -0.299233  2.472441
C    -0.586257  0.811030  3.125582
C    0.127775  0.376337  4.427643
O    1.190944  -0.350767  4.388703
H    -2.362421  -0.204182  2.560402
H    0.246228  1.119145  2.463587
C    -1.494108  2.067811  3.203402
C    -2.855111  2.068948  3.938286
C    -3.996208  1.318798  3.271985
O    -3.867171  0.271855  2.638133
O    -5.162428  1.904223  3.486300
H    -1.669456  2.376047  2.162949
H    -0.880423  2.870629  3.637412
H    -3.164630  3.114727  4.062081
H    -2.821611  1.666699  4.965372
N    -0.300773  0.770310  5.605642
C    0.345790  0.431799  6.881803
H    -1.133506  1.351090  5.636901
H    -0.138308  1.008547  7.673563
H    1.411117  0.684133  6.839051
H    0.236201  -0.639835  7.087856
H    -5.883377  1.370896  3.087930
Cd    1.893533  -1.032413  2.519432
29
Lattice="100 0 0 0 100 0 0 0 100" Properties=species:S:1:pos:R:3
C    0.814728  -0.098587  0.302438
C    0.567093  -0.000355  1.770720
O    1.282105  0.834130  2.426503
H    1.875482  -0.317351  0.123112
H    0.612143  0.883726  -0.150092
H    0.189767  -0.852639  -0.188116
N    -0.390271  -0.769665  2.313995
C    -1.009925  -0.654150  3.643946
C    -0.260251  -1.494186  4.710326
O    0.725599  -0.962848  5.373867
H    -0.838288  -1.418765  1.671227
H    -0.850328  0.388236  3.970654
C    -2.565111  -0.802494  3.584352
C    -3.250699  -1.640356  2.495975
C    -3.184692  -3.148855  2.609394
O    -2.479229  -3.772957  3.398992
O    -3.991330  -3.736306  1.737521
H    -2.952062  0.216846  3.458278
H    -2.907365  -1.124227  4.577043
H    -2.945031  -1.358719  1.474265
H    -4.318856  -1.374156  2.508451
N    -0.627149  -2.714590  4.969605
C    0.015770  -3.583989  5.958741
H    -1.427834  -3.112888  4.401885
H    -0.263487  -3.270981  6.973191
H    1.105883  -3.538528  5.861089
H    -0.334251  -4.605109  5.787113
H    -3.941837  -4.710453  1.840261
Cd    1.629732  0.722353  4.514065
29
Lattice="100 0 0 0 100 0 0 0 100" Properties=species:S:1:pos:R:3
C    -1.632159  -1.934657  0.583502
C    -0.744786  -1.025868  1.365190
O    0.519936  -1.129843  1.157242
H    -2.686813  -1.830494  0.860038
H    -1.306999  -2.974127  0.718313
H    -1.517877  -1.699321  -0.485267
N    -1.300078  -0.149290  2.208468
C    -0.598058  0.929499  2.914646
C    0.058985  0.402435  4.212268
O    1.349789  0.290374  4.270651
H    -2.297783  -0.242361  2.413844
H    0.245299  1.216214  2.262520
C    -1.412869  2.253615  2.998871
C    -2.493727  2.505657  4.065730
C    -3.573117  1.456840  4.161855
O    -3.316990  0.245816  4.193544
O    -4.794672  1.950173  4.234275
H    -1.844318  2.395614  1.996749
H    -0.669285  3.054051  3.115214
H    -2.943928  3.485668  3.866366
H    -2.042784  2.586216  5.068800
N    -0.702712  0.056960  5.218649
C    -0.238940  -0.492657  6.493083
H    -1.727303  0.120500  5.040981
H    0.799822  -0.820732  6.406194
H    -0.887104  -1.332250  6.767432
H    -0.308872  0.276931  7.273203
H    -5.446025  1.225597  4.355340
Cd    2.078368  -0.411559  2.405300
29
Lattice="100 0 0 0 100 0 0 0 100" Properties=species:S:1:pos:R:3
C    0.085003  0.737448  1.252898
C    -0.977844  1.233879  2.159619
O    -0.864929  2.353335  2.743790
H    -0.037136  -0.313061  0.974766
H    1.050609  0.869927  1.765228
H    0.138815  1.372825  0.355592
N    -2.117666  0.500323  2.391102
C    -2.979841  -0.092721  1.366311
C    -3.308320  0.967405  0.291395
O    -3.355849  2.208199  0.586472
H    -2.565434  0.713817  3.281756
H    -2.466470  -0.946909  0.904755
C    -4.287964  -0.628648  2.005751
C    -5.407481  0.383508  2.394060
C    -5.214098  1.182007  3.669551
O    -4.434612  2.152522  3.794166
O    -5.890266  0.869091  4.748423
H    -4.012141  -1.259193  2.863646
H    -4.742295  -1.310133  1.275148
H    -6.338428  -0.192617  2.479859
H    -5.575074  1.108814  1.584062
N    -3.585706  0.592777  -0.947665
C    -3.620168  -0.751334  -1.534037
H    -3.838224  1.364544  -1.568364
H    -3.315787  -0.675886  -2.582750
H    -4.634901  -1.167757  -1.492456
H    -2.925095  -1.426112  -1.025442
H    -6.510531  0.124318  4.620496
Cd    -2.930626  3.119632  2.544174
29
Lattice="100 0 0 0 100 0 0 0 100" Properties=species:S:1:pos:R:3
C    1.710654  -0.130574  1.638048
C    1.323508  -1.437394  1.019189
O    2.164252  -2.019936  0.247343
H    2.797589  -0.010811  1.605143
H    1.358611  -0.038774  2.672760
H    1.269307  0.689785  1.050201
N    0.144471  -2.067476  1.196494
C    -1.062555  -1.473147  1.738511
C    -1.088589  -1.657870  3.257935
O    -0.278436  -2.551563  3.762291
H    0.281966  -2.881294  3.012260
H    -1.134629  -0.395818  1.514629
C    -2.287941  -2.219713  1.127798
C    -2.389318  -2.095237  -0.424209
C    -2.251833  -3.418680  -1.160829
O    -1.183070  -4.055813  -1.285442
O    -3.300693  -3.974159  -1.717060
H    -3.213907  -1.834338  1.570549
H    -2.218018  -3.274541  1.429028
H    -1.603721  -1.431599  -0.814975
H    -3.341913  -1.623275  -0.694411
N    -1.862016  -1.019931  4.093714
C    -2.853516  0.021362  3.808411
H    -1.761002  -1.292083  5.076322
H    -3.864867  -0.386654  3.929205
H    -2.729039  0.411284  2.794984
H    -2.713464  0.839680  4.523352
H    -4.116777  -3.444381  -1.627799
Cd    0.732106  -3.500165  -0.478134
29
Lattice="100 0 0 0 100 0 0 0 100" Properties=species:S:1:pos:R:3
C    0.780506  -0.212708  0.205291
C    0.404578  -0.109291  1.644845
O    1.217185  -0.500078  2.533414
H    1.674805  0.399839  0.023192
H    -0.016464  0.101382  -0.477114
H    1.058702  -1.252555  -0.015212
N    -0.827374  0.385345  1.941862
C    -1.242908  0.581024  3.318181
C    -2.420854  -0.230529  3.832163
O    -2.307469  -0.712732  5.041843
H    -1.372923  0.745740  1.164328
H    -0.420544  0.095683  3.845820
C    -1.300626  2.060601  3.813825
C    -0.905095  2.231193  5.318900
C    0.330507  1.380895  5.503165
O    1.452336  1.831399  5.109727
O    0.181024  0.128252  5.783846
H    -2.295231  2.500476  3.662263
H    -0.592261  2.627530  3.196050
H    -1.701143  1.906950  5.998696
H    -0.686002  3.287497  5.508273
N    -3.550010  -0.458780  3.214730
C    -3.989436  0.037267  1.906013
H    -4.212676  -1.042994  3.732614
H    -3.623729  1.055449  1.734209
H    -5.083153  0.073756  1.910254
H    -3.665848  -0.639064  1.104961
H    -1.409852  -0.500785  5.454585
Cd    2.112190  -0.170641  4.508778
29
Lattice="100 0 0 0 100 0 0 0 100" Properties=species:S:1:pos:R:3
C    -1.183056  2.281787  2.140689
C    -0.245887  1.239918  1.651550
O    0.987805  1.650752  1.497431
H    -1.726755  1.943920  3.032777
H    -1.917311  2.533415  1.360676
H    -0.619659  3.186686  2.386263
N    -0.585193  -0.002492  1.378007
C    -1.934900  -0.574281  1.443934
C    -2.006038  -1.643885  2.566913
O    -0.954674  -2.205377  3.009175
H    0.134257  -0.673473  1.050603
H    -2.617859  0.233541  1.728275
C    -2.411149  -1.099047  0.045154
C    -1.377809  -1.812876  -0.867045
C    -0.578807  -2.794638  -0.036749
O    -1.117183  -3.884873  0.329773
O    0.544254  -2.394099  0.447637
H    -2.790621  -0.234798  -0.515895
H    -3.265113  -1.767245  0.212192
H    -0.695174  -1.098361  -1.339293
H    -1.922942  -2.344624  -1.655262
N    -3.192810  -1.934430  3.084741
C    -4.523303  -1.400350  2.782592
H    -3.158847  -2.655506  3.807313
H    -5.073536  -1.284367  3.722452
H    -5.075394  -2.092819  2.133497
H    -4.463397  -0.423435  2.294702
H    1.611674  0.981883  1.146610
Cd    0.198850  -3.884531  2.121516
29
Lattice="100 0 0 0 100 0 0 0 100" Properties=species:S:1:pos:R:3
C    0.165125  1.563798  -0.016857
C    -0.106940  1.305642  1.417389
O    0.511587  1.961016  2.315876
H    1.255288  1.503287  -0.164478
H    -0.111715  2.596248  -0.275543
H    -0.324282  0.849985  -0.685290
N    -1.002307  0.349029  1.814599
C    -2.390480  0.242708  1.367039
C    -3.124535  1.595453  1.605636
O    -2.741860  2.439497  2.476405
H    -0.863538  0.064195  2.785953
H    -2.409390  0.044938  0.285046
C    -3.114202  -0.951423  2.060611
C    -2.764540  -1.318985  3.535640
C    -2.827682  -0.192296  4.541910
O    -1.837309  0.542312  4.736135
O    -3.916943  0.054378  5.231815
H    -2.897509  -1.856595  1.479026
H    -4.195323  -0.781463  1.973163
H    -1.750843  -1.739856  3.593921
H    -3.444942  -2.131992  3.825979
N    -4.188571  1.834005  0.855259
C    -5.039453  3.026404  0.944855
H    -4.419914  1.158500  0.129553
H    -6.084714  2.725190  0.820652
H    -4.773790  3.737708  0.152528
H    -4.901520  3.498818  1.920050
H    -4.616600  -0.617380  5.105065
Cd    -1.020274  2.356045  3.838864
29
Lattice="100 0 0 0 100 0 0 0 100" Properties=species:S:1:pos:R:3
C    -0.374165  0.704675  0.216712
C    -0.203242  0.073326  1.559216
O    0.743942  -0.795887  1.659680
H    -0.590052  -0.076475  -0.525044
H    0.573917  1.172973  -0.082109
H    -1.174261  1.452090  0.211645
N    -1.023475  0.441805  2.542774
C    -0.876508  0.115679  3.960934
C    -1.357954  -1.318881  4.294655
O    -0.475680  -2.220741  4.581143
H    -1.658623  1.280359  2.370670
H    0.205065  0.101745  4.203775
C    -1.495943  1.191685  4.885977
C    -1.068334  2.644598  4.608189
C    -1.865506  3.315878  3.504719
O    -2.341348  2.719840  2.534132
O    -1.993218  4.617703  3.692899
H    -1.194013  0.928760  5.908980
H    -2.589648  1.135108  4.865827
H    -0.001079  2.722273  4.341148
H    -1.180066  3.237528  5.524420
N    -2.624516  -1.679204  4.321378
C    -3.849144  -0.918077  4.048455
H    -2.762116  -2.659105  4.582647
H    -3.657252  -0.088707  3.363660
H    -4.290811  -0.549712  4.983387
H    -4.561583  -1.602211  3.574591
H    -2.488867  5.017086  2.946261
Cd    1.210795  -2.031258  3.303356
29
Lattice="100 0 0 0 100 0 0 0 100" Properties=species:S:1:pos:R:3
C    0.239590  0.068674  -0.167497
C    0.221933  0.019822  1.324144
O    1.308432  -0.350980  1.900901
H    1.062602  0.711097  -0.506828
H    -0.706806  0.408463  -0.601284
H    0.457126  -0.944396  -0.539676
N    -0.911136  0.347028  1.961988
C    -1.425421  0.051328  3.327485
C    -1.015088  1.061236  4.415705
O    0.200361  1.449893  4.642202
H    -1.640637  0.678234  1.334111
H    -2.506892  0.190238  3.212067
C    -1.240064  -1.426785  3.752936
C    -2.066196  -1.848092  4.989195
C    -3.548449  -1.519550  4.900852
O    -3.990605  -0.384169  4.723665
O    -4.316900  -2.589435  5.049309
H    -0.186298  -1.674341  3.954940
H    -1.527473  -2.043078  2.889152
H    -1.689431  -1.354742  5.898668
H    -1.939021  -2.925734  5.141076
N    -1.990687  1.511407  5.165616
C    -1.851281  2.426364  6.298198
H    -2.920663  1.080248  4.986480
H    -2.129672  3.441331  5.984969
H    -0.820264  2.429578  6.660877
H    -2.534576  2.104000  7.090811
H    -5.261493  -2.322975  5.026055
Cd    1.808821  0.430453  3.783178
29
Lattice="100 0 0 0 100 0 0 0 100" Properties=species:S:1:pos:R:3
C    0.027873  -0.897829  -0.361800
C    0.078939  -0.450806  1.061366
O    1.231850  -0.450193  1.628218
H    0.417062  -1.926123  -0.413100
H    0.701786  -0.277516  -0.967432
H    -0.981388  -0.878559  -0.786419
N    -1.065615  -0.102234  1.664994
C    -1.439739  0.037009  3.094950
C    -1.124757  1.395119  3.745623
O    -0.026757  2.058904  3.573678
H    -1.867554  -0.102458  1.038601
H    -2.534076  0.002571  3.061931
C    -0.981617  -1.148365  4.002690
C    -2.084375  -2.186637  4.245357
C    -3.315129  -1.636811  4.946062
O    -3.596106  -0.443409  5.036655
O    -4.075195  -2.608173  5.432709
H    -0.649419  -0.747807  4.972020
H    -0.116527  -1.657217  3.558742
H    -1.689735  -3.020984  4.840770
H    -2.421948  -2.644228  3.300746
N    -2.051957  1.856142  4.549911
C    -1.965134  3.068940  5.360698
H    -2.868227  1.233325  4.684185
H    -2.612693  3.843008  4.927895
H    -0.935480  3.432702  5.389520
H    -2.320753  2.838944  6.371307
H    -4.877992  -2.226004  5.846592
Cd    1.719947  1.034654  3.038184
29
Lattice="100 0 0 0 100 0 0 0 100" Properties=species:S:1:pos:R:3
C    -0.687993  -0.557790  0.163620
C    -0.305386  -0.187960  1.547792
O    0.912509  -0.244685  1.912914
H    -0.184778  -1.504840  -0.084142
H    -0.289767  0.183776  -0.545735
H    -1.767272  -0.674758  0.030970
N    -1.238177  0.203925  2.468476
C    -2.237187  1.253500  2.274626
C    -1.532270  2.576941  1.870064
O    -0.302155  2.794365  2.127240
H    -0.889434  0.143379  3.427133
H    -2.904415  0.963356  1.451797
C    -3.121602  1.433053  3.546089
C    -2.489310  1.227551  4.957663
C    -1.216938  1.995184  5.241593
O    -0.107028  1.520409  4.924410
O    -1.237741  3.176468  5.813897
H    -3.944140  0.708864  3.489008
H    -3.584474  2.426950  3.497025
H    -2.260822  0.165003  5.120901
H    -3.266034  1.485764  5.691180
N    -2.218531  3.514733  1.232584
C    -3.619870  3.533454  0.802990
H    -1.674726  4.355430  1.027344
H    -3.671417  3.980287  -0.195695
H    -4.224615  4.139257  1.490329
H    -4.036968  2.524074  0.750524
H    -2.126465  3.441115  6.125133
Cd    1.182477  1.547695  3.154447
29
Lattice="100 0 0 0 100 0 0 0 100" Properties=species:S:1:pos:R:3
C    0.628397  0.684363  0.247556
C    0.147896  0.983933  1.624281
O    0.795115  1.908959  2.265156
H    1.677847  0.359931  0.301054
H    0.608964  1.603301  -0.354010
H    0.032492  -0.093966  -0.240365
N    -0.875565  0.306545  2.121847
C    -1.470272  0.327276  3.458407
C    -2.211807  -1.059971  3.532572
O    -2.688836  -1.478837  2.483931
H    -1.355892  -0.399018  1.537263
H    -0.674101  0.356763  4.229091
C    -2.516671  1.479859  3.590917
C    -3.044664  1.794774  4.997863
C    -2.204146  2.656152  5.914433
O    -1.044074  3.094291  5.681782
O    -2.681021  3.013067  7.073894
H    -3.374239  1.189240  2.966061
H    -2.161109  2.405279  3.096717
H    -3.277868  0.864781  5.545698
H    -4.015300  2.309825  4.900167
N    -2.319130  -1.636259  4.741091
C    -3.003530  -2.923860  4.927204
H    -1.722765  -1.311770  5.495798
H    -3.365755  -2.987627  5.957593
H    -2.321455  -3.759854  4.726395
H    -3.848070  -2.980367  4.234586
H    -3.593203  2.700552  7.246027
Cd    0.141192  2.719274  4.021455
29
Lattice="100 0 0 0 100 0 0 0 100" Properties=species:S:1:pos:R:3
C    -0.908842  -1.433757  0.388687
C    -0.511448  -0.603548  1.566207
O    0.734440  -0.622342  1.877690
H    -0.542086  -2.458766  0.536755
H    -0.406585  -1.045116  -0.508500
H    -1.990969  -1.451503  0.222653
N    -1.461183  0.089101  2.200751
C    -1.491353  0.781335  3.515359
C    -0.844871  2.179724  3.506247
O    0.424731  2.383819  3.549661
H    -2.408063  -0.105650  1.872738
H    -2.566795  0.935689  3.663483
C    -1.040853  -0.082567  4.713349
C    -1.671568  -1.483454  4.785735
C    -3.181557  -1.517723  4.564101
O    -3.758258  -0.870993  3.700097
O    -3.777676  -2.367696  5.395397
H    -1.277149  0.489872  5.622503
H    0.060489  -0.222962  4.746555
H    -1.432880  -1.937654  5.754326
H    -1.237748  -2.148210  4.021881
N    -1.658208  3.215786  3.507405
C    -1.248277  4.624171  3.536774
H    -2.658854  3.026108  3.521534
H    -1.302258  5.004605  4.565173
H    -1.932901  5.198183  2.904038
H    -0.225176  4.718049  3.165445
H    -4.735685  -2.408569  5.187765
Cd    1.701612  0.757107  3.133014
29
Lattice="100 0 0 0 100 0 0 0 100" Properties=species:S:1:pos:R:3
C    0.660238  0.315120  -0.219342
C    0.222987  1.087070  0.984755
O    0.898247  2.157061  1.228729
H    0.091297  -0.610421  -0.355051
H    1.729170  0.080989  -0.121892
H    0.551075  0.948095  -1.110926
N    -0.814089  0.619652  1.678595
C    -1.346334  0.909304  3.034158
C    -2.037988  2.276490  3.185935
O    -1.418653  3.379716  3.430680
H    -1.050781  -0.355078  1.449481
H    -2.154142  0.171670  3.122298
C    -0.326626  0.598423  4.167574
C    -0.435461  -0.827167  4.739899
C    -0.410143  -1.973794  3.740499
O    -0.794379  -1.907048  2.577732
O    0.036050  -3.090214  4.307883
H    -0.483929  1.294157  5.004194
H    0.698863  0.761628  3.799265
H    -1.381168  -0.932919  5.298155
H    0.356263  -0.984584  5.482964
N    -3.355438  2.288385  3.148456
C    -4.204200  3.471676  3.321213
H    -3.831241  1.396339  3.025888
H    -4.541367  3.538344  4.364075
H    -5.076018  3.371156  2.666765
H    -3.640156  4.371352  3.064024
H    -0.029924  -3.830865  3.668630
Cd    0.549476  3.578624  2.716986
29
Lattice="100 0 0 0 100 0 0 0 100" Properties=species:S:1:pos:R:3
C    -1.221185  1.004014  1.017519
C    -0.738405  0.597656  2.370167
O    0.298051  1.222942  2.817423
H    -1.512523  2.063856  1.049274
H    -2.075586  0.402271  0.689955
H    -0.400182  0.920016  0.293577
N    -1.399031  -0.358059  3.021444
C    -1.206681  -0.725761  4.419132
C    0.019477  -1.652429  4.637273
O    1.031701  -1.160946  5.278638
H    -2.276451  -0.779979  2.597697
H    -0.906818  0.190420  4.963744
C    -2.531953  -1.080543  5.151560
C    -3.449465  -2.250654  4.767751
C    -4.096198  -2.199746  3.398612
O    -3.632260  -1.615227  2.416236
O    -5.222204  -2.893729  3.358572
H    -3.121040  -0.151653  5.119420
H    -2.260407  -1.216841  6.208452
H    -4.255253  -2.287361  5.514319
H    -2.952971  -3.226851  4.861247
N    0.122898  -2.895312  4.214700
C    -0.769172  -3.718055  3.396271
H    1.011832  -3.333657  4.471410
H    -1.237660  -4.499722  4.006531
H    -0.158216  -4.204179  2.626077
H    -1.526919  -3.106876  2.903335
H    -5.600355  -2.865377  2.453828
Cd    1.394304  0.821781  4.579210
29
Lattice="100 0 0 0 100 0 0 0 100" Properties=species:S:1:pos:R:3
C    0.322400  0.560357  -0.317173
C    -0.113738  -0.439651  0.684132
O    0.366870  -1.635588  0.534643
H    -0.141774  1.540488  -0.171924
H    0.084121  0.184487  -1.322954
H    1.417104  0.659321  -0.273113
N    -0.950058  -0.098668  1.664149
C    -1.399459  -1.039560  2.691674
C    -2.913269  -1.186550  2.922371
O    -3.397381  -2.369012  2.928868
H    -1.201074  0.886433  1.713607
H    -1.216500  -2.002961  2.217858
C    -0.563184  -1.005256  4.006194
C    0.583138  -2.077091  4.040173
C    -0.109650  -3.356845  3.641229
O    -0.816717  -3.961252  4.509686
O    -0.231828  -3.619407  2.382173
H    -1.223012  -1.186106  4.864764
H    -0.118901  -0.010777  4.143086
H    0.982298  -2.138855  5.058022
H    1.397917  -1.835993  3.347808
N    -3.717414  -0.160816  3.142724
C    -3.376255  1.256687  3.278931
H    -4.701367  -0.410609  3.260364
H    -3.515014  1.790315  2.328865
H    -2.354014  1.379692  3.653664
H    -4.046581  1.702888  4.021229
H    0.164905  -2.346452  1.223187
Cd    -2.388796  -4.341885  3.038618
29
Lattice="100 0 0 0 100 0 0 0 100" Properties=species:S:1:pos:R:3
C    -0.630805  -1.248506  0.698122
C    -1.215555  -0.751752  1.983391
O    -1.600199  -1.461571  2.900504
H    -0.127868  -0.471277  0.111290
H    -1.442754  -1.672182  0.088867
H    0.064619  -2.068476  0.910227
N    -1.356449  0.654955  2.105193
C    -1.835692  1.148210  3.368146
C    -3.248920  1.744285  3.314797
O    -3.886220  2.004050  4.415669
H    -0.777646  1.249223  1.516380
H    -1.982757  0.183183  3.925066
C    -0.808309  2.059739  4.100270
C    0.326738  1.300647  4.807788
C    0.060137  0.688707  6.168631
O    -1.021949  0.719747  6.815926
O    1.028713  0.075311  6.788300
H    -1.291895  2.770562  4.796325
H    -0.352350  2.729937  3.357452
H    1.180948  1.983894  4.951403
H    0.708358  0.491237  4.162219
N    -3.824049  1.939939  2.157814
C    -5.186951  2.428034  1.927707
H    -3.257350  1.676700  1.348421
H    -5.143396  3.412709  1.446296
H    -5.715717  2.506003  2.880068
H    -5.706283  1.726472  1.264942
H    1.877707  0.070346  6.300211
Cd    -2.882104  1.341462  6.103596
29
Lattice="100 0 0 0 100 0 0 0 100" Properties=species:S:1:pos:R:3
C    0.419641  1.656754  0.912028
C    0.343835  0.635001  2.000151
O    1.396516  0.496865  2.721714
H    -0.470571  1.670673  0.274607
H    1.309217  1.458255  0.298690
H    0.561916  2.648902  1.363464
N    -0.794505  -0.050018  2.144847
C    -1.136566  -1.272004  2.914482
C    -1.377913  -1.022795  4.411967
O    -0.425642  -0.923608  5.276778
H    -1.477717  0.114120  1.403954
H    -2.103563  -1.547667  2.483442
C    -0.225472  -2.488829  2.644212
C    0.014407  -2.798740  1.156254
C    -1.238296  -2.778134  0.284365
O    -2.113348  -1.925873  0.364983
O    -1.234119  -3.772901  -0.598322
H    -0.690667  -3.351461  3.143789
H    0.774152  -2.393147  3.118144
H    0.507981  -3.773153  1.065484
H    0.704680  -2.064574  0.711071
N    -2.612136  -0.967044  4.870944
C    -3.889557  -1.102816  4.155727
H    -2.675313  -0.848778  5.885232
H    -4.656490  -0.597462  4.750747
H    -4.164124  -2.160433  4.052713
H    -3.850001  -0.624214  3.172845
H    -2.019953  -3.695359  -1.180528
Cd    1.511865  -0.499475  4.569026
29
Lattice="100 0 0 0 100 0 0 0 100" Properties=species:S:1:pos:R:3
C    0.380599  0.949110  0.337972
C    0.343341  0.407439  1.729677
O    1.447091  -0.051860  2.192208
H    0.743435  0.158580  -0.335026
H    1.113507  1.765857  0.287156
H    -0.593666  1.302844  -0.015497
N    -0.823134  0.430376  2.390944
C    -1.298685  -0.255057  3.619810
C    -0.940229  0.467449  4.922371
O    0.267612  0.539195  5.381503
H    -1.575882  0.868858  1.864778
H    -2.392256  -0.224909  3.524146
C    -0.991501  -1.768362  3.700158
C    -1.656835  -2.598800  2.596130
C    -3.180532  -2.507171  2.604864
O    -3.814374  -1.602763  3.128338
O    -3.721928  -3.530545  1.948250
H    -1.348512  -2.109780  4.683184
H    0.093195  -1.994458  3.678223
H    -1.370334  -3.653034  2.702575
H    -1.312024  -2.301913  1.593029
N    -1.890804  0.999384  5.661619
C    -3.341571  1.082494  5.426688
H    -1.552290  1.431700  6.525141
H    -3.831211  1.112884  6.405102
H    -3.711524  0.208591  4.881877
H    -3.584782  2.004558  4.883559
H    -4.697747  -3.434212  1.944482
Cd    1.841190  -0.263764  4.248152
29
Lattice="100 0 0 0 100 0 0 0 100" Properties=species:S:1:pos:R:3
C    -0.301468  -0.366943  0.019894
C    0.008294  -0.252890  1.476783
O    1.184058  -0.604306  1.841142
H    0.442643  0.200018  -0.554971
H    -1.309436  -0.023824  -0.236277
H    -0.195909  -1.421204  -0.275912
N    -0.953054  0.194692  2.298168
C    -1.079072  0.192247  3.777727
C    -0.332350  1.366428  4.437436
O    0.933609  1.328257  4.689503
H    -1.816546  0.442844  1.820209
H    -2.151369  0.354987  3.961011
C    -0.807680  -1.173233  4.441868
C    -1.353517  -1.295598  5.871587
C    -2.866520  -1.116467  5.971371
O    -3.514819  -0.356244  5.267192
O    -3.376378  -1.871355  6.940611
H    0.272619  -1.444231  4.482682
H    -1.252273  -1.943231  3.795610
H    -0.898495  -0.551007  6.545523
H    -1.085808  -2.276224  6.282958
N    -0.987690  2.447622  4.805245
C    -2.416813  2.775552  4.682579
H    -0.394880  3.170899  5.220590
H    -2.656893  3.500657  5.466121
H    -3.041088  1.888440  4.828700
H    -2.616909  3.236468  3.706872
H    -4.340687  -1.705115  7.009603
Cd    2.078533  -0.138725  3.691389
29
Lattice="100 0 0 0 100 0 0 0 100" Properties=species:S:1:pos:R:3
C    1.602848  -1.075517  1.489985
C    0.779342  -0.994644  2.727303
O    1.380494  -1.303022  3.835224
H    1.974611  -2.104391  1.377819
H    2.483909  -0.427844  1.595044
H    1.037745  -0.794395  0.595164
N    -0.493683  -0.635516  2.644324
C    -1.521359  -0.574088  3.684241
C    -2.863444  -0.639001  2.867956
O    -2.861485  -0.052283  1.791766
H    -0.889530  -0.368487  1.729118
H    -1.443803  -1.460869  4.341583
C    -1.459519  0.790203  4.443459
C    -2.313577  0.946086  5.708893
C    -1.825036  0.318507  6.995403
O    -0.776783  -0.367090  7.146648
O    -2.514278  0.480180  8.090118
H    -1.786983  1.553486  3.721742
H    -0.411841  1.086152  4.649046
H    -3.344111  0.591905  5.536085
H    -2.422827  2.023701  5.921637
N    -3.929306  -1.256723  3.412450
C    -3.962198  -2.227794  4.506761
H    -4.750684  -1.227385  2.807491
H    -3.545992  -3.200041  4.207940
H    -5.005875  -2.380276  4.798575
H    -3.431334  -1.863623  5.395968
H    -3.311445  1.039250  7.982971
Cd    0.570654  -0.962230  5.682020
29
Lattice="100 0 0 0 100 0 0 0 100" Properties=species:S:1:pos:R:3
C    -1.204919  -0.536473  -0.208093
C    -0.784236  -0.424277  1.220850
O    0.468999  -0.531012  1.458616
H    -0.650104  0.196234  -0.808717
H    -2.281441  -0.398294  -0.354233
H    -0.918517  -1.532517  -0.576973
N    -1.732481  -0.230856  2.149555
C    -1.710484  -0.324462  3.630423
C    -1.161249  0.944894  4.306432
O    0.104746  1.155392  4.453991
H    -2.670632  -0.149792  1.763634
H    -2.768164  -0.406337  3.924177
C    -1.100002  -1.630156  4.181500
C    -1.454421  -1.918968  5.646786
C    -2.954691  -2.027249  5.911646
O    -3.804072  -1.377297  5.320900
O    -3.206541  -2.894475  6.889175
H    0.010649  -1.675984  4.099754
H    -1.449623  -2.447594  3.535098
H    -1.067705  -1.136157  6.320052
H    -0.971369  -2.851295  5.963094
N    -1.979752  1.845461  4.809955
C    -3.446139  1.895039  4.855212
H    -1.500713  2.629196  5.262407
H    -3.757515  2.916057  4.607989
H    -3.794569  1.643981  5.864368
H    -3.895149  1.201825  4.142002
H    -4.171198  -2.914406  7.065612
Cd    1.422941  0.022905  3.253825
29
Lattice="100 0 0 0 100 0 0 0 100" Properties=species:S:1:pos:R:3
C    -1.612999  -1.860605  0.636068
C    -0.942987  -0.687550  1.281364
O    0.285465  -0.532403  1.296518
H    -1.245789  -2.777448  1.117840
H    -1.298767  -1.913362  -0.414485
H    -2.706598  -1.839497  0.690482
N    -1.760416  0.253443  1.875330
C    -1.300736  1.368367  2.694275
C    -0.417490  2.446867  2.024722
O    -0.536911  3.688169  2.425981
H    -2.760497  0.180631  1.718391
H    -2.234291  1.910601  2.927853
C    -0.610557  0.903633  4.021038
C    -1.549408  0.443667  5.142966
C    -2.207525  1.492367  6.016852
O    -2.133078  2.744881  5.888281
O    -2.931637  1.108829  7.031689
H    0.086677  1.675564  4.400071
H    0.058710  0.073676  3.757534
H    -0.988901  -0.212658  5.830216
H    -2.354843  -0.195481  4.740546
N    0.447598  2.120117  1.111156
C    1.351214  3.029355  0.406646
H    0.528619  1.078422  0.968114
H    2.364444  2.613642  0.450020
H    1.326181  4.023515  0.858309
H    1.044672  3.093921  -0.645303
H    -2.966799  0.137588  7.153300
Cd    -1.285961  3.868127  4.338699
29
Lattice="100 0 0 0 100 0 0 0 100" Properties=species:S:1:pos:R:3
C    -0.833660  1.854085  -0.343190
C    -0.336010  1.822977  1.061134
O    0.564598  2.672512  1.385128
H    -0.028897  2.133264  -1.030106
H    -1.619538  2.626793  -0.399125
H    -1.276209  0.896468  -0.643512
N    -0.882994  0.937653  1.913034
C    -0.932033  1.010273  3.387618
C    0.202653  0.177525  4.028272
O    1.397862  0.651129  4.104519
H    -1.581217  0.316180  1.498636
H    -0.725008  2.058024  3.673989
C    -2.351097  0.681097  3.887701
C    -3.414877  1.696286  3.432734
C    -3.715692  1.707344  1.945031
O    -3.768914  2.697473  1.255422
O    -3.907368  0.441911  1.460794
H    -2.326208  0.681255  4.986682
H    -2.651014  -0.328769  3.563479
H    -3.149727  2.719477  3.726387
H    -4.357679  1.451507  3.945568
N    -0.054292  -1.019139  4.505210
C    0.916768  -1.923018  5.134635
H    -1.021063  -1.338374  4.467042
H    1.930348  -1.568271  4.938211
H    0.781453  -2.927489  4.718770
H    0.737780  -1.953931  6.216974
H    -4.262290  0.519411  0.550840
Cd    1.838887  2.439922  3.056894
29
Lattice="100 0 0 0 100 0 0 0 100" Properties=species:S:1:pos:R:3
C    0.076173  0.588827  -0.151674
C    -0.307242  0.487577  1.285985
O    0.347138  1.269452  2.090381
H    1.134182  0.304239  -0.252256
H    -0.005933  1.631856  -0.484390
H    -0.533754  -0.058843  -0.789917
N    -1.256262  -0.366477  1.638621
C    -1.642156  -0.954893  2.926450
C    -1.728706  -2.500292  2.555289
O    -1.963558  -2.758854  1.376520
H    -1.587896  -1.033004  0.905968
H    -0.851084  -0.813130  3.686696
C    -3.052824  -0.535014  3.409279
C    -3.324469  0.936110  3.844005
C    -2.840579  1.260352  5.235679
O    -1.653325  1.601101  5.516040
O    -3.627813  1.166994  6.268578
H    -3.346940  -1.213845  4.222458
H    -3.745413  -0.744978  2.582191
H    -4.409319  1.105869  3.792552
H    -2.885282  1.650649  3.128232
N    -1.589003  -3.376651  3.553568
C    -1.702917  -4.828976  3.368827
H    -1.348379  -3.040587  4.480788
H    -2.470914  -5.229748  4.040044
H    -0.741837  -5.310193  3.584566
H    -1.984261  -5.025825  2.331358
H    -4.555743  0.951509  6.043082
Cd    -0.208988  1.635592  4.017884
29
Lattice="100 0 0 0 100 0 0 0 100" Properties=species:S:1:pos:R:3
C    0.873228  -0.049179  -0.087699
C    0.370969  -0.043328  1.313917
O    1.235509  0.194463  2.238709
H    1.685377  -0.785519  -0.172320
H    1.310955  0.932072  -0.318893
H    0.091027  -0.284985  -0.817177
N    -0.920730  -0.291070  1.548587
C    -1.608020  -0.415324  2.845817
C    -2.908737  -1.277325  2.607200
O    -3.968752  -0.677926  2.479923
H    -1.505874  -0.415121  0.722587
H    -0.954732  -0.993243  3.530293
C    -2.043026  0.967036  3.398590
C    -2.584936  0.998658  4.835465
C    -1.618441  0.985037  5.995430
O    -0.357849  0.924735  5.925668
O    -2.075670  1.055566  7.213382
H    -2.871929  1.286554  2.748529
H    -1.268234  1.743674  3.242126
H    -3.306989  0.178500  4.989529
H    -3.187089  1.915818  4.955339
N    -2.757008  -2.612770  2.530319
C    -1.541488  -3.408100  2.697171
H    -3.626891  -3.112184  2.349819
H    -1.790098  -4.453168  2.491234
H    -1.156597  -3.362578  3.726183
H    -0.755739  -3.115872  1.987984
H    -3.051267  1.125179  7.269887
Cd    0.736084  0.647386  4.185032
29
Lattice="100 0 0 0 100 0 0 0 100" Properties=species:S:1:pos:R:3
C    0.107999  -2.016436  -0.035126
C    -0.158507  -1.081508  1.102784
O    0.593238  -0.146421  1.406428
H    1.121404  -2.424113  0.065160
H    0.090538  -1.435785  -0.968227
H    -0.614474  -2.836042  -0.113812
N    -1.315592  -1.286719  1.832817
C    -1.739900  -0.304458  2.821476
C    -0.945513  -0.518721  4.146494
O    -1.408700  -1.048868  5.246834
H    -1.883013  -2.109096  1.651328
H    -1.391418  0.669037  2.437381
C    -3.272326  -0.267938  2.925483
C    -3.856427  1.058401  3.499757
C    -5.106468  0.871645  4.337451
O    -5.136547  0.133575  5.363093
O    -6.222647  1.478797  4.065542
H    -3.654178  -1.157638  3.465261
H    -3.669499  -0.401050  1.910600
H    -4.038538  1.764477  2.679819
H    -3.132160  1.567450  4.162012
N    0.321535  -0.208256  4.071427
C    1.322418  -0.380450  5.122398
H    0.632008  0.037629  3.091263
H    0.858393  -0.310447  6.109687
H    1.806953  -1.361063  5.019504
H    2.079664  0.400727  5.003376
H    -6.185503  2.048731  3.270472
Cd    -3.351961  -0.861966  5.878280
29
Lattice="100 0 0 0 100 0 0 0 100" Properties=species:S:1:pos:R:3
C    0.210577  -0.226743  0.066579
C    -0.361455  0.653942  1.126547
O    -0.474796  1.899439  0.855628
H    0.311292  -1.270475  0.383078
H    1.184581  0.166083  -0.252711
H    -0.452084  -0.183002  -0.811327
N    -0.742655  0.098206  2.287977
C    -1.638747  0.647133  3.330548
C    -0.820021  1.345595  4.439726
O    -0.312970  2.516155  4.243122
H    -0.555918  -0.900266  2.369568
H    -2.248884  1.438056  2.858929
C    -2.583939  -0.478476  3.783203
C    -3.687239  -0.051051  4.779955
C    -3.792739  -0.934031  6.013654
O    -4.817529  -1.310598  6.511995
O    -2.550547  -1.234469  6.529845
H    -1.985031  -1.303985  4.197511
H    -3.056542  -0.879695  2.877182
H    -4.672682  -0.050690  4.303885
H    -3.529242  0.973233  5.156679
N    -0.622699  0.758390  5.595606
C    0.158686  1.350618  6.689418
H    -1.119372  -0.117164  5.805711
H    0.240780  0.608736  7.487277
H    -0.341970  2.248584  7.073006
H    1.158387  1.622779  6.333683
H    -2.684732  -1.791579  7.324798
Cd    -0.421930  3.421531  2.330755
29
Lattice="100 0 0 0 100 0 0 0 100" Properties=species:S:1:pos:R:3
C    -1.099329  -0.531819  -0.127109
C    -0.647751  0.437769  0.915120
O    0.562478  0.846244  0.835996
H    -0.926096  -0.105414  -1.123845
H    -2.149296  -0.824977  -0.022020
H    -0.469670  -1.431639  -0.054102
N    -1.525157  0.803346  1.863928
C    -1.363050  1.444612  3.195025
C    -1.348351  2.984558  3.157534
O    -0.470602  3.668573  2.511358
H    -2.453383  0.411015  1.723102
H    -2.287993  1.164540  3.713523
C    -0.204034  0.879025  4.048234
C    -0.326513  1.215543  5.545957
C    -1.572180  0.614805  6.188780
O    -1.615803  -0.440277  6.760093
O    -2.677385  1.422266  6.016968
H    0.783587  1.248404  3.705265
H    -0.171941  -0.210099  3.904263
H    -0.316730  2.300583  5.717825
H    0.534910  0.784536  6.068437
N    -2.261943  3.603375  3.873730
C    -2.389630  5.054532  4.034185
H    -2.890722  3.013840  4.424567
H    -3.266409  5.408075  3.476596
H    -1.492193  5.549995  3.657463
H    -2.528521  5.279373  5.097418
H    -3.418487  0.997490  6.499881
Cd    1.183958  2.705502  1.611982
29
Lattice="100 0 0 0 100 0 0 0 100" Properties=species:S:1:pos:R:3
C    0.171300  -0.973955  0.629210
C    0.051212  -0.245421  1.931117
O    1.041183  0.188872  2.544788
H    0.753334  -0.359634  -0.069328
H    -0.789941  -1.237662  0.175406
H    0.750215  -1.892654  0.799697
N    -1.215682  -0.062366  2.432146
C    -1.533725  0.417159  3.780487
C    -1.162430  1.902332  4.013378
O    -2.035291  2.759061  4.482289
H    -1.995493  -0.387362  1.869579
H    -2.634144  0.381706  3.819991
C    -0.953596  -0.547017  4.857674
C    -1.303931  -0.279489  6.349088
C    -2.729742  -0.603876  6.727985
O    -3.698599  0.203881  6.645163
O    -3.058906  -1.792274  7.152552
H    0.140938  -0.532612  4.783910
H    -1.270200  -1.561327  4.577678
H    -1.086456  0.762595  6.633288
H    -0.627508  -0.892332  6.962084
N    0.039157  2.303790  3.712659
C    0.554596  3.665325  3.846497
H    0.641514  1.538737  3.271802
H    1.624682  3.604879  4.068712
H    0.029402  4.203238  4.640313
H    0.422724  4.204002  2.898207
H    -2.297713  -2.397638  7.261971
Cd    -3.524090  2.117733  5.764461
29
Lattice="100 0 0 0 100 0 0 0 100" Properties=species:S:1:pos:R:3
C    -0.205714  1.573483  0.519632
C    -0.993574  0.314091  0.697127
O    -1.382162  -0.275367  -0.362213
H    0.699891  1.347974  -0.060073
H    0.073118  2.052918  1.463697
H    -0.799770  2.276110  -0.081298
N    -1.234598  -0.093064  1.955909
C    -2.063567  -1.171108  2.566944
C    -1.466225  -2.581325  2.392290
O    -1.401224  -3.188277  1.267232
H    -0.815414  0.517339  2.652945
H    -1.968451  -0.944021  3.636742
C    -3.596997  -1.079549  2.338561
C    -4.265917  -1.429368  1.001068
C    -5.806504  -1.227316  1.080755
O    -6.332953  -0.724691  2.038461
O    -6.385067  -1.671850  -0.037240
H    -3.889619  -0.053885  2.601889
H    -4.052308  -1.715367  3.111599
H    -4.171151  -2.503793  0.724770
H    -3.969206  -0.754137  0.174159
N    -1.038860  -3.192145  3.482897
C    -0.486991  -4.550904  3.527222
H    -1.070313  -2.681284  4.362310
H    0.609709  -4.509095  3.503891
H    -0.848334  -5.121164  2.668092
H    -0.810537  -5.028170  4.457630
H    -7.353569  -1.523956  0.015343
Cd    -2.137040  -2.255428  -0.500664
29
Lattice="100 0 0 0 100 0 0 0 100" Properties=species:S:1:pos:R:3
C    0.735328  2.278705  1.510650
C    0.305115  0.951281  2.036343
O    1.224773  0.274270  2.654148
H    1.537498  2.120211  0.774535
H    -0.087391  2.823339  1.035870
H    1.164188  2.877851  2.324625
N    -0.945434  0.558436  1.843601
C    -1.599272  -0.752657  1.927043
C    -2.401307  -0.802053  0.558646
O    -2.721409  0.284815  0.083462
H    -1.533570  1.144275  1.213382
H    -0.858307  -1.572700  1.943211
C    -2.661379  -0.848857  3.051420
C    -2.217288  -0.853005  4.543820
C    -1.684098  -2.182359  5.017776
O    -0.486807  -2.565139  4.863411
O    -2.455752  -3.058381  5.594638
H    -3.285025  -1.732872  2.857234
H    -3.328338  0.015954  2.928737
H    -3.089279  -0.576851  5.153643
H    -1.467289  -0.068428  4.738306
N    -2.721901  -1.997727  0.046386
C    -2.285785  -3.320598  0.486764
H    -3.269610  -1.941875  -0.811476
H    -2.772456  -4.066703  -0.147851
H    -1.200213  -3.453446  0.376220
H    -2.587694  -3.534263  1.521527
H    -3.366435  -2.738866  5.758923
Cd    0.845815  -1.372236  3.797756
29
Lattice="100 0 0 0 100 0 0 0 100" Properties=species:S:1:pos:R:3
C    0.075955  -0.446999  0.205806
C    0.176050  -0.137239  1.662742
O    1.224455  0.465937  2.067772
H    0.949284  -1.036184  -0.103469
H    0.119482  0.499546  -0.353373
H    -0.844720  -0.977375  -0.060288
N    -0.844672  -0.488046  2.463918
C    -1.113667  -0.043489  3.844399
C    -0.469489  -1.009299  4.866573
O    0.779924  -0.923561  5.144108
H    -1.600623  -0.998829  2.011186
H    -0.593381  0.920200  3.984152
C    -2.618392  0.207822  4.038643
C    -3.129424  1.400880  3.215510
C    -4.615484  1.687717  3.395801
O    -5.072937  2.807871  3.392216
O    -5.348589  0.564417  3.524696
H    -2.793756  0.406015  5.105913
H    -3.196814  -0.693810  3.778052
H    -2.984021  1.238998  2.135231
H    -2.597879  2.325244  3.474931
N    -1.212658  -1.923212  5.453556
C    -0.747812  -2.911233  6.434367
H    -2.206712  -1.930108  5.232236
H    -1.221105  -2.709746  7.403241
H    0.337366  -2.846955  6.532219
H    -1.035590  -3.913009  6.094910
H    -6.293228  0.817518  3.597225
Cd    2.085002  0.348950  4.021503
29
Lattice="100 0 0 0 100 0 0 0 100" Properties=species:S:1:pos:R:3
C    0.447011  -0.618089  0.127730
C    0.322780  -0.981525  1.569303
O    1.337205  -1.532956  2.123733
H    0.749163  -1.500025  -0.451574
H    1.258943  0.118924  0.028830
H    -0.471336  -0.190197  -0.288551
N    -0.822793  -0.697354  2.208498
C    -1.077495  -0.580724  3.661531
C    -1.640505  -1.891270  4.259262
O    -0.912369  -2.959071  4.292048
H    -1.551062  -0.298874  1.618319
H    -0.095805  -0.448167  4.151441
C    -1.875337  0.707300  3.939322
C    -3.176861  0.911518  3.114111
C    -4.367619  1.309925  3.972520
O    -5.013929  2.313267  3.868080
O    -4.625313  0.331762  4.910340
H    -1.199590  1.550686  3.749755
H    -2.080395  0.739999  5.017982
H    -3.486404  -0.004634  2.581905
H    -3.052073  1.699413  2.364562
N    -2.844980  -1.944852  4.772783
C    -3.411370  -3.150407  5.391809
H    -3.445854  -1.106419  4.780172
H    -3.593116  -3.919273  4.630810
H    -4.357150  -2.874504  5.864243
H    -2.721960  -3.548781  6.144834
H    -5.398212  0.612674  5.443352
Cd    1.118753  -2.910638  3.714487
29
Lattice="100 0 0 0 100 0 0 0 100" Properties=species:S:1:pos:R:3
C    -0.482055  1.530736  0.809894
C    -0.077505  0.554026  1.859516
O    1.159385  0.623546  2.263157
H    0.123320  1.385634  -0.095031
H    -0.247890  2.540946  1.177626
H    -1.546584  1.479192  0.564308
N    -0.896364  -0.334742  2.390297
C    -2.232039  -0.810216  2.026607
C    -2.703229  -1.454834  3.371961
O    -1.821476  -1.709138  4.210321
H    -0.692726  -0.822472  3.309755
H    -2.893041  0.018400  1.738007
C    -2.175443  -1.847593  0.876229
C    -1.301554  -3.115338  1.137049
C    0.159193  -2.789015  1.241535
O    0.768512  -2.831085  2.335724
O    0.840612  -2.366120  0.187447
H    -1.853604  -1.337517  -0.044399
H    -3.194105  -2.207069  0.676478
H    -1.454009  -3.814677  0.300387
H    -1.600034  -3.625455  2.060107
N    -4.002885  -1.718410  3.507061
C    -4.591386  -2.333423  4.700025
H    -4.640858  -1.409282  2.778477
H    -5.267963  -1.622718  5.189827
H    -3.787085  -2.605014  5.387874
H    -5.155306  -3.229626  4.416031
H    0.344958  -2.436632  -0.653803
Cd    2.106305  -1.187629  2.772635
29
Lattice="100 0 0 0 100 0 0 0 100" Properties=species:S:1:pos:R:3
C    -0.070029  -0.396443  -0.520938
C    -0.535649  0.553723  0.538304
O    -0.330391  1.772741  0.491701
H    -0.609106  -0.163563  -1.450376
H    -0.232400  -1.451245  -0.273244
H    0.994250  -0.221322  -0.718839
N    -1.232065  0.019894  1.607287
C    -1.927244  0.881012  2.557015
C    -0.955887  1.497979  3.611592
O    -0.995786  1.331783  4.906031
H    -1.288378  -0.989153  1.687670
H    -2.245830  1.760408  1.970504
C    -3.228517  0.241842  3.075296
C    -3.171920  -1.218786  3.627515
C    -4.135360  -1.467201  4.773751
O    -4.074127  -0.831031  5.862665
O    -5.073481  -2.364889  4.713068
H    -3.945401  0.256453  2.243970
H    -3.687617  0.933371  3.807981
H    -2.172336  -1.472167  4.024138
H    -3.360831  -1.932754  2.816034
N    -0.017106  2.249658  3.103966
C    1.023576  2.961481  3.843429
H    -0.026342  2.284586  2.045719
H    1.287743  3.859509  3.276599
H    1.915843  2.327937  3.938218
H    0.667764  3.235972  4.840227
H    -5.110777  -2.851535  3.864833
Cd    -2.571803  0.642134  6.020154
29
Lattice="100 0 0 0 100 0 0 0 100" Properties=species:S:1:pos:R:3
C    -0.067201  -0.285214  0.006759
C    0.099282  -0.270948  1.493953
O    1.272726  -0.484001  1.940361
H    0.561531  0.504125  -0.428228
H    -1.103235  -0.149404  -0.320511
H    0.312962  -1.241271  -0.379021
N    -1.000138  -0.044825  2.235242
C    -1.311838  -0.057994  3.693329
C    -0.702606  1.133034  4.458394
O    0.556141  1.317328  4.601575
H    -1.827577  0.113695  1.665634
H    -2.396217  0.111512  3.692719
C    -1.162073  -1.430828  4.413406
C    0.230991  -1.950324  4.778086
C    0.359094  -3.298063  5.547492
O    1.440790  -3.708635  5.878030
O    -0.833142  -3.866346  5.750183
H    -1.671704  -2.173773  3.784818
H    -1.755849  -1.356912  5.335858
H    0.744413  -1.270882  5.491169
H    0.834080  -2.169070  3.875808
N    -1.545084  1.982894  5.018565
C    -1.151774  3.142307  5.828003
H    -2.540767  1.850469  4.856712
H    -1.940452  3.336414  6.560906
H    -1.027301  4.023947  5.185878
H    -0.209211  2.930808  6.339804
H    -0.703960  -4.713132  6.229770
Cd    1.999786  -0.087449  3.894940
29
Lattice="100 0 0 0 100 0 0 0 100" Properties=species:S:1:pos:R:3
C    -0.381061  1.772391  0.322530
C    -1.140384  0.510513  0.584163
O    -1.812310  0.030027  -0.384753
H    0.333393  1.596710  -0.493265
H    0.149580  2.155257  1.200399
H    -1.086748  2.536054  -0.033888
N    -1.065201  -0.013282  1.820777
C    -1.779585  -1.104635  2.539698
C    -1.285992  -2.510377  2.163608
O    -1.372994  -2.987631  0.976305
H    -0.454000  0.519193  2.434766
H    -1.452770  -0.938366  3.572265
C    -3.325513  -0.984001  2.643114
C    -4.267088  -1.364599  1.491826
C    -5.755418  -1.267396  1.933349
O    -6.070711  -0.939667  3.047127
O    -6.555383  -1.591127  0.914482
H    -3.538975  0.051993  2.939609
H    -3.615483  -1.594779  3.510282
H    -4.172935  -2.427926  1.179408
H    -4.211817  -0.668948  0.630676
N    -0.770869  -3.285196  3.102130
C    -0.511479  -2.987754  4.519309
H    -0.506227  -4.215902  2.772709
H    -1.440204  -2.752072  5.052736
H    0.213860  -2.172030  4.627111
H    -0.079933  -3.885037  4.971283
H    -7.491403  -1.523841  1.200506
Cd    -2.495862  -1.974985  -0.522454
29
Lattice="100 0 0 0 100 0 0 0 100" Properties=species:S:1:pos:R:3
C    -0.872716  1.474150  0.622582
C    -0.262627  0.742510  1.758047
O    0.770290  1.233476  2.339365
H    -0.084637  1.595069  -0.140556
H    -1.158819  2.491780  0.921226
H    -1.714466  0.942550  0.170015
N    -0.739573  -0.456386  2.188025
C    -2.129873  -0.808575  2.474957
C    -2.436165  -0.427811  3.957258
O    -1.538251  -0.023175  4.805267
H    -0.043626  -1.049955  2.646871
H    -2.767106  -0.161151  1.856480
C    -2.423824  -2.307778  2.164078
C    -3.406071  -2.555454  1.016849
C    -4.831374  -2.132432  1.306123
O    -5.193161  -1.503569  2.301284
O    -5.664356  -2.510601  0.348205
H    -2.781979  -2.811737  3.070671
H    -1.472520  -2.792227  1.905100
H    -3.422799  -3.627766  0.772651
H    -3.088477  -2.062637  0.083894
N    -3.675878  -0.569278  4.336800
C    -4.207318  -0.270556  5.667160
H    -4.328531  -0.965980  3.607615
H    -4.122125  -1.154818  6.312943
H    -5.264634  -0.010922  5.559548
H    -3.659969  0.560352  6.121094
H    -6.576364  -2.224748  0.567540
Cd    0.350650  0.852384  4.428520
29
Lattice="100 0 0 0 100 0 0 0 100" Properties=species:S:1:pos:R:3
C    -0.965399  1.437919  0.060827
C    -0.955552  0.714389  1.368589
O    -0.160390  1.058144  2.327218
H    -1.637962  0.986483  -0.675618
H    0.055763  1.449927  -0.344917
H    -1.269254  2.487165  0.206150
N    -1.769453  -0.314207  1.537161
C    -1.898799  -1.234519  2.670689
C    -2.834412  -2.334200  2.095352
O    -3.558848  -2.021515  1.137370
H    -2.400941  -0.619759  0.772011
H    -0.907448  -1.637883  2.923673
C    -2.515247  -0.626018  3.965294
C    -3.716463  0.319675  3.769057
C    -3.297071  1.726769  3.431623
O    -2.339798  2.260660  4.033840
O    -3.914254  2.430791  2.504777
H    -1.731045  -0.107620  4.527222
H    -2.836144  -1.462971  4.598296
H    -4.258832  0.388807  4.727788
H    -4.437733  -0.059252  3.030217
N    -2.833909  -3.530716  2.692863
C    -3.680244  -4.642975  2.260491
H    -2.127194  -3.723760  3.398231
H    -4.543108  -4.243499  1.719801
H    -4.009418  -5.204848  3.141081
H    -3.123020  -5.315484  1.593876
H    -4.689751  1.966152  2.129579
Cd    -0.438948  2.952012  3.256210
29
Lattice="100 0 0 0 100 0 0 0 100" Properties=species:S:1:pos:R:3
C    0.367514  0.160400  0.573893
C    -0.006010  0.050863  2.012032
O    0.984187  -0.047687  2.854326
H    0.923577  -0.732947  0.258922
H    1.060510  1.008079  0.465910
H    -0.494316  0.318576  -0.080652
N    -1.248722  0.062523  2.454568
C    -2.550396  -0.045854  1.792525
C    -3.488708  0.578698  2.874821
O    -3.012440  0.683687  4.021818
H    -1.505968  0.291913  3.463913
H    -2.578535  0.531342  0.859578
C    -2.914878  -1.523474  1.496101
C    -2.948497  -2.483173  2.727916
C    -1.590579  -2.678937  3.335721
O    -1.285002  -2.180159  4.444084
O    -0.637051  -3.323323  2.680547
H    -2.228296  -1.906887  0.726308
H    -3.915510  -1.557957  1.045619
H    -3.335051  -3.457889  2.392039
H    -3.617363  -2.108871  3.511531
N    -4.734586  0.931683  2.558245
C    -5.407318  0.908134  1.260347
H    -5.267762  1.299301  3.346685
H    -5.995894  1.825406  1.150241
H    -6.085298  0.047901  1.180067
H    -4.683508  0.878220  0.439755
H    -0.951665  -3.766776  1.866482
Cd    0.643533  -1.214519  4.571964
29
Lattice="100 0 0 0 100 0 0 0 100" Properties=species:S:1:pos:R:3
C    -0.744629  -0.365474  -0.127922
C    -0.352387  -0.284765  1.314043
O    0.863674  -0.540162  1.591941
H    -0.159318  0.370560  -0.696557
H    -1.812395  -0.198072  -0.303212
H    -0.464917  -1.356425  -0.511553
N    -1.315380  0.037885  2.196835
C    -1.414553  0.096834  3.681441
C    -0.673391  1.293379  4.298166
O    0.584438  1.493881  4.148256
H    -2.209973  0.212593  1.746028
H    -2.482379  0.293972  3.827545
C    -1.179896  -1.240163  4.446497
C    0.248739  -1.749139  4.650790
C    0.480086  -3.035114  5.495470
O    1.595306  -3.444150  5.688206
O    -0.671975  -3.559352  5.925400
H    -1.772429  -2.008478  3.931600
H    -1.645560  -1.111528  5.434465
H    0.861053  -1.022201  5.225165
H    0.716549  -2.041155  3.691426
N    -1.347993  2.151797  5.043841
C    -2.789036  2.204690  5.333591
H    -0.770656  2.891392  5.449357
H    -2.963345  3.064573  5.986169
H    -3.122173  1.303882  5.862809
H    -3.372695  2.351594  4.416469
H    -0.477418  -4.369280  6.444891
Cd    1.901762  0.013609  3.359282
29
Lattice="100 0 0 0 100 0 0 0 100" Properties=species:S:1:pos:R:3
C    0.392760  -0.244104  0.513754
C    0.071423  -0.544911  1.938155
O    0.893966  -1.162606  2.714550
H    0.639828  -1.182340  -0.002551
H    1.279465  0.405114  0.458505
H    -0.430213  0.248912  -0.013264
N    -1.105644  -0.198559  2.433092
C    -1.651883  -0.504398  3.761211
C    -3.179540  -0.674170  3.461819
O    -3.611236  -0.122785  2.443828
H    -1.864321  0.135690  1.809378
H    -1.202708  -1.431977  4.138217
C    -1.508027  0.664542  4.775826
C    -0.253704  0.686803  5.696517
C    1.056884  0.794736  4.980160
O    1.954404  -0.055754  5.139649
O    1.280503  1.764332  4.101063
H    -2.361854  0.631831  5.466942
H    -1.625663  1.612433  4.229413
H    -0.205795  -0.209843  6.324484
H    -0.350829  1.550997  6.375677
N    -3.950825  -1.344832  4.330297
C    -3.537422  -2.197491  5.442225
H    -4.931600  -1.388533  4.051905
H    -4.386664  -2.305480  6.124498
H    -2.713041  -1.748613  6.007534
H    -3.241994  -3.198270  5.096961
H    0.569547  2.436081  4.078122
Cd    2.907457  -0.760955  3.291483
29
Lattice="100 0 0 0 100 0 0 0 100" Properties=species:S:1:pos:R:3
C    0.195762  -0.180542  0.327732
C    0.145430  0.094340  1.796061
O    1.222874  0.206813  2.501614
H    0.802856  -1.080199  0.156117
H    0.689958  0.650741  -0.200846
H    -0.794128  -0.326320  -0.116520
N    -1.032296  0.206564  2.385508
C    -1.360001  0.389926  3.803143
C    -2.899876  0.189328  3.808571
O    -3.489625  0.378027  2.729407
H    -1.911649  0.104396  1.841564
H    -0.835705  -0.374606  4.391514
C    -1.010367  1.788046  4.396739
C    -1.320423  3.002714  3.499817
C    -0.233508  3.274434  2.493131
O    0.969191  3.194885  2.827696
O    -0.508289  3.601015  1.247104
H    0.047498  1.803708  4.679891
H    -1.574660  1.899270  5.330755
H    -1.367679  3.899939  4.140887
H    -2.298962  2.923420  3.003730
N    -3.541821  -0.113634  4.942811
C    -3.008607  -0.535355  6.235243
H    -4.554633  -0.175832  4.826514
H    -3.241599  -1.593353  6.414282
H    -3.468015  0.062781  7.032279
H    -1.924183  -0.404894  6.280611
H    -1.468209  3.703711  1.085067
Cd    2.513622  1.852830  2.117156
29
Lattice="100 0 0 0 100 0 0 0 100" Properties=species:S:1:pos:R:3
C    -0.549636  -0.226934  -0.500874
C    -1.074378  -0.234844  0.903056
O    -1.953396  -1.024945  1.282539
H    -1.393487  -0.260961  -1.199481
H    0.035709  -1.145038  -0.654773
H    0.084925  0.638369  -0.721153
N    -0.531871  0.663538  1.790008
C    -0.759317  0.544115  3.227567
C    -2.170779  1.096491  3.590373
O    -2.293032  2.146484  4.306605
H    0.170798  1.318356  1.457479
H    -0.805200  -0.533669  3.457266
C    0.401886  1.176309  4.010460
C    0.557399  0.758696  5.508279
C    -0.472613  1.415257  6.377595
O    -1.549904  0.841566  6.651363
O    -0.321520  2.660092  6.795192
H    0.384259  2.271483  3.915026
H    1.325051  0.827006  3.527083
H    1.565175  1.043732  5.842124
H    0.464556  -0.329006  5.619293
N    -3.197777  0.390568  3.153396
C    -4.574103  0.716049  3.444815
H    -2.934548  -0.398328  2.503396
H    -5.226585  -0.073084  3.059459
H    -4.864165  1.691392  3.033738
H    -4.747876  0.745873  4.552384
H    0.557701  3.038707  6.592244
Cd    -3.329195  2.065582  6.222730
29
Lattice="100 0 0 0 100 0 0 0 100" Properties=species:S:1:pos:R:3
C    -0.326681  1.289490  -0.031850
C    -0.601044  0.495950  1.204030
O    0.148754  0.592630  2.255167
H    -0.952857  0.991335  -0.879092
H    0.730511  1.178343  -0.306749
H    -0.515665  2.359035  0.159707
N    -1.620330  -0.341861  1.212653
C    -2.084203  -1.228624  2.276710
C    -3.244038  -2.002525  1.584853
O    -3.709654  -1.529368  0.540067
H    -2.224454  -0.458448  0.375145
H    -1.270665  -1.916378  2.555222
C    -2.557231  -0.524749  3.579341
C    -3.470286  0.735151  3.399736
C    -2.727449  1.922901  3.951293
O    -1.866375  2.503033  3.252747
O    -2.888783  2.326259  5.190575
H    -1.662295  -0.277685  4.163198
H    -3.099788  -1.265824  4.179771
H    -4.431473  0.597515  3.909605
H    -3.684546  0.928976  2.341229
N    -3.686981  -3.121324  2.175919
C    -4.763851  -3.939647  1.619014
H    -3.154990  -3.509143  2.950923
H    -5.423841  -3.301923  1.023312
H    -5.320355  -4.403109  2.440206
H    -4.356667  -4.728769  0.971327
H    -3.620965  1.871563  5.653598
Cd    0.305855  2.506044  3.178287
29
Lattice="100 0 0 0 100 0 0 0 100" Properties=species:S:1:pos:R:3
C    0.188859  -1.355003  1.206778
C    -0.198189  -0.578176  2.417777
O    0.539453  -0.732248  3.473916
H    -0.435445  -1.147373  0.333397
H    0.191906  -2.430472  1.426987
H    1.229412  -1.090141  0.964241
N    -1.218986  0.265790  2.452553
C    -2.364199  0.493513  1.570848
C    -2.506768  2.048910  1.574124
O    -2.186045  2.633111  2.611394
H    -1.253114  0.967243  3.212546
H    -2.174783  0.077478  0.574260
C    -3.663115  -0.078490  2.207626
C    -3.667906  -1.574528  2.565614
C    -2.762301  -1.967424  3.703293
O    -2.501482  -1.198444  4.653098
O    -2.181555  -3.157497  3.711039
H    -4.486344  0.096581  1.501975
H    -3.897092  0.509797  3.105785
H    -3.447904  -2.212199  1.695589
H    -4.691893  -1.845953  2.881659
N    -3.011268  2.631741  0.473969
C    -3.218461  4.072186  0.353898
H    -3.196909  2.058061  -0.344677
H    -2.452663  4.516646  -0.297235
H    -3.153243  4.522545  1.347780
H    -4.205822  4.260964  -0.084613
H    -2.474595  -3.738498  2.979740
Cd    -0.414031  -1.077869  5.347568
29
Lattice="100 0 0 0 100 0 0 0 100" Properties=species:S:1:pos:R:3
C    -1.151618  -0.647458  -0.305868
C    -0.590473  -0.386990  1.068402
O    0.435684  -0.860554  1.497830
H    -1.448487  0.273264  -0.826973
H    -2.026113  -1.314301  -0.251385
H    -0.384958  -1.158824  -0.894896
N    -1.317490  0.496727  1.924717
C    -2.682233  0.915645  1.781898
C    -2.849491  2.252702  1.012655
O    -4.014045  2.630281  0.602839
H    -0.908237  0.521702  2.858730
H    -3.214352  0.182963  1.134588
C    -3.383344  0.998138  3.169894
C    -3.901560  -0.334308  3.728544
C    -5.237316  -0.849322  3.230237
O    -5.986601  -0.299332  2.381510
O    -5.705966  -1.965781  3.715403
H    -4.187879  1.757445  3.183206
H    -2.656120  1.411716  3.883876
H    -4.002217  -0.248338  4.823967
H    -3.159324  -1.136212  3.572784
N    -1.780925  2.965264  0.779002
C    -1.707918  4.242433  0.063422
H    -0.914230  2.546543  1.133659
H    -1.331158  5.014498  0.745168
H    -2.699242  4.519321  -0.301385
H    -1.012815  4.139964  -0.778240
H    -5.134909  -2.380752  4.394629
Cd    -5.608180  1.386705  1.164540
29
Lattice="100 0 0 0 100 0 0 0 100" Properties=species:S:1:pos:R:3
C    -0.824909  0.350353  -0.366305
C    -0.915121  -0.214717  1.018497
O    -0.295703  -1.230244  1.365586
H    0.143560  0.863988  -0.463531
H    -1.622965  1.064109  -0.599883
H    -0.830242  -0.470059  -1.092085
N    -1.722164  0.451939  1.918591
C    -1.617934  0.314173  3.368027
C    -2.165893  -1.047197  3.912569
O    -2.896866  -1.027998  4.963306
H    -2.178084  1.290817  1.571606
H    -0.543480  0.270004  3.632607
C    -2.178279  1.554730  4.084892
C    -3.667941  1.980775  3.850338
C    -4.629814  1.102726  4.593433
O    -5.215918  0.154263  4.026645
O    -4.823633  1.251143  5.892706
H    -1.568664  2.406725  3.752411
H    -1.983324  1.450399  5.159905
H    -3.943958  1.955546  2.788831
H    -3.777102  3.020919  4.189652
N    -1.801279  -2.148286  3.297839
C    -2.235280  -3.472232  3.697592
H    -1.130380  -1.995910  2.484232
H    -1.840969  -4.206128  2.988620
H    -3.344285  -3.556802  3.659381
H    -1.900686  -3.714336  4.714382
H    -4.378135  2.035167  6.272583
Cd    -4.935325  -1.746587  5.102816
29
Lattice="100 0 0 0 100 0 0 0 100" Properties=species:S:1:pos:R:3
C    -0.258742  0.169206  0.025177
C    -0.283512  0.073866  1.511821
O    0.702332  0.446479  2.225790
H    0.530531  -0.489918  -0.365240
H    0.006427  1.194003  -0.267694
H    -1.209154  -0.107711  -0.442835
N    -1.393736  -0.365575  2.128180
C    -1.517203  -0.581265  3.571839
C    -2.645961  -1.616135  3.864970
O    -3.481708  -1.382803  4.728589
H    -2.223728  -0.502438  1.551769
H    -0.565205  -1.031114  3.898451
C    -1.784668  0.709018  4.387964
C    -0.969317  0.824484  5.706421
C    0.471687  1.030133  5.350787
O    1.221313  0.052875  5.124265
O    0.959694  2.236451  5.119665
H    -2.843606  0.686048  4.690496
H    -1.624714  1.592758  3.757734
H    -1.071506  -0.085920  6.309882
H    -1.349277  1.668663  6.297719
N    -2.632838  -2.755952  3.125437
C    -3.613446  -3.818456  3.319856
H    -1.813977  -2.967432  2.560925
H    -3.728447  -4.374002  2.383223
H    -4.566141  -3.372709  3.623927
H    -3.290216  -4.513913  4.109383
H    0.344247  2.958798  5.359819
Cd    2.507820  0.224087  3.355845
29
Lattice="100 0 0 0 100 0 0 0 100" Properties=species:S:1:pos:R:3
C    0.721262  -1.217380  -0.168695
C    0.431474  -0.178510  0.844442
O    1.265051  0.800449  0.964388
H    1.583918  -1.799012  0.198799
H    1.035658  -0.753936  -1.111426
H    -0.102012  -1.935343  -0.299206
N    -0.618292  -0.224066  1.682407
C    -1.895476  -0.974566  1.647426
C    -1.692026  -2.523441  1.742488
O    -1.351935  -3.151078  0.737662
H    -0.564527  0.462911  2.433131
H    -2.420097  -0.635607  2.550792
C    -2.764229  -0.648258  0.420864
C    -3.175598  0.847295  0.271022
C    -2.018327  1.734805  -0.082288
O    -1.515153  2.528209  0.740781
O    -1.437225  1.648935  -1.272342
H    -3.696104  -1.223364  0.512560
H    -2.278998  -1.026663  -0.489613
H    -3.630877  1.232589  1.190907
H    -3.933119  0.916189  -0.525589
N    -1.922748  -3.076645  2.943062
C    -1.842601  -4.518888  3.176797
H    -2.277379  -2.495507  3.696669
H    -1.504465  -4.692056  4.203584
H    -1.133718  -4.954872  2.466331
H    -2.823610  -4.992369  3.035528
H    -1.916226  1.072835  -1.902358
Cd    0.678530  2.836557  0.669627
29
Lattice="100 0 0 0 100 0 0 0 100" Properties=species:S:1:pos:R:3
C    0.062321  0.660512  1.008447
C    -0.231321  0.062264  2.341846
O    0.767127  -0.026073  3.169794
H    -0.819440  0.758610  0.369502
H    0.845487  0.087869  0.494913
H    0.482284  1.662988  1.183222
N    -1.430569  -0.346720  2.721049
C    -2.678810  -0.602705  2.000765
C    -3.746433  -0.064689  3.003372
O    -3.416903  -0.059385  4.197483
H    -1.654378  -0.417609  3.738179
H    -2.682425  -0.089093  1.033540
C    -2.925137  -2.132921  1.855287
C    -1.814602  -2.963019  1.189068
C    -0.542957  -3.089586  1.986464
O    -0.528724  -3.078823  3.236514
O    0.623350  -3.187528  1.368618
H    -3.841641  -2.270717  1.266019
H    -3.134086  -2.547936  2.851031
H    -1.569734  -2.598286  0.179659
H    -2.192294  -3.992548  1.049853
N    -4.957878  0.315344  2.571577
C    -5.507767  0.326420  1.223175
H    -5.575517  0.621208  3.325601
H    -4.729551  0.141993  0.476860
H    -5.956979  1.306104  1.018145
H    -6.288619  -0.440258  1.119365
H    0.544219  -3.256999  0.395340
Cd    0.993443  -1.849298  4.234244
29
Lattice="100 0 0 0 100 0 0 0 100" Properties=species:S:1:pos:R:3
C    -0.601709  -0.195388  -0.191884
C    -0.561898  0.214770  1.251929
O    -0.038242  1.265787  1.633773
H    0.362588  0.032956  -0.659285
H    -1.363211  0.411207  -0.702767
H    -0.840400  -1.257129  -0.323697
N    -1.145309  -0.617541  2.178963
C    -1.236659  -0.171054  3.566149
C    -0.662703  -1.278272  4.456978
O    -1.475187  -2.037580  5.108337
H    -1.657501  -1.439043  1.869804
H    -0.542600  0.690615  3.604880
C    -2.656202  0.341073  3.887743
C    -2.851923  1.187785  5.185886
C    -2.951580  0.285297  6.374502
O    -1.938988  -0.017892  7.042156
O    -4.083179  -0.333229  6.670542
H    -3.382460  -0.482769  3.842233
H    -2.907840  1.018927  3.060871
H    -3.770969  1.780756  5.080090
H    -2.017594  1.884143  5.334977
N    0.644533  -1.479366  4.492893
C    1.708173  -0.770420  3.769707
H    0.939349  -2.314220  5.000351
H    2.626652  -0.838025  4.360309
H    1.455728  0.283583  3.626435
H    1.874819  -1.237904  2.790597
H    -4.849338  -0.017726  6.149599
Cd    -1.655905  -2.182830  7.266073
