# Supplementary material for: Mapping and classifying molecules from a high-throughput structural database
Source: J Cheminform. 2017 Feb 2;9:6. doi: 10.1186/s13321-017-0192-4 (PMC5289135; doi:10.1186/s13321-017-0192-4)
Supplement: Supplementary file 1 — Additional file 1. Supplementary file contains dissimilarity matrix data for all the oligopeptides available in the database including the one discussed in this paper. [file 13321_2017_192_MOESM1_ESM.tar › SI/gluH.dipeptide/COLVAR-OOS-Hg-0.15-1-4]

#! FIELDS CV1 CV2 Energy
-2.600000000000e-02 -2.980000000000e-01	-573095.816906
1.740000000000e-01 -2.860000000000e-01	-573095.77424
-2.800000000000e-02 1.980000000000e-01	-573095.703903
-4.000000000000e-02 1.960000000000e-01	-573095.656168
-6.200000000000e-02 3.100000000000e-01	-573095.652075
1.460000000000e-01 -3.020000000000e-01	-573095.580623
1.320000000000e-01 -2.880000000000e-01	-573095.515481
-6.400000000000e-02 3.020000000000e-01	-573095.467196
-4.200000000000e-02 2.780000000000e-01	-573095.396748
5.600000000000e-02 -3.380000000000e-01	-573095.369793
5.800000000000e-02 -2.460000000000e-01	-573095.345381
2.060000000000e-01 -2.700000000000e-01	-573095.332362
3.040000000000e-01 2.180000000000e-01	-573095.3287
3.200000000000e-02 -2.840000000000e-01	-573095.314495
-1.120000000000e-01 3.740000000000e-01	-573095.267256
-6.800000000000e-02 3.220000000000e-01	-573095.25533
8.000000000000e-02 -2.320000000000e-01	-573095.242286
3.400000000000e-02 -2.900000000000e-01	-573095.242081
8.200000000000e-02 1.000000000000e-01	-573095.237009
3.100000000000e-01 1.940000000000e-01	-573095.233972
1.600000000000e-02 -3.000000000000e-01	-573095.229271
3.560000000000e-01 6.400000000000e-02	-573095.213071
3.800000000000e-02 -2.860000000000e-01	-573095.211918
-4.600000000000e-02 3.560000000000e-01	-573095.210995
6.400000000000e-02 -2.560000000000e-01	-573095.20443
1.580000000000e-01 -2.620000000000e-01	-573095.202642
-1.480000000000e-01 -3.100000000000e-01	-573095.199836
1.080000000000e-01 3.240000000000e-01	-573095.195888
-2.000000000000e-03 1.900000000000e-01	-573095.164307
3.700000000000e-01 -1.000000000000e-02	-573095.155483
-6.000000000000e-03 1.940000000000e-01	-573095.135509
1.300000000000e-01 2.900000000000e-01	-573095.128051
1.420000000000e-01 -2.460000000000e-01	-573095.11349
-8.400000000000e-02 -2.700000000000e-01	-573095.11011
-2.460000000000e-01 2.480000000000e-01	-573095.105573
4.000000000000e-03 2.480000000000e-01	-573095.098683
-7.800000000000e-02 -2.800000000000e-01	-573095.093535
2.220000000000e-01 -2.540000000000e-01	-573095.091772
-4.000000000000e-02 -2.580000000000e-01	-573095.087228
2.580000000000e-01 -1.800000000000e-01	-573095.084013
5.000000000000e-02 -2.780000000000e-01	-573095.07371
8.000000000000e-03 -2.920000000000e-01	-573095.041154
1.460000000000e-01 -2.440000000000e-01	-573095.0173
-7.600000000000e-02 -2.600000000000e-01	-573095.017136
2.580000000000e-01 2.480000000000e-01	-573095.016974
-8.400000000000e-02 -2.680000000000e-01	-573095.008403
9.400000000000e-02 1.720000000000e-01	-573095.003277
1.740000000000e-01 -2.600000000000e-01	-573094.999848
-4.000000000000e-02 2.000000000000e-01	-573094.994684
-1.600000000000e-02 2.000000000000e-01	-573094.982715
-7.600000000000e-02 -2.600000000000e-01	-573094.978594
1.900000000000e-01 -5.200000000000e-02	-573094.936082
7.600000000000e-02 2.200000000000e-01	-573094.935766
1.740000000000e-01 -2.680000000000e-01	-573094.901424
-3.600000000000e-02 2.020000000000e-01	-573094.896697
1.660000000000e-01 2.200000000000e-02	-573094.896476
-2.000000000000e-02 1.900000000000e-01	-573094.871201
-2.200000000000e-02 1.880000000000e-01	-573094.862566
2.500000000000e-01 2.780000000000e-01	-573094.850966
1.340000000000e-01 -7.800000000000e-02	-573094.824748
5.800000000000e-02 -2.480000000000e-01	-573094.815596
-3.600000000000e-02 2.300000000000e-01	-573094.801121
-7.800000000000e-02 -2.620000000000e-01	-573094.7838
-2.980000000000e-01 -1.600000000000e-01	-573094.76954
1.400000000000e-01 -2.360000000000e-01	-573094.761283
1.900000000000e-01 -1.860000000000e-01	-573094.760646
-9.400000000000e-02 -3.040000000000e-01	-573094.758792
-9.600000000000e-02 -3.080000000000e-01	-573094.758363
7.800000000000e-02 2.100000000000e-01	-573094.739884
4.200000000000e-02 -2.860000000000e-01	-573094.737125
1.860000000000e-01 -2.140000000000e-01	-573094.703806
1.400000000000e-01 -2.500000000000e-01	-573094.702733
-8.000000000000e-02 -2.660000000000e-01	-573094.69416
8.600000000000e-02 2.160000000000e-01	-573094.692826
-8.000000000000e-02 -2.700000000000e-01	-573094.692471
-8.200000000000e-02 2.800000000000e-01	-573094.678822
-1.020000000000e-01 -2.540000000000e-01	-573094.675163
-1.540000000000e-01 2.900000000000e-01	-573094.667183
2.800000000000e-02 2.080000000000e-01	-573094.658852
-1.220000000000e-01 -2.800000000000e-01	-573094.615853
1.640000000000e-01 -1.860000000000e-01	-573094.606408
-4.000000000000e-02 1.900000000000e-01	-573094.591767
2.400000000000e-02 2.220000000000e-01	-573094.578498
6.800000000000e-02 1.860000000000e-01	-573094.535015
-7.600000000000e-02 2.580000000000e-01	-573094.486272
1.700000000000e-01 -4.400000000000e-02	-573094.377176
