# Supplementary material for: Mapping and classifying molecules from a high-throughput structural database
Source: J Cheminform. 2017 Feb 2;9:6. doi: 10.1186/s13321-017-0192-4 (PMC5289135; doi:10.1186/s13321-017-0192-4)
Supplement: Supplementary file 1 — Additional file 1. Supplementary file contains dissimilarity matrix data for all the oligopeptides available in the database including the one discussed in this paper. [file 13321_2017_192_MOESM1_ESM.tar › SI/gluH.dipeptide/traj.gluH.dipeptide.Ca.xyz]

29
Lattice="100 0 0 0 100 0 0 0 100" Properties=species:S:1:pos:R:3
C    -0.575246  0.281449  -0.212408
C    -0.287452  -0.068241  1.211286
O    0.760015  -0.704053  1.516916
H    -0.641015  -0.648914  -0.794149
H    0.269037  0.852293  -0.621243
H    -1.498416  0.853869  -0.348558
N    -1.184337  0.309327  2.145355
C    -1.179351  -0.004627  3.588997
C    -0.048191  0.762751  4.309429
O    1.167133  0.461379  4.157064
H    -1.992472  0.821269  1.802998
H    -2.124981  0.410851  3.961601
C    -1.235291  -1.542471  3.817612
C    -0.886519  -2.075179  5.216875
C    0.522007  -2.619777  5.356037
O    1.396629  -2.479200  4.490481
O    0.851331  -3.278800  6.447429
H    -0.607964  -2.049745  3.077151
H    -2.264132  -1.838427  3.578686
H    -1.579567  -2.889007  5.480749
H    -1.026376  -1.320024  6.009161
N    -0.424822  1.762693  5.099735
C    0.489555  2.633771  5.840831
H    -1.416657  1.976640  5.161867
H    0.064711  2.839555  6.828751
H    0.626894  3.581825  5.304783
H    1.455715  2.135116  5.949087
H    0.107611  -3.389740  7.072034
Ca    2.267152  -1.064583  3.033442
29
Lattice="100 0 0 0 100 0 0 0 100" Properties=species:S:1:pos:R:3
C    -1.197664  -0.200824  0.128961
C    -0.928850  -0.207267  1.600101
O    0.245560  -0.338746  2.036354
H    -0.769369  -1.108013  -0.317491
H    -0.671149  0.651974  -0.322243
H    -2.260362  -0.138377  -0.126519
N    -1.982906  -0.072780  2.430515
C    -2.021632  -0.021885  3.905802
C    -1.157589  1.133862  4.462542
O    0.092520  1.005033  4.604053
H    -2.885429  0.025286  1.974205
H    -3.067078  0.235518  4.112667
C    -1.729155  -1.353883  4.685938
C    -1.386474  -2.638469  3.909336
C    0.042674  -3.097448  4.042542
O    1.019547  -2.339993  4.199677
O    0.175402  -4.401797  3.966941
H    -2.628176  -1.560567  5.276442
H    -0.940990  -1.153646  5.421839
H    -1.575627  -2.538172  2.827518
H    -2.029270  -3.468732  4.225175
N    -1.792279  2.242467  4.814436
C    -1.156456  3.433131  5.381653
H    -2.800184  2.276981  4.684068
H    -1.774158  3.807626  6.204704
H    -1.065447  4.214621  4.616437
H    -0.165021  3.168183  5.756339
H    1.118127  -4.666352  4.033490
Ca    1.624436  -0.258731  3.702519
29
Lattice="100 0 0 0 100 0 0 0 100" Properties=species:S:1:pos:R:3
C    0.743073  1.216010  -1.102592
C    -0.048710  0.823622  0.105338
O    0.131677  -0.306159  0.638253
H    0.501848  2.211415  -1.489099
H    0.569441  0.471751  -1.892109
H    1.813276  1.174923  -0.858987
N    -0.942100  1.717752  0.571758
C    -1.931887  1.664181  1.669064
C    -1.318850  1.457197  3.064407
O    -0.476975  0.548598  3.315902
H    -0.974075  2.583631  0.040881
H    -2.327784  2.687082  1.680612
C    -3.194517  0.802233  1.375689
C    -3.090149  -0.705850  1.042230
C    -2.917204  -1.626184  2.220643
O    -1.822705  -2.066556  2.617447
O    -4.049419  -1.944804  2.811947
H    -3.667509  1.270895  0.502291
H    -3.899933  0.950829  2.206676
H    -2.282354  -0.901466  0.329369
H    -4.036106  -0.983416  0.558699
N    -1.726353  2.262116  4.041501
C    -2.656902  3.396934  3.991038
H    -1.303924  2.056373  4.946915
H    -3.660408  3.084033  3.678885
H    -2.283939  4.189366  3.329803
H    -2.732068  3.810974  5.000279
H    -3.892338  -2.562314  3.558591
Ca    0.273892  -1.331165  2.527566
29
Lattice="100 0 0 0 100 0 0 0 100" Properties=species:S:1:pos:R:3
C    -0.513871  0.608148  0.066624
C    -0.350894  0.264932  1.511594
O    0.719792  -0.255456  1.931171
H    -1.477979  1.068522  -0.172144
H    -0.397589  -0.309859  -0.526508
H    0.295787  1.285817  -0.235553
N    -1.385332  0.522587  2.339492
C    -1.504378  0.182210  3.772019
C    -0.537830  1.049521  4.605212
O    0.703467  0.814084  4.632536
H    -2.206607  0.936659  1.907983
H    -2.520735  0.489188  4.041806
C    -1.416052  -1.355184  3.986138
C    -1.168426  -1.870133  5.414478
C    0.254679  -2.319358  5.687798
O    1.200303  -2.095625  4.919895
O    0.518121  -2.979968  6.795743
H    -0.658465  -1.779881  3.319202
H    -2.372916  -1.756930  3.631160
H    -1.829322  -2.726903  5.616243
H    -1.427235  -1.127392  6.188458
N    -1.032030  2.069235  5.301033
C    -2.415007  2.554369  5.394705
H    -0.324074  2.607097  5.802092
H    -2.773236  2.931865  4.429054
H    -2.429334  3.383361  6.107661
H    -3.090474  1.777289  5.771752
H    -0.274992  -3.158048  7.338641
Ca    2.073185  -0.548473  3.604930
29
Lattice="100 0 0 0 100 0 0 0 100" Properties=species:S:1:pos:R:3
C    0.447867  0.453398  0.269742
C    0.051505  0.131389  1.675051
O    0.924710  -0.053036  2.563767
H    0.994768  1.406951  0.267392
H    -0.397404  0.526609  -0.422180
H    1.147511  -0.312199  -0.090688
N    -1.265940  0.044836  1.953166
C    -1.920697  -0.232053  3.245605
C    -1.473599  0.788465  4.317520
O    -0.452005  0.572850  5.034406
H    -1.893243  0.196623  1.168454
H    -2.976126  -0.029754  3.037079
C    -1.849485  -1.701002  3.794046
C    -1.080915  -2.775168  3.001878
C    0.196443  -3.249212  3.645085
O    0.939136  -2.542511  4.353360
O    0.474773  -4.504554  3.378182
H    -2.886895  -2.041886  3.878839
H    -1.472423  -1.665556  4.822967
H    -0.803085  -2.432113  1.991138
H    -1.709120  -3.657165  2.829980
N    -2.189215  1.891255  4.490880
C    -3.401173  2.323983  3.784910
H    -1.841164  2.505135  5.227919
H    -3.221045  2.422688  2.707881
H    -3.679773  3.308166  4.171286
H    -4.237722  1.638693  3.970920
H    1.323530  -4.774410  3.790508
Ca    1.456786  -0.401421  4.639908
29
Lattice="100 0 0 0 100 0 0 0 100" Properties=species:S:1:pos:R:3
C    -1.296804  0.033614  0.087914
C    -0.981213  -0.025196  1.549467
O    0.211625  -0.085906  1.943480
H    -0.875365  0.961062  -0.325304
H    -2.367922  0.000687  -0.136411
H    -0.791272  -0.796566  -0.422329
N    -2.019837  -0.009808  2.412355
C    -2.033191  -0.007645  3.889836
C    -1.201498  1.158209  4.475463
O    0.054269  1.076277  4.589391
H    -2.937003  0.052203  1.979804
H    -3.083193  0.209068  4.119181
C    -1.692641  -1.353362  4.626643
C    -1.358898  -2.612438  3.810099
C    0.114734  -2.946389  3.722722
O    1.012791  -2.128497  3.967075
O    0.482298  -4.156407  3.355895
H    -2.567194  -1.586484  5.243913
H    -0.876194  -1.166080  5.334059
H    -1.732966  -2.553246  2.774052
H    -1.878798  -3.477809  4.247225
N    -1.873694  2.225482  4.883526
C    -1.272734  3.416865  5.486302
H    -2.884282  2.225455  4.772106
H    -1.195991  4.220848  4.743030
H    -0.277412  3.167811  5.862015
H    -1.905875  3.753050  6.313926
H    -0.271251  -4.764525  3.222350
Ca    1.631515  -0.054274  3.585214
29
Lattice="100 0 0 0 100 0 0 0 100" Properties=species:S:1:pos:R:3
C    -0.365250  0.471942  -0.299593
C    -0.318715  0.032514  1.130547
O    0.540259  -0.809918  1.506420
H    -0.480987  -0.415217  -0.937006
H    0.598548  0.928055  -0.564198
H    -1.168737  1.181602  -0.521502
N    -1.226248  0.572350  1.969310
C    -1.504111  0.350234  3.404828
C    -0.307185  0.642578  4.334867
O    0.815270  0.080079  4.229142
H    -1.853707  1.240171  1.529846
H    -2.229872  1.143416  3.630453
C    -2.307307  -0.947392  3.723057
C    -1.828251  -2.348579  3.264054
C    -0.798299  -3.003956  4.154009
O    0.421122  -2.886004  3.970392
O    -1.183068  -3.726044  5.188354
H    -3.284787  -0.798686  3.244659
H    -2.508191  -0.947014  4.805124
H    -1.423125  -2.314010  2.246430
H    -2.719134  -2.991971  3.224560
N    -0.533357  1.520162  5.306420
C    0.461595  1.883146  6.320014
H    -1.435333  1.985118  5.348168
H    -0.014020  2.543617  7.049373
H    1.306497  2.405807  5.855291
H    0.829229  0.984447  6.828169
H    -2.152488  -3.833463  5.240084
Ca    1.847357  -1.467006  3.097930
29
Lattice="100 0 0 0 100 0 0 0 100" Properties=species:S:1:pos:R:3
C    1.331036  2.009980  2.617940
C    0.187151  1.066320  2.419096
O    0.014291  0.493076  1.313427
H    2.270870  1.452018  2.499637
H    1.333150  2.504794  3.594621
H    1.313694  2.768514  1.824618
N    -0.639911  0.856733  3.466708
C    -1.802925  -0.045755  3.577584
C    -1.429129  -1.489575  3.168422
O    -1.515837  -1.869369  1.964399
H    -0.406916  1.366449  4.314036
H    -1.994366  -0.064395  4.655276
C    -3.146339  0.404183  2.901312
C    -3.218111  1.753635  2.169508
C    -3.109499  1.676329  0.662022
O    -2.694068  0.676969  0.059388
O    -3.458014  2.718238  -0.064233
H    -3.892001  0.429447  3.703665
H    -3.477277  -0.386594  2.218274
H    -2.442563  2.460125  2.510152
H    -4.171910  2.245952  2.412238
N    -1.033665  -2.337562  4.108939
C    -0.880894  -2.111156  5.551011
H    -0.824722  -3.275274  3.765124
H    -0.485695  -3.029575  5.993579
H    -1.846309  -1.895696  6.026089
H    -0.166844  -1.304383  5.754411
H    -3.819248  3.455215  0.466663
Ca    -1.133404  -0.868351  0.061207
29
Lattice="100 0 0 0 100 0 0 0 100" Properties=species:S:1:pos:R:3
C    -0.179206  -1.158047  0.081821
C    -0.162329  -0.763455  1.526315
O    0.919546  -0.426153  2.073230
H    0.520505  -1.991040  -0.067781
H    0.197637  -0.315269  -0.514141
H    -1.167539  -1.444909  -0.291797
N    -1.341742  -0.789049  2.180541
C    -1.781793  -0.394147  3.542077
C    -0.940471  0.696602  4.233838
O    0.220421  0.482132  4.683217
H    -2.123863  -1.073632  1.595478
H    -2.763929  0.062745  3.352860
C    -2.119164  -1.602516  4.463433
C    -1.027163  -2.333403  5.282338
C    0.044560  -3.027832  4.479378
O    1.137933  -2.498057  4.234046
O    -0.160254  -4.239305  3.996614
H    -2.669839  -2.325489  3.843276
H    -2.847956  -1.234997  5.199937
H    -1.546321  -3.074469  5.908530
H    -0.529625  -1.635323  5.964677
N    -1.544930  1.864976  4.413692
C    -0.955342  3.001758  5.123796
H    -2.474335  1.994093  4.023058
H    -0.292944  2.636218  5.913442
H    -1.761756  3.594063  5.566145
H    -0.385767  3.634061  4.430149
H    -1.006672  -4.627412  4.291519
Ca    2.019402  -0.502063  3.917207
29
Lattice="100 0 0 0 100 0 0 0 100" Properties=species:S:1:pos:R:3
C    0.864882  1.198870  -0.928419
C    0.036572  0.760815  0.239123
O    0.210223  -0.380906  0.744297
H    1.924920  1.183407  -0.640647
H    0.612072  2.194902  -1.305853
H    0.746341  0.465652  -1.737895
N    -0.882827  1.633860  0.699801
C    -1.901059  1.543453  1.765760
C    -1.328307  1.303393  3.174990
O    -0.444545  0.436422  3.420349
H    -0.903447  2.515088  0.194357
H    -2.300688  2.564916  1.798417
C    -3.158465  0.694579  1.406541
C    -3.051856  -0.795025  0.991437
C    -2.882254  -1.773084  2.130853
O    -1.772822  -2.116777  2.561347
O    -3.942535  -2.286337  2.724550
H    -3.617920  1.209547  0.552168
H    -3.874485  0.804231  2.234999
H    -2.224602  -0.949014  0.289455
H    -3.975941  -1.039370  0.447922
N    -1.813188  2.045213  4.167703
C    -2.788270  3.141628  4.127868
H    -1.413490  1.821158  5.079117
H    -2.905899  3.520011  5.147013
H    -3.770605  2.800180  3.780059
H    -2.432528  3.969831  3.501738
H    -4.781739  -2.027068  2.297479
Ca    0.317462  -1.438574  2.627472
29
Lattice="100 0 0 0 100 0 0 0 100" Properties=species:S:1:pos:R:3
C    0.262608  1.763404  1.789917
C    -0.418342  0.453550  1.984202
O    0.199336  -0.545182  2.458361
H    1.112552  1.628230  1.106765
H    0.679878  2.092283  2.751691
H    -0.398174  2.542211  1.395798
N    -1.727717  0.337526  1.651018
C    -2.401446  -0.931255  1.886229
C    -2.162341  -1.928596  0.729455
O    -1.240048  -2.785347  0.879417
H    -2.217720  1.143974  1.272575
H    -1.817546  -1.337284  2.710095
C    -3.806886  -0.917196  2.489153
C    -4.116288  -2.300991  3.125851
C    -3.136540  -2.796482  4.174963
O    -1.911157  -2.975978  3.998259
O    -3.714370  -3.062496  5.323905
H    -4.599740  -0.692860  1.762234
H    -3.850938  -0.132583  3.257469
H    -4.138583  -3.078697  2.344056
H    -5.114043  -2.279087  3.576568
N    -2.900196  -1.851251  -0.366168
C    -2.744850  -2.699343  -1.552051
H    -3.624421  -1.137777  -0.402840
H    -2.461299  -2.081347  -2.412488
H    -3.694065  -3.202925  -1.768574
H    -1.967540  -3.441929  -1.359647
H    -3.069828  -3.423076  5.971187
Ca    -0.008298  -2.740495  2.710600
29
Lattice="100 0 0 0 100 0 0 0 100" Properties=species:S:1:pos:R:3
C    0.559840  0.158945  -0.129845
C    0.062265  -0.119986  1.245554
O    0.813587  0.011795  2.256688
H    0.941187  1.188742  -0.167023
H    -0.203924  0.026814  -0.902971
H    1.411724  -0.501107  -0.344312
N    -1.223965  -0.515672  1.411482
C    -1.719168  -0.742346  2.761480
C    -1.361258  -2.156091  3.270465
O    -0.330614  -2.277156  3.998446
H    -1.821503  -0.620319  0.595569
H    -1.076845  -0.082281  3.341600
C    -3.107326  -0.219725  3.133704
C    -3.221645  -0.093922  4.678711
C    -2.170659  0.758796  5.367548
O    -0.934746  0.571306  5.317066
O    -2.692397  1.732690  6.077447
H    -3.930221  -0.857727  2.782898
H    -3.248369  0.764735  2.665953
H    -3.151535  -1.091500  5.144009
H    -4.207287  0.305931  4.939064
N    -2.104993  -3.195455  2.930967
C    -1.806965  -4.578062  3.327866
H    -2.928822  -3.036243  2.357771
H    -1.924613  -4.697073  4.411657
H    -0.778981  -4.834830  3.049348
H    -2.503280  -5.243425  2.811651
H    -1.997007  2.241513  6.548593
Ca    0.905520  -0.494349  4.415613
29
Lattice="100 0 0 0 100 0 0 0 100" Properties=species:S:1:pos:R:3
C    0.238186  0.897555  2.212557
C    -1.182585  1.104312  1.786205
O    -1.624237  2.269588  1.616715
H    0.518967  -0.153060  2.339154
H    0.406969  1.433334  3.156205
H    0.898125  1.357111  1.463840
N    -1.930834  -0.003232  1.598465
C    -3.310359  -0.253977  1.113915
C    -3.876281  0.791668  0.137980
O    -4.232696  1.944769  0.519439
H    -1.422620  -0.868301  1.765881
H    -3.193067  -1.176226  0.531512
C    -4.312317  -0.665729  2.232223
C    -5.070857  0.380125  3.085133
C    -4.216737  1.261614  3.962051
O    -3.857664  2.395641  3.614371
O    -3.810770  0.836472  5.144259
H    -3.773962  -1.366290  2.887930
H    -5.090088  -1.267932  1.740654
H    -5.775800  -0.181088  3.716843
H    -5.671995  1.033700  2.443396
N    -4.065396  0.426199  -1.125422
C    -3.746755  -0.842201  -1.794231
H    -4.514423  1.142200  -1.697382
H    -4.394344  -1.654777  -1.441116
H    -2.691862  -1.108298  -1.661242
H    -3.926044  -0.707846  -2.864656
H    -4.193077  -0.028531  5.388303
Ca    -3.370476  3.513202  1.777015
29
Lattice="100 0 0 0 100 0 0 0 100" Properties=species:S:1:pos:R:3
C    -3.787578  -0.523875  -0.223486
C    -2.880068  -0.363357  0.946211
O    -1.632129  -0.547831  0.841320
H    -4.835312  -0.304815  0.006366
H    -3.706494  -1.552402  -0.601757
H    -3.446053  0.137463  -1.031614
N    -3.409168  -0.007376  2.143983
C    -2.508804  0.193202  3.270207
C    -2.125533  -1.139143  3.953699
O    -0.970251  -1.599752  3.690796
H    -4.410687  0.149646  2.215659
H    -1.591345  0.475929  2.757430
C    -2.715989  1.407051  4.183220
C    -1.387558  1.757518  4.910660
C    -0.194248  2.054052  4.022561
O    0.305249  1.262736  3.192339
O    0.308376  3.250476  4.223592
H    -3.487609  1.261252  4.948377
H    -3.035357  2.255410  3.561365
H    -1.082060  0.922351  5.562660
H    -1.550752  2.623330  5.561009
N    -2.942622  -1.796406  4.761112
C    -4.311753  -1.480838  5.166209
H    -2.552182  -2.666389  5.128878
H    -4.950188  -2.353116  4.983398
H    -4.707230  -0.637421  4.596033
H    -4.344869  -1.237474  6.235636
H    1.102452  3.400768  3.665616
Ca    0.224762  -0.731990  2.054521
29
Lattice="100 0 0 0 100 0 0 0 100" Properties=species:S:1:pos:R:3
C    -0.541382  0.462663  -0.290204
C    -0.636496  0.001774  1.122802
O    0.385277  -0.401546  1.752461
H    -1.491783  0.826930  -0.693449
H    -0.177974  -0.366605  -0.913209
H    0.212223  1.259320  -0.354911
N    -1.842870  0.023399  1.740613
C    -1.941214  -0.400972  3.130697
C    -2.059653  -1.932926  3.268329
O    -0.987286  -2.563774  3.518666
H    -2.658402  0.337846  1.220843
H    -0.930710  -0.215833  3.481489
C    -2.776027  0.468538  4.092695
C    -1.848275  1.392604  4.925995
C    -0.757102  0.692271  5.717190
O    0.126312  -0.052395  5.236071
O    -0.801801  0.968465  7.000267
H    -3.360517  -0.168149  4.769922
H    -3.497953  1.099972  3.558059
H    -2.443628  1.989659  5.624961
H    -1.334497  2.100848  4.254956
N    -3.229847  -2.529493  3.115051
C    -3.460043  -3.975215  3.194326
H    -4.041828  -1.943287  2.935117
H    -4.155237  -4.192532  4.013891
H    -2.507653  -4.477926  3.375483
H    -3.893122  -4.329183  2.251436
H    -0.057974  0.545134  7.481752
Ca    0.942464  -1.473589  3.607700
29
Lattice="100 0 0 0 100 0 0 0 100" Properties=species:S:1:pos:R:3
C    0.346444  0.204136  -0.336503
C    -0.032026  -0.104106  1.070435
O    0.845227  -0.253954  1.969963
H    -0.514824  0.337625  -0.999017
H    0.980052  -0.605955  -0.723462
H    0.958914  1.116253  -0.346896
N    -1.347187  -0.218122  1.385804
C    -1.715052  -0.477769  2.769919
C    -1.648066  -1.986092  3.102314
O    -0.584358  -2.417456  3.637961
H    -2.044343  -0.105298  0.654549
H    -0.864822  -0.057160  3.300908
C    -2.874572  0.314330  3.377780
C    -2.772199  0.310037  4.932356
C    -1.449711  0.784668  5.526427
O    -0.349322  0.272300  5.250037
O    -1.443710  1.763852  6.404984
H    -3.867154  -0.070198  3.104805
H    -2.821665  1.346198  3.003069
H    -2.914682  -0.714773  5.313861
H    -3.602815  0.902753  5.335635
N    -2.673058  -2.770152  2.805507
C    -2.714455  -4.220886  3.014009
H    -3.489953  -2.343589  2.375106
H    -2.787467  -4.731284  2.046041
H    -3.588718  -4.478404  3.622811
H    -1.801835  -4.532802  3.526397
H    -2.334293  2.119749  6.591958
Ca    1.089647  -1.021902  4.043240
29
Lattice="100 0 0 0 100 0 0 0 100" Properties=species:S:1:pos:R:3
C    -3.829837  -0.501835  -0.100205
C    -2.896963  -0.381659  1.054599
O    -1.655775  -0.589752  0.920619
H    -3.482665  0.156524  -0.908210
H    -4.866356  -0.254217  0.150562
H    -3.786660  -1.528570  -0.489749
N    -3.395878  -0.037009  2.267771
C    -2.486621  0.106999  3.396149
C    -2.148130  -1.243197  4.060441
O    -1.026747  -1.752429  3.742821
H    -4.396741  0.113028  2.364642
H    -1.555347  0.333765  2.887025
C    -2.646254  1.340806  4.307940
C    -1.657577  2.460083  3.887317
C    -0.189321  2.074526  3.883088
O    0.313254  1.137733  3.223135
O    0.545263  2.856526  4.640190
H    -2.461516  1.060342  5.353444
H    -3.663431  1.752900  4.273481
H    -1.777580  3.329968  4.541905
H    -1.891549  2.794429  2.862917
N    -2.963560  -1.858801  4.899554
C    -4.285291  -1.445145  5.365882
H    -2.613594  -2.751861  5.252005
H    -5.028648  -2.201878  5.087073
H    -4.572027  -0.487184  4.924920
H    -4.279172  -1.340387  6.457647
H    1.495868  2.616896  4.583350
Ca    0.191855  -0.877602  2.113685
29
Lattice="100 0 0 0 100 0 0 0 100" Properties=species:S:1:pos:R:3
C    -0.364332  0.361902  -0.275001
C    -0.506875  -0.069813  1.143546
O    0.491826  -0.460150  1.815027
H    0.383218  1.165181  -0.328532
H    -1.302457  0.708500  -0.720418
H    0.030096  -0.475812  -0.866784
N    -1.735098  -0.033001  1.719072
C    -1.877485  -0.429946  3.113052
C    -1.993650  -1.960125  3.276737
O    -0.927995  -2.580721  3.572534
H    -2.532920  0.259678  1.160688
H    -0.878612  -0.237787  3.489868
C    -2.743437  0.452627  4.035743
C    -1.847269  1.382652  4.905432
C    -0.766762  0.678575  5.719790
O    0.121211  -0.032197  5.211873
O    -0.730043  0.828340  7.026150
H    -3.358877  -0.176431  4.692270
H    -3.438863  1.085440  3.468599
H    -2.488426  1.981121  5.564983
H    -1.318774  2.096916  4.253411
N    -3.155897  -2.566315  3.096251
C    -3.379859  -4.012046  3.192490
H    -3.963127  -1.989344  2.871599
H    -3.733461  -4.394660  2.227662
H    -4.135950  -4.215744  3.959673
H    -2.440677  -4.500146  3.461358
H    -1.437812  1.410841  7.365057
Ca    1.010308  -1.499536  3.709870
29
Lattice="100 0 0 0 100 0 0 0 100" Properties=species:S:1:pos:R:3
C    -0.614014  0.281152  -0.580753
C    -0.591371  -0.254321  0.808834
O    0.250309  -1.129260  1.163430
H    -0.786053  -0.547311  -1.281778
H    0.375879  0.694689  -0.817717
H    -1.376020  1.051469  -0.737434
N    -1.494184  0.216868  1.707274
C    -1.437454  -0.278278  3.074878
C    -2.154978  -1.639060  3.228562
O    -1.412998  -2.668811  3.274467
H    -2.164492  0.920765  1.410817
H    -0.388332  -0.552090  3.154656
C    -1.563682  0.724230  4.228621
C    -0.906450  0.155008  5.521285
C    0.552882  -0.267970  5.407347
O    0.957356  -1.120607  4.595509
O    1.451099  0.255862  6.213136
H    -2.598233  0.992854  4.473436
H    -1.052834  1.650741  3.930048
H    -1.450813  -0.744061  5.854744
H    -1.024364  0.896373  6.321564
N    -3.472764  -1.756583  3.289198
C    -4.507299  -0.726596  3.207397
H    -3.800200  -2.720504  3.378420
H    -5.257493  -1.031445  2.468595
H    -4.086134  0.231186  2.893387
H    -5.001322  -0.601681  4.179318
H    1.075991  0.908617  6.835963
Ca    0.750599  -2.527957  2.826626
29
Lattice="100 0 0 0 100 0 0 0 100" Properties=species:S:1:pos:R:3
C    -3.709882  -0.690181  -0.059322
C    -2.767344  -0.501852  1.078869
O    -1.524881  -0.693202  0.941402
H    -3.381278  -0.065249  -0.900849
H    -4.747696  -0.446982  0.190569
H    -3.654625  -1.733279  -0.400914
N    -3.263046  -0.112508  2.281333
C    -2.344124  0.090507  3.392122
C    -1.970613  -1.228767  4.099691
O    -0.844221  -1.727329  3.786914
H    -4.266972  0.010695  2.383523
H    -1.423893  0.312084  2.862713
C    -2.511376  1.352798  4.263543
C    -1.534333  2.475414  3.808212
C    -0.060100  2.088673  3.779395
O    0.386438  1.142951  3.103190
O    0.813273  2.783208  4.475736
H    -2.320308  1.106429  5.316439
H    -3.532353  1.754552  4.219959
H    -1.681951  3.355760  4.446604
H    -1.786842  2.789663  2.782412
N    -2.765778  -1.831775  4.968143
C    -4.092223  -1.430418  5.430856
H    -2.395061  -2.706023  5.345527
H    -4.083206  -1.298834  6.519676
H    -4.824196  -2.206100  5.174651
H    -4.397839  -0.488592  4.968038
H    0.408469  3.522227  4.970768
Ca    0.357958  -0.903870  2.111799
29
Lattice="100 0 0 0 100 0 0 0 100" Properties=species:S:1:pos:R:3
C    -1.709619  -0.818466  -0.372944
C    -1.277008  -0.644217  1.047684
O    -0.151784  -1.091649  1.421458
H    -2.688765  -0.382353  -0.595192
H    -1.736043  -1.893737  -0.599947
H    -0.957016  -0.373241  -1.037350
N    -2.120808  -0.012248  1.879965
C    -2.079406  0.254218  3.339395
C    -0.884957  1.115305  3.783922
O    0.316568  0.783889  3.551750
H    -2.984683  0.293051  1.439333
H    -2.973752  0.872067  3.495089
C    -2.319028  -0.991968  4.233072
C    -1.230497  -2.071400  4.340451
C    -0.084713  -1.688419  5.240378
O    -0.132688  -1.214747  6.332974
O    1.194783  -1.980198  4.641666
H    -3.234866  -1.467413  3.857095
H    -2.556963  -0.628159  5.243223
H    -0.886449  -2.430431  3.365202
H    -1.683702  -2.946905  4.835453
N    -1.162968  2.202284  4.485183
C    -0.147054  3.075378  5.081749
H    -2.137937  2.443723  4.640363
H    -0.656723  3.875773  5.623622
H    0.484684  3.512971  4.300004
H    0.477144  2.504929  5.779713
H    1.833249  -1.965180  5.387689
Ca    1.558001  -0.730855  2.644999
29
Lattice="100 0 0 0 100 0 0 0 100" Properties=species:S:1:pos:R:3
C    -1.836416  -0.828028  -0.377942
C    -1.332430  -0.645916  1.018010
O    -0.202666  -1.117659  1.344802
H    -1.105380  -0.411045  -1.083492
H    -2.813900  -0.370092  -0.559981
H    -1.900298  -1.905198  -0.587830
N    -2.119387  0.019521  1.879527
C    -2.001945  0.307342  3.330967
C    -0.769974  1.153104  3.701081
O    0.409050  0.782391  3.417633
H    -2.994821  0.341301  1.475003
H    -2.876428  0.944555  3.518340
C    -2.224092  -0.918776  4.256047
C    -1.157532  -2.022726  4.329661
C    0.036055  -1.656555  5.172832
O    0.047627  -1.173403  6.262083
O    1.280477  -1.980962  4.519479
H    -3.167925  -1.378217  3.933100
H    -2.404190  -0.533652  5.270301
H    -0.866645  -2.402397  3.344936
H    -1.608740  -2.880499  4.856375
N    -1.005761  2.262283  4.384527
C    0.011720  3.162849  4.927911
H    -1.975262  2.509867  4.568620
H    -0.100625  3.223094  6.017113
H    -0.116848  4.163003  4.497180
H    1.003117  2.779398  4.680108
H    1.953273  -1.968402  5.234738
Ca    1.568949  -0.778180  2.483870
29
Lattice="100 0 0 0 100 0 0 0 100" Properties=species:S:1:pos:R:3
C    0.293859  0.076427  0.484217
C    0.032624  0.329930  1.926726
O    0.954584  0.668047  2.720322
H    1.003271  -0.764926  0.430468
H    0.802652  0.934741  0.027195
H    -0.598430  -0.191725  -0.088483
N    -1.228013  0.193654  2.441146
C    -2.435283  0.743360  1.827597
C    -2.156694  2.207260  1.384881
O    -1.245976  2.875292  1.955407
H    -1.236528  0.159574  3.459115
H    -2.706785  0.145996  0.944396
C    -3.625724  0.660235  2.818968
C    -3.758870  1.720880  3.946002
C    -2.733543  1.689480  5.061779
O    -1.529458  1.940284  4.872687
O    -3.095012  1.403782  6.291775
H    -3.638845  -0.356016  3.239241
H    -4.547212  0.742861  2.228355
H    -4.766924  1.613918  4.368198
H    -3.713958  2.735675  3.519864
N    -2.919127  2.703677  0.423229
C    -2.843963  4.066951  -0.109398
H    -3.598811  2.080345  -0.008240
H    -3.819408  4.556569  -0.006089
H    -2.572728  4.031658  -1.171359
H    -2.088023  4.627392  0.444388
H    -4.051577  1.224612  6.383543
Ca    0.204685  2.563690  3.623054
29
Lattice="100 0 0 0 100 0 0 0 100" Properties=species:S:1:pos:R:3
C    -1.510150  -2.038825  1.272639
C    -0.759447  -0.931136  1.931332
O    0.440109  -0.664338  1.561043
H    -1.538891  -1.851304  0.190146
H    -2.530453  -2.143987  1.653502
H    -0.969266  -2.984361  1.415934
N    -1.359940  -0.239176  2.892915
C    -0.857487  0.992704  3.521960
C    0.300713  0.677937  4.497771
O    1.475544  0.510939  4.027903
H    -2.388401  -0.411438  3.063043
H    -0.398193  1.617858  2.737270
C    -2.022435  1.776470  4.156532
C    -3.172375  2.169022  3.209079
C    -4.224144  1.090106  3.026336
O    -4.009088  -0.116887  3.136864
O    -5.412698  1.595602  2.726409
H    -1.601241  2.697666  4.580537
H    -2.456895  1.205752  4.993241
H    -2.802193  2.443734  2.207513
H    -3.671506  3.069228  3.588415
N    0.060893  0.589887  5.790502
C    1.054202  0.296920  6.826189
H    -0.898135  0.732564  6.098927
H    0.990997  -0.758610  7.120813
H    0.848126  0.924330  7.699468
H    2.054282  0.514782  6.444627
H    -6.054676  0.866497  2.593670
Ca    2.351750  -0.109933  2.185420
29
Lattice="100 0 0 0 100 0 0 0 100" Properties=species:S:1:pos:R:3
C    0.528237  0.015723  -0.158076
C    0.326550  0.590950  1.211899
O    1.219619  1.302765  1.741113
H    0.732296  0.831539  -0.864206
H    -0.322249  -0.566758  -0.527064
H    1.416634  -0.630794  -0.141153
N    -0.836429  0.291850  1.824809
C    -1.396692  0.589384  3.167427
C    -2.154728  1.928230  3.140407
O    -1.584817  3.073846  3.068367
H    -1.447805  -0.292077  1.260832
H    -2.175897  -0.178059  3.258599
C    -0.464698  0.340578  4.399710
C    0.057702  1.520985  5.256092
C    1.118640  2.298198  4.534685
O    2.330734  1.960889  4.582203
O    0.767432  3.262971  3.721330
H    0.378250  -0.278684  4.066890
H    -1.042484  -0.290155  5.086250
H    0.508460  1.090466  6.158442
H    -0.757444  2.184088  5.574972
N    -3.472270  1.885711  3.158867
C    -4.349345  3.062398  3.139271
H    -3.920594  0.972988  3.171743
H    -3.847576  3.901034  3.629517
H    -5.273117  2.813947  3.669882
H    -4.586696  3.337293  2.103399
H    -0.526019  3.145914  3.343858
Ca    2.655304  2.730778  2.538935
29
Lattice="100 0 0 0 100 0 0 0 100" Properties=species:S:1:pos:R:3
C    0.510196  0.455862  -0.325671
C    0.190939  0.114486  1.094907
O    0.895956  -0.741063  1.708279
H    1.550902  0.800446  -0.390343
H    -0.147964  1.215990  -0.758530
H    0.442708  -0.461623  -0.927489
N    -0.853797  0.741550  1.661764
C    -1.528556  0.596873  2.973780
C    -0.632940  0.921043  4.177373
O    0.517914  0.399870  4.313686
H    -1.318688  1.402165  1.044709
H    -2.292879  1.382108  2.938120
C    -2.338712  -0.715904  3.151983
C    -1.589867  -2.044810  3.339900
C    -0.999873  -2.214734  4.715522
O    -1.524096  -2.020636  5.768787
O    0.360842  -2.685868  4.668883
H    -2.980260  -0.805588  2.265308
H    -3.017007  -0.570113  4.005207
H    -0.855877  -2.235541  2.550835
H    -2.333079  -2.855871  3.258837
N    -1.105004  1.724161  5.118607
C    -2.395696  2.421764  5.184569
H    -0.480792  1.840660  5.917435
H    -2.542968  3.068039  4.310875
H    -2.385555  3.057667  6.073889
H    -3.227542  1.713231  5.280180
H    0.543997  -3.020419  5.573963
Ca    1.830699  -1.143745  3.584639
29
Lattice="100 0 0 0 100 0 0 0 100" Properties=species:S:1:pos:R:3
C    1.029898  0.957840  0.058361
C    0.242028  1.345526  1.270899
O    0.464745  2.434342  1.872119
H    1.002124  1.781980  -0.666301
H    0.675468  0.042441  -0.426737
H    2.080565  0.812330  0.348843
N    -0.711273  0.487323  1.684294
C    -1.622580  0.570275  2.842609
C    -2.241054  1.970091  3.011963
O    -1.893517  2.776774  3.950277
H    -0.802426  -0.361439  1.131803
H    -2.475799  -0.057502  2.547873
C    -1.100004  -0.058391  4.174263
C    0.402052  -0.020532  4.488563
C    1.064828  1.326048  4.487108
O    2.261193  1.453771  4.098617
O    0.392535  2.402730  4.789480
H    -1.382369  -1.118777  4.152013
H    -1.683011  0.374074  4.999555
H    0.979785  -0.667337  3.816758
H    0.542981  -0.447771  5.495891
N    -3.229918  2.310736  2.215381
C    -3.981225  3.569898  2.267318
H    -3.534102  1.625129  1.527238
H    -3.471665  4.273663  2.928175
H    -4.991180  3.375051  2.649682
H    -4.053238  3.983303  1.255272
H    -0.979723  2.508472  4.423158
Ca    1.795881  3.459952  3.327525
29
Lattice="100 0 0 0 100 0 0 0 100" Properties=species:S:1:pos:R:3
C    -0.614775  1.276072  -0.633575
C    -0.240315  0.229644  0.354712
O    0.900281  0.203881  0.896291
H    -1.634150  1.177614  -1.017187
H    0.083760  1.185460  -1.480529
H    -0.456253  2.277368  -0.212875
N    -1.125841  -0.758526  0.692838
C    -2.505421  -0.511712  1.096088
C    -2.543626  0.663409  2.122144
O    -1.503754  0.993865  2.761361
H    -0.669874  -1.497894  1.226337
H    -3.098716  -0.201920  0.222591
C    -3.162595  -1.814041  1.642222
C    -2.299037  -2.837296  2.435604
C    -1.571651  -2.319246  3.657284
O    -0.536954  -1.638087  3.562497
O    -2.019951  -2.573450  4.868471
H    -3.554093  -2.373233  0.782757
H    -4.035535  -1.529225  2.244322
H    -1.537767  -3.286296  1.779528
H    -2.968256  -3.663793  2.711436
N    -3.701257  1.289898  2.267985
C    -3.961891  2.403486  3.184079
H    -4.476746  0.993397  1.678570
H    -3.050705  2.631017  3.740778
H    -4.762907  2.128721  3.880535
H    -4.273244  3.284483  2.610308
H    -2.800908  -3.161197  4.873046
Ca    0.556181  0.246601  3.100381
29
Lattice="100 0 0 0 100 0 0 0 100" Properties=species:S:1:pos:R:3
C    0.006909  1.677309  0.014294
C    -0.137122  1.254569  1.433293
O    0.520701  1.803604  2.361154
H    1.074369  1.600859  -0.243398
H    -0.257684  2.737606  -0.097382
H    -0.567103  1.066212  -0.687923
N    -0.987801  0.237581  1.774102
C    -2.377129  0.160658  1.336963
C    -3.053917  1.553542  1.519789
O    -2.560081  2.418033  2.299302
H    -0.846110  -0.056993  2.739724
H    -2.417333  -0.083867  0.264700
C    -3.128900  -0.980321  2.084318
C    -2.770745  -1.292655  3.566586
C    -2.870362  -0.147255  4.550451
O    -2.001100  0.738284  4.613660
O    -3.893868  -0.050229  5.372551
H    -2.941141  -1.914264  1.539236
H    -4.206989  -0.789480  2.001555
H    -1.744952  -1.685076  3.638372
H    -3.421383  -2.121401  3.877879
N    -4.152040  1.792475  0.820304
C    -4.917161  3.043537  0.884778
H    -4.467157  1.084686  0.161280
H    -5.873675  2.890598  0.378418
H    -4.369579  3.852765  0.385713
H    -5.097478  3.320138  1.928707
H    -4.508085  -0.808149  5.311646
Ca    -0.970260  2.556400  3.840731
29
Lattice="100 0 0 0 100 0 0 0 100" Properties=species:S:1:pos:R:3
C    -0.048036  1.241904  0.776329
C    -0.990568  1.590445  1.873837
O    -0.935873  2.702085  2.469926
H    -0.129412  1.968435  -0.043353
H    -0.169296  0.223894  0.395456
H    0.971473  1.347365  1.178063
N    -1.953109  0.704687  2.274041
C    -2.818269  -0.043430  1.364132
C    -3.373254  0.922272  0.285078
O    -3.409631  2.167378  0.524436
H    -2.380250  0.963009  3.161836
H    -2.236249  -0.839215  0.879197
C    -3.961886  -0.729385  2.156220
C    -5.197187  0.107090  2.589513
C    -4.989764  1.170371  3.650928
O    -4.278465  2.174084  3.465199
O    -5.581609  1.069060  4.819271
H    -3.509442  -1.230106  3.024372
H    -4.358568  -1.536501  1.527401
H    -5.963324  -0.604241  2.925492
H    -5.627993  0.628539  1.719829
N    -3.821743  0.444617  -0.866942
C    -3.868508  -0.939312  -1.347395
H    -4.195916  1.155621  -1.497308
H    -4.859031  -1.378815  -1.172759
H    -3.105096  -1.553735  -0.861206
H    -3.671180  -0.939416  -2.424302
H    -6.133399  0.267008  4.907023
Ca    -2.995416  3.526293  2.238687
29
Lattice="100 0 0 0 100 0 0 0 100" Properties=species:S:1:pos:R:3
C    0.421271  1.784035  1.581526
C    0.072086  0.361523  1.865752
O    0.978136  -0.534976  1.862964
H    -0.447130  2.450312  1.560365
H    0.955896  1.851047  0.625153
H    1.117686  2.130412  2.359399
N    -1.201136  0.053601  2.134147
C    -1.734828  -1.237373  2.621321
C    -1.854207  -2.226075  1.440088
O    -0.763102  -2.707591  0.957235
H    -1.870002  0.820654  2.098291
H    -0.970154  -1.670071  3.286835
C    -2.995080  -0.917532  3.445031
C    -3.674827  -2.090275  4.180535
C    -5.010910  -2.472703  3.571784
O    -5.281348  -2.337126  2.380923
O    -5.850176  -2.977490  4.465822
H    -3.732225  -0.412912  2.801153
H    -2.682212  -0.177308  4.193365
H    -3.830772  -1.847241  5.237613
H    -3.053982  -3.001467  4.181693
N    -3.022137  -2.546508  0.950571
C    -3.206772  -3.468038  -0.172535
H    -3.900205  -2.249246  1.452287
H    -4.275688  -3.677045  -0.263859
H    -2.661652  -4.403535  0.000014
H    -2.847996  -3.011190  -1.103222
H    -6.686577  -3.231854  4.021708
Ca    1.325045  -2.455029  1.046040
29
Lattice="100 0 0 0 100 0 0 0 100" Properties=species:S:1:pos:R:3
C    -1.641980  -1.728483  0.608839
C    -0.757329  -0.872022  1.451627
O    0.518170  -0.967195  1.333925
H    -1.439177  -1.501623  -0.447898
H    -2.705245  -1.571613  0.813220
H    -1.389728  -2.786437  0.759301
N    -1.321889  -0.021665  2.300155
C    -0.659863  1.062187  3.039864
C    0.108363  0.540425  4.275998
O    1.103465  -0.238493  4.104861
H    -2.378447  0.053310  2.283784
H    0.144023  1.462067  2.396674
C    -1.649810  2.227522  3.267657
C    -2.984742  1.992761  4.015794
C    -4.098327  1.373554  3.187859
O    -3.929704  0.495787  2.344015
O    -5.287357  1.868136  3.501971
H    -1.874205  2.644672  2.276002
H    -1.099660  3.026208  3.785748
H    -3.345608  2.952203  4.405864
H    -2.885500  1.332139  4.894126
N    -0.216473  0.940162  5.489740
C    0.497244  0.546850  6.710021
H    -0.997221  1.581650  5.588039
H    0.004689  1.018679  7.563826
H    1.540573  0.880882  6.663917
H    0.469788  -0.542086  6.830882
H    -5.980725  1.413804  2.977661
Ca    2.198676  -1.197381  2.539528
29
Lattice="100 0 0 0 100 0 0 0 100" Properties=species:S:1:pos:R:3
C    -1.760187  -1.900208  0.730299
C    -0.841186  -1.057922  1.550323
O    0.429324  -1.198529  1.426491
H    -2.816098  -1.702932  0.937714
H    -1.543188  -2.962902  0.901028
H    -1.556639  -1.701987  -0.332018
N    -1.370787  -0.172395  2.385628
C    -0.666672  0.901979  3.099575
C    0.084912  0.377994  4.346844
O    1.052813  -0.436017  4.181118
H    -2.423653  -0.059479  2.370037
H    0.150911  1.255758  2.446844
C    -1.610509  2.110221  3.299564
C    -2.956575  1.946973  4.047471
C    -4.091922  1.354909  3.229080
O    -3.957589  0.446579  2.411997
O    -5.259349  1.911216  3.520229
H    -1.815510  2.514252  2.298323
H    -1.030249  2.897798  3.801677
H    -3.278805  2.929040  4.414300
H    -2.888345  1.302713  4.940887
N    -0.237435  0.817578  5.547924
C    0.423463  0.456640  6.803775
H    -1.002900  1.483284  5.610719
H    0.817067  1.361871  7.281362
H    1.239759  -0.237772  6.597897
H    -0.302835  -0.016162  7.475826
H    -5.969284  1.473541  3.003944
Ca    2.108468  -1.455043  2.629140
29
Lattice="100 0 0 0 100 0 0 0 100" Properties=species:S:1:pos:R:3
C    -0.637550  -0.420300  0.164247
C    -0.330045  -0.208458  1.604209
O    0.840329  -0.338344  2.060384
H    -0.285436  -1.428758  -0.101349
H    -0.058991  0.277696  -0.456063
H    -1.702328  -0.347107  -0.074490
N    -1.321140  0.123091  2.488422
C    -2.286253  1.193835  2.266099
C    -1.539657  2.468452  1.777743
O    -0.289622  2.579839  1.959943
H    -0.991612  0.064073  3.451359
H    -2.988192  0.893812  1.475737
C    -3.130376  1.452405  3.549968
C    -2.470159  1.265155  4.947028
C    -1.218694  2.070041  5.228067
O    -0.115927  1.753865  4.751396
O    -1.263490  3.142298  5.990397
H    -3.979766  0.757603  3.536164
H    -3.559820  2.460168  3.484199
H    -2.211445  0.207817  5.109916
H    -3.244876  1.492856  5.691957
N    -2.209999  3.427955  1.154687
C    -3.630757  3.508551  0.805778
H    -1.635552  4.227937  0.884562
H    -3.719113  3.920257  -0.205376
H    -4.162154  4.170832  1.501462
H    -4.101040  2.521585  0.817243
H    -2.145977  3.300006  6.379793
Ca    1.345114  1.587339  3.070693
29
Lattice="100 0 0 0 100 0 0 0 100" Properties=species:S:1:pos:R:3
C    -1.527652  -0.470619  0.013665
C    -1.119566  -0.313580  1.441583
O    0.089823  -0.461935  1.782133
H    -1.212621  -1.461399  -0.341279
H    -0.985700  0.268684  -0.592893
H    -2.602831  -0.351499  -0.153882
N    -2.075174  -0.024264  2.343920
C    -1.958130  0.220128  3.797594
C    -0.965548  1.362136  4.111114
O    0.281627  1.144940  4.167580
H    -3.016406  0.058021  1.968759
H    -2.955478  0.585807  4.069529
C    -1.678907  -1.024484  4.709697
C    -1.257287  -2.363662  4.045067
C    -0.066880  -2.992918  4.712576
O    -0.003120  -3.972869  5.377984
O    1.165378  -2.237362  4.475938
H    -2.594786  -1.215476  5.278607
H    -0.935055  -0.722396  5.457753
H    -1.025653  -2.249251  2.979718
H    -2.065497  -3.098572  4.114931
N    -1.479842  2.555926  4.360325
C    -0.712194  3.753296  4.709183
H    -2.490908  2.657842  4.312607
H    -1.203840  4.258441  5.547557
H    -0.671926  4.437404  3.851960
H    0.300293  3.461897  4.997332
H    1.832634  -2.754094  4.977426
Ca    1.631249  -0.283142  3.265515
29
Lattice="100 0 0 0 100 0 0 0 100" Properties=species:S:1:pos:R:3
C    0.634076  0.495083  0.489758
C    -0.598992  1.055271  1.110844
O    -1.058492  2.178301  0.747989
H    1.024812  -0.386777  1.006119
H    1.401156  1.282141  0.511898
H    0.455560  0.261302  -0.569040
N    -1.263326  0.400498  2.089252
C    -1.448567  -1.033732  2.354282
C    -1.257809  -1.910527  1.117285
O    -1.799356  -1.644249  -0.024478
H    -1.962966  0.983035  2.549426
H    -0.738010  -1.371215  3.124918
C    -2.887093  -1.199547  2.931918
C    -4.080991  -0.891471  1.983870
C    -3.920412  0.383453  1.184023
O    -4.229875  1.515580  1.650915
O    -3.367107  0.319867  0.001806
H    -2.937048  -0.552539  3.820377
H    -3.001166  -2.226729  3.300915
H    -4.978785  -0.794723  2.607015
H    -4.246445  -1.723279  1.287195
N    -0.555300  -3.013261  1.241923
C    -0.366353  -4.033778  0.203715
H    -0.101056  -3.177597  2.138659
H    -0.518416  -5.021335  0.652718
H    0.655970  -3.971663  -0.190220
H    -1.083860  -3.873568  -0.603761
H    -2.471456  -0.821767  -0.043781
Ca    -3.103734  2.632617  0.053452
29
Lattice="100 0 0 0 100 0 0 0 100" Properties=species:S:1:pos:R:3
C    0.902449  -0.150529  0.345227
C    0.561953  -0.068407  1.795194
O    1.286412  0.615850  2.588441
H    1.933538  -0.508755  0.227392
H    0.868313  0.863983  -0.077967
H    0.226793  -0.796652  -0.224545
N    -0.522043  -0.713919  2.242535
C    -1.088072  -0.622475  3.597042
C    -0.251782  -1.458395  4.599285
O    0.812970  -0.905144  5.067740
H    -1.043800  -1.258044  1.560119
H    -0.904465  0.409937  3.930255
C    -2.635710  -0.795517  3.598566
C    -3.349117  -1.654797  2.545240
C    -3.263308  -3.159597  2.681471
O    -2.600880  -3.760894  3.521329
O    -4.015911  -3.772506  1.773623
H    -3.045269  0.215978  3.481742
H    -2.937922  -1.116949  4.604264
H    -3.090720  -1.383568  1.508070
H    -4.420967  -1.406407  2.594510
N    -0.635102  -2.654685  4.949695
C    0.063173  -3.513830  5.903364
H    -1.477683  -3.057968  4.461387
H    -0.683749  -4.059399  6.489302
H    0.690625  -2.913260  6.566772
H    0.685812  -4.242285  5.366730
H    -3.965427  -4.742184  1.907519
Ca    2.180196  0.592558  4.514500
29
Lattice="100 0 0 0 100 0 0 0 100" Properties=species:S:1:pos:R:3
C    -1.291239  -1.070462  0.339954
C    -0.964621  -0.650114  1.733373
O    0.229309  -0.669247  2.147659
H    -0.672478  -0.498296  -0.363921
H    -2.347288  -0.948363  0.078875
H    -1.012161  -2.127953  0.222268
N    -1.971130  -0.274153  2.541802
C    -1.922952  0.141148  3.960324
C    -1.053465  1.406675  4.154297
O    0.204782  1.306504  4.273472
H    -2.898138  -0.287361  2.125486
H    -2.962468  0.418391  4.172151
C    -1.517118  -0.947648  5.007704
C    -1.494937  -2.413610  4.564330
C    -0.246771  -2.989185  3.948623
O    -0.168788  -3.898992  3.186424
O    0.986331  -2.398432  4.463952
H    -2.240506  -0.860338  5.827906
H    -0.557031  -0.683011  5.468937
H    -2.324520  -2.675286  3.896138
H    -1.644641  -3.035792  5.464344
N    -1.675552  2.572109  4.215084
C    -1.026355  3.871310  4.405324
H    -2.688939  2.574543  4.124358
H    0.003142  3.715441  4.735102
H    -1.577063  4.436149  5.165328
H    -1.033200  4.435011  3.463777
H    1.642484  -3.114510  4.322757
Ca    1.636313  -0.223529  3.695171
29
Lattice="100 0 0 0 100 0 0 0 100" Properties=species:S:1:pos:R:3
C    1.851831  0.828372  0.521739
C    0.627999  0.166115  1.061487
O    0.691617  -1.020541  1.519576
H    2.584104  0.917219  1.337801
H    1.662581  1.823157  0.105505
H    2.310155  0.192866  -0.246891
N    -0.522824  0.849087  1.063975
C    -1.786668  0.481217  1.731834
C    -2.575554  -0.566713  0.912365
O    -2.050398  -1.736950  0.797796
H    -0.484046  1.787404  0.672844
H    -1.503474  -0.070055  2.643735
C    -2.508881  1.757293  2.213701
C    -2.775535  2.910389  1.214284
C    -4.226254  3.035554  0.788791
O    -4.964457  2.074200  0.592106
O    -4.602273  4.296842  0.634211
H    -1.886453  2.156383  3.024994
H    -3.447791  1.449909  2.693590
H    -2.211360  2.810151  0.270267
H    -2.457288  3.866583  1.643924
N    -3.747126  -0.294584  0.407779
C    -4.558073  -1.270241  -0.323847
H    -4.182059  0.661419  0.540531
H    -5.491792  -0.781264  -0.613016
H    -4.782915  -2.136249  0.310667
H    -4.032002  -1.612774  -1.223047
H    -5.533057  4.326325  0.326090
Ca    -0.350917  -2.854024  1.319222
29
Lattice="100 0 0 0 100 0 0 0 100" Properties=species:S:1:pos:R:3
C    0.412204  0.423867  0.831235
C    0.143343  -0.445911  2.008813
O    1.066132  -1.136299  2.538707
H    1.278922  1.054422  1.077722
H    -0.426750  1.069881  0.556555
H    0.711599  -0.189273  -0.030498
N    -1.079100  -0.514270  2.583712
C    -2.415909  -0.418755  1.964802
C    -3.405513  -0.941522  3.002868
O    -3.198745  -2.065470  3.613439
H    -1.050816  -1.028985  3.461038
H    -2.652536  0.634120  1.751155
C    -2.557683  -1.217491  0.631985
C    -2.445253  -2.763419  0.682714
C    -1.201870  -3.242577  1.391442
O    -0.124895  -3.451376  0.769212
O    -1.216191  -3.355347  2.694449
H    -1.813641  -0.818675  -0.068888
H    -3.536382  -0.965397  0.200677
H    -2.413128  -3.126967  -0.351296
H    -3.327632  -3.207087  1.163132
N    -4.495864  -0.263980  3.263854
C    -5.571326  -0.682863  4.172384
H    -4.598076  0.645280  2.816130
H    -6.533416  -0.493590  3.684276
H    -5.513907  -0.097089  5.098507
H    -5.466261  -1.745608  4.400642
H    -2.383492  -2.642982  3.250188
Ca    1.145206  -3.334086  2.592772
29
Lattice="100 0 0 0 100 0 0 0 100" Properties=species:S:1:pos:R:3
C    -1.565952  -2.017327  0.716037
C    -0.760083  -1.013035  1.464123
O    0.519074  -1.064485  1.451462
H    -2.644285  -1.886869  0.850850
H    -1.276633  -3.029735  1.027233
H    -1.326809  -1.932380  -0.354112
N    -1.380457  -0.044057  2.140209
C    -0.653700  1.017139  2.854446
C    0.027710  0.406410  4.099206
O    1.295194  0.207937  4.053875
H    -2.391426  -0.096008  2.267098
H    0.181324  1.289490  2.193872
C    -1.457945  2.334363  3.007392
C    -2.495701  2.562735  4.122250
C    -3.597354  1.536177  4.206529
O    -3.374994  0.320467  4.214055
O    -4.809854  2.059411  4.290961
H    -1.926970  2.514228  2.028210
H    -0.707654  3.128853  3.119216
H    -2.929963  3.559831  3.983506
H    -2.008003  2.583254  5.110599
N    -0.716633  0.049259  5.119594
C    -0.227555  -0.577863  6.346187
H    -1.743472  0.125525  4.971655
H    0.839330  -0.375279  6.468187
H    -0.400314  -1.662054  6.314096
H    -0.778240  -0.163588  7.197294
H    -5.473349  1.344448  4.398141
Ca    2.349714  -0.767848  2.480831
29
Lattice="100 0 0 0 100 0 0 0 100" Properties=species:S:1:pos:R:3
C    0.711615  0.093798  0.376373
C    0.114073  -0.051524  1.733380
O    0.162985  -1.150312  2.357753
H    0.266357  -0.655882  -0.292307
H    1.786869  -0.127129  0.431362
H    0.571263  1.089666  -0.056528
N    -0.492058  1.031723  2.291203
C    -0.977499  0.926783  3.654233
C    -2.452302  1.154138  3.915068
O    -2.988149  0.407679  4.838979
H    -0.371509  1.925840  1.821688
H    -0.913563  -0.151644  3.799716
C    -0.067885  1.572889  4.742278
C    -0.072590  0.782137  6.086645
C    0.038624  -0.681859  5.745976
O    1.164503  -1.222865  5.540351
O    -1.049148  -1.337104  5.437946
H    -0.342050  2.618320  4.933341
H    0.952173  1.570240  4.336193
H    -0.985775  0.971839  6.664094
H    0.788180  1.099614  6.685527
N    -3.195071  2.045508  3.312438
C    -4.623867  2.289492  3.566629
H    -2.747910  2.637053  2.615935
H    -5.039227  1.460500  4.143518
H    -5.140517  2.376128  2.605033
H    -4.738306  3.225082  4.128098
H    -2.333621  -0.310098  5.166896
Ca    0.322773  -2.604264  4.047530
29
Lattice="100 0 0 0 100 0 0 0 100" Properties=species:S:1:pos:R:3
C    0.370079  0.151348  -0.092473
C    0.207768  0.075448  1.390367
O    1.227653  -0.127510  2.128084
H    1.138099  0.893689  -0.345061
H    -0.556161  0.391901  -0.624102
H    0.741376  -0.821541  -0.447411
N    -1.019601  0.222502  1.900686
C    -1.538103  -0.007578  3.265968
C    -1.035172  0.993913  4.321540
O    0.206689  1.281475  4.450517
H    -1.745688  0.398911  1.210763
H    -2.613210  0.179346  3.165872
C    -1.379976  -1.482360  3.714479
C    -2.145813  -1.862070  4.999817
C    -3.623339  -1.505000  4.974944
O    -4.050874  -0.360520  4.837348
O    -4.408126  -2.566831  5.125802
H    -0.319029  -1.731552  3.856060
H    -1.733945  -2.105445  2.880967
H    -1.714747  -1.355058  5.876879
H    -2.032935  -2.938590  5.169147
N    -1.960230  1.482425  5.116005
C    -1.738848  2.397501  6.231479
H    -2.905012  1.061655  5.007072
H    -2.417520  3.252408  6.129049
H    -0.704235  2.746810  6.231580
H    -1.960408  1.888187  7.178154
H    -5.345691  -2.277582  5.134038
Ca    2.136812  0.749233  3.811725
29
Lattice="100 0 0 0 100 0 0 0 100" Properties=species:S:1:pos:R:3
C    -0.391080  0.558690  0.203826
C    -0.263802  0.037888  1.593902
O    0.587803  -0.885683  1.862412
H    -0.672936  -0.262590  -0.469727
H    0.589448  0.922573  -0.133253
H    -1.128062  1.363429  0.122170
N    -1.039028  0.543457  2.547113
C    -0.890578  0.214123  3.969617
C    -1.288226  -1.255889  4.228592
O    -0.341194  -2.106970  4.377096
H    -1.632876  1.399234  2.356436
H    0.185773  0.237788  4.207612
C    -1.582465  1.244023  4.885659
C    -1.140873  2.706855  4.692882
C    -1.855103  3.428153  3.564953
O    -2.284397  2.881536  2.547270
O    -1.964552  4.729625  3.790464
H    -1.348610  0.948565  5.917581
H    -2.672329  1.189883  4.791166
H    -0.057797  2.789468  4.501748
H    -1.313697  3.267846  5.619571
N    -2.540012  -1.677313  4.274495
C    -3.801821  -0.966213  4.037932
H    -2.626897  -2.671433  4.491915
H    -3.663661  -0.142795  3.332653
H    -4.223186  -0.594650  4.980259
H    -4.507962  -1.678733  3.599184
H    -2.404929  5.158949  3.026705
Ca    1.309365  -2.446964  3.063847
29
Lattice="100 0 0 0 100 0 0 0 100" Properties=species:S:1:pos:R:3
C    0.134580  -0.805268  -0.326140
C    0.069327  -0.376121  1.102942
O    1.146495  -0.158775  1.749995
H    0.651063  -1.775642  -0.370648
H    0.744946  -0.096789  -0.900861
H    -0.847362  -0.904784  -0.799853
N    -1.133979  -0.239272  1.670384
C    -1.511457  -0.037359  3.082119
C    -1.122919  1.319402  3.692993
O    0.006740  1.880338  3.472010
H    -1.919162  -0.409703  1.047439
H    -2.605900  -0.031850  3.053481
C    -1.077570  -1.206422  4.022250
C    -2.193814  -2.224429  4.272107
C    -3.404926  -1.640164  4.979486
O    -3.627842  -0.440348  5.112747
O    -4.216662  -2.593218  5.427242
H    -0.752934  -0.790425  4.986177
H    -0.207053  -1.718859  3.593481
H    -1.815721  -3.062653  4.873421
H    -2.545596  -2.684508  3.334103
N    -2.010292  1.821703  4.522075
C    -1.855181  3.044280  5.305391
H    -2.818691  1.209791  4.726965
H    -2.787492  3.617036  5.251073
H    -1.033973  3.642881  4.905140
H    -1.657226  2.794225  6.356014
H    -4.997301  -2.181256  5.853282
Ca    1.965186  1.444153  2.849838
29
Lattice="100 0 0 0 100 0 0 0 100" Properties=species:S:1:pos:R:3
C    -0.866154  2.051499  2.536904
C    -0.021661  1.014887  1.890986
O    1.217050  1.388306  1.668802
H    -1.368213  1.660945  3.431223
H    -1.635727  2.407041  1.835228
H    -0.240816  2.903260  2.819516
N    -0.431639  -0.184793  1.547247
C    -1.804938  -0.700423  1.630808
C    -1.874752  -1.897025  2.610451
O    -1.033607  -2.837512  2.592629
H    0.224178  -0.853383  1.066249
H    -2.436803  0.096844  2.037631
C    -2.362522  -1.073635  0.214014
C    -1.339904  -1.509497  -0.867348
C    -0.457902  -2.620259  -0.359264
O    -0.856439  -3.823022  -0.371588
O    0.645628  -2.310835  0.256566
H    -2.893300  -0.195626  -0.175226
H    -3.116688  -1.861692  0.343373
H    -0.721421  -0.661731  -1.187562
H    -1.906558  -1.862446  -1.737331
N    -2.901961  -1.901081  3.449980
C    -3.191950  -2.991075  4.386733
H    -3.552771  -1.121165  3.424956
H    -3.999170  -2.670699  5.050279
H    -2.302535  -3.219596  4.983878
H    -3.509457  -3.890027  3.843548
H    1.766227  0.726285  1.200480
Ca    0.308159  -4.193626  1.455372
29
Lattice="100 0 0 0 100 0 0 0 100" Properties=species:S:1:pos:R:3
C    1.099791  0.051356  1.424718
C    0.345922  -0.044287  2.706226
O    0.944091  -0.261452  3.801206
H    0.458708  0.075363  0.538122
H    1.753757  -0.829862  1.359528
H    1.758041  0.931129  1.433366
N    -0.999217  0.079891  2.749247
C    -1.936296  0.860774  1.929611
C    -1.290531  2.061195  1.247992
O    -0.482301  2.864013  1.863245
H    -1.394050  -0.199639  3.647281
H    -2.388106  0.221644  1.159237
C    -3.078444  1.334866  2.881355
C    -2.700264  2.339607  4.006762
C    -1.432943  1.982720  4.755342
O    -1.426087  1.163682  5.717059
O    -0.296673  2.476430  4.340724
H    -3.508024  0.422089  3.320117
H    -3.878070  1.783366  2.277930
H    -3.529630  2.354120  4.725030
H    -2.592747  3.353859  3.601270
N    -1.581929  2.356442  0.000639
C    -2.435564  1.624966  -0.947189
H    -1.170556  3.231776  -0.331259
H    -2.283162  2.063940  -1.936872
H    -3.494712  1.725512  -0.680593
H    -2.156080  0.566377  -0.994832
H    -0.382803  2.724718  2.909953
Ca    0.814511  0.920529  5.662495
29
Lattice="100 0 0 0 100 0 0 0 100" Properties=species:S:1:pos:R:3
C    0.805901  1.493827  1.557938
C    0.102133  0.205738  1.820542
O    0.766034  -0.869809  1.986854
H    1.458270  1.715318  2.415137
H    0.125431  2.336776  1.400266
H    1.459227  1.384812  0.682231
N    -1.234387  0.198279  1.894789
C    -2.057212  -0.960590  2.301818
C    -2.193537  -1.923137  1.102225
O    -1.214016  -2.692655  0.823775
H    -1.712521  1.084917  1.748183
H    -1.467087  -1.513898  3.045157
C    -3.357602  -0.478383  2.975090
C    -3.912046  -1.397103  4.075191
C    -3.994868  -2.869166  3.728279
O    -3.237426  -3.434367  2.948034
O    -4.958334  -3.485833  4.412976
H    -4.138954  -0.264455  2.229361
H    -3.147275  0.491143  3.448447
H    -4.896714  -1.038788  4.398905
H    -3.270807  -1.335817  4.970716
N    -3.249419  -1.872208  0.316882
C    -3.451227  -2.738179  -0.848067
H    -4.021026  -1.273928  0.595588
H    -4.333819  -2.388854  -1.389723
H    -3.607335  -3.774906  -0.523992
H    -2.579244  -2.691622  -1.508567
H    -4.935660  -4.444222  4.211223
Ca    0.786521  -2.924888  1.451742
29
Lattice="100 0 0 0 100 0 0 0 100" Properties=species:S:1:pos:R:3
C    0.198781  0.345254  1.144098
C    -0.142443  -0.596751  2.245028
O    0.757804  -1.262599  2.840704
H    0.617428  -0.207722  0.291290
H    1.000462  1.003703  1.508851
H    -0.641286  0.962316  0.812193
N    -1.413140  -0.762179  2.677343
C    -2.677113  -0.697086  1.919664
C    -3.742641  -1.329460  2.805174
O    -3.518799  -2.457596  3.407736
H    -1.450533  -1.321687  3.526429
H    -2.943150  0.350589  1.727916
C    -2.636524  -1.436922  0.544531
C    -2.438561  -2.974929  0.542978
C    -1.246984  -3.420274  1.356599
O    -0.101054  -3.534563  0.842578
O    -1.388340  -3.604582  2.643621
H    -1.849925  -0.963597  -0.056306
H    -3.579159  -1.217760  0.023681
H    -2.279894  -3.286515  -0.496406
H    -3.337120  -3.489175  0.909731
N    -4.923517  -0.784081  2.965302
C    -5.412944  0.503891  2.450404
H    -5.576123  -1.339544  3.523757
H    -4.732461  1.318081  2.724031
H    -6.383981  0.698120  2.913416
H    -5.547322  0.464770  1.362737
H    -2.639834  -2.976128  3.110940
Ca    0.962530  -3.452967  2.798213
29
Lattice="100 0 0 0 100 0 0 0 100" Properties=species:S:1:pos:R:3
C    0.846223  -0.181223  0.240389
C    0.405771  -0.047121  1.657734
O    1.193643  -0.297664  2.615411
H    1.692108  0.497354  0.061470
H    0.054106  0.035872  -0.483706
H    1.216132  -1.202552  0.075453
N    -0.870017  0.352450  1.899743
C    -1.283169  0.574169  3.273686
C    -2.443907  -0.227314  3.827607
O    -2.283731  -0.702854  5.031750
H    -1.430740  0.643869  1.104498
H    -0.451478  0.100781  3.794744
C    -1.301490  2.054480  3.758121
C    -0.885200  2.192291  5.254864
C    0.337424  1.334768  5.467094
O    1.494959  1.771719  5.202115
O    0.179373  0.060581  5.713857
H    -2.281243  2.525805  3.608132
H    -0.577806  2.596895  3.135428
H    -1.692116  1.879598  5.929425
H    -0.649989  3.242475  5.460495
N    -3.595311  -0.450479  3.247150
C    -4.064506  0.048881  1.951315
H    -4.246591  -1.027847  3.785512
H    -3.663753  1.049206  1.754782
H    -5.154997  0.130755  1.994232
H    -3.798229  -0.646575  1.145377
H    -1.356154  -0.479094  5.409512
Ca    2.198924  -0.229104  4.603311
29
Lattice="100 0 0 0 100 0 0 0 100" Properties=species:S:1:pos:R:3
C    -0.862243  -1.421981  0.393957
C    -0.551693  -0.505260  1.530002
O    0.666867  -0.215238  1.793298
H    -0.324774  -2.368696  0.543560
H    -0.479883  -0.985278  -0.539140
H    -1.932098  -1.623218  0.282220
N    -1.563162  -0.007064  2.235783
C    -1.567847  0.748365  3.506473
C    -0.864913  2.110582  3.443396
O    0.401115  2.218576  3.336614
H    -2.490592  -0.416188  2.071711
H    -2.635709  0.946269  3.656200
C    -1.094962  -0.084905  4.720211
C    -1.723066  -1.490175  4.829164
C    -3.219933  -1.555292  4.564669
O    -3.759995  -1.070505  3.576516
O    -3.870671  -2.228389  5.512055
H    -1.327613  0.499483  5.622321
H    -0.001821  -0.203435  4.703506
H    -1.503421  -1.904206  5.819457
H    -1.259424  -2.170502  4.097838
N    -1.633086  3.178397  3.569308
C    -1.169498  4.565961  3.614127
H    -2.637590  3.027097  3.633003
H    -1.731075  5.101111  4.387196
H    -1.343620  5.051839  2.645357
H    -0.103678  4.587167  3.852415
H    -4.818674  -2.288835  5.267959
Ca    2.053087  1.147357  2.547643
29
Lattice="100 0 0 0 100 0 0 0 100" Properties=species:S:1:pos:R:3
C    0.628651  0.344524  -0.215087
C    0.097449  1.071870  0.974644
O    0.554582  2.235102  1.257179
H    0.203659  -0.657221  -0.329354
H    1.721636  0.272377  -0.130824
H    0.416851  0.930560  -1.120539
N    -0.846675  0.479694  1.699492
C    -1.407392  0.832914  3.020099
C    -2.007252  2.241762  3.111379
O    -1.284615  3.289352  3.180753
H    -0.952069  -0.538269  1.556961
H    -2.250083  0.135957  3.125052
C    -0.412637  0.541775  4.178988
C    -0.479580  -0.885779  4.745827
C    -0.327862  -2.043750  3.772695
O    -0.640732  -2.030583  2.586822
O    0.146124  -3.124465  4.390040
H    -0.625170  1.226021  5.012535
H    0.607419  0.770547  3.837518
H    -1.450469  -1.044815  5.245772
H    0.270164  -0.997612  5.539329
N    -3.324936  2.319404  3.192774
C    -4.095350  3.551965  3.366577
H    -3.853265  1.453248  3.116401
H    -4.950425  3.342830  4.017347
H    -4.464715  3.908885  2.396337
H    -3.463356  4.315912  3.826004
H    0.160532  -3.874622  3.759221
Ca    0.491144  4.035578  2.287682
29
Lattice="100 0 0 0 100 0 0 0 100" Properties=species:S:1:pos:R:3
C    -1.298938  2.218317  2.068716
C    -0.342488  1.170989  1.629382
O    0.888994  1.596618  1.470711
H    -1.889165  1.889431  2.933131
H    -1.991172  2.465961  1.249586
H    -0.746390  3.124681  2.332987
N    -0.652256  -0.084784  1.400527
C    -1.998017  -0.669066  1.425109
C    -2.105258  -1.744282  2.528980
O    -1.146342  -2.524752  2.795641
H    0.084386  -0.760198  1.073309
H    -2.705225  0.130341  1.665688
C    -2.395590  -1.253566  0.024551
C    -1.249460  -1.795900  -0.869376
C    -0.367786  -2.754115  -0.108793
O    -0.714635  -3.960425  0.064531
O    0.671302  -2.282919  0.515749
H    -2.902956  -0.460043  -0.538228
H    -3.136522  -2.048237  0.185856
H    -0.641129  -0.973986  -1.266675
H    -1.708379  -2.317508  -1.717978
N    -3.263131  -1.850445  3.170411
C    -4.485403  -1.053475  3.003570
H    -3.294511  -2.601279  3.859734
H    -5.240570  -1.452633  3.686021
H    -4.877793  -1.127563  1.982394
H    -4.315872  -0.002123  3.268988
H    1.514001  0.923334  1.131222
Ca    0.349729  -3.955977  1.994483
29
Lattice="100 0 0 0 100 0 0 0 100" Properties=species:S:1:pos:R:3
C    0.958495  -0.803973  0.422995
C    0.496565  0.464821  1.055347
O    1.318368  1.397051  1.315228
H    1.569265  -0.577963  -0.460415
H    0.140672  -1.475825  0.143034
H    1.615481  -1.325493  1.135573
N    -0.810429  0.610558  1.339195
C    -1.428775  1.674587  2.150463
C    -1.462205  3.094061  1.537866
O    -2.119411  3.957184  2.079049
H    -1.410115  -0.177239  1.104704
H    -2.496951  1.419442  2.192417
C    -0.875884  1.614799  3.614557
C    -1.123826  2.815650  4.530215
C    -0.267901  4.019997  4.236004
O    0.666357  3.996391  3.407025
O    -0.460341  5.143761  4.879481
H    0.201589  1.412219  3.579887
H    -1.334715  0.734253  4.081151
H    -0.884555  2.512656  5.565141
H    -2.178775  3.126111  4.543272
N    -0.670577  3.378159  0.397247
C    -1.019290  4.625639  -0.339166
H    -0.590089  2.568383  -0.223623
H    -0.331174  4.738485  -1.183846
H    -0.934274  5.485055  0.333923
H    -2.049268  4.592685  -0.715186
H    -1.206616  5.102078  5.511030
Ca    1.635679  3.504316  1.545390
29
Lattice="100 0 0 0 100 0 0 0 100" Properties=species:S:1:pos:R:3
C    0.588436  1.622026  0.919002
C    0.349554  0.657849  2.033477
O    1.213144  0.550550  2.970720
H    -0.197773  1.606373  0.157928
H    1.555787  1.391649  0.451375
H    0.669956  2.637971  1.329790
N    -0.771361  -0.060154  2.016827
C    -1.193334  -1.213965  2.837576
C    -1.358526  -0.916518  4.328812
O    -0.358865  -0.641349  5.076419
H    -1.322722  -0.031358  1.151817
H    -2.187263  -1.431978  2.437543
C    -0.339073  -2.484185  2.611383
C    -0.088026  -2.838813  1.131129
C    -1.299503  -2.723698  0.218156
O    -2.027370  -1.738421  0.168798
O    -1.457190  -3.802905  -0.546924
H    -0.858188  -3.315136  3.111426
H    0.636765  -2.387353  3.108488
H    0.325633  -3.851625  1.071227
H    0.673529  -2.167214  0.704693
N    -2.560479  -1.010007  4.871248
C    -3.849892  -1.312005  4.232477
H    -2.576190  -0.871076  5.882670
H    -4.638479  -1.097993  4.959180
H    -3.912877  -2.371394  3.954335
H    -4.013835  -0.678981  3.353866
H    -2.212322  -3.656273  -1.155288
Ca    1.598720  0.158068  4.984660
29
Lattice="100 0 0 0 100 0 0 0 100" Properties=species:S:1:pos:R:3
C    0.608037  0.978462  0.379959
C    0.407124  0.459581  1.765635
O    1.413999  0.089870  2.453643
H    1.073149  0.185644  -0.223895
H    1.317228  1.816490  0.400287
H    -0.318129  1.300352  -0.106896
N    -0.840405  0.395313  2.245498
C    -1.364836  -0.222351  3.482956
C    -0.948624  0.503267  4.763013
O    0.288077  0.627913  5.078075
H    -1.558761  0.736171  1.611822
H    -2.452235  -0.135353  3.389696
C    -1.072113  -1.737838  3.608358
C    -1.821925  -2.598558  2.587627
C    -3.333130  -2.549897  2.756839
O    -3.921886  -1.734643  3.449735
O    -3.931644  -3.503580  2.039360
H    -1.367243  -2.042594  4.623033
H    0.006233  -1.931181  3.517898
H    -1.498548  -3.644835  2.674047
H    -1.585734  -2.311607  1.550636
N    -1.872854  0.945704  5.593292
C    -3.338891  0.908586  5.476494
H    -1.498748  1.377535  6.440123
H    -3.751707  0.916535  6.489788
H    -3.674146  -0.002313  4.970167
H    -3.700570  1.798021  4.944802
H    -4.900975  -3.433654  2.163835
Ca    2.239405  0.241650  4.385586
29
Lattice="100 0 0 0 100 0 0 0 100" Properties=species:S:1:pos:R:3
C    -1.082888  0.958985  1.025616
C    -0.730678  0.530597  2.407361
O    0.325048  0.989320  2.980890
H    -1.227037  2.048929  1.017747
H    -1.990284  0.473122  0.654042
H    -0.245395  0.744930  0.348038
N    -1.522077  -0.322481  3.047754
C    -1.307422  -0.694145  4.446229
C    -0.026445  -1.549920  4.593206
O    0.984569  -0.971015  5.131008
H    -2.404751  -0.710077  2.621089
H    -1.019440  0.227723  4.974338
C    -2.603603  -1.116759  5.182950
C    -3.482124  -2.314044  4.792358
C    -4.166181  -2.252286  3.442115
O    -3.769955  -1.606907  2.470663
O    -5.253733  -3.011953  3.406336
H    -3.231926  -0.213449  5.177841
H    -2.314658  -1.260561  6.234002
H    -4.268409  -2.406053  5.554609
H    -2.944501  -3.271163  4.845346
N    0.112585  -2.790629  4.159180
C    -0.771807  -3.633542  3.353303
H    1.028196  -3.191783  4.370667
H    -1.204943  -4.434674  3.964044
H    -0.171540  -4.093109  2.559410
H    -1.559627  -3.040085  2.886354
H    -5.655640  -2.966579  2.513182
Ca    1.831995  0.877607  4.443699
29
Lattice="100 0 0 0 100 0 0 0 100" Properties=species:S:1:pos:R:3
C    -0.108325  -0.305546  0.019325
C    0.031586  -0.183541  1.499987
O    1.169150  -0.364021  2.045774
H    0.606334  0.367765  -0.472413
H    -1.118207  -0.090823  -0.344375
H    0.166907  -1.329268  -0.273444
N    -1.054092  0.113954  2.222359
C    -1.237752  0.139600  3.692045
C    -0.418951  1.251889  4.359134
O    0.845329  1.120426  4.526374
H    -1.911326  0.233229  1.687959
H    -2.297677  0.372505  3.839795
C    -1.014659  -1.242683  4.343413
C    -1.383900  -1.329476  5.831992
C    -2.847501  -1.036828  6.125846
O    -3.538829  -0.267897  5.475775
O    -3.272242  -1.707400  7.199511
H    0.027742  -1.572438  4.220471
H    -1.623174  -1.958450  3.772851
H    -0.788615  -0.629234  6.441943
H    -1.139661  -2.330242  6.209152
N    -1.018531  2.341517  4.798944
C    -2.434546  2.731964  4.711678
H    -0.389681  3.013632  5.241967
H    -2.600376  3.535944  5.434199
H    -3.086811  1.890165  4.968067
H    -2.667045  3.111751  3.708873
H    -4.206763  -1.468356  7.373410
Ca    2.481717  0.150376  3.604601
29
Lattice="100 0 0 0 100 0 0 0 100" Properties=species:S:1:pos:R:3
C    -0.558493  1.765308  -0.360340
C    -0.251072  1.744144  1.097733
O    0.731837  2.417831  1.559212
H    0.345112  1.533706  -0.938158
H    -0.859710  2.788027  -0.633609
H    -1.359742  1.073910  -0.639023
N    -1.029774  1.026647  1.909335
C    -1.026985  1.074745  3.382631
C    0.152567  0.250224  3.945445
O    1.322671  0.761409  3.919042
H    -1.837444  0.547299  1.490551
H    -0.807948  2.114940  3.676183
C    -2.414039  0.696294  3.928477
C    -3.537629  1.666916  3.530311
C    -4.017378  1.656304  2.089884
O    -4.541962  2.578509  1.528923
O    -3.808409  0.427249  1.478249
H    -2.346596  0.692183  5.025500
H    -2.691625  -0.322568  3.613753
H    -3.290052  2.706489  3.782690
H    -4.427780  1.421046  4.131318
N    -0.069958  -0.948924  4.441846
C    0.937630  -1.844506  5.014449
H    -1.031668  -1.283559  4.434062
H    1.868442  -1.294741  5.167709
H    1.111680  -2.689480  4.336247
H    0.570474  -2.225955  5.973648
H    -4.294753  0.454306  0.628110
Ca    2.337163  2.345821  2.914593
29
Lattice="100 0 0 0 100 0 0 0 100" Properties=species:S:1:pos:R:3
C    0.628439  0.840092  0.376647
C    0.057722  1.018347  1.740670
O    0.514797  1.944238  2.516415
H    1.702445  0.622162  0.461663
H    0.533190  1.778490  -0.186534
H    0.142718  0.033458  -0.181041
N    -0.910281  0.227403  2.156595
C    -1.556944  0.235591  3.464949
C    -2.231174  -1.169168  3.532572
O    -2.575982  -1.684715  2.471730
H    -1.305831  -0.516681  1.556659
H    -0.789240  0.360217  4.244182
C    -2.628818  1.358868  3.536065
C    -3.060413  1.773555  4.944002
C    -2.072943  2.625614  5.698657
O    -1.002692  3.036003  5.203142
O    -2.321815  2.986176  6.935884
H    -3.515036  1.019469  2.983119
H    -2.261526  2.242317  2.995584
H    -3.322446  0.901851  5.567732
H    -3.994373  2.359853  4.883167
N    -2.450313  -1.688076  4.756407
C    -3.100167  -2.990298  4.939619
H    -1.950328  -1.297636  5.547865
H    -3.566461  -3.021139  5.929016
H    -2.374969  -3.809615  4.851507
H    -3.866295  -3.114656  4.168993
H    -3.181891  2.657934  7.268423
Ca    0.723056  3.396981  3.960775
29
Lattice="100 0 0 0 100 0 0 0 100" Properties=species:S:1:pos:R:3
C    -1.602364  -1.879653  0.460714
C    -0.945262  -0.725314  1.156431
O    0.280112  -0.540663  1.136167
H    -1.231767  -2.811067  0.910801
H    -1.284798  -1.889568  -0.589292
H    -2.696395  -1.870270  0.512858
N    -1.768886  0.144702  1.833268
C    -1.329596  1.208682  2.732156
C    -0.498104  2.354262  2.131675
O    -0.686062  3.528371  2.644107
H    -2.769823  0.014211  1.735849
H    -2.258873  1.705829  3.041167
C    -0.592183  0.678895  4.004639
C    -1.508341  0.391613  5.195759
C    -2.051101  1.614919  5.892482
O    -1.800174  2.781586  5.522108
O    -2.826056  1.487658  6.943079
H    0.187793  1.389219  4.313294
H    -0.056587  -0.237473  3.729834
H    -0.965544  -0.197489  5.955016
H    -2.365010  -0.242255  4.906546
N    0.391183  2.108631  1.210727
C    1.261906  3.088133  0.569735
H    0.514068  1.076954  1.013282
H    2.294568  2.944928  0.913562
H    0.930064  4.103136  0.800954
H    1.232946  2.928573  -0.514047
H    -2.977737  0.555683  7.201200
Ca    -1.230588  4.524145  4.380403
29
Lattice="100 0 0 0 100 0 0 0 100" Properties=species:S:1:pos:R:3
C    -0.959499  -0.478213  -0.158301
C    -0.654185  0.500436  0.926648
O    0.432342  1.165837  0.892711
H    -0.867197  0.010298  -1.136776
H    -1.950120  -0.935935  -0.071181
H    -0.198063  -1.272121  -0.127377
N    -1.541774  0.646549  1.917175
C    -1.427596  1.341937  3.217247
C    -1.385225  2.876299  3.117958
O    -0.543060  3.474652  2.366009
H    -2.374202  0.068685  1.829321
H    -2.369411  1.086055  3.719057
C    -0.276467  0.797851  4.098777
C    -0.402875  1.214746  5.576937
C    -1.698649  0.695412  6.180125
O    -1.896321  -0.434617  6.536011
O    -2.674286  1.676343  6.215810
H    0.700065  1.117120  3.708685
H    -0.302330  -0.298712  4.030505
H    -0.324411  2.301763  5.706251
H    0.418673  0.751017  6.136278
N    -2.209250  3.536410  3.905767
C    -2.279143  4.989729  4.050356
H    -2.768075  2.979904  4.561768
H    -3.313107  5.316409  3.888485
H    -1.624189  5.466285  3.318595
H    -1.973741  5.272501  5.065654
H    -3.453598  1.281349  6.661067
Ca    1.107459  3.145787  1.086591
29
Lattice="100 0 0 0 100 0 0 0 100" Properties=species:S:1:pos:R:3
C    0.295752  -0.115871  0.100750
C    -0.349056  0.664108  1.196004
O    -0.397313  1.936917  1.138027
H    0.327265  -1.193105  0.293280
H    1.314697  0.255182  -0.069661
H    -0.266686  0.063754  -0.827664
N    -0.885923  0.005406  2.228811
C    -1.736168  0.564288  3.300806
C    -0.859002  1.283101  4.351026
O    -0.337622  2.409653  4.031335
H    -0.801051  -1.009402  2.215328
H    -2.349417  1.358972  2.845107
C    -2.656025  -0.554931  3.808093
C    -3.728132  -0.114177  4.833220
C    -3.771835  -0.952048  6.100535
O    -4.757251  -1.347638  6.652155
O    -2.490838  -1.191407  6.583293
H    -2.042890  -1.371001  4.219319
H    -3.160768  -0.974273  2.927602
H    -4.730899  -0.151820  4.396826
H    -3.576296  0.928259  5.158738
N    -0.660747  0.753589  5.534894
C    0.149306  1.377394  6.584988
H    -1.165722  -0.105761  5.799423
H    -0.062094  0.865333  7.527137
H    -0.101951  2.439376  6.680110
H    1.217119  1.278214  6.352873
H    -2.585574  -1.727043  7.397402
Ca    -0.040299  3.641188  2.332069
29
Lattice="100 0 0 0 100 0 0 0 100" Properties=species:S:1:pos:R:3
C    -0.519722  -1.164332  0.561459
C    -1.029761  -0.699665  1.893341
O    -1.210799  -1.429762  2.858169
H    -0.246351  -0.348198  -0.117101
H    -1.300898  -1.770771  0.081637
H    0.341920  -1.824017  0.715331
N    -1.346730  0.672019  1.991662
C    -1.718489  1.167789  3.296438
C    -3.119357  1.762623  3.359285
O    -3.584089  2.110991  4.506633
H    -0.903917  1.303099  1.328039
H    -1.813912  0.225530  3.879872
C    -0.641120  2.066423  3.956668
C    0.359051  1.270563  4.802220
C    -0.207105  0.740928  6.094371
O    -1.306691  1.119108  6.556211
O    0.457648  -0.132957  6.806144
H    -1.102463  2.853635  4.568278
H    -0.088458  2.599045  3.171470
H    1.220920  1.904094  5.077137
H    0.781437  0.426243  4.233680
N    -3.830460  1.840981  2.259135
C    -5.210131  2.306322  2.137176
H    -3.363460  1.473303  1.427228
H    -5.267774  3.056091  1.340015
H    -5.531022  2.751489  3.081463
H    -5.864698  1.463531  1.881960
H    1.303749  -0.402475  6.394399
Ca    -3.305317  1.889955  6.572701
29
Lattice="100 0 0 0 100 0 0 0 100" Properties=species:S:1:pos:R:3
C    0.079485  -1.171176  -0.329385
C    0.168730  -0.722231  1.088874
O    1.261529  -0.829573  1.733342
H    0.800111  -0.580471  -0.914504
H    -0.911983  -1.055277  -0.774998
H    0.395226  -2.219197  -0.412674
N    -0.883862  -0.175610  1.720562
C    -2.319968  -0.355250  1.427397
C    -3.097462  0.581068  2.352236
O    -3.061194  0.401351  3.620035
H    -0.668298  0.140884  2.665973
H    -2.503301  -0.059482  0.387622
C    -2.845835  -1.824722  1.658574
C    -1.886067  -2.803681  2.356907
C    -1.108416  -2.276969  3.549702
O    0.076008  -2.758308  3.723610
O    -1.560318  -1.387590  4.316370
H    -3.102457  -2.250961  0.681482
H    -3.791126  -1.765756  2.213026
H    -1.164414  -3.229778  1.649103
H    -2.476585  -3.663156  2.714704
N    -3.837860  1.538011  1.837201
C    -4.690839  2.451505  2.606710
H    -3.813793  1.663302  0.827915
H    -4.805593  2.069885  3.623768
H    -5.668204  2.516944  2.116703
H    -4.231858  3.447606  2.635509
H    -2.467358  -0.489413  3.942220
Ca    1.997053  -2.046806  3.373429
29
Lattice="100 0 0 0 100 0 0 0 100" Properties=species:S:1:pos:R:3
C    0.361658  0.567327  -0.305559
C    -0.114180  -0.415922  0.695262
O    0.304422  -1.634284  0.533670
H    -0.064112  1.564486  -0.158528
H    0.111502  0.203296  -1.312277
H    1.459115  0.624915  -0.258093
N    -0.921510  -0.039886  1.686444
C    -1.377064  -0.977147  2.710259
C    -2.876049  -1.166287  2.972763
O    -3.243428  -2.381465  3.045272
H    -1.121099  0.955990  1.750802
H    -1.199242  -1.937666  2.232437
C    -0.530642  -0.978989  4.016537
C    0.557566  -2.097946  3.999040
C    -0.155935  -3.369329  3.619323
O    -0.774307  -4.046707  4.493193
O    -0.352231  -3.627281  2.354705
H    -1.188224  -1.145267  4.879964
H    -0.052835  -0.001765  4.161940
H    0.996048  -2.188386  4.998905
H    1.358051  -1.870283  3.283620
N    -3.728786  -0.174400  3.164919
C    -3.444971  1.260542  3.227486
H    -4.695931  -0.463059  3.319283
H    -3.567131  1.734519  2.244372
H    -2.440274  1.439854  3.627398
H    -4.154528  1.724151  3.920366
H    0.078052  -2.345144  1.222763
Ca    -2.401169  -4.476532  3.086589
29
Lattice="100 0 0 0 100 0 0 0 100" Properties=species:S:1:pos:R:3
C    -0.004866  0.799224  0.037434
C    -0.433166  0.510384  1.437006
O    0.012473  1.237847  2.404250
H    1.087094  0.691819  -0.030915
H    -0.243721  1.840752  -0.216260
H    -0.474250  0.133588  -0.693377
N    -1.261413  -0.490021  1.661305
C    -1.685945  -1.080950  2.928296
C    -1.753548  -2.611350  2.571204
O    -1.892813  -2.903988  1.382941
H    -1.502782  -1.153559  0.896194
H    -0.933096  -0.878629  3.703827
C    -3.101074  -0.629290  3.355236
C    -3.307536  0.877404  3.668532
C    -2.657167  1.315197  4.951216
O    -1.534614  1.862741  4.990664
O    -3.240496  1.097798  6.107671
H    -3.410865  -1.238848  4.216360
H    -3.795590  -0.881930  2.541840
H    -4.389723  1.065402  3.731658
H    -2.920854  1.497166  2.850502
N    -1.701734  -3.477849  3.592575
C    -1.807843  -4.928714  3.417087
H    -1.526269  -3.127653  4.528513
H    -2.585062  -5.328182  4.078350
H    -0.850727  -5.412590  3.646458
H    -2.074092  -5.131207  2.376488
H    -4.135401  0.713521  6.018269
Ca    0.317974  2.430734  4.053480
29
Lattice="100 0 0 0 100 0 0 0 100" Properties=species:S:1:pos:R:3
C    0.198413  -0.954132  0.572474
C    0.067499  -0.246953  1.887439
O    1.045060  0.229564  2.486415
H    0.754469  -0.313353  -0.122696
H    -0.757837  -1.241637  0.122507
H    0.805460  -1.857370  0.725243
N    -1.198898  -0.138978  2.410963
C    -1.524415  0.298797  3.770411
C    -1.218002  1.782866  4.061560
O    -2.131037  2.483453  4.651381
H    -1.964581  -0.516696  1.863144
H    -2.618547  0.228561  3.836549
C    -0.894829  -0.662011  4.820083
C    -1.137104  -0.337186  6.317365
C    -2.586436  -0.388466  6.722083
O    -3.319396  0.624599  6.722727
O    -3.155278  -1.522248  7.056481
H    0.192498  -0.680060  4.672975
H    -1.260711  -1.671844  4.587313
H    -0.749853  0.659597  6.566175
H    -0.561909  -1.059199  6.914906
N    -0.048284  2.263150  3.738612
C    0.399077  3.639417  3.918562
H    0.589088  1.547609  3.274848
H    1.140059  3.687842  4.727340
H    -0.446520  4.291744  4.151024
H    0.879135  3.975749  2.992754
H    -2.528702  -2.272869  7.080740
Ca    -3.665611  2.637744  6.033425
29
Lattice="100 0 0 0 100 0 0 0 100" Properties=species:S:1:pos:R:3
C    0.452564  -0.776206  0.148995
C    0.264228  -1.024170  1.607802
O    1.123869  -1.702749  2.260347
H    0.609308  -1.728375  -0.373951
H    1.371944  -0.186494  0.016198
H    -0.381975  -0.239185  -0.313380
N    -0.811346  -0.510369  2.214287
C    -1.079590  -0.442643  3.664362
C    -1.596782  -1.795766  4.207787
O    -0.796535  -2.797242  4.182407
H    -1.457403  0.005807  1.620953
H    -0.103038  -0.314045  4.160002
C    -1.921319  0.805532  3.973024
C    -3.233278  0.980389  3.157233
C    -4.439332  1.301069  4.025296
O    -5.137297  2.269571  3.953902
O    -4.643249  0.280905  4.942545
H    -1.278102  1.678231  3.802689
H    -2.126244  0.808583  5.051780
H    -3.496092  0.068717  2.593980
H    -3.145490  1.797235  2.433686
N    -2.796790  -1.908137  4.725769
C    -3.319556  -3.153269  5.297197
H    -3.419031  -1.086778  4.787688
H    -3.241157  -3.969576  4.570695
H    -4.370167  -2.993876  5.552554
H    -2.763619  -3.422244  6.204105
H    -5.424292  0.518189  5.483369
Ca    1.172097  -3.325397  3.610313
29
Lattice="100 0 0 0 100 0 0 0 100" Properties=species:S:1:pos:R:3
C    -0.639505  0.085366  -0.215078
C    -0.369296  -0.820500  0.942019
O    0.557724  -1.711791  0.854396
H    -0.986033  -0.526704  -1.060775
H    0.284821  0.583131  -0.537109
H    -1.400605  0.840547  0.004444
N    -1.092777  -0.686651  2.036017
C    -1.186998  -1.536910  3.222773
C    -2.428283  -0.930133  3.958668
O    -2.737971  0.236416  3.688241
H    -1.789273  0.080867  2.125502
H    -1.386514  -2.572301  2.908783
C    0.050867  -1.539093  4.154634
C    0.643667  -0.163716  4.487878
C    1.723473  0.318388  3.556097
O    2.368856  -0.442313  2.804553
O    2.060908  1.586915  3.538311
H    0.831008  -2.191649  3.738449
H    -0.254008  -2.022426  5.091666
H    1.123527  -0.203135  5.482346
H    -0.138906  0.607190  4.572395
N    -3.039401  -1.711344  4.857008
C    -4.195975  -1.279606  5.645424
H    -2.753022  -2.682229  4.938273
H    -4.005868  -1.448913  6.711388
H    -5.089756  -1.839008  5.343743
H    -4.359958  -0.214166  5.465323
H    1.534736  2.130554  4.159171
Ca    2.583971  -1.916974  1.252135
29
Lattice="100 0 0 0 100 0 0 0 100" Properties=species:S:1:pos:R:3
C    -0.015869  -0.240439  0.131315
C    0.026447  -0.239538  1.624210
O    1.141058  -0.336718  2.221211
H    0.587560  0.598656  -0.242206
H    -1.026485  -0.168306  -0.282959
H    0.460759  -1.160254  -0.235068
N    -1.140426  -0.136133  2.283574
C    -1.467092  -0.110465  3.734767
C    -0.762935  1.049694  4.467821
O    0.494522  1.062478  4.652191
H    -1.956492  -0.072973  1.680285
H    -2.541159  0.115186  3.740521
C    -1.334973  -1.477744  4.462438
C    0.094262  -1.930512  4.751891
C    0.425554  -3.266226  5.418904
O    1.587814  -3.524008  5.648582
O    -0.638773  -4.025567  5.677648
H    -1.852997  -2.227165  3.848660
H    -1.899580  -1.407960  5.403015
H    0.557984  -1.210514  5.450077
H    0.650855  -1.994951  3.801335
N    -1.526201  2.022697  4.937305
C    -1.023994  3.174463  5.693922
H    -2.525568  1.983355  4.754887
H    -1.871472  3.663589  6.181157
H    -0.531724  3.887855  5.020916
H    -0.309042  2.839193  6.452347
H    -0.343472  -4.860829  6.099514
Ca    2.203104  -0.119403  4.051375
29
Lattice="100 0 0 0 100 0 0 0 100" Properties=species:S:1:pos:R:3
C    -0.249986  1.462420  0.468832
C    -1.038002  0.231509  0.772795
O    -1.419004  -0.523880  -0.173850
H    0.661143  1.179208  -0.076066
H    0.025838  2.040226  1.356638
H    -0.838050  2.098946  -0.207256
N    -1.321880  -0.035437  2.056018
C    -2.111741  -1.126633  2.685012
C    -1.520085  -2.522820  2.415392
O    -1.580891  -3.054484  1.261312
H    -0.965716  0.649189  2.718254
H    -1.979804  -0.931792  3.757346
C    -3.641764  -1.049612  2.466062
C    -4.235295  -1.399345  1.100436
C    -5.755982  -1.176425  1.063569
O    -6.391600  -0.694408  1.962632
O    -6.236631  -1.597693  -0.127616
H    -3.955991  -0.030437  2.730750
H    -4.106461  -1.698141  3.223038
H    -4.099086  -2.472306  0.862192
H    -3.826973  -0.757110  0.300410
N    -0.990309  -3.161337  3.445078
C    -0.428072  -4.513072  3.416269
H    -0.970770  -2.679981  4.341536
H    0.649022  -4.467416  3.619384
H    -0.600378  -4.956789  2.433835
H    -0.912649  -5.120983  4.189156
H    -7.203956  -1.441329  -0.145050
Ca    -2.118276  -2.443416  -0.716430
29
Lattice="100 0 0 0 100 0 0 0 100" Properties=species:S:1:pos:R:3
C    1.681300  -0.964979  1.679171
C    0.736017  -0.893671  2.827720
O    1.169503  -1.063787  4.032833
H    2.158488  -1.955046  1.666851
H    2.480317  -0.223325  1.814838
H    1.188684  -0.792895  0.717265
N    -0.542505  -0.660696  2.613076
C    -1.603276  -0.596115  3.614705
C    -2.896891  -0.784042  2.763251
O    -2.850643  -0.388468  1.598838
H    -0.923624  -0.505484  1.663810
H    -1.448337  -1.405578  4.340879
C    -1.605529  0.798192  4.302862
C    -2.337847  0.890648  5.642954
C    -1.647775  0.223027  6.803824
O    -0.495330  -0.252730  6.732787
O    -2.247190  0.135556  7.968182
H    -2.056416  1.519720  3.608224
H    -0.566043  1.128012  4.438715
H    -3.372213  0.517266  5.581571
H    -2.442599  1.954737  5.922135
N    -4.011090  -1.293294  3.328327
C    -4.186110  -2.024569  4.576876
H    -4.797264  -1.316969  2.678464
H    -4.483342  -3.061799  4.374364
H    -4.965917  -1.559542  5.194925
H    -3.253102  -2.053499  5.148848
H    -3.136696  0.543781  7.975264
Ca    1.419940  -1.000200  6.075175
29
Lattice="100 0 0 0 100 0 0 0 100" Properties=species:S:1:pos:R:3
C    0.288109  -1.938707  -0.017889
C    -0.115462  -1.045577  1.115860
O    0.547848  -0.061270  1.471470
H    1.326415  -2.259452  0.128994
H    0.264895  -1.349771  -0.945373
H    -0.355086  -2.817023  -0.140437
N    -1.287713  -1.351463  1.771740
C    -1.870266  -0.412412  2.729358
C    -1.152526  -0.556297  4.095472
O    -1.735523  -1.047179  5.133224
H    -1.810721  -2.178888  1.503512
H    -1.594421  0.590799  2.361362
C    -3.403653  -0.540650  2.743369
C    -4.199086  0.740339  3.050750
C    -4.488026  1.078821  4.489196
O    -4.380952  0.263367  5.426628
O    -4.925341  2.276472  4.802091
H    -3.733427  -1.367509  3.389438
H    -3.691770  -0.833280  1.725061
H    -5.198138  0.651207  2.585509
H    -3.741206  1.615572  2.563047
N    0.099346  -0.171626  4.107215
C    1.021278  -0.283822  5.232511
H    0.457962  0.115731  3.158724
H    0.782587  -1.162272  5.840880
H    2.037011  -0.381030  4.837968
H    0.976718  0.619391  5.855831
H    -5.012776  2.871156  4.029923
Ca    -3.255295  -1.191130  6.523530
29
Lattice="100 0 0 0 100 0 0 0 100" Properties=species:S:1:pos:R:3
C    0.183376  -0.518840  0.245382
C    0.187451  -0.209783  1.703383
O    1.238988  0.244257  2.264814
H    1.009885  -1.201316  0.007974
H    0.374095  0.413896  -0.306164
H    -0.759093  -0.952130  -0.104727
N    -0.930335  -0.402100  2.411722
C    -1.166005  0.013893  3.807749
C    -0.478612  -0.970004  4.780927
O    0.785247  -0.881420  4.947879
H    -1.734213  -0.776933  1.911187
H    -0.637678  0.970535  3.951192
C    -2.665591  0.240626  4.041604
C    -3.219792  1.436046  3.252754
C    -4.710653  1.685057  3.471321
O    -5.203889  2.779325  3.550292
O    -5.398873  0.512699  3.533241
H    -2.818891  0.423253  5.115292
H    -3.240426  -0.664853  3.784374
H    -3.085827  1.298780  2.167423
H    -2.704158  2.365723  3.524144
N    -1.205781  -1.863564  5.417769
C    -0.713593  -2.854591  6.377031
H    -2.209507  -1.852292  5.242932
H    -1.266459  -2.748972  7.317784
H    0.351270  -2.692587  6.554180
H    -0.876580  -3.863416  5.978150
H    -6.346709  0.737265  3.632884
Ca    2.448917  0.033468  3.981281
29
Lattice="100 0 0 0 100 0 0 0 100" Properties=species:S:1:pos:R:3
C    -0.646954  1.212855  -0.474727
C    -0.851780  0.706406  0.913459
O    -0.073819  1.108032  1.860814
H    -1.384989  0.819331  -1.180338
H    0.359286  0.928043  -0.813683
H    -0.691325  2.310263  -0.479715
N    -1.827558  -0.147954  1.146961
C    -2.119011  -0.915545  2.355853
C    -2.606443  -2.286487  1.763199
O    -2.999376  -2.278854  0.594740
H    -2.350300  -0.579318  0.355345
H    -1.202326  -1.027494  2.950685
C    -3.279825  -0.315182  3.180624
C    -3.057485  1.088136  3.805781
C    -2.081142  1.084703  4.949225
O    -0.878375  1.395480  4.815663
O    -2.456218  0.708935  6.150664
H    -3.557186  -1.033577  3.964888
H    -4.155391  -0.234357  2.521506
H    -4.029738  1.457850  4.164493
H    -2.704579  1.796253  3.046407
N    -2.608302  -3.378909  2.544499
C    -2.183277  -3.532504  3.929418
H    -2.992534  -4.202235  2.082329
H    -1.706747  -4.511365  4.051674
H    -3.032138  -3.475181  4.626139
H    -1.441947  -2.772626  4.200947
H    -3.415155  0.527089  6.212159
Ca    0.822635  1.828077  3.566880
29
Lattice="100 0 0 0 100 0 0 0 100" Properties=species:S:1:pos:R:3
C    0.729603  2.190628  1.776775
C    0.192087  0.850777  2.152593
O    0.910416  0.050985  2.865101
H    1.646439  2.054390  1.185719
H    0.016662  2.783804  1.195954
H    1.008502  2.745704  2.682513
N    -1.013005  0.505009  1.745746
C    -1.687074  -0.788657  1.835354
C    -2.467778  -0.852255  0.475672
O    -2.734696  0.221426  -0.064705
H    -1.530137  1.101656  1.069516
H    -0.942127  -1.591068  1.923140
C    -2.734388  -0.833834  2.971983
C    -2.210819  -0.713368  4.428072
C    -1.457934  -1.928510  4.893434
O    -0.210863  -2.003752  4.869283
O    -2.098547  -2.994838  5.314727
H    -3.328316  -1.752138  2.861221
H    -3.435249  -0.001933  2.815794
H    -3.076353  -0.550778  5.087597
H    -1.558886  0.162510  4.531180
N    -2.845842  -2.052749  0.004201
C    -2.474643  -3.375787  0.494799
H    -3.377413  -2.001037  -0.862894
H    -2.975273  -4.122356  -0.128212
H    -1.392602  -3.554058  0.420159
H    -2.806113  -3.544038  1.528873
H    -3.066685  -2.864770  5.363009
Ca    1.707711  -1.250845  4.246146
29
Lattice="100 0 0 0 100 0 0 0 100" Properties=species:S:1:pos:R:3
C    -0.417492  -1.344392  0.916002
C    -0.844056  -0.625648  2.149967
O    -0.186706  -0.753600  3.232451
H    0.610003  -1.029952  0.681174
H    -1.051527  -1.155375  0.045802
H    -0.376718  -2.424995  1.106226
N    -1.914307  0.187537  2.156012
C    -3.086962  0.158669  1.260385
C    -3.944394  1.375830  1.599360
O    -4.479518  1.467101  2.762448
H    -2.059930  0.656157  3.050381
H    -2.738226  0.236225  0.226363
C    -3.991468  -1.127089  1.414875
C    -3.658049  -2.070803  2.582966
C    -3.356215  -1.428051  3.924948
O    -2.501332  -2.036836  4.675840
O    -3.869084  -0.337651  4.285767
H    -3.916575  -1.706278  0.486949
H    -5.038809  -0.806045  1.481166
H    -2.822078  -2.736277  2.334599
H    -4.520342  -2.740529  2.735926
N    -4.191175  2.321095  0.718400
C    -3.684156  2.457975  -0.652937
H    -4.840281  3.039733  1.046225
H    -2.603858  2.283408  -0.693012
H    -3.871659  3.485793  -0.975929
H    -4.209403  1.778160  -1.335375
H    -4.300016  0.590611  3.427717
Ca    -0.511978  -1.689823  5.165812
29
Lattice="100 0 0 0 100 0 0 0 100" Properties=species:S:1:pos:R:3
C    0.215786  -0.385104  0.295517
C    0.178369  0.027532  1.731183
O    1.280602  0.254874  2.360432
H    0.727282  -1.356506  0.227356
H    0.804834  0.329555  -0.294617
H    -0.781282  -0.483815  -0.144778
N    -0.991636  0.150773  2.325094
C    -1.325229  0.341328  3.737028
C    -2.873215  0.123767  3.733807
O    -3.459450  0.261002  2.651284
H    -1.879814  0.038535  1.792813
H    -0.812998  -0.428054  4.331268
C    -0.980211  1.729810  4.332457
C    -1.387827  2.941707  3.484213
C    -0.348970  3.429046  2.509609
O    0.866446  3.160982  2.614368
O    -0.694090  4.213701  1.515422
H    0.092480  1.779174  4.564914
H    -1.483336  1.800846  5.304598
H    -1.580583  3.804197  4.147363
H    -2.336040  2.765645  2.951558
N    -3.499952  -0.160035  4.883963
C    -2.948099  -0.413636  6.211593
H    -4.510870  -0.240055  4.780647
H    -3.513369  -1.226025  6.681057
H    -3.019644  0.473309  6.856567
H    -1.902898  -0.734304  6.151501
H    -1.654178  4.402592  1.493713
Ca    2.560848  1.841313  2.747647
29
Lattice="100 0 0 0 100 0 0 0 100" Properties=species:S:1:pos:R:3
C    -0.461022  1.448545  0.850118
C    -0.106402  0.556039  1.988548
O    1.098019  0.568717  2.453368
H    0.179461  1.231470  -0.015496
H    -0.238719  2.483637  1.147865
H    -1.511970  1.384743  0.555205
N    -0.974770  -0.260719  2.556794
C    -2.269284  -0.776355  2.126332
C    -2.794109  -1.478996  3.417386
O    -1.949767  -1.851076  4.246305
H    -0.717452  -0.775383  3.425071
H    -2.941997  0.032945  1.811684
C    -2.113521  -1.799975  0.970936
C    -1.136628  -2.984872  1.262016
C    0.301017  -2.675810  0.944388
O    1.145473  -2.335706  1.798367
O    0.724342  -2.726759  -0.305274
H    -1.817841  -1.268698  0.054018
H    -3.101686  -2.231698  0.765312
H    -1.445689  -3.842466  0.646846
H    -1.200469  -3.292026  2.313553
N    -4.112736  -1.674757  3.504985
C    -4.759727  -2.356832  4.627676
H    -4.713415  -1.267413  2.794219
H    -5.385098  -1.651059  5.187503
H    -3.984000  -2.754191  5.286913
H    -5.384727  -3.176991  4.256297
H    0.042755  -3.059063  -0.922859
Ca    2.515104  -0.940780  2.747027
29
Lattice="100 0 0 0 100 0 0 0 100" Properties=species:S:1:pos:R:3
C    -0.082152  -0.311906  -0.659742
C    -0.474435  0.592623  0.469170
O    -0.097304  1.769510  0.546893
H    -0.574764  0.047318  -1.574666
H    -0.354288  -1.361639  -0.502945
H    0.998144  -0.231584  -0.826568
N    -1.288272  0.059777  1.446460
C    -2.023094  0.896281  2.398901
C    -1.128533  1.470280  3.530861
O    -1.478872  1.378391  4.770501
H    -1.602536  -0.894964  1.311483
H    -2.365328  1.792320  1.848191
C    -3.282684  0.186274  2.909392
C    -3.070951  -1.207677  3.577604
C    -3.846921  -1.361695  4.862107
O    -3.648695  -0.606347  5.837696
O    -4.749534  -2.296512  5.015982
H    -3.966984  0.067454  2.059864
H    -3.794976  0.866555  3.601233
H    -2.015198  -1.348916  3.859080
H    -3.320110  -2.018861  2.881924
N    -0.050206  2.104149  3.158974
C    0.901000  2.754671  4.054425
H    0.075099  2.149236  2.103658
H    1.758957  3.082798  3.462049
H    1.246314  2.057402  4.827264
H    0.445680  3.632444  4.532044
H    -4.865111  -2.857391  4.223457
Ca    -2.453452  1.040406  6.558976
29
Lattice="100 0 0 0 100 0 0 0 100" Properties=species:S:1:pos:R:3
C    -0.980591  1.627860  0.979804
C    -0.254392  0.649564  1.838239
O    0.816987  0.986010  2.443165
H    -0.232058  2.199704  0.415096
H    -1.526892  2.356067  1.599058
H    -1.680090  1.155474  0.284019
N    -0.718474  -0.611651  1.996110
C    -2.117569  -0.896764  2.311185
C    -2.392285  -0.356386  3.754452
O    -1.444356  0.215339  4.414396
H    -0.052248  -1.237248  2.453455
H    -2.747292  -0.298152  1.637316
C    -2.441421  -2.407511  2.131538
C    -3.449170  -2.731316  1.026851
C    -4.860614  -2.269077  1.318776
O    -5.192488  -1.591228  2.290474
O    -5.718475  -2.676927  0.392206
H    -2.791163  -2.828972  3.082662
H    -1.504176  -2.928974  1.894739
H    -3.484548  -3.818566  0.864125
H    -3.144930  -2.313030  0.054256
N    -3.606810  -0.502826  4.209701
C    -4.102575  -0.074844  5.514513
H    -4.282684  -0.961350  3.545236
H    -4.510075  -0.942710  6.047055
H    -4.908469  0.655883  5.373009
H    -3.296536  0.371293  6.101018
H    -6.619300  -2.364586  0.619150
Ca    0.496395  1.059639  4.578006
29
Lattice="100 0 0 0 100 0 0 0 100" Properties=species:S:1:pos:R:3
C    -0.710061  -0.323133  0.005512
C    -0.413825  -0.254387  1.467961
O    0.782306  -0.367716  1.871531
H    -0.151540  0.471468  -0.508580
H    -1.773485  -0.228955  -0.236280
H    -0.333316  -1.278316  -0.385986
N    -1.449711  -0.075473  2.307089
C    -1.536416  0.020051  3.788095
C    -0.707798  1.192937  4.342661
O    0.564053  1.190043  4.275845
H    -2.352061  -0.011219  1.843197
H    -2.591406  0.261965  3.954865
C    -1.299227  -1.310397  4.557276
C    0.151964  -1.778071  4.638916
C    0.563631  -3.080671  5.326988
O    1.741656  -3.360800  5.380134
O    -0.459203  -3.789982  5.805494
H    -1.919111  -2.079333  4.076469
H    -1.704339  -1.181910  5.571374
H    0.735386  -1.029875  5.205503
H    0.545322  -1.912685  3.616989
N    -1.329175  2.201064  4.934200
C    -2.769352  2.421086  5.129662
H    -0.702253  2.916850  5.304690
H    -2.892935  3.384390  5.631905
H    -3.207581  1.645432  5.769324
H    -3.297168  2.469856  4.169808
H    -0.114508  -4.606649  6.226215
Ca    2.139263  -0.050388  3.479581
29
Lattice="100 0 0 0 100 0 0 0 100" Properties=species:S:1:pos:R:3
C    0.932062  -0.119159  0.188880
C    0.280719  -0.102809  1.528609
O    0.962564  0.185413  2.576923
H    1.757622  -0.844868  0.199360
H    1.373730  0.865826  -0.015510
H    0.240614  -0.375272  -0.620426
N    -1.010586  -0.393646  1.640615
C    -1.754264  -0.429164  2.907579
C    -2.998912  -1.365975  2.788460
O    -4.112159  -0.896919  2.996809
H    -1.524312  -0.589155  0.782919
H    -1.070411  -0.857913  3.657582
C    -2.203224  0.988128  3.316271
C    -2.663035  1.113368  4.770337
C    -1.577819  1.060875  5.803776
O    -0.356730  1.055157  5.516420
O    -1.872538  1.032700  7.080039
H    -3.049913  1.269910  2.678513
H    -1.394755  1.704823  3.112282
H    -3.428570  0.352674  4.999761
H    -3.181280  2.078840  4.910467
N    -2.783254  -2.665732  2.473089
C    -1.528661  -3.385313  2.287604
H    -3.645129  -3.202774  2.392765
H    -1.685393  -4.435426  2.554856
H    -0.744187  -2.996231  2.948942
H    -1.173299  -3.350615  1.247578
H    -2.837087  1.040893  7.248980
Ca    1.491262  0.919350  4.459150
29
Lattice="100 0 0 0 100 0 0 0 100" Properties=species:S:1:pos:R:3
C    -0.449611  1.658964  0.317174
C    -1.177879  0.407805  0.682660
O    -1.768097  -0.263616  -0.218090
H    0.315092  1.422334  -0.435375
H    0.024192  2.158912  1.167898
H    -1.158233  2.351525  -0.158657
N    -1.183710  0.036384  1.971953
C    -1.849243  -1.088937  2.677134
C    -1.351733  -2.464150  2.207417
O    -1.600655  -2.884034  1.029878
H    -0.679728  0.665806  2.591335
H    -1.505765  -0.960833  3.709312
C    -3.392753  -1.006254  2.771554
C    -4.249709  -1.301636  1.539704
C    -5.749246  -1.142068  1.836234
O    -6.196254  -0.786409  2.894058
O    -6.456761  -1.460017  0.729252
H    -3.639192  -0.000470  3.138966
H    -3.701166  -1.687817  3.578023
H    -4.136597  -2.353214  1.210825
H    -4.033957  -0.601838  0.713814
N    -0.701037  -3.244322  3.054326
C    -0.313053  -2.984006  4.448461
H    -0.450263  -4.157678  2.672682
H    -1.194367  -2.863301  5.090089
H    0.337677  -2.104664  4.521136
H    0.250215  -3.851164  4.803733
H    -7.410056  -1.348998  0.927577
Ca    -2.521623  -2.163717  -0.757265
29
Lattice="100 0 0 0 100 0 0 0 100" Properties=species:S:1:pos:R:3
C    -1.103724  -0.826329  -0.154388
C    -0.803565  -0.567226  1.284212
O    0.405492  -0.455818  1.668677
H    -0.624639  -0.055933  -0.773072
H    -2.174245  -0.859547  -0.380550
H    -0.649060  -1.787397  -0.436258
N    -1.827849  -0.460641  2.139706
C    -1.828913  -0.379498  3.619377
C    -1.227535  0.939057  4.129038
O    0.032495  1.148863  4.057306
H    -2.749162  -0.569714  1.722998
H    -2.890152  -0.393562  3.887039
C    -1.182619  -1.607475  4.293768
C    -1.395263  -1.692849  5.816324
C    -2.766534  -2.168069  6.278184
O    -2.952387  -2.982332  7.139458
O    -3.789230  -1.537780  5.602011
H    -0.101336  -1.630323  4.091113
H    -1.594566  -2.501962  3.806261
H    -1.194669  -0.725445  6.306773
H    -0.679012  -2.403857  6.242631
N    -2.003571  1.851515  4.683709
C    -3.460951  1.845776  4.881493
H    -1.505953  2.683583  5.005529
H    -3.698317  2.621136  5.615261
H    -3.798929  0.881100  5.273788
H    -3.980296  2.083414  3.944616
H    -4.623142  -1.905843  5.961554
Ca    1.739281  0.500542  2.982480
29
Lattice="100 0 0 0 100 0 0 0 100" Properties=species:S:1:pos:R:3
C    0.095160  -0.316484  0.085961
C    -0.001230  -0.522511  1.560909
O    1.026901  -0.949244  2.212196
H    0.359630  -1.269730  -0.392821
H    0.903836  0.393225  -0.135379
H    -0.837319  0.055206  -0.349641
N    -1.140578  -0.264000  2.168069
C    -1.550114  -0.510057  3.547778
C    -3.074543  -0.845456  3.364560
O    -3.602189  -0.518880  2.299463
H    -2.001865  -0.071524  1.609487
H    -0.996990  -1.368738  3.950934
C    -1.401552  0.746107  4.465898
C    -0.514987  0.595473  5.737481
C    0.947237  0.738884  5.440830
O    1.648021  -0.215212  5.045451
O    1.543801  1.908211  5.537089
H    -2.395972  1.040480  4.824701
H    -1.054179  1.589701  3.854231
H    -0.674031  -0.381807  6.209887
H    -0.819733  1.361236  6.464172
N    -3.738844  -1.432205  4.374286
C    -3.242243  -1.856941  5.675874
H    -4.731735  -1.559382  4.185725
H    -3.906324  -2.635014  6.065059
H    -3.225213  -1.033039  6.404416
H    -2.241414  -2.300150  5.595174
H    0.958587  2.606405  5.893014
Ca    2.601154  -1.328702  3.474646
29
Lattice="100 0 0 0 100 0 0 0 100" Properties=species:S:1:pos:R:3
C    0.265129  0.208255  0.688931
C    -0.121964  0.210606  2.127123
O    0.797454  0.157998  3.031900
H    0.844184  -0.695240  0.454244
H    0.938056  1.060758  0.516219
H    -0.586000  0.286848  0.007012
N    -1.377806  0.264587  2.531995
C    -2.643762  0.017390  1.850677
C    -3.687103  0.511072  2.897374
O    -3.333868  0.517581  4.087332
H    -1.595518  0.380676  3.543644
H    -2.713600  0.578401  0.910340
C    -2.843794  -1.496205  1.567699
C    -2.708254  -2.428800  2.814558
C    -1.293799  -2.848370  3.109046
O    -0.573401  -2.309980  3.974501
O    -0.737083  -3.820975  2.410734
H    -2.151661  -1.808017  0.771618
H    -3.853375  -1.638041  1.161712
H    -3.301342  -3.336053  2.628351
H    -3.118095  -1.943432  3.709492
N    -4.913499  0.842580  2.477317
C    -5.390234  0.988219  1.100580
H    -5.542841  1.125443  3.226461
H    -4.839126  1.769212  0.560213
H    -6.441617  1.286151  1.137930
H    -5.336699  0.044218  0.543385
H    -1.362622  -4.250019  1.793503
Ca    1.118205  -1.126589  4.651415
29
Lattice="100 0 0 0 100 0 0 0 100" Properties=species:S:1:pos:R:3
C    1.097292  -0.112805  1.059534
C    0.394899  -0.251390  2.379418
O    0.963971  -0.404796  3.453355
H    1.827747  -0.924556  0.958894
H    1.666258  0.826858  1.062835
H    0.422253  -0.117735  0.196451
N    -1.002095  -0.207985  2.346500
C    -1.704603  -0.191154  3.615416
C    -2.793927  -1.256841  3.607165
O    -4.039431  -0.947941  3.730909
H    -1.483336  0.026548  1.483818
H    -0.909528  -0.527811  4.315144
C    -2.125371  1.234796  4.048054
C    -1.982473  1.565081  5.543126
C    -3.110638  1.192557  6.463643
O    -4.266530  0.936915  6.064218
O    -2.923839  1.170719  7.761828
H    -3.126007  1.500087  3.675033
H    -1.439254  1.909722  3.522263
H    -1.887048  2.661336  5.654761
H    -1.037930  1.160244  5.940685
N    -2.471001  -2.530074  3.458160
C    -1.141944  -3.133096  3.319544
H    -3.264557  -3.166883  3.389615
H    -1.182234  -4.140819  3.744364
H    -0.385120  -2.550107  3.853124
H    -0.864348  -3.200391  2.259948
H    -2.007620  1.395734  8.022047
Ca    -5.611080  0.020037  4.685533
29
Lattice="100 0 0 0 100 0 0 0 100" Properties=species:S:1:pos:R:3
C    -0.566739  -0.175616  -0.447732
C    -1.081605  -0.259184  0.956462
O    -1.908618  -1.106766  1.324012
H    -1.413967  -0.184133  -1.143554
H    0.022485  -1.081053  -0.651185
H    0.060119  0.702365  -0.638156
N    -0.594718  0.657152  1.861065
C    -0.819034  0.508102  3.299165
C    -2.240905  0.996735  3.686752
O    -2.447852  1.960063  4.520752
H    0.034753  1.384211  1.535650
H    -0.830796  -0.578767  3.495975
C    0.368904  1.137188  4.046012
C    0.587238  0.718457  5.533641
C    -0.376948  1.395216  6.439616
O    -1.376603  0.895569  6.955810
O    -0.277783  2.750651  6.629766
H    0.346674  2.233642  3.949934
H    1.270649  0.800444  3.517682
H    1.614741  0.990178  5.819959
H    0.479379  -0.364888  5.664697
N    -3.219474  0.347829  3.108564
C    -4.639613  0.635483  3.265329
H    -2.893592  -0.400572  2.429843
H    -5.174334  0.213900  2.409294
H    -4.815674  1.717053  3.297483
H    -5.033298  0.163697  4.177055
H    0.516937  3.155684  6.228818
Ca    -2.792249  2.610215  6.474479
29
Lattice="100 0 0 0 100 0 0 0 100" Properties=species:S:1:pos:R:3
C    0.128968  -1.502966  1.366210
C    -0.125170  -0.496390  2.436638
O    0.582748  -0.539988  3.518229
H    -0.506936  -1.380693  0.485549
H    0.028037  -2.522125  1.763013
H    1.179451  -1.398737  1.055984
N    -1.044713  0.443676  2.341136
C    -2.224323  0.596909  1.497313
C    -2.450946  2.144098  1.530970
O    -2.051392  2.739524  2.539257
H    -1.038539  1.254773  2.996568
H    -2.046391  0.217610  0.482997
C    -3.461362  -0.066880  2.160597
C    -3.434959  -1.584817  2.398153
C    -2.748385  -2.122283  3.631890
O    -2.095310  -1.442571  4.447015
O    -2.819215  -3.417744  3.876107
H    -4.322532  0.142253  1.511374
H    -3.666780  0.454136  3.106668
H    -3.004877  -2.126818  1.537186
H    -4.477242  -1.944245  2.454147
N    -3.101235  2.691032  0.499465
C    -3.438064  4.113785  0.418856
H    -3.333073  2.105712  -0.297204
H    -2.895140  4.583975  -0.409740
H    -3.149875  4.591612  1.358524
H    -4.515919  4.234142  0.260404
H    -3.375191  -3.903081  3.233506
Ca    -0.206117  -0.893646  5.420117
29
Lattice="100 0 0 0 100 0 0 0 100" Properties=species:S:1:pos:R:3
C    1.423762  -0.072996  0.683492
C    1.146860  -1.501616  0.998886
O    1.942368  -2.419278  0.564940
H    2.358050  0.210387  1.192269
H    0.631675  0.606541  1.010388
H    1.606784  0.053436  -0.391115
N    0.111674  -1.884053  1.727235
C    -1.136961  -1.231573  2.097598
C    -1.775913  -2.283085  3.054227
O    -1.437251  -3.467968  2.902020
H    0.021847  -2.883837  2.004943
H    -0.952738  -0.279701  2.608958
C    -2.098877  -1.006526  0.876298
C    -1.759254  -1.753827  -0.439320
C    -1.587789  -3.255587  -0.392146
O    -0.494706  -3.805410  -0.652868
O    -2.592635  -4.048239  -0.114673
H    -2.112543  0.059079  0.615021
H    -3.123356  -1.245362  1.194406
H    -0.847051  -1.346103  -0.888669
H    -2.572926  -1.539375  -1.151873
N    -2.691550  -1.871193  3.937992
C    -3.074105  -0.495412  4.265915
H    -3.078381  -2.617723  4.512743
H    -3.919432  -0.536120  4.958429
H    -3.404147  0.060015  3.379258
H    -2.256849  0.046630  4.760061
H    -3.426205  -3.569255  0.062060
Ca    1.626811  -4.194965  -0.511169
29
Lattice="100 0 0 0 100 0 0 0 100" Properties=species:S:1:pos:R:3
C    -1.022906  0.257516  -0.375931
C    -0.975309  -0.169233  1.059671
O    -0.159895  -0.990215  1.495869
H    -0.110878  0.831487  -0.593393
H    -1.893259  0.874484  -0.626036
H    -1.001004  -0.630325  -1.018425
N    -1.892186  0.406357  1.919657
C    -1.749273  0.234566  3.359494
C    -2.321498  -1.134123  3.818508
O    -3.388845  -1.260333  4.531528
H    -2.585413  1.042986  1.543386
H    -0.664161  0.121697  3.527467
C    -2.134544  1.485496  4.168249
C    -3.510866  2.190694  3.945121
C    -4.643359  1.361085  4.427630
O    -5.395157  0.678564  3.729998
O    -4.825694  1.188307  5.773428
H    -1.382260  2.248286  3.926921
H    -1.994396  1.261635  5.235703
H    -3.691426  2.426486  2.889771
H    -3.486920  3.147549  4.488308
N    -1.619932  -2.168633  3.425314
C    -1.928412  -3.567676  3.696061
H    -0.835400  -1.920563  2.768629
H    -1.006789  -4.148450  3.596953
H    -2.660623  -3.952110  2.972258
H    -2.316794  -3.684055  4.713365
H    -4.229931  1.725506  6.332952
Ca    -5.397644  -1.169703  5.052788
29
Lattice="100 0 0 0 100 0 0 0 100" Properties=species:S:1:pos:R:3
C    -0.254601  0.209950  0.040305
C    -0.247743  0.021330  1.519423
O    0.828902  0.220681  2.190895
H    0.489703  -0.459418  -0.413659
H    0.048906  1.238466  -0.198821
H    -1.231967  0.013313  -0.412317
N    -1.361812  -0.356165  2.138992
C    -1.495602  -0.593187  3.583990
C    -2.610283  -1.645777  3.910497
O    -3.351862  -1.435021  4.859557
H    -2.199464  -0.462781  1.567657
H    -0.543598  -1.038226  3.909877
C    -1.785165  0.709211  4.365087
C    -1.014351  0.827412  5.719692
C    0.427691  0.913116  5.394322
O    1.205609  -0.042761  5.286521
O    0.962922  2.096347  4.960307
H    -2.851050  0.717112  4.629643
H    -1.577750  1.582604  3.732219
H    -1.198711  -0.056758  6.341800
H    -1.363914  1.717213  6.261163
N    -2.659747  -2.733808  3.110229
C    -3.617282  -3.818951  3.340826
H    -1.917289  -2.897002  2.438580
H    -3.826854  -4.319373  2.390545
H    -4.541621  -3.394446  3.743282
H    -3.223244  -4.548889  4.060027
H    0.361617  2.862728  5.049720
Ca    2.425509  0.574608  3.493806
29
Lattice="100 0 0 0 100 0 0 0 100" Properties=species:S:1:pos:R:3
C    0.058002  0.550650  1.066179
C    -0.311153  0.175013  2.461275
O    0.615990  0.121570  3.361391
H    -0.790798  0.580194  0.377991
H    0.832761  -0.123699  0.677158
H    0.514239  1.551275  1.102067
N    -1.543655  -0.112753  2.830859
C    -2.736404  -0.499288  2.086189
C    -3.880345  -0.108312  3.076779
O    -3.588489  -0.104040  4.279644
H    -1.797412  -0.145174  3.842013
H    -2.801874  0.026531  1.126454
C    -2.795294  -2.041486  1.912777
C    -1.681748  -2.725511  1.104516
C    -0.380062  -3.063799  1.793279
O    -0.076976  -2.743062  2.958538
O    0.530896  -3.739349  1.117544
H    -3.744972  -2.274836  1.412592
H    -2.863971  -2.497557  2.910730
H    -1.419187  -2.149858  0.199287
H    -2.073101  -3.682006  0.716507
N    -5.102728  0.139957  2.591693
C    -5.513944  0.243146  1.191970
H    -5.796521  0.350806  3.306785
H    -5.341070  -0.691350  0.642024
H    -5.012275  1.074792  0.679363
H    -6.589487  0.439026  1.169284
H    0.232849  -4.004504  0.223997
Ca    1.149196  -1.617256  4.390046
29
Lattice="100 0 0 0 100 0 0 0 100" Properties=species:S:1:pos:R:3
C    -0.325901  1.232192  0.036998
C    -0.702015  0.612315  1.346896
O    -0.105184  1.000274  2.426953
H    -0.882569  0.816363  -0.808464
H    0.748068  1.076007  -0.135516
H    -0.506134  2.317541  0.065799
N    -1.654363  -0.293555  1.350435
C    -2.175620  -1.190888  2.377710
C    -3.228189  -2.021411  1.554929
O    -3.549347  -1.597161  0.439711
H    -2.193367  -0.500721  0.474276
H    -1.366762  -1.859197  2.711479
C    -2.801317  -0.550423  3.645950
C    -3.572746  0.793120  3.462718
C    -2.657146  1.955248  3.637915
O    -2.301304  2.769833  2.789661
O    -1.991799  2.095932  4.836788
H    -2.011793  -0.438278  4.401375
H    -3.508994  -1.277359  4.062900
H    -4.364602  0.854991  4.226110
H    -4.054641  0.872755  2.481173
N    -3.712480  -3.126285  2.133628
C    -4.693774  -4.003505  1.488680
H    -3.298547  -3.449733  3.002644
H    -5.142146  -3.466926  0.648729
H    -5.471594  -4.276913  2.209703
H    -4.207317  -4.913583  1.116011
H    -2.271003  1.464374  5.529421
Ca    -0.077760  2.853840  3.411334
29
Lattice="100 0 0 0 100 0 0 0 100" Properties=species:S:1:pos:R:3
C    0.743231  -1.113674  0.033120
C    0.362929  -0.102836  1.046797
O    1.095729  0.948738  1.206750
H    1.514677  -1.759226  0.486823
H    1.205127  -0.626347  -0.832399
H    -0.080409  -1.783305  -0.244092
N    -0.711386  -0.206109  1.836073
C    -1.965668  -0.993139  1.728349
C    -1.736159  -2.538178  1.703612
O    -1.416937  -3.084188  0.649493
H    -0.739981  0.515159  2.554630
H    -2.516726  -0.721323  2.638523
C    -2.809036  -0.598601  0.502004
C    -3.044112  0.926972  0.299946
C    -1.914829  1.632971  -0.393906
O    -1.159138  2.455735  0.166645
O    -1.651232  1.371005  -1.662070
H    -3.792940  -1.070318  0.626436
H    -2.372635  -1.068177  -0.391531
H    -3.242111  1.438507  1.249531
H    -3.944353  1.050593  -0.323111
N    -1.932472  -3.163697  2.878832
C    -1.797246  -4.610282  3.045094
H    -2.226381  -2.622446  3.684990
H    -1.054074  -4.833087  3.819860
H    -1.472894  -5.037821  2.092751
H    -2.760099  -5.050376  3.331456
H    -2.299187  0.761411  -2.069618
Ca    0.919461  2.941252  0.612763
29
Lattice="100 0 0 0 100 0 0 0 100" Properties=species:S:1:pos:R:3
C    -0.547481  -0.084415  -0.104053
C    -0.520087  0.316911  1.342605
O    -0.045468  1.362984  1.763821
H    0.449802  0.066687  -0.533954
H    -1.229353  0.589732  -0.640455
H    -0.867002  -1.119265  -0.270356
N    -1.073896  -0.595785  2.249456
C    -1.221748  -0.177056  3.630176
C    -0.606902  -1.222434  4.556227
O    -1.301243  -1.825617  5.464940
H    -1.570553  -1.412341  1.905825
H    -0.578018  0.728992  3.673134
C    -2.673346  0.270566  3.904545
C    -2.932639  1.201779  5.134945
C    -2.927654  0.419626  6.392262
O    -2.015296  0.345383  7.216879
O    -3.945307  -0.478170  6.622724
H    -3.352588  -0.595137  3.914709
H    -2.954870  0.867878  3.028342
H    -3.910580  1.687829  4.998925
H    -2.171506  1.987876  5.207158
N    0.673113  -1.530362  4.429505
C    1.677115  -0.964344  3.521805
H    0.990445  -2.296288  5.022330
H    2.649689  -1.020122  4.020609
H    1.454759  0.081376  3.289081
H    1.716790  -1.543534  2.590671
H    -4.678196  -0.425422  5.977064
Ca    -2.067533  -1.910815  7.419224
29
Lattice="100 0 0 0 100 0 0 0 100" Properties=species:S:1:pos:R:3
C    -0.777090  -0.761106  -0.292553
C    -0.116091  -0.134055  0.911490
O    1.065560  -0.200329  1.158791
H    -1.426869  -0.060147  -0.835635
H    -1.377397  -1.636624  -0.002208
H    0.011891  -1.107312  -0.965736
N    -0.943229  0.614443  1.798434
C    -2.387354  0.585297  1.871671
C    -2.998789  1.894597  1.312171
O    -4.273951  2.034074  1.207915
H    -0.434224  0.857226  2.648825
H    -2.752100  -0.207011  1.198069
C    -2.873480  0.282742  3.324235
C    -3.997339  -0.791256  3.482258
C    -5.242190  -0.319193  2.828759
O    -5.585844  -0.576385  1.671597
O    -6.015825  0.628034  3.437109
H    -3.156975  1.210288  3.842070
H    -2.016069  -0.125415  3.873712
H    -4.159165  -0.976356  4.554092
H    -3.698921  -1.736147  3.012180
N    -2.154535  2.823821  0.939948
C    -2.459742  4.133000  0.374577
H    -1.172855  2.539314  1.054985
H    -1.938442  4.904916  0.952585
H    -3.536585  4.313170  0.411789
H    -2.111084  4.176690  -0.664905
H    -5.753179  0.832639  4.356955
Ca    -6.279646  1.474223  1.029573
