# Supplementary material for: Mapping and classifying molecules from a high-throughput structural database
Source: J Cheminform. 2017 Feb 2;9:6. doi: 10.1186/s13321-017-0192-4 (PMC5289135; doi:10.1186/s13321-017-0192-4)
Supplement: Supplementary file 1 — Additional file 1. Supplementary file contains dissimilarity matrix data for all the oligopeptides available in the database including the one discussed in this paper. [file 13321_2017_192_MOESM1_ESM.tar › SI/gluH.dipeptide/sigmaE-sigmaD.dat]

# Sigma_D	Sigma_E	Idx of Representative Structure
0.11487444450355387	0.11476873388662967	1
0.11398012107380857	0.0020219718410437954	79
0.12421083151910157	0.13143433707953292	1
0.10829987072937809	0.03241002718260624	44
0.11118018258664636	0.06127493589007502	44
0.12405033655738294	0.11231631645045839	44
0.09548268953061634	0.11650178189888025	75
0.09774853963103526	0.16551818038541838	75
0.1121559598654184	0.14211096986285734	75
0.1275244996069379	0.05477001639644091	139
0.11071906791515158	0.010891424329061965	156
0.12515239510293044	0.03296070227615018	156
0.12379614579737817	0.10502661087253595	75
0.1409191754162651	0.11581532263328943	10
0.15022640247306746	0.08208191840480457	10
0.13584701910605182	0.11578741541470149	75
0.09416103227981304	0.11225963618426756	47
0.10915756959551615	0.10293416445385926	47
0.11119520673122515	0.013418694677736761	221
0.11995192370278993	0.11546592468613379	221
0.1361220687471359	0.11522059341857134	221
0.10814027926725511	0.035064223197741426	137
0.11423336640404154	0.03762217269160214	137
0.10974027519557286	0.07520059404684032	256
0.12245260511724522	0.11333885494664991	137
0.1437896039357505	0.12014292118591405	221
0.15665503107753914	0.12155413584705234	218
0.16416181302953153	0.12730597668536664	75
0.127816329160245	0.051547660083212724	232
0.13298613461560574	0.051459622345210856	297
0.13536830746768855	0.08191889537209518	297
0.1366902428851453	0.12904614296902112	297
0.1153798595942981	0.044384526968241536	190
0.09895720287073582	0.031882242680467486	245
0.11959018354363382	0.048413962443798045	245
0.12325855548399077	0.11903076283709482	245
0.07253902398019965	0.008781064141316509	173
0.12363015813303839	0.08580033683024334	202
0.1160211245133115	0.07072089268242285	173
0.14298813499727864	0.10379922137124363	173
0.15722167838388623	0.11482740523161657	173
0.17416853865478363	0.15529534838973294	73
0.13049352474356715	0.15170481015485374	4
0.11241471433936077	0.0949852296526087	106
0.11784715524780408	0.06763179742278923	106
0.12773496976161217	0.14700152467319852	106
0.128142896798847	0.08693757666709956	463
0.10857182875866067	0.11757856410348501	453
0.13003859683442698	0.0865568489790989	340
0.13596128860819193	0.009942416317798804	468
0.13615657751280325	0.07870951456908415	453
0.06812523761426519	0.020041456789204513	131
0.1132409378272718	0.026527208105626376	159
0.1444871793620458	0.15457022058136977	453
0.1045690107058488	0.02629977606626337	367
0.12370996726214106	0.11370250780508367	367
0.08231778665634752	0.0009134405394473518	298
0.11489358989952403	0.05846923136985713	298
0.1336838419555632	0.08145576859535877	367
0.15749505343706147	0.126636476465696	453
0.16304330325665664	0.17329520147221733	159
0.14722459712969166	0.0831219577616931	8
0.1628009766555471	0.1937915929413496	159
0.11228574263903635	0.1661493753497215	70
0.15083473074859124	0.03153561893886098	292
0.15106772653349892	0.1443595591641124	292
0.16672243400334585	0.19065401422414377	292
0.1105366093201702	0.04951465737727847	333
0.12582104752385415	0.1039172679349318	333
0.10112432941681218	0.09650946902959809	222
0.10468623596251828	0.093065859007322	241
0.13208107106369674	0.07898134849685239	345
0.07979928571108906	0.008438965881554716	274
0.12667315421982653	0.02879996422222429	370
0.12157821350883553	0.059487160277252066	274
0.1304668597767266	0.056648763205974846	289
0.14767822622174198	0.0693877449288099	370
0.15163696838771937	0.07415419766620404	370
0.15597167771746256	0.1138632414075084	420
0.1686655672594361	0.16783658656368133	420
0.18309653360258885	0.17199715557168735	75
0.07888330621874372	0.05623726296763761	439
0.09140375265819244	0.05083647991925778	439
0.07457822738574504	0.02290622920200741	285
0.11578375533726623	0.07374275199541576	302
0.11567339077477264	0.052938867263524376	324
0.12447038001066739	0.05536522747860004	324
0.12899743851277481	0.0602301013875465	324
0.12409033806062388	0.03660097836487897	446
0.1345012862392028	0.13217663352687767	402
0.13795072018659407	0.09675505347247136	324
0.14167659908140337	0.0934977742941445	324
0.14586121714378586	0.09723471774615272	324
0.1864614129837991	0.1802126030981284	453
0.057885524960909505	0.02110034919236278	155
0.07617623645205908	0.04710884649870031	155
0.09718127734634228	0.13283834066556208	155
0.1170334952054326	0.1494106762915127	155
0.07407154649391327	0.00895366890381297	119
0.08346814961408988	0.015503599020459106	172
0.05760230898149904	0.010377216277602205	191
0.0785145803869153	0.013573730134540208	191
0.08420535849932605	0.04291685163813389	191
0.08934607434017461	0.04198807507835575	191
0.09921361801688323	0.08362501914188179	191
0.11737239027982654	0.048707000012608345	77
0.07207355964568495	0.0017037030786143448	236
0.11789818206118942	0.09279448315637041	237
0.11820695718642255	0.08358484621597467	191
0.15211486449390785	0.05647181028764319	123
0.12642375811288253	0.07847545291441209	172
0.1326210457573676	0.09716537976044683	172
0.13725738710827004	0.1171317098388969	172
0.16172624400510852	0.013710022669885422	384
0.17213248095580322	0.0690742003989496	360
0.14814796810805556	0.1266171604612039	195
0.15644036563496005	0.18861330925956543	466
0.1613671218061476	0.009615874407344616	233
0.17296719149403267	0.12321079088420532	466
0.15314583246043656	0.05116546886979042	246
0.17827397230106257	0.0981574268690381	466
0.16254081311649526	0.1275041462831329	172
0.19220949093763315	0.1693711246614019	297
0.09914200925944541	0.01897358412585606	23
0.10240454579753769	0.10552111900476556	34
0.06407801495052688	0.002028052959362724	5
0.10959492688988859	0.08376980824685061	5
0.06640161142623024	0.07808177133840448	12
0.05192594727109072	0.0062553494291159376	46
0.0676604364947983	0.05022749960251791	52
0.07009863408084355	0.04441233475529332	52
0.04924926395389103	0.025083764533554823	31
0.055719323398620145	0.021906629329375815	31
0.01984222769751674	0.0032077899132348935	78
0.04149233664184313	0.0231984411115433	78
0.049414147771665716	0.020214751239267012	84
0.06821585592807598	0.03202390858780785	78
0.04623769025373026	0.02149166208583592	38
0.07388491219457477	0.029347063533824155	51
0.08102333092292721	0.036248422776785215	53
0.08296827965295799	0.034971543872758186	53
0.0965606626890442	0.07294393719368922	27
0.10062724978851405	0.08146231250170287	27
0.09595328029827822	0.09137997501893763	3
0.09691790856183405	0.06523957641903934	3
0.08527983348951844	0.06008526736069489	19
0.09173786568260651	0.04295186437315138	69
0.10214419024105062	0.08955549845404001	15
0.06699511922520947	0.034577663021010584	13
0.07083710891898413	0.023470358991626646	21
0.07660577872023301	0.028589749232906553	26
0.01727923609422423	0.02187448969763469	45
0.07480066577243799	0.03918264043652843	26
0.0672580255434257	0.03838069542247992	17
0.04476335554893174	0.012773601157414506	32
0.07084739938769816	0.029712318019909176	42
0.07676764292330482	0.0360924011737737	32
0.08452738491163657	0.03599024200374607	36
0.055049396000319294	0.02504444939555898	40
0.08650028516330632	0.03538356606112131	36
0.1021833847115621	0.06315598417095528	42
0.0449036078728636	0.015056919666311586	37
0.05403013048290647	0.014072323548633081	48
0.06174219518827149	0.02524725326428507	37
0.05294446146670999	0.00847828101955056	56
0.013610216750663158	0.0010035966537004313	86
0.036765200937842926	0.0010651717529412	88
0.042417079893206276	0.0012842725217776239	88
0.05249955809337823	0.01644847684754084	88
0.06353286463625649	0.036025455467687116	88
0.07916259217585071	0.06388094584966482	28
0.07217974407370437	0.038029446194035005	88
0.06312981862796682	0.061517158593725405	62
0.06815081804351271	0.049097816046920935	62
0.076071256069556	0.02595612217002735	144
0.07917487606558035	0.03044893002331324	170
0.07690714141092528	0.05425982938004818	133
0.07646809792325102	0.0634474186840419	66
0.04644646380511639	0.037113206517710114	110
0.06988897385615772	0.04611921797860177	110
0.08471192228829293	0.05047767473428073	62
0.08321932525103831	0.061618426733314545	50
0.11585093266780376	0.07911490886067844	50
0.11668181687925461	0.0862404939351161	50
0.07400699966895055	0.0796171122915009	22
0.0832865595399406	0.058823720658199234	94
0.09703428947198708	0.08080036191001184	22
0.09189248064994278	0.06443510543492444	16
0.04335313137479208	0.023598416029834434	76
0.07307050020357048	0.04167475236392721	102
0.06826670247394923	0.03537186360451804	111
0.07272824073219446	0.030690209260278378	111
0.08552365754573472	0.01655471324896357	87
0.07960868461836758	0.027134900358507567	111
0.08444923771118387	0.058268575715581236	111
0.08906322722900001	0.0557117152156989	111
0.10158981399575631	0.06906203465828979	111
0.10513977499364521	0.0668321010439158	111
0.03319195685704649	0.0020739441890484283	278
0.053967360506142946	0.013463088633631161	278
0.06866598866979222	0.01147092955117771	282
0.11208365625727978	0.1178056179428249	111
0.1269749964888101	0.1014251702330412	50
0.13648794899998395	0.1001922645620853	21
0.13653968466275615	0.09975558878489024	21
0.1294078822947039	0.02541002360171527	262
0.13146453894491833	0.09543036548850092	262
0.13818675998551425	0.10634617589828882	50
0.1275613577851851	0.07847619549968118	224
0.06770623309563091	0.00938012500694753	193
0.07732580423118812	0.07043066383266132	105
0.07794190571615901	0.053028849348256135	189
0.025803255608545492	0.00765294598193869	235
0.03770094163280289	0.012584129697386062	235
0.05160549066394626	0.015662651459879256	235
0.06189077475682533	0.013968258067362696	225
0.06156403820413336	0.014207016905294165	235
0.0814692866463593	0.04370052692979901	235
0.06620074017713089	0.09037128719366014	238
0.06913933757275945	0.06460796491339008	134
0.07448324643837673	0.0463209388880935	147
0.08127995755412283	0.05156716275155351	134
0.09239281975812383	0.04615516903090305	235
0.10361907160363888	0.06211261321303705	64
0.10436778238517894	0.04584764180705075	64
0.1002577366825418	0.060202303786753515	235
0.10788218427623042	0.06840932753974692	235
0.0470373468639554	0.006069733897955522	311
0.08143032604625904	0.006233905038984248	323
0.11164455203904905	0.03020533894970084	244
0.10852264049496778	0.053435100407446076	323
0.10139785007582774	0.009094524577035077	239
0.10268688329090535	0.011028261918572984	239
0.10867575933328755	0.04365985154346916	249
0.055956858382150726	0.029105080798701572	352
0.05329919323967377	0.03607050685709103	472
0.06388319027725545	0.02638362907513177	442
0.070861438737864	0.07515665360966525	472
0.07792922430000124	0.011019127813759468	343
0.07889314292129539	0.03450773952801091	343
0.08165110969414777	0.06603385383211469	309
0.08631396034246153	0.06219655701452203	309
0.12173750449224731	0.024386274405645985	440
0.09875589197612468	0.06066960457061131	309
0.11735808877107705	0.08667787711514806	309
0.13000404649572697	0.08703664436718621	343
0.05382592312260036	0.027042591739270434	318
0.08363856168060319	0.060029799750308574	357
0.13789651192107794	0.027796650410817594	213
0.12400953793962805	0.08310799959930937	242
0.0715875687532413	0.03441912968256405	162
0.06113103957892413	0.000037971635171251844	149
0.07509896137763823	0.029977174748940145	152
0.05266452316313201	0.007598215917068331	168
0.052437677294098525	0.02826687642000372	257
0.07748765923250868	0.07113186301352754	168
0.05079350352161117	0.009374538861999536	266
0.05749981739101433	0.031056084103240403	258
0.05834888173735719	0.015785663915268724	227
0.0716197005020265	0.03177796171585805	258
0.07694745739788938	0.03324851923588575	258
0.08265238451893966	0.04934109681217365	258
0.08670828014759512	0.0579308862801653	258
0.029028916617743938	0.0024045166079763865	319
0.041650558219547475	0.032343225149634995	319
0.05274605198495836	0.02137011043067389	253
0.0578760183495716	0.032807535605594094	319
0.06343809581001028	0.028945557508368292	312
0.06554248494933103	0.03721743524926934	319
0.09240790171841352	0.06942943914754295	319
0.07015354588329731	0.029865291299784207	427
0.09500958324869595	0.0794699623983921	319
0.10192623803515981	0.0287984085883225	122
0.1043809273766049	0.05696196275055125	122
0.0684574612441914	0.061776101095650814	114
0.1134068163736202	0.0551631146387537	183
0.0820858940378913	0.011550872113155447	72
0.08561772596839974	0.01279620714812825	72
0.07094861520847381	0.0049991742341027705	96
0.07667011151680983	0.005841743154154754	101
0.09585290814576271	0.019626996473989033	101
0.0783559953034868	0.06411924083585042	113
0.050018176696077644	0.03962237493128877	140
0.07482651045362655	0.04452209915053503	184
0.07162496771377987	0.0768743865098034	118
0.07319346965406148	0.05860936352712773	118
0.08175468793898005	0.047810623003476396	184
0.04338707180716378	0.025256227878763075	127
0.058887112342176175	0.028238380018393582	157
0.0697679725948803	0.028017731022103042	127
0.07237538255512004	0.025258629432318443	161
0.08496766229786253	0.038715762531312994	184
0.10054887193329819	0.05276244455278671	184
0.10804682865229401	0.0522180692006582	187
0.12172755499246854	0.09895376899516244	227
0.12664239779789394	0.09957382169923198	227
0.14008929652189708	0.1194062683393007	227
0.1515182482592627	0.11264077478586884	227
0.16165684183282697	0.14461084673700667	197
0.1392761788677444	0.16602881364387376	361
0.1621638016036926	0.1448791727435867	27
0.07129955119073336	0.04858148856018909	226
0.0435966971226044	0.0001166726198070413	252
0.0815965767255793	0.02804910548088828	252
0.06888191344612882	0.0949290853736972	207
0.08780902459314731	0.04795082632196008	279
0.06034580349949699	0.023033296288328453	250
0.06269558995655042	0.016329405744107926	273
0.02715875549431436	0.008307726861754376	342
0.04141772567391912	0.01358281455296753	342
0.06205447606740395	0.013400097766697252	296
0.05804981912116525	0.025491811497985416	342
0.06266269384570045	0.026199173937639122	342
0.0744291172861804	0.03503000656405294	342
0.09392521645284779	0.046211426955300366	342
0.03050045901293957	0.0014396694051118796	383
0.04867817786236418	0.03677092600585047	386
0.07909774965193433	0.02973306233066956	259
0.07546882468940375	0.051830008113465574	386
0.072607685543611	0.05190149631745798	281
0.08536886239529397	0.04741472229991043	386
0.0811103569219116	0.07318180418481664	206
0.027346809685958817	0.04941933938280422	276
0.08111057884148026	0.06642483802410465	349
0.057443990112108934	0.006583234844967155	334
0.06990836859775876	0.010774186024667445	275
0.07991745741701262	0.02813686389034083	275
0.09349872268035077	0.050351005273114875	275
0.09977456876092511	0.04975207235650231	275
0.10925688299946427	0.04930644324946913	342
0.08429060445862226	0.07074971041332788	234
0.09681301048929326	0.09052830069813161	234
0.11240126445018314	0.055151702818463606	342
0.13135846375471985	0.07181885586571193	331
0.11479271702661692	0.05873111328913948	342
0.07228298554985092	0.09022689599048006	491
0.08130386829665595	0.0651500624028529	478
0.0697716131388698	0.04248007627645844	499
0.06807224103847287	0.02460300263284917	486
0.08280654966043818	0.05588528468905411	486
0.05592285758077787	0.027186205126785826	496
0.04666868328976174	0.0355355098674584	492
0.07518797332907279	0.037305225423367686	487
0.0703704483430372	0.028916636842031326	488
0.0787890271548012	0.04650574034263846	492
0.09041046399615485	0.04986758074741299	492
0.0923975529979015	0.05205535184870789	492
0.06941782191915805	0.054811947828869396	500
0.09631936202031238	0.06457446365205959	496
0.10109886316538542	0.07329611366985056	488
0.02367792220614195	0.03771693428761893	443
0.06157596933869581	0.02722240899440566	428
0.04593591187731131	0.00845954268607796	385
0.06583440843004014	0.016585340811221077	401
0.04658186342343882	0.009681706048321982	389
0.05697539819957461	0.026562041972214418	421
0.06474118730246854	0.016354705702307223	406
0.07820014249164971	0.015255335862539823	401
0.08018836729850554	0.025253246442155576	401
0.08292714633942275	0.0263205889837247	421
0.06525264745586981	0.000809920108164914	286
0.069450889123178	0.006492300909904524	347
0.08074237631710736	0.03453423284372978	288
0.06296783305783925	0.003911714712972944	287
0.083330784227679	0.030175398658082938	288
0.09038706627609948	0.0499909749504143	406
0.06972108719749029	0.014377602182142988	461
0.02726800322722762	0.0008488816900780329	458
0.04142227661536742	0.03551930181823907	457
0.051286060484308074	0.031160074525772647	431
0.057100494743916215	0.038977479141280504	457
0.06942016517794639	0.040995951243658166	457
0.0639415357963823	0.0036478224619035677	306
0.06868991920216556	0.0025933934700559684	310
0.07975780282274046	0.0678239977352475	457
0.0913018623956987	0.05776486819020595	457
0.054634329866851086	0.009258785482862696	462
0.06060650130142863	0.0038822283620485016	450
0.0638573410032084	0.003504842069924655	450
0.07264825187160392	0.005348899471741662	462
0.08103690023686741	0.04553304398452998	455
0.09399501050587711	0.04201487072506039	484
0.09076512231342733	0.06866507050437785	455
0.09212139002425002	0.09945395387887396	455
0.10733656093934504	0.08442634105368635	457
0.12249181981491103	0.1485642113621566	443
0.13731692988323815	0.1533430877806287	443
0.06290464211804989	0.015068799060655703	304
0.0942726047163227	0.06136159510064935	248
0.09610862604365943	0.03659836284381903	280
0.09948065138508048	0.020359018442040955	365
0.10189699897445453	0.05297099919525854	280
0.10383836959428819	0.055013146948083666	280
0.07526486564127989	0.056655870182329385	303
0.04362806436228858	0.032695415481441496	321
0.05065410151211831	0.03901044472199933	378
0.0660552723103916	0.05148883910334515	378
0.0733333962120944	0.04253080950935193	378
0.05941615941812554	0.025111624541933376	396
0.06611260847977525	0.022802373929000107	435
0.0848217206010012	0.05513103174595553	378
0.06438196952563738	0.015524670803498163	380
0.06505993390712957	0.012368003112123247	380
0.08990853574605719	0.04645759530557609	321
0.0913057500927516	0.045828318661298065	378
0.1048896337259212	0.04966858923950096	437
0.11634895788102312	0.009438178473271093	477
0.12180560742428909	0.0209767327869943	480
0.11191870872931112	0.08494272927526084	437
0.14116901244038826	0.1421909919220804	443
0.04839774788148661	0.03358502652355651	403
0.01701716780195513	0.014800664167462922	397
0.04060673589442984	0.016893276498339587	426
0.06222437357391928	0.014770127103599213	426
0.07706056060008902	0.0224397256923876	426
0.06817179768790044	0.0003357342991491246	328
0.0736796986964524	0.048133930972277764	328
0.08347017830738505	0.048704867351872023	328
0.0923558648802434	0.041095895305142814	426
0.11837966886252069	0.08396525331196801	219
0.0971124465386764	0.06015803289425305	426
0.063938532982858	0.0017191887167054055	418
0.0840644514643379	0.04025294829798727	418
0.10393600778501023	0.05686138166302111	426
0.08859766362608043	0.046755950981546536	429
0.09340415943629107	0.03419273110573416	429
0.0793387799250787	0.09209818337637524	277
0.09289883745236016	0.07612555737992861	432
0.055312692937516075	0.036057778935865696	387
0.09234314989934735	0.06387958682296085	429
0.11883299004825859	0.06302057852746284	426
0.06540159019473374	0.0447125538039534	451
0.07021400857378748	0.03916965303582626	451
0.08166966797206057	0.03233607459737571	451
0.02389384858075468	0.03313488234552269	473
0.08570648750240534	0.04216270847206526	451
0.09102201931401005	0.06727058061112627	382
0.0598323658231894	0.03029712141164469	364
0.06744276091620209	0.023783927631002122	419
0.07421641777037369	0.06086987248270452	364
0.07903418880459273	0.05673585469810608	419
0.08821496018249965	0.07011792095953284	419
0.1207377205626587	0.07169613238433162	451
0.06482585903788746	0.07311660894221574	464
0.07300545185121488	0.07162184404033509	366
0.06947976683898674	0.0298363706308748	422
0.0393037402800296	0.02645958219631795	393
0.059870301485795	0.01874215972141496	393
0.06649659139133858	0.017795128598060768	393
0.07292192537227733	0.020592091074641064	393
0.0772715730395079	0.061131431845200264	351
0.08124335577228974	0.03035573878959428	393
0.08900187189042706	0.050222312385226696	393
0.06686383177772495	0.00027336747948561327	362
0.06691127707643846	0.038876591876141176	363
0.04840423535187747	0.0009155618605090543	405
0.015642506193062317	0.0027858592970899155	409
0.04522732949592873	0.0022833739101176705	411
0.05921212713625546	0.028896130746152188	381
0.05793405216278223	0.0130438307164076	411
0.0733491632535776	0.022975111710960186	405
0.08282607077484758	0.011647533610454282	395
0.0787187385569661	0.021720155973886553	411
0.1083922321940092	0.037959849914569986	391
0.12354656588176167	0.05244976524666442	434
0.04733134268114636	0.00975581083989652	41
0.05860425752451827	0.06354787392432325	41
0.05661870715585128	0.030001550777372623	80
0.05402206956420678	0.02621647888856633	93
0.06727098928958902	0.023689788235626664	93
0.05158367958957541	0.00764431927783123	116
0.05826679157118524	0.014735499582059606	116
0.07292009325282013	0.019761446302856478	93
0.06567958586958378	0.02233912956187282	129
0.04866847028621233	0.001469650734552134	182
0.0774343463845339	0.026535536807702285	178
0.08361940325068118	0.03833257941820352	124
0.08507218021276917	0.0508825689774611	124
0.08846263052837633	0.0492532797847347	124
0.0854407982172449	0.07937195837133167	97
0.0924611377823134	0.0586717426808014	194
0.0281596874982671	0.04740146876145074	132
0.05107733352476501	0.05402767618554004	132
0.06163640158218126	0.03580611963265072	135
0.06278434518253743	0.02633299503995766	177
0.0719181062042097	0.03966672399899493	177
0.07769326654650799	0.0408105014111341	192
0.06030908720914253	0.005308392027697934	142
0.0719546454372474	0.027994927634006177	142
0.08520594006418959	0.036830100356063926	192
0.0962205781871358	0.04042116916655696	192
0.11522497350192161	0.04784426250687972	129
0.11684021567936306	0.0101902572436172	81
0.11830169614314434	0.047686152108141956	129
0.14255841708313824	0.15581102813116118	391
0.14825351244907614	0.14740780153352032	391
0.15872553071903972	0.1561068572229264	437
0.17655989824796958	0.1879499551749985	194
0.19761777316968507	0.18360139897719166	391
