# Supplementary material for: Mapping and classifying molecules from a high-throughput structural database
Source: J Cheminform. 2017 Feb 2;9:6. doi: 10.1186/s13321-017-0192-4 (PMC5289135; doi:10.1186/s13321-017-0192-4)
Supplement: Supplementary file 1 — Additional file 1. Supplementary file contains dissimilarity matrix data for all the oligopeptides available in the database including the one discussed in this paper. [file 13321_2017_192_MOESM1_ESM.tar › SI/gluH.dipeptide/traj.gluH.dipeptide.Pb.xyz]

29
Lattice="100 0 0 0 100 0 0 0 100" Properties=species:S:1:pos:R:3
C    -1.166691  -0.241316  0.134098
C    -0.887738  -0.250730  1.603138
O    0.293398  -0.457075  2.005136
H    -0.779303  -1.167907  -0.309865
H    -0.607467  0.586046  -0.325454
H    -2.228210  -0.136166  -0.112752
N    -1.924986  -0.052196  2.437132
C    -1.983640  -0.007336  3.912382
C    -1.172631  1.180806  4.467481
O    0.089772  1.118977  4.597492
H    -2.817309  0.098115  1.974452
H    -3.041858  0.204464  4.105646
C    -1.630970  -1.313249  4.700840
C    -1.410364  -2.622525  3.928187
C    -0.002802  -3.154182  4.000143
O    1.023406  -2.470327  4.195137
O    0.063995  -4.454800  3.839533
H    -2.454515  -1.469753  5.406490
H    -0.755881  -1.116263  5.331579
H    -1.651658  -2.531478  2.856404
H    -2.075875  -3.415726  4.290590
N    -1.844390  2.259207  4.835149
C    -1.252649  3.475875  5.398231
H    -2.855522  2.250464  4.722604
H    -1.850725  3.794994  6.258530
H    -1.251293  4.273956  4.644910
H    -0.228597  3.266897  5.715357
H    0.993808  -4.768856  3.872751
Pb    1.743691  -0.250918  3.752681
29
Lattice="100 0 0 0 100 0 0 0 100" Properties=species:S:1:pos:R:3
C    -0.634281  0.266927  -0.237095
C    -0.313932  -0.086201  1.178321
O    0.718979  -0.777952  1.427977
H    -0.755774  -0.663977  -0.809057
H    0.218328  0.799948  -0.678295
H    -1.539075  0.873798  -0.345117
N    -1.158587  0.334476  2.138190
C    -1.153586  -0.003376  3.574926
C    -0.040933  0.767833  4.310573
O    1.195108  0.534109  4.148405
H    -1.948082  0.887030  1.814923
H    -2.102837  0.400132  3.952116
C    -1.205816  -1.541998  3.783868
C    -0.894566  -2.073653  5.188439
C    0.524670  -2.567403  5.380020
O    1.415819  -2.479741  4.520534
O    0.851321  -3.151302  6.513473
H    -0.555423  -2.043673  3.060281
H    -2.226846  -1.839364  3.514420
H    -1.557077  -2.926840  5.406352
H    -1.110518  -1.341917  5.984985
N    -0.428948  1.723853  5.144049
C    0.487251  2.581670  5.902713
H    -1.423522  1.917087  5.226818
H    -0.051307  2.992289  6.761165
H    0.847254  3.405444  5.272951
H    1.342962  1.994240  6.248229
H    0.100311  -3.249425  7.131874
Pb    2.404108  -1.022015  2.965961
29
Lattice="100 0 0 0 100 0 0 0 100" Properties=species:S:1:pos:R:3
C    0.746419  1.190084  -1.162137
C    -0.061557  0.804817  0.035238
O    0.027986  -0.378054  0.486756
H    0.571132  2.214902  -1.505015
H    0.515554  0.491715  -1.978732
H    1.813188  1.062772  -0.932000
N    -0.869637  1.738814  0.564176
C    -1.874473  1.688667  1.646310
C    -1.264068  1.480562  3.039440
O    -0.300889  0.685597  3.273529
H    -0.828270  2.636128  0.088075
H    -2.257135  2.717936  1.663353
C    -3.147233  0.852413  1.329951
C    -3.083070  -0.673235  1.078267
C    -2.941556  -1.518788  2.312178
O    -1.861910  -1.915271  2.798977
O    -4.088228  -1.833069  2.873104
H    -3.565395  1.294519  0.415530
H    -3.884150  1.060986  2.119168
H    -2.277891  -0.931663  0.383872
H    -4.035168  -0.951589  0.608154
N    -1.761602  2.189261  4.046244
C    -2.784943  3.242705  4.030386
H    -1.316563  1.995753  4.944204
H    -3.759888  2.855746  3.711546
H    -2.482713  4.080676  3.389106
H    -2.888620  3.621386  5.050843
H    -3.950595  -2.402088  3.661927
Pb    0.408272  -1.349682  2.510546
29
Lattice="100 0 0 0 100 0 0 0 100" Properties=species:S:1:pos:R:3
C    0.486812  0.413202  0.268706
C    0.097754  0.098083  1.677612
O    0.999212  -0.138990  2.531097
H    1.076223  1.341169  0.265364
H    -0.365597  0.528730  -0.408749
H    1.146545  -0.379816  -0.107495
N    -1.215611  0.070410  1.973397
C    -1.892537  -0.205125  3.254875
C    -1.497037  0.842134  4.314867
O    -0.472501  0.683483  5.053189
H    -1.835745  0.266021  1.192487
H    -2.947043  -0.034654  3.015979
C    -1.789853  -1.653231  3.840703
C    -1.107905  -2.751206  3.009038
C    0.172529  -3.276948  3.601626
O    0.941949  -2.640765  4.351616
O    0.429482  -4.516200  3.255269
H    -2.819111  -1.972332  4.038679
H    -1.316679  -1.599393  4.827877
H    -0.860065  -2.419465  1.987238
H    -1.774323  -3.609969  2.862546
N    -2.252499  1.916044  4.481240
C    -3.486197  2.294235  3.779594
H    -1.924598  2.549962  5.211530
H    -3.312265  2.408256  2.703014
H    -3.809684  3.261689  4.173177
H    -4.287992  1.568436  3.964014
H    1.279145  -4.823015  3.640373
Pb    1.543591  -0.381746  4.740139
29
Lattice="100 0 0 0 100 0 0 0 100" Properties=species:S:1:pos:R:3
C    -0.568544  0.624273  0.080853
C    -0.373304  0.279632  1.521122
O    0.711572  -0.259169  1.890535
H    -1.530166  1.103240  -0.130487
H    -0.488367  -0.297759  -0.512424
H    0.247333  1.282751  -0.245705
N    -1.381239  0.546158  2.374406
C    -1.484682  0.170897  3.797676
C    -0.539107  1.041587  4.645517
O    0.704013  0.799157  4.754194
H    -2.206359  0.972238  1.961662
H    -2.503822  0.456323  4.082420
C    -1.374443  -1.365594  3.978733
C    -1.156782  -1.895098  5.404221
C    0.254498  -2.365200  5.693968
O    1.218523  -2.193872  4.930103
O    0.495714  -3.012504  6.813472
H    -0.594310  -1.768736  3.325038
H    -2.315997  -1.773631  3.591083
H    -1.825991  -2.750456  5.585491
H    -1.423752  -1.160742  6.183152
N    -1.040788  2.085777  5.292862
C    -2.420424  2.589826  5.326618
H    -0.344260  2.625221  5.809172
H    -2.742124  2.938028  4.337488
H    -2.445360  3.442974  6.010167
H    -3.116266  1.833230  5.708588
H    -0.304840  -3.173119  7.351385
Pb    2.207829  -0.513758  3.621904
29
Lattice="100 0 0 0 100 0 0 0 100" Properties=species:S:1:pos:R:3
C    -0.402899  0.430507  -0.387174
C    -0.380290  -0.014814  1.039729
O    0.366038  -0.983419  1.376798
H    -0.645850  -0.434462  -1.019945
H    0.605119  0.758170  -0.676843
H    -1.115628  1.236486  -0.589566
N    -1.183833  0.629720  1.903293
C    -1.484164  0.397860  3.330672
C    -0.291350  0.686871  4.264493
O    0.905864  0.355690  4.017324
H    -1.721551  1.385256  1.486509
H    -2.202363  1.199693  3.553591
C    -2.310544  -0.886591  3.632271
C    -1.775554  -2.309688  3.331472
C    -0.769042  -2.823994  4.329783
O    0.457068  -2.634903  4.237887
O    -1.172753  -3.495058  5.388614
H    -3.232197  -0.779724  3.043922
H    -2.625241  -0.822503  4.684814
H    -1.328900  -2.363365  2.333275
H    -2.646408  -2.980792  3.326435
N    -0.575198  1.341029  5.382547
C    0.418455  1.677350  6.408685
H    -1.523603  1.678578  5.524171
H    -0.108455  2.070056  7.281961
H    1.113523  2.437068  6.030287
H    0.983035  0.782938  6.693433
H    -2.132968  -3.675811  5.384240
Pb    1.957394  -1.386170  2.966522
29
Lattice="100 0 0 0 100 0 0 0 100" Properties=species:S:1:pos:R:3
C    -1.139244  0.011990  0.167405
C    -0.830785  0.064938  1.630898
O    0.348506  0.328106  1.996566
H    -0.906792  0.991669  -0.273542
H    -2.180218  -0.242148  -0.058342
H    -0.471432  -0.714899  -0.313704
N    -1.850158  -0.158344  2.485620
C    -1.953191  -0.073426  3.961543
C    -1.190967  1.136416  4.544881
O    0.040883  1.062000  4.843627
H    -2.741785  -0.320946  2.025761
H    -3.021957  0.122287  4.114826
C    -1.613545  -1.362021  4.779737
C    -1.470104  -2.682322  4.023711
C    -0.106881  -2.912877  3.415388
O    0.858723  -2.151692  3.580961
O    0.105629  -3.991862  2.689977
H    -2.415554  -1.478938  5.518785
H    -0.701550  -1.192905  5.364206
H    -2.238818  -2.824245  3.248673
H    -1.630163  -3.508878  4.737449
N    -1.891802  2.233311  4.781040
C    -1.365197  3.469393  5.365158
H    -2.884331  2.219880  4.556790
H    -1.366131  4.265699  4.610291
H    -0.348035  3.295742  5.722043
H    -2.005257  3.768973  6.202729
H    -0.670766  -4.584374  2.642729
Pb    1.772928  0.005470  3.747793
29
Lattice="100 0 0 0 100 0 0 0 100" Properties=species:S:1:pos:R:3
C    1.708651  1.495345  1.874194
C    0.499329  0.616235  1.932345
O    -0.133606  0.369466  0.868157
H    2.478581  0.993011  1.271073
H    2.127683  1.736807  2.856568
H    1.452673  2.423423  1.346793
N    0.139206  0.134098  3.137874
C    -0.967074  -0.759709  3.538633
C    -0.865159  -2.135680  2.849270
O    -1.276286  -2.320324  1.662302
H    0.749729  0.412787  3.900901
H    -0.766411  -0.922656  4.604124
C    -2.432053  -0.211507  3.440670
C    -2.663569  1.261591  3.075133
C    -3.160199  1.489588  1.664025
O    -3.136776  0.628171  0.769063
O    -3.658862  2.662837  1.340339
H    -2.884558  -0.391235  4.422250
H    -2.999485  -0.838597  2.743301
H    -1.759495  1.879254  3.204407
H    -3.403086  1.699528  3.762278
N    -0.365904  -3.134281  3.559584
C    -0.210846  -4.512552  3.086294
H    -0.064495  -2.938450  4.511189
H    -0.496609  -5.196161  3.892482
H    0.834610  -4.699597  2.809233
H    -0.855379  -4.672424  2.218856
H    -3.715347  3.282407  2.094703
Pb    -1.688833  -0.960372  -0.155084
29
Lattice="100 0 0 0 100 0 0 0 100" Properties=species:S:1:pos:R:3
C    0.283432  -0.911304  1.598837
C    -0.509820  0.344003  1.771482
O    0.093778  1.457426  1.822103
H    0.969532  -1.019597  2.450292
H    0.908297  -0.807780  0.700885
H    -0.327684  -1.815453  1.509176
N    -1.846728  0.226015  1.850191
C    -2.955810  1.209027  1.877098
C    -2.588552  2.646905  1.471165
O    -1.998644  3.451115  2.259342
H    -2.181092  -0.731547  1.759923
H    -3.645796  0.840794  1.102658
C    -3.791942  1.141875  3.183776
C    -3.253591  1.749808  4.501989
C    -1.957733  1.153681  4.987782
O    -0.838581  1.612016  4.693246
O    -1.962161  0.077124  5.747940
H    -4.049040  0.083457  3.340517
H    -4.746504  1.646055  2.975633
H    -4.032206  1.602614  5.264671
H    -3.114014  2.831056  4.395201
N    -3.032279  3.048776  0.289671
C    -2.883653  4.400237  -0.254253
H    -3.522575  2.373024  -0.292148
H    -2.620938  5.089146  0.551480
H    -3.833170  4.705690  -0.706916
H    -2.101730  4.409335  -1.024690
H    -2.861183  -0.196925  6.015219
Pb    0.065387  3.222424  3.249730
29
Lattice="100 0 0 0 100 0 0 0 100" Properties=species:S:1:pos:R:3
C    0.588758  0.191358  -0.108646
C    0.105092  -0.113704  1.266733
O    0.885480  0.030312  2.258442
H    0.941050  1.231881  -0.137595
H    -0.177412  0.045835  -0.877299
H    1.457382  -0.442724  -0.333404
N    -1.170360  -0.530477  1.434793
C    -1.684547  -0.752002  2.776898
C    -1.339269  -2.164327  3.287459
O    -0.315405  -2.301546  4.036002
H    -1.765616  -0.623149  0.615244
H    -1.056210  -0.094969  3.377163
C    -3.087908  -0.241482  3.105801
C    -3.251745  -0.116792  4.643296
C    -2.246233  0.774568  5.351077
O    -1.002057  0.648328  5.336265
O    -2.823575  1.728878  6.046168
H    -3.892273  -0.886178  2.724375
H    -3.221160  0.741289  2.632022
H    -3.167552  -1.108946  5.117715
H    -4.255285  0.255923  4.873935
N    -2.085452  -3.195704  2.938155
C    -1.839571  -4.593095  3.312418
H    -2.893679  -3.015588  2.346324
H    -0.980838  -4.639381  3.985124
H    -1.637003  -5.183065  2.410378
H    -2.727502  -4.995773  3.813270
H    -2.157784  2.265615  6.529726
Pb    1.048672  -0.511090  4.535162
29
Lattice="100 0 0 0 100 0 0 0 100" Properties=species:S:1:pos:R:3
C    0.879104  1.167862  -0.988947
C    0.023661  0.747880  0.162858
O    0.091552  -0.446433  0.584682
H    1.935944  1.043310  -0.715095
H    0.710800  2.199452  -1.314576
H    0.690877  0.487409  -1.831050
N    -0.805765  1.667552  0.686283
C    -1.842227  1.580817  1.733369
C    -1.270930  1.337603  3.139514
O    -0.257848  0.605903  3.364395
H    -0.745753  2.580215  0.242490
H    -2.230490  2.608077  1.772827
C    -3.105301  0.757634  1.344827
C    -3.040561  -0.761043  1.042393
C    -2.919427  -1.636639  2.264706
O    -1.836266  -1.931785  2.799991
O    -4.001171  -2.112636  2.846275
H    -3.489861  1.232746  0.432119
H    -3.866528  0.947720  2.115614
H    -2.209835  -0.995747  0.368604
H    -3.966295  -1.017156  0.507693
N    -1.847716  1.959077  4.161754
C    -2.930350  2.950109  4.165868
H    -1.423627  1.740961  5.064379
H    -3.018919  3.343348  5.182249
H    -3.892058  2.501377  3.889560
H    -2.703024  3.791490  3.499087
H    -4.820756  -1.908520  2.355130
Pb    0.437769  -1.439580  2.615004
29
Lattice="100 0 0 0 100 0 0 0 100" Properties=species:S:1:pos:R:3
C    0.845913  1.205215  -1.100303
C    0.013506  0.821997  0.080633
O    0.265190  -0.259555  0.694753
H    1.890675  1.321876  -0.780442
H    0.516761  2.123896  -1.596519
H    0.829642  0.377702  -1.823178
N    -0.992077  1.645264  0.423621
C    -2.056488  1.533863  1.439209
C    -1.533211  1.617827  2.882125
O    -0.384236  1.192864  3.221947
H    -1.067202  2.473858  -0.160612
H    -2.618437  2.467097  1.297045
C    -3.128373  0.442266  1.153966
C    -2.777416  -1.067250  1.135187
C    -2.564304  -1.672374  2.500222
O    -1.479107  -1.644604  3.107437
O    -3.568082  -2.243893  3.133797
H    -3.523609  0.675559  0.155944
H    -3.963607  0.618323  1.847695
H    -1.882720  -1.257098  0.532804
H    -3.612131  -1.581482  0.638069
N    -2.293450  2.195832  3.804333
C    -3.598722  2.852725  3.700882
H    -1.870145  2.191151  4.734331
H    -4.404244  2.162729  3.984090
H    -3.781553  3.231011  2.690438
H    -3.610717  3.704305  4.389087
H    -4.380063  -2.297164  2.592960
Pb    0.687597  -0.796510  2.875727
29
Lattice="100 0 0 0 100 0 0 0 100" Properties=species:S:1:pos:R:3
C    0.207064  1.031922  -0.791088
C    -0.364686  0.815959  0.574439
O    0.317260  0.193568  1.435292
H    0.467473  0.058894  -1.228615
H    1.147269  1.592487  -0.692048
H    -0.460293  1.571334  -1.471395
N    -1.590843  1.321935  0.821883
C    -2.386070  1.383482  2.067688
C    -1.503107  1.690623  3.295256
O    -1.024283  0.755530  4.013143
H    -2.001991  1.824187  0.039843
H    -3.020490  2.263124  1.909373
C    -3.347165  0.187759  2.368787
C    -3.594660  -0.838251  1.263320
C    -2.548081  -1.922009  1.159430
O    -1.600958  -2.044700  1.951538
O    -2.638901  -2.821339  0.200985
H    -4.313767  0.628979  2.640607
H    -3.004637  -0.338736  3.266847
H    -3.738776  -0.382033  0.271927
H    -4.546762  -1.353564  1.478631
N    -1.287218  2.951284  3.634615
C    -1.787989  4.175357  2.996915
H    -0.722839  3.067708  4.477748
H    -1.539210  4.196292  1.929845
H    -1.295725  5.026668  3.475108
H    -2.870950  4.282913  3.140267
H    -3.435089  -2.712871  -0.356154
Pb    0.091423  -1.126505  3.291812
29
Lattice="100 0 0 0 100 0 0 0 100" Properties=species:S:1:pos:R:3
C    -0.354943  -1.087761  -0.075840
C    -0.499314  -0.729323  1.368106
O    0.256679  0.155986  1.868193
H    0.655616  -1.485521  -0.243930
H    -0.436352  -0.169845  -0.674179
H    -1.092801  -1.815369  -0.429638
N    -1.453249  -1.363815  2.072685
C    -1.961839  -1.194626  3.452844
C    -1.577849  0.130378  4.127394
O    -0.453387  0.290187  4.706569
H    -2.005295  -2.022583  1.526920
H    -3.052905  -1.169031  3.327252
C    -1.727675  -2.435639  4.355815
C    -0.333739  -2.754225  4.949362
C    0.753988  -2.963627  3.928789
O    1.487350  -2.048578  3.510824
O    0.959998  -4.156053  3.406837
H    -2.096242  -3.304583  3.790020
H    -2.411607  -2.335694  5.210990
H    -0.445672  -3.664327  5.556653
H    -0.017502  -1.955450  5.628743
N    -2.487781  1.089872  4.200313
C    -3.856240  1.128634  3.667876
H    -2.186888  1.903054  4.740514
H    -4.187250  2.171254  3.675044
H    -4.541736  0.545427  4.296549
H    -3.888379  0.772017  2.633058
H    0.415020  -4.852717  3.822040
Pb    1.612083  0.284428  3.692091
29
Lattice="100 0 0 0 100 0 0 0 100" Properties=species:S:1:pos:R:3
C    0.745810  1.091958  1.913870
C    -0.161504  -0.084817  2.022813
O    0.313406  -1.221827  2.329251
H    1.298046  1.204205  2.857004
H    0.218400  2.024348  1.686917
H    1.493054  0.896459  1.132105
N    -1.483904  0.087511  1.802217
C    -2.411061  -1.023644  1.957283
C    -2.504952  -1.880324  0.684864
O    -1.780498  -2.930744  0.634165
H    -1.815868  1.017209  1.556105
H    -1.870454  -1.681818  2.632504
C    -3.709926  -0.747143  2.737989
C    -3.542296  -1.172988  4.217699
C    -3.183453  -2.632767  4.437266
O    -2.203343  -3.237989  3.949167
O    -4.018357  -3.238263  5.251730
H    -4.544115  -1.303610  2.289886
H    -3.991916  0.314033  2.709373
H    -4.460921  -0.963318  4.775960
H    -2.740620  -0.580085  4.688668
N    -3.296888  -1.529534  -0.310303
C    -3.446825  -2.252621  -1.578299
H    -3.859558  -0.689391  -0.192077
H    -4.493919  -2.552105  -1.704114
H    -2.807265  -3.137449  -1.564792
H    -3.157358  -1.596830  -2.408013
H    -3.739969  -4.165568  5.418013
Pb    -0.310741  -3.474886  2.343751
29
Lattice="100 0 0 0 100 0 0 0 100" Properties=species:S:1:pos:R:3
C    -3.806201  -0.506176  -0.215667
C    -2.885813  -0.383413  0.949283
O    -1.645852  -0.612202  0.804636
H    -4.846504  -0.268078  0.029622
H    -3.749364  -1.529172  -0.612399
H    -3.457943  0.162579  -1.015012
N    -3.394325  -0.019667  2.149922
C    -2.490003  0.182239  3.270053
C    -2.127516  -1.141789  3.969024
O    -0.961127  -1.621107  3.750510
H    -4.389799  0.174732  2.219209
H    -1.564084  0.450961  2.762926
C    -2.704453  1.397874  4.179368
C    -1.382373  1.750814  4.911425
C    -0.203582  2.085546  4.017733
O    0.314105  1.334169  3.161643
O    0.272838  3.289944  4.238052
H    -3.482824  1.249900  4.937375
H    -3.022323  2.243416  3.552764
H    -1.061065  0.910576  5.548956
H    -1.554963  2.603204  5.576927
N    -2.953851  -1.796058  4.764292
C    -4.327067  -1.477525  5.156486
H    -2.568301  -2.664236  5.143149
H    -4.961883  -2.351908  4.971190
H    -4.717500  -0.635505  4.581291
H    -4.366306  -1.232687  6.225373
H    1.056851  3.468528  3.673447
Pb    0.356227  -0.855964  2.024420
29
Lattice="100 0 0 0 100 0 0 0 100" Properties=species:S:1:pos:R:3
C    -3.834513  -0.447477  -0.099701
C    -2.888979  -0.380085  1.049952
O    -1.656137  -0.620376  0.869194
H    -3.477515  0.222278  -0.894030
H    -4.861489  -0.179078  0.169261
H    -3.820761  -1.464825  -0.515122
N    -3.368725  -0.051896  2.271433
C    -2.464003  0.079363  3.402984
C    -2.160270  -1.271652  4.070144
O    -1.044840  -1.823047  3.768900
H    -4.365170  0.127900  2.367618
H    -1.517839  0.290257  2.911782
C    -2.635264  1.314212  4.309229
C    -1.680031  2.448020  3.861998
C    -0.202846  2.099590  3.883786
O    0.342123  1.149475  3.279667
O    0.503030  2.939501  4.606879
H    -2.424966  1.043609  5.352739
H    -3.663178  1.700395  4.291288
H    -1.828153  3.332067  4.491398
H    -1.915569  2.749247  2.827744
N    -2.981886  -1.873092  4.908778
C    -4.294821  -1.437407  5.382962
H    -2.645630  -2.771660  5.262465
H    -5.044531  -2.196511  5.129185
H    -4.580655  -0.487725  4.924593
H    -4.272540  -1.311366  6.472348
H    1.460277  2.722162  4.568057
Pb    0.313881  -1.018884  2.078466
29
Lattice="100 0 0 0 100 0 0 0 100" Properties=species:S:1:pos:R:3
C    0.325962  0.227823  -0.352604
C    -0.024135  -0.108434  1.055798
O    0.895020  -0.257563  1.918290
H    -0.550234  0.348802  -0.998100
H    0.974624  -0.559734  -0.760057
H    0.914032  1.156153  -0.358758
N    -1.328671  -0.237085  1.391957
C    -1.691792  -0.486497  2.777864
C    -1.643739  -1.991098  3.107203
O    -0.582786  -2.458189  3.636827
H    -2.033149  -0.110082  0.669500
H    -0.840118  -0.075926  3.315832
C    -2.856841  0.310766  3.367724
C    -2.779767  0.308942  4.920518
C    -1.468976  0.799854  5.527962
O    -0.351839  0.319422  5.262175
O    -1.492653  1.768925  6.418317
H    -3.845615  -0.069527  3.074377
H    -2.792280  1.341294  2.990937
H    -2.920578  -0.714816  5.305708
H    -3.620789  0.896386  5.309638
N    -2.675621  -2.765494  2.822679
C    -2.734543  -4.216782  3.031433
H    -3.491889  -2.329767  2.399183
H    -2.782628  -4.726277  2.061211
H    -3.631365  -4.462544  3.611318
H    -1.842322  -4.538190  3.572702
H    -2.391894  2.104260  6.601638
Pb    1.248582  -1.112621  4.078726
29
Lattice="100 0 0 0 100 0 0 0 100" Properties=species:S:1:pos:R:3
C    1.102520  1.000507  0.164145
C    0.200887  1.382960  1.293361
O    0.272816  2.517954  1.853415
H    1.129902  1.814565  -0.570923
H    0.812427  0.070651  -0.336447
H    2.122675  0.871365  0.557493
N    -0.708376  0.478090  1.701808
C    -1.643369  0.557669  2.840121
C    -2.258341  1.958502  3.009447
O    -1.918458  2.766384  3.957901
H    -0.732866  -0.397426  1.183972
H    -2.493962  -0.068684  2.534601
C    -1.127213  -0.070284  4.177345
C    0.384926  -0.064462  4.468754
C    1.066122  1.263855  4.338597
O    2.207698  1.347809  3.786411
O    0.464075  2.354123  4.703550
H    -1.435496  -1.123429  4.176321
H    -1.685492  0.389427  5.004571
H    0.927520  -0.778666  3.838580
H    0.524194  -0.409061  5.507149
N    -3.248098  2.306811  2.222285
C    -3.985719  3.574892  2.282767
H    -3.563800  1.624810  1.535468
H    -3.389143  4.322869  2.809259
H    -4.933542  3.422591  2.815097
H    -4.194592  3.906466  1.260548
H    -1.017673  2.514054  4.394046
Pb    1.901379  3.575657  3.212357
29
Lattice="100 0 0 0 100 0 0 0 100" Properties=species:S:1:pos:R:3
C    -1.523035  -2.050497  1.320747
C    -0.768686  -0.923181  1.937149
O    0.412196  -0.659624  1.485196
H    -1.579332  -1.888161  0.235266
H    -2.531590  -2.156558  1.731698
H    -0.966053  -2.986000  1.471066
N    -1.340217  -0.223920  2.906648
C    -0.837313  1.017281  3.510325
C    0.301522  0.699177  4.504406
O    1.505093  0.579789  4.074597
H    -2.370379  -0.399746  3.102399
H    -0.368027  1.627420  2.719269
C    -1.999017  1.823826  4.124656
C    -3.158973  2.174538  3.173040
C    -4.200840  1.078721  3.040284
O    -3.965858  -0.122683  3.184484
O    -5.399319  1.557317  2.746682
H    -1.573872  2.759441  4.511205
H    -2.425781  1.286680  4.986670
H    -2.800968  2.417787  2.158968
H    -3.662085  3.083137  3.526256
N    0.037182  0.552839  5.784158
C    1.007350  0.224966  6.833202
H    -0.929968  0.677721  6.076979
H    0.879239  -0.820527  7.141846
H    0.826917  0.876920  7.694681
H    2.020356  0.379942  6.456620
H    -6.036129  0.818140  2.646221
Pb    2.386589  0.117257  2.065282
29
Lattice="100 0 0 0 100 0 0 0 100" Properties=species:S:1:pos:R:3
C    -0.379195  0.404420  -0.268125
C    -0.498352  -0.062218  1.142165
O    0.534088  -0.449823  1.769380
H    0.372165  1.204347  -0.316094
H    -1.324816  0.766367  -0.685080
H    -0.001105  -0.421180  -0.887271
N    -1.716288  -0.052311  1.731541
C    -1.858034  -0.452130  3.123542
C    -1.991617  -1.976834  3.274177
O    -0.932707  -2.633770  3.548533
H    -2.517030  0.254083  1.184046
H    -0.859860  -0.273671  3.512302
C    -2.733839  0.434873  4.031327
C    -1.847246  1.390254  4.878730
C    -0.786477  0.696651  5.726647
O    0.108726  -0.031718  5.258131
O    -0.775560  0.874952  7.030478
H    -3.337714  -0.190795  4.702018
H    -3.440532  1.044720  3.452641
H    -2.494412  2.010506  5.511598
H    -1.307062  2.082073  4.212629
N    -3.158246  -2.572711  3.110180
C    -3.398642  -4.017526  3.198834
H    -3.964078  -1.985643  2.905076
H    -3.772761  -4.385124  2.235865
H    -4.147213  -4.214367  3.975159
H    -2.463448  -4.522044  3.449823
H    -1.480684  1.475532  7.342176
Pb    1.149941  -1.618914  3.711575
29
Lattice="100 0 0 0 100 0 0 0 100" Properties=species:S:1:pos:R:3
C    0.641657  0.082066  -0.114866
C    0.410244  0.514513  1.300498
O    1.342078  0.982234  2.007745
H    1.039364  0.926712  -0.693691
H    -0.254279  -0.296143  -0.617903
H    1.409305  -0.704509  -0.118889
N    -0.832809  0.344503  1.796209
C    -1.429666  0.581498  3.133859
C    -2.209471  1.904739  3.117190
O    -1.645289  3.055456  2.978947
H    -1.481963  -0.081110  1.138877
H    -2.188600  -0.210365  3.197416
C    -0.537012  0.362485  4.397909
C    0.043373  1.565117  5.186102
C    1.115951  2.277590  4.419161
O    2.330668  1.940015  4.537032
O    0.792743  3.175739  3.535738
H    0.266236  -0.334748  4.129312
H    -1.172384  -0.173974  5.113962
H    0.488071  1.164555  6.105178
H    -0.743316  2.272731  5.481356
N    -3.519114  1.862676  3.222751
C    -4.410592  3.029384  3.245813
H    -3.958651  0.946332  3.280477
H    -3.845480  3.916672  3.540696
H    -5.214993  2.836838  3.962898
H    -4.842906  3.184247  2.248885
H    -0.605406  3.094511  3.159176
Pb    2.893238  2.676234  2.427163
29
Lattice="100 0 0 0 100 0 0 0 100" Properties=species:S:1:pos:R:3
C    -0.630467  0.302776  -0.579274
C    -0.607453  -0.264939  0.798039
O    0.238415  -1.160059  1.101086
H    -0.803493  -0.508315  -1.299876
H    0.359872  0.721347  -0.806324
H    -1.391891  1.078158  -0.713961
N    -1.495533  0.197459  1.710286
C    -1.426567  -0.294004  3.076717
C    -2.159666  -1.638759  3.244301
O    -1.440817  -2.692898  3.326092
H    -2.149624  0.922842  1.428570
H    -0.379890  -0.579423  3.157187
C    -1.554471  0.717818  4.222446
C    -0.905194  0.157443  5.519173
C    0.563546  -0.235080  5.414174
O    1.010473  -1.060197  4.595497
O    1.436951  0.294651  6.243597
H    -2.590355  0.991519  4.456284
H    -1.039587  1.639965  3.917106
H    -1.436837  -0.750437  5.849620
H    -1.042356  0.895799  6.319133
N    -3.475420  -1.750030  3.293704
C    -4.507173  -0.717471  3.194763
H    -3.808989  -2.711428  3.394342
H    -5.244414  -1.022899  2.443187
H    -4.079853  0.240580  2.891190
H    -5.016421  -0.596637  4.159234
H    1.038669  0.928197  6.871874
Pb    0.811175  -2.692700  2.801664
29
Lattice="100 0 0 0 100 0 0 0 100" Properties=species:S:1:pos:R:3
C    0.390248  0.443268  0.839990
C    0.142697  -0.447049  2.004737
O    1.103056  -1.089624  2.541376
H    1.264481  1.066777  1.076318
H    -0.454273  1.092734  0.590754
H    0.670779  -0.159729  -0.036021
N    -1.077478  -0.582996  2.563717
C    -2.417915  -0.453562  1.959313
C    -3.417297  -0.951985  2.999697
O    -3.243553  -2.084581  3.612261
H    -1.040181  -1.105505  3.436111
H    -2.629527  0.606145  1.753379
C    -2.578826  -1.238356  0.620557
C    -2.438109  -2.782258  0.663145
C    -1.188687  -3.218514  1.384864
O    -0.088173  -3.326684  0.769732
O    -1.224410  -3.390531  2.672522
H    -1.850251  -0.823627  -0.087376
H    -3.567894  -0.996494  0.207600
H    -2.388773  -3.141562  -0.372037
H    -3.311606  -3.249991  1.135934
N    -4.488384  -0.249752  3.267140
C    -5.571278  -0.643030  4.179760
H    -4.571158  0.662743  2.821292
H    -6.529119  -0.416136  3.699464
H    -5.487425  -0.067476  5.110409
H    -5.500583  -1.710803  4.397529
H    -2.450755  -2.662358  3.263221
Pb    1.273414  -3.400514  2.676339
29
Lattice="100 0 0 0 100 0 0 0 100" Properties=species:S:1:pos:R:3
C    0.632122  0.485705  0.493606
C    -0.599094  1.055245  1.108548
O    -1.013684  2.203364  0.753105
H    1.025475  -0.385941  1.025535
H    1.397668  1.274448  0.496015
H    0.449546  0.232964  -0.560643
N    -1.290560  0.402693  2.064707
C    -1.459315  -1.031287  2.343594
C    -1.257598  -1.916245  1.115141
O    -1.795790  -1.661729  -0.035885
H    -1.985344  0.989581  2.527350
H    -0.742373  -1.352397  3.115475
C    -2.893618  -1.213679  2.927385
C    -4.090847  -0.901015  1.985161
C    -3.911174  0.382345  1.206882
O    -4.158003  1.510942  1.728038
O    -3.403269  0.331476  0.012780
H    -2.944316  -0.576283  3.822546
H    -2.999383  -2.245858  3.284522
H    -4.988438  -0.806488  2.609408
H    -4.261100  -1.722924  1.278561
N    -0.553137  -3.014763  1.244491
C    -0.356768  -4.040073  0.211015
H    -0.099218  -3.173760  2.142774
H    -0.491554  -5.025789  0.669424
H    0.662646  -3.965649  -0.188579
H    -1.081104  -3.896410  -0.593489
H    -2.450710  -0.855271  -0.058522
Pb    -3.146103  2.776188  0.000047
29
Lattice="100 0 0 0 100 0 0 0 100" Properties=species:S:1:pos:R:3
C    0.395300  1.792850  1.569788
C    0.068166  0.373813  1.884826
O    1.021078  -0.479250  1.972669
H    -0.487550  2.436638  1.499998
H    0.961850  1.841049  0.630273
H    1.059119  2.177432  2.358488
N    -1.204006  0.032364  2.095770
C    -1.727710  -1.251891  2.608154
C    -1.867060  -2.231696  1.427877
O    -0.789203  -2.730904  0.907598
H    -1.891717  0.777781  1.994540
H    -0.952528  -1.677432  3.266569
C    -2.974754  -0.926530  3.450842
C    -3.656253  -2.095831  4.190586
C    -4.993152  -2.477363  3.582829
O    -5.261249  -2.345571  2.389776
O    -5.834652  -2.973417  4.476481
H    -3.715436  -0.411654  2.819237
H    -2.643655  -0.191908  4.196780
H    -3.812617  -1.845825  5.246062
H    -3.037240  -3.008239  4.198472
N    -3.036170  -2.541318  0.942713
C    -3.235505  -3.436670  -0.200458
H    -3.912964  -2.255896  1.465734
H    -4.307701  -3.625876  -0.294406
H    -2.703029  -4.382919  -0.047668
H    -2.867235  -2.965101  -1.119956
H    -6.672549  -3.228743  4.035076
Pb    1.395423  -2.548894  1.233349
29
Lattice="100 0 0 0 100 0 0 0 100" Properties=species:S:1:pos:R:3
C    -3.724117  -0.652570  -0.060935
C    -2.766430  -0.503045  1.071205
O    -1.530667  -0.719512  0.887701
H    -3.392514  -0.017467  -0.893700
H    -4.754016  -0.394247  0.206778
H    -3.691323  -1.689731  -0.422810
N    -3.242080  -0.126737  2.281826
C    -2.323131  0.074720  3.391034
C    -1.972272  -1.240332  4.106317
O    -0.846006  -1.772266  3.814917
H    -4.243090  0.020169  2.384865
H    -1.393139  0.287853  2.872782
C    -2.506917  1.337435  4.257496
C    -1.552580  2.471233  3.789725
C    -0.073537  2.104773  3.791993
O    0.406005  1.162857  3.133315
O    0.774806  2.816709  4.502434
H    -2.305331  1.099310  5.310497
H    -3.536148  1.718487  4.217880
H    -1.725297  3.359862  4.409947
H    -1.798650  2.760660  2.755383
N    -2.769548  -1.832808  4.975656
C    -4.090454  -1.417269  5.444736
H    -2.405267  -2.708265  5.358198
H    -4.065564  -1.256176  6.529459
H    -4.822038  -2.202937  5.220304
H    -4.404334  -0.490415  4.958514
H    0.351303  3.558627  4.977050
Pb    0.484333  -1.028920  2.068431
29
Lattice="100 0 0 0 100 0 0 0 100" Properties=species:S:1:pos:R:3
C    -0.804107  -0.848984  -0.219575
C    -0.804712  0.271556  0.762402
O    -0.309578  1.408672  0.389826
H    0.226040  -1.061486  -0.536441
H    -1.349555  -0.525083  -1.117884
H    -1.263774  -1.758801  0.177774
N    -1.332466  0.074256  1.959050
C    -1.639288  1.088687  2.976639
C    -0.387842  1.420926  3.811950
O    0.619073  1.988304  3.255113
H    -1.814876  -0.862209  2.127978
H    -1.866082  2.034709  2.453149
C    -2.927591  0.707670  3.744011
C    -3.046784  -0.642157  4.492502
C    -3.296794  -1.864532  3.625357
O    -2.777039  -2.054542  2.526059
O    -4.115835  -2.727489  4.204504
H    -3.750301  0.775755  3.018427
H    -3.124693  1.515532  4.463690
H    -3.867563  -0.565632  5.216109
H    -2.153942  -0.900400  5.087373
N    -0.340872  1.168880  5.102616
C    0.800718  1.485509  5.971066
H    -1.156352  0.743804  5.534181
H    1.697287  0.960334  5.622449
H    0.558895  1.161661  6.986210
H    0.989301  2.565593  5.967468
H    -4.216512  -3.522059  3.637722
Pb    1.051067  2.898340  1.240263
29
Lattice="100 0 0 0 100 0 0 0 100" Properties=species:S:1:pos:R:3
C    -1.724368  -1.766883  0.663046
C    -0.805280  -0.892473  1.444422
O    0.463544  -0.966561  1.196853
H    -1.581355  -1.554588  -0.406494
H    -2.775528  -1.617102  0.926831
H    -1.449946  -2.819735  0.814313
N    -1.316943  -0.058518  2.334635
C    -0.626901  1.035326  3.031377
C    0.118993  0.508425  4.274028
O    1.099894  -0.304647  4.122729
H    -2.380402  0.006725  2.381337
H    0.182851  1.397478  2.372843
C    -1.583564  2.235905  3.226329
C    -2.925783  2.081682  3.982549
C    -4.050821  1.409048  3.213875
O    -3.899475  0.449913  2.457867
O    -5.228417  1.951808  3.478028
H    -1.795694  2.626691  2.221210
H    -1.005281  3.032612  3.716643
H    -3.269451  3.078855  4.283755
H    -2.844870  1.504163  4.919465
N    -0.214949  0.915349  5.480521
C    0.428707  0.518355  6.736207
H    -0.987044  1.573298  5.551908
H    -0.273479  -0.074624  7.335516
H    0.705602  1.419587  7.295212
H    1.318623  -0.074823  6.519089
H    -5.933758  1.463429  3.001910
Pb    2.297095  -1.092695  2.386997
29
Lattice="100 0 0 0 100 0 0 0 100" Properties=species:S:1:pos:R:3
C    0.905056  -0.242878  0.351501
C    0.551091  -0.099411  1.791837
O    1.265236  0.659582  2.533854
H    1.939184  -0.602109  0.262273
H    0.874526  0.752172  -0.116031
H    0.235773  -0.916216  -0.194043
N    -0.517239  -0.746372  2.267294
C    -1.090356  -0.610387  3.612059
C    -0.266437  -1.437491  4.627534
O    0.759315  -0.869938  5.183263
H    -1.015586  -1.341498  1.609513
H    -0.905862  0.430332  3.917726
C    -2.640438  -0.782712  3.625246
C    -3.362791  -1.617407  2.558513
C    -3.252742  -3.124326  2.646586
O    -2.516110  -3.738411  3.414522
O    -4.060805  -3.722876  1.781331
H    -3.050657  0.231118  3.535823
H    -2.932039  -1.127215  4.626374
H    -3.118914  -1.311016  1.527301
H    -4.435558  -1.380292  2.630449
N    -0.606673  -2.659217  4.918617
C    0.093980  -3.534880  5.856766
H    -1.425934  -3.068625  4.388108
H    -0.653688  -4.090444  6.432963
H    0.725821  -2.948600  6.528010
H    0.710186  -4.254418  5.300977
H    -3.984179  -4.695876  1.875184
Pb    2.056146  0.831551  4.625250
29
Lattice="100 0 0 0 100 0 0 0 100" Properties=species:S:1:pos:R:3
C    -1.585512  -2.021603  0.732396
C    -0.765605  -1.017354  1.463472
O    0.516272  -1.087295  1.394265
H    -2.660780  -1.888441  0.888697
H    -1.288675  -3.033241  1.039632
H    -1.365552  -1.938780  -0.342154
N    -1.369308  -0.050469  2.153433
C    -0.644576  1.013810  2.856634
C    0.023136  0.415168  4.113074
O    1.307432  0.267814  4.114775
H    -2.378835  -0.107297  2.299353
H    0.192629  1.285533  2.197595
C    -1.447951  2.333627  3.003251
C    -2.490374  2.561557  4.113680
C    -3.589816  1.532364  4.196859
O    -3.362702  0.315965  4.193591
O    -4.801119  2.050438  4.293813
H    -1.911942  2.510146  2.021117
H    -0.697161  3.127444  3.116739
H    -2.926270  3.557450  3.970499
H    -2.007288  2.587662  5.104390
N    -0.726525  0.029831  5.113984
C    -0.253589  -0.596730  6.348453
H    -1.754506  0.103854  4.952695
H    0.830714  -0.494367  6.429805
H    -0.534516  -1.658017  6.356195
H    -0.734680  -0.103444  7.200600
H    -5.464829  1.335216  4.400685
Pb    2.456929  -0.621841  2.415474
29
Lattice="100 0 0 0 100 0 0 0 100" Properties=species:S:1:pos:R:3
C    1.787989  0.849364  0.411952
C    0.604082  0.193724  1.036211
O    0.752175  -0.946612  1.599501
H    2.550364  1.000481  1.190558
H    1.555981  1.813004  -0.053256
H    2.230281  0.177182  -0.335400
N    -0.572750  0.824456  1.015129
C    -1.802203  0.458179  1.739871
C    -2.598524  -0.591598  0.939735
O    -2.112664  -1.793319  0.860228
H    -0.585321  1.723708  0.538371
H    -1.476145  -0.089522  2.639357
C    -2.515095  1.725222  2.273728
C    -2.768223  2.948100  1.363115
C    -4.159410  3.043720  0.766846
O    -4.857150  2.076652  0.470616
O    -4.536377  4.299917  0.585349
H    -1.883722  2.071568  3.102364
H    -3.456325  1.405517  2.741873
H    -2.074232  3.024596  0.507830
H    -2.589425  3.865004  1.937546
N    -3.737345  -0.309804  0.379206
C    -4.539980  -1.278719  -0.371845
H    -4.146737  0.669072  0.471867
H    -5.468362  -0.785133  -0.669665
H    -4.770377  -2.150152  0.252794
H    -4.000167  -1.614328  -1.265848
H    -5.425220  4.322758  0.170835
Pb    -0.358028  -2.885946  1.643149
29
Lattice="100 0 0 0 100 0 0 0 100" Properties=species:S:1:pos:R:3
C    -0.832471  2.091732  2.549135
C    0.012547  1.070181  1.881530
O    1.246461  1.450658  1.657745
H    -1.297476  1.691805  3.459906
H    -1.631341  2.430805  1.872763
H    -0.214792  2.955154  2.812520
N    -0.401275  -0.126645  1.523295
C    -1.767961  -0.652254  1.637874
C    -1.807757  -1.853096  2.619534
O    -0.854446  -2.673279  2.747206
H    0.253702  -0.785042  1.053237
H    -2.389268  0.137951  2.074662
C    -2.375978  -0.996797  0.237603
C    -1.423099  -1.578450  -0.841770
C    -0.580366  -2.674712  -0.257464
O    -1.063290  -3.837518  -0.075848
O    0.587324  -2.377249  0.216980
H    -2.809760  -0.076095  -0.173053
H    -3.210233  -1.692109  0.400513
H    -0.772262  -0.798969  -1.255842
H    -2.039013  -1.976041  -1.657569
N    -2.921021  -1.974291  3.329991
C    -3.190167  -3.077555  4.257801
H    -3.649669  -1.274171  3.216062
H    -4.031736  -2.795147  4.895757
H    -2.308362  -3.263081  4.879432
H    -3.450078  -3.990060  3.705622
H    1.804568  0.798371  1.186183
Pb    0.451574  -4.284175  1.624729
29
Lattice="100 0 0 0 100 0 0 0 100" Properties=species:S:1:pos:R:3
C    -1.809781  -0.968925  -0.382881
C    -1.327773  -0.742587  1.012873
O    -0.251841  -1.314901  1.390058
H    -1.029864  -0.660988  -1.092331
H    -2.742408  -0.446368  -0.618781
H    -1.957155  -2.049147  -0.527171
N    -2.068202  0.037279  1.810667
C    -1.998199  0.348504  3.258337
C    -0.773549  1.184525  3.658486
O    0.419335  0.918352  3.295724
H    -2.896143  0.416798  1.357609
H    -2.864002  1.009328  3.399648
C    -2.280629  -0.852824  4.202102
C    -1.218431  -1.948003  4.371755
C    -0.019227  -1.496466  5.158944
O    0.012270  -0.876843  6.178554
O    1.204514  -1.906399  4.530593
H    -3.205696  -1.321653  3.840320
H    -2.517374  -0.433275  5.190489
H    -0.924809  -2.413534  3.426951
H    -1.667656  -2.751989  4.979180
N    -0.996360  2.209451  4.461502
C    0.057747  3.045951  5.045446
H    -1.956291  2.417657  4.725174
H    0.633290  2.467558  5.779389
H    -0.415157  3.895647  5.543998
H    0.727014  3.410511  4.258891
H    1.908471  -1.790018  5.207810
Pb    1.686907  -0.710637  2.351666
29
Lattice="100 0 0 0 100 0 0 0 100" Properties=species:S:1:pos:R:3
C    -0.918301  -0.579351  -0.457441
C    -0.784059  -0.538101  1.029932
O    0.156967  -1.201689  1.578355
H    0.016064  -0.230308  -0.917377
H    -1.755627  0.011603  -0.842398
H    -1.047543  -1.627378  -0.764504
N    -1.679964  0.181166  1.717901
C    -1.957050  0.323852  3.167719
C    -0.848378  1.051553  3.944520
O    0.386680  0.745991  3.864913
H    -2.365491  0.649340  1.130049
H    -2.817774  1.006028  3.175760
C    -2.489517  -0.959214  3.862432
C    -1.533866  -2.129554  4.133539
C    -0.555708  -1.854146  5.242130
O    -0.762470  -1.378505  6.316521
O    0.776453  -2.247502  4.875903
H    -3.316356  -1.326901  3.239820
H    -2.941150  -0.643001  4.813809
H    -1.028920  -2.491130  3.233616
H    -2.142665  -2.973622  4.499448
N    -1.244254  2.012312  4.761375
C    -0.379763  2.764275  5.673849
H    -2.232250  2.256286  4.766650
H    -0.903635  2.892423  6.626882
H    -0.155191  3.751201  5.249396
H    0.549591  2.213478  5.833051
H    1.294016  -2.258866  5.712372
Pb    1.807640  -0.827916  3.056260
29
Lattice="100 0 0 0 100 0 0 0 100" Properties=species:S:1:pos:R:3
C    -0.192841  -1.449220  1.065891
C    -0.659541  -0.634743  2.219083
O    -0.074006  -0.718940  3.347197
H    0.900532  -1.349644  1.007383
H    -0.630065  -1.152928  0.107649
H    -0.394784  -2.513431  1.256592
N    -1.678923  0.242935  2.118193
C    -2.848701  0.234481  1.219983
C    -3.790026  1.325891  1.710716
O    -4.074796  1.446656  2.975570
H    -1.768912  0.820904  2.950862
H    -2.531579  0.472989  0.196282
C    -3.599522  -1.134478  1.178277
C    -4.238895  -1.647442  2.494619
C    -3.270298  -1.611497  3.650019
O    -2.487009  -2.580403  3.870262
O    -3.174831  -0.532517  4.368125
H    -2.889670  -1.880116  0.798759
H    -4.390576  -1.061753  0.418912
H    -4.549934  -2.686594  2.331045
H    -5.135292  -1.069832  2.755948
N    -4.373736  2.160119  0.888143
C    -4.195664  2.287283  -0.566867
H    -5.039012  2.799333  1.331119
H    -3.134971  2.387493  -0.823126
H    -4.713091  3.196210  -0.885071
H    -4.639166  1.431669  -1.090252
H    -3.745919  0.670632  3.586401
Pb    -1.055082  -1.428108  5.328796
29
Lattice="100 0 0 0 100 0 0 0 100" Properties=species:S:1:pos:R:3
C    1.092230  0.058546  1.417892
C    0.348042  -0.041445  2.704110
O    0.971028  -0.300829  3.781523
H    0.444659  0.069666  0.535507
H    1.759247  -0.812831  1.353149
H    1.739434  0.947079  1.419482
N    -0.990325  0.107412  2.769556
C    -1.931666  0.871099  1.938234
C    -1.292666  2.065637  1.242195
O    -0.481276  2.880387  1.846964
H    -1.382831  -0.180033  3.666450
H    -2.375028  0.218535  1.173904
C    -3.084038  1.349283  2.876082
C    -2.709773  2.350437  4.005912
C    -1.447616  1.966138  4.745438
O    -1.458065  1.085815  5.657083
O    -0.315485  2.481287  4.372719
H    -3.522891  0.438706  3.309822
H    -3.873525  1.803120  2.263522
H    -3.540813  2.366037  4.722625
H    -2.592220  3.366941  3.609964
N    -1.586489  2.353117  -0.004227
C    -2.438928  1.613870  -0.947875
H    -1.178430  3.228183  -0.342614
H    -2.269592  2.031589  -1.944043
H    -3.499167  1.734030  -0.693784
H    -2.172706  0.551156  -0.970849
H    -0.376965  2.742653  2.870439
Pb    0.902487  0.889539  5.788531
29
Lattice="100 0 0 0 100 0 0 0 100" Properties=species:S:1:pos:R:3
C    -0.443959  0.542949  0.208541
C    -0.281310  0.029700  1.596801
O    0.595683  -0.892477  1.815813
H    -0.740688  -0.283472  -0.452471
H    0.527470  0.905227  -0.155667
H    -1.184613  1.346066  0.143997
N    -1.028402  0.537003  2.567923
C    -0.865047  0.206562  3.983103
C    -1.301556  -1.250332  4.245048
O    -0.382265  -2.125544  4.474284
H    -1.633048  1.396422  2.386711
H    0.214286  0.210462  4.211786
C    -1.529612  1.241273  4.917127
C    -1.113306  2.707221  4.692221
C    -1.870437  3.402686  3.576281
O    -2.300658  2.836086  2.567705
O    -2.017787  4.698497  3.797112
H    -1.250308  0.957794  5.941017
H    -2.621888  1.171599  4.868334
H    -0.037405  2.802208  4.468849
H    -1.267368  3.276199  5.617333
N    -2.556216  -1.653398  4.233141
C    -3.797301  -0.919965  3.957797
H    -2.667844  -2.647396  4.445052
H    -3.614536  -0.065820  3.301244
H    -4.264224  -0.587938  4.893719
H    -4.483617  -1.606531  3.450985
H    -2.483412  5.113789  3.040137
Pb    1.435685  -2.416017  3.190156
29
Lattice="100 0 0 0 100 0 0 0 100" Properties=species:S:1:pos:R:3
C    0.346918  0.179604  -0.097968
C    0.191459  0.052775  1.379563
O    1.221121  -0.256753  2.081279
H    1.135978  0.908571  -0.325906
H    -0.576191  0.466151  -0.612110
H    0.690630  -0.788817  -0.491587
N    -1.013670  0.243930  1.916200
C    -1.526132  -0.017839  3.278977
C    -1.042931  0.998863  4.322311
O    0.195333  1.341674  4.452928
H    -1.736912  0.494617  1.245351
H    -2.604446  0.153389  3.182065
C    -1.356478  -1.492391  3.720584
C    -2.129257  -1.877742  5.001055
C    -3.606019  -1.516183  4.978127
O    -4.029280  -0.368838  4.840771
O    -4.393221  -2.573234  5.132140
H    -0.297171  -1.743369  3.869259
H    -1.702321  -2.113878  2.882379
H    -1.698243  -1.379138  5.883120
H    -2.019271  -2.955734  5.162951
N    -1.968394  1.481695  5.114633
C    -1.767095  2.431822  6.205188
H    -2.907306  1.038046  5.013637
H    -2.417552  3.299826  6.041938
H    -0.724243  2.752604  6.241314
H    -2.049946  1.959859  7.154618
H    -5.330867  -2.283541  5.145344
Pb    2.195322  0.589145  3.881134
29
Lattice="100 0 0 0 100 0 0 0 100" Properties=species:S:1:pos:R:3
C    0.718329  0.107919  0.405433
C    0.090941  -0.057685  1.747424
O    0.105505  -1.175908  2.335027
H    0.285687  -0.629576  -0.284338
H    1.791350  -0.118392  0.481030
H    0.591416  1.111829  -0.013281
N    -0.509476  1.027377  2.313089
C    -0.997910  0.921665  3.673039
C    -2.469980  1.168801  3.923372
O    -3.020884  0.459472  4.873791
H    -0.356737  1.926295  1.862194
H    -0.942395  -0.158498  3.820781
C    -0.085877  1.582371  4.754175
C    -0.028063  0.775136  6.088278
C    0.093366  -0.673218  5.707341
O    1.224269  -1.167391  5.399605
O    -0.988946  -1.353052  5.478951
H    -0.390585  2.614721  4.968450
H    0.923669  1.620296  4.325254
H    -0.922185  0.933935  6.703294
H    0.848806  1.100354  6.659720
N    -3.207004  2.041533  3.291546
C    -4.636399  2.300624  3.530600
H    -2.755301  2.603588  2.573357
H    -5.066544  1.479426  4.107977
H    -5.140553  2.386394  2.562447
H    -4.746927  3.241130  4.084766
H    -2.397591  -0.256400  5.209586
Pb    0.338387  -2.827000  4.046438
29
Lattice="100 0 0 0 100 0 0 0 100" Properties=species:S:1:pos:R:3
C    -1.271453  2.255312  2.065960
C    -0.310585  1.211325  1.629357
O    0.920945  1.635578  1.485905
H    -1.801974  1.950348  2.977897
H    -2.016163  2.446703  1.279249
H    -0.729802  3.185012  2.262565
N    -0.624700  -0.044228  1.392187
C    -1.969817  -0.630509  1.432589
C    -2.052724  -1.715973  2.531231
O    -1.049836  -2.410091  2.876340
H    0.109392  -0.713071  1.080823
H    -2.669901  0.164826  1.708806
C    -2.409531  -1.172459  0.030396
C    -1.313433  -1.812123  -0.864285
C    -0.484595  -2.777434  -0.065516
O    -0.933317  -3.932261  0.222480
O    0.616921  -2.357914  0.470173
H    -2.846407  -0.337104  -0.531153
H    -3.214251  -1.902274  0.188986
H    -0.661840  -1.045874  -1.300995
H    -1.813307  -2.341011  -1.684977
N    -3.229253  -1.899965  3.118301
C    -4.488014  -1.170691  2.917209
H    -3.236173  -2.644362  3.815771
H    -5.228462  -1.585941  3.606078
H    -4.867169  -1.292783  1.895704
H    -4.372537  -0.104598  3.151376
H    1.558515  0.963642  1.167436
Pb    0.428894  -4.075685  2.100331
29
Lattice="100 0 0 0 100 0 0 0 100" Properties=species:S:1:pos:R:3
C    0.131224  -0.771728  -0.342001
C    0.063864  -0.398488  1.099780
O    1.158802  -0.290739  1.762944
H    0.624702  -1.752079  -0.421313
H    0.767253  -0.056836  -0.880992
H    -0.849362  -0.825249  -0.825968
N    -1.130207  -0.215265  1.662378
C    -1.508090  -0.047690  3.079816
C    -1.139391  1.312838  3.683252
O    -0.030612  1.926954  3.436279
H    -1.917629  -0.313787  1.025512
H    -2.602875  -0.051871  3.051344
C    -1.067794  -1.225010  4.006757
C    -2.191937  -2.228354  4.284083
C    -3.386815  -1.631970  5.008294
O    -3.608030  -0.428940  5.124736
O    -4.187434  -2.575455  5.489185
H    -0.712018  -0.814299  4.962275
H    -0.217486  -1.753195  3.558108
H    -1.809721  -3.066664  4.882557
H    -2.564091  -2.690143  3.354734
N    -2.018446  1.806816  4.520657
C    -1.890751  3.049012  5.278425
H    -2.814185  1.177219  4.739599
H    -2.813773  3.628208  5.159520
H    -1.041488  3.628932  4.911780
H    -1.758217  2.817575  6.343414
H    -4.961399  -2.159196  5.923714
Pb    2.051188  1.345369  2.965786
29
Lattice="100 0 0 0 100 0 0 0 100" Properties=species:S:1:pos:R:3
C    0.216384  -0.111640  0.428843
C    -0.020337  0.205497  1.859560
O    0.940716  0.560962  2.615536
H    1.046420  -0.833388  0.381601
H    0.567513  0.782981  -0.105775
H    -0.655762  -0.540070  -0.073168
N    -1.258861  0.120574  2.410035
C    -2.459227  0.719027  1.830031
C    -2.150787  2.183916  1.433278
O    -1.248938  2.850886  2.033254
H    -1.233373  0.171720  3.428853
H    -2.755905  0.157749  0.931653
C    -3.634987  0.635207  2.838194
C    -3.722202  1.659283  3.999228
C    -2.694939  1.578597  5.110741
O    -1.462331  1.586774  4.914061
O    -3.083914  1.520337  6.362852
H    -3.664365  -0.392759  3.227315
H    -4.563235  0.759356  2.265647
H    -4.729688  1.571399  4.427354
H    -3.656736  2.689756  3.609785
N    -2.880331  2.715251  0.465878
C    -2.778042  4.090794  -0.031193
H    -3.558380  2.111785  0.004074
H    -2.064280  4.644167  0.582248
H    -3.762619  4.569989  0.019333
H    -2.439149  4.080213  -1.074258
H    -4.055392  1.488368  6.469173
Pb    0.375750  2.537270  3.710870
29
Lattice="100 0 0 0 100 0 0 0 100" Properties=species:S:1:pos:R:3
C    0.545449  0.358797  -0.365586
C    0.199427  0.053343  1.055053
O    0.813091  -0.896447  1.646259
H    1.615556  0.595958  -0.437580
H    -0.037872  1.178896  -0.796528
H    0.384364  -0.549685  -0.964010
N    -0.762720  0.782771  1.634387
C    -1.473696  0.663329  2.927981
C    -0.594110  0.972670  4.143452
O    0.625905  0.597369  4.229796
H    -1.151593  1.500625  1.027692
H    -2.203772  1.480685  2.875051
C    -2.345626  -0.613223  3.083392
C    -1.659252  -1.962137  3.343535
C    -1.048756  -2.056667  4.714799
O    -1.533057  -1.754036  5.763786
O    0.284070  -2.579708  4.665592
H    -2.942026  -0.697792  2.165180
H    -3.062627  -0.418941  3.893402
H    -0.941124  -2.235053  2.565859
H    -2.440718  -2.740335  3.325906
N    -1.114492  1.647886  5.154040
C    -2.470045  2.175002  5.340325
H    -0.476196  1.761757  5.943378
H    -2.871854  2.587194  4.408581
H    -2.419549  2.985422  6.073363
H    -3.138949  1.393418  5.723564
H    0.514257  -2.819895  5.591361
Pb    1.998915  -1.071203  3.547974
29
Lattice="100 0 0 0 100 0 0 0 100" Properties=species:S:1:pos:R:3
C    0.058028  1.625264  0.029992
C    -0.142647  1.256185  1.454205
O    0.491678  1.858116  2.378592
H    1.141185  1.687204  -0.152258
H    -0.335601  2.635693  -0.157050
H    -0.384478  0.911373  -0.670719
N    -0.997053  0.261475  1.815418
C    -2.379186  0.179960  1.352568
C    -3.074838  1.554415  1.577224
O    -2.633932  2.404902  2.412836
H    -0.894874  0.028537  2.804872
H    -2.394727  -0.019430  0.270625
C    -3.134470  -0.994745  2.041673
C    -2.796949  -1.351563  3.520681
C    -2.802579  -0.194441  4.490774
O    -1.805996  0.545674  4.600336
O    -3.857200  0.082269  5.227411
H    -2.931431  -1.907195  1.466763
H    -4.211867  -0.805010  1.948316
H    -1.799475  -1.810041  3.579029
H    -3.507735  -2.128147  3.835025
N    -4.149119  1.806154  0.846077
C    -4.960751  3.025829  0.910727
H    -4.420233  1.113790  0.150349
H    -6.020534  2.750422  0.887241
H    -4.738921  3.669541  0.050099
H    -4.737465  3.561760  1.835628
H    -4.565940  -0.586950  5.149587
Pb    -0.950064  2.698125  4.014782
29
Lattice="100 0 0 0 100 0 0 0 100" Properties=species:S:1:pos:R:3
C    -1.231192  -1.122464  0.354084
C    -0.878407  -0.648310  1.723996
O    0.343820  -0.613400  2.063997
H    -0.624832  -0.581869  -0.383924
H    -2.292836  -1.010501  0.110788
H    -0.957382  -2.185721  0.278279
N    -1.878230  -0.300724  2.549994
C    -1.870563  0.136521  3.964628
C    -1.046819  1.425216  4.163622
O    0.219099  1.383454  4.305716
H    -2.805528  -0.371748  2.139406
H    -2.922045  0.391869  4.143648
C    -1.474958  -0.923806  5.037847
C    -1.551058  -2.397828  4.630829
C    -0.380002  -2.979696  3.885951
O    -0.394607  -3.803500  3.024457
O    0.887449  -2.496998  4.382623
H    -2.156636  -0.766202  5.883617
H    -0.481936  -0.704214  5.450809
H    -2.452986  -2.640849  4.056585
H    -1.614203  -2.997054  5.555507
N    -1.700056  2.570680  4.224339
C    -1.092801  3.889198  4.429051
H    -2.712710  2.544008  4.123467
H    -0.064492  3.765967  4.775478
H    -1.676302  4.433302  5.179679
H    -1.103493  4.453069  3.487512
H    1.533046  -3.169989  4.072924
Pb    1.791656  -0.167410  3.726088
29
Lattice="100 0 0 0 100 0 0 0 100" Properties=species:S:1:pos:R:3
C    -0.912576  -1.353361  0.372872
C    -0.571222  -0.496984  1.544663
O    0.673161  -0.307751  1.814655
H    -0.421050  -2.329303  0.489657
H    -0.498226  -0.899132  -0.538359
H    -1.990037  -1.497424  0.245536
N    -1.558353  0.028239  2.259613
C    -1.544373  0.744437  3.552584
C    -0.861456  2.114805  3.482072
O    0.412919  2.258644  3.439376
H    -2.501453  -0.327099  2.064701
H    -2.610513  0.933929  3.723660
C    -1.061437  -0.111996  4.742912
C    -1.701336  -1.513388  4.832192
C    -3.201370  -1.562174  4.575781
O    -3.748198  -1.023578  3.619461
O    -3.841622  -2.287960  5.488753
H    -1.280304  0.459878  5.656523
H    0.031066  -0.244633  4.725096
H    -1.479037  -1.945734  5.814119
H    -1.247737  -2.187577  4.088636
N    -1.641943  3.176272  3.526666
C    -1.200394  4.573071  3.519634
H    -2.646885  3.014249  3.565799
H    -1.770167  5.124722  4.275347
H    -1.391238  5.016654  2.533807
H    -0.133957  4.622002  3.749160
H    -4.792170  -2.339460  5.251939
Pb    2.139938  1.003686  2.799965
29
Lattice="100 0 0 0 100 0 0 0 100" Properties=species:S:1:pos:R:3
C    0.075959  0.764749  1.228224
C    -0.967589  1.188945  2.195233
O    -0.854194  2.282628  2.837874
H    -0.039165  -0.268771  0.889125
H    1.054164  0.877114  1.719235
H    0.092503  1.449185  0.366859
N    -2.068921  0.431326  2.430257
C    -2.915055  -0.138953  1.385034
C    -3.266304  0.965519  0.363678
O    -3.236952  2.195490  0.700104
H    -2.595530  0.754430  3.242570
H    -2.372469  -0.947530  0.876594
C    -4.190600  -0.758630  2.013061
C    -5.371968  0.163198  2.409689
C    -5.188157  1.132098  3.562041
O    -4.222980  1.916509  3.658833
O    -6.092302  1.198725  4.511595
H    -3.871657  -1.366520  2.871688
H    -4.601868  -1.469916  1.285392
H    -6.230383  -0.489703  2.617477
H    -5.680043  0.786744  1.552141
N    -3.619645  0.641002  -0.870707
C    -3.736001  -0.683015  -1.489738
H    -3.859401  1.439484  -1.461218
H    -3.428244  -0.603086  -2.537318
H    -4.774254  -1.037409  -1.454756
H    -3.084774  -1.410577  -0.996526
H    -6.813394  0.545971  4.411884
Pb    -2.803236  3.530991  2.583980
29
Lattice="100 0 0 0 100 0 0 0 100" Properties=species:S:1:pos:R:3
C    0.514393  0.369162  -0.224342
C    0.043840  1.074641  1.001687
O    0.557130  2.226782  1.269034
H    0.062816  -0.620207  -0.345520
H    1.608267  0.274583  -0.185799
H    0.279793  0.984313  -1.104821
N    -0.879780  0.487772  1.750952
C    -1.395756  0.830220  3.090572
C    -2.006642  2.234801  3.176332
O    -1.298970  3.284453  3.385136
H    -1.005932  -0.528223  1.596879
H    -2.233638  0.131351  3.221061
C    -0.367764  0.538561  4.215147
C    -0.407607  -0.898340  4.763977
C    -0.299398  -2.044443  3.770316
O    -0.663921  -2.015157  2.598563
O    0.196900  -3.132007  4.352867
H    -0.564389  1.209878  5.062789
H    0.644213  0.775235  3.851997
H    -1.356417  -1.063855  5.302746
H    0.375602  -1.019248  5.522908
N    -3.320271  2.325236  3.106715
C    -4.107185  3.556168  3.216038
H    -3.841210  1.462003  2.961565
H    -4.959212  3.370276  3.879101
H    -4.482234  3.846077  2.225918
H    -3.485009  4.353186  3.628392
H    0.182918  -3.877236  3.715824
Pb    0.671093  3.967181  2.595589
29
Lattice="100 0 0 0 100 0 0 0 100" Properties=species:S:1:pos:R:3
C    0.845120  -0.153492  0.259398
C    0.398296  -0.057225  1.678578
O    1.181791  -0.354104  2.624750
H    1.691387  0.530364  0.103276
H    0.056036  0.082868  -0.462232
H    1.217308  -1.169527  0.070063
N    -0.878068  0.346808  1.920942
C    -1.297721  0.563356  3.291839
C    -2.470478  -0.231345  3.827096
O    -2.338415  -0.708343  5.039100
H    -1.425877  0.664435  1.126796
H    -0.471040  0.084562  3.818754
C    -1.325341  2.049107  3.767068
C    -0.861829  2.211439  5.247861
C    0.363638  1.356061  5.416325
O    1.502795  1.784964  5.049981
O    0.221134  0.104269  5.733993
H    -2.317142  2.503392  3.646612
H    -0.631830  2.597302  3.116322
H    -1.640142  1.904617  5.957467
H    -0.622441  3.265497  5.429560
N    -3.613149  -0.453293  3.233143
C    -4.066232  0.042051  1.929322
H    -4.272522  -1.029626  3.763514
H    -3.666904  1.043507  1.736319
H    -5.157589  0.118405  1.957719
H    -3.784859  -0.654941  1.129981
H    -1.428626  -0.510546  5.425003
Pb    2.380937  -0.330439  4.680950
29
Lattice="100 0 0 0 100 0 0 0 100" Properties=species:S:1:pos:R:3
C    -1.410083  -0.574681  0.055802
C    -1.014586  -0.389436  1.483963
O    0.183108  -0.634585  1.826952
H    -1.153148  -1.596487  -0.255612
H    -0.812231  0.104164  -0.568778
H    -2.473371  -0.394700  -0.133097
N    -1.957080  0.009065  2.353061
C    -1.886823  0.255764  3.808868
C    -0.981406  1.466587  4.113507
O    0.287850  1.357905  4.113258
H    -2.876321  0.154702  1.943634
H    -2.915668  0.539483  4.059786
C    -1.491526  -0.940264  4.735195
C    -1.418468  -2.354919  4.126009
C    -0.196101  -3.133023  4.531040
O    -0.113467  -4.257070  4.902607
O    1.028842  -2.357051  4.408705
H    -2.220479  -0.950864  5.553914
H    -0.540075  -0.697963  5.220780
H    -1.416260  -2.337092  3.026551
H    -2.278909  -2.967593  4.415216
N    -1.566666  2.614431  4.403451
C    -0.876666  3.864770  4.733896
H    -2.584232  2.640096  4.402902
H    -1.341655  4.300584  5.624993
H    -0.968340  4.570867  3.898820
H    0.177604  3.657071  4.928417
H    1.729140  -2.974924  4.713994
Pb    1.783021  -0.207836  3.354164
29
Lattice="100 0 0 0 100 0 0 0 100" Properties=species:S:1:pos:R:3
C    -1.089709  0.903481  1.007088
C    -0.733760  0.508303  2.397019
O    0.326959  1.013861  2.934507
H    -1.238108  1.992437  0.974370
H    -1.995546  0.403317  0.650432
H    -0.250903  0.678335  0.334527
N    -1.515657  -0.334755  3.057745
C    -1.303293  -0.691168  4.454815
C    -0.036955  -1.565901  4.606151
O    0.967710  -1.029286  5.213941
H    -2.403396  -0.733417  2.636241
H    -1.010310  0.231349  4.981431
C    -2.598847  -1.107896  5.197241
C    -3.475211  -2.305705  4.802606
C    -4.162794  -2.235688  3.454251
O    -3.753276  -1.601136  2.479247
O    -5.263544  -2.971842  3.422203
H    -3.225130  -0.203187  5.192513
H    -2.307663  -1.252417  6.247552
H    -4.257585  -2.405298  5.567753
H    -2.933203  -3.261210  4.846671
N    0.112245  -2.785336  4.128991
C    -0.766342  -3.613059  3.300417
H    1.026943  -3.191801  4.339571
H    -1.189196  -4.433479  3.892797
H    -0.160672  -4.046241  2.495830
H    -1.561749  -3.015560  2.852058
H    -5.668136  -2.924770  2.529976
Pb    1.794457  0.978067  4.605433
29
Lattice="100 0 0 0 100 0 0 0 100" Properties=species:S:1:pos:R:3
C    -0.681922  -0.459175  0.181754
C    -0.342711  -0.188727  1.602055
O    0.858001  -0.277011  2.013223
H    -0.156871  -1.375689  -0.123937
H    -0.284003  0.343170  -0.458293
H    -1.755010  -0.580809  0.007460
N    -1.298114  0.152614  2.507652
C    -2.279633  1.209709  2.284862
C    -1.542547  2.501276  1.842006
O    -0.296885  2.663649  2.061789
H    -0.922219  0.152173  3.457757
H    -2.951627  0.913784  1.467528
C    -3.161518  1.435324  3.549125
C    -2.524448  1.237651  4.957359
C    -1.226987  1.973222  5.201407
O    -0.144223  1.499178  4.807954
O    -1.201306  3.137934  5.813289
H    -4.000889  0.729905  3.504840
H    -3.600271  2.439301  3.486424
H    -2.323141  0.171329  5.133446
H    -3.282463  1.530060  5.696929
N    -2.207391  3.452537  1.202587
C    -3.616820  3.511537  0.804602
H    -1.638702  4.266223  0.960994
H    -3.676151  3.932564  -0.204841
H    -4.182371  4.157836  1.488331
H    -4.070450  2.516837  0.790970
H    -2.072977  3.405705  6.166191
Pb    1.539120  1.672392  3.110711
29
Lattice="100 0 0 0 100 0 0 0 100" Properties=species:S:1:pos:R:3
C    0.383960  1.671707  0.994307
C    0.239709  0.643660  2.064507
O    1.165248  0.559118  2.953586
H    -0.425796  1.642270  0.258561
H    1.348337  1.526810  0.487810
H    0.417206  2.668933  1.455696
N    -0.832420  -0.140345  2.054769
C    -1.154152  -1.336889  2.858055
C    -1.336809  -1.024857  4.344787
O    -0.341564  -0.909515  5.152368
H    -1.415111  -0.116038  1.209235
H    -2.138109  -1.620680  2.473334
C    -0.228291  -2.542805  2.596289
C    -0.001461  -2.862897  1.103262
C    -1.240797  -2.791721  0.221690
O    -2.026533  -1.849675  0.220775
O    -1.349736  -3.851876  -0.574450
H    -0.679132  -3.409017  3.102435
H    0.759985  -2.404907  3.060743
H    0.458076  -3.853641  1.015839
H    0.716322  -2.150494  0.666778
N    -2.553551  -0.922918  4.842085
C    -3.850694  -1.041385  4.159595
H    -2.584474  -0.762784  5.851214
H    -4.611295  -0.607517  4.815020
H    -4.101843  -2.094997  3.982463
H    -3.853441  -0.486417  3.216045
H    -2.124672  -3.735010  -1.164455
Pb    1.749294  -0.174027  4.950468
29
Lattice="100 0 0 0 100 0 0 0 100" Properties=species:S:1:pos:R:3
C    0.556167  1.035853  0.393529
C    0.382847  0.458647  1.757688
O    1.420324  0.022736  2.370682
H    1.007810  0.270204  -0.254139
H    1.270070  1.869648  0.438323
H    -0.379862  1.381159  -0.057303
N    -0.844887  0.402072  2.278890
C    -1.349888  -0.256211  3.503926
C    -0.958660  0.488292  4.775584
O    0.273695  0.611602  5.142426
H    -1.572394  0.796057  1.686483
H    -2.440904  -0.199854  3.413727
C    -1.038854  -1.767419  3.612664
C    -1.792841  -2.624073  2.589429
C    -3.305441  -2.567895  2.755630
O    -3.894846  -1.718278  3.406966
O    -3.901155  -3.554214  2.085439
H    -1.325554  -2.081137  4.627256
H    0.037969  -1.967734  3.511120
H    -1.472732  -3.671091  2.674486
H    -1.555105  -2.334297  1.553471
N    -1.886686  0.983071  5.567022
C    -3.351083  0.975817  5.424610
H    -1.518516  1.441637  6.403723
H    -3.780104  0.991739  6.431368
H    -3.696644  0.073213  4.910893
H    -3.682249  1.874964  4.889044
H    -4.871824  -3.478290  2.197764
Pb    2.271496  -0.023528  4.420715
29
Lattice="100 0 0 0 100 0 0 0 100" Properties=species:S:1:pos:R:3
C    -0.161701  -0.240716  0.023566
C    0.005677  -0.175031  1.503569
O    1.159554  -0.427552  1.997280
H    0.561254  0.434240  -0.454376
H    -1.173208  0.009076  -0.312623
H    0.087331  -1.258491  -0.310816
N    -1.053242  0.131434  2.257293
C    -1.214479  0.122197  3.728350
C    -0.422271  1.260447  4.378847
O    0.841604  1.150033  4.613485
H    -1.911377  0.306537  1.738825
H    -2.277755  0.329517  3.902168
C    -0.967416  -1.256471  4.371878
C    -1.358270  -1.351779  5.855103
C    -2.826198  -1.054564  6.131468
O    -3.498563  -0.259383  5.491841
O    -3.272796  -1.751082  7.176472
H    0.081994  -1.581536  4.269633
H    -1.549082  -1.983665  3.787525
H    -0.770312  -0.655820  6.476811
H    -1.121804  -2.355575  6.228626
N    -1.027264  2.370615  4.744135
C    -2.444418  2.746167  4.616061
H    -0.407729  3.067877  5.162930
H    -2.624571  3.587196  5.291444
H    -3.094052  1.913797  4.908121
H    -2.662962  3.070730  3.590746
H    -4.207339  -1.509008  7.347783
Pb    2.479494  -0.080679  3.749068
29
Lattice="100 0 0 0 100 0 0 0 100" Properties=species:S:1:pos:R:3
C    0.923138  -0.839498  0.432158
C    0.499078  0.438117  1.073849
O    1.377737  1.308062  1.377864
H    1.565586  -0.626744  -0.431886
H    0.084279  -1.472245  0.123830
H    1.540583  -1.397382  1.152738
N    -0.808284  0.634474  1.320436
C    -1.415067  1.682800  2.157725
C    -1.467010  3.102444  1.554982
O    -2.128832  3.962546  2.087456
H    -1.426654  -0.125489  1.045137
H    -2.480849  1.421146  2.220577
C    -0.831854  1.616594  3.607445
C    -1.105491  2.799197  4.535618
C    -0.306266  4.036930  4.224725
O    0.647327  4.057302  3.413228
O    -0.555706  5.158554  4.850346
H    0.250571  1.451698  3.552340
H    -1.255298  0.715298  4.067847
H    -0.824443  2.501865  5.561758
H    -2.171545  3.065405  4.581059
N    -0.666959  3.397684  0.409241
C    -1.020588  4.644243  -0.330078
H    -0.579103  2.587660  -0.212503
H    -0.306852  4.779894  -1.149131
H    -0.978064  5.496917  0.353796
H    -2.036106  4.577135  -0.738329
H    -1.299384  5.090734  5.482891
Pb    1.723355  3.562508  1.452836
29
Lattice="100 0 0 0 100 0 0 0 100" Properties=species:S:1:pos:R:3
C    -0.565904  1.756560  -0.352484
C    -0.257652  1.769011  1.104043
O    0.705129  2.508847  1.525807
H    0.336935  1.497830  -0.921282
H    -0.850851  2.775568  -0.654968
H    -1.374811  1.066086  -0.610794
N    -1.004511  1.040658  1.930316
C    -1.006243  1.100041  3.401658
C    0.151705  0.245523  3.956726
O    1.343897  0.724188  3.965238
H    -1.804985  0.537995  1.518156
H    -0.770551  2.137468  3.693302
C    -2.399361  0.747224  3.951742
C    -3.520077  1.701661  3.509863
C    -4.029959  1.603572  2.082186
O    -4.643458  2.459440  1.509494
O    -3.732098  0.375734  1.498636
H    -2.334593  0.781324  5.048397
H    -2.679717  -0.280868  3.672136
H    -3.264204  2.754065  3.693538
H    -4.402007  1.504131  4.139940
N    -0.086996  -0.961890  4.417307
C    0.904560  -1.896080  4.958737
H    -1.056041  -1.276966  4.408082
H    1.871961  -1.397288  5.040192
H    0.986205  -2.765944  4.294976
H    0.572484  -2.231223  5.948155
H    -4.236541  0.338177  0.659195
Pb    2.322241  2.518729  3.040477
29
Lattice="100 0 0 0 100 0 0 0 100" Properties=species:S:1:pos:R:3
C    0.221533  0.790484  -0.375856
C    -0.111693  -0.286474  0.581742
O    0.431868  -1.446050  0.327673
H    -0.273821  1.736506  -0.137371
H    -0.063577  0.469422  -1.388733
H    1.311851  0.936599  -0.389422
N    -0.907695  -0.067628  1.618371
C    -1.272264  -1.073662  2.621257
C    -2.781131  -1.263895  2.875212
O    -3.223040  -2.449131  2.907983
H    -1.218376  0.895013  1.735313
H    -1.028447  -2.036859  2.160599
C    -0.461677  -0.973433  3.954280
C    0.475749  -2.197567  4.175087
C    -0.357935  -3.422433  3.920576
O    -1.147772  -3.855481  4.822377
O    -0.431173  -3.882910  2.715410
H    -1.153891  -0.903992  4.803380
H    0.139054  -0.055005  3.953784
H    0.845999  -2.184532  5.206537
H    1.333238  -2.175833  3.490758
N    -3.599697  -0.243644  3.103807
C    -3.291604  1.182423  3.224194
H    -4.571944  -0.517257  3.253453
H    -3.385908  1.697962  2.257924
H    -2.297622  1.337415  3.660641
H    -4.013421  1.633048  3.913226
H    0.250547  -2.163797  0.974906
Pb    -2.594385  -4.741953  3.245747
29
Lattice="100 0 0 0 100 0 0 0 100" Properties=species:S:1:pos:R:3
C    0.308811  -0.141564  0.120249
C    -0.362126  0.651943  1.187007
O    -0.475509  1.920999  1.040574
H    0.378169  -1.209289  0.352566
H    1.313191  0.262296  -0.064485
H    -0.259046  -0.013687  -0.813756
N    -0.855946  0.022326  2.254861
C    -1.728669  0.580598  3.307802
C    -0.854624  1.277920  4.368270
O    -0.304616  2.409856  4.080720
H    -0.717810  -0.987094  2.286228
H    -2.330460  1.378722  2.842259
C    -2.665437  -0.534941  3.793565
C    -3.738875  -0.098364  4.819463
C    -3.777099  -0.933413  6.089466
O    -4.759871  -1.318180  6.651446
O    -2.492251  -1.184485  6.560183
H    -2.064092  -1.364285  4.195553
H    -3.167302  -0.933882  2.902133
H    -4.741736  -0.144793  4.383925
H    -3.596401  0.946431  5.141963
N    -0.657399  0.738293  5.544512
C    0.176446  1.336723  6.592811
H    -1.181921  -0.112916  5.808554
H    -0.002711  0.789253  7.521394
H    -0.083044  2.392400  6.729924
H    1.237322  1.259032  6.324128
H    -2.582537  -1.716953  7.377182
Pb    -0.223877  3.743311  2.293329
29
Lattice="100 0 0 0 100 0 0 0 100" Properties=species:S:1:pos:R:3
C    -1.015498  -0.458258  -0.166161
C    -0.660006  0.476055  0.939357
O    0.494297  1.035665  0.921982
H    -0.897334  0.050125  -1.132335
H    -2.028639  -0.865443  -0.086399
H    -0.294240  -1.289596  -0.157771
N    -1.544970  0.679089  1.916737
C    -1.405719  1.349151  3.228875
C    -1.386530  2.879370  3.128023
O    -0.559936  3.509033  2.369006
H    -2.421949  0.175865  1.799518
H    -2.339103  1.085112  3.741838
C    -0.248877  0.803158  4.098572
C    -0.373683  1.213376  5.579750
C    -1.660382  0.685685  6.196635
O    -1.826135  -0.424325  6.620897
O    -2.669681  1.635773  6.161166
H    0.730392  1.126130  3.716844
H    -0.267070  -0.293100  4.020953
H    -0.303465  2.301267  5.709591
H    0.455595  0.756318  6.132646
N    -2.223354  3.535623  3.900558
C    -2.334495  4.989871  4.016699
H    -2.773801  2.973444  4.561099
H    -3.362016  5.289544  3.777038
H    -1.638805  5.473144  3.328533
H    -2.111906  5.286726  5.049134
H    -3.441888  1.242442  6.620391
Pb    1.300963  3.072533  1.226976
29
Lattice="100 0 0 0 100 0 0 0 100" Properties=species:S:1:pos:R:3
C    0.416143  -0.789900  0.138408
C    0.265640  -1.004471  1.604628
O    1.206195  -1.595629  2.246101
H    0.602562  -1.750915  -0.359225
H    1.309636  -0.169727  -0.029498
H    -0.449433  -0.300107  -0.319606
N    -0.828089  -0.551885  2.219502
C    -1.076140  -0.455948  3.670908
C    -1.607109  -1.797891  4.213420
O    -0.827275  -2.827343  4.197859
H    -1.519741  -0.099755  1.623555
H    -0.092514  -0.329305  4.153430
C    -1.900996  0.805484  3.975420
C    -3.214643  0.996787  3.165978
C    -4.417655  1.310636  4.041974
O    -5.112584  2.281201  3.984483
O    -4.620950  0.278795  4.947747
H    -1.244971  1.666566  3.795701
H    -2.098407  0.817371  5.055734
H    -3.486546  0.095327  2.590001
H    -3.123768  1.823135  2.453917
N    -2.812129  -1.910408  4.712124
C    -3.356228  -3.160339  5.256061
H    -3.429772  -1.082465  4.779259
H    -3.265378  -3.967557  4.521065
H    -4.410566  -2.994930  5.490985
H    -2.819405  -3.443396  6.170330
H    -5.400020  0.508880  5.494964
Pb    1.326468  -3.214504  3.766409
29
Lattice="100 0 0 0 100 0 0 0 100" Properties=species:S:1:pos:R:3
C    -0.564400  0.102565  -0.191937
C    -0.374998  -0.840844  0.945127
O    0.447144  -1.840332  0.816598
H    -0.915489  -0.468482  -1.064113
H    0.396581  0.554853  -0.474250
H    -1.288161  0.892913  0.030326
N    -1.055889  -0.672410  2.056862
C    -1.171204  -1.547936  3.224730
C    -2.391306  -0.919963  3.979196
O    -2.648720  0.267243  3.741347
H    -1.710041  0.130106  2.180773
H    -1.391612  -2.571852  2.889772
C    0.074311  -1.577058  4.144627
C    0.663717  -0.207866  4.499502
C    1.592166  0.395127  3.478913
O    2.272434  -0.280397  2.671732
O    1.777994  1.690825  3.437811
H    0.850567  -2.229412  3.710727
H    -0.215418  -2.081263  5.075943
H    1.272424  -0.300683  5.416974
H    -0.132014  0.513949  4.740709
N    -3.033312  -1.701686  4.851953
C    -4.175012  -1.250300  5.652757
H    -2.785921  -2.685630  4.903277
H    -3.998608  -1.475933  6.710490
H    -5.090622  -1.755511  5.322346
H    -4.289592  -0.171719  5.519003
H    1.248406  2.176566  4.102619
Pb    2.545985  -2.115057  1.352861
29
Lattice="100 0 0 0 100 0 0 0 100" Properties=species:S:1:pos:R:3
C    0.154717  -0.539079  0.247668
C    0.170431  -0.194909  1.696046
O    1.221559  0.342188  2.197147
H    0.999891  -1.201393  0.016642
H    0.311400  0.384688  -0.329440
H    -0.779756  -1.009257  -0.075734
N    -0.916936  -0.425111  2.434763
C    -1.157063  0.010873  3.822742
C    -0.484424  -0.978196  4.794833
O    0.783682  -0.906826  4.994842
H    -1.708337  -0.853718  1.956279
H    -0.625632  0.967199  3.959160
C    -2.656248  0.249602  4.050446
C    -3.198827  1.439579  3.245836
C    -4.691319  1.698739  3.448545
O    -5.181215  2.796545  3.473573
O    -5.380207  0.531340  3.562613
H    -2.810256  0.443312  5.122153
H    -3.236260  -0.654650  3.800346
H    -3.057544  1.290670  2.162928
H    -2.681425  2.370208  3.511206
N    -1.211754  -1.880810  5.413209
C    -0.725725  -2.893592  6.354903
H    -2.216032  -1.862167  5.237785
H    -1.262060  -2.782925  7.304904
H    0.345829  -2.761857  6.514762
H    -0.924309  -3.892274  5.946711
H    -6.328728  0.759262  3.649025
Pb    2.453112  0.254580  4.049879
29
Lattice="100 0 0 0 100 0 0 0 100" Properties=species:S:1:pos:R:3
C    -0.277094  1.481358  0.482032
C    -1.024076  0.216128  0.747479
O    -1.330186  -0.521015  -0.247037
H    0.663927  1.240185  -0.031557
H    -0.059508  2.061132  1.384822
H    -0.865994  2.098626  -0.211114
N    -1.339814  -0.072953  2.015321
C    -2.112850  -1.178582  2.639333
C    -1.482995  -2.561693  2.413022
O    -1.485123  -3.150329  1.277349
H    -1.024979  0.625837  2.684340
H    -1.992692  -0.971293  3.710988
C    -3.644036  -1.128997  2.428145
C    -4.260338  -1.352405  1.046003
C    -5.782043  -1.094265  1.073101
O    -6.344662  -0.582482  2.005804
O    -6.335785  -1.505432  -0.079773
H    -3.980945  -0.146218  2.787805
H    -4.080927  -1.852415  3.132580
H    -4.160163  -2.401219  0.698707
H    -3.865464  -0.653898  0.289505
N    -0.974144  -3.168086  3.470068
C    -0.384616  -4.509493  3.491480
H    -0.991556  -2.667332  4.356379
H    0.691984  -4.432542  3.689057
H    -0.550880  -4.997441  2.529335
H    -0.854851  -5.091606  4.292404
H    -7.296746  -1.313114  -0.054374
Pb    -2.016792  -2.563802  -0.821527
29
Lattice="100 0 0 0 100 0 0 0 100" Properties=species:S:1:pos:R:3
C    -1.637759  -1.861432  0.508022
C    -0.964922  -0.702675  1.178179
O    0.261566  -0.522833  1.131376
H    -1.257368  -2.789216  0.957776
H    -1.343298  -1.881354  -0.548681
H    -2.730246  -1.850594  0.584648
N    -1.771748  0.178286  1.861636
C    -1.314740  1.246216  2.747808
C    -0.482428  2.370664  2.121103
O    -0.654149  3.583387  2.575808
H    -2.775021  0.055361  1.777060
H    -2.237277  1.749587  3.066671
C    -0.556637  0.723500  4.008875
C    -1.468820  0.367002  5.181396
C    -2.096817  1.550221  5.872757
O    -1.893021  2.739206  5.536778
O    -2.903971  1.370776  6.888623
H    0.183974  1.466047  4.339427
H    0.026526  -0.157833  3.715922
H    -0.901231  -0.191681  5.945624
H    -2.278803  -0.317430  4.874318
N    0.408000  2.101692  1.212061
C    1.290527  3.054612  0.547303
H    0.512998  1.056042  1.032849
H    2.324221  2.880365  0.874027
H    0.993781  4.080726  0.775347
H    1.238170  2.881922  -0.534042
H    -3.020605  0.429421  7.131690
Pb    -1.303511  4.626392  4.380111
29
Lattice="100 0 0 0 100 0 0 0 100" Properties=species:S:1:pos:R:3
C    0.171517  -0.952204  0.575612
C    0.050790  -0.240984  1.887871
O    1.034993  0.228903  2.483100
H    0.728490  -0.316919  -0.124147
H    -0.788298  -1.236231  0.131202
H    0.774835  -1.858162  0.728664
N    -1.212770  -0.119006  2.416570
C    -1.528865  0.320919  3.776987
C    -1.198497  1.799780  4.059451
O    -2.095208  2.558110  4.625957
H    -1.985859  -0.481588  1.868495
H    -2.622865  0.255741  3.848468
C    -0.892388  -0.630384  4.829437
C    -1.167761  -0.300178  6.320034
C    -2.614853  -0.461723  6.694518
O    -3.459993  0.463823  6.616907
O    -3.084964  -1.619740  7.083925
H    0.196820  -0.629924  4.696904
H    -1.237082  -1.647106  4.594847
H    -0.856941  0.725713  6.560063
H    -0.549816  -0.968315  6.936492
N    -0.020818  2.255692  3.742901
C    0.462029  3.620865  3.918354
H    0.601668  1.518478  3.274974
H    1.257674  3.632121  4.674850
H    -0.350741  4.284898  4.221221
H    0.889182  3.963762  2.968584
H    -2.394637  -2.307405  7.173499
Pb    -3.802835  2.628755  5.977062
29
Lattice="100 0 0 0 100 0 0 0 100" Properties=species:S:1:pos:R:3
C    -0.413232  1.332060  0.736557
C    -0.088889  0.461656  1.898678
O    1.124561  0.503875  2.373668
H    0.247880  1.097411  -0.108679
H    -0.193339  2.372281  1.019882
H    -1.458598  1.265630  0.422767
N    -0.960668  -0.329526  2.483314
C    -2.288657  -0.800339  2.095681
C    -2.783439  -1.471364  3.420032
O    -1.917697  -1.780359  4.253690
H    -0.738494  -0.823567  3.385310
H    -2.944638  0.031682  1.805362
C    -2.201440  -1.828779  0.938902
C    -1.213605  -3.008613  1.181834
C    0.229305  -2.595010  1.121283
O    0.969107  -2.565626  2.128052
O    0.768101  -2.199477  -0.023272
H    -1.954575  -1.300681  0.005469
H    -3.196867  -2.264476  0.781237
H    -1.388296  -3.768115  0.403480
H    -1.388567  -3.482541  2.154766
N    -4.092774  -1.700441  3.531343
C    -4.709781  -2.348636  4.691775
H    -4.713248  -1.344195  2.809846
H    -5.364359  -1.639553  5.212422
H    -3.918174  -2.676765  5.369812
H    -5.299606  -3.213039  4.366015
H    0.176552  -2.332004  -0.791246
Pb    2.598579  -1.067021  2.827124
29
Lattice="100 0 0 0 100 0 0 0 100" Properties=species:S:1:pos:R:3
C    -0.996260  1.618050  0.904953
C    -0.287425  0.684912  1.816956
O    0.785410  1.065700  2.412362
H    -0.239017  2.083513  0.256238
H    -1.453167  2.441735  1.474165
H    -1.752362  1.129094  0.284555
N    -0.731046  -0.568042  2.036680
C    -2.125998  -0.889321  2.339927
C    -2.400615  -0.386478  3.787920
O    -1.453420  0.127532  4.509350
H    -0.050990  -1.176454  2.496949
H    -2.763227  -0.286358  1.677825
C    -2.427330  -2.401518  2.132150
C    -3.434079  -2.717767  1.023995
C    -4.846850  -2.257299  1.314572
O    -5.177742  -1.562996  2.275741
O    -5.705160  -2.682867  0.398322
H    -2.768652  -2.844066  3.076884
H    -1.483263  -2.905524  1.884122
H    -3.466726  -3.803732  0.853226
H    -3.128766  -2.291885  0.054816
N    -3.624203  -0.501527  4.224001
C    -4.127671  -0.089834  5.531549
H    -4.300259  -0.934506  3.539195
H    -4.600464  -0.952287  6.016952
H    -4.886983  0.690572  5.395687
H    -3.313702  0.285903  6.154661
H    -6.607045  -2.368585  0.619187
Pb    0.620716  0.958754  4.676671
29
Lattice="100 0 0 0 100 0 0 0 100" Properties=species:S:1:pos:R:3
C    -0.387431  -1.167756  0.727870
C    -0.863852  -0.635703  2.045016
O    -0.867147  -1.274675  3.090925
H    -0.257399  -0.395907  -0.039264
H    -1.123892  -1.898847  0.363801
H    0.552823  -1.711630  0.873076
N    -1.371950  0.680200  2.037323
C    -1.741353  1.237303  3.319004
C    -3.131646  1.843490  3.352503
O    -3.596123  2.324098  4.460751
H    -1.035065  1.300966  1.304189
H    -1.843410  0.320544  3.940203
C    -0.649736  2.134667  3.957930
C    0.359200  1.313952  4.771134
C    -0.273298  0.568582  5.914955
O    -1.272543  1.009096  6.541765
O    0.208737  -0.563596  6.340715
H    -1.092308  2.921898  4.586153
H    -0.111673  2.677357  3.169553
H    1.122113  1.977500  5.215401
H    0.904063  0.605090  4.132857
N    -3.873448  1.817003  2.271506
C    -5.257718  2.270967  2.141245
H    -3.431964  1.369504  1.464790
H    -5.332168  2.944305  1.279642
H    -5.559463  2.798108  3.048479
H    -5.912828  1.406336  1.975592
H    0.949157  -0.897088  5.793488
Pb    -3.157679  2.255821  6.634417
29
Lattice="100 0 0 0 100 0 0 0 100" Properties=species:S:1:pos:R:3
C    -0.048074  -0.280234  0.094581
C    0.051896  -0.227476  1.583751
O    1.211093  -0.295804  2.109251
H    0.536249  0.546951  -0.331956
H    -1.075374  -0.229212  -0.280315
H    0.419920  -1.210836  -0.256338
N    -1.085777  -0.120999  2.283009
C    -1.390933  -0.090699  3.738668
C    -0.743302  1.101235  4.459344
O    0.518712  1.222142  4.625105
H    -1.918088  -0.083035  1.699375
H    -2.471740  0.101674  3.748770
C    -1.235118  -1.445589  4.478958
C    0.178277  -1.966932  4.733848
C    0.372340  -3.325204  5.437464
O    1.478094  -3.704948  5.732873
O    -0.786847  -3.965006  5.640520
H    -1.799164  -2.190405  3.899836
H    -1.765921  -1.347256  5.436983
H    0.721407  -1.286302  5.417490
H    0.725987  -2.100838  3.786363
N    -1.550678  2.013257  4.969965
C    -1.103134  3.179908  5.740297
H    -2.550952  1.912301  4.815695
H    -1.974853  3.624860  6.226746
H    -0.640601  3.919406  5.074531
H    -0.376114  2.870351  6.498481
H    -0.599584  -4.821524  6.080607
Pb    2.363945  0.087674  3.985733
29
Lattice="100 0 0 0 100 0 0 0 100" Properties=species:S:1:pos:R:3
C    -1.182321  -0.752448  -0.140572
C    -0.838293  -0.561561  1.297481
O    0.396096  -0.531015  1.628933
H    -0.702718  0.036445  -0.736028
H    -2.259458  -0.754451  -0.336304
H    -0.753173  -1.707285  -0.477911
N    -1.832731  -0.443250  2.183644
C    -1.798610  -0.396175  3.663408
C    -1.230039  0.941497  4.156603
O    0.036422  1.166376  4.160359
H    -2.766774  -0.490485  1.782711
H    -2.852641  -0.436755  3.958693
C    -1.125208  -1.614101  4.322103
C    -1.351099  -1.720999  5.841196
C    -2.726664  -2.214013  6.278543
O    -2.911703  -3.072888  7.094477
O    -3.745488  -1.541415  5.640991
H    -0.034468  -1.620417  4.141877
H    -1.498455  -2.514860  3.814973
H    -1.164547  -0.757749  6.344802
H    -0.634447  -2.433560  6.264000
N    -2.031704  1.881512  4.613897
C    -3.496851  1.874486  4.745264
H    -1.552651  2.735839  4.907152
H    -3.772235  2.693207  5.415973
H    -3.845160  0.933695  5.183932
H    -3.973581  2.048068  3.772207
H    -4.582875  -1.917198  5.984935
Pb    1.803025  0.212884  3.181700
29
Lattice="100 0 0 0 100 0 0 0 100" Properties=species:S:1:pos:R:3
C    0.243094  -0.302954  0.297737
C    0.179609  0.022114  1.750317
O    1.282558  0.104568  2.436093
H    0.752630  -1.270382  0.178190
H    0.850230  0.444082  -0.232690
H    -0.746690  -0.362576  -0.165491
N    -0.985704  0.199266  2.330082
C    -1.313230  0.356058  3.748751
C    -2.867124  0.176107  3.737696
O    -3.440218  0.361242  2.653853
H    -1.882117  0.148009  1.795086
H    -0.813765  -0.436378  4.322257
C    -0.938250  1.730118  4.357217
C    -1.350070  2.950463  3.526125
C    -0.421207  3.325015  2.401900
O    0.810705  3.094042  2.413662
O    -0.869101  3.986621  1.364323
H    0.140517  1.762484  4.579366
H    -1.420857  1.802574  5.340139
H    -1.376872  3.841351  4.179246
H    -2.372253  2.836327  3.133626
N    -3.504615  -0.123032  4.875036
C    -2.964028  -0.423308  6.198544
H    -4.517225  -0.177475  4.767238
H    -3.531908  -1.252719  6.633939
H    -3.044679  0.441702  6.871167
H    -1.917492  -0.738770  6.136886
H    -1.829824  4.169246  1.410314
Pb    2.590844  1.778361  2.936964
29
Lattice="100 0 0 0 100 0 0 0 100" Properties=species:S:1:pos:R:3
C    0.316811  -1.855526  -0.004797
C    -0.144180  -0.994939  1.130590
O    0.461181  0.019488  1.504050
H    1.359925  -2.148272  0.166825
H    0.303682  -1.251505  -0.922648
H    -0.295841  -2.750280  -0.159664
N    -1.309004  -1.365126  1.771624
C    -1.920960  -0.465331  2.744429
C    -1.189217  -0.624008  4.100965
O    -1.689335  -1.278867  5.103489
H    -1.782670  -2.222769  1.505847
H    -1.664863  0.550602  2.399163
C    -3.450025  -0.612136  2.760233
C    -4.241974  0.672926  3.051429
C    -4.334207  1.146686  4.477035
O    -4.252576  0.389459  5.470567
O    -4.578138  2.405549  4.740270
H    -3.778728  -1.439565  3.410398
H    -3.745732  -0.921725  1.748667
H    -5.293552  0.514652  2.747664
H    -3.881581  1.496583  2.416683
N    0.019078  -0.125592  4.137772
C    0.978984  -0.224620  5.231497
H    0.346459  0.222104  3.196224
H    0.578870  -0.836507  6.042847
H    1.902645  -0.676575  4.850118
H    1.214966  0.781786  5.599796
H    -4.664894  2.961873  3.939620
Pb    -3.414346  -1.494866  6.408270
29
Lattice="100 0 0 0 100 0 0 0 100" Properties=species:S:1:pos:R:3
C    -0.430292  1.758743  0.248325
C    -1.148118  0.497082  0.596258
O    -1.803902  -0.097669  -0.322797
H    0.282893  1.556646  -0.562591
H    0.097944  2.212064  1.093291
H    -1.161871  2.478031  -0.147300
N    -1.081735  0.063358  1.860087
C    -1.751064  -1.042347  2.590550
C    -1.261391  -2.426428  2.160906
O    -1.310029  -2.827760  0.943945
H    -0.516812  0.656252  2.463531
H    -1.389350  -0.893109  3.614318
C    -3.291852  -0.948845  2.723327
C    -4.208518  -1.319258  1.555272
C    -5.687127  -1.301974  1.994351
O    -6.034687  -1.098396  3.129114
O    -6.480154  -1.548442  0.938443
H    -3.519313  0.077877  3.043074
H    -3.571430  -1.578409  3.580969
H    -4.043187  -2.358891  1.205251
H    -4.133325  -0.613154  0.712736
N    -0.805575  -3.262451  3.075885
C    -0.633073  -3.052733  4.521636
H    -0.539698  -4.178810  2.710312
H    -1.591096  -2.833231  5.007803
H    0.091338  -2.253434  4.720790
H    -0.239868  -3.980352  4.946254
H    -7.414163  -1.535572  1.235743
Pb    -2.368057  -2.166201  -0.923674
29
Lattice="100 0 0 0 100 0 0 0 100" Properties=species:S:1:pos:R:3
C    0.613116  0.818173  0.365035
C    0.062458  1.007310  1.734328
O    0.576796  1.931965  2.492300
H    1.684647  0.583575  0.437631
H    0.526466  1.757343  -0.198687
H    0.105015  0.018252  -0.182620
N    -0.911581  0.242544  2.168474
C    -1.554138  0.252489  3.478308
C    -2.217123  -1.159622  3.542133
O    -2.536201  -1.680077  2.474446
H    -1.322493  -0.507786  1.579590
H    -0.787753  0.386702  4.256281
C    -2.634389  1.367979  3.533124
C    -3.084316  1.775953  4.935676
C    -2.086506  2.592296  5.713275
O    -1.002313  2.995374  5.236592
O    -2.331135  2.928419  6.956666
H    -3.510545  1.023581  2.967348
H    -2.265556  2.255212  2.999474
H    -3.374659  0.902085  5.543700
H    -4.003159  2.384625  4.866980
N    -2.453075  -1.677556  4.761154
C    -3.093676  -2.985997  4.937433
H    -1.976065  -1.276961  5.561897
H    -3.579299  -3.016346  5.917442
H    -2.357405  -3.797178  4.868800
H    -3.842486  -3.122187  4.151980
H    -3.197410  2.608519  7.282011
Pb    0.815216  3.517949  3.943693
29
Lattice="100 0 0 0 100 0 0 0 100" Properties=species:S:1:pos:R:3
C    -0.032082  0.810325  0.041087
C    -0.448704  0.503829  1.438231
O    -0.009030  1.247054  2.408422
H    1.062962  0.740405  -0.028594
H    -0.306948  1.843626  -0.210947
H    -0.481841  0.129420  -0.688187
N    -1.237848  -0.517885  1.675482
C    -1.669589  -1.099054  2.944746
C    -1.750436  -2.627879  2.583046
O    -1.876401  -2.910402  1.389295
H    -1.472133  -1.202719  0.919879
H    -0.919586  -0.901733  3.723735
C    -3.083138  -0.624220  3.352203
C    -3.263794  0.888588  3.651512
C    -2.649052  1.316044  4.954319
O    -1.549855  1.910436  5.056134
O    -3.245614  1.043736  6.090526
H    -3.411298  -1.222483  4.214320
H    -3.771907  -0.872951  2.532976
H    -4.343276  1.100336  3.688971
H    -2.848801  1.500077  2.841871
N    -1.723096  -3.499175  3.598484
C    -1.837577  -4.948946  3.413832
H    -1.550466  -3.156360  4.537979
H    -2.611838  -5.347024  4.079129
H    -0.881105  -5.438186  3.634336
H    -2.112110  -5.144482  2.374131
H    -4.126491  0.633863  5.975158
Pb    0.343946  2.644577  4.014729
29
Lattice="100 0 0 0 100 0 0 0 100" Properties=species:S:1:pos:R:3
C    0.310198  0.058062  0.706898
C    -0.108441  0.088664  2.134269
O    0.824027  0.040378  3.044462
H    0.885430  -0.854616  0.500468
H    0.997365  0.900288  0.536508
H    -0.526425  0.138391  0.007398
N    -1.358843  0.180246  2.527592
C    -2.632407  0.024971  1.827654
C    -3.642309  0.550773  2.898715
O    -3.231960  0.608677  4.070743
H    -1.614258  0.346593  3.536737
H    -2.663509  0.629157  0.912266
C    -2.904137  -1.462982  1.486465
C    -2.770663  -2.444995  2.688257
C    -1.350733  -2.645514  3.137151
O    -0.917458  -2.216841  4.227894
O    -0.479665  -3.266041  2.354208
H    -2.244429  -1.767830  0.660227
H    -3.927111  -1.556670  1.099947
H    -3.176218  -3.421573  2.379954
H    -3.351541  -2.101697  3.552372
N    -4.886871  0.866323  2.531677
C    -5.490613  0.880792  1.200705
H    -5.478558  1.157718  3.309449
H    -4.726469  0.940204  0.419264
H    -6.125871  1.768418  1.109050
H    -6.111442  -0.009940  1.034335
H    -0.892495  -3.662850  1.560907
Pb    1.091372  -1.219833  4.829733
29
Lattice="100 0 0 0 100 0 0 0 100" Properties=species:S:1:pos:R:3
C    -0.705880  -0.380399  -0.064804
C    -0.373050  -0.256755  1.385914
O    0.845932  -0.387053  1.734136
H    -0.126142  0.361952  -0.630374
H    -1.770786  -0.254923  -0.285587
H    -0.378557  -1.369755  -0.415295
N    -1.381259  -0.031657  2.239681
C    -1.473537  0.069930  3.719304
C    -0.701096  1.264953  4.286391
O    0.565101  1.402086  4.143961
H    -2.286368  0.039655  1.781207
H    -2.535888  0.289981  3.872186
C    -1.235360  -1.246875  4.507765
C    0.195877  -1.771015  4.614566
C    0.470032  -3.059426  5.414715
O    1.600510  -3.439735  5.591484
O    -0.657842  -3.646772  5.838660
H    -1.875789  -2.013084  4.048743
H    -1.639658  -1.086670  5.518139
H    0.837465  -1.039621  5.142781
H    0.604336  -2.004927  3.618243
N    -1.350232  2.175030  4.991384
C    -2.786208  2.267946  5.295587
H    -0.753036  2.911609  5.371940
H    -2.941836  3.176060  5.884305
H    -3.121920  1.411665  5.892890
H    -3.380073  2.352938  4.377437
H    -0.420290  -4.462491  6.329010
Pb    2.284666  0.182535  3.346070
29
Lattice="100 0 0 0 100 0 0 0 100" Properties=species:S:1:pos:R:3
C    -0.133032  -0.236557  -0.697361
C    -0.498062  0.636049  0.463833
O    -0.097249  1.803703  0.576023
H    -0.630051  0.160853  -1.594216
H    -0.421185  -1.286130  -0.571783
H    0.946491  -0.167756  -0.874442
N    -1.312329  0.088959  1.432097
C    -2.035883  0.906755  2.410202
C    -1.127457  1.455273  3.543004
O    -1.470382  1.352284  4.794449
H    -1.642557  -0.856276  1.270209
H    -2.389333  1.812952  1.883508
C    -3.279280  0.177093  2.927736
C    -3.025153  -1.193405  3.619394
C    -3.866790  -1.396230  4.852292
O    -3.865551  -0.588338  5.812787
O    -4.635711  -2.442471  4.995965
H    -3.961361  0.028525  2.080685
H    -3.813087  0.854437  3.606547
H    -1.981628  -1.269242  3.967561
H    -3.178289  -2.024882  2.919881
N    -0.040272  2.070388  3.176040
C    0.953242  2.694678  4.039277
H    0.071110  2.121475  2.109721
H    1.949231  2.351120  3.736050
H    0.777573  2.439568  5.086863
H    0.912295  3.784358  3.908776
H    -4.624168  -3.044417  4.224914
Pb    -2.690339  1.217633  6.584257
29
Lattice="100 0 0 0 100 0 0 0 100" Properties=species:S:1:pos:R:3
C    -0.675080  1.230782  -0.465227
C    -0.871566  0.703940  0.914253
O    -0.097772  1.122974  1.870087
H    -1.394495  0.815181  -1.177554
H    0.343922  0.988066  -0.799059
H    -0.762025  2.325940  -0.460863
N    -1.809550  -0.183818  1.146874
C    -2.104159  -0.940133  2.362470
C    -2.607881  -2.305581  1.770192
O    -2.987344  -2.290385  0.595579
H    -2.328097  -0.641177  0.359693
H    -1.189333  -1.058879  2.958178
C    -3.258656  -0.311170  3.175080
C    -3.009691  1.096020  3.781326
C    -2.063289  1.084077  4.948722
O    -0.859337  1.427609  4.886734
O    -2.465950  0.664185  6.124821
H    -3.549743  -1.015199  3.967295
H    -4.130424  -0.225125  2.511904
H    -3.977617  1.494977  4.121444
H    -2.631241  1.788447  3.020598
N    -2.637212  -3.394569  2.551626
C    -2.221555  -3.554850  3.939456
H    -3.026888  -4.213739  2.086048
H    -1.741982  -4.532508  4.059385
H    -3.077542  -3.505416  4.627596
H    -1.485723  -2.793706  4.221214
H    -3.422838  0.462778  6.155169
Pb    0.891068  2.041146  3.552847
29
Lattice="100 0 0 0 100 0 0 0 100" Properties=species:S:1:pos:R:3
C    0.703492  2.203742  1.802032
C    0.175239  0.855721  2.152694
O    0.903775  0.057611  2.873201
H    1.637944  2.085040  1.235052
H    -0.004894  2.788914  1.207427
H    0.949692  2.756514  2.718927
N    -1.006913  0.484219  1.719281
C    -1.678549  -0.810316  1.817076
C    -2.470534  -0.865187  0.463157
O    -2.723370  0.215513  -0.073443
H    -1.531685  1.066388  1.028858
H    -0.936282  -1.615184  1.900174
C    -2.711809  -0.837291  2.967200
C    -2.161167  -0.702474  4.412133
C    -1.444817  -1.933157  4.891306
O    -0.197590  -2.057898  4.920287
O    -2.122570  -2.986169  5.282024
H    -3.310642  -1.754386  2.875633
H    -3.410707  -0.004053  2.810512
H    -3.011637  -0.507640  5.083070
H    -1.487949  0.158770  4.494985
N    -2.866456  -2.057876  -0.006933
C    -2.520642  -3.386578  0.489490
H    -3.404477  -1.999131  -0.869842
H    -2.990985  -4.126193  -0.164457
H    -1.436800  -3.564724  0.463750
H    -2.901401  -3.563349  1.505019
H    -3.089053  -2.835640  5.304796
Pb    1.837466  -1.175068  4.379339
29
Lattice="100 0 0 0 100 0 0 0 100" Properties=species:S:1:pos:R:3
C    -0.411908  -0.196194  -0.359592
C    -0.271310  -0.175357  1.122781
O    0.877853  0.097714  1.639381
H    0.310645  -0.910211  -0.779467
H    -0.155048  0.792804  -0.764335
H    -1.420621  -0.466828  -0.688763
N    -1.314616  -0.454039  1.893672
C    -1.312983  -0.460798  3.362668
C    -2.386431  -1.440508  3.934729
O    -3.025019  -1.102544  4.925740
H    -2.203263  -0.631176  1.425484
H    -0.327730  -0.847787  3.668574
C    -1.528765  0.969354  3.906250
C    -1.210074  1.137164  5.393072
C    0.231352  1.029133  5.769300
O    1.175629  1.007006  4.934923
O    0.590077  0.956251  7.024641
H    -2.582209  1.240820  3.761459
H    -0.939474  1.680479  3.307415
H    -1.796404  0.402387  5.972763
H    -1.554225  2.127063  5.741974
N    -2.533265  -2.617434  3.288320
C    -3.477371  -3.641595  3.744095
H    -1.874001  -2.877634  2.562166
H    -3.822502  -4.220485  2.881943
H    -4.329499  -3.148421  4.220403
H    -3.006606  -4.315810  4.471569
H    -0.172358  0.962872  7.639916
Pb    2.347077  1.005302  3.013085
29
Lattice="100 0 0 0 100 0 0 0 100" Properties=species:S:1:pos:R:3
C    0.070965  -1.550174  1.388485
C    -0.213362  -0.553826  2.458168
O    0.512755  -0.603125  3.545883
H    -0.587521  -1.460497  0.520553
H    0.033343  -2.570967  1.790815
H    1.108865  -1.391533  1.056439
N    -1.129535  0.379535  2.368237
C    -2.276094  0.568490  1.483616
C    -2.454472  2.123400  1.525762
O    -2.042505  2.693604  2.544316
H    -1.138774  1.193334  3.029336
H    -2.075686  0.187225  0.474797
C    -3.548662  -0.064871  2.114373
C    -3.515794  -1.569027  2.420857
C    -2.691861  -2.015443  3.600964
O    -2.285158  -1.242429  4.493503
O    -2.364732  -3.290795  3.722061
H    -4.380056  0.111625  1.418756
H    -3.794483  0.490570  3.030291
H    -3.212778  -2.164825  1.544318
H    -4.548168  -1.898235  2.643825
N    -3.076907  2.699018  0.494908
C    -3.367800  4.133124  0.422979
H    -3.329784  2.126583  -0.304990
H    -2.832348  4.582304  -0.421731
H    -3.037848  4.601292  1.353670
H    -4.445063  4.289688  0.294229
H    -2.759216  -3.858621  3.029023
Pb    -0.231803  -0.975170  5.577488
29
Lattice="100 0 0 0 100 0 0 0 100" Properties=species:S:1:pos:R:3
C    1.667969  -0.957877  1.648053
C    0.740000  -0.900081  2.809495
O    1.219026  -1.110383  4.001968
H    2.137988  -1.951023  1.612640
H    2.474717  -0.224631  1.785414
H    1.159985  -0.764905  0.697960
N    -0.536360  -0.656893  2.627182
C    -1.591459  -0.596536  3.634312
C    -2.884133  -0.792956  2.780467
O    -2.829101  -0.408332  1.611758
H    -0.937496  -0.493745  1.683207
H    -1.429481  -1.401055  4.363545
C    -1.591335  0.804738  4.306590
C    -2.346040  0.912560  5.631169
C    -1.703025  0.200434  6.790863
O    -0.562432  -0.311800  6.740922
O    -2.330717  0.099078  7.937259
H    -2.023049  1.523269  3.596732
H    -0.551257  1.127513  4.457810
H    -3.390911  0.575424  5.542701
H    -2.418209  1.975807  5.922686
N    -3.999407  -1.295598  3.344836
C    -4.178339  -2.014846  4.600601
H    -4.783759  -1.325952  2.692683
H    -4.473574  -3.054054  4.405898
H    -4.961770  -1.544530  5.209703
H    -3.247692  -2.038150  5.176543
H    -3.210157  0.529264  7.936348
Pb    1.544531  -0.990489  6.137388
29
Lattice="100 0 0 0 100 0 0 0 100" Properties=species:S:1:pos:R:3
C    0.218091  -0.178330  0.273773
C    0.049737  -0.429640  1.733343
O    1.058109  -0.842274  2.439095
H    0.542650  -1.107818  -0.215254
H    1.008383  0.568087  0.113654
H    -0.704245  0.170871  -0.200531
N    -1.122984  -0.241771  2.292611
C    -1.597001  -0.526161  3.647990
C    -3.109138  -0.852448  3.376389
O    -3.572631  -0.508846  2.284716
H    -1.977946  -0.067042  1.705417
H    -1.069197  -1.398452  4.055202
C    -1.498846  0.706057  4.599306
C    -0.448558  0.638704  5.745658
C    0.951079  0.575529  5.230528
O    1.601206  -0.490669  5.212019
O    1.529441  1.638293  4.689222
H    -2.464692  0.851329  5.099961
H    -1.353529  1.606507  3.986555
H    -0.616807  -0.242087  6.376187
H    -0.571537  1.531657  6.377631
N    -3.823185  -1.451580  4.340101
C    -3.387054  -1.899477  5.657728
H    -4.805376  -1.579954  4.101245
H    -4.026596  -2.729442  5.974252
H    -3.465157  -1.103161  6.412225
H    -2.357946  -2.277451  5.628093
H    1.001364  2.456469  4.785697
Pb    2.945638  -1.161047  3.446635
29
Lattice="100 0 0 0 100 0 0 0 100" Properties=species:S:1:pos:R:3
C    -0.582780  -0.189072  -0.466880
C    -1.082347  -0.242752  0.942883
O    -1.916709  -1.076903  1.331733
H    -1.436391  -0.217904  -1.154193
H    0.009977  -1.095791  -0.655264
H    0.038181  0.687366  -0.681967
N    -0.572944  0.676636  1.830263
C    -0.798463  0.544545  3.268516
C    -2.219114  1.039160  3.634424
O    -2.424655  2.086514  4.374181
H    0.057349  1.397862  1.492834
H    -0.819575  -0.540007  3.474886
C    0.377326  1.170543  4.034551
C    0.571728  0.719848  5.519797
C    -0.366947  1.455924  6.414440
O    -1.483723  1.003140  6.746379
O    -0.103334  2.702956  6.790631
H    0.352386  2.268075  3.963179
H    1.287136  0.843762  3.513372
H    1.611129  0.926880  5.811225
H    0.399016  -0.357503  5.630290
N    -3.199084  0.332739  3.134287
C    -4.613949  0.620954  3.316094
H    -2.867104  -0.431090  2.463342
H    -5.193195  -0.057489  2.683307
H    -4.845882  1.657619  3.040392
H    -4.920879  0.434189  4.359408
H    0.797025  3.002555  6.550450
Pb    -3.256100  2.460098  6.384630
29
Lattice="100 0 0 0 100 0 0 0 100" Properties=species:S:1:pos:R:3
C    1.426173  -0.058709  0.669893
C    1.155343  -1.482913  1.002023
O    2.004672  -2.383456  0.597936
H    2.385911  0.221426  1.130526
H    0.650779  0.623438  1.029402
H    1.559330  0.061578  -0.413561
N    0.117972  -1.879917  1.705091
C    -1.126018  -1.224489  2.090917
C    -1.751673  -2.287258  3.047304
O    -1.377576  -3.463617  2.903807
H    0.024536  -2.879026  2.005956
H    -0.931915  -0.279738  2.612181
C    -2.087017  -0.980856  0.875077
C    -1.771212  -1.745079  -0.437151
C    -1.628161  -3.246813  -0.361703
O    -0.548401  -3.832927  -0.612061
O    -2.646542  -4.014786  -0.071272
H    -2.074936  0.083506  0.608966
H    -3.114788  -1.194384  1.199464
H    -0.856165  -1.359230  -0.899855
H    -2.587002  -1.525969  -1.145605
N    -2.684576  -1.895968  3.919925
C    -3.095700  -0.528377  4.250019
H    -3.053035  -2.649556  4.498211
H    -3.977964  -0.586634  4.893581
H    -3.380536  0.039650  3.356145
H    -2.309726  0.009910  4.796318
H    -3.478139  -3.520751  0.072152
Pb    1.683525  -4.292172  -0.458381
29
Lattice="100 0 0 0 100 0 0 0 100" Properties=species:S:1:pos:R:3
C    0.068329  0.472351  1.027463
C    -0.309496  0.078026  2.412935
O    0.638231  0.036309  3.314366
H    -0.770786  0.466891  0.326866
H    0.880909  -0.163609  0.652485
H    0.477496  1.493611  1.074150
N    -1.532273  -0.209120  2.788241
C    -2.748473  -0.538131  2.049306
C    -3.859281  -0.102969  3.061484
O    -3.536049  -0.103918  4.256925
H    -1.791024  -0.251084  3.803515
H    -2.798963  -0.005337  1.093000
C    -2.865733  -2.079252  1.875209
C    -1.731974  -2.795352  1.127568
C    -0.425047  -2.967303  1.858405
O    -0.298857  -2.828347  3.092897
O    0.664656  -3.281114  1.178757
H    -3.797369  -2.279271  1.329327
H    -2.992009  -2.531311  2.868893
H    -1.521355  -2.332040  0.149780
H    -2.070011  -3.821103  0.888042
N    -5.081152  0.185127  2.602711
C    -5.522920  0.285591  1.211522
H    -5.751679  0.422690  3.331883
H    -5.403554  -0.663304  0.672401
H    -5.000145  1.088527  0.675106
H    -6.589458  0.526597  1.212763
H    0.495664  -3.435993  0.227039
Pb    1.264791  -1.738043  4.445890
29
Lattice="100 0 0 0 100 0 0 0 100" Properties=species:S:1:pos:R:3
C    1.110836  -0.102460  1.103208
C    0.365135  -0.199373  2.401323
O    0.896609  -0.288277  3.502590
H    1.861729  -0.901003  1.064941
H    1.659481  0.849155  1.084559
H    0.466904  -0.160932  0.218759
N    -1.030934  -0.189771  2.322977
C    -1.761235  -0.159941  3.575648
C    -2.838064  -1.233488  3.547074
O    -4.103128  -0.946923  3.507665
H    -1.497205  -0.019483  1.437144
H    -0.975775  -0.484588  4.292734
C    -2.189477  1.262674  4.003875
C    -1.994841  1.588887  5.491057
C    -2.977212  1.006805  6.468743
O    -4.152784  0.689059  6.169018
O    -2.652628  0.851117  7.726125
H    -3.207924  1.519663  3.656112
H    -1.544628  1.955683  3.448893
H    -2.066123  2.682929  5.635201
H    -0.970495  1.324165  5.796797
N    -2.502878  -2.508498  3.499277
C    -1.164305  -3.105266  3.473055
H    -3.288518  -3.153122  3.399973
H    -1.223664  -4.090344  3.945835
H    -0.443456  -2.487641  4.017205
H    -0.826236  -3.223459  2.435308
H    -1.734296  1.124698  7.926591
Pb    -5.602381  0.335983  4.463697
29
Lattice="100 0 0 0 100 0 0 0 100" Properties=species:S:1:pos:R:3
C    0.904211  -0.139017  0.135964
C    0.281466  -0.111800  1.487821
O    1.020126  0.151716  2.512949
H    1.721396  -0.874371  0.132633
H    1.354863  0.839736  -0.079668
H    0.190968  -0.388675  -0.656547
N    -1.008971  -0.374154  1.632595
C    -1.730590  -0.400876  2.911361
C    -2.980730  -1.332647  2.806493
O    -4.092703  -0.848781  2.987819
H    -1.543862  -0.557453  0.784217
H    -1.035456  -0.825968  3.652160
C    -2.166492  1.022399  3.310483
C    -2.665297  1.143303  4.750222
C    -1.629111  0.961904  5.815424
O    -0.390069  0.944999  5.591943
O    -1.975806  0.821190  7.068211
H    -2.989864  1.323455  2.650813
H    -1.342910  1.730395  3.128763
H    -3.496404  0.437821  4.919428
H    -3.105248  2.144096  4.909921
N    -2.768571  -2.640289  2.528135
C    -1.515567  -3.368849  2.363289
H    -3.632385  -3.175151  2.449560
H    -1.674082  -4.409443  2.664484
H    -0.728804  -2.960645  3.009950
H    -1.164320  -3.367691  1.321421
H    -2.946405  0.833829  7.200763
Pb    1.553673  1.077952  4.442021
29
Lattice="100 0 0 0 100 0 0 0 100" Properties=species:S:1:pos:R:3
C    -1.008065  0.282881  -0.365360
C    -0.986429  -0.189206  1.055626
O    -0.210661  -1.064762  1.463537
H    -0.073492  0.829152  -0.558548
H    -1.852731  0.939872  -0.600831
H    -1.013837  -0.584443  -1.035567
N    -1.876463  0.398482  1.931807
C    -1.724685  0.233835  3.374196
C    -2.284907  -1.134390  3.849703
O    -3.267911  -1.248448  4.692484
H    -2.509434  1.104269  1.572627
H    -0.638862  0.130171  3.549662
C    -2.128587  1.489532  4.166771
C    -3.516633  2.172617  3.928774
C    -4.615048  1.349075  4.501085
O    -5.261468  0.520016  3.827603
O    -4.868108  1.368473  5.808267
H    -1.385238  2.258802  3.918220
H    -1.994679  1.281901  5.237651
H    -3.724405  2.336241  2.864665
H    -3.487674  3.161474  4.408174
N    -1.654247  -2.177679  3.379801
C    -1.960293  -3.570232  3.680832
H    -0.902306  -1.929659  2.668537
H    -1.080095  -4.174786  3.443219
H    -2.796339  -3.928502  3.061923
H    -2.203315  -3.690009  4.742465
H    -4.366737  2.051560  6.298494
Pb    -5.432125  -1.528955  4.919427
29
Lattice="100 0 0 0 100 0 0 0 100" Properties=species:S:1:pos:R:3
C    -0.723568  -0.254032  -0.188025
C    -0.650394  0.189842  1.243881
O    -0.265423  1.292867  1.608815
H    0.221324  -0.005887  -0.685734
H    -1.510015  0.324224  -0.692476
H    -0.934003  -1.322472  -0.309403
N    -1.054219  -0.745300  2.205949
C    -1.135166  -0.309159  3.582521
C    -0.310521  -1.228276  4.475910
O    -0.872782  -2.038222  5.323027
H    -1.455134  -1.630983  1.913476
H    -0.631625  0.680465  3.542624
C    -2.572678  -0.086252  4.072708
C    -2.648099  0.777227  5.362315
C    -3.675784  0.293818  6.343753
O    -3.673823  -0.881663  6.793585
O    -4.622216  1.068223  6.798804
H    -3.093693  -1.047971  4.202968
H    -3.109119  0.430177  3.268076
H    -2.809508  1.831656  5.106002
H    -1.690902  0.741315  5.910403
N    1.003639  -1.253299  4.390986
C    1.885426  -0.471643  3.518047
H    1.459173  -1.949904  4.982983
H    2.783039  -0.207962  4.086980
H    1.393774  0.440344  3.168167
H    2.176463  -1.079425  2.651175
H    -4.594770  1.973325  6.427358
Pb    -2.468949  -2.804522  6.623270
29
Lattice="100 0 0 0 100 0 0 0 100" Properties=species:S:1:pos:R:3
C    0.686599  -1.092410  -0.114788
C    0.352214  -0.108980  0.937280
O    1.139876  0.917668  1.106613
H    1.521821  -1.703738  0.269398
H    1.059058  -0.579622  -1.009125
H    -0.128366  -1.797034  -0.322539
N    -0.690054  -0.203457  1.761898
C    -1.947752  -0.996164  1.711495
C    -1.708953  -2.541526  1.732112
O    -1.335924  -3.103002  0.704424
H    -0.674062  0.494411  2.504712
H    -2.476803  -0.690330  2.623695
C    -2.814304  -0.644367  0.489422
C    -3.103716  0.869073  0.277476
C    -1.914784  1.643741  -0.202713
O    -1.338453  2.506654  0.497637
O    -1.387469  1.404854  -1.395667
H    -3.784289  -1.141940  0.625498
H    -2.375507  -1.107244  -0.406288
H    -3.473315  1.344261  1.193974
H    -3.899221  0.959961  -0.479972
N    -1.965640  -3.144056  2.906052
C    -1.842594  -4.588381  3.105366
H    -2.291893  -2.587661  3.689325
H    -1.123390  -4.797824  3.906059
H    -1.492724  -5.037564  2.172289
H    -2.816199  -5.015940  3.373261
H    -1.906252  0.766732  -1.926835
Pb    0.933245  3.033098  0.547693
29
Lattice="100 0 0 0 100 0 0 0 100" Properties=species:S:1:pos:R:3
C    -1.212384  -0.804631  -0.160664
C    -0.532293  -0.370735  1.116159
O    0.570984  -0.730530  1.460075
H    -1.581816  0.045097  -0.752570
H    -2.060353  -1.474736  0.048396
H    -0.486070  -1.362353  -0.758156
N    -1.230782  0.539383  1.953453
C    -2.619766  0.915649  1.873304
C    -2.854716  2.223582  1.104197
O    -4.058734  2.588748  0.802275
H    -0.746090  0.685857  2.838214
H    -3.157996  0.162582  1.271027
C    -3.266753  0.996254  3.282151
C    -3.852703  -0.330560  3.763300
C    -5.124376  -0.739758  3.065908
O    -5.749013  -0.001723  2.267415
O    -5.650337  -1.916861  3.283775
H    -4.040614  1.777276  3.318105
H    -2.504319  1.329663  3.999383
H    -4.084727  -0.277327  4.841551
H    -3.119977  -1.149659  3.667089
N    -1.814688  2.930561  0.748153
C    -1.802984  4.186517  0.000878
H    -0.919908  2.512139  1.027781
H    -1.315034  4.960133  0.606276
H    -2.825978  4.487572  -0.234015
H    -1.230541  4.049468  -0.924718
H    -5.142268  -2.461995  3.919457
Pb    -6.147284  1.903528  1.064553
