# Supplementary material for: Mapping and classifying molecules from a high-throughput structural database
Source: J Cheminform. 2017 Feb 2;9:6. doi: 10.1186/s13321-017-0192-4 (PMC5289135; doi:10.1186/s13321-017-0192-4)
Supplement: Supplementary file 1 — Additional file 1. Supplementary file contains dissimilarity matrix data for all the oligopeptides available in the database including the one discussed in this paper. [file 13321_2017_192_MOESM1_ESM.tar › SI/gluH.dipeptide/COLVAR-OOS-Ca-0.15-1-4]

#! FIELDS CV1 CV2 Energy
1.680000000000e-01 -2.600000000000e-01	-38244.2547471
-3.000000000000e-02 -2.800000000000e-01	-38244.2323894
-3.800000000000e-02 1.880000000000e-01	-38244.1622945
2.400000000000e-02 2.360000000000e-01	-38244.1386515
-2.600000000000e-02 1.880000000000e-01	-38244.1348838
1.620000000000e-01 -2.680000000000e-01	-38244.1111782
1.340000000000e-01 -2.920000000000e-01	-38244.0963375
2.600000000000e-02 2.280000000000e-01	-38244.0114072
1.360000000000e-01 -2.860000000000e-01	-38244.0024529
-8.000000000000e-03 2.340000000000e-01	-38243.998806
-2.600000000000e-02 -2.780000000000e-01	-38243.9354945
-3.000000000000e-02 -2.880000000000e-01	-38243.9300515
0.000000000000e+00 2.500000000000e-01	-38243.8987791
-4.000000000000e-03 1.920000000000e-01	-38243.838486
6.200000000000e-02 -2.600000000000e-01	-38243.8336695
1.280000000000e-01 -2.800000000000e-01	-38243.815248
-2.200000000000e-02 2.060000000000e-01	-38243.7745768
1.280000000000e-01 -2.740000000000e-01	-38243.7257157
7.400000000000e-02 2.220000000000e-01	-38243.7159466
-6.800000000000e-02 3.100000000000e-01	-38243.6657853
-8.400000000000e-02 -2.760000000000e-01	-38243.6057128
-7.600000000000e-02 -2.540000000000e-01	-38243.604058
-1.080000000000e-01 -2.820000000000e-01	-38243.5672711
6.000000000000e-02 -2.660000000000e-01	-38243.5373139
3.060000000000e-01 1.920000000000e-01	-38243.536764
-3.600000000000e-02 1.860000000000e-01	-38243.5215622
3.160000000000e-01 1.880000000000e-01	-38243.5012425
-9.800000000000e-02 -3.040000000000e-01	-38243.4988358
-1.000000000000e-01 -3.080000000000e-01	-38243.4970486
-6.200000000000e-02 2.440000000000e-01	-38243.4965528
4.000000000000e-02 -2.860000000000e-01	-38243.448117
1.600000000000e-02 -3.100000000000e-01	-38243.4405982
2.800000000000e-02 -3.000000000000e-01	-38243.4394678
-8.000000000000e-02 2.740000000000e-01	-38243.427876
2.800000000000e-02 -2.820000000000e-01	-38243.4257661
3.000000000000e-01 1.900000000000e-01	-38243.4252887
5.800000000000e-02 -2.740000000000e-01	-38243.4114289
-7.000000000000e-02 -2.460000000000e-01	-38243.4079163
3.400000000000e-02 -2.960000000000e-01	-38243.4049554
1.560000000000e-01 3.340000000000e-01	-38243.4013905
5.800000000000e-02 -2.480000000000e-01	-38243.3795421
3.740000000000e-01 5.000000000000e-02	-38243.3759676
-3.600000000000e-02 -2.800000000000e-01	-38243.3646972
-4.000000000000e-03 1.900000000000e-01	-38243.3505817
-3.800000000000e-02 -2.660000000000e-01	-38243.3502712
-8.800000000000e-02 -3.300000000000e-01	-38243.3457455
-5.800000000000e-02 3.280000000000e-01	-38243.315562
5.000000000000e-02 -2.800000000000e-01	-38243.305004
-5.200000000000e-02 3.560000000000e-01	-38243.2975394
2.620000000000e-01 2.520000000000e-01	-38243.2902774
-7.800000000000e-02 -2.580000000000e-01	-38243.2888007
-7.400000000000e-02 -2.540000000000e-01	-38243.2789222
-2.660000000000e-01 2.300000000000e-01	-38243.2625972
1.980000000000e-01 -5.800000000000e-02	-38243.2594511
-3.600000000000e-02 1.940000000000e-01	-38243.1979856
-1.800000000000e-02 1.820000000000e-01	-38243.1923407
-1.400000000000e-02 1.960000000000e-01	-38243.1723901
-1.800000000000e-02 1.800000000000e-01	-38243.156415
7.200000000000e-02 -2.580000000000e-01	-38243.1147562
2.260000000000e-01 -1.940000000000e-01	-38243.0947354
2.180000000000e-01 -8.600000000000e-02	-38243.0586869
-3.400000000000e-02 -2.740000000000e-01	-38243.0470604
6.200000000000e-02 -2.720000000000e-01	-38243.0392084
2.260000000000e-01 -2.000000000000e-01	-38243.0364741
3.100000000000e-01 2.080000000000e-01	-38243.0356968
2.560000000000e-01 2.720000000000e-01	-38243.0272688
1.840000000000e-01 -1.880000000000e-01	-38243.0247493
1.800000000000e-01 -3.800000000000e-02	-38243.0125624
4.000000000000e-02 -3.020000000000e-01	-38243.0001025
1.620000000000e-01 -2.580000000000e-01	-38242.9996428
-7.600000000000e-02 -2.860000000000e-01	-38242.9743109
-7.400000000000e-02 -2.560000000000e-01	-38242.9629301
8.400000000000e-02 2.200000000000e-01	-38242.9617341
2.280000000000e-01 -1.920000000000e-01	-38242.9587761
8.200000000000e-02 -2.200000000000e-01	-38242.9338021
7.600000000000e-02 1.960000000000e-01	-38242.922439
3.200000000000e-02 2.140000000000e-01	-38242.9192387
5.200000000000e-02 3.520000000000e-01	-38242.9116195
2.600000000000e-02 2.300000000000e-01	-38242.90211
-1.200000000000e-01 -3.020000000000e-01	-38242.8963269
1.540000000000e-01 -2.460000000000e-01	-38242.8858979
-9.800000000000e-02 -2.480000000000e-01	-38242.8857201
-3.400000000000e-02 2.000000000000e-01	-38242.8779319
1.600000000000e-01 7.000000000000e-02	-38242.8688089
-3.200000000000e-02 1.860000000000e-01	-38242.8678204
-1.800000000000e-02 1.740000000000e-01	-38242.8660607
2.600000000000e-02 2.240000000000e-01	-38242.8247215
-8.400000000000e-02 2.920000000000e-01	-38242.80357
1.020000000000e-01 1.640000000000e-01	-38242.7155048
2.380000000000e-01 -2.180000000000e-01	-38242.683818
1.380000000000e-01 -3.060000000000e-01	-38242.6737828
-9.400000000000e-02 3.060000000000e-01	-38242.669521
2.380000000000e-01 -2.100000000000e-01	-38242.6566979
1.800000000000e-01 -1.900000000000e-01	-38242.6462817
-8.600000000000e-02 3.160000000000e-01	-38242.5796785
2.060000000000e-01 -2.640000000000e-01	-38242.5506528
8.400000000000e-02 2.560000000000e-01	-38242.4885679
1.040000000000e-01 1.680000000000e-01	-38242.4092271
1.380000000000e-01 -2.540000000000e-01	-38242.2486422
