# Supplementary material for: Mapping and classifying molecules from a high-throughput structural database
Source: J Cheminform. 2017 Feb 2;9:6. doi: 10.1186/s13321-017-0192-4 (PMC5289135; doi:10.1186/s13321-017-0192-4)
Supplement: Supplementary file 1 — Additional file 1. Supplementary file contains dissimilarity matrix data for all the oligopeptides available in the database including the one discussed in this paper. [file 13321_2017_192_MOESM1_ESM.tar › SI/gluH.dipeptide/traj.gluH.dipeptide.Ba.xyz]

29
Lattice="100 0 0 0 100 0 0 0 100" Properties=species:S:1:pos:R:3
C    -0.447724  -0.037766  -0.177201
C    -0.245751  -0.285205  1.285513
O    0.842041  -0.752498  1.714813
H    0.350308  0.619897  -0.545409
H    -1.419315  0.404003  -0.421357
H    -0.346484  -0.993124  -0.710781
N    -1.274415  0.004860  2.110761
C    -1.372062  -0.237758  3.563648
C    -0.456307  0.730585  4.343934
O    0.790951  0.573714  4.388883
H    -2.106824  0.379519  1.665623
H    -2.407322  0.029449  3.816779
C    -1.197178  -1.738689  3.899498
C    -1.104049  -2.098021  5.386696
C    0.283279  -2.397797  5.902886
O    1.328098  -2.329800  5.239742
O    0.268862  -2.775657  7.168288
H    -0.333202  -2.148005  3.365714
H    -2.069091  -2.244673  3.466312
H    -1.700516  -2.998129  5.599251
H    -1.540519  -1.333151  6.048946
N    -1.063543  1.737550  4.968881
C    -0.375615  2.777264  5.734379
H    -2.072105  1.820267  4.878082
H    -1.003369  3.069458  6.582026
H    -0.188941  3.657636  5.105585
H    0.577423  2.386214  6.099946
H    1.171955  -3.005618  7.471170
Ba    2.573082  -0.927062  3.477028
29
Lattice="100 0 0 0 100 0 0 0 100" Properties=species:S:1:pos:R:3
C    -0.670731  0.372608  -0.225426
C    -0.328632  -0.031093  1.175568
O    0.729144  -0.666365  1.422458
H    -0.757864  -0.534638  -0.839272
H    0.155456  0.962633  -0.642824
H    -1.599280  0.947035  -0.306785
N    -1.204064  0.308635  2.147364
C    -1.160490  -0.050673  3.578154
C    -0.033253  0.720376  4.300869
O    1.181823  0.443910  4.141423
H    -2.024874  0.823456  1.843238
H    -2.109243  0.327562  3.982999
C    -1.169449  -1.589224  3.766676
C    -0.916711  -2.115958  5.186036
C    0.505777  -2.573072  5.450247
O    1.402169  -2.542154  4.603431
O    0.806666  -3.047964  6.648147
H    -0.455508  -2.055058  3.080270
H    -2.160609  -1.923685  3.435782
H    -1.563821  -2.988662  5.371130
H    -1.195612  -1.388124  5.965897
N    -0.421855  1.705726  5.109754
C    0.503145  2.567971  5.847517
H    -1.413374  1.912885  5.180961
H    -0.045369  3.059105  6.655882
H    0.930986  3.332399  5.186006
H    1.314369  1.966111  6.269276
H    0.038142  -3.079738  7.250503
Ba    2.668063  -1.154004  2.896718
29
Lattice="100 0 0 0 100 0 0 0 100" Properties=species:S:1:pos:R:3
C    -1.141809  -0.210830  0.194180
C    -0.875192  -0.224335  1.668393
O    0.289347  -0.379051  2.112469
H    -0.731919  -1.126275  -0.252091
H    -0.600254  0.632554  -0.256002
H    -2.202783  -0.128378  -0.063471
N    -1.934168  -0.072200  2.492003
C    -1.970019  -0.031322  3.966702
C    -1.182749  1.192659  4.502803
O    0.065333  1.138783  4.661941
H    -2.832666  0.046492  2.033852
H    -3.031988  0.134542  4.185231
C    -1.532826  -1.317267  4.733115
C    -1.432079  -2.640760  3.964915
C    -0.041620  -3.231455  3.933066
O    1.005009  -2.602421  4.150412
O    -0.048149  -4.515915  3.631961
H    -2.247394  -1.439686  5.555653
H    -0.573339  -1.119033  5.223067
H    -1.741850  -2.542193  2.911697
H    -2.104114  -3.404071  4.376855
N    -1.890747  2.279471  4.789821
C    -1.328447  3.530004  5.300973
H    -2.895779  2.248407  4.642648
H    -2.030021  3.967394  6.018340
H    -1.163047  4.240957  4.481057
H    -0.378113  3.320535  5.798859
H    0.865645  -4.870003  3.608021
Ba    2.018739  -0.247604  3.871529
29
Lattice="100 0 0 0 100 0 0 0 100" Properties=species:S:1:pos:R:3
C    -0.651795  0.760032  0.132401
C    -0.419716  0.366822  1.558297
O    0.693138  -0.084408  1.932154
H    -1.648793  1.171285  -0.056530
H    -0.504229  -0.123365  -0.504164
H    0.104645  1.498108  -0.164676
N    -1.453018  0.511656  2.418422
C    -1.491924  0.103893  3.835975
C    -0.523421  0.978288  4.662911
O    0.689424  0.671515  4.803171
H    -2.319197  0.866174  2.024457
H    -2.507152  0.353321  4.167960
C    -1.325183  -1.427488  3.978418
C    -1.166130  -1.981652  5.403011
C    0.241931  -2.423492  5.757686
O    1.209981  -2.300580  5.002476
O    0.450912  -2.979794  6.939353
H    -0.488722  -1.775138  3.363956
H    -2.223092  -1.865492  3.524941
H    -1.819027  -2.858599  5.535478
H    -1.493714  -1.266316  6.175738
N    -1.007238  2.084690  5.228940
C    -2.363310  2.639584  5.165880
H    -0.312024  2.625603  5.742252
H    -2.645802  2.894241  4.136870
H    -2.376453  3.560471  5.755365
H    -3.101620  1.954264  5.600588
H    -0.366383  -3.078696  7.465361
Ba    2.476469  -0.613252  3.596525
29
Lattice="100 0 0 0 100 0 0 0 100" Properties=species:S:1:pos:R:3
C    0.467946  0.423036  0.348247
C    0.067368  0.114595  1.758372
O    0.930174  -0.071195  2.651321
H    1.032756  1.365493  0.338790
H    -0.376713  0.509166  -0.343164
H    1.149530  -0.359233  -0.010488
N    -1.254286  0.039950  2.027752
C    -1.909920  -0.232338  3.319840
C    -1.528522  0.860238  4.351651
O    -0.533530  0.710859  5.111674
H    -1.877680  0.193782  1.241107
H    -2.974055  -0.112044  3.091340
C    -1.725968  -1.654143  3.933969
C    -1.161974  -2.772755  3.048934
C    0.171308  -3.316556  3.505203
O    0.953086  -2.736711  4.273943
O    0.436905  -4.498926  2.983340
H    -2.714129  -1.960167  4.296831
H    -1.110335  -1.567287  4.835302
H    -1.015558  -2.453093  2.004207
H    -1.853388  -3.622017  2.978471
N    -2.272061  1.961095  4.415383
C    -3.460100  2.313244  3.631109
H    -1.964446  2.634545  5.116244
H    -3.231513  2.365113  2.559605
H    -3.791768  3.304637  3.951539
H    -4.282757  1.609556  3.809849
H    1.309852  -4.823626  3.289019
Ba    1.725780  -0.386214  4.979611
29
Lattice="100 0 0 0 100 0 0 0 100" Properties=species:S:1:pos:R:3
C    0.761468  1.270682  -1.156289
C    -0.040603  0.836954  0.035230
O    0.102602  -0.320938  0.507079
H    0.566620  2.299707  -1.475552
H    0.541511  0.590770  -1.990855
H    1.830488  1.163123  -0.931168
N    -0.902208  1.742341  0.543900
C    -1.905506  1.673300  1.625749
C    -1.308053  1.419015  3.020706
O    -0.422015  0.550868  3.238001
H    -0.901628  2.631088  0.052398
H    -2.290112  2.700598  1.658200
C    -3.168880  0.830350  1.296581
C    -3.066932  -0.696491  1.086167
C    -2.945487  -1.518704  2.341365
O    -1.917143  -2.113903  2.695135
O    -4.062829  -1.563986  3.049293
H    -3.570069  1.251841  0.365106
H    -3.923670  1.044068  2.067129
H    -2.238450  -0.955540  0.421076
H    -4.001147  -1.008619  0.597446
N    -1.785821  2.150157  4.029667
C    -2.769398  3.238633  4.009260
H    -1.369299  1.925729  4.932304
H    -3.753514  2.891774  3.671886
H    -2.430058  4.073506  3.382853
H    -2.876931  3.611156  5.031677
H    -3.945970  -2.141216  3.833169
Ba    0.590032  -1.624263  2.545485
29
Lattice="100 0 0 0 100 0 0 0 100" Properties=species:S:1:pos:R:3
C    -1.231592  0.016624  0.187990
C    -0.914198  0.002383  1.653493
O    0.271314  0.076392  2.053615
H    -0.900258  0.975655  -0.233974
H    -2.294089  -0.120276  -0.038749
H    -0.649804  -0.767751  -0.312889
N    -1.958845  -0.087863  2.507806
C    -1.985493  -0.064696  3.984875
C    -1.211862  1.152576  4.555445
O    0.020780  1.091579  4.798805
H    -2.873228  -0.118570  2.067316
H    -3.047301  0.101325  4.205218
C    -1.570769  -1.370111  4.735670
C    -1.421749  -2.665939  3.933121
C    -0.003323  -2.975227  3.497687
O    0.969193  -2.278950  3.799959
O    0.217370  -4.058611  2.769695
H    -2.329246  -1.530436  5.510930
H    -0.634144  -1.187640  5.274053
H    -2.074366  -2.698619  3.047069
H    -1.744660  -3.515092  4.557917
N    -1.926538  2.247623  4.794696
C    -1.378707  3.489840  5.340944
H    -2.920769  2.228048  4.586643
H    -1.028406  4.147352  4.534581
H    -0.544373  3.255982  6.008450
H    -2.163916  4.002593  5.904290
H    -0.592501  -4.582114  2.612836
Ba    2.053486  0.009920  3.775505
29
Lattice="100 0 0 0 100 0 0 0 100" Properties=species:S:1:pos:R:3
C    0.563528  0.162325  -0.142649
C    0.110446  -0.109554  1.253225
O    0.883472  0.041267  2.238574
H    0.926586  1.197203  -0.202921
H    -0.220027  0.010621  -0.892187
H    1.417223  -0.488149  -0.376323
N    -1.167524  -0.520244  1.449057
C    -1.654484  -0.745621  2.802286
C    -1.317575  -2.170601  3.299173
O    -0.304132  -2.312637  4.038518
H    -1.777575  -0.630607  0.643708
H    -1.006522  -0.104160  3.399231
C    -3.058796  -0.234409  3.128225
C    -3.257136  -0.134081  4.663398
C    -2.281418  0.777084  5.384151
O    -1.046729  0.623843  5.421353
O    -2.884414  1.772978  6.005132
H    -3.858158  -0.871735  2.723828
H    -3.186025  0.755698  2.667993
H    -3.151685  -1.129706  5.123849
H    -4.273779  0.211868  4.877032
N    -2.087228  -3.184645  2.923364
C    -1.861559  -4.588535  3.274402
H    -2.886835  -2.981318  2.329236
H    -1.027973  -4.648144  3.977646
H    -1.623661  -5.165647  2.372468
H    -2.765378  -5.001597  3.736630
H    -2.234033  2.325626  6.488917
Ba    1.279390  -0.453123  4.689682
29
Lattice="100 0 0 0 100 0 0 0 100" Properties=species:S:1:pos:R:3
C    -0.417084  0.484849  -0.381317
C    -0.357484  0.019646  1.044167
O    0.457058  -0.873778  1.387387
H    -0.645934  -0.378395  -1.021138
H    0.572925  0.851054  -0.682783
H    -1.157859  1.269908  -0.564943
N    -1.218876  0.604498  1.904918
C    -1.506350  0.372069  3.334044
C    -0.308931  0.633559  4.274987
O    0.847981  0.190112  4.076690
H    -1.812479  1.311166  1.480829
H    -2.221357  1.174427  3.563888
C    -2.326430  -0.916127  3.634232
C    -1.768083  -2.323151  3.313940
C    -0.751540  -2.851042  4.299307
O    0.462800  -2.851529  4.079001
O    -1.160295  -3.323865  5.468911
H    -3.253087  -0.812244  3.053419
H    -2.633629  -0.860877  4.689834
H    -1.318363  -2.351331  2.316551
H    -2.625637  -3.013039  3.298847
N    -0.590138  1.357823  5.358255
C    0.390701  1.666295  6.400911
H    -1.522468  1.745977  5.462255
H    -0.114721  2.213462  7.200715
H    1.199004  2.286663  5.995117
H    0.816255  0.742267  6.809152
H    -2.133037  -3.368091  5.538707
Ba    2.274763  -1.524327  2.943319
29
Lattice="100 0 0 0 100 0 0 0 100" Properties=species:S:1:pos:R:3
C    -0.648483  -1.020834  0.123487
C    -0.379952  -0.721337  1.569318
O    0.740468  -0.981386  2.075772
H    0.110842  -0.527960  -0.496802
H    -1.642711  -0.714905  -0.218238
H    -0.537401  -2.102606  -0.034486
N    -1.393389  -0.176425  2.272025
C    -1.563442  0.130314  3.705695
C    -0.613760  1.217253  4.234669
O    0.633622  1.170605  4.052940
H    -2.237434  -0.023499  1.728517
H    -2.567946  0.567599  3.722859
C    -1.668587  -1.100073  4.664455
C    -0.449228  -1.546934  5.499187
C    0.574736  -2.407320  4.812017
O    1.761509  -2.082519  4.658655
O    0.100258  -3.574915  4.412244
H    -2.066968  -1.942684  4.083886
H    -2.452255  -0.847275  5.390789
H    -0.842696  -2.154568  6.328866
H    0.071066  -0.695150  5.951593
N    -1.146867  2.203699  4.954148
C    -2.555506  2.465889  5.272242
H    -0.463948  2.870607  5.312141
H    -2.596833  3.369384  5.886790
H    -2.998661  1.646152  5.850514
H    -3.143080  2.650041  4.364068
H    0.816929  -4.116335  4.020120
Ba    2.668827  -0.099636  3.352966
29
Lattice="100 0 0 0 100 0 0 0 100" Properties=species:S:1:pos:R:3
C    0.146171  1.081821  -0.765990
C    -0.438640  0.841694  0.593419
O    0.179620  0.167176  1.449992
H    0.388888  0.116261  -1.228304
H    1.094619  1.624308  -0.649514
H    -0.506580  1.649638  -1.437303
N    -1.649643  1.388710  0.849756
C    -2.427889  1.386873  2.104084
C    -1.520548  1.692664  3.322562
O    -1.057480  0.766190  4.039907
H    -2.050590  1.935200  0.093559
H    -3.094770  2.248709  1.984367
C    -3.338380  0.149935  2.380836
C    -3.570132  -0.852218  1.248104
C    -2.549448  -1.968142  1.176790
O    -1.673112  -2.140561  2.028021
O    -2.605220  -2.824497  0.168418
H    -4.313347  0.545841  2.689206
H    -2.950829  -0.390720  3.251204
H    -3.650684  -0.375618  0.259324
H    -4.545139  -1.343340  1.408334
N    -1.256271  2.966993  3.601279
C    -1.724292  4.172315  2.910368
H    -0.674865  3.103571  4.427240
H    -1.424874  4.169872  1.855555
H    -1.258288  5.037304  3.390152
H    -2.812810  4.286222  2.994601
H    -3.353082  -2.650100  -0.435538
Ba    0.243615  -1.306102  3.455573
29
Lattice="100 0 0 0 100 0 0 0 100" Properties=species:S:1:pos:R:3
C    -0.163308  -1.189236  0.199402
C    -0.189316  -0.702373  1.618073
O    0.835867  -0.193445  2.134923
H    0.600318  -1.973014  0.105868
H    0.146773  -0.359645  -0.449835
H    -1.121627  -1.581640  -0.156565
N    -1.353278  -0.849875  2.286459
C    -1.815406  -0.419174  3.625841
C    -0.971566  0.680076  4.302681
O    0.134576  0.448790  4.856589
H    -2.101138  -1.257791  1.730538
H    -2.798554  0.033946  3.427844
C    -2.138925  -1.615934  4.558709
C    -1.001436  -2.408526  5.243231
C    0.007039  -3.032422  4.308958
O    1.122150  -2.540585  4.108537
O    -0.298286  -4.145431  3.654167
H    -2.777941  -2.300768  3.980542
H    -2.780996  -1.230528  5.363725
H    -1.475036  -3.200341  5.843521
H    -0.454503  -1.762832  5.937275
N    -1.536918  1.885314  4.342657
C    -0.952443  3.045772  5.013451
H    -2.429046  2.017794  3.875298
H    -0.401822  2.716900  5.899748
H    -1.759165  3.719690  5.316377
H    -0.274696  3.585081  4.338308
H    -1.156870  -4.518426  3.930945
Ba    2.382617  -0.341295  4.049629
29
Lattice="100 0 0 0 100 0 0 0 100" Properties=species:S:1:pos:R:3
C    -0.939950  0.567358  -0.242907
C    -0.840105  0.036844  1.148838
O    0.257435  -0.364413  1.623073
H    -1.943165  0.919598  -0.504243
H    -0.640101  -0.219931  -0.948106
H    -0.223181  1.390599  -0.363127
N    -1.963305  -0.001198  1.907393
C    -1.910812  -0.490575  3.278433
C    -2.036608  -2.024992  3.365231
O    -0.963920  -2.676969  3.513535
H    -2.838312  0.318092  1.500044
H    -0.868841  -0.334154  3.546909
C    -2.676130  0.342248  4.322587
C    -1.752955  1.411982  4.954856
C    -0.552439  0.855407  5.699245
O    0.307384  0.091792  5.220627
O    -0.490646  1.285423  6.944863
H    -3.062633  -0.317804  5.111168
H    -3.549608  0.848027  3.888199
H    -2.322879  2.040102  5.647651
H    -1.357925  2.076976  4.169377
N    -3.231124  -2.594958  3.276612
C    -3.483391  -4.036927  3.321708
H    -4.041018  -1.987838  3.178329
H    -2.533604  -4.557843  3.461103
H    -3.948349  -4.361925  2.383334
H    -4.156425  -4.268324  4.155581
H    0.313515  0.944150  7.391282
Ba    1.368357  -1.646374  3.487639
29
Lattice="100 0 0 0 100 0 0 0 100" Properties=species:S:1:pos:R:3
C    -3.855429  -0.516521  -0.199468
C    -2.896990  -0.386794  0.937477
O    -1.664905  -0.610638  0.791031
H    -4.886811  -0.266191  0.069673
H    -3.822287  -1.546123  -0.580867
H    -3.526451  0.136649  -1.018831
N    -3.380311  -0.013504  2.149888
C    -2.456726  0.171570  3.259729
C    -2.110822  -1.160082  3.965210
O    -0.960560  -1.641227  3.745295
H    -4.372556  0.183358  2.242511
H    -1.526106  0.416708  2.747701
C    -2.677875  1.386664  4.168204
C    -1.378015  1.738304  4.939747
C    -0.193535  2.102402  4.067529
O    0.366900  1.336330  3.262207
O    0.211226  3.344595  4.251590
H    -3.475153  1.238518  4.906547
H    -2.979102  2.236762  3.539349
H    -1.062645  0.884931  5.560862
H    -1.577175  2.574900  5.617529
N    -2.966776  -1.794417  4.757899
C    -4.338097  -1.449920  5.128434
H    -2.599193  -2.662838  5.149640
H    -4.977802  -2.329510  4.992515
H    -4.727035  -0.645017  4.501243
H    -4.385817  -1.138908  6.179862
H    0.993686  3.541240  3.693363
Ba    0.601361  -0.922243  1.900131
29
Lattice="100 0 0 0 100 0 0 0 100" Properties=species:S:1:pos:R:3
C    0.290317  0.211007  -0.382071
C    -0.019446  -0.100040  1.044725
O    0.893403  -0.237965  1.902669
H    -0.601551  0.324487  -1.006982
H    0.921117  -0.587707  -0.795089
H    0.881111  1.136031  -0.423236
N    -1.321599  -0.226050  1.408438
C    -1.658951  -0.488300  2.799868
C    -1.620995  -2.001895  3.114541
O    -0.570325  -2.468922  3.632697
H    -2.042054  -0.117711  0.699964
H    -0.793351  -0.096371  3.330805
C    -2.826902  0.308207  3.386580
C    -2.792288  0.288347  4.940636
C    -1.501057  0.798855  5.568690
O    -0.393861  0.284914  5.356490
O    -1.543454  1.828355  6.396482
H    -3.811236  -0.063681  3.067620
H    -2.752660  1.343439  3.024271
H    -2.919535  -0.743379  5.306000
H    -3.653209  0.855966  5.315713
N    -2.675199  -2.751891  2.812347
C    -2.755192  -4.202496  2.997974
H    -3.480407  -2.295947  2.391575
H    -2.795901  -4.703563  2.022985
H    -3.658166  -4.450895  3.567042
H    -1.871124  -4.538342  3.544524
H    -2.447424  2.173072  6.528344
Ba    1.503934  -1.115524  4.206394
29
Lattice="100 0 0 0 100 0 0 0 100" Properties=species:S:1:pos:R:3
C    0.798104  1.286099  -1.095513
C    0.007089  0.850038  0.103034
O    0.340585  -0.178407  0.743751
H    1.840559  1.457441  -0.796767
H    0.414611  2.189911  -1.580128
H    0.806876  0.465459  -1.825690
N    -1.059297  1.613054  0.429389
C    -2.103354  1.477716  1.461858
C    -1.574486  1.541772  2.907745
O    -0.504467  0.991437  3.272026
H    -1.197069  2.411623  -0.182645
H    -2.685014  2.400562  1.335250
C    -3.155994  0.364872  1.185192
C    -2.752933  -1.128522  1.136363
C    -2.518484  -1.769965  2.484584
O    -1.394132  -1.933944  2.966085
O    -3.557000  -2.162262  3.210151
H    -3.581764  0.603650  0.201256
H    -3.978198  0.507465  1.902370
H    -1.851598  -1.272531  0.532450
H    -3.569653  -1.664854  0.630143
N    -2.312011  2.216282  3.793802
C    -3.532927  3.002420  3.590471
H    -1.924515  2.209095  4.736380
H    -4.379708  2.374123  3.288648
H    -3.378322  3.800197  2.852742
H    -3.789074  3.475072  4.542629
H    -4.403822  -2.076175  2.732262
Ba    0.955386  -1.016195  2.997408
29
Lattice="100 0 0 0 100 0 0 0 100" Properties=species:S:1:pos:R:3
C    -3.882482  -0.464351  -0.057106
C    -2.901034  -0.390830  1.065502
O    -1.677937  -0.639511  0.888234
H    -3.546069  0.194702  -0.868592
H    -4.900607  -0.187069  0.235117
H    -3.889234  -1.486180  -0.460489
N    -3.353672  -0.041443  2.295855
C    -2.425661  0.066924  3.412758
C    -2.143892  -1.291224  4.088589
O    -1.031273  -1.831277  3.814573
H    -4.345869  0.142384  2.416837
H    -1.478648  0.251408  2.910812
C    -2.585921  1.300504  4.322281
C    -1.677412  2.461546  3.847659
C    -0.192585  2.154445  3.874789
O    0.363853  1.232311  3.249714
O    0.483358  2.991592  4.638115
H    -2.333167  1.033970  5.357608
H    -3.622003  1.664372  4.343401
H    -1.855265  3.350138  4.462571
H    -1.928749  2.730113  2.808897
N    -3.010564  -1.881073  4.901194
C    -4.337301  -1.433152  5.316173
H    -2.700081  -2.783773  5.263531
H    -5.101847  -2.126123  4.943339
H    -4.547562  -0.431244  4.934417
H    -4.392120  -1.402294  6.410889
H    1.443370  2.791849  4.608884
Ba    0.559372  -1.093712  1.978449
29
Lattice="100 0 0 0 100 0 0 0 100" Properties=species:S:1:pos:R:3
C    -0.409636  -1.116356  -0.029097
C    -0.535793  -0.752596  1.420162
O    0.240042  0.088419  1.938243
H    0.587231  -1.543872  -0.202176
H    -0.473999  -0.199180  -0.629349
H    -1.166268  -1.826633  -0.378452
N    -1.509663  -1.372684  2.120706
C    -1.975408  -1.216444  3.515825
C    -1.573913  0.119900  4.168084
O    -0.462391  0.277656  4.744209
H    -2.082454  -2.011982  1.575045
H    -3.070058  -1.191190  3.425118
C    -1.715472  -2.465904  4.395868
C    -0.310015  -2.781458  4.957906
C    0.784005  -2.921625  3.928620
O    1.597759  -2.021474  3.696620
O    0.888147  -4.038458  3.219851
H    -2.089404  -3.328051  3.822572
H    -2.385240  -2.385889  5.264275
H    -0.394385  -3.720785  5.525513
H    -0.004125  -2.004174  5.664474
N    -2.479009  1.097996  4.164026
C    -3.818542  1.122198  3.565458
H    -2.194916  1.928481  4.682335
H    -4.177691  2.155076  3.588843
H    -4.524529  0.504279  4.135759
H    -3.791909  0.800394  2.518427
H    0.268968  -4.730537  3.520765
Ba    1.850754  0.497367  3.772268
29
Lattice="100 0 0 0 100 0 0 0 100" Properties=species:S:1:pos:R:3
C    -0.220574  0.418873  -0.210637
C    -0.060745  0.040609  1.224952
O    1.074214  -0.182533  1.724563
H    0.397226  1.302851  -0.417396
H    -1.257444  0.627602  -0.493892
H    0.167461  -0.393709  -0.840036
N    -1.175446  -0.054029  1.993991
C    -1.062627  -0.406357  3.402335
C    -0.993818  -1.930865  3.628984
O    0.150241  -2.425825  3.832199
H    -2.081335  0.108485  1.562395
H    -0.047524  -0.100554  3.639738
C    -1.922364  0.412417  4.384092
C    -1.128415  1.621303  4.949625
C    0.144281  1.244003  5.699062
O    1.065765  0.586782  5.192425
O    0.300292  1.636788  6.950900
H    -2.245107  -0.229545  5.215076
H    -2.839461  0.792066  3.912794
H    -1.789396  2.214453  5.594397
H    -0.821083  2.283640  4.124518
N    -2.106174  -2.654315  3.593551
C    -2.172447  -4.107210  3.765674
H    -2.985237  -2.167638  3.437814
H    -2.825429  -4.349858  4.612134
H    -1.166395  -4.486224  3.958249
H    -2.573905  -4.571405  2.856949
H    -0.455146  2.161026  7.279902
Ba    2.357217  -1.139538  3.690462
29
Lattice="100 0 0 0 100 0 0 0 100" Properties=species:S:1:pos:R:3
C    -0.668817  0.329201  -0.591260
C    -0.600004  -0.253415  0.781571
O    0.247970  -1.134942  1.082556
H    -0.862608  -0.475521  -1.313352
H    0.310719  0.755736  -0.845847
H    -1.437554  1.101430  -0.699039
N    -1.478913  0.194595  1.715810
C    -1.401136  -0.321790  3.074459
C    -2.150941  -1.665510  3.231615
O    -1.442552  -2.711381  3.290613
H    -2.147063  0.913214  1.453376
H    -0.358528  -0.627517  3.145158
C    -1.537863  0.693567  4.216066
C    -0.935416  0.141280  5.538503
C    0.535867  -0.243459  5.469682
O    0.972984  -1.116912  4.707353
O    1.405309  0.360780  6.260686
H    -2.576069  0.982628  4.419847
H    -1.004924  1.608503  3.919498
H    -1.474968  -0.768111  5.848099
H    -1.101898  0.882489  6.330363
N    -3.476763  -1.743692  3.284247
C    -4.483320  -0.687206  3.199545
H    -3.829417  -2.696716  3.382707
H    -5.286280  -1.014748  2.529758
H    -4.058459  0.232872  2.791713
H    -4.914206  -0.478874  4.187419
H    0.990477  1.025077  6.843731
Ba    1.037004  -2.868297  2.774953
29
Lattice="100 0 0 0 100 0 0 0 100" Properties=species:S:1:pos:R:3
C    -3.764072  -0.660372  -0.016048
C    -2.772537  -0.511717  1.090640
O    -1.547080  -0.741271  0.912238
H    -3.449882  -0.035041  -0.862313
H    -4.784805  -0.389906  0.273574
H    -3.753632  -1.700594  -0.369104
N    -3.222998  -0.113637  2.308718
C    -2.283607  0.060859  3.406888
C    -1.957419  -1.263117  4.130159
O    -0.834447  -1.783348  3.865362
H    -4.219692  0.039892  2.434199
H    -1.349726  0.245507  2.882531
C    -2.455577  1.322607  4.276349
C    -1.554157  2.483951  3.773604
C    -0.065783  2.163609  3.769054
O    0.426878  1.241375  3.102841
O    0.760787  2.891863  4.498794
H    -2.203759  1.089025  5.319818
H    -3.494333  1.679379  4.283209
H    -1.752693  3.377490  4.379162
H    -1.824196  2.740799  2.737226
N    -2.801854  -1.845909  4.972271
C    -4.138017  -1.420077  5.378985
H    -2.464999  -2.726941  5.363087
H    -4.192087  -1.364278  6.472752
H    -4.887531  -2.138963  5.024807
H    -4.372595  -0.432574  4.974057
H    0.307224  3.610614  4.979808
Ba    0.734588  -1.099224  1.978332
29
Lattice="100 0 0 0 100 0 0 0 100" Properties=species:S:1:pos:R:3
C    -1.516537  -2.080963  1.359134
C    -0.767812  -0.940842  1.969642
O    0.415975  -0.664051  1.578606
H    -1.562598  -1.933555  0.271510
H    -2.530968  -2.183953  1.756472
H    -0.964859  -3.015085  1.531343
N    -1.371865  -0.231624  2.921173
C    -0.863743  1.015413  3.507815
C    0.296271  0.722110  4.488166
O    1.484292  0.666631  4.044765
H    -2.390590  -0.408617  3.108637
H    -0.403843  1.612127  2.702767
C    -2.017680  1.825434  4.128626
C    -3.171551  2.197088  3.178945
C    -4.233840  1.121968  3.039531
O    -4.034680  -0.080797  3.200568
O    -5.417776  1.629278  2.715347
H    -1.585074  2.752954  4.526070
H    -2.448833  1.285897  4.986865
H    -2.807316  2.434523  2.165756
H    -3.661162  3.113440  3.531194
N    0.024670  0.525435  5.767491
C    1.018108  0.224912  6.799580
H    -0.948036  0.577541  6.057760
H    1.169628  -0.859114  6.884942
H    0.656262  0.610207  7.757395
H    1.965863  0.708216  6.546809
H    -6.065406  0.900480  2.614120
Ba    2.672102  -0.003051  2.008970
29
Lattice="100 0 0 0 100 0 0 0 100" Properties=species:S:1:pos:R:3
C    0.383766  1.795558  1.563768
C    0.062505  0.371132  1.887140
O    0.981712  -0.500321  1.951969
H    -0.501158  2.434458  1.477031
H    0.958261  1.843771  0.630144
H    1.031715  2.192899  2.358319
N    -1.218139  0.049622  2.118775
C    -1.735701  -1.237073  2.623210
C    -1.857782  -2.231656  1.446463
O    -0.778185  -2.733215  0.977713
H    -1.900472  0.799967  2.033592
H    -0.958062  -1.657953  3.280062
C    -2.989574  -0.923361  3.457895
C    -3.667148  -2.103414  4.182408
C    -5.013187  -2.467224  3.583757
O    -5.304536  -2.297108  2.403691
O    -5.837864  -3.000192  4.478500
H    -3.730912  -0.413123  2.823297
H    -2.673210  -0.189024  4.210350
H    -3.808490  -1.879664  5.245793
H    -3.052619  -3.018536  4.158011
N    -3.034577  -2.519847  0.944876
C    -3.229215  -3.432233  -0.182234
H    -3.903185  -2.207974  1.441613
H    -4.304212  -3.571618  -0.322032
H    -2.757872  -4.402403  0.016843
H    -2.798581  -3.008033  -1.097455
H    -6.680968  -3.238597  4.038867
Ba    1.634690  -2.655842  1.049637
29
Lattice="100 0 0 0 100 0 0 0 100" Properties=species:S:1:pos:R:3
C    0.228013  0.007394  0.478110
C    0.034862  0.256477  1.938013
O    1.000778  0.521666  2.700370
H    1.193511  -0.492497  0.337948
H    0.284823  0.965701  -0.061065
H    -0.568878  -0.599855  0.036421
N    -1.217950  0.213714  2.478177
C    -2.407402  0.764872  1.842330
C    -2.125033  2.227601  1.390771
O    -1.202431  2.894390  1.930269
H    -1.210351  0.265295  3.494920
H    -2.653246  0.165097  0.952652
C    -3.624272  0.679878  2.798942
C    -3.772587  1.735810  3.927105
C    -2.771730  1.669600  5.064599
O    -1.570011  1.936012  4.915302
O    -3.169178  1.322932  6.273763
H    -3.651440  -0.337935  3.214270
H    -4.531065  0.770819  2.187266
H    -4.792558  1.644404  4.323654
H    -3.696380  2.750785  3.507519
N    -2.912713  2.714592  0.438134
C    -2.845060  4.069916  -0.111162
H    -3.601163  2.087583  0.027977
H    -3.820600  4.559738  -0.010231
H    -2.575337  4.027709  -1.173403
H    -2.089565  4.638565  0.435079
H    -4.126789  1.136343  6.323314
Ba    0.574535  2.787015  3.777941
29
Lattice="100 0 0 0 100 0 0 0 100" Properties=species:S:1:pos:R:3
C    -1.602663  -2.024161  0.749500
C    -0.774860  -1.010621  1.467067
O    0.497908  -1.052491  1.419293
H    -2.676612  -1.899313  0.920574
H    -1.298746  -3.033170  1.056598
H    -1.402294  -1.943226  -0.328401
N    -1.390911  -0.041824  2.152888
C    -0.653361  1.017052  2.852469
C    0.029091  0.425325  4.105575
O    1.297863  0.294491  4.098673
H    -2.396623  -0.103938  2.313755
H    0.181852  1.275898  2.187654
C    -1.452127  2.336897  3.005665
C    -2.491048  2.558496  4.120753
C    -3.609065  1.547563  4.184627
O    -3.414055  0.328416  4.156780
O    -4.811538  2.092736  4.296982
H    -1.920160  2.522799  2.027336
H    -0.701171  3.129676  3.125141
H    -2.912430  3.563460  4.000641
H    -2.006861  2.552779  5.111073
N    -0.734900  0.021878  5.101242
C    -0.249999  -0.592288  6.334889
H    -1.756651  0.068717  4.935373
H    0.782667  -0.285208  6.520229
H    -0.304009  -1.687496  6.269081
H    -0.882226  -0.263122  7.165870
H    -5.485720  1.385836  4.387340
Ba    2.703649  -0.776163  2.404337
29
Lattice="100 0 0 0 100 0 0 0 100" Properties=species:S:1:pos:R:3
C    -1.659685  -1.728548  0.618555
C    -0.760163  -0.854253  1.432746
O    0.505296  -0.903584  1.262118
H    -1.508718  -1.489482  -0.443626
H    -2.717481  -1.602135  0.868187
H    -1.376175  -2.780727  0.751428
N    -1.323885  -0.034674  2.316934
C    -0.662927  1.056168  3.042014
C    0.102589  0.537071  4.282208
O    1.090416  -0.241683  4.118917
H    -2.376405  0.016281  2.326140
H    0.142234  1.443717  2.393863
C    -1.648920  2.227156  3.256759
C    -2.983078  2.009384  4.012212
C    -4.103516  1.380107  3.201696
O    -3.949587  0.472934  2.388317
O    -5.286980  1.903812  3.498411
H    -1.875586  2.632512  2.260743
H    -1.095791  3.030195  3.764884
H    -3.338665  2.976194  4.388325
H    -2.882293  1.361992  4.900004
N    -0.238468  0.943435  5.494485
C    0.458967  0.545481  6.720351
H    -1.013619  1.591702  5.583672
H    -0.069589  0.976880  7.574191
H    1.491202  0.916123  6.711482
H    0.467966  -0.546252  6.814109
H    -5.984132  1.440332  2.987787
Ba    2.538995  -1.294139  2.436088
29
Lattice="100 0 0 0 100 0 0 0 100" Properties=species:S:1:pos:R:3
C    -1.904919  -0.862273  -0.439320
C    -1.386812  -0.699040  0.957606
O    -0.295782  -1.240372  1.293516
H    -1.140204  -0.529624  -1.152925
H    -2.836441  -0.321112  -0.634463
H    -2.070299  -1.932911  -0.625193
N    -2.135659  0.031010  1.803633
C    -2.021064  0.311765  3.253446
C    -0.776406  1.132243  3.633752
O    0.390822  0.798220  3.281803
H    -2.983770  0.404768  1.387275
H    -2.886768  0.961358  3.438431
C    -2.252717  -0.912949  4.179512
C    -1.119546  -1.926557  4.375803
C    -0.010523  -1.421864  5.263757
O    -0.115137  -0.729184  6.235211
O    1.258554  -1.884496  4.839322
H    -3.133915  -1.439339  3.789552
H    -2.539418  -0.521414  5.165803
H    -0.739664  -2.327169  3.430088
H    -1.533712  -2.796121  4.914711
N    -0.985242  2.183617  4.414175
C    0.085213  2.995207  4.996193
H    -1.940403  2.413961  4.672395
H    0.636184  2.413100  5.745960
H    -0.364294  3.867521  5.477263
H    0.773324  3.330432  4.212753
H    1.858693  -1.725609  5.598984
Ba    1.898909  -0.896169  2.305957
29
Lattice="100 0 0 0 100 0 0 0 100" Properties=species:S:1:pos:R:3
C    0.528001  0.021771  -0.160982
C    0.325194  0.551989  1.230367
O    1.235623  1.208243  1.801970
H    0.744398  0.858853  -0.837821
H    -0.329550  -0.532660  -0.556233
H    1.403904  -0.640787  -0.163963
N    -0.857156  0.269250  1.808041
C    -1.426519  0.560139  3.144662
C    -2.163139  1.916150  3.115555
O    -1.562290  3.022646  3.006499
H    -1.483923  -0.265158  1.213318
H    -2.204028  -0.209112  3.236109
C    -0.485369  0.326237  4.368408
C    -0.008032  1.522322  5.228441
C    1.068908  2.333939  4.567491
O    2.282246  2.087379  4.728391
O    0.731125  3.288417  3.719763
H    0.378159  -0.264322  4.037815
H    -1.041340  -0.323286  5.055257
H    0.420353  1.109568  6.149656
H    -0.848516  2.168836  5.514923
N    -3.488433  1.872820  3.183938
C    -4.358368  3.051073  3.173397
H    -3.938883  0.963202  3.230562
H    -3.781595  3.926932  3.480688
H    -5.187379  2.885260  3.868769
H    -4.759602  3.217270  2.165458
H    -0.357819  3.168298  3.375959
Ba    3.045025  2.800731  2.432561
29
Lattice="100 0 0 0 100 0 0 0 100" Properties=species:S:1:pos:R:3
C    -0.987557  -0.452088  -0.518019
C    -0.822814  -0.479492  0.971520
O    0.144943  -1.105905  1.488000
H    -0.067445  -0.070580  -0.979101
H    -1.835905  0.149086  -0.860913
H    -1.117359  -1.484523  -0.872057
N    -1.743655  0.178854  1.698426
C    -1.980283  0.284357  3.157757
C    -0.847918  0.996761  3.919922
O    0.355048  0.615206  3.848425
H    -2.459305  0.636518  1.141008
H    -2.851966  0.950188  3.207592
C    -2.460082  -1.024538  3.839746
C    -1.438806  -2.121242  4.162625
C    -0.577038  -1.803383  5.358312
O    -0.907482  -1.242669  6.363063
O    0.747905  -2.278778  5.197431
H    -3.238124  -1.447431  3.190452
H    -2.962271  -0.735800  4.774011
H    -0.844797  -2.418347  3.291879
H    -1.997312  -3.026794  4.455910
N    -1.222194  1.997445  4.706887
C    -0.341757  2.734895  5.611207
H    -2.201660  2.269694  4.699822
H    -0.843089  2.854907  6.577623
H    -0.115221  3.725576  5.197079
H    0.585576  2.174352  5.747357
H    1.141166  -2.254807  6.095916
Ba    2.016876  -1.029137  3.052605
29
Lattice="100 0 0 0 100 0 0 0 100" Properties=species:S:1:pos:R:3
C    -1.542475  -1.802597  0.326461
C    -0.697171  -0.936873  1.204150
O    0.567983  -0.984276  1.137609
H    -1.334417  -1.546182  -0.722034
H    -2.616263  -1.694205  0.511497
H    -1.257415  -2.853941  0.460761
N    -1.310958  -0.098576  2.053447
C    -0.634958  0.897472  2.892608
C    0.002250  0.216693  4.130853
O    1.200650  -0.217278  4.011284
H    -2.325952  -0.131918  2.082817
H    0.240000  1.225552  2.314351
C    -1.500943  2.170692  3.141258
C    -3.029555  2.125718  3.015472
C    -3.800591  1.410466  4.103290
O    -3.303117  0.749207  5.009225
O    -5.112928  1.579647  3.962906
H    -1.165332  2.913245  2.406770
H    -1.225722  2.582743  4.120995
H    -3.369676  1.741376  2.039403
H    -3.392964  3.164756  3.008106
N    -0.689059  0.102585  5.237153
C    -0.192860  -0.516389  6.463635
H    -1.685249  0.424802  5.212834
H    -0.733850  -0.085745  7.311345
H    0.878763  -0.326098  6.575710
H    -0.369239  -1.600485  6.448082
H    -5.578930  1.122263  4.693645
Ba    2.691980  -1.095653  2.331367
29
Lattice="100 0 0 0 100 0 0 0 100" Properties=species:S:1:pos:R:3
C    0.987559  0.904582  0.044813
C    0.210637  1.301168  1.265588
O    0.452520  2.375325  1.874893
H    0.962640  1.728267  -0.680041
H    0.618965  -0.005726  -0.439484
H    2.037894  0.744747  0.326757
N    -0.760784  0.454054  1.668457
C    -1.647010  0.550692  2.841581
C    -2.241849  1.960870  3.017506
O    -1.883319  2.751107  3.955285
H    -0.868081  -0.391370  1.114894
H    -2.513673  -0.069813  2.571476
C    -1.092734  -0.073674  4.157523
C    0.410077  0.003910  4.444261
C    1.044561  1.363750  4.553004
O    2.267800  1.512141  4.295132
O    0.330755  2.412211  4.860648
H    -1.346602  -1.141284  4.127696
H    -1.674459  0.335065  4.995858
H    0.997649  -0.569417  3.715587
H    0.592974  -0.497767  5.409803
N    -3.224357  2.311217  2.210379
C    -3.963129  3.575769  2.259021
H    -3.523567  1.631854  1.514731
H    -3.554973  4.203623  3.053224
H    -5.020365  3.369230  2.464423
H    -3.878833  4.086176  1.292388
H    -0.926265  2.476912  4.455115
Ba    1.986966  3.806381  3.351480
29
Lattice="100 0 0 0 100 0 0 0 100" Properties=species:S:1:pos:R:3
C    -0.015166  1.594645  -0.032959
C    -0.086551  1.204652  1.406604
O    0.644715  1.741497  2.278669
H    1.013981  1.891562  -0.264258
H    -0.650585  2.476140  -0.212182
H    -0.329724  0.792216  -0.708545
N    -0.970349  0.243289  1.810259
C    -2.351499  0.172667  1.358304
C    -3.037971  1.560234  1.561350
O    -2.538472  2.431044  2.321680
H    -0.848475  0.010801  2.795449
H    -2.372170  -0.040100  0.278498
C    -3.108159  -0.991202  2.059664
C    -2.778047  -1.308887  3.546114
C    -2.889587  -0.146686  4.508088
O    -1.968244  0.665231  4.662666
O    -4.004354  0.047902  5.194800
H    -2.892679  -1.914099  1.506205
H    -4.186659  -0.814370  1.953365
H    -1.755857  -1.703367  3.633223
H    -3.442017  -2.128609  3.853893
N    -4.157308  1.781177  0.881558
C    -4.930322  3.024723  0.958921
H    -4.482587  1.065415  0.237393
H    -5.831902  2.910434  0.351797
H    -4.341744  3.866506  0.574298
H    -5.217231  3.230850  1.996282
H    -4.653794  -0.670876  5.069817
Ba    -0.754418  2.866379  4.089848
29
Lattice="100 0 0 0 100 0 0 0 100" Properties=species:S:1:pos:R:3
C    -0.683327  1.222372  -0.689389
C    -0.224567  0.188135  0.285020
O    0.948845  0.174992  0.739067
H    -1.498698  0.871220  -1.330725
H    0.169881  1.525110  -1.306592
H    -1.022323  2.119850  -0.148378
N    -1.091902  -0.777102  0.714636
C    -2.468667  -0.513421  1.103294
C    -2.504839  0.648688  2.147423
O    -1.466706  0.987710  2.774709
H    -0.624875  -1.468553  1.300508
H    -3.036350  -0.171680  0.224278
C    -3.162875  -1.810210  1.609559
C    -2.324951  -2.841169  2.418167
C    -1.608428  -2.298857  3.635168
O    -0.509248  -1.736168  3.550120
O    -2.163018  -2.390110  4.833436
H    -3.534754  -2.356251  0.733185
H    -4.049245  -1.522449  2.190382
H    -1.563062  -3.301702  1.773498
H    -3.006389  -3.654694  2.703368
N    -3.676290  1.254616  2.310429
C    -3.942627  2.355706  3.237542
H    -4.450949  0.955199  1.722481
H    -3.051536  2.536398  3.842120
H    -4.783756  2.094015  3.889930
H    -4.195069  3.263636  2.676241
H    -2.992729  -2.905393  4.826081
Ba    0.952455  0.369112  3.282440
29
Lattice="100 0 0 0 100 0 0 0 100" Properties=species:S:1:pos:R:3
C    -0.468439  0.522513  0.206808
C    -0.301610  0.018363  1.602093
O    0.545090  -0.902645  1.865240
H    -0.776186  -0.305835  -0.445906
H    0.502141  0.877863  -0.165062
H    -1.203437  1.330209  0.135022
N    -1.051881  0.549346  2.565620
C    -0.872429  0.225480  3.982516
C    -1.277959  -1.236310  4.269482
O    -0.350196  -2.073546  4.518150
H    -1.649555  1.395628  2.376501
H    0.208953  0.241600  4.194947
C    -1.545096  1.253903  4.914928
C    -1.126418  2.720837  4.706157
C    -1.883001  3.433943  3.601059
O    -2.337874  2.885318  2.597169
O    -1.998294  4.736131  3.831738
H    -1.277320  0.964000  5.940100
H    -2.637196  1.185111  4.854946
H    -0.051192  2.813000  4.478676
H    -1.274239  3.282363  5.636792
N    -2.539325  -1.646753  4.240355
C    -3.772354  -0.924545  3.912374
H    -2.653594  -2.629064  4.491703
H    -3.572576  -0.089296  3.236921
H    -4.267731  -0.562702  4.822235
H    -4.447214  -1.621285  3.403997
H    -2.466782  5.158331  3.081165
Ba    1.582030  -2.669108  3.128354
29
Lattice="100 0 0 0 100 0 0 0 100" Properties=species:S:1:pos:R:3
C    -0.040229  1.153215  0.796641
C    -0.949579  1.556363  1.910711
O    -0.812899  2.650771  2.517217
H    -0.378303  1.610438  -0.146236
H    0.018160  0.068127  0.661609
H    0.958974  1.553582  1.003240
N    -1.971927  0.735218  2.289284
C    -2.818502  -0.006605  1.363377
C    -3.368789  0.958768  0.279288
O    -3.389295  2.202497  0.497217
H    -2.441837  1.057369  3.133067
H    -2.216651  -0.786040  0.874608
C    -3.957771  -0.724712  2.130650
C    -5.205616  0.091041  2.562782
C    -5.009493  1.126908  3.654317
O    -4.321577  2.145942  3.495915
O    -5.592406  0.965941  4.826939
H    -3.505924  -1.228458  2.997136
H    -4.336282  -1.529356  1.488125
H    -5.973658  -0.631159  2.870160
H    -5.623102  0.631949  1.699129
N    -3.823468  0.462467  -0.867987
C    -3.877753  -0.928351  -1.324782
H    -4.192435  1.165301  -1.508940
H    -4.851084  -1.381796  -1.096542
H    -3.080968  -1.525812  -0.871200
H    -3.733800  -0.942357  -2.409836
H    -6.123917  0.148184  4.881400
Ba    -2.970872  3.980568  2.285713
29
Lattice="100 0 0 0 100 0 0 0 100" Properties=species:S:1:pos:R:3
C    0.389134  0.473481  0.848186
C    0.142378  -0.429911  2.009163
O    1.092214  -1.099360  2.524798
H    1.246778  1.113006  1.099176
H    -0.463938  1.109738  0.595185
H    0.683677  -0.114006  -0.032664
N    -1.075503  -0.552099  2.564453
C    -2.413514  -0.394039  1.967379
C    -3.397588  -0.928110  3.024520
O    -3.137749  -2.004866  3.633510
H    -1.074507  -1.095862  3.426246
H    -2.611161  0.668702  1.766347
C    -2.572786  -1.183516  0.637930
C    -2.512157  -2.732751  0.711683
C    -1.288766  -3.270543  1.408618
O    -0.222715  -3.530304  0.821386
O    -1.328723  -3.443232  2.726879
H    -1.815680  -0.822451  -0.069639
H    -3.544064  -0.915051  0.200674
H    -2.497036  -3.114406  -0.316419
H    -3.408117  -3.131078  1.205571
N    -4.514049  -0.244616  3.228800
C    -5.587445  -0.655276  4.137146
H    -4.623975  0.644624  2.748209
H    -6.547199  -0.597330  3.611918
H    -5.612352  0.009818  5.009087
H    -5.403357  -1.680541  4.466053
H    -2.166006  -2.892852  3.155599
Ba    1.593226  -3.508619  2.641937
29
Lattice="100 0 0 0 100 0 0 0 100" Properties=species:S:1:pos:R:3
C    0.663281  0.462682  0.526215
C    -0.563364  1.058903  1.134159
O    -0.976524  2.200168  0.786333
H    1.056227  -0.393032  1.083899
H    1.433158  1.244158  0.487746
H    0.461710  0.161527  -0.511532
N    -1.266754  0.403076  2.084370
C    -1.439939  -1.030306  2.353582
C    -1.264278  -1.904806  1.108894
O    -1.816562  -1.630306  -0.015019
H    -1.980325  0.986981  2.518974
H    -0.715795  -1.361678  3.114311
C    -2.867623  -1.206475  2.947238
C    -4.068420  -0.933508  2.000048
C    -3.943491  0.335696  1.178110
O    -4.328274  1.450477  1.610920
O    -3.363743  0.264301  0.006292
H    -2.923039  -0.545634  3.825142
H    -2.963471  -2.229040  3.333564
H    -4.967218  -0.846568  2.622437
H    -4.216845  -1.779880  1.316942
N    -0.556545  -3.009405  1.234408
C    -0.376553  -4.026325  0.193363
H    -0.096116  -3.172266  2.127328
H    -0.510808  -5.016847  0.641166
H    0.635449  -3.955025  -0.224798
H    -1.112736  -3.870803  -0.598357
H    -2.543511  -0.770801  -0.031212
Ba    -3.192931  2.974128  -0.125531
29
Lattice="100 0 0 0 100 0 0 0 100" Properties=species:S:1:pos:R:3
C    0.345776  0.146950  -0.091920
C    0.195536  0.041934  1.394324
O    1.202729  -0.225284  2.117887
H    1.163276  0.836505  -0.336267
H    -0.565469  0.470428  -0.605525
H    0.636369  -0.841042  -0.478145
N    -1.028042  0.233409  1.908561
C    -1.547177  -0.004291  3.269084
C    -1.043304  1.002604  4.320584
O    0.189921  1.301608  4.440069
H    -1.746126  0.457398  1.225198
H    -2.623128  0.178244  3.169342
C    -1.384333  -1.477034  3.718415
C    -2.152481  -1.858567  5.001857
C    -3.633345  -1.518908  4.964009
O    -4.073669  -0.379008  4.839125
O    -4.407920  -2.594393  5.085485
H    -0.322961  -1.719860  3.864121
H    -1.732100  -2.103735  2.885009
H    -1.733422  -1.338598  5.876928
H    -2.028832  -2.932583  5.179000
N    -1.976959  1.489369  5.114167
C    -1.752957  2.414664  6.219586
H    -2.917073  1.062921  5.013713
H    -2.539794  3.176705  6.207238
H    -0.777350  2.894212  6.111719
H    -1.797611  1.881605  7.178689
H    -5.347935  -2.313982  5.082156
Ba    2.478196  0.743844  3.924886
29
Lattice="100 0 0 0 100 0 0 0 100" Properties=species:S:1:pos:R:3
C    0.432845  0.337478  -0.435692
C    0.140089  -0.031708  0.987390
O    0.839428  -0.908941  1.567712
H    1.483567  0.641789  -0.524906
H    -0.205626  1.135055  -0.829255
H    0.306718  -0.558887  -1.059228
N    -0.884927  0.606043  1.582191
C    -1.547647  0.437660  2.894965
C    -0.649478  0.789776  4.089373
O    0.534289  0.347621  4.185055
H    -1.346859  1.286149  0.985442
H    -2.337211  1.197701  2.863186
C    -2.310536  -0.901927  3.080916
C    -1.516278  -2.169704  3.416934
C    -1.015933  -2.200175  4.838703
O    -1.583347  -1.799216  5.814705
O    0.261147  -2.800310  4.940541
H    -2.874745  -1.072198  2.154585
H    -3.058992  -0.744583  3.870224
H    -0.718931  -2.373484  2.694934
H    -2.204374  -3.029379  3.344259
N    -1.160255  1.537318  5.059808
C    -2.505228  2.109319  5.182784
H    -0.533274  1.671806  5.852480
H    -2.507116  2.777777  6.047976
H    -3.255940  1.327012  5.350624
H    -2.767847  2.705045  4.300603
H    0.379636  -2.994489  5.894971
Ba    2.206024  -1.346204  3.545740
29
Lattice="100 0 0 0 100 0 0 0 100" Properties=species:S:1:pos:R:3
C    0.117626  -0.821692  -0.316595
C    0.063848  -0.409940  1.122130
O    1.136393  -0.247998  1.780513
H    0.570569  -1.822370  -0.371654
H    0.776321  -0.144591  -0.874620
H    -0.862800  -0.852211  -0.803094
N    -1.145525  -0.234927  1.674295
C    -1.524594  -0.032516  3.082225
C    -1.137230  1.331631  3.680483
O    -0.032798  1.912536  3.424791
H    -1.928441  -0.366292  1.040358
H    -2.619313  -0.028702  3.054251
C    -1.089868  -1.196563  4.025641
C    -2.197699  -2.225907  4.262964
C    -3.413397  -1.657630  4.974387
O    -3.634161  -0.462396  5.141095
O    -4.233314  -2.621235  5.388663
H    -0.780394  -0.778021  4.993395
H    -0.209579  -1.698779  3.605801
H    -1.816436  -3.067956  4.857073
H    -2.544115  -2.678855  3.319595
N    -2.019645  1.818244  4.531651
C    -1.864402  3.050039  5.298487
H    -2.810636  1.194537  4.759798
H    -2.841340  3.537492  5.380265
H    -1.166222  3.719097  4.789288
H    -1.495836  2.830756  6.309750
H    -5.013710  -2.215767  5.820778
Ba    2.291982  1.565982  2.892939
29
Lattice="100 0 0 0 100 0 0 0 100" Properties=species:S:1:pos:R:3
C    -0.728166  -0.432819  0.170976
C    -0.353750  -0.269176  1.607137
O    0.817503  -0.476498  2.017045
H    -0.105417  -1.221524  -0.265762
H    -0.504187  0.494225  -0.379916
H    -1.786596  -0.676953  0.031287
N    -1.294049  0.123707  2.518089
C    -2.255548  1.189919  2.279604
C    -1.504405  2.472065  1.814292
O    -0.259896  2.583496  1.999208
H    -0.922083  0.112777  3.467521
H    -2.928798  0.889154  1.464383
C    -3.141556  1.433286  3.535895
C    -2.504089  1.250627  4.942650
C    -1.256357  2.063986  5.211915
O    -0.136035  1.684030  4.848383
O    -1.341180  3.232672  5.827499
H    -3.980636  0.727011  3.498539
H    -3.582277  2.435661  3.463306
H    -2.245198  0.195628  5.109806
H    -3.283414  1.487946  5.680086
N    -2.182395  3.436968  1.198080
C    -3.601521  3.508782  0.843701
H    -1.612981  4.243256  0.939692
H    -3.691406  3.971649  -0.144786
H    -4.156166  4.120591  1.567159
H    -4.050871  2.512908  0.795265
H    -2.244827  3.427786  6.142533
Ba    1.791770  1.603339  3.130587
29
Lattice="100 0 0 0 100 0 0 0 100" Properties=species:S:1:pos:R:3
C    0.682696  0.177417  0.324189
C    0.099384  -0.019875  1.684220
O    0.143980  -1.136321  2.265770
H    0.220354  -0.537072  -0.370277
H    1.756025  -0.054929  0.355342
H    0.547582  1.192072  -0.064893
N    -0.492023  1.052563  2.285107
C    -0.953267  0.911260  3.652334
C    -2.429350  1.131398  3.929209
O    -2.951630  0.412266  4.871602
H    -0.352136  1.962886  1.854354
H    -0.867899  -0.168637  3.783100
C    -0.036608  1.562500  4.727286
C    -0.092369  0.830761  6.099170
C    -0.041443  -0.658204  5.841610
O    1.061660  -1.261038  5.734638
O    -1.153311  -1.273921  5.546397
H    -0.271810  2.625565  4.868121
H    0.987737  1.502922  4.335933
H    -1.003470  1.087859  6.653676
H    0.772239  1.136524  6.698354
N    -3.174167  2.005257  3.296860
C    -4.599570  2.258301  3.551619
H    -2.731105  2.564745  2.572696
H    -5.000438  1.467603  4.189252
H    -5.132181  2.276023  2.594873
H    -4.714876  3.228262  4.050819
H    -2.268781  -0.312094  5.233359
Ba    0.343146  -2.978343  4.064627
29
Lattice="100 0 0 0 100 0 0 0 100" Properties=species:S:1:pos:R:3
C    -0.909511  -1.342027  0.368475
C    -0.577556  -0.475757  1.541905
O    0.638512  -0.227075  1.825967
H    -0.403987  -2.310151  0.486254
H    -0.508858  -0.882528  -0.545337
H    -1.983965  -1.507291  0.241586
N    -1.589555  0.020089  2.256106
C    -1.574837  0.737361  3.546886
C    -0.868538  2.100588  3.490559
O    0.394637  2.210901  3.467174
H    -2.521485  -0.356752  2.061905
H    -2.638966  0.934501  3.720663
C    -1.083908  -0.121815  4.731026
C    -1.713539  -1.526815  4.820845
C    -3.219221  -1.574858  4.608511
O    -3.792149  -1.056926  3.658184
O    -3.839655  -2.275111  5.559841
H    -1.297297  0.442980  5.650278
H    0.008296  -0.241926  4.690006
H    -1.462382  -1.973254  5.789273
H    -1.281239  -2.185632  4.051585
N    -1.654926  3.167686  3.518748
C    -1.192381  4.555168  3.528983
H    -2.659928  3.012628  3.522488
H    -1.897777  5.156987  4.110245
H    -1.143373  4.951786  2.506419
H    -0.202497  4.606243  3.990255
H    -4.795950  -2.318747  5.347699
Ba    2.422066  1.122781  2.670290
29
Lattice="100 0 0 0 100 0 0 0 100" Properties=species:S:1:pos:R:3
C    -1.185810  -1.084269  0.407423
C    -0.865602  -0.615527  1.788774
O    0.325625  -0.567084  2.197980
H    -0.523231  -0.585901  -0.310429
H    -2.229093  -0.920576  0.118303
H    -0.970963  -2.162497  0.356429
N    -1.890709  -0.280805  2.595645
C    -1.857112  0.135592  4.012505
C    -1.060099  1.451870  4.202096
O    0.188599  1.425221  4.383516
H    -2.816813  -0.351606  2.184354
H    -2.909757  0.349074  4.236760
C    -1.382310  -0.926914  5.043070
C    -1.535183  -2.400408  4.652783
C    -0.442932  -3.018845  3.816289
O    -0.579693  -3.750875  2.879880
O    0.866342  -2.721630  4.297622
H    -1.964821  -0.747997  5.956645
H    -0.347578  -0.724998  5.349089
H    -2.482296  -2.602545  4.139347
H    -1.555628  -2.996378  5.580145
N    -1.753168  2.582649  4.178875
C    -1.183767  3.921700  4.336627
H    -2.758306  2.522567  4.037726
H    -0.190315  3.839315  4.783720
H    -1.834228  4.510639  4.991799
H    -1.109478  4.420761  3.361938
H    1.414780  -3.425484  3.890921
Ba    2.044544  -0.164051  3.871170
29
Lattice="100 0 0 0 100 0 0 0 100" Properties=species:S:1:pos:R:3
C    0.483175  0.390472  -0.239636
C    0.014214  1.082380  0.999967
O    0.487295  2.225899  1.308615
H    0.037007  -0.599574  -0.374410
H    1.576755  0.295334  -0.204312
H    0.243376  1.013059  -1.112656
N    -0.904925  0.465216  1.742470
C    -1.397260  0.804798  3.091806
C    -1.993943  2.218689  3.187407
O    -1.278538  3.244696  3.392867
H    -1.030446  -0.541345  1.568981
H    -2.235098  0.109236  3.237701
C    -0.351247  0.515257  4.199558
C    -0.404512  -0.905718  4.783636
C    -0.301435  -2.069558  3.811744
O    -0.665885  -2.060446  2.642103
O    0.197334  -3.150674  4.413786
H    -0.515383  1.210915  5.034158
H    0.653786  0.726082  3.805478
H    -1.356152  -1.052627  5.322727
H    0.375588  -1.019076  5.546878
N    -3.314952  2.303617  3.097293
C    -4.087759  3.540227  3.209190
H    -3.833425  1.445888  2.926010
H    -5.059102  3.308784  3.656820
H    -4.250245  3.985926  2.218946
H    -3.552476  4.247526  3.848510
H    0.178842  -3.901630  3.784425
Ba    0.747039  4.269810  2.501560
29
Lattice="100 0 0 0 100 0 0 0 100" Properties=species:S:1:pos:R:3
C    0.175437  0.392478  1.158515
C    -0.136833  -0.584169  2.241944
O    0.791992  -1.234613  2.817268
H    0.584055  -0.131589  0.283170
H    0.970533  1.056131  1.525625
H    -0.680710  1.001241  0.853551
N    -1.395131  -0.796936  2.661668
C    -2.671830  -0.661843  1.941156
C    -3.726396  -1.308294  2.855440
O    -3.442501  -2.377274  3.469790
H    -1.455851  -1.388120  3.489827
H    -2.899177  0.398850  1.774482
C    -2.664324  -1.388593  0.566248
C    -2.530376  -2.934956  0.579211
C    -1.347662  -3.448650  1.360656
O    -0.219463  -3.620422  0.866068
O    -1.499157  -3.701781  2.659034
H    -1.863562  -0.956793  -0.047279
H    -3.602246  -1.146435  0.047930
H    -2.403164  -3.266248  -0.458675
H    -3.445098  -3.399439  0.970538
N    -4.931460  -0.764454  2.954832
C    -5.417242  0.489836  2.368875
H    -5.580383  -1.294294  3.537048
H    -4.838958  1.348888  2.730716
H    -6.455593  0.625354  2.682941
H    -5.398048  0.455378  1.272709
H    -2.390673  -3.214417  3.037970
Ba    1.407978  -3.618231  2.864974
29
Lattice="100 0 0 0 100 0 0 0 100" Properties=species:S:1:pos:R:3
C    1.067179  0.031110  1.380517
C    0.343958  -0.078628  2.682219
O    0.959077  -0.338739  3.753562
H    0.404603  0.022313  0.509188
H    1.758374  -0.818658  1.307091
H    1.679244  0.943763  1.364134
N    -0.995822  0.084909  2.755313
C    -1.929384  0.857278  1.926288
C    -1.281064  2.069143  1.260029
O    -0.486062  2.858744  1.889905
H    -1.375794  -0.170415  3.665998
H    -2.362787  0.214158  1.148614
C    -3.085954  1.321237  2.860397
C    -2.728940  2.348385  3.969904
C    -1.463805  2.024286  4.744340
O    -1.473409  1.272073  5.750685
O    -0.326851  2.503193  4.307488
H    -3.504812  0.408990  3.310482
H    -3.887828  1.748222  2.244542
H    -3.564156  2.369589  4.680517
H    -2.629489  3.354929  3.543188
N    -1.570947  2.365506  0.007994
C    -2.421197  1.632182  -0.939372
H    -1.158950  3.240481  -0.320780
H    -2.310190  2.104296  -1.919186
H    -3.477226  1.684578  -0.647865
H    -2.106040  0.585853  -1.027386
H    -0.400677  2.723488  2.997952
Ba    1.065584  0.872856  5.961950
29
Lattice="100 0 0 0 100 0 0 0 100" Properties=species:S:1:pos:R:3
C    -1.425389  -0.469227  0.076362
C    -1.023026  -0.323412  1.509549
O    0.167840  -0.526726  1.870413
H    -1.159018  -1.477466  -0.268457
H    -0.842690  0.237780  -0.530109
H    -2.491736  -0.297825  -0.102740
N    -1.977563  0.013297  2.398448
C    -1.853396  0.238855  3.853093
C    -0.987445  1.497403  4.126560
O    0.271362  1.412474  4.131228
H    -2.909928  0.143244  2.016430
H    -2.881892  0.451290  4.169225
C    -1.323400  -0.945117  4.710819
C    -1.369140  -2.358118  4.106143
C    -0.266374  -3.253894  4.613890
O    -0.360856  -4.341847  5.088198
O    1.038520  -2.672461  4.440434
H    -1.890261  -0.938371  5.650916
H    -0.298772  -0.707737  5.019449
H    -1.261645  -2.333069  3.012682
H    -2.313359  -2.868236  4.323045
N    -1.631674  2.635682  4.349079
C    -0.995510  3.927501  4.611010
H    -2.648271  2.616278  4.341332
H    -1.475185  4.395213  5.477788
H    -1.106455  4.586295  3.740471
H    0.065089  3.768920  4.818515
H    1.632025  -3.374106  4.782604
Ba    2.014152  -0.269619  3.445619
29
Lattice="100 0 0 0 100 0 0 0 100" Properties=species:S:1:pos:R:3
C    -1.053772  0.890494  1.000488
C    -0.717012  0.491317  2.397943
O    0.340761  0.931380  2.968276
H    -1.171516  1.982410  0.960024
H    -1.971240  0.417521  0.636701
H    -0.219700  0.634579  0.333720
N    -1.540703  -0.326139  3.050500
C    -1.330966  -0.674081  4.452789
C    -0.075053  -1.557015  4.635559
O    0.898222  -1.040600  5.277752
H    -2.424641  -0.697420  2.627253
H    -1.028448  0.252891  4.962756
C    -2.628137  -1.080447  5.193987
C    -3.466644  -2.314667  4.834200
C    -4.168189  -2.289859  3.491775
O    -3.811294  -1.634650  2.513338
O    -5.226603  -3.093715  3.474357
H    -3.275730  -0.192143  5.148649
H    -2.346524  -1.181675  6.251851
H    -4.239316  -2.430579  5.606810
H    -2.888570  -3.248611  4.889037
N    0.060423  -2.776354  4.128722
C    -0.794618  -3.546894  3.225472
H    0.947807  -3.216488  4.375789
H    -1.243215  -4.398982  3.750403
H    -0.173749  -3.934781  2.409190
H    -1.574912  -2.919453  2.792403
H    -5.639686  -3.066065  2.585876
Ba    2.090351  1.020025  4.627756
29
Lattice="100 0 0 0 100 0 0 0 100" Properties=species:S:1:pos:R:3
C    0.781941  -0.179087  0.174543
C    0.385695  -0.055163  1.609036
O    1.190339  -0.326252  2.540576
H    1.634400  0.485430  -0.022061
H    -0.026622  0.062925  -0.523236
H    1.124293  -1.205322  -0.015169
N    -0.880958  0.360722  1.883284
C    -1.258913  0.582384  3.266164
C    -2.416909  -0.215325  3.839610
O    -2.256899  -0.669583  5.043970
H    -1.452507  0.675152  1.105440
H    -0.412040  0.116360  3.771559
C    -1.275166  2.063917  3.738024
C    -0.935339  2.204935  5.249822
C    0.263295  1.332897  5.554833
O    1.435941  1.772245  5.408730
O    0.068083  0.064923  5.799138
H    -2.237244  2.550594  3.531439
H    -0.510661  2.587055  3.148076
H    -1.784766  1.913019  5.880511
H    -0.695217  3.252477  5.462317
N    -3.567750  -0.448342  3.253449
C    -4.034564  0.029619  1.949640
H    -4.219235  -1.015388  3.800739
H    -3.675156  1.046768  1.758144
H    -5.127881  0.065543  1.973891
H    -3.726981  -0.652109  1.146697
H    -1.310867  -0.407736  5.444463
Ba    2.509925  -0.392537  4.745871
29
Lattice="100 0 0 0 100 0 0 0 100" Properties=species:S:1:pos:R:3
C    0.329817  1.679057  1.036743
C    0.189955  0.633016  2.096374
O    1.063920  0.534823  3.016518
H    -0.465125  1.643557  0.285313
H    1.303434  1.559418  0.542550
H    0.331537  2.671518  1.507932
N    -0.873738  -0.171910  2.042863
C    -1.167964  -1.376960  2.842234
C    -1.313329  -1.077752  4.340289
O    -0.304440  -1.024776  5.111764
H    -1.438955  -0.151823  1.188584
H    -2.154855  -1.674987  2.475937
C    -0.219127  -2.559069  2.563312
C    0.010862  -2.863309  1.068399
C    -1.240296  -2.847331  0.202920
O    -2.046311  -1.925110  0.182202
O    -1.340902  -3.939246  -0.556822
H    -0.644221  -3.441308  3.063698
H    0.762730  -2.387849  3.027600
H    0.515028  -3.830910  0.970304
H    0.686421  -2.112560  0.629350
N    -2.532813  -0.906158  4.833022
C    -3.821749  -0.928103  4.128520
H    -2.564881  -0.762776  5.842337
H    -4.584528  -0.552210  4.816088
H    -4.095708  -1.949284  3.834729
H    -3.804081  -0.275148  3.249386
H    -2.131070  -3.853960  -1.131115
Ba    1.938646  -0.086764  5.161783
29
Lattice="100 0 0 0 100 0 0 0 100" Properties=species:S:1:pos:R:3
C    0.567144  1.016904  0.389388
C    0.387643  0.447918  1.762354
O    1.391610  0.024469  2.410375
H    0.986009  0.234795  -0.259733
H    1.303475  1.830191  0.422548
H    -0.359963  1.389880  -0.057945
N    -0.857743  0.402946  2.260135
C    -1.372472  -0.233657  3.489429
C    -0.955029  0.492893  4.770603
O    0.273250  0.595987  5.097934
H    -1.575865  0.785285  1.651534
H    -2.460537  -0.154668  3.401714
C    -1.066122  -1.745149  3.603338
C    -1.814995  -2.604475  2.581593
C    -3.323351  -2.586691  2.778035
O    -3.913472  -1.811448  3.512947
O    -3.919972  -3.522529  2.032466
H    -1.352941  -2.059449  4.617372
H    0.013138  -1.925470  3.502805
H    -1.473242  -3.646645  2.644082
H    -1.602085  -2.295449  1.545971
N    -1.891974  0.964058  5.577671
C    -3.354861  0.948416  5.425962
H    -1.528529  1.402212  6.424652
H    -3.792284  1.058237  6.422560
H    -3.699273  0.001020  4.998250
H    -3.687878  1.790567  4.805890
H    -4.887078  -3.472889  2.179990
Ba    2.567544  0.105429  4.519491
29
Lattice="100 0 0 0 100 0 0 0 100" Properties=species:S:1:pos:R:3
C    -0.848539  2.059879  2.519460
C    -0.027121  1.002193  1.877100
O    1.214765  1.358999  1.628961
H    -1.387722  1.678350  3.395030
H    -1.585886  2.451429  1.802270
H    -0.200572  2.886197  2.825771
N    -0.450094  -0.195996  1.557018
C    -1.826969  -0.694880  1.651446
C    -1.898125  -1.889867  2.629918
O    -1.063378  -2.828824  2.605172
H    0.197180  -0.881969  1.064164
H    -2.452576  0.110026  2.052820
C    -2.383236  -1.087398  0.239218
C    -1.347633  -1.464333  -0.847871
C    -0.412430  -2.563136  -0.392735
O    -0.743784  -3.776113  -0.520549
O    0.670127  -2.231698  0.242802
H    -2.962468  -0.236456  -0.140718
H    -3.094870  -1.913875  0.369767
H    -0.762420  -0.585160  -1.147203
H    -1.902961  -1.810948  -1.727501
N    -2.930794  -1.885771  3.469447
C    -3.226715  -2.974129  4.403377
H    -3.576685  -1.102590  3.442944
H    -4.048465  -2.660511  5.052250
H    -2.346954  -3.193140  5.018590
H    -3.526539  -3.878974  3.859801
H    1.736264  0.682568  1.150319
Ba    0.522957  -4.503956  1.497465
29
Lattice="100 0 0 0 100 0 0 0 100" Properties=species:S:1:pos:R:3
C    -1.000006  -0.800651  -0.151835
C    -0.752640  -0.575598  1.306103
O    0.432833  -0.455352  1.740556
H    -0.517266  -0.002779  -0.731015
H    -2.061539  -0.845460  -0.415779
H    -0.520237  -1.744777  -0.446301
N    -1.815883  -0.509140  2.120419
C    -1.864914  -0.438186  3.596634
C    -1.300236  0.887985  4.126056
O    -0.043275  1.063755  4.244946
H    -2.719139  -0.627572  1.669521
H    -2.930869  -0.463974  3.845768
C    -1.243218  -1.672793  4.279265
C    -1.426287  -1.734309  5.803349
C    -2.876806  -1.756363  6.260889
O    -3.796635  -1.215098  5.668697
O    -3.012305  -2.421356  7.413180
H    -0.169863  -1.745405  4.050678
H    -1.707986  -2.555706  3.818210
H    -0.950617  -0.873874  6.303269
H    -0.919195  -2.623917  6.196872
N    -2.138000  1.846379  4.489518
C    -3.607523  1.864025  4.435667
H    -1.683441  2.688260  4.843973
H    -3.949066  2.735424  5.000843
H    -4.024342  0.962041  4.897772
H    -3.959041  1.964741  3.401271
H    -3.951859  -2.382988  7.688983
Ba    2.081006  0.476072  3.231528
29
Lattice="100 0 0 0 100 0 0 0 100" Properties=species:S:1:pos:R:3
C    0.082303  -1.236478  -0.292564
C    0.163634  -0.708965  1.102182
O    1.254105  -0.758763  1.752032
H    0.691584  -0.582010  -0.934326
H    -0.931835  -1.269079  -0.699834
H    0.530763  -2.235644  -0.345566
N    -0.904669  -0.147613  1.691859
C    -2.336587  -0.314926  1.378327
C    -3.098405  0.607662  2.339576
O    -3.000856  0.401411  3.578496
H    -0.709434  0.252768  2.609496
H    -2.511703  -0.014582  0.338203
C    -2.874484  -1.775133  1.613068
C    -1.934266  -2.768441  2.319292
C    -1.120739  -2.310492  3.511377
O    0.013234  -2.840937  3.697864
O    -1.528046  -1.409425  4.337630
H    -3.129381  -2.213534  0.640807
H    -3.821234  -1.701456  2.162315
H    -1.222998  -3.214799  1.613778
H    -2.545700  -3.614017  2.677949
N    -3.865524  1.559841  1.826738
C    -4.706113  2.459484  2.620159
H    -3.868277  1.682123  0.818024
H    -4.731541  2.102493  3.652495
H    -5.719343  2.467922  2.203590
H    -4.295699  3.476375  2.594052
H    -2.296208  -0.707001  3.996457
Ba    2.298773  -2.041637  3.587939
29
Lattice="100 0 0 0 100 0 0 0 100" Properties=species:S:1:pos:R:3
C    0.613594  0.804323  0.349222
C    0.065734  1.001374  1.723955
O    0.554038  1.907300  2.493698
H    1.682126  0.558328  0.419244
H    0.532529  1.742879  -0.215313
H    0.100626  0.009689  -0.201472
N    -0.922823  0.229616  2.139262
C    -1.561942  0.250028  3.450178
C    -2.242259  -1.147677  3.538922
O    -2.620151  -1.668368  2.492097
H    -1.332206  -0.500388  1.535838
H    -0.789661  0.384070  4.222766
C    -2.625266  1.379661  3.515557
C    -3.098985  1.757859  4.919634
C    -2.118750  2.573677  5.725989
O    -1.050190  3.010536  5.266824
O    -2.394759  2.864868  6.983190
H    -3.493456  1.063920  2.921553
H    -2.223944  2.273011  3.017827
H    -3.392957  0.871076  5.505946
H    -4.020521  2.361419  4.845313
N    -2.430186  -1.662298  4.771518
C    -3.077821  -2.961300  4.976271
H    -1.909619  -1.268150  5.547500
H    -3.514940  -2.989827  5.979046
H    -2.359301  -3.784200  4.867721
H    -3.866904  -3.084556  4.228890
H    -3.258521  2.510618  7.274421
Ba    1.018947  3.639146  4.028866
29
Lattice="100 0 0 0 100 0 0 0 100" Properties=species:S:1:pos:R:3
C    -1.646763  -1.871011  0.500754
C    -0.964645  -0.724881  1.188521
O    0.264291  -0.569040  1.167199
H    -1.295185  -2.807002  0.956043
H    -1.331635  -1.893587  -0.549709
H    -2.740388  -1.838531  0.553996
N    -1.771220  0.166437  1.856732
C    -1.311776  1.235550  2.741428
C    -0.485020  2.372012  2.115678
O    -0.683303  3.555144  2.583534
H    -2.774018  0.052737  1.760363
H    -2.230586  1.741496  3.065248
C    -0.559039  0.707131  4.001129
C    -1.474839  0.353412  5.173104
C    -2.074172  1.545744  5.881498
O    -1.837883  2.722718  5.558304
O    -2.889921  1.355950  6.899849
H    0.179173  1.450074  4.333740
H    0.021708  -0.175571  3.708222
H    -0.915893  -0.225317  5.928229
H    -2.298011  -0.310794  4.857716
N    0.414460  2.093388  1.207586
C    1.284325  3.057343  0.544001
H    0.537004  1.061577  1.034594
H    2.299940  2.994203  0.956678
H    0.895532  4.070533  0.674150
H    1.328877  2.815819  -0.523514
H    -3.020169  0.410221  7.112392
Ba    -1.273454  4.890624  4.457007
29
Lattice="100 0 0 0 100 0 0 0 100" Properties=species:S:1:pos:R:3
C    -1.275784  2.229269  2.048167
C    -0.342744  1.157559  1.616310
O    0.895659  1.561970  1.432945
H    -1.900667  1.909951  2.890683
H    -1.935825  2.509944  1.213120
H    -0.701621  3.114542  2.336978
N    -0.669083  -0.095155  1.413674
C    -2.020887  -0.660200  1.448113
C    -2.129295  -1.733578  2.551702
O    -1.171567  -2.505417  2.821555
H    0.060023  -0.791145  1.078864
H    -2.720047  0.147325  1.684809
C    -2.420013  -1.259685  0.054221
C    -1.263812  -1.750056  -0.851843
C    -0.330662  -2.704535  -0.136826
O    -0.608158  -3.935152  -0.062185
O    0.688166  -2.210349  0.498138
H    -2.970681  -0.489736  -0.500497
H    -3.122820  -2.086337  0.225216
H    -0.687532  -0.899030  -1.236859
H    -1.712091  -2.265343  -1.709809
N    -3.299096  -1.840792  3.180561
C    -4.518925  -1.046285  2.994194
H    -3.336822  -2.587030  3.873135
H    -5.286323  -1.448664  3.660996
H    -4.893985  -1.116682  1.966148
H    -4.358396  0.005131  3.265474
H    1.494179  0.869704  1.084923
Ba    0.578232  -4.233828  2.118319
29
Lattice="100 0 0 0 100 0 0 0 100" Properties=species:S:1:pos:R:3
C    -0.592478  0.118815  -0.173854
C    -0.360866  -0.830518  0.961135
O    0.515281  -1.758986  0.853768
H    -0.942237  -0.454872  -1.043728
H    0.349954  0.603311  -0.462648
H    -1.334162  0.889812  0.057204
N    -1.079325  -0.673228  2.060879
C    -1.194722  -1.532642  3.236981
C    -2.422697  -0.916529  3.981582
O    -2.709014  0.262171  3.741488
H    -1.745007  0.116458  2.152877
H    -1.408483  -2.562460  2.914124
C    0.046458  -1.555431  4.163793
C    0.636597  -0.180801  4.504519
C    1.656945  0.326825  3.517623
O    2.356029  -0.425869  2.817397
O    1.870392  1.623694  3.404128
H    0.825889  -2.191761  3.722306
H    -0.249296  -2.054012  5.095649
H    1.175195  -0.243287  5.466481
H    -0.152737  0.571916  4.652257
N    -3.052243  -1.706882  4.861093
C    -4.197536  -1.268876  5.660787
H    -2.782480  -2.683739  4.921889
H    -4.003540  -1.448008  6.724598
H    -5.100394  -1.814400  5.360802
H    -4.349468  -0.200041  5.490080
H    1.295767  2.149989  3.994852
Ba    2.857585  -2.130837  1.088614
29
Lattice="100 0 0 0 100 0 0 0 100" Properties=species:S:1:pos:R:3
C    0.311906  -0.153638  0.127811
C    -0.367938  0.646352  1.191758
O    -0.474935  1.906111  1.086733
H    0.398224  -1.218011  0.369552
H    1.311090  0.257116  -0.064322
H    -0.261696  -0.047312  -0.804429
N    -0.873456  -0.004124  2.249746
C    -1.735624  0.563261  3.302459
C    -0.863485  1.285110  4.355676
O    -0.362569  2.417151  4.052470
H    -0.745859  -1.013667  2.272063
H    -2.336293  1.357449  2.831327
C    -2.665551  -0.546610  3.810264
C    -3.730490  -0.092805  4.836244
C    -3.799482  -0.943971  6.093308
O    -4.798296  -1.322678  6.634947
O    -2.529258  -1.217148  6.579992
H    -2.060227  -1.367082  4.224263
H    -3.173655  -0.965571  2.931668
H    -4.732584  -0.098220  4.396784
H    -3.550346  0.940384  5.176527
N    -0.644206  0.726265  5.527927
C    0.175272  1.338657  6.575659
H    -1.146357  -0.133782  5.782843
H    0.117836  0.708082  7.466333
H    -0.195396  2.342078  6.817140
H    1.220366  1.410676  6.251632
H    -2.642893  -1.758189  7.387797
Ba    -0.053519  4.000371  2.227656
29
Lattice="100 0 0 0 100 0 0 0 100" Properties=species:S:1:pos:R:3
C    -0.986487  -0.475650  -0.150607
C    -0.644092  0.478654  0.950055
O    0.472034  1.080792  0.947743
H    -0.835715  0.008760  -1.123318
H    -2.008098  -0.865373  -0.094422
H    -0.283901  -1.320696  -0.102704
N    -1.550966  0.657366  1.922295
C    -1.429783  1.340735  3.224821
C    -1.390772  2.876099  3.121548
O    -0.552698  3.472900  2.375610
H    -2.408760  0.124041  1.809233
H    -2.368218  1.080593  3.731197
C    -0.275591  0.799664  4.100940
C    -0.405338  1.212225  5.579808
C    -1.696129  0.677849  6.179663
O    -1.892832  -0.464940  6.496737
O    -2.664919  1.658954  6.262848
H    0.697502  1.127737  3.710889
H    -0.292927  -0.296802  4.030280
H    -0.340436  2.299899  5.710765
H    0.420189  0.756597  6.140126
N    -2.234829  3.530380  3.901496
C    -2.317533  4.983381  4.031225
H    -2.789596  2.974324  4.558157
H    -3.371183  5.283064  4.017279
H    -1.792163  5.455916  3.198662
H    -1.870789  5.304161  4.981418
H    -3.440847  1.250543  6.701445
Ba    1.446643  3.282605  1.006963
29
Lattice="100 0 0 0 100 0 0 0 100" Properties=species:S:1:pos:R:3
C    0.168023  -0.960970  0.556800
C    0.055885  -0.264255  1.880512
O    1.043110  0.201005  2.470893
H    0.721615  -0.317972  -0.138110
H    -0.795116  -1.236449  0.113794
H    0.768709  -1.870633  0.694835
N    -1.204482  -0.156847  2.417649
C    -1.514731  0.279109  3.781869
C    -1.219638  1.768513  4.060901
O    -2.132870  2.480139  4.618852
H    -1.975701  -0.532022  1.876439
H    -2.606537  0.198409  3.867508
C    -0.857484  -0.668014  4.824688
C    -1.097191  -0.332003  6.317216
C    -2.547163  -0.392596  6.725590
O    -3.265034  0.618724  6.814122
O    -3.120572  -1.556013  6.966483
H    0.228057  -0.672151  4.665591
H    -1.210621  -1.684480  4.599984
H    -0.719623  0.670167  6.555996
H    -0.516274  -1.043796  6.922179
N    -0.038348  2.241224  3.749442
C    0.386829  3.625050  3.927324
H    0.602532  1.532416  3.294350
H    0.764057  3.788184  4.946133
H    -0.445384  4.310258  3.734189
H    1.196783  3.830665  3.221574
H    -2.491942  -2.303170  6.925782
Ba    -3.874083  2.935197  6.170220
29
Lattice="100 0 0 0 100 0 0 0 100" Properties=species:S:1:pos:R:3
C    -0.016723  0.789369  0.030005
C    -0.429438  0.502109  1.438682
O    0.037912  1.209838  2.401259
H    1.072005  0.667926  -0.055326
H    -0.248838  1.833541  -0.217861
H    -0.504054  0.133157  -0.697725
N    -1.277303  -0.489558  1.653623
C    -1.704773  -1.083139  2.916874
C    -1.766375  -2.612533  2.571113
O    -1.911349  -2.920169  1.387803
H    -1.525205  -1.136120  0.881170
H    -0.958554  -0.870321  3.695771
C    -3.123211  -0.630588  3.332775
C    -3.313417  0.873040  3.656231
C    -2.669840  1.293439  4.951037
O    -1.583112  1.893292  5.008015
O    -3.245406  0.992943  6.101206
H    -3.444797  -1.246331  4.185389
H    -3.809385  -0.874795  2.509915
H    -4.393505  1.076968  3.711831
H    -2.909208  1.495194  2.849221
N    -1.704998  -3.470899  3.601377
C    -1.811158  -4.922300  3.439589
H    -1.529430  -3.110208  4.533061
H    -2.590557  -5.317028  4.101328
H    -0.855263  -5.405789  3.675043
H    -2.074590  -5.133299  2.399882
H    -4.119644  0.571442  5.987163
Ba    0.603110  2.689634  4.158355
29
Lattice="100 0 0 0 100 0 0 0 100" Properties=species:S:1:pos:R:3
C    -0.405363  -0.211688  -0.339772
C    -0.250862  -0.216760  1.146222
O    0.886766  -0.005833  1.681431
H    0.261656  -0.969242  -0.773798
H    -0.087851  0.762116  -0.736291
H    -1.431082  -0.410249  -0.667707
N    -1.322504  -0.454177  1.907013
C    -1.321760  -0.469285  3.373652
C    -2.338277  -1.492631  3.959322
O    -2.832056  -1.271082  5.061170
H    -2.220477  -0.546168  1.435146
H    -0.320928  -0.817610  3.671547
C    -1.569510  0.953389  3.929479
C    -1.237041  1.137433  5.413086
C    0.218060  1.118141  5.763623
O    1.135096  1.069089  4.916155
O    0.585639  1.154721  7.028188
H    -2.629697  1.203333  3.792401
H    -0.995319  1.669526  3.324344
H    -1.761964  0.362439  5.999301
H    -1.640014  2.101887  5.767681
N    -2.603728  -2.587522  3.212575
C    -3.500819  -3.645518  3.680699
H    -2.061714  -2.764144  2.374033
H    -3.966994  -4.129487  2.816933
H    -4.274342  -3.197906  4.311421
H    -2.957125  -4.395683  4.270068
H    -0.178873  1.178901  7.638414
Ba    2.698034  0.775536  3.057826
29
Lattice="100 0 0 0 100 0 0 0 100" Properties=species:S:1:pos:R:3
C    0.424457  -0.765899  0.141696
C    0.273327  -0.992090  1.612026
O    1.174610  -1.596068  2.269265
H    0.639626  -1.716701  -0.361729
H    1.296397  -0.115240  -0.019300
H    -0.452117  -0.301175  -0.321608
N    -0.830918  -0.525946  2.212996
C    -1.086199  -0.450560  3.661156
C    -1.601516  -1.804917  4.205394
O    -0.807514  -2.802305  4.179579
H    -1.510101  -0.061866  1.614762
H    -0.104031  -0.326168  4.145075
C    -1.922449  0.799420  3.976975
C    -3.234338  0.981281  3.162435
C    -4.429689  1.332014  4.032458
O    -5.099065  2.322069  3.967660
O    -4.661168  0.314825  4.944249
H    -1.278536  1.671860  3.808895
H    -2.128892  0.797956  5.055474
H    -3.512100  0.064152  2.615826
H    -3.136812  1.785288  2.426032
N    -2.811195  -1.908884  4.715190
C    -3.344442  -3.152725  5.275238
H    -3.424603  -1.084711  4.779140
H    -3.266661  -3.965531  4.544607
H    -4.396031  -2.990056  5.524915
H    -2.797753  -3.432836  6.184477
H    -5.433695  0.573378  5.487096
Ba    1.473736  -3.510856  3.721652
29
Lattice="100 0 0 0 100 0 0 0 100" Properties=species:S:1:pos:R:3
C    -0.449946  1.345122  0.765830
C    -0.098620  0.511826  1.953328
O    1.090949  0.554152  2.432236
H    0.145269  1.026934  -0.101351
H    -0.164838  2.384673  0.976906
H    -1.512221  1.313701  0.507378
N    -0.976110  -0.289436  2.539521
C    -2.280956  -0.793268  2.130009
C    -2.800238  -1.482063  3.431028
O    -1.960887  -1.836891  4.270955
H    -0.715488  -0.780369  3.417477
H    -2.949698  0.024383  1.827211
C    -2.163057  -1.820734  0.974373
C    -1.159248  -2.981719  1.233635
C    0.282362  -2.608558  1.004414
O    1.119769  -2.465186  1.907697
O    0.704928  -2.387213  -0.238629
H    -1.911805  -1.287834  0.044971
H    -3.152585  -2.266028  0.807371
H    -1.406483  -3.807794  0.549082
H    -1.254232  -3.363509  2.257120
N    -4.119764  -1.683486  3.516366
C    -4.766910  -2.353883  4.644864
H    -4.719258  -1.290683  2.796800
H    -5.395006  -1.644542  5.197195
H    -3.990811  -2.741931  5.309227
H    -5.388991  -3.180397  4.282654
H    0.023959  -2.595131  -0.907741
Ba    2.855059  -0.975663  2.965174
29
Lattice="100 0 0 0 100 0 0 0 100" Properties=species:S:1:pos:R:3
C    -1.069175  1.628008  1.025011
C    -0.263877  0.625991  1.788210
O    0.859706  0.937535  2.287139
H    -0.380399  2.325263  0.535099
H    -1.696593  2.217676  1.712099
H    -1.721718  1.167754  0.275751
N    -0.735091  -0.630393  1.968284
C    -2.124710  -0.912059  2.314964
C    -2.383191  -0.359497  3.753611
O    -1.427834  0.181055  4.414030
H    -0.055046  -1.264730  2.389117
H    -2.768620  -0.326983  1.643234
C    -2.450182  -2.424331  2.158543
C    -3.429019  -2.760213  1.032342
C    -4.839822  -2.269415  1.279101
O    -5.184933  -1.568895  2.228406
O    -5.681085  -2.681110  0.336174
H    -2.834314  -2.821666  3.106659
H    -1.510722  -2.959192  1.963352
H    -3.477215  -3.849721  0.889906
H    -3.092481  -2.364616  0.060906
N    -3.611237  -0.472967  4.197913
C    -4.100098  -0.034079  5.500418
H    -4.290165  -0.913495  3.533690
H    -4.596498  -0.873258  6.001783
H    -4.831055  0.773373  5.367357
H    -3.269293  0.319451  6.115181
H    -6.580648  -2.348217  0.536233
Ba    0.799017  1.123449  4.755096
29
Lattice="100 0 0 0 100 0 0 0 100" Properties=species:S:1:pos:R:3
C    -0.446562  -1.414759  0.967635
C    -0.848657  -0.622032  2.167646
O    -0.184956  -0.698620  3.248147
H    0.515116  -1.017024  0.609486
H    -1.164533  -1.373323  0.144092
H    -0.270107  -2.460207  1.247511
N    -1.904528  0.207188  2.126650
C    -3.059977  0.198399  1.210728
C    -3.915239  1.410813  1.600636
O    -4.374562  1.461504  2.774147
H    -2.035407  0.755332  2.977090
H    -2.699587  0.284404  0.181020
C    -3.982406  -1.070728  1.352259
C    -3.680736  -2.033301  2.514588
C    -3.359826  -1.475881  3.885243
O    -2.573200  -2.133713  4.626537
O    -3.846985  -0.367011  4.327115
H    -3.912996  -1.655798  0.427401
H    -5.023593  -0.730358  1.411567
H    -2.863923  -2.720459  2.262322
H    -4.563178  -2.681404  2.651865
N    -4.194458  2.355863  0.712556
C    -3.733082  2.475924  -0.674496
H    -4.826078  3.077458  1.060992
H    -2.639127  2.440682  -0.735219
H    -4.057056  3.449913  -1.051210
H    -4.175154  1.700608  -1.312795
H    -4.203662  0.364019  3.595913
Ba    -0.351850  -1.702540  5.501083
29
Lattice="100 0 0 0 100 0 0 0 100" Properties=species:S:1:pos:R:3
C    0.290013  -1.948973  -0.021738
C    -0.129083  -1.046262  1.100197
O    0.518950  -0.048145  1.442638
H    1.330361  -2.257997  0.135123
H    0.266265  -1.371680  -0.956224
H    -0.343454  -2.835355  -0.137216
N    -1.297360  -1.362879  1.757555
C    -1.891682  -0.423578  2.707388
C    -1.181066  -0.559715  4.078017
O    -1.745618  -1.079067  5.102888
H    -1.813064  -2.195016  1.490591
H    -1.621304  0.579028  2.334816
C    -3.422398  -0.560620  2.725421
C    -4.206414  0.728936  3.023666
C    -4.418609  1.096708  4.469987
O    -4.419190  0.267380  5.393358
O    -4.670209  2.351699  4.790977
H    -3.742515  -1.368429  3.399239
H    -3.720035  -0.873068  1.715940
H    -5.228401  0.620207  2.617101
H    -3.772682  1.583904  2.483102
N    0.061220  -0.129439  4.097663
C    0.966225  -0.234411  5.236479
H    0.425256  0.160783  3.157907
H    1.004225  -1.264916  5.611475
H    1.965873  0.063513  4.909918
H    0.650666  0.435732  6.046963
H    -4.677131  2.947972  4.016308
Ba    -3.328060  -1.402819  6.839424
29
Lattice="100 0 0 0 100 0 0 0 100" Properties=species:S:1:pos:R:3
C    0.370766  0.523601  -0.273679
C    -0.116589  -0.460772  0.725403
O    0.299230  -1.673352  0.588811
H    -0.069480  1.517311  -0.146370
H    0.148022  0.148731  -1.282225
H    1.465509  0.595148  -0.200781
N    -0.945732  -0.068338  1.697550
C    -1.432280  -0.991358  2.720644
C    -2.936547  -1.129101  2.984961
O    -3.342417  -2.326332  3.063303
H    -1.140574  0.928340  1.749827
H    -1.280765  -1.957218  2.246017
C    -0.592766  -0.997156  4.027423
C    0.578267  -2.020589  3.955670
C    -0.025279  -3.338779  3.531829
O    -0.546833  -4.104566  4.389522
O    -0.198678  -3.569546  2.260969
H    -1.240194  -1.265390  4.873149
H    -0.198445  0.006250  4.233484
H    1.034660  -2.115778  4.947048
H    1.351294  -1.697537  3.246723
N    -3.752067  -0.101079  3.174562
C    -3.416943  1.322471  3.225188
H    -4.728066  -0.353319  3.331852
H    -3.514426  1.793046  2.237485
H    -2.409235  1.470645  3.630015
H    -4.112943  1.819155  3.908728
H    0.103293  -2.421297  1.310707
Ba    -2.528015  -4.795855  3.055041
29
Lattice="100 0 0 0 100 0 0 0 100" Properties=species:S:1:pos:R:3
C    1.656631  -0.967074  1.629985
C    0.733156  -0.905719  2.801168
O    1.177331  -1.110938  3.990065
H    2.113629  -1.965208  1.583902
H    2.470938  -0.242983  1.766921
H    1.151101  -0.762702  0.681042
N    -0.545469  -0.642332  2.599663
C    -1.591624  -0.577850  3.614868
C    -2.899662  -0.763296  2.790640
O    -2.887910  -0.351675  1.631258
H    -0.926363  -0.467361  1.656808
H    -1.421116  -1.383563  4.340958
C    -1.579205  0.814511  4.302992
C    -2.361667  0.924884  5.612402
C    -1.732642  0.224167  6.790883
O    -0.588488  -0.259810  6.766824
O    -2.402829  0.123918  7.923103
H    -1.979264  1.548436  3.590477
H    -0.535097  1.104811  4.484081
H    -3.403825  0.585887  5.504454
H    -2.441157  1.989731  5.895182
N    -3.998394  -1.289595  3.375068
C    -4.135280  -2.044402  4.613940
H    -4.797252  -1.314691  2.741249
H    -4.385894  -3.092465  4.402428
H    -4.932417  -1.620987  5.239605
H    -3.201047  -2.033835  5.184200
H    -3.284716  0.544228  7.879812
Ba    1.693041  -1.149835  6.292758
29
Lattice="100 0 0 0 100 0 0 0 100" Properties=species:S:1:pos:R:3
C    0.146889  -0.571580  0.253766
C    0.160520  -0.207683  1.702626
O    1.190186  0.310393  2.233509
H    0.998167  -1.226467  0.028172
H    0.285232  0.346212  -0.335986
H    -0.779767  -1.060399  -0.064392
N    -0.946112  -0.427832  2.426997
C    -1.172395  0.014598  3.812970
C    -0.484503  -0.958593  4.797240
O    0.762688  -0.834965  5.007002
H    -1.738476  -0.850470  1.947892
H    -0.633539  0.967329  3.934422
C    -2.668162  0.257005  4.053834
C    -3.214672  1.448486  3.253981
C    -4.700298  1.711180  3.481696
O    -5.178363  2.806399  3.625919
O    -5.408475  0.548952  3.473633
H    -2.815117  0.448926  5.126700
H    -3.253828  -0.644632  3.807718
H    -3.085562  1.294155  2.170596
H    -2.689201  2.375681  3.513989
N    -1.214098  -1.888724  5.387586
C    -0.725068  -2.886021  6.339899
H    -2.210267  -1.900880  5.178451
H    -1.336042  -2.847807  7.249042
H    0.315855  -2.668693  6.587552
H    -0.800318  -3.888603  5.900796
H    -6.352179  0.784137  3.585386
Ba    2.753469  0.251917  4.082780
29
Lattice="100 0 0 0 100 0 0 0 100" Properties=species:S:1:pos:R:3
C    0.208207  -0.316448  0.298458
C    0.176611  0.040699  1.752684
O    1.271707  0.204806  2.397741
H    0.712042  -1.287018  0.187618
H    0.798388  0.421201  -0.261917
H    -0.789165  -0.387849  -0.146577
N    -1.003657  0.183808  2.331852
C    -1.341249  0.351033  3.743882
C    -2.889293  0.151691  3.739618
O    -3.480877  0.317431  2.664543
H    -1.882546  0.102312  1.785199
H    -0.836891  -0.430645  4.328728
C    -0.980014  1.730152  4.350629
C    -1.392371  2.943692  3.507042
C    -0.376719  3.366870  2.476416
O    0.843599  3.168073  2.606498
O    -0.768207  4.020543  1.399608
H    0.098810  1.771682  4.553789
H    -1.465987  1.799923  5.331447
H    -1.513595  3.821419  4.165984
H    -2.372296  2.790012  3.030047
N    -3.515788  -0.148356  4.887485
C    -2.960937  -0.425973  6.208240
H    -4.527764  -0.213179  4.786945
H    -3.543155  -1.227139  6.676129
H    -3.003443  0.457085  6.861309
H    -1.924808  -0.772897  6.136980
H    -1.736918  4.151187  1.373204
Ba    2.939270  1.858038  2.803995
29
Lattice="100 0 0 0 100 0 0 0 100" Properties=species:S:1:pos:R:3
C    -0.299360  1.501040  0.503812
C    -1.031946  0.224931  0.779894
O    -1.322511  -0.555001  -0.173243
H    0.645456  1.270330  -0.006123
H    -0.087178  2.093013  1.399932
H    -0.897762  2.106636  -0.190868
N    -1.353982  -0.037106  2.057022
C    -2.117633  -1.143774  2.688251
C    -1.514065  -2.536065  2.425901
O    -1.539787  -3.089027  1.287105
H    -1.067271  0.682574  2.715077
H    -1.975311  -0.949303  3.759591
C    -3.648809  -1.079206  2.487241
C    -4.227322  -1.371300  1.104917
C    -5.735764  -1.120708  1.053666
O    -6.378938  -0.616969  1.937523
O    -6.223847  -1.541099  -0.139780
H    -3.974413  -0.076917  2.799310
H    -4.099095  -1.767329  3.217791
H    -4.083854  -2.429153  0.825653
H    -3.782582  -0.721752  0.334707
N    -1.007981  -3.166774  3.477830
C    -0.456876  -4.523005  3.439717
H    -0.995500  -2.682639  4.371042
H    0.537610  -4.522106  2.975609
H    -1.122396  -5.180255  2.870451
H    -0.372958  -4.892098  4.465328
H    -7.185655  -1.356101  -0.154154
Ba    -1.843617  -2.714184  -1.113523
29
Lattice="100 0 0 0 100 0 0 0 100" Properties=species:S:1:pos:R:3
C    -0.665087  1.204913  -0.483863
C    -0.852395  0.697174  0.910426
O    -0.060574  1.080521  1.844552
H    -1.417790  0.821897  -1.179837
H    0.331491  0.910298  -0.840760
H    -0.701186  2.302330  -0.485946
N    -1.844671  -0.145266  1.142108
C    -2.138006  -0.912821  2.348813
C    -2.613278  -2.288881  1.767845
O    -3.007473  -2.299868  0.600368
H    -2.368646  -0.561420  0.348187
H    -1.223926  -1.010802  2.949819
C    -3.304576  -0.309556  3.163816
C    -3.064281  1.083199  3.798510
C    -2.094964  1.056919  4.950918
O    -0.910638  1.419289  4.852615
O    -2.481980  0.598135  6.127617
H    -3.599044  -1.031004  3.939237
H    -4.170812  -0.217245  2.494136
H    -4.031645  1.469070  4.154545
H    -2.691867  1.789847  3.047832
N    -2.605855  -3.375545  2.560589
C    -2.187717  -3.508835  3.949007
H    -2.986000  -4.205268  2.107244
H    -1.702921  -4.481619  4.086735
H    -3.040319  -3.450019  4.641304
H    -1.455989  -2.737944  4.215310
H    -3.434868  0.383367  6.154063
Ba    1.173017  1.998998  3.640702
29
Lattice="100 0 0 0 100 0 0 0 100" Properties=species:S:1:pos:R:3
C    0.712698  2.197273  1.766697
C    0.189405  0.847690  2.143097
O    0.917219  0.045780  2.830990
H    1.616915  2.072055  1.155000
H    -0.013760  2.793569  1.205926
H    1.004566  2.746495  2.671541
N    -1.027958  0.514583  1.748529
C    -1.704108  -0.776397  1.837405
C    -2.478291  -0.854185  0.478891
O    -2.752666  0.210260  -0.075004
H    -1.541803  1.120881  1.083641
H    -0.958775  -1.576561  1.939211
C    -2.754114  -0.811157  2.972358
C    -2.218123  -0.707659  4.422012
C    -1.479560  -1.938935  4.875941
O    -0.239860  -2.011133  4.918692
O    -2.152079  -3.023490  5.216547
H    -3.362661  -1.719564  2.857214
H    -3.442261  0.031487  2.818010
H    -3.074085  -0.536068  5.092299
H    -1.549857  0.155219  4.524981
N    -2.849765  -2.062793  0.017527
C    -2.472191  -3.377778  0.522478
H    -3.380024  -2.022297  -0.850600
H    -2.976455  -4.134063  -0.085744
H    -1.390237  -3.555279  0.442621
H    -2.793637  -3.532403  1.561841
H    -3.119190  -2.883310  5.216466
Ba    2.077336  -1.322103  4.374184
29
Lattice="100 0 0 0 100 0 0 0 100" Properties=species:S:1:pos:R:3
C    0.278385  0.089030  0.708346
C    -0.107824  0.159556  2.148459
O    0.800737  0.125059  3.054002
H    0.760218  -0.876125  0.499212
H    1.032484  0.863803  0.514650
H    -0.561422  0.231350  0.022245
N    -1.370014  0.248788  2.540485
C    -2.637051  0.048461  1.848903
C    -3.673771  0.552261  2.899716
O    -3.306098  0.604583  4.084273
H    -1.589989  0.394891  3.547047
H    -2.683990  0.640091  0.925777
C    -2.881664  -1.447342  1.519584
C    -2.729144  -2.412394  2.730724
C    -1.300185  -2.735971  3.083755
O    -0.721188  -2.326581  4.100631
O    -0.582386  -3.489702  2.253016
H    -2.215146  -1.745723  0.696613
H    -3.902208  -1.556959  1.131122
H    -3.236543  -3.357401  2.482050
H    -3.215567  -2.004356  3.624777
N    -4.914438  0.858348  2.499022
C    -5.482158  0.870353  1.153467
H    -5.531225  1.129832  3.263435
H    -4.702521  0.995586  0.395320
H    -6.166244  1.721072  1.065260
H    -6.044849  -0.049983  0.944663
H    -1.116201  -3.848363  1.517512
Ba    1.295966  -1.133889  5.031237
29
Lattice="100 0 0 0 100 0 0 0 100" Properties=species:S:1:pos:R:3
C    -0.107734  -0.323412  -0.672343
C    -0.489110  0.591793  0.453214
O    -0.105679  1.766953  0.519650
H    -0.608495  0.027855  -1.585791
H    -0.379501  -1.371525  -0.503892
H    0.971067  -0.246131  -0.849297
N    -1.298787  0.068357  1.437304
C    -2.024480  0.907413  2.394691
C    -1.128011  1.479473  3.527112
O    -1.489811  1.416307  4.758497
H    -1.612969  -0.887521  1.312483
H    -2.369551  1.802986  1.845194
C    -3.275517  0.194992  2.919665
C    -3.041509  -1.192920  3.583786
C    -3.875587  -1.385743  4.828922
O    -3.770676  -0.624977  5.806270
O    -4.733197  -2.377714  4.927546
H    -3.976802  0.077279  2.083775
H    -3.769113  0.870019  3.629209
H    -1.996782  -1.290867  3.918402
H    -3.220893  -2.008106  2.871018
N    -0.030630  2.085062  3.147429
C    0.922742  2.728481  4.042975
H    0.098131  2.128725  2.097564
H    1.787719  3.044853  3.454209
H    1.258465  2.030586  4.819892
H    0.477947  3.614118  4.516712
H    -4.767447  -2.933770  4.125054
Ba    -2.552994  1.257829  6.875016
29
Lattice="100 0 0 0 100 0 0 0 100" Properties=species:S:1:pos:R:3
C    0.885680  -0.139685  0.133094
C    0.274173  -0.127216  1.495522
O    0.988441  0.106632  2.527964
H    1.679387  -0.898906  0.102356
H    1.359849  0.831071  -0.064142
H    0.161941  -0.348889  -0.661493
N    -1.029150  -0.370989  1.623569
C    -1.749400  -0.405178  2.901895
C    -2.985574  -1.350597  2.797929
O    -4.107028  -0.889558  2.981148
H    -1.566634  -0.523210  0.772418
H    -1.046255  -0.819513  3.641100
C    -2.194986  1.010942  3.313224
C    -2.693150  1.124595  4.755345
C    -1.634132  1.023798  5.814729
O    -0.411203  1.023913  5.565571
O    -1.980121  0.945316  7.082912
H    -3.017012  1.314588  2.653593
H    -1.365864  1.712782  3.144605
H    -3.484485  0.381165  4.947212
H    -3.185817  2.102631  4.897902
N    -2.756674  -2.657364  2.517798
C    -1.494538  -3.362004  2.334313
H    -3.612788  -3.203466  2.440523
H    -1.635586  -4.411327  2.613193
H    -0.712738  -2.953835  2.987374
H    -1.142999  -3.331751  1.292736
H    -2.950549  0.949071  7.207815
Ba    1.850267  0.923971  4.612426
29
Lattice="100 0 0 0 100 0 0 0 100" Properties=species:S:1:pos:R:3
C    -0.499186  1.754515  0.258236
C    -1.183225  0.468927  0.607826
O    -1.782989  -0.189163  -0.290581
H    0.225706  1.572710  -0.545919
H    0.012514  2.228907  1.101834
H    -1.249926  2.451321  -0.140361
N    -1.126356  0.072797  1.890401
C    -1.752518  -1.049673  2.629393
C    -1.287713  -2.437186  2.165675
O    -1.410319  -2.819814  0.961647
H    -0.612313  0.708816  2.493554
H    -1.358046  -0.910508  3.642062
C    -3.289727  -0.967983  2.798543
C    -4.181322  -1.306918  1.606176
C    -5.665060  -1.215285  1.965259
O    -6.091540  -0.910435  3.049268
O    -6.414987  -1.530826  0.880886
H    -3.522508  0.046656  3.150070
H    -3.558144  -1.628985  3.635856
H    -4.018637  -2.345490  1.267780
H    -4.013850  -0.618181  0.764685
N    -0.802639  -3.273124  3.075990
C    -0.581815  -3.056772  4.512197
H    -0.564865  -4.195121  2.710341
H    -1.522868  -2.846179  5.034597
H    0.139239  -2.248854  4.686584
H    -0.162548  -3.977366  4.927172
H    -7.358064  -1.460596  1.135997
Ba    -2.309806  -2.333602  -1.259361
29
Lattice="100 0 0 0 100 0 0 0 100" Properties=species:S:1:pos:R:3
C    0.165472  -0.204449  0.220648
C    0.034992  -0.472375  1.687328
O    1.030812  -0.951206  2.339991
H    0.412480  -1.142555  -0.294995
H    0.994683  0.494067  0.045951
H    -0.746992  0.210696  -0.218366
N    -1.120256  -0.200242  2.267641
C    -1.590034  -0.493263  3.618221
C    -3.099022  -0.836180  3.369642
O    -3.597921  -0.483618  2.299316
H    -1.950652  0.023298  1.680633
H    -1.044983  -1.357631  4.020179
C    -1.497245  0.732979  4.579021
C    -0.479989  0.630705  5.744840
C    0.950186  0.663332  5.294984
O    1.663415  -0.348681  5.229741
O    1.491740  1.807831  4.891173
H    -2.476477  0.896713  5.046701
H    -1.312637  1.631271  3.973756
H    -0.633477  -0.293608  6.314012
H    -0.659910  1.471799  6.432064
N    -3.785021  -1.463127  4.342084
C    -3.316777  -1.910677  5.646885
H    -4.771161  -1.594420  4.124654
H    -3.967419  -2.719906  5.992920
H    -3.345087  -1.108175  6.398782
H    -2.299353  -2.317015  5.586236
H    0.898072  2.572566  5.024413
Ba    2.985833  -1.582277  3.510996
29
Lattice="100 0 0 0 100 0 0 0 100" Properties=species:S:1:pos:R:3
C    0.049490  -1.552972  1.389581
C    -0.152684  -0.518193  2.448564
O    0.580031  -0.548775  3.504271
H    -0.610689  -1.438113  0.525788
H    -0.063720  -2.559641  1.813507
H    1.091146  -1.479114  1.045223
N    -1.062495  0.436220  2.348116
C    -2.240304  0.602812  1.505157
C    -2.454374  2.150372  1.531334
O    -2.059754  2.753885  2.535936
H    -1.036377  1.239775  3.005225
H    -2.061698  0.223742  0.490600
C    -3.489612  -0.049724  2.155337
C    -3.464168  -1.566040  2.387688
C    -2.713849  -2.090092  3.590520
O    -2.199191  -1.392976  4.475475
O    -2.591086  -3.407948  3.720953
H    -4.345616  0.167686  1.502035
H    -3.694325  0.466239  3.104121
H    -3.100609  -2.110630  1.500257
H    -4.504968  -1.912394  2.520702
N    -3.094939  2.693800  0.489841
C    -3.424971  4.116486  0.397317
H    -3.325049  2.102999  -0.302997
H    -2.874572  4.580329  -0.430043
H    -3.140837  4.598599  1.336112
H    -4.501208  4.241667  0.231244
H    -3.056149  -3.903640  3.018307
Ba    -0.071904  -0.874106  5.780756
29
Lattice="100 0 0 0 100 0 0 0 100" Properties=species:S:1:pos:R:3
C    -0.559699  -0.145114  -0.473205
C    -1.068247  -0.249118  0.933164
O    -1.881166  -1.112485  1.294335
H    -1.408386  -0.170177  -1.166537
H    0.052007  -1.033692  -0.683744
H    0.044351  0.749581  -0.660095
N    -0.588915  0.664832  1.842752
C    -0.811437  0.501756  3.279587
C    -2.230724  0.988349  3.670277
O    -2.441597  1.967315  4.471363
H    0.038989  1.395860  1.523907
H    -0.821077  -0.586720  3.464649
C    0.368047  1.123043  4.041626
C    0.546307  0.691960  5.526942
C    -0.355178  1.438866  6.454072
O    -1.362183  0.990684  6.999670
O    -0.131294  2.766799  6.653460
H    0.347293  2.220158  3.952726
H    1.274823  0.787651  3.521384
H    1.591406  0.879197  5.817678
H    0.358378  -0.380493  5.655882
N    -3.208484  0.306611  3.115094
C    -4.624574  0.595661  3.282142
H    -2.886449  -0.438392  2.438598
H    -5.184788  0.046965  2.519814
H    -4.822331  1.668459  3.159808
H    -4.982006  0.258317  4.266752
H    0.695602  3.084348  6.241461
Ba    -3.150592  2.812634  6.603627
29
Lattice="100 0 0 0 100 0 0 0 100" Properties=species:S:1:pos:R:3
C    1.394466  -0.059737  0.676243
C    1.157690  -1.495851  1.005807
O    1.981678  -2.391795  0.604942
H    2.309565  0.261988  1.195517
H    0.575555  0.599824  0.977302
H    1.589324  0.055682  -0.397291
N    0.114720  -1.890063  1.724333
C    -1.132957  -1.242048  2.100408
C    -1.771016  -2.292751  3.057504
O    -1.427089  -3.477253  2.923820
H    0.043038  -2.887894  2.000478
H    -0.944442  -0.296126  2.621961
C    -2.100412  -0.994653  0.888233
C    -1.768414  -1.725630  -0.435407
C    -1.608677  -3.230168  -0.399765
O    -0.536208  -3.789687  -0.690319
O    -2.626308  -4.006336  -0.089842
H    -2.111754  0.075283  0.645200
H    -3.124684  -1.233641  1.207726
H    -0.851834  -1.322804  -0.879619
H    -2.579687  -1.497125  -1.146144
N    -2.696453  -1.877115  3.932414
C    -3.082784  -0.500969  4.251171
H    -3.081408  -2.620681  4.511633
H    -3.930763  -0.539210  4.940636
H    -3.410219  0.049768  3.360656
H    -2.268807  0.046471  4.745128
H    -3.441253  -3.506412  0.109810
Ba    1.856294  -4.484179  -0.577227
29
Lattice="100 0 0 0 100 0 0 0 100" Properties=species:S:1:pos:R:3
C    1.121045  -0.117964  1.086639
C    0.401878  -0.235320  2.400575
O    0.960928  -0.362957  3.483451
H    1.852665  -0.931101  1.008343
H    1.689363  0.821913  1.081064
H    0.456901  -0.138100  0.215245
N    -0.992828  -0.203206  2.347224
C    -1.718813  -0.171761  3.602973
C    -2.815637  -1.233254  3.586080
O    -4.056641  -0.922209  3.665915
H    -1.462287  0.008201  1.472472
H    -0.941104  -0.503617  4.321623
C    -2.149587  1.255292  4.017259
C    -1.965273  1.594486  5.504961
C    -3.044365  1.142047  6.451135
O    -4.221049  0.949785  6.097597
O    -2.771029  0.980242  7.730180
H    -3.172835  1.483081  3.684896
H    -1.499676  1.939820  3.459458
H    -1.938875  2.693678  5.619635
H    -0.982848  1.245243  5.858590
N    -2.477896  -2.511218  3.474209
C    -1.142670  -3.107590  3.379883
H    -3.265195  -3.152717  3.391466
H    -1.187353  -4.110633  3.815210
H    -0.404287  -2.515224  3.928898
H    -0.830585  -3.184942  2.330644
H    -1.833983  1.162990  7.941563
Ba    -5.995456  0.061284  4.658195
29
Lattice="100 0 0 0 100 0 0 0 100" Properties=species:S:1:pos:R:3
C    -0.939251  0.283026  -0.370376
C    -0.923353  -0.166993  1.060010
O    -0.123597  -1.004823  1.494607
H    -0.019316  0.853667  -0.560966
H    -1.800263  0.910145  -0.627677
H    -0.911747  -0.594716  -1.026204
N    -1.850529  0.403110  1.908382
C    -1.734898  0.235873  3.353673
C    -2.317747  -1.127425  3.810777
O    -3.363550  -1.247931  4.543239
H    -2.505846  1.076787  1.528868
H    -0.653450  0.130412  3.548269
C    -2.155463  1.491077  4.135632
C    -3.552266  2.136308  3.896387
C    -4.673568  1.367510  4.512248
O    -5.497950  0.689172  3.900618
O    -4.771252  1.321758  5.866803
H    -1.421710  2.266367  3.878092
H    -2.006808  1.291900  5.206832
H    -3.781387  2.260163  2.831499
H    -3.530412  3.147663  4.331403
N    -1.630150  -2.167666  3.393170
C    -1.960120  -3.558475  3.669159
H    -0.845298  -1.927907  2.735420
H    -1.110829  -4.180547  3.373502
H    -2.839187  -3.879313  3.091664
H    -2.147530  -3.705042  4.739962
H    -4.123405  1.895027  6.320803
Ba    -5.633894  -1.511848  5.239450
29
Lattice="100 0 0 0 100 0 0 0 100" Properties=species:S:1:pos:R:3
C    0.050999  0.459031  1.032528
C    -0.309570  0.143217  2.447948
O    0.613057  0.130056  3.342702
H    -0.800894  0.457413  0.347323
H    0.820782  -0.235734  0.671082
H    0.508130  1.459003  1.019534
N    -1.547571  -0.128759  2.825100
C    -2.747355  -0.511085  2.090621
C    -3.886980  -0.104589  3.077283
O    -3.604728  -0.097342  4.281868
H    -1.783816  -0.147472  3.836222
H    -2.812331  0.013065  1.129710
C    -2.826853  -2.051794  1.916018
C    -1.717528  -2.735089  1.105875
C    -0.398088  -3.003943  1.792952
O    -0.162315  -2.813618  2.993749
O    0.598680  -3.487026  1.057115
H    -3.780573  -2.277184  1.419965
H    -2.890312  -2.508463  2.913847
H    -1.505280  -2.197933  0.166441
H    -2.084969  -3.726228  0.784207
N    -5.105851  0.155492  2.585135
C    -5.510339  0.254906  1.183763
H    -5.800740  0.373578  3.296492
H    -5.366166  -0.690888  0.644730
H    -4.981107  1.063552  0.662158
H    -6.578806  0.485750  1.155733
H    0.337941  -3.658655  0.130700
Ba    1.365048  -1.690143  4.698129
29
Lattice="100 0 0 0 100 0 0 0 100" Properties=species:S:1:pos:R:3
C    -1.160904  -0.794383  -0.154317
C    -0.490548  -0.357844  1.129095
O    0.618408  -0.705848  1.470530
H    -1.543393  0.053316  -0.740699
H    -1.998859  -1.478671  0.048334
H    -0.423187  -1.335577  -0.752684
N    -1.207830  0.531442  1.964346
C    -2.600972  0.894734  1.872839
C    -2.858368  2.189454  1.079039
O    -4.063226  2.490084  0.772208
H    -0.730193  0.686285  2.850990
H    -3.134080  0.125987  1.287843
C    -3.248450  0.992056  3.279042
C    -3.839811  -0.327622  3.777614
C    -5.153871  -0.691652  3.128290
O    -5.769922  0.077523  2.368593
O    -5.702979  -1.862525  3.371402
H    -4.027382  1.765788  3.289706
H    -2.486962  1.335528  3.992319
H    -4.026272  -0.277168  4.864405
H    -3.130341  -1.161607  3.645099
N    -1.816505  2.912720  0.739074
C    -1.820771  4.158877  -0.020312
H    -0.919650  2.516189  1.035502
H    -1.356310  4.953019  0.576346
H    -2.849532  4.435136  -0.262457
H    -1.245210  4.028695  -0.944761
H    -5.174400  -2.414654  3.982075
Ba    -6.399997  1.933857  0.843290
29
Lattice="100 0 0 0 100 0 0 0 100" Properties=species:S:1:pos:R:3
C    0.689536  -1.135499  -0.011024
C    0.330164  -0.110976  1.001858
O    1.073370  0.923792  1.157756
H    1.448714  -1.795165  0.441196
H    1.155997  -0.655498  -0.877739
H    -0.145977  -1.788159  -0.290323
N    -0.746994  -0.206464  1.795970
C    -1.999150  -0.998784  1.708250
C    -1.765184  -2.541357  1.688294
O    -1.483703  -3.099331  0.629647
H    -0.772436  0.525839  2.502834
H    -2.538855  -0.726452  2.625309
C    -2.862343  -0.609054  0.494551
C    -3.083732  0.911815  0.294830
C    -1.902179  1.644493  -0.276265
O    -1.294919  2.557534  0.304715
O    -1.435716  1.295569  -1.477081
H    -3.847120  -1.075369  0.632594
H    -2.441879  -1.088189  -0.402260
H    -3.372507  1.409396  1.228499
H    -3.922510  1.045170  -0.408319
N    -1.913362  -3.157067  2.877036
C    -1.766263  -4.600817  3.050959
H    -2.182287  -2.609022  3.687113
H    -0.996721  -4.815129  3.802095
H    -1.471728  -5.034258  2.091524
H    -2.716772  -5.044054  3.371968
H    -1.977683  0.602808  -1.904031
Ba    1.143389  3.233444  0.537793
29
Lattice="100 0 0 0 100 0 0 0 100" Properties=species:S:1:pos:R:3
C    -0.568967  -0.114476  -0.126086
C    -0.528553  0.301310  1.317363
O    -0.051864  1.353811  1.720115
H    0.426414  0.024751  -0.564196
H    -1.249843  0.558738  -0.664517
H    -0.896249  -1.148894  -0.280087
N    -1.070904  -0.604264  2.235403
C    -1.211659  -0.181411  3.616473
C    -0.595335  -1.230860  4.538943
O    -1.288637  -1.868045  5.413715
H    -1.568377  -1.423447  1.900125
H    -0.569172  0.722928  3.657961
C    -2.657375  0.268338  3.905766
C    -2.880267  1.194500  5.141480
C    -2.975127  0.409798  6.401541
O    -2.097249  0.288621  7.254742
O    -4.076408  -0.375879  6.597370
H    -3.337051  -0.596757  3.929881
H    -2.948761  0.862016  3.030592
H    -3.814018  1.756897  4.989849
H    -2.067564  1.923575  5.242357
N    0.699784  -1.498525  4.421972
C    1.694349  -0.895523  3.529050
H    1.028748  -2.273645  4.994503
H    2.665513  -0.928594  4.032647
H    1.445960  0.146265  3.305162
H    1.756903  -1.459471  2.589743
H    -4.772871  -0.232633  5.927134
Ba    -2.070973  -2.252612  7.669144
