# Supplementary material for: Mapping and classifying molecules from a high-throughput structural database
Source: J Cheminform. 2017 Feb 2;9:6. doi: 10.1186/s13321-017-0192-4 (PMC5289135; doi:10.1186/s13321-017-0192-4)
Supplement: Supplementary file 1 — Additional file 1. Supplementary file contains dissimilarity matrix data for all the oligopeptides available in the database including the one discussed in this paper. [file 13321_2017_192_MOESM1_ESM.tar › SI/gluH.dipeptide/traj.gluH.dipeptide.Sr.xyz]

29
Lattice="100 0 0 0 100 0 0 0 100" Properties=species:S:1:pos:R:3
C    -0.407280  -0.085942  -0.153050
C    -0.231559  -0.297788  1.317176
O    0.854110  -0.743301  1.778027
H    0.389673  0.573778  -0.520395
H    -1.379450  0.337414  -0.425223
H    -0.282747  -1.051447  -0.663002
N    -1.276637  -0.002314  2.118713
C    -1.394009  -0.217266  3.575060
C    -0.489001  0.764736  4.350846
O    0.758685  0.605077  4.419119
H    -2.106150  0.353297  1.652606
H    -2.432174  0.054354  3.809819
C    -1.218831  -1.714124  3.937361
C    -1.058232  -2.051660  5.426997
C    0.331429  -2.466842  5.847395
O    1.361346  -2.314523  5.169769
O    0.347597  -3.027548  7.038933
H    -0.384036  -2.139655  3.370379
H    -2.112034  -2.222098  3.553394
H    -1.730892  -2.869965  5.718149
H    -1.348840  -1.220203  6.091336
N    -1.098474  1.784385  4.948621
C    -0.412844  2.833892  5.704462
H    -2.105466  1.870717  4.843534
H    -1.075545  3.186343  6.500697
H    -0.159480  3.676715  5.048121
H    0.503858  2.427967  6.140665
H    1.257605  -3.293640  7.288772
Sr    2.361043  -0.862897  3.541356
29
Lattice="100 0 0 0 100 0 0 0 100" Properties=species:S:1:pos:R:3
C    -1.104168  -0.099288  -0.139711
C    -0.702866  -0.277080  1.290064
O    0.443732  -0.705722  1.589402
H    -0.379331  0.558319  -0.637415
H    -2.110884  0.311167  -0.268619
H    -1.048570  -1.074319  -0.643665
N    -1.614461  0.031201  2.238082
C    -1.485692  -0.153860  3.697091
C    -0.436677  0.824698  4.266800
O    0.794823  0.549415  4.244372
H    -2.516107  0.356392  1.902059
H    -2.459594  0.145091  4.102068
C    -1.270809  -1.643808  4.057994
C    -0.875782  -1.955345  5.511273
C    0.517978  -2.511242  5.683494
O    1.436320  -2.405396  4.853259
O    0.675109  -3.130917  6.834293
H    -0.542663  -2.091672  3.373334
H    -2.218584  -2.147496  3.831429
H    -1.568706  -2.673109  5.968735
H    -0.928932  -1.070395  6.168412
N    -0.856135  1.975429  4.786534
C    -2.222095  2.502062  4.891072
H    -0.104726  2.576003  5.125761
H    -2.168254  3.474295  5.388552
H    -2.860062  1.849388  5.499488
H    -2.669939  2.653552  3.901308
H    1.590268  -3.470949  6.926801
Sr    2.195920  -0.941231  3.108171
29
Lattice="100 0 0 0 100 0 0 0 100" Properties=species:S:1:pos:R:3
C    -0.630381  0.330884  -0.221918
C    -0.308305  -0.047669  1.189218
O    0.745409  -0.682692  1.460630
H    -0.713968  -0.587668  -0.819562
H    0.204535  0.908114  -0.640195
H    -1.554935  0.908039  -0.325367
N    -1.191784  0.310194  2.146103
C    -1.164077  -0.028192  3.583094
C    -0.036395  0.742958  4.305704
O    1.178555  0.453090  4.154350
H    -2.007567  0.823542  1.825737
H    -2.112343  0.365146  3.973733
C    -1.192333  -1.566603  3.789833
C    -0.899399  -2.094989  5.202125
C    0.514108  -2.605343  5.409601
O    1.403151  -2.522556  4.555382
O    0.822666  -3.177379  6.558777
H    -0.515143  -2.051323  3.079277
H    -2.200352  -1.885611  3.497161
H    -1.578171  -2.932957  5.426743
H    -1.105301  -1.348519  5.987670
N    -0.422843  1.737160  5.102307
C    0.493392  2.605729  5.843510
H    -1.414602  1.949018  5.162509
H    -0.007360  2.954225  6.751698
H    0.778390  3.473549  5.234430
H    1.392359  2.043619  6.111124
H    0.063729  -3.244970  7.170659
Sr    2.463966  -1.118796  2.967665
29
Lattice="100 0 0 0 100 0 0 0 100" Properties=species:S:1:pos:R:3
C    -1.160963  -0.198278  0.173123
C    -0.894303  -0.212513  1.646223
O    0.273512  -0.355298  2.088470
H    -0.743003  -1.109164  -0.275277
H    -0.625194  0.650080  -0.274980
H    -2.222431  -0.123557  -0.084485
N    -1.953044  -0.073548  2.472171
C    -1.991639  -0.030404  3.947231
C    -1.172287  1.166425  4.493373
O    0.075122  1.075844  4.658129
H    -2.853123  0.035008  2.014230
H    -3.048079  0.173097  4.159328
C    -1.613287  -1.337285  4.720759
C    -1.414550  -2.644226  3.938428
C    -0.005313  -3.183147  3.974715
O    1.012206  -2.498113  4.176263
O    0.049876  -4.479918  3.755527
H    -2.410332  -1.496358  5.455830
H    -0.715541  -1.137671  5.317131
H    -1.670503  -2.539442  2.871064
H    -2.080093  -3.436471  4.302558
N    -1.848540  2.268561  4.791269
C    -1.257085  3.498292  5.320457
H    -2.854036  2.266456  4.641944
H    -1.913689  3.903396  6.097394
H    -1.144895  4.242252  4.521283
H    -0.278095  3.270691  5.749118
H    0.977656  -4.797601  3.767887
Sr    1.814652  -0.268109  3.818838
29
Lattice="100 0 0 0 100 0 0 0 100" Properties=species:S:1:pos:R:3
C    -0.586745  0.685450  0.091882
C    -0.382739  0.313177  1.526390
O    0.708450  -0.180092  1.915752
H    -1.563490  1.135119  -0.114016
H    -0.472056  -0.217362  -0.524164
H    0.203777  1.382945  -0.214705
N    -1.413119  0.520031  2.376253
C    -1.491525  0.144805  3.802025
C    -0.527032  1.018699  4.632927
O    0.702796  0.753186  4.711783
H    -2.256245  0.911671  1.967277
H    -2.509273  0.419362  4.102462
C    -1.359436  -1.389565  3.980853
C    -1.163940  -1.920953  5.410475
C    0.248456  -2.375321  5.729764
O    1.210460  -2.201886  4.973565
O    0.475347  -2.990803  6.875049
H    -0.556412  -1.774070  3.343895
H    -2.283767  -1.814298  3.570188
H    -1.829417  -2.781355  5.580307
H    -1.451742  -1.185918  6.181160
N    -1.023458  2.078553  5.269027
C    -2.397687  2.593213  5.288450
H    -0.323678  2.620711  5.775698
H    -2.724025  2.905021  4.288641
H    -2.415547  3.473009  5.937587
H    -3.098805  1.858359  5.702520
H    -0.334019  -3.128190  7.405063
Sr    2.273428  -0.591827  3.597107
29
Lattice="100 0 0 0 100 0 0 0 100" Properties=species:S:1:pos:R:3
C    0.752361  1.254279  -1.132251
C    -0.041984  0.833010  0.066965
O    0.123792  -0.312114  0.564707
H    0.530182  2.267792  -1.481533
H    0.557400  0.543910  -1.947439
H    1.822793  1.183152  -0.898255
N    -0.921798  1.729778  0.558040
C    -1.918353  1.664733  1.647779
C    -1.314039  1.433635  3.043830
O    -0.454288  0.541670  3.279041
H    -0.939809  2.608679  0.049011
H    -2.310466  2.689152  1.670363
C    -3.179998  0.811405  1.334534
C    -3.073031  -0.707763  1.065439
C    -2.936377  -1.578154  2.285983
O    -1.876087  -2.107815  2.657607
O    -4.069452  -1.745544  2.942322
H    -3.615115  1.255427  0.429135
H    -3.913324  0.993422  2.133844
H    -2.248604  -0.935887  0.383212
H    -4.008950  -1.003543  0.571375
N    -1.755102  2.206300  4.035916
C    -2.708903  3.321201  3.998512
H    -1.337551  1.991223  4.940792
H    -3.703747  2.994113  3.673166
H    -2.349392  4.133720  3.354324
H    -2.800499  3.716041  5.014088
H    -3.938379  -2.342024  3.709982
Sr    0.425719  -1.487795  2.532508
29
Lattice="100 0 0 0 100 0 0 0 100" Properties=species:S:1:pos:R:3
C    0.457252  0.441969  0.314162
C    0.060994  0.123456  1.722034
O    0.928689  -0.066065  2.611090
H    1.018265  1.386899  0.310243
H    -0.388920  0.528764  -0.375151
H    1.142630  -0.334406  -0.050263
N    -1.258994  0.043800  1.996853
C    -1.913808  -0.232081  3.289055
C    -1.505810  0.831819  4.338568
O    -0.499127  0.654541  5.080674
H    -1.884861  0.199959  1.212351
H    -2.975027  -0.079263  3.067594
C    -1.773570  -1.674392  3.878786
C    -1.121772  -2.772886  3.024653
C    0.184322  -3.296532  3.568932
O    0.948629  -2.660894  4.315355
O    0.454813  -4.517761  3.158965
H    -2.788919  -1.999397  4.132079
H    -1.250532  -1.606299  4.839149
H    -0.905326  -2.434746  1.997569
H    -1.792110  -3.631124  2.894073
N    -2.238188  1.934530  4.447223
C    -3.436458  2.320334  3.693921
H    -1.913504  2.584380  5.163029
H    -3.226904  2.393222  2.619914
H    -3.747940  3.308514  4.043187
H    -4.264513  1.623207  3.873468
H    1.316920  -4.822849  3.513392
Sr    1.579767  -0.407699  4.818096
29
Lattice="100 0 0 0 100 0 0 0 100" Properties=species:S:1:pos:R:3
C    -1.274308  0.032661  0.131289
C    -0.954142  -0.022669  1.593761
O    0.236215  -0.061135  1.988956
H    -0.868077  0.966367  -0.282409
H    -2.345190  -0.015891  -0.091612
H    -0.758675  -0.790196  -0.380399
N    -1.995899  -0.028214  2.455293
C    -2.007718  -0.027839  3.932446
C    -1.210200  1.168084  4.511460
O    0.038518  1.105861  4.670977
H    -2.913466  0.020435  2.022697
H    -3.064535  0.151088  4.164320
C    -1.608004  -1.352530  4.666831
C    -1.382942  -2.630510  3.847202
C    0.072620  -2.996656  3.637126
O    1.012796  -2.245246  3.918916
O    0.366731  -4.175652  3.120982
H    -2.407796  -1.549780  5.389563
H    -0.711762  -1.163388  5.268336
H    -1.853536  -2.582455  2.851421
H    -1.868718  -3.481246  4.349220
N    -1.912395  2.242063  4.852410
C    -1.342985  3.462580  5.425821
H    -2.917796  2.224123  4.705298
H    -1.148588  4.202892  4.638925
H    -0.408083  3.219125  5.937435
H    -2.055438  3.881373  6.143311
H    -0.420684  -4.733336  2.966276
Sr    1.836062  -0.043909  3.677148
29
Lattice="100 0 0 0 100 0 0 0 100" Properties=species:S:1:pos:R:3
C    -0.394949  0.489758  -0.335980
C    -0.333896  0.032247  1.090300
O    0.510770  -0.829739  1.444688
H    -0.563865  -0.385554  -0.977954
H    0.579533  0.908751  -0.620209
H    -1.173678  1.233483  -0.533643
N    -1.222174  0.585500  1.943602
C    -1.503114  0.353130  3.375996
C    -0.306956  0.629282  4.313369
O    0.825792  0.102036  4.177690
H    -1.838930  1.269094  1.514167
H    -2.225244  1.148681  3.605826
C    -2.313708  -0.941278  3.680475
C    -1.793859  -2.343873  3.278710
C    -0.779251  -2.950402  4.219675
O    0.438531  -2.913426  4.010849
O    -1.186778  -3.538665  5.332209
H    -3.268572  -0.810708  3.153374
H    -2.564838  -0.919258  4.751957
H    -1.358967  -2.331195  2.273818
H    -2.669161  -3.009257  3.236606
N    -0.556621  1.457123  5.325606
C    0.428766  1.797395  6.354763
H    -1.468049  1.900568  5.384992
H    -0.063701  2.406028  7.117381
H    1.257648  2.367759  5.917902
H    0.823560  0.885920  6.817785
H    -2.159355  -3.597568  5.395907
Sr    2.058770  -1.519857  3.029340
29
Lattice="100 0 0 0 100 0 0 0 100" Properties=species:S:1:pos:R:3
C    0.172167  1.095278  -0.841846
C    -0.439673  0.816840  0.496787
O    0.098283  0.012932  1.295785
H    0.331997  0.145675  -1.368741
H    1.164477  1.542286  -0.688613
H    -0.423504  1.763618  -1.472260
N    -1.584406  1.468705  0.803371
C    -2.371761  1.434996  2.051089
C    -1.472358  1.711526  3.281513
O    -0.940308  0.765446  3.925516
H    -1.929987  2.103980  0.090365
H    -3.035718  2.299529  1.944693
C    -3.293577  0.194513  2.298032
C    -3.465581  -0.844090  1.182536
C    -2.604948  -2.082311  1.326058
O    -1.735758  -2.212647  2.194833
O    -2.783571  -3.085842  0.486316
H    -4.284669  0.596909  2.536807
H    -2.960119  -0.319015  3.206544
H    -3.282126  -0.425952  0.179552
H    -4.513848  -1.181800  1.160756
N    -1.283181  2.973011  3.654771
C    -1.821268  4.199262  3.056388
H    -0.696037  3.081547  4.481431
H    -1.519445  4.297079  2.006745
H    -1.407830  5.049733  3.605343
H    -2.914485  4.241517  3.143294
H    -3.516167  -2.933568  -0.142231
Sr    0.119401  -1.229159  3.271164
29
Lattice="100 0 0 0 100 0 0 0 100" Properties=species:S:1:pos:R:3
C    0.585679  0.170594  -0.115056
C    0.102732  -0.107014  1.268053
O    0.855499  0.042039  2.271439
H    0.948861  1.206221  -0.163082
H    -0.181009  0.020364  -0.882039
H    1.445988  -0.477294  -0.331778
N    -1.177940  -0.521713  1.438128
C    -1.679779  -0.750273  2.785142
C    -1.331312  -2.168675  3.293594
O    -0.320041  -2.291836  4.042464
H    -1.773389  -0.634432  0.622116
H    -1.041949  -0.097311  3.378838
C    -3.081183  -0.238153  3.121607
C    -3.250220  -0.121713  4.660801
C    -2.250570  0.773995  5.369194
O    -1.013406  0.611376  5.378889
O    -2.827737  1.763250  6.018155
H    -3.887110  -0.880538  2.739780
H    -3.216161  0.747197  2.653680
H    -3.155161  -1.116355  5.126626
H    -4.257340  0.242048  4.889611
N    -2.083703  -3.194635  2.920831
C    -1.842278  -4.593497  3.283810
H    -2.882637  -3.006251  2.320556
H    -0.991044  -4.641056  3.966400
H    -1.625013  -5.178637  2.382032
H    -2.732534  -5.005181  3.773069
H    -2.163802  2.303973  6.497904
Sr    1.074558  -0.452496  4.586236
29
Lattice="100 0 0 0 100 0 0 0 100" Properties=species:S:1:pos:R:3
C    -0.174165  -1.178657  0.142316
C    -0.171315  -0.734545  1.574234
O    0.884027  -0.302499  2.101172
H    0.572981  -1.972930  0.013615
H    0.145121  -0.335017  -0.484787
H    -1.145356  -1.538415  -0.213010
N    -1.342581  -0.827749  2.239900
C    -1.794972  -0.407463  3.587834
C    -0.955224  0.690689  4.271046
O    0.177974  0.470696  4.776948
H    -2.108834  -1.181198  1.671812
H    -2.777705  0.046209  3.391214
C    -2.126331  -1.605828  4.519577
C    -1.007527  -2.372601  5.263502
C    0.027571  -3.032662  4.385821
O    1.138189  -2.530086  4.175799
O    -0.239971  -4.186831  3.795196
H    -2.730285  -2.307686  3.924787
H    -2.804926  -1.223792  5.295737
H    -1.500943  -3.140492  5.878601
H    -0.480230  -1.703374  5.951253
N    -1.544511  1.878352  4.376629
C    -0.959564  3.027757  5.068149
H    -2.454712  2.008532  3.944497
H    -0.399325  2.683797  5.942700
H    -1.767890  3.690329  5.390438
H    -0.289464  3.582876  4.398530
H    -1.097854  -4.561631  4.072567
Sr    2.204883  -0.425700  3.990817
29
Lattice="100 0 0 0 100 0 0 0 100" Properties=species:S:1:pos:R:3
C    0.872830  1.222867  -0.955386
C    0.043501  0.764790  0.206617
O    0.203133  -0.388053  0.683880
H    1.934482  1.180533  -0.677692
H    0.636279  2.233869  -1.302601
H    0.733284  0.516678  -1.785143
N    -0.862123  1.643858  0.687495
C    -1.885836  1.547701  1.746324
C    -1.321690  1.289821  3.156660
O    -0.414406  0.449056  3.391141
H    -0.869664  2.534452  0.199095
H    -2.281204  2.570903  1.786657
C    -3.142947  0.708497  1.369773
C    -3.037722  -0.794714  1.011542
C    -2.897448  -1.728086  2.191856
O    -1.805395  -2.144472  2.594047
O    -3.975740  -2.115341  2.853480
H    -3.567092  1.203169  0.485611
H    -3.883864  0.852941  2.170569
H    -2.197976  -0.979064  0.333379
H    -3.954475  -1.056826  0.462817
N    -1.846292  1.995638  4.159228
C    -2.848029  3.066974  4.126569
H    -1.451247  1.766308  5.070717
H    -2.984058  3.428164  5.149670
H    -3.819213  2.707647  3.765433
H    -2.509492  3.913339  3.515212
H    -4.804853  -1.810496  2.437651
Sr    0.482256  -1.579152  2.657399
29
Lattice="100 0 0 0 100 0 0 0 100" Properties=species:S:1:pos:R:3
C    -0.567200  0.502047  -0.266935
C    -0.631582  0.003684  1.137196
O    0.400225  -0.409893  1.736438
H    -1.529409  0.860962  -0.646386
H    -0.200986  -0.304637  -0.916772
H    0.171199  1.313263  -0.323128
N    -1.829487  0.007256  1.773283
C    -1.919943  -0.446493  3.154331
C    -2.065109  -1.978274  3.267658
O    -1.011567  -2.630929  3.525844
H    -2.651034  0.332741  1.270516
H    -0.905262  -0.289796  3.508708
C    -2.752488  0.419924  4.119064
C    -1.837961  1.407864  4.887907
C    -0.743250  0.759635  5.716625
O    0.143870  -0.002104  5.278788
O    -0.800662  1.101224  6.986441
H    -3.282127  -0.220842  4.836843
H    -3.523271  1.000003  3.593811
H    -2.439405  2.037890  5.551722
H    -1.334510  2.079816  4.173622
N    -3.248171  -2.547210  3.088710
C    -3.510562  -3.987528  3.147290
H    -4.043589  -1.941027  2.903176
H    -4.248643  -4.196089  3.930648
H    -2.577728  -4.508871  3.372586
H    -3.902654  -4.331204  2.182734
H    -0.058918  0.704314  7.491956
Sr    1.133226  -1.589727  3.656322
29
Lattice="100 0 0 0 100 0 0 0 100" Properties=species:S:1:pos:R:3
C    -3.818518  -0.513712  -0.210730
C    -2.883884  -0.372555  0.942634
O    -1.644003  -0.574549  0.815231
H    -4.858774  -0.283456  0.041383
H    -3.759026  -1.540366  -0.597229
H    -3.486331  0.149554  -1.020871
N    -3.391527  -0.013704  2.149626
C    -2.481231  0.176682  3.269429
C    -2.119800  -1.155810  3.965788
O    -0.967657  -1.628649  3.727902
H    -4.389326  0.158960  2.232112
H    -1.555697  0.436447  2.757695
C    -2.693324  1.393148  4.178153
C    -1.376976  1.745828  4.923843
C    -0.193305  2.080639  4.038100
O    0.342437  1.299585  3.225714
O    0.248133  3.307600  4.218157
H    -3.475513  1.247574  4.932722
H    -3.005573  2.241220  3.552147
H    -1.062850  0.900624  5.557411
H    -1.557645  2.596058  5.589794
N    -2.960592  -1.798686  4.764818
C    -4.331865  -1.466211  5.146656
H    -2.584671  -2.668515  5.146332
H    -4.974718  -2.337138  4.973443
H    -4.715717  -0.632656  4.554599
H    -4.378278  -1.199916  6.210210
H    1.032728  3.484992  3.655732
Sr    0.418505  -0.823993  1.985200
29
Lattice="100 0 0 0 100 0 0 0 100" Properties=species:S:1:pos:R:3
C    0.316178  0.211816  -0.357554
C    -0.024749  -0.101134  1.060150
O    0.871392  -0.244158  1.937317
H    -0.561871  0.329469  -1.000864
H    0.954078  -0.587604  -0.758524
H    0.911097  1.134946  -0.383482
N    -1.333810  -0.224788  1.399852
C    -1.686506  -0.487701  2.787139
C    -1.635909  -1.999344  3.110452
O    -0.582301  -2.449534  3.642431
H    -2.042645  -0.115582  0.679723
H    -0.827391  -0.084136  3.318133
C    -2.848914  0.308087  3.385394
C    -2.777516  0.297643  4.940079
C    -1.471477  0.798084  5.546478
O    -0.366944  0.283449  5.307449
O    -1.491102  1.812717  6.388568
H    -3.838279  -0.070514  3.092135
H    -2.785836  1.341185  3.015307
H    -2.906286  -0.731228  5.313960
H    -3.625480  0.873936  5.330949
N    -2.675816  -2.764637  2.804713
C    -2.739700  -4.215383  3.000283
H    -3.483708  -2.321887  2.374572
H    -2.789443  -4.720651  2.028014
H    -3.633099  -4.468313  3.582465
H    -1.845442  -4.540340  3.536593
H    -2.389310  2.163316  6.544534
Sr    1.294787  -1.065714  4.133731
29
Lattice="100 0 0 0 100 0 0 0 100" Properties=species:S:1:pos:R:3
C    0.143204  0.874940  2.166324
C    -1.270369  1.067202  1.706042
O    -1.694582  2.214436  1.420172
H    0.409124  -0.167256  2.371254
H    0.305739  1.471839  3.073761
H    0.819164  1.272625  1.397298
N    -2.037746  -0.041044  1.620749
C    -3.416841  -0.285045  1.138300
C    -3.958059  0.763936  0.149793
O    -4.412853  1.877865  0.535350
H    -1.552402  -0.900473  1.866506
H    -3.320472  -1.217005  0.566154
C    -4.414562  -0.661753  2.267523
C    -5.062441  0.410498  3.174820
C    -4.104455  1.249198  3.983963
O    -3.771020  2.390887  3.643783
O    -3.574271  0.766767  5.097050
H    -3.907822  -1.418044  2.886054
H    -5.246470  -1.194637  1.784497
H    -5.742474  -0.120082  3.858658
H    -5.677024  1.091540  2.577440
N    -4.005281  0.430962  -1.137903
C    -3.548364  -0.794401  -1.805315
H    -4.448628  1.133597  -1.729436
H    -4.201285  -1.645402  -1.571980
H    -2.510234  -1.027142  -1.543019
H    -3.590065  -0.621965  -2.884555
H    -3.946366  -0.101124  5.345293
Sr    -3.456143  3.689084  1.691422
29
Lattice="100 0 0 0 100 0 0 0 100" Properties=species:S:1:pos:R:3
C    -3.860195  -0.481171  -0.078231
C    -2.899236  -0.385650  1.058433
O    -1.667388  -0.611307  0.899490
H    -3.523937  0.183160  -0.885685
H    -4.888118  -0.224243  0.197606
H    -3.838985  -1.503490  -0.480213
N    -3.374516  -0.042376  2.282288
C    -2.455427  0.084705  3.404470
C    -2.143468  -1.268326  4.077637
O    -1.025410  -1.791468  3.784997
H    -4.371661  0.120837  2.392640
H    -1.516425  0.288078  2.897709
C    -2.614853  1.320690  4.312058
C    -1.666304  2.460349  3.859417
C    -0.189495  2.113826  3.878696
O    0.344275  1.187977  3.233787
O    0.510849  2.917890  4.650357
H    -2.394944  1.049939  5.353558
H    -3.642109  1.708840  4.305029
H    -1.817478  3.344008  4.488468
H    -1.907450  2.754232  2.824832
N    -2.986194  -1.870037  4.903820
C    -4.311474  -1.438669  5.341284
H    -2.655899  -2.766885  5.264054
H    -5.066600  -2.164540  5.015290
H    -4.558805  -0.458345  4.926666
H    -4.337358  -1.368695  6.435412
H    1.466580  2.697816  4.613672
Sr    0.381026  -0.974144  2.046459
29
Lattice="100 0 0 0 100 0 0 0 100" Properties=species:S:1:pos:R:3
C    -0.393213  0.390974  -0.263017
C    -0.502683  -0.066545  1.152572
O    0.507897  -0.462175  1.796275
H    0.347007  1.200500  -0.319059
H    -1.342485  0.738664  -0.683370
H    -0.006989  -0.433959  -0.877316
N    -1.722640  -0.044016  1.748146
C    -1.854790  -0.464174  3.136040
C    -1.992439  -1.994794  3.280599
O    -0.944283  -2.633655  3.585972
H    -2.528061  0.254863  1.204593
H    -0.851982  -0.294571  3.515403
C    -2.722741  0.414716  4.059069
C    -1.839796  1.400080  4.876823
C    -0.761085  0.736128  5.724923
O    0.137626  0.021259  5.249988
O    -0.750316  0.922956  7.030089
H    -3.294453  -0.219137  4.750104
H    -3.459462  1.003373  3.495939
H    -2.487559  2.024571  5.505120
H    -1.316897  2.084154  4.189578
N    -3.165380  -2.577663  3.075365
C    -3.416841  -4.018973  3.154765
H    -3.957865  -1.983519  2.844718
H    -3.752677  -4.390859  2.179411
H    -4.193891  -4.216659  3.902304
H    -2.492464  -4.524205  3.442901
H    -1.469679  1.508732  7.336323
Sr    1.206143  -1.598068  3.767738
29
Lattice="100 0 0 0 100 0 0 0 100" Properties=species:S:1:pos:R:3
C    -0.637528  0.308531  -0.582626
C    -0.591999  -0.254360  0.797739
O    0.254362  -1.130996  1.124580
H    -0.817426  -0.506594  -1.296842
H    0.346428  0.731794  -0.826052
H    -1.404815  1.078439  -0.714015
N    -1.486567  0.201684  1.713177
C    -1.422207  -0.305282  3.076050
C    -2.158818  -1.656601  3.231169
O    -1.436576  -2.695756  3.284567
H    -2.157894  0.910586  1.432369
H    -0.377381  -0.598731  3.151168
C    -1.551508  0.704128  4.223706
C    -0.918260  0.143911  5.530389
C    0.548613  -0.253670  5.435239
O    0.969213  -1.122191  4.653807
O    1.434462  0.323766  6.223116
H    -2.587735  0.982176  4.450791
H    -1.031192  1.625350  3.924663
H    -1.456916  -0.762691  5.850691
H    -1.061994  0.883712  6.327941
N    -3.481604  -1.750046  3.286904
C    -4.498908  -0.703893  3.201741
H    -3.824590  -2.707499  3.380708
H    -5.272583  -1.015346  2.490682
H    -4.070218  0.236284  2.847291
H    -4.967354  -0.539431  4.180601
H    1.038693  0.985643  6.822506
Sr    0.894932  -2.699639  2.807767
29
Lattice="100 0 0 0 100 0 0 0 100" Properties=species:S:1:pos:R:3
C    -3.740169  -0.674226  -0.039489
C    -2.769841  -0.506378  1.081181
O    -1.536152  -0.713754  0.919954
H    -3.424131  -0.043725  -0.881437
H    -4.770065  -0.422949  0.234295
H    -3.703910  -1.714209  -0.392019
N    -3.242583  -0.116318  2.293491
C    -2.313448  0.074039  3.397823
C    -1.961625  -1.246188  4.116324
O    -0.837044  -1.755309  3.828475
H    -4.243383  0.018241  2.408686
H    -1.386312  0.275430  2.870298
C    -2.484212  1.337913  4.265396
C    -1.543561  2.479326  3.784528
C    -0.062559  2.123960  3.776455
O    0.410763  1.195588  3.099974
O    0.782714  2.825834  4.505426
H    -2.264414  1.100124  5.314908
H    -3.514427  1.717676  4.244254
H    -1.718860  3.369595  4.401878
H    -1.801796  2.759463  2.750893
N    -2.781499  -1.836621  4.974411
C    -4.112762  -1.421795  5.408668
H    -2.427031  -2.712732  5.361558
H    -4.132884  -1.318182  6.500277
H    -4.854275  -2.173735  5.111539
H    -4.385408  -0.460763  4.965378
H    0.350373  3.551503  4.996151
Sr    0.550499  -0.991808  2.041722
29
Lattice="100 0 0 0 100 0 0 0 100" Properties=species:S:1:pos:R:3
C    -1.767449  -0.806151  -0.404352
C    -1.311492  -0.657118  1.014251
O    -0.200450  -1.141480  1.373640
H    -2.730594  -0.330068  -0.614456
H    -1.841522  -1.878291  -0.634911
H    -1.005917  -0.388778  -1.076066
N    -2.131523  -0.002283  1.855607
C    -2.079776  0.247910  3.316290
C    -0.879545  1.101163  3.762698
O    0.315980  0.784023  3.497741
H    -2.987169  0.331946  1.420946
H    -2.972480  0.865081  3.483323
C    -2.312483  -1.005695  4.201085
C    -1.189826  -2.041685  4.349875
C    -0.087090  -1.605083  5.279135
O    -0.191996  -1.044651  6.328521
O    1.205557  -1.962080  4.780295
H    -3.199559  -1.510775  3.796278
H    -2.592936  -0.649068  5.202623
H    -0.804301  -2.393171  3.387204
H    -1.620779  -2.933653  4.836091
N    -1.155848  2.165247  4.502588
C    -0.137205  3.021700  5.115337
H    -2.129542  2.390794  4.684833
H    -0.642351  3.831177  5.648011
H    0.514420  3.448709  4.344452
H    0.465958  2.442895  5.825404
H    1.806090  -1.887950  5.553019
Sr    1.730826  -0.790665  2.556534
29
Lattice="100 0 0 0 100 0 0 0 100" Properties=species:S:1:pos:R:3
C    0.250129  0.050264  0.485016
C    0.025811  0.290195  1.940027
O    0.971420  0.588402  2.717376
H    1.148312  -0.573223  0.381857
H    0.472400  0.999814  -0.023929
H    -0.591103  -0.442430  -0.011694
N    -1.232334  0.197834  2.466113
C    -2.426849  0.754664  1.839746
C    -2.139125  2.214871  1.386628
O    -1.222533  2.882335  1.940990
H    -1.234000  0.204597  3.484256
H    -2.689570  0.154828  0.955044
C    -3.631355  0.681491  2.813617
C    -3.760188  1.742234  3.941045
C    -2.747191  1.676733  5.067072
O    -1.547981  1.955670  4.905783
O    -3.122706  1.317399  6.276822
H    -3.661073  -0.335227  3.231746
H    -4.544879  0.777265  2.212797
H    -4.775232  1.654592  4.350891
H    -3.686724  2.755764  3.517699
N    -2.909752  2.702821  0.423509
C    -2.833539  4.058665  -0.124974
H    -3.594145  2.076897  0.004333
H    -3.805235  4.555357  -0.019867
H    -2.569440  4.012764  -1.188362
H    -2.071202  4.621476  0.417670
H    -4.078215  1.123498  6.341815
Sr    0.387079  2.684075  3.705958
29
Lattice="100 0 0 0 100 0 0 0 100" Properties=species:S:1:pos:R:3
C    -0.947886  -0.457098  -0.480600
C    -0.796348  -0.470945  1.009186
O    0.184334  -1.068433  1.537464
H    -0.040114  -0.036981  -0.933249
H    -1.817907  0.105546  -0.834107
H    -1.027265  -1.495405  -0.832181
N    -1.738422  0.166787  1.726881
C    -1.981473  0.285498  3.185515
C    -0.854656  1.007457  3.947363
O    0.343140  0.601507  3.919375
H    -2.462808  0.601794  1.162272
H    -2.854086  0.950816  3.226224
C    -2.467718  -1.017224  3.873637
C    -1.468596  -2.151911  4.138578
C    -0.569073  -1.898818  5.320673
O    -0.866221  -1.439538  6.381923
O    0.778429  -2.308128  5.065228
H    -3.281101  -1.410744  3.249543
H    -2.927679  -0.727577  4.829442
H    -0.906828  -2.442127  3.244573
H    -2.048103  -3.046853  4.422979
N    -1.224359  2.045226  4.685484
C    -0.345058  2.809352  5.570115
H    -2.197480  2.337197  4.645336
H    -0.862682  2.988147  6.518636
H    -0.091342  3.773305  5.111038
H    0.568024  2.238605  5.752532
H    1.201842  -2.355880  5.949339
Sr    1.828914  -0.991252  3.131287
29
Lattice="100 0 0 0 100 0 0 0 100" Properties=species:S:1:pos:R:3
C    -1.517359  -2.056575  1.313830
C    -0.763567  -0.932392  1.944860
O    0.422368  -0.655608  1.555704
H    -1.568410  -1.883884  0.229958
H    -2.529803  -2.166579  1.714061
H    -0.966055  -2.995325  1.460424
N    -1.361387  -0.237000  2.909644
C    -0.856698  1.003674  3.514939
C    0.302357  0.702491  4.494860
O    1.485621  0.598197  4.039788
H    -2.381803  -0.415802  3.094705
H    -0.396681  1.612767  2.718705
C    -2.016547  1.802419  4.139803
C    -3.168667  2.179637  3.189666
C    -4.226582  1.101936  3.036939
O    -4.020894  -0.101984  3.182994
O    -5.412388  1.607459  2.719903
H    -1.590228  2.728250  4.547980
H    -2.449653  1.249982  4.989066
H    -2.802120  2.428545  2.180079
H    -3.662121  3.090826  3.549778
N    0.040819  0.554998  5.780841
C    1.029640  0.257920  6.818545
H    -0.927530  0.647806  6.077041
H    1.048472  -0.819151  7.029950
H    0.755135  0.795612  7.731559
H    2.017312  0.584806  6.484406
H    -6.057584  0.877755  2.609186
Sr    2.513355  -0.038777  2.090786
29
Lattice="100 0 0 0 100 0 0 0 100" Properties=species:S:1:pos:R:3
C    0.518021  0.011239  -0.160311
C    0.317632  0.575764  1.216359
O    1.212727  1.275164  1.756508
H    0.719432  0.832608  -0.860586
H    -0.333202  -0.567439  -0.533787
H    1.405001  -0.636877  -0.150644
N    -0.849989  0.276759  1.820091
C    -1.407890  0.576087  3.161400
C    -2.152492  1.924543  3.134139
O    -1.567857  3.053890  3.054895
H    -1.465752  -0.295867  1.249880
H    -2.190020  -0.187795  3.256721
C    -0.466367  0.329526  4.385339
C    0.031083  1.513336  5.250497
C    1.096228  2.314742  4.558204
O    2.311396  2.024722  4.659857
O    0.740546  3.273808  3.732391
H    0.389085  -0.267747  4.045049
H    -1.027479  -0.320105  5.067910
H    0.475026  1.087297  6.158122
H    -0.798331  2.163126  5.560426
N    -3.473769  1.884305  3.162555
C    -4.345197  3.063380  3.142775
H    -3.925171  0.973727  3.183421
H    -3.813162  3.916216  3.572309
H    -5.241358  2.844465  3.731164
H    -4.636751  3.300456  2.111471
H    -0.459151  3.148810  3.370527
Sr    2.818760  2.807860  2.482317
29
Lattice="100 0 0 0 100 0 0 0 100" Properties=species:S:1:pos:R:3
C    0.008557  1.655751  0.031051
C    -0.098135  1.223519  1.454459
O    0.598224  1.747393  2.364231
H    1.055302  1.908467  -0.176804
H    -0.574160  2.577293  -0.123280
H    -0.335244  0.894044  -0.675968
N    -0.976873  0.236088  1.807729
C    -2.358485  0.182033  1.351177
C    -3.032166  1.576447  1.554570
O    -2.540384  2.421240  2.351981
H    -0.854816  -0.043135  2.780440
H    -2.380839  -0.032897  0.271746
C    -3.129714  -0.972887  2.054328
C    -2.794236  -1.318159  3.534137
C    -2.896437  -0.182445  4.528512
O    -1.992210  0.655667  4.659747
O    -3.973240  -0.042255  5.279284
H    -2.937969  -1.894656  1.490317
H    -4.205598  -0.774553  1.960070
H    -1.773614  -1.720798  3.610266
H    -3.459117  -2.143191  3.824932
N    -4.121912  1.815392  0.836012
C    -4.917919  3.043951  0.876992
H    -4.420345  1.100157  0.176234
H    -5.961816  2.799670  1.105581
H    -4.873642  3.547264  -0.096481
H    -4.517147  3.704309  1.648643
H    -4.612091  -0.772984  5.167430
Sr    -0.861151  2.668442  4.023467
29
Lattice="100 0 0 0 100 0 0 0 100" Properties=species:S:1:pos:R:3
C    1.015993  0.929513  0.053545
C    0.228882  1.327591  1.265648
O    0.457025  2.412954  1.864733
H    0.998428  1.752362  -0.672508
H    0.652427  0.017900  -0.432019
H    2.063871  0.770596  0.346238
N    -0.731841  0.473675  1.675617
C    -1.634109  0.562867  2.838885
C    -2.240376  1.967601  3.012984
O    -1.881695  2.767064  3.947883
H    -0.826542  -0.376054  1.125860
H    -2.493462  -0.060666  2.553076
C    -1.099748  -0.064428  4.164207
C    0.402348  -0.009877  4.467223
C    1.056996  1.342704  4.514723
O    2.267858  1.474766  4.191838
O    0.363976  2.407891  4.817974
H    -1.370495  -1.127895  4.138575
H    -1.682827  0.358439  4.994467
H    0.984586  -0.626291  3.770774
H    0.559998  -0.470361  5.457302
N    -3.231161  2.311111  2.216426
C    -3.978440  3.571353  2.269872
H    -3.535849  1.627420  1.527011
H    -3.514586  4.239472  2.997811
H    -5.013527  3.366673  2.570071
H    -3.977659  4.033905  1.276292
H    -0.945084  2.493224  4.431289
Sr    1.886015  3.636491  3.336206
29
Lattice="100 0 0 0 100 0 0 0 100" Properties=species:S:1:pos:R:3
C    -0.051341  1.192906  0.791749
C    -0.975128  1.568272  1.901101
O    -0.877626  2.670753  2.502925
H    -0.302656  1.762415  -0.115525
H    -0.057944  0.122951  0.562437
H    0.963407  1.498197  1.078544
N    -1.968389  0.713006  2.288209
C    -2.823547  -0.026473  1.365297
C    -3.366612  0.940145  0.279598
O    -3.393338  2.184540  0.506154
H    -2.418728  1.003065  3.154022
H    -2.233359  -0.817506  0.881392
C    -3.972907  -0.722572  2.138583
C    -5.208408  0.114551  2.569772
C    -4.995938  1.154183  3.653868
O    -4.317053  2.178416  3.476488
O    -5.546465  0.996156  4.839615
H    -3.527926  -1.231677  3.005637
H    -4.365659  -1.522724  1.498794
H    -5.984135  -0.595615  2.885757
H    -5.622177  0.654428  1.703916
N    -3.811853  0.451891  -0.872401
C    -3.863820  -0.936335  -1.338343
H    -4.177954  1.158525  -1.511426
H    -4.845574  -1.382928  -1.134198
H    -3.082250  -1.541451  -0.869106
H    -3.695354  -0.945198  -2.419963
H    -6.076392  0.178476  4.912568
Sr    -2.991873  3.759603  2.257538
29
Lattice="100 0 0 0 100 0 0 0 100" Properties=species:S:1:pos:R:3
C    0.445588  0.317157  -0.398139
C    0.150139  -0.035672  1.027184
O    0.866920  -0.886957  1.626448
H    1.486208  0.657076  -0.480167
H    -0.215969  1.084235  -0.813379
H    0.360309  -0.594555  -1.006193
N    -0.893630  0.585270  1.606610
C    -1.558637  0.428256  2.920945
C    -0.667797  0.791786  4.117733
O    0.504927  0.325850  4.241249
H    -1.368178  1.244373  0.996003
H    -2.349299  1.186714  2.880519
C    -2.322027  -0.909454  3.115625
C    -1.525372  -2.192696  3.389842
C    -0.981952  -2.272225  4.792823
O    -1.535572  -1.973786  5.808722
O    0.349233  -2.791499  4.824963
H    -2.924058  -1.059247  2.209711
H    -3.037784  -0.762062  3.937033
H    -0.753925  -2.382275  2.636719
H    -2.224957  -3.042815  3.316353
N    -1.173553  1.572214  5.063404
C    -2.499668  2.196018  5.143438
H    -0.551762  1.716454  5.858849
H    -2.510337  2.846033  6.022496
H    -3.288287  1.443262  5.265140
H    -2.700455  2.819281  4.263757
H    0.499943  -3.047321  5.760522
Sr    2.019151  -1.287070  3.568809
29
Lattice="100 0 0 0 100 0 0 0 100" Properties=species:S:1:pos:R:3
C    0.398139  1.793113  1.573559
C    0.068837  0.367646  1.877591
O    0.984572  -0.512091  1.914928
H    -0.482069  2.441168  1.510999
H    0.960167  1.852000  0.632821
H    1.061703  2.170550  2.365193
N    -1.209202  0.049262  2.121527
C    -1.732645  -1.239193  2.619898
C    -1.855107  -2.234082  1.443205
O    -0.772631  -2.732948  0.972135
H    -1.887122  0.805843  2.056156
H    -0.959803  -1.664224  3.280270
C    -2.988213  -0.922066  3.451317
C    -3.667808  -2.098922  4.179446
C    -5.011363  -2.466695  3.577613
O    -5.296070  -2.306360  2.394137
O    -5.840914  -2.990300  4.472194
H    -3.727597  -0.413078  2.813424
H    -2.672271  -0.185990  4.202305
H    -3.813274  -1.868771  5.240905
H    -3.052552  -3.013745  4.163134
N    -3.029409  -2.531355  0.945817
C    -3.222226  -3.449889  -0.177270
H    -3.900546  -2.220612  1.442541
H    -4.295881  -3.616496  -0.296121
H    -2.721571  -4.406765  0.013397
H    -2.820675  -3.014726  -1.100698
H    -6.682364  -3.232615  4.031309
Sr    1.484897  -2.559662  1.060264
29
Lattice="100 0 0 0 100 0 0 0 100" Properties=species:S:1:pos:R:3
C    -1.655244  -1.730014  0.616762
C    -0.758075  -0.864730  1.441011
O    0.510268  -0.931953  1.288051
H    -1.489146  -1.491070  -0.443397
H    -2.714634  -1.593989  0.853911
H    -1.381755  -2.784688  0.751007
N    -1.321290  -0.033863  2.314157
C    -0.659430  1.056583  3.041205
C    0.111725  0.542318  4.279846
O    1.114808  -0.220353  4.112639
H    -2.374950  0.026263  2.314037
H    0.143144  1.448662  2.392206
C    -1.647206  2.225595  3.260361
C    -2.982518  2.002790  4.012158
C    -4.100457  1.378418  3.194074
O    -3.941626  0.479496  2.372087
O    -5.285203  1.895871  3.493334
H    -1.872555  2.634994  2.265714
H    -1.095236  3.026722  3.772647
H    -3.339063  2.967358  4.393177
H    -2.884644  1.350159  4.896540
N    -0.232388  0.934537  5.493690
C    0.474230  0.542691  6.717121
H    -1.021096  1.566003  5.587789
H    -0.031716  1.002090  7.569928
H    1.513852  0.889763  6.684553
H    0.460006  -0.547219  6.831629
H    -5.981084  1.436492  2.977106
Sr    2.383282  -1.222924  2.479656
29
Lattice="100 0 0 0 100 0 0 0 100" Properties=species:S:1:pos:R:3
C    -1.774360  -1.901985  0.739720
C    -0.842484  -1.051203  1.540143
O    0.421543  -1.164198  1.379877
H    -2.826956  -1.722613  0.978195
H    -1.538243  -2.962446  0.897572
H    -1.604864  -1.693926  -0.326337
N    -1.370761  -0.184654  2.400616
C    -0.666018  0.896176  3.100959
C    0.089034  0.379941  4.350602
O    1.066592  -0.416586  4.188187
H    -2.421216  -0.086178  2.402183
H    0.150055  1.241012  2.442202
C    -1.606715  2.108596  3.291174
C    -2.953019  1.959868  4.042261
C    -4.093223  1.361026  3.235666
O    -3.969964  0.431600  2.442136
O    -5.255341  1.939053  3.511942
H    -1.812518  2.503942  2.286636
H    -1.023942  2.898392  3.786761
H    -3.270412  2.947923  4.396746
H    -2.886761  1.326874  4.943796
N    -0.253989  0.811718  5.551836
C    0.398611  0.451957  6.811236
H    -1.029386  1.465400  5.610090
H    0.760061  1.359850  7.308590
H    1.237796  -0.214853  6.605519
H    -0.320398  -0.053640  7.467207
H    -5.968529  1.495579  3.005501
Sr    2.292408  -1.485629  2.566985
29
Lattice="100 0 0 0 100 0 0 0 100" Properties=species:S:1:pos:R:3
C    0.660069  0.476305  0.519545
C    -0.575623  1.058198  1.120004
O    -1.008893  2.188048  0.756323
H    1.049240  -0.387358  1.067272
H    1.427549  1.261904  0.508952
H    0.477594  0.198388  -0.528072
N    -1.268087  0.404940  2.080744
C    -1.444843  -1.028134  2.351036
C    -1.264252  -1.904395  1.110564
O    -1.813188  -1.634344  -0.022296
H    -1.980918  0.988071  2.518396
H    -0.724466  -1.361473  3.114483
C    -2.875868  -1.201186  2.941153
C    -4.075748  -0.915672  1.995609
C    -3.938157  0.358372  1.185301
O    -4.285097  1.479968  1.640700
O    -3.376144  0.290602  0.005836
H    -2.927294  -0.544858  3.822654
H    -2.977128  -2.225369  3.321867
H    -4.973198  -0.827185  2.620012
H    -4.230836  -1.755480  1.306129
N    -0.558705  -3.007617  1.233136
C    -0.376077  -4.026024  0.192793
H    -0.099174  -3.171018  2.126899
H    -0.513259  -5.015316  0.642532
H    0.638736  -3.955724  -0.218749
H    -1.107837  -3.871130  -0.603009
H    -2.509782  -0.800496  -0.036520
Sr    -3.153656  2.787373  -0.044303
29
Lattice="100 0 0 0 100 0 0 0 100" Properties=species:S:1:pos:R:3
C    -0.692386  -0.422219  0.167933
C    -0.348113  -0.248906  1.608557
O    0.822457  -0.425048  2.039316
H    -0.113917  -1.266771  -0.226250
H    -0.376634  0.466572  -0.400016
H    -1.759618  -0.595655  -0.002333
N    -1.312885  0.116567  2.507135
C    -2.270634  1.189343  2.275410
C    -1.517094  2.465533  1.798940
O    -0.270716  2.574873  1.985697
H    -0.962721  0.080430  3.463874
H    -2.958735  0.891382  1.471721
C    -3.135893  1.443744  3.544789
C    -2.486796  1.258745  4.946925
C    -1.235999  2.066851  5.219184
O    -0.122407  1.708475  4.808874
O    -1.303312  3.199702  5.893972
H    -3.981625  0.744843  3.520218
H    -3.568888  2.449676  3.474623
H    -2.229994  0.202389  5.112818
H    -3.262886  1.494027  5.688267
N    -2.188796  3.427708  1.175710
C    -3.608021  3.505819  0.821720
H    -1.615193  4.229685  0.911822
H    -3.694863  3.946635  -0.177120
H    -4.152745  4.140734  1.532597
H    -4.068219  2.514136  0.798617
H    -2.198381  3.383298  6.239877
Sr    1.570486  1.581933  3.111296
29
Lattice="100 0 0 0 100 0 0 0 100" Properties=species:S:1:pos:R:3
C    -1.505016  -1.780163  0.267904
C    -0.672117  -0.939155  1.178821
O    0.595412  -1.002808  1.138937
H    -1.264817  -1.511947  -0.770901
H    -2.581679  -1.659292  0.425975
H    -1.237342  -2.837271  0.393807
N    -1.292740  -0.107584  2.027992
C    -0.633778  0.881341  2.891361
C    -0.012593  0.193304  4.134293
O    1.170242  -0.286071  4.006798
H    -2.308890  -0.124335  2.026809
H    0.250525  1.220916  2.333042
C    -1.509929  2.149429  3.124155
C    -3.040367  2.089410  3.026441
C    -3.793005  1.416388  4.153636
O    -3.279792  0.822756  5.096627
O    -5.108454  1.547876  4.006318
H    -1.193804  2.875522  2.364701
H    -1.219609  2.589232  4.087442
H    -3.398254  1.671969  2.070601
H    -3.408176  3.126564  2.988130
N    -0.687805  0.123900  5.251731
C    -0.193963  -0.489547  6.482429
H    -1.675457  0.479024  5.241084
H    -0.687343  -0.006131  7.330859
H    0.889290  -0.359091  6.561518
H    -0.433530  -1.561384  6.500511
H    -5.564331  1.126575  4.764681
Sr    2.509325  -1.112427  2.379296
29
Lattice="100 0 0 0 100 0 0 0 100" Properties=species:S:1:pos:R:3
C    -1.590772  -2.018366  0.730735
C    -0.767908  -1.011681  1.460938
O    0.506733  -1.055872  1.419734
H    -2.665588  -1.895566  0.897403
H    -1.287234  -3.030288  1.028777
H    -1.384492  -1.926648  -0.345403
N    -1.384056  -0.046704  2.150620
C    -0.650808  1.012779  2.856278
C    0.031070  0.414615  4.107131
O    1.298843  0.251544  4.083477
H    -2.391029  -0.107759  2.303728
H    0.184611  1.276658  2.193214
C    -1.450895  2.332549  3.006902
C    -2.492317  2.558583  4.118737
C    -3.603515  1.540979  4.189725
O    -3.396902  0.323129  4.177482
O    -4.810509  2.077053  4.288558
H    -1.916596  2.515855  2.026908
H    -0.699781  3.125395  3.125023
H    -2.918902  3.560066  3.988181
H    -2.009306  2.565414  5.109603
N    -0.725664  0.036602  5.115374
C    -0.238663  -0.581264  6.346889
H    -1.749165  0.095766  4.957114
H    0.805558  -0.304086  6.513008
H    -0.327481  -1.674701  6.290457
H    -0.847837  -0.226200  7.184416
H    -5.480077  1.366457  4.385123
Sr    2.527683  -0.765310  2.432873
29
Lattice="100 0 0 0 100 0 0 0 100" Properties=species:S:1:pos:R:3
C    0.399242  0.450830  0.830802
C    0.147561  -0.427304  2.008544
O    1.081227  -1.097131  2.538943
H    1.265143  1.084834  1.068232
H    -0.446828  1.092458  0.567468
H    0.688275  -0.157733  -0.037598
N    -1.076541  -0.519143  2.577882
C    -2.413231  -0.417660  1.962326
C    -3.401709  -0.944671  3.000986
O    -3.192182  -2.066660  3.603900
H    -1.046694  -1.049434  3.445410
H    -2.646638  0.636939  1.753813
C    -2.558641  -1.211000  0.628046
C    -2.463202  -2.756853  0.680911
C    -1.230684  -3.256935  1.399031
O    -0.163476  -3.501423  0.781734
O    -1.262410  -3.363386  2.704653
H    -1.806991  -0.820568  -0.069421
H    -3.532689  -0.947952  0.192780
H    -2.427895  -3.122693  -0.351965
H    -3.355337  -3.187852  1.154920
N    -4.491891  -0.262138  3.260882
C    -5.567342  -0.680033  4.168259
H    -4.591844  0.646726  2.812770
H    -6.529550  -0.515903  3.671179
H    -5.526399  -0.078135  5.084690
H    -5.446813  -1.736795  4.415696
H    -2.362819  -2.670118  3.224443
Sr    1.289378  -3.441717  2.672413
29
Lattice="100 0 0 0 100 0 0 0 100" Properties=species:S:1:pos:R:3
C    0.696802  0.134790  0.348581
C    0.104663  -0.036481  1.706782
O    0.145488  -1.145508  2.307620
H    0.245332  -0.598171  -0.333852
H    1.771492  -0.090196  0.393693
H    0.558736  1.140022  -0.063045
N    -0.488302  1.044151  2.287563
C    -0.961182  0.922028  3.652993
C    -2.437339  1.141419  3.922315
O    -2.963776  0.405084  4.853823
H    -0.354841  1.946329  1.837769
H    -0.883984  -0.156650  3.791629
C    -0.050296  1.571369  4.735570
C    -0.085423  0.809540  6.093965
C    -0.003480  -0.668435  5.794023
O    1.110698  -1.240973  5.641627
O    -1.106551  -1.301465  5.489257
H    -0.304848  2.626345  4.900339
H    0.973235  1.538954  4.339244
H    -0.999126  1.034431  6.657861
H    0.776188  1.119974  6.695071
N    -3.183027  2.023763  3.306211
C    -4.610551  2.268716  3.561356
H    -2.739028  2.601726  2.596878
H    -5.014675  1.460714  4.174730
H    -5.137252  2.312996  2.602254
H    -4.727800  3.224828  4.086230
H    -2.290888  -0.314171  5.198066
Sr    0.308102  -2.789382  4.050796
29
Lattice="100 0 0 0 100 0 0 0 100" Properties=species:S:1:pos:R:3
C    -0.430800  0.545122  0.205988
C    -0.278895  0.029681  1.597659
O    0.576194  -0.885117  1.862039
H    -0.720114  -0.280025  -0.459296
H    0.541970  0.912867  -0.148116
H    -1.172698  1.346114  0.131369
N    -1.047447  0.541181  2.556661
C    -0.880642  0.215067  3.975690
C    -1.285456  -1.249525  4.253290
O    -0.350481  -2.095087  4.457974
H    -1.647831  1.387351  2.366830
H    0.199136  0.232300  4.197487
C    -1.557360  1.246206  4.902025
C    -1.129059  2.710754  4.695488
C    -1.873549  3.425745  3.583229
O    -2.324756  2.876194  2.577766
O    -1.982717  4.728562  3.809328
H    -1.300449  0.955476  5.929766
H    -2.648940  1.184106  4.831608
H    -0.051460  2.797998  4.477426
H    -1.282221  3.273721  5.624405
N    -2.544805  -1.660152  4.259926
C    -3.788723  -0.939245  3.969586
H    -2.649640  -2.647154  4.498084
H    -3.612795  -0.111607  3.278045
H    -4.251060  -0.568987  4.893185
H    -4.480452  -1.641821  3.493153
H    -2.443584  5.152506  3.054930
Sr    1.454949  -2.549381  3.108556
29
Lattice="100 0 0 0 100 0 0 0 100" Properties=species:S:1:pos:R:3
C    -1.233722  -1.070323  0.381666
C    -0.909254  -0.623940  1.768699
O    0.282603  -0.601592  2.179513
H    -0.592833  -0.536423  -0.331182
H    -2.283882  -0.928092  0.106982
H    -0.986701  -2.139494  0.299628
N    -1.927437  -0.276641  2.578778
C    -1.885477  0.136989  3.996773
C    -1.057064  1.432939  4.190692
O    0.194127  1.374310  4.360390
H    -2.854850  -0.322577  2.166564
H    -2.932750  0.376869  4.217874
C    -1.438047  -0.939022  5.031976
C    -1.515465  -2.409823  4.611703
C    -0.354463  -3.007140  3.859676
O    -0.398288  -3.816710  2.984816
O    0.931145  -2.586126  4.365913
H    -2.082117  -0.802248  5.910313
H    -0.432715  -0.707839  5.408612
H    -2.418153  -2.639238  4.033347
H    -1.585473  -3.018661  5.529360
N    -1.719668  2.580151  4.187400
C    -1.114874  3.902964  4.355453
H    -2.727516  2.547559  4.055461
H    -0.120470  3.791044  4.793935
H    -1.746299  4.500342  5.021492
H    -1.035897  4.409843  3.385151
H    1.525716  -3.307887  4.069266
Sr    1.830824  -0.208233  3.820750
29
Lattice="100 0 0 0 100 0 0 0 100" Properties=species:S:1:pos:R:3
C    -1.445858  -0.462046  0.067907
C    -1.049509  -0.321221  1.502178
O    0.143375  -0.515146  1.864379
H    -1.166036  -1.464421  -0.283504
H    -0.868611  0.255680  -0.531508
H    -2.513386  -0.301272  -0.113460
N    -2.008267  0.000764  2.392189
C    -1.890299  0.231678  3.847118
C    -0.985748  1.459463  4.130515
O    0.270960  1.330434  4.162788
H    -2.941319  0.122232  2.008616
H    -2.913476  0.487118  4.147152
C    -1.423573  -0.969946  4.727903
C    -1.343236  -2.368326  4.082630
C    -0.198745  -3.193338  4.610132
O    -0.220575  -4.275971  5.098731
O    1.083853  -2.528202  4.445212
H    -2.101947  -1.020050  5.588236
H    -0.453790  -0.707273  5.167709
H    -1.205339  -2.309484  2.994480
H    -2.253519  -2.951125  4.256336
N    -1.589128  2.619962  4.342484
C    -0.909104  3.886088  4.622077
H    -2.605468  2.640273  4.312722
H    -1.416565  4.387817  5.452965
H    -0.940403  4.535050  3.737683
H    0.129618  3.683928  4.893012
H    1.711035  -3.184572  4.816760
Sr    1.801061  -0.301095  3.438557
29
Lattice="100 0 0 0 100 0 0 0 100" Properties=species:S:1:pos:R:3
C    0.352148  0.147488  -0.094463
C    0.202890  0.055788  1.391332
O    1.217368  -0.186209  2.117129
H    1.151558  0.855841  -0.345594
H    -0.566822  0.440299  -0.612481
H    0.670699  -0.836643  -0.468536
N    -1.021064  0.231622  1.907483
C    -1.538995  -0.004031  3.270354
C    -1.036631  0.999363  4.325924
O    0.199977  1.288725  4.455460
H    -1.743665  0.437545  1.222820
H    -2.614698  0.179509  3.170472
C    -1.378113  -1.477794  3.718353
C    -2.147514  -1.859549  5.000941
C    -3.627427  -1.514290  4.965373
O    -4.063506  -0.373415  4.831884
O    -4.405159  -2.585006  5.100792
H    -0.317041  -1.723176  3.864221
H    -1.726401  -2.102827  2.883925
H    -1.726046  -1.344267  5.877750
H    -2.027551  -2.934456  5.175319
N    -1.969776  1.489756  5.114943
C    -1.749938  2.409225  6.226419
H    -2.912052  1.068706  5.006407
H    -2.485939  3.218948  6.167441
H    -0.741595  2.825424  6.172692
H    -1.883631  1.884765  7.181667
H    -5.344488  -2.302004  5.100318
Sr    2.313226  0.735779  3.870950
29
Lattice="100 0 0 0 100 0 0 0 100" Properties=species:S:1:pos:R:3
C    0.118687  -0.819525  -0.320900
C    0.067340  -0.396481  1.113159
O    1.144548  -0.212988  1.762141
H    0.588660  -1.812846  -0.369658
H    0.762921  -0.136735  -0.888998
H    -0.864324  -0.871039  -0.800193
N    -1.138072  -0.233067  1.674969
C    -1.514901  -0.030575  3.085147
C    -1.127332  1.330026  3.690986
O    -0.009560  1.899298  3.458030
H    -1.923658  -0.379947  1.047352
H    -2.609463  -0.026391  3.057405
C    -1.080572  -1.197209  4.026331
C    -2.190574  -2.224499  4.264075
C    -3.407345  -1.652581  4.971413
O    -3.631704  -0.456004  5.124504
O    -4.222876  -2.614148  5.397016
H    -0.768809  -0.780520  4.994227
H    -0.202104  -1.701448  3.604532
H    -1.810911  -3.065347  4.860793
H    -2.535799  -2.679268  3.321110
N    -2.017273  1.824812  4.526806
C    -1.863598  3.051305  5.303246
H    -2.817652  1.207765  4.740533
H    -2.825473  3.574184  5.327448
H    -1.111475  3.693558  4.838938
H    -1.565537  2.816016  6.333776
H    -5.005232  -2.207806  5.824946
Sr    2.137372  1.497426  2.875522
29
Lattice="100 0 0 0 100 0 0 0 100" Properties=species:S:1:pos:R:3
C    1.078276  0.031940  1.392939
C    0.349137  -0.063588  2.691034
O    0.962005  -0.298920  3.770602
H    0.419881  0.031417  0.518548
H    1.753878  -0.831457  1.324982
H    1.710197  0.930918  1.377884
N    -0.993245  0.085392  2.756490
C    -1.929569  0.858897  1.931050
C    -1.284080  2.066620  1.258946
O    -0.483145  2.863479  1.882958
H    -1.376224  -0.174116  3.665096
H    -2.368918  0.217179  1.155555
C    -3.082188  1.325446  2.871316
C    -2.718959  2.344272  3.987262
C    -1.454531  2.004291  4.753652
O    -1.461172  1.216524  5.736247
O    -0.317814  2.493791  4.331034
H    -3.503569  0.411983  3.316522
H    -3.883535  1.759262  2.259556
H    -3.553467  2.363004  4.699034
H    -2.615027  3.353855  3.569272
N    -1.573049  2.363992  0.009549
C    -2.422864  1.631494  -0.939943
H    -1.161958  3.239999  -0.319227
H    -2.290137  2.088244  -1.924345
H    -3.481153  1.706486  -0.661923
H    -2.123971  0.579140  -1.007986
H    -0.394305  2.726119  2.954561
Sr    0.936138  0.909464  5.807045
29
Lattice="100 0 0 0 100 0 0 0 100" Properties=species:S:1:pos:R:3
C    0.183501  0.372422  1.140812
C    -0.138695  -0.577383  2.243542
O    0.771721  -1.222705  2.840276
H    0.593380  -0.175451  0.280612
H    0.983843  1.036317  1.496658
H    -0.665607  0.982751  0.819231
N    -1.408479  -0.765498  2.670979
C    -2.674196  -0.694867  1.918800
C    -3.737115  -1.331682  2.806476
O    -3.507499  -2.455470  3.404194
H    -1.441380  -1.339900  3.509809
H    -2.937698  0.354455  1.732927
C    -2.639411  -1.430077  0.542496
C    -2.459048  -2.969109  0.542364
C    -1.276740  -3.436227  1.361526
O    -0.139886  -3.588061  0.847791
O    -1.433801  -3.614230  2.650139
H    -1.845938  -0.965534  -0.056145
H    -3.578477  -1.199900  0.019913
H    -2.299119  -3.283917  -0.495621
H    -3.366958  -3.470326  0.904294
N    -4.919632  -0.783760  2.964112
C    -5.405599  0.502898  2.444735
H    -5.571766  -1.336616  3.524585
H    -4.746730  1.323218  2.751775
H    -6.395716  0.680433  2.872601
H    -5.500028  0.475622  1.352567
H    -2.612693  -2.999573  3.089221
Sr    1.103925  -3.557221  2.885565
29
Lattice="100 0 0 0 100 0 0 0 100" Properties=species:S:1:pos:R:3
C    -0.892925  -1.379227  0.377293
C    -0.565721  -0.493342  1.535775
O    0.651339  -0.237391  1.816220
H    -0.386302  -2.344512  0.513892
H    -0.488889  -0.936157  -0.543236
H    -1.966790  -1.547590  0.250157
N    -1.577178  0.012225  2.242338
C    -1.569782  0.743145  3.526256
C    -0.867333  2.107669  3.469326
O    0.396966  2.220201  3.409314
H    -2.508754  -0.370064  2.053883
H    -2.635561  0.938215  3.692110
C    -1.083710  -0.105668  4.721426
C    -1.712526  -1.510585  4.820563
C    -3.216096  -1.563936  4.593981
O    -3.780654  -1.053690  3.634103
O    -3.843628  -2.259245  5.543259
H    -1.302661  0.467227  5.634335
H    0.009040  -0.225883  4.688488
H    -1.469825  -1.945177  5.796548
H    -1.271329  -2.177905  4.063771
N    -1.648731  3.173941  3.543358
C    -1.184921  4.561456  3.570416
H    -2.653721  3.019880  3.571761
H    -1.870605  5.148889  4.188803
H    -1.171393  4.980323  2.555693
H    -0.179771  4.602490  3.998237
H    -4.797808  -2.308361  5.322537
Sr    2.239296  1.126111  2.626212
29
Lattice="100 0 0 0 100 0 0 0 100" Properties=species:S:1:pos:R:3
C    0.813592  -0.180479  0.206377
C    0.394548  -0.054026  1.632658
O    1.188354  -0.322291  2.577049
H    1.663648  0.490708  0.020774
H    0.013985  0.052067  -0.504668
H    1.168714  -1.204251  0.026437
N    -0.874974  0.360353  1.890102
C    -1.270385  0.582793  3.268414
C    -2.427308  -0.218882  3.834593
O    -2.264218  -0.681490  5.039014
H    -1.438486  0.668171  1.103423
H    -0.430013  0.114853  3.781067
C    -1.289124  2.063167  3.747555
C    -0.912677  2.199777  5.253019
C    0.299419  1.334126  5.510860
O    1.464405  1.772730  5.307621
O    0.118726  0.061255  5.754890
H    -2.260362  2.542172  3.568359
H    -0.543901  2.596830  3.142737
H    -1.742232  1.897029  5.904397
H    -0.674560  3.248131  5.463854
N    -3.578421  -0.450433  3.252338
C    -4.047351  0.034921  1.951614
H    -4.228317  -1.022953  3.796540
H    -3.673611  1.046453  1.758445
H    -5.139940  0.086432  1.983028
H    -3.754102  -0.651757  1.147534
H    -1.326391  -0.435059  5.426195
Sr    2.339216  -0.330223  4.675275
29
Lattice="100 0 0 0 100 0 0 0 100" Properties=species:S:1:pos:R:3
C    -0.849964  2.056922  2.526735
C    -0.021690  1.008393  1.878677
O    1.217047  1.373612  1.633469
H    -1.378591  1.669124  3.406182
H    -1.596656  2.441199  1.815256
H    -0.208464  2.889662  2.829279
N    -0.439606  -0.191221  1.552068
C    -1.814488  -0.697359  1.646293
C    -1.883639  -1.893054  2.625719
O    -1.039430  -2.826929  2.612245
H    0.208999  -0.870411  1.061119
H    -2.441833  0.104051  2.051982
C    -2.374891  -1.080355  0.232771
C    -1.346925  -1.484827  -0.853475
C    -0.436416  -2.590180  -0.372819
O    -0.801703  -3.798454  -0.442208
O    0.658425  -2.264211  0.249689
H    -2.932226  -0.216035  -0.149813
H    -3.106490  -1.889108  0.363959
H    -0.746999  -0.620010  -1.164051
H    -1.908969  -1.835263  -1.727295
N    -2.920822  -1.898852  3.456475
C    -3.215276  -2.989226  4.389777
H    -3.573790  -1.121416  3.424490
H    -4.037405  -2.676919  5.038734
H    -2.334783  -3.207174  5.004082
H    -3.513918  -3.893387  3.844452
H    1.747215  0.704377  1.154005
Sr    0.427642  -4.333031  1.490735
29
Lattice="100 0 0 0 100 0 0 0 100" Properties=species:S:1:pos:R:3
C    0.555146  0.367071  -0.232461
C    0.066476  1.075092  0.989113
O    0.551092  2.214637  1.298633
H    0.098433  -0.617611  -0.370538
H    1.646258  0.257609  -0.168824
H    0.346894  0.986075  -1.116162
N    -0.879015  0.478964  1.714759
C    -1.398124  0.820497  3.054540
C    -2.002168  2.229978  3.150510
O    -1.285814  3.269883  3.288286
H    -1.014470  -0.526394  1.540433
H    -2.234756  0.120540  3.183388
C    -0.371615  0.533541  4.183604
C    -0.434407  -0.887030  4.768009
C    -0.322771  -2.051915  3.797966
O    -0.676670  -2.042687  2.624929
O    0.168825  -3.132434  4.405616
H    -0.551351  1.229464  5.015028
H    0.640215  0.745211  3.807991
H    -1.392180  -1.031763  5.296662
H    0.337107  -1.000405  5.539950
N    -3.325059  2.304106  3.146136
C    -4.101820  3.536048  3.286899
H    -3.846105  1.439727  3.021448
H    -5.029687  3.307444  3.820246
H    -4.350667  3.948294  2.300192
H    -3.524110  4.268001  3.857507
H    0.155946  -3.884799  3.777691
Sr    0.636027  4.146015  2.420075
29
Lattice="100 0 0 0 100 0 0 0 100" Properties=species:S:1:pos:R:3
C    0.922670  -0.816556  0.409847
C    0.493374  0.462429  1.049391
O    1.332067  1.374771  1.308171
H    1.541834  -0.602256  -0.470311
H    0.088162  -1.464448  0.122481
H    1.561548  -1.360976  1.121418
N    -0.812655  0.629550  1.337644
C    -1.406299  1.699555  2.158307
C    -1.422133  3.117969  1.543608
O    -2.022230  4.008141  2.113479
H    -1.425442  -0.148729  1.106936
H    -2.478420  1.460737  2.209441
C    -0.842185  1.623626  3.614142
C    -1.121883  2.795539  4.557479
C    -0.289719  4.023698  4.290947
O    0.690437  4.017072  3.520764
O    -0.554875  5.148083  4.912694
H    0.241020  1.457382  3.567838
H    -1.270329  0.718071  4.061904
H    -0.871200  2.474732  5.584445
H    -2.184078  3.076954  4.578361
N    -0.693415  3.362573  0.365743
C    -1.034692  4.598507  -0.383632
H    -0.613696  2.536551  -0.230615
H    -0.362623  4.687376  -1.244092
H    -0.925313  5.468592  0.272710
H    -2.072133  4.579549  -0.740724
H    -1.339322  5.085777  5.493392
Sr    1.818831  3.613580  1.546191
29
Lattice="100 0 0 0 100 0 0 0 100" Properties=species:S:1:pos:R:3
C    -1.066770  0.923865  1.010856
C    -0.720827  0.513369  2.401603
O    0.332160  0.966321  2.973935
H    -1.201430  2.014437  0.984890
H    -1.977455  0.440898  0.643388
H    -0.230023  0.690474  0.339025
N    -1.527708  -0.325239  3.047181
C    -1.317531  -0.682686  4.448019
C    -0.052827  -1.557095  4.619010
O    0.938319  -1.015931  5.218118
H    -2.408663  -0.705458  2.621219
H    -1.020381  0.242400  4.965009
C    -2.615541  -1.092065  5.187531
C    -3.470696  -2.312518  4.819357
C    -4.162915  -2.278076  3.472335
O    -3.787678  -1.631292  2.494618
O    -5.234020  -3.063560  3.449056
H    -3.254735  -0.197096  5.154145
H    -2.332078  -1.206714  6.243600
H    -4.250313  -2.414850  5.586983
H    -2.909445  -3.256070  4.878816
N    0.078896  -2.787401  4.144837
C    -0.789543  -3.584104  3.277469
H    0.976627  -3.214258  4.378882
H    -1.234819  -4.416817  3.835066
H    -0.177369  -4.000733  2.468907
H    -1.570784  -2.967034  2.830986
H    -5.640842  -3.032117  2.557703
Sr    1.955717  0.949352  4.550835
29
Lattice="100 0 0 0 100 0 0 0 100" Properties=species:S:1:pos:R:3
C    0.459172  1.653555  0.972602
C    0.279097  0.642330  2.058480
O    1.161397  0.524316  2.970029
H    -0.346548  1.642843  0.232057
H    1.418619  1.469138  0.470216
H    0.521781  2.655747  1.418429
N    -0.823313  -0.109145  2.036768
C    -1.178476  -1.294200  2.843182
C    -1.336919  -0.998759  4.338997
O    -0.328514  -0.836630  5.100218
H    -1.394319  -0.068386  1.187319
H    -2.167668  -1.554885  2.457154
C    -0.272480  -2.518074  2.589377
C    -0.032108  -2.845504  1.101309
C    -1.268399  -2.790613  0.216073
O    -2.048888  -1.846775  0.188235
O    -1.384681  -3.874629  -0.552037
H    -0.742053  -3.377570  3.089995
H    0.707872  -2.382636  3.068845
H    0.435899  -3.832836  1.021040
H    0.679841  -2.127076  0.665596
N    -2.556919  -0.960035  4.853303
C    -3.853283  -1.117322  4.178819
H    -2.582997  -0.819668  5.863702
H    -4.633963  -0.823530  4.885974
H    -4.024481  -2.161771  3.889677
H    -3.925320  -0.465781  3.301482
H    -2.161599  -3.765345  -1.140254
Sr    1.787504  0.005325  5.066220
29
Lattice="100 0 0 0 100 0 0 0 100" Properties=species:S:1:pos:R:3
C    0.580624  1.015224  0.391414
C    0.396325  0.458023  1.766975
O    1.402611  0.052868  2.426937
H    1.016596  0.232190  -0.245491
H    1.306206  1.838386  0.422798
H    -0.347444  1.370684  -0.067812
N    -0.849686  0.401552  2.259140
C    -1.366063  -0.235371  3.488938
C    -0.951086  0.485212  4.774218
O    0.278507  0.580588  5.107224
H    -1.569195  0.770581  1.643596
H    -2.454082  -0.155589  3.400224
C    -1.061147  -1.748115  3.598946
C    -1.816208  -2.605187  2.579490
C    -3.324068  -2.581740  2.780528
O    -3.909353  -1.796121  3.508670
O    -3.924931  -3.523767  2.047563
H    -1.342802  -2.064073  4.613933
H    0.017454  -1.931421  3.492550
H    -1.477166  -3.648218  2.641738
H    -1.605373  -2.297406  1.543039
N    -1.885068  0.956366  5.581936
C    -3.348199  0.950194  5.429745
H    -1.520050  1.386464  6.432771
H    -3.784882  1.045799  6.428163
H    -3.696708  0.011567  4.986381
H    -3.675642  1.804589  4.823673
H    -4.891820  -3.470463  2.195815
Sr    2.402797  0.129875  4.458310
29
Lattice="100 0 0 0 100 0 0 0 100" Properties=species:S:1:pos:R:3
C    -1.282179  2.223790  2.057644
C    -0.340800  1.161766  1.620559
O    0.894152  1.575214  1.442782
H    -1.898359  1.897949  2.904290
H    -1.950315  2.497960  1.226828
H    -0.715167  3.114637  2.343531
N    -0.660582  -0.092536  1.409128
C    -2.009907  -0.665364  1.440922
C    -2.117812  -1.739924  2.544389
O    -1.159078  -2.514235  2.815273
H    0.070464  -0.780736  1.075044
H    -2.712180  0.138623  1.680555
C    -2.409649  -1.256517  0.043292
C    -1.257923  -1.768027  -0.858830
C    -0.348941  -2.726260  -0.123009
O    -0.660292  -3.945592  -0.003323
O    0.679865  -2.239797  0.506752
H    -2.942011  -0.475017  -0.513139
H    -3.128977  -2.069847  0.209323
H    -0.667517  -0.929060  -1.248004
H    -1.711022  -2.285069  -1.713170
N    -3.283433  -1.847976  3.176466
C    -4.505286  -1.054379  2.995646
H    -3.319109  -2.596325  3.867450
H    -5.266126  -1.452071  3.672663
H    -4.889132  -1.132342  1.971437
H    -4.341246  -0.001399  3.258285
H    1.502149  0.891111  1.094716
Sr    0.469835  -4.082182  2.062726
29
Lattice="100 0 0 0 100 0 0 0 100" Properties=species:S:1:pos:R:3
C    -0.130095  -0.264577  0.023299
C    0.020592  -0.174571  1.507410
O    1.152119  -0.381649  2.045776
H    0.594054  0.405203  -0.458685
H    -1.137133  -0.023200  -0.331592
H    0.122867  -1.287158  -0.291548
N    -1.063936  0.125093  2.235244
C    -1.242242  0.132795  3.704193
C    -0.423846  1.242191  4.379967
O    0.828509  1.098142  4.584877
H    -1.919537  0.264206  1.703957
H    -2.301709  0.363162  3.858143
C    -1.017074  -1.252996  4.343396
C    -1.376657  -1.347713  5.833992
C    -2.835186  -1.046265  6.144156
O    -3.528976  -0.268504  5.508415
O    -3.253048  -1.721468  7.219156
H    0.024742  -1.581405  4.211657
H    -1.628560  -1.966040  3.772618
H    -0.772529  -0.653962  6.442600
H    -1.137267  -2.352215  6.204199
N    -1.030773  2.345584  4.782476
C    -2.442506  2.735635  4.646373
H    -0.413108  3.021347  5.233885
H    -2.613934  3.591619  5.304771
H    -3.103605  1.918576  4.955778
H    -2.662985  3.041879  3.616131
H    -4.183497  -1.475174  7.403764
Sr    2.645421  0.069978  3.680802
29
Lattice="100 0 0 0 100 0 0 0 100" Properties=species:S:1:pos:R:3
C    0.621276  0.815920  0.357430
C    0.065015  1.007399  1.728173
O    0.541240  1.919347  2.499747
H    1.691830  0.579926  0.433378
H    0.535765  1.754264  -0.207011
H    0.118276  0.016825  -0.195847
N    -0.917266  0.228426  2.143025
C    -1.558285  0.245744  3.453318
C    -2.240837  -1.152314  3.536020
O    -2.614714  -1.668098  2.485544
H    -1.322262  -0.504760  1.539750
H    -0.786659  0.373604  4.228071
C    -2.621535  1.375946  3.522382
C    -3.081878  1.764802  4.928357
C    -2.102004  2.593992  5.719475
O    -1.030787  3.021906  5.250896
O    -2.371634  2.910779  6.968421
H    -3.496308  1.055116  2.940854
H    -2.229965  2.266250  3.011118
H    -3.363642  0.881761  5.526655
H    -4.009106  2.360471  4.859052
N    -2.434682  -1.669457  4.766298
C    -3.084670  -2.968672  4.965019
H    -1.913793  -1.280624  5.544858
H    -3.529662  -2.997595  5.964288
H    -2.365184  -3.791333  4.861632
H    -3.867756  -3.090916  4.211254
H    -3.234987  2.565848  7.272951
Sr    0.866643  3.512077  4.009359
29
Lattice="100 0 0 0 100 0 0 0 100" Properties=species:S:1:pos:R:3
C    -1.630059  -1.874369  0.490819
C    -0.956354  -0.725582  1.181615
O    0.271448  -0.561242  1.164112
H    -1.275617  -2.808849  0.947211
H    -1.310422  -1.895160  -0.558353
H    -2.724021  -1.847324  0.539812
N    -1.769406  0.160548  1.849900
C    -1.316510  1.229915  2.736641
C    -0.486470  2.368892  2.119392
O    -0.676975  3.547278  2.606135
H    -2.771566  0.044028  1.749304
H    -2.239227  1.734438  3.052780
C    -0.571449  0.703036  4.003036
C    -1.489060  0.370554  5.180431
C    -2.068871  1.571474  5.888538
O    -1.828455  2.746595  5.551675
O    -2.869094  1.401599  6.918609
H    0.180217  1.435979  4.328360
H    -0.003972  -0.190726  3.717742
H    -0.937162  -0.214676  5.935941
H    -2.324440  -0.281860  4.871823
N    0.405616  2.100954  1.202832
C    1.275934  3.070179  0.546605
H    0.528265  1.070279  1.021292
H    2.298595  2.978323  0.935552
H    0.906561  4.085151  0.713112
H    1.293652  2.857212  -0.527876
H    -3.007055  0.459977  7.145685
Sr    -1.256714  4.699754  4.431747
29
Lattice="100 0 0 0 100 0 0 0 100" Properties=species:S:1:pos:R:3
C    0.086948  -1.223012  -0.301768
C    0.166355  -0.711879  1.097715
O    1.257326  -0.776854  1.750078
H    0.740634  -0.594368  -0.925304
H    -0.919613  -1.204245  -0.727907
H    0.488165  -2.242542  -0.355709
N    -0.898032  -0.153671  1.694705
C    -2.331603  -0.323329  1.385070
C    -3.097727  0.597373  2.344259
O    -3.013764  0.387564  3.585851
H    -0.699597  0.236572  2.616178
H    -2.509212  -0.022103  0.345693
C    -2.862512  -1.786682  1.616619
C    -1.924482  -2.772673  2.338288
C    -1.115773  -2.292910  3.525124
O    0.032706  -2.803488  3.706589
O    -1.533278  -1.395106  4.341689
H    -3.100928  -2.228628  0.641828
H    -3.817367  -1.717332  2.152217
H    -1.212143  -3.227576  1.639429
H    -2.537188  -3.613073  2.706583
N    -3.857707  1.553681  1.832075
C    -4.702249  2.452561  2.623084
H    -3.853481  1.680925  0.823791
H    -4.739693  2.090544  3.653248
H    -5.710872  2.467467  2.195670
H    -4.286693  3.467569  2.605578
H    -2.317530  -0.681690  3.993298
Sr    2.150662  -2.017945  3.487442
29
Lattice="100 0 0 0 100 0 0 0 100" Properties=species:S:1:pos:R:3
C    -0.515556  -1.184250  0.611045
C    -1.042323  -0.709326  1.933651
O    -1.247725  -1.436488  2.896286
H    -0.219257  -0.373488  -0.064463
H    -1.296534  -1.780864  0.118834
H    0.334329  -1.855108  0.780986
N    -1.342688  0.664523  2.022189
C    -1.736142  1.175385  3.315356
C    -3.139320  1.771234  3.355005
O    -3.622384  2.114046  4.490578
H    -0.889647  1.287446  1.358087
H    -1.836805  0.243760  3.912177
C    -0.671064  2.086509  3.973391
C    0.369191  1.294205  4.771672
C    -0.160978  0.712303  6.058398
O    -1.245754  1.065482  6.562516
O    0.534166  -0.185915  6.715139
H    -1.145421  2.834559  4.622675
H    -0.155107  2.662419  3.193413
H    1.217973  1.943446  5.049518
H    0.802844  0.480774  4.168322
N    -3.824512  1.855882  2.235625
C    -5.198708  2.328367  2.089381
H    -3.344390  1.486703  1.413010
H    -5.243386  3.063361  1.277942
H    -5.523935  2.795181  3.021838
H    -5.859998  1.487417  1.845327
H    1.366301  -0.431360  6.263186
Sr    -3.411169  1.835381  6.723937
29
Lattice="100 0 0 0 100 0 0 0 100" Properties=species:S:1:pos:R:3
C    0.304326  -0.143257  0.116282
C    -0.357402  0.653164  1.192417
O    -0.438810  1.918095  1.103930
H    0.371948  -1.212217  0.342970
H    1.309753  0.252865  -0.074582
H    -0.270738  -0.013200  -0.812314
N    -0.874731  0.001350  2.242630
C    -1.732928  0.566868  3.301640
C    -0.861481  1.287858  4.356147
O    -0.355948  2.419911  4.050305
H    -0.765493  -1.010756  2.251846
H    -2.337678  1.361316  2.835326
C    -2.660651  -0.545895  3.808049
C    -3.728081  -0.096635  4.833704
C    -3.789537  -0.944962  6.093225
O    -4.784361  -1.329449  6.637252
O    -2.515953  -1.208148  6.578709
H    -2.053119  -1.365365  4.220823
H    -3.167468  -0.964142  2.928337
H    -4.730331  -0.111603  4.394817
H    -3.556761  0.939244  5.170332
N    -0.649447  0.737588  5.531622
C    0.164123  1.355431  6.581584
H    -1.152017  -0.122795  5.788655
H    0.090252  0.736055  7.478799
H    -0.200187  2.365021  6.805832
H    1.213424  1.413390  6.268477
H    -2.623828  -1.748227  7.388051
Sr    -0.056295  3.824750  2.276961
29
Lattice="100 0 0 0 100 0 0 0 100" Properties=species:S:1:pos:R:3
C    -0.980723  -0.482902  -0.151473
C    -0.649538  0.486521  0.937451
O    0.455335  1.112490  0.918110
H    -0.847002  -0.004136  -1.129571
H    -1.993299  -0.893497  -0.083108
H    -0.259576  -1.312374  -0.102026
N    -1.547835  0.657035  1.917906
C    -1.426191  1.345570  3.219217
C    -1.385824  2.881209  3.120409
O    -0.541964  3.479748  2.378413
H    -2.396441  0.106242  1.817749
H    -2.364738  1.086283  3.725692
C    -0.271657  0.803288  4.095262
C    -0.399575  1.216052  5.574227
C    -1.691544  0.684510  6.174617
O    -1.889135  -0.456456  6.496674
O    -2.660719  1.666484  6.251204
H    0.702302  1.129338  3.704704
H    -0.290988  -0.293152  4.024422
H    -0.331223  2.303437  5.705633
H    0.425281  0.757969  6.133521
N    -2.225894  3.535073  3.901792
C    -2.305358  4.987294  4.044742
H    -2.787646  2.976320  4.550882
H    -3.341507  5.308578  3.886857
H    -1.657525  5.464988  3.307228
H    -1.995248  5.277219  5.056646
H    -3.436818  1.260924  6.692344
Sr    1.286819  3.209722  1.050628
29
Lattice="100 0 0 0 100 0 0 0 100" Properties=species:S:1:pos:R:3
C    -0.617225  0.101377  -0.195845
C    -0.364247  -0.827289  0.950191
O    0.534813  -1.737424  0.853059
H    -0.968247  -0.491241  -1.052832
H    0.315900  0.591911  -0.503484
H    -1.367198  0.865702  0.030445
N    -1.085796  -0.678104  2.047721
C    -1.191924  -1.532970  3.228733
C    -2.423368  -0.919991  3.972159
O    -2.715760  0.255766  3.724951
H    -1.763878  0.102251  2.136125
H    -1.401121  -2.565114  2.910266
C    0.048319  -1.549190  4.157123
C    0.639844  -0.175116  4.498089
C    1.692116  0.320899  3.540879
O    2.373929  -0.437187  2.825489
O    1.959112  1.607869  3.467927
H    0.828037  -2.191477  3.724517
H    -0.250938  -2.043919  5.089941
H    1.148838  -0.229189  5.476939
H    -0.146810  0.586298  4.615549
N    -3.047681  -1.708993  4.856025
C    -4.195491  -1.273366  5.653902
H    -2.773658  -2.684472  4.921159
H    -3.996333  -1.436711  6.719328
H    -5.092545  -1.833365  5.363527
H    -4.360170  -0.208635  5.469984
H    1.399595  2.143359  4.065446
Sr    2.731298  -2.021867  1.179362
29
Lattice="100 0 0 0 100 0 0 0 100" Properties=species:S:1:pos:R:3
C    -0.007859  0.790798  0.030574
C    -0.429067  0.506605  1.435917
O    0.027366  1.222819  2.399169
H    1.081942  0.671318  -0.046380
H    -0.238858  1.834232  -0.221638
H    -0.488888  0.131227  -0.698209
N    -1.270541  -0.488388  1.654063
C    -1.696243  -1.080472  2.919166
C    -1.761370  -2.610618  2.570287
O    -1.905693  -2.913760  1.385705
H    -1.515140  -1.141296  0.884501
H    -0.946308  -0.872394  3.695986
C    -3.112522  -0.627778  3.341715
C    -3.308071  0.876902  3.663760
C    -2.664903  1.301545  4.956178
O    -1.565105  1.883513  5.009807
O    -3.245326  1.029391  6.107211
H    -3.429419  -1.242156  4.196986
H    -3.802951  -0.873296  2.522777
H    -4.388965  1.075594  3.720266
H    -2.908401  1.498948  2.854134
N    -1.703377  -3.471195  3.598079
C    -1.810267  -4.922486  3.432196
H    -1.524580  -3.114047  4.530579
H    -2.578407  -5.319607  4.105407
H    -0.850115  -5.405623  3.650598
H    -2.090187  -5.130319  2.396176
H    -4.126591  0.620055  6.000539
Sr    0.452738  2.569307  4.111250
29
Lattice="100 0 0 0 100 0 0 0 100" Properties=species:S:1:pos:R:3
C    0.181714  -0.958857  0.566370
C    0.062326  -0.258185  1.886900
O    1.045974  0.207194  2.483352
H    0.745766  -0.321384  -0.125245
H    -0.779234  -1.229490  0.115692
H    0.775358  -1.872053  0.712206
N    -1.201275  -0.146126  2.416000
C    -1.518790  0.292673  3.777390
C    -1.218326  1.780420  4.061060
O    -2.131486  2.486789  4.630588
H    -1.970566  -0.518978  1.870290
H    -2.611908  0.217909  3.853311
C    -0.876173  -0.660764  4.824543
C    -1.121039  -0.331006  6.318932
C    -2.570948  -0.396111  6.723877
O    -3.301626  0.612248  6.774149
O    -3.135357  -1.551287  7.004331
H    0.210591  -0.670358  4.673585
H    -1.233597  -1.674528  4.594940
H    -0.744931  0.670890  6.562537
H    -0.539436  -1.044151  6.921330
N    -0.040327  2.253497  3.744140
C    0.398757  3.633147  3.918025
H    0.598649  1.540324  3.289633
H    0.992235  3.732258  4.836943
H    -0.462355  4.306074  3.962911
H    1.032309  3.906828  3.068110
H    -2.502991  -2.296680  6.991119
Sr    -3.780509  2.777396  6.105783
29
Lattice="100 0 0 0 100 0 0 0 100" Properties=species:S:1:pos:R:3
C    -0.391260  -0.208525  -0.340877
C    -0.249511  -0.199573  1.144932
O    0.878977  0.049105  1.687227
H    0.304007  -0.946621  -0.764339
H    -0.101104  0.772465  -0.741117
H    -1.407298  -0.442041  -0.675560
N    -1.315689  -0.462268  1.902743
C    -1.318787  -0.476083  3.370252
C    -2.350746  -1.488079  3.951680
O    -2.872298  -1.241532  5.034980
H    -2.208357  -0.588661  1.428383
H    -0.323648  -0.837835  3.673236
C    -1.557860  0.947187  3.928110
C    -1.219345  1.126805  5.411091
C    0.236263  1.119841  5.757279
O    1.151052  1.076300  4.903889
O    0.613086  1.162365  7.015925
H    -2.618130  1.199218  3.796963
H    -0.986892  1.665075  3.321619
H    -1.737103  0.346219  5.996852
H    -1.630131  2.085335  5.773112
N    -2.596964  -2.598107  3.221401
C    -3.507154  -3.645943  3.688800
H    -2.029633  -2.796382  2.404515
H    -3.940308  -4.156677  2.823387
H    -4.304240  -3.183679  4.278247
H    -2.981853  -4.375957  4.318618
H    -0.145018  1.184082  7.634623
Sr    2.486892  0.815498  3.068195
29
Lattice="100 0 0 0 100 0 0 0 100" Properties=species:S:1:pos:R:3
C    0.370717  0.533783  -0.288620
C    -0.116179  -0.445206  0.713617
O    0.297966  -1.662358  0.570216
H    -0.066313  1.528813  -0.161045
H    0.144086  0.157444  -1.295946
H    1.466174  0.602217  -0.219298
N    -0.935760  -0.054511  1.691834
C    -1.409218  -0.980797  2.717747
C    -2.911060  -1.145839  2.979082
O    -3.297126  -2.352737  3.048508
H    -1.130129  0.942573  1.746319
H    -1.244725  -1.943998  2.242546
C    -0.564567  -0.984622  4.022696
C    0.570821  -2.051836  3.971018
C    -0.085735  -3.350176  3.570069
O    -0.646727  -4.077084  4.436869
O    -0.276059  -3.589137  2.299611
H    -1.215623  -1.208942  4.878178
H    -0.132962  0.008531  4.201560
H    1.021698  -2.145468  4.964985
H    1.355102  -1.770685  3.256670
N    -3.745098  -0.136176  3.173345
C    -3.433302  1.292582  3.234133
H    -4.717242  -0.405956  3.327476
H    -3.540756  1.767752  2.249767
H    -2.427069  1.453321  3.637939
H    -4.136240  1.772433  3.922603
H    0.084983  -2.389538  1.277438
Sr    -2.456891  -4.627050  3.043538
29
Lattice="100 0 0 0 100 0 0 0 100" Properties=species:S:1:pos:R:3
C    0.433788  -0.767017  0.143397
C    0.270491  -1.006723  1.608934
O    1.157110  -1.640678  2.261677
H    0.632533  -1.716157  -0.370046
H    1.320492  -0.133184  -0.005045
H    -0.430243  -0.278184  -0.318476
N    -0.823311  -0.524187  2.213953
C    -1.082071  -0.451254  3.663275
C    -1.597757  -1.804178  4.211088
O    -0.799292  -2.801184  4.193979
H    -1.490781  -0.039337  1.618643
H    -0.101616  -0.324493  4.150667
C    -1.919771  0.798805  3.976053
C    -3.230534  0.979460  3.159380
C    -4.430299  1.320410  4.027706
O    -5.106362  2.305508  3.962983
O    -4.656819  0.299497  4.937212
H    -1.275350  1.670959  3.808251
H    -2.127054  0.798518  5.054379
H    -3.503105  0.064623  2.606258
H    -3.134734  1.788328  2.428035
N    -2.806049  -1.911128  4.718646
C    -3.335314  -3.153685  5.286956
H    -3.424161  -1.088853  4.776176
H    -3.257278  -3.970193  4.560540
H    -4.386592  -2.991565  5.537997
H    -2.785260  -3.426666  6.196254
H    -5.432523  0.550944  5.479029
Sr    1.334190  -3.410680  3.673734
29
Lattice="100 0 0 0 100 0 0 0 100" Properties=species:S:1:pos:R:3
C    1.665904  -0.970702  1.646290
C    0.735568  -0.902829  2.810081
O    1.175106  -1.093628  4.003949
H    2.126458  -1.967881  1.611993
H    2.477766  -0.243658  1.782879
H    1.165602  -0.775941  0.692657
N    -0.543580  -0.649427  2.603008
C    -1.593640  -0.584047  3.614531
C    -2.898977  -0.766560  2.783511
O    -2.878259  -0.356014  1.624022
H    -0.923353  -0.481128  1.657955
H    -1.429606  -1.392705  4.339370
C    -1.583686  0.808032  4.304722
C    -2.350413  0.912852  5.624232
C    -1.702007  0.226091  6.799209
O    -0.554305  -0.255438  6.761760
O    -2.347953  0.132445  7.942293
H    -1.999273  1.539398  3.598459
H    -0.540328  1.110545  4.470762
H    -3.389908  0.561004  5.531508
H    -2.440228  1.977800  5.904387
N    -4.002360  -1.287267  3.363170
C    -4.148405  -2.043661  4.600278
H    -4.798314  -1.309321  2.725426
H    -4.401964  -3.090274  4.385600
H    -4.947166  -1.618127  5.222245
H    -3.216998  -2.038335  5.175325
H    -3.233102  0.548089  7.915649
Sr    1.541931  -1.075062  6.191468
29
Lattice="100 0 0 0 100 0 0 0 100" Properties=species:S:1:pos:R:3
C    0.283854  -1.951486  -0.021321
C    -0.124996  -1.049605  1.104610
O    0.530425  -0.056661  1.448365
H    1.326513  -2.258122  0.124126
H    0.248448  -1.374391  -0.955720
H    -0.349246  -2.839007  -0.129903
N    -1.293583  -1.359768  1.764949
C    -1.879590  -0.418598  2.718389
C    -1.164036  -0.558260  4.086022
O    -1.734407  -1.061891  5.117582
H    -1.812920  -2.190757  1.501218
H    -1.606260  0.583340  2.345820
C    -3.411672  -0.550487  2.738041
C    -4.199802  0.736969  3.035930
C    -4.452351  1.094887  4.477562
O    -4.409548  0.271549  5.408441
O    -4.789405  2.328440  4.791277
H    -3.734863  -1.363322  3.404675
H    -3.707544  -0.859438  1.726936
H    -5.210727  0.637689  2.599631
H    -3.752120  1.599689  2.518779
N    0.083891  -0.149952  4.100181
C    0.991620  -0.260577  5.237140
H    0.447121  0.136624  3.157746
H    0.994728  -1.282750  5.635258
H    1.998992  -0.005568  4.898229
H    0.704222  0.438891  6.033191
H    -4.827102  2.924295  4.016694
Sr    -3.298860  -1.288238  6.685118
29
Lattice="100 0 0 0 100 0 0 0 100" Properties=species:S:1:pos:R:3
C    -0.279611  1.486402  0.477082
C    -1.036829  0.228686  0.762105
O    -1.374832  -0.534694  -0.190025
H    0.644966  1.235151  -0.059969
H    -0.029063  2.064970  1.371930
H    -0.879492  2.112472  -0.198107
N    -1.333333  -0.041295  2.043555
C    -2.107102  -1.140777  2.676391
C    -1.512249  -2.537262  2.411171
O    -1.558430  -3.080204  1.265758
H    -1.009097  0.659980  2.704217
H    -1.964622  -0.945216  3.747406
C    -3.639059  -1.068763  2.477116
C    -4.234260  -1.376864  1.104205
C    -5.749139  -1.145109  1.072409
O    -6.383955  -0.653978  1.968300
O    -6.242466  -1.567231  -0.116467
H    -3.957144  -0.060314  2.776501
H    -4.091126  -1.743718  3.218668
H    -4.091241  -2.439233  0.833376
H    -3.813227  -0.722472  0.323289
N    -0.996697  -3.166974  3.457276
C    -0.441753  -4.521015  3.445197
H    -0.979140  -2.674476  4.346947
H    0.653590  -4.478610  3.498761
H    -0.745359  -5.028767  2.527214
H    -0.821239  -5.069936  4.313935
H    -7.207356  -1.397511  -0.123976
Sr    -1.984084  -2.586589  -0.934587
29
Lattice="100 0 0 0 100 0 0 0 100" Properties=species:S:1:pos:R:3
C    -0.458830  1.397625  0.802843
C    -0.101269  0.536034  1.966673
O    1.093087  0.567467  2.439336
H    0.164721  1.136505  -0.063151
H    -0.214955  2.438074  1.059524
H    -1.514404  1.340686  0.522809
N    -0.974064  -0.275862  2.543350
C    -2.273700  -0.787461  2.126227
C    -2.794473  -1.481444  3.423580
O    -1.952634  -1.846362  4.257394
H    -0.712476  -0.776150  3.416211
H    -2.945675  0.024932  1.817203
C    -2.139457  -1.815136  0.972265
C    -1.148691  -2.987439  1.248337
C    0.292425  -2.643532  0.981230
O    1.133390  -2.418879  1.869461
O    0.716338  -2.538392  -0.271227
H    -1.866793  -1.284445  0.047741
H    -3.128827  -2.253844  0.787975
H    -1.423047  -3.828372  0.593599
H    -1.232681  -3.335365  2.285039
N    -4.114003  -1.677494  3.511941
C    -4.760761  -2.352527  4.638304
H    -4.714192  -1.276434  2.797404
H    -5.386499  -1.644247  5.194634
H    -3.984562  -2.745485  5.299672
H    -5.385246  -3.175688  4.272585
H    0.034626  -2.796985  -0.922234
Sr    2.677794  -0.975309  2.876377
29
Lattice="100 0 0 0 100 0 0 0 100" Properties=species:S:1:pos:R:3
C    0.157665  -0.545204  0.247492
C    0.172605  -0.207162  1.701249
O    1.211714  0.285570  2.242405
H    1.002459  -1.204772  0.011018
H    0.307873  0.381925  -0.324974
H    -0.774143  -1.017055  -0.080840
N    -0.936872  -0.420233  2.421563
C    -1.166613  0.011689  3.811613
C    -0.480247  -0.964862  4.793820
O    0.773126  -0.854357  4.989208
H    -1.734361  -0.824161  1.934464
H    -0.631620  0.965993  3.941718
C    -2.663927  0.249401  4.048862
C    -3.212125  1.442931  3.253234
C    -4.700049  1.700345  3.475723
O    -5.183976  2.795514  3.596324
O    -5.400767  0.533767  3.491134
H    -2.814031  0.437479  5.121998
H    -3.245827  -0.653306  3.797726
H    -3.079754  1.295786  2.169145
H    -2.690712  2.370907  3.518878
N    -1.210627  -1.879698  5.402426
C    -0.722152  -2.872370  6.360635
H    -2.209383  -1.883764  5.204080
H    -1.321243  -2.814083  7.276612
H    0.324927  -2.667536  6.592140
H    -0.818616  -3.878477  5.933968
H    -6.346246  0.764839  3.596966
Sr    2.599485  0.152916  4.035187
29
Lattice="100 0 0 0 100 0 0 0 100" Properties=species:S:1:pos:R:3
C    -0.435749  -1.402988  0.959710
C    -0.845882  -0.623797  2.164117
O    -0.185715  -0.712012  3.248694
H    0.547386  -1.028340  0.636698
H    -1.130143  -1.323375  0.119115
H    -0.297882  -2.459327  1.221519
N    -1.903330  0.201836  2.130879
C    -3.062686  0.189123  1.218371
C    -3.922865  1.398965  1.603913
O    -4.395701  1.449268  2.774445
H    -2.035409  0.742003  2.986388
H    -2.705405  0.276082  0.187710
C    -3.976760  -1.085938  1.362533
C    -3.679672  -2.036526  2.537296
C    -3.355607  -1.456855  3.897938
O    -2.548162  -2.097189  4.639270
O    -3.849692  -0.351791  4.326445
H    -3.892901  -1.678390  0.443652
H    -5.020854  -0.752349  1.407269
H    -2.865942  -2.729904  2.292443
H    -4.565174  -2.678465  2.683071
N    -4.196990  2.345735  0.718094
C    -3.726768  2.472721  -0.665708
H    -4.834317  3.064005  1.063922
H    -2.633466  2.418430  -0.721214
H    -4.031061  3.456730  -1.032740
H    -4.180125  1.712179  -1.313822
H    -4.215934  0.389017  3.580135
Sr    -0.429504  -1.673899  5.340365
29
Lattice="100 0 0 0 100 0 0 0 100" Properties=species:S:1:pos:R:3
C    -1.035904  1.623488  0.998635
C    -0.259348  0.636034  1.806354
O    0.843725  0.960983  2.347282
H    -0.325260  2.283303  0.486912
H    -1.649011  2.259881  1.656118
H    -1.694081  1.150176  0.263135
N    -0.727756  -0.621777  1.983655
C    -2.120977  -0.905372  2.318489
C    -2.385326  -0.359486  3.760105
O    -1.432399  0.189981  4.421416
H    -0.052543  -1.250601  2.421305
H    -2.759391  -0.314186  1.646665
C    -2.446071  -2.416873  2.151408
C    -3.433944  -2.746348  1.031010
C    -4.844851  -2.264044  1.292791
O    -5.185464  -1.572740  2.250943
O    -5.691470  -2.671417  0.353847
H    -2.819718  -2.823747  3.099701
H    -1.507171  -2.947263  1.942144
H    -3.478638  -3.834971  0.880541
H    -3.107100  -2.342333  0.059729
N    -3.608901  -0.484982  4.207179
C    -4.100805  -0.052339  5.511222
H    -4.286461  -0.929835  3.541430
H    -4.573441  -0.901773  6.018435
H    -4.853072  0.734944  5.376561
H    -3.276514  0.325453  6.120190
H    -6.591407  -2.345043  0.563163
Sr    0.657002  1.085603  4.659246
29
Lattice="100 0 0 0 100 0 0 0 100" Properties=species:S:1:pos:R:3
C    0.211188  -0.353904  0.298097
C    0.178292  0.032932  1.743525
O    1.274922  0.225745  2.381784
H    0.713594  -1.327899  0.210002
H    0.804792  0.368507  -0.277940
H    -0.785999  -0.434330  -0.145734
N    -0.999366  0.169581  2.327090
C    -1.335199  0.348017  3.738752
C    -2.883289  0.143167  3.736791
O    -3.474703  0.301070  2.660433
H    -1.880360  0.073988  1.784991
H    -0.828126  -0.428415  4.328235
C    -0.979895  1.730806  4.340953
C    -1.390356  2.944280  3.496247
C    -0.361466  3.401346  2.495142
O    0.857423  3.178573  2.621929
O    -0.731435  4.112426  1.451023
H    0.096693  1.775420  4.555828
H    -1.472027  1.800739  5.318722
H    -1.547558  3.814031  4.158774
H    -2.354655  2.778831  2.991170
N    -3.507883  -0.152559  4.886374
C    -2.951691  -0.424873  6.207925
H    -4.519754  -0.221792  4.786688
H    -3.529592  -1.228527  6.676923
H    -2.999749  0.459046  6.859400
H    -1.913639  -0.766248  6.137800
H    -1.697581  4.262437  1.420188
Sr    2.750377  1.859762  2.786464
29
Lattice="100 0 0 0 100 0 0 0 100" Properties=species:S:1:pos:R:3
C    -0.655602  1.205142  -0.483702
C    -0.850969  0.701432  0.909503
O    -0.066275  1.092254  1.848235
H    -1.402966  0.818223  -1.183176
H    0.344295  0.911307  -0.832542
H    -0.692308  2.302619  -0.489485
N    -1.838837  -0.144394  1.141912
C    -2.130374  -0.912004  2.349648
C    -2.611611  -2.286346  1.765563
O    -3.007513  -2.291114  0.598602
H    -2.361990  -0.565552  0.348794
H    -1.214280  -1.016223  2.946773
C    -3.292931  -0.310159  3.171129
C    -3.058086  1.085937  3.803964
C    -2.088985  1.066409  4.955300
O    -0.896541  1.408468  4.846555
O    -2.474761  0.639183  6.140579
H    -3.580573  -1.031147  3.949448
H    -4.163586  -0.220435  2.506805
H    -4.027484  1.467040  4.159194
H    -2.690564  1.792880  3.050852
N    -2.606282  -3.374870  2.554739
C    -2.181972  -3.515308  3.940770
H    -2.988980  -4.202371  2.099259
H    -1.702684  -4.491622  4.072431
H    -3.030815  -3.453832  4.637374
H    -1.443482  -2.750447  4.205986
H    -3.430297  0.436779  6.178327
Sr    0.994453  1.918017  3.613054
29
Lattice="100 0 0 0 100 0 0 0 100" Properties=species:S:1:pos:R:3
C    0.720706  2.195793  1.767069
C    0.192040  0.850457  2.145713
O    0.914969  0.050028  2.842753
H    1.628409  2.065060  1.161370
H    -0.001113  2.791225  1.199574
H    1.010226  2.747839  2.671072
N    -1.021949  0.513478  1.747434
C    -1.696433  -0.778889  1.836928
C    -2.474642  -0.852682  0.478875
O    -2.748787  0.214433  -0.069934
H    -1.536677  1.116388  1.078779
H    -0.950463  -1.579483  1.931900
C    -2.744131  -0.819686  2.973643
C    -2.211716  -0.711989  4.425807
C    -1.471710  -1.939621  4.883829
O    -0.228832  -2.016672  4.901582
O    -2.135563  -3.015439  5.255041
H    -3.347613  -1.731508  2.859550
H    -3.437045  0.019359  2.820773
H    -3.070587  -0.541322  5.092376
H    -1.547122  0.154008  4.528590
N    -2.847122  -2.059226  0.014526
C    -2.468176  -3.376387  0.513419
H    -3.378789  -2.015730  -0.852722
H    -2.971016  -4.130213  -0.099002
H    -1.386007  -3.552165  0.432989
H    -2.790686  -3.536671  1.551602
H    -3.103067  -2.876896  5.272485
Sr    1.889575  -1.293370  4.316733
29
Lattice="100 0 0 0 100 0 0 0 100" Properties=species:S:1:pos:R:3
C    -0.095667  -0.320741  -0.663566
C    -0.487396  0.592245  0.459712
O    -0.117086  1.771633  0.524729
H    -0.592457  0.028919  -1.579782
H    -0.363407  -1.370164  -0.497074
H    0.983830  -0.238318  -0.834377
N    -1.292151  0.062620  1.445347
C    -2.021201  0.900611  2.400587
C    -1.124338  1.475844  3.531168
O    -1.474138  1.394102  4.766285
H    -1.597480  -0.896604  1.323852
H    -2.365910  1.795066  1.849094
C    -3.275472  0.190170  2.921846
C    -3.051095  -1.201661  3.586066
C    -3.868522  -1.379316  4.843126
O    -3.714892  -0.633786  5.829297
O    -4.764716  -2.331759  4.949542
H    -3.972365  0.073792  2.082215
H    -3.773646  0.867799  3.626233
H    -2.002657  -1.315860  3.903259
H    -3.255520  -2.014302  2.877339
N    -0.040489  2.100953  3.149380
C    0.914056  2.749746  4.040981
H    0.081617  2.147839  2.098082
H    1.773289  3.072419  3.447334
H    1.258202  2.053218  4.815206
H    0.465151  3.631544  4.517649
H    -4.838746  -2.881111  4.144719
Sr    -2.496001  1.125498  6.726020
29
Lattice="100 0 0 0 100 0 0 0 100" Properties=species:S:1:pos:R:3
C    0.903805  -0.132441  0.150830
C    0.279390  -0.116215  1.505803
O    0.981573  0.142170  2.542386
H    1.712650  -0.876248  0.136868
H    1.361995  0.844891  -0.052621
H    0.191830  -0.364479  -0.647929
N    -1.019412  -0.380455  1.629465
C    -1.746359  -0.414656  2.904709
C    -2.987549  -1.354656  2.796332
O    -4.104896  -0.888247  2.990011
H    -1.548852  -0.552350  0.776824
H    -1.050384  -0.836737  3.646997
C    -2.190706  1.002281  3.316848
C    -2.678253  1.120222  4.762441
C    -1.612736  1.037860  5.815866
O    -0.389608  1.035060  5.556400
O    -1.943373  0.979657  7.086260
H    -3.019617  1.300665  2.663465
H    -1.367341  1.708501  3.137115
H    -3.460953  0.370358  4.965899
H    -3.181088  2.093611  4.902404
N    -2.766347  -2.659315  2.502951
C    -1.508599  -3.371726  2.316199
H    -3.625729  -3.200422  2.425218
H    -1.656941  -4.421279  2.590394
H    -0.723860  -2.972510  2.971249
H    -1.157288  -3.339788  1.274651
H    -2.912225  0.985534  7.225039
Sr    1.663929  0.917700  4.540556
29
Lattice="100 0 0 0 100 0 0 0 100" Properties=species:S:1:pos:R:3
C    -1.156809  -0.796257  -0.131201
C    -0.827900  -0.561876  1.307640
O    0.382350  -0.467300  1.676980
H    -0.681187  -0.020908  -0.745951
H    -2.231236  -0.814388  -0.340121
H    -0.718693  -1.757634  -0.435990
N    -1.844256  -0.460794  2.177398
C    -1.818394  -0.391369  3.656107
C    -1.219003  0.934578  4.157179
O    0.040623  1.127188  4.133532
H    -2.771466  -0.558246  1.772289
H    -2.874357  -0.413047  3.945567
C    -1.149520  -1.613255  4.314482
C    -1.378633  -1.719852  5.835358
C    -2.750890  -2.245255  6.232298
O    -2.949617  -3.256368  6.848475
O    -3.761601  -1.417825  5.794248
H    -0.066172  -1.606389  4.123728
H    -1.532570  -2.513436  3.813693
H    -1.214689  -0.750617  6.333085
H    -0.655987  -2.425082  6.259147
N    -2.016464  1.870801  4.644090
C    -3.481310  1.871345  4.771552
H    -1.530306  2.708722  4.965654
H    -3.760309  2.737248  5.378022
H    -3.829129  0.964971  5.278710
H    -3.959938  1.970637  3.789370
H    -4.599870  -1.823624  6.098381
Sr    1.928980  0.471420  3.035317
29
Lattice="100 0 0 0 100 0 0 0 100" Properties=species:S:1:pos:R:3
C    -0.484293  1.710733  0.288770
C    -1.180582  0.433345  0.637122
O    -1.759380  -0.235544  -0.268468
H    0.270428  1.511319  -0.483652
H    -0.004428  2.201293  1.141659
H    -1.217891  2.399278  -0.153656
N    -1.161183  0.049120  1.924132
C    -1.800900  -1.077952  2.647416
C    -1.318479  -2.460853  2.185444
O    -1.506476  -2.869614  0.996474
H    -0.663811  0.688550  2.537921
H    -1.429040  -0.941916  3.668784
C    -3.341013  -0.999438  2.786491
C    -4.218573  -1.291852  1.570687
C    -5.709034  -1.163023  1.901249
O    -6.144717  -0.826765  2.971365
O    -6.441848  -1.481966  0.807937
H    -3.579385  0.003919  3.165729
H    -3.625523  -1.686148  3.597545
H    -4.083858  -2.331391  1.218373
H    -4.021936  -0.586049  0.748026
N    -0.747255  -3.264111  3.071996
C    -0.440014  -3.018822  4.488071
H    -0.504675  -4.184607  2.704423
H    -1.353569  -2.850223  5.071113
H    0.248909  -2.173645  4.604511
H    0.053256  -3.912065  4.880865
H    -7.389355  -1.385253  1.037358
Sr    -2.388885  -2.273731  -1.031875
29
Lattice="100 0 0 0 100 0 0 0 100" Properties=species:S:1:pos:R:3
C    0.251222  0.142303  0.680886
C    -0.122524  0.181387  2.124289
O    0.796515  0.148671  3.021513
H    0.792664  -0.787449  0.458820
H    0.953157  0.965243  0.486262
H    -0.602524  0.237787  0.004189
N    -1.381219  0.246397  2.530451
C    -2.651653  0.013508  1.853930
C    -3.688154  0.516843  2.902443
O    -3.334721  0.531473  4.091772
H    -1.589387  0.374032  3.540639
H    -2.719518  0.580125  0.916548
C    -2.872934  -1.495280  1.563267
C    -2.717423  -2.433132  2.799343
C    -1.291351  -2.797782  3.115452
O    -0.641100  -2.319195  4.061262
O    -0.651525  -3.661649  2.338432
H    -2.198514  -1.805532  0.751309
H    -3.890789  -1.627232  1.174995
H    -3.266451  -3.364217  2.592316
H    -3.161996  -1.979609  3.693638
N    -4.914756  0.852195  2.482717
C    -5.396814  0.983961  1.106995
H    -5.542149  1.138381  3.231880
H    -4.807981  1.715765  0.538582
H    -6.428359  1.344549  1.144444
H    -5.403159  0.022815  0.576792
H    -1.232144  -4.059289  1.660103
Sr    1.209553  -1.116796  4.842036
29
Lattice="100 0 0 0 100 0 0 0 100" Properties=species:S:1:pos:R:3
C    0.131320  -0.261306  0.154358
C    0.018328  -0.500808  1.625808
O    1.024383  -0.963385  2.276435
H    0.378883  -1.208202  -0.345038
H    0.955462  0.437218  -0.043383
H    -0.788453  0.140181  -0.281957
N    -1.128193  -0.224989  2.219221
C    -1.571037  -0.498694  3.582751
C    -3.087236  -0.839048  3.365065
O    -3.601533  -0.498286  2.298397
H    -1.970266  -0.011679  1.644120
H    -1.021916  -1.360932  3.983822
C    -1.453990  0.738724  4.528668
C    -0.496890  0.606626  5.746205
C    0.949747  0.703345  5.365174
O    1.658335  -0.294335  5.144386
O    1.515384  1.886948  5.193519
H    -2.443920  0.961852  4.946542
H    -1.191010  1.616462  3.922594
H    -0.652164  -0.348830  6.261147
H    -0.738979  1.406946  6.460888
N    -3.761419  -1.448759  4.356127
C    -3.276354  -1.886262  5.657937
H    -4.751035  -1.578831  4.154052
H    -3.940178  -2.672291  6.031102
H    -3.269620  -1.071336  6.396832
H    -2.271690  -2.321553  5.582913
H    0.923976  2.627097  5.434622
Sr    2.793337  -1.480021  3.507144
29
Lattice="100 0 0 0 100 0 0 0 100" Properties=species:S:1:pos:R:3
C    0.079016  -1.535655  1.381291
C    -0.143109  -0.513497  2.447104
O    0.577701  -0.549995  3.512606
H    -0.582191  -1.426382  0.517612
H    -0.012242  -2.548119  1.796541
H    1.119493  -1.437429  1.038317
N    -1.057385  0.436247  2.347260
C    -2.236554  0.599141  1.505074
C    -2.453411  2.146857  1.533157
O    -2.059062  2.746935  2.540294
H    -1.036590  1.243175  3.002612
H    -2.060175  0.219063  0.490616
C    -3.481846  -0.054556  2.162280
C    -3.458050  -1.571001  2.398219
C    -2.722868  -2.102008  3.606261
O    -2.170951  -1.407686  4.475641
O    -2.649934  -3.416176  3.765284
H    -4.340677  0.160138  1.511771
H    -3.684753  0.464724  3.109742
H    -3.082214  -2.117382  1.516443
H    -4.500401  -1.918430  2.515378
N    -3.093630  2.692578  0.493442
C    -3.423357  4.115871  0.404092
H    -3.322957  2.104155  -0.301499
H    -2.876340  4.579581  -0.425515
H    -3.134712  4.597060  1.341952
H    -4.500259  4.241619  0.242863
H    -3.137293  -3.912533  3.077774
Sr    -0.169733  -0.866040  5.614314
29
Lattice="100 0 0 0 100 0 0 0 100" Properties=species:S:1:pos:R:3
C    -0.562631  -0.158205  -0.462296
C    -1.072288  -0.255487  0.943769
O    -1.889320  -1.113381  1.308180
H    -1.411598  -0.177254  -1.155583
H    0.040942  -1.052725  -0.671224
H    0.049234  0.730749  -0.650907
N    -0.590101  0.659947  1.851233
C    -0.814064  0.503037  3.288518
C    -2.233559  0.992923  3.679269
O    -2.438967  1.961618  4.497769
H    0.036556  1.390730  1.529185
H    -0.825301  -0.584851  3.478285
C    0.369798  1.127187  4.043467
C    0.566036  0.703154  5.530142
C    -0.375008  1.404836  6.446955
O    -1.366373  0.921717  6.989116
O    -0.230734  2.755395  6.633134
H    0.349425  2.223981  3.949974
H    1.274618  0.790082  3.520806
H    1.600343  0.941356  5.822604
H    0.427055  -0.376804  5.659226
N    -3.213066  0.329116  3.110903
C    -4.630339  0.620557  3.274508
H    -2.892244  -0.417738  2.434642
H    -5.183401  0.109309  2.481574
H    -4.818404  1.698683  3.198060
H    -4.999679  0.243715  4.239660
H    0.573457  3.125496  6.219111
Sr    -2.942308  2.725712  6.557108
29
Lattice="100 0 0 0 100 0 0 0 100" Properties=species:S:1:pos:R:3
C    1.114144  -0.115258  1.083686
C    0.397987  -0.237209  2.398460
O    0.958203  -0.366981  3.480409
H    1.844585  -0.929037  1.000466
H    1.683931  0.823743  1.080749
H    0.448043  -0.130959  0.213739
N    -0.997474  -0.207482  2.348678
C    -1.718424  -0.183254  3.607213
C    -2.811787  -1.247289  3.590912
O    -4.053748  -0.938851  3.692419
H    -1.470479  0.004611  1.475924
H    -0.935937  -0.516066  4.321137
C    -2.147346  1.243472  4.027896
C    -1.973872  1.583576  5.517115
C    -3.069738  1.168379  6.459927
O    -4.240120  0.951104  6.092644
O    -2.825887  1.068641  7.748581
H    -3.163913  1.483003  3.682392
H    -1.487388  1.925059  3.478189
H    -1.918303  2.682555  5.626243
H    -1.004674  1.212484  5.885701
N    -2.477291  -2.522474  3.458465
C    -1.143409  -3.119259  3.345867
H    -3.266129  -3.163150  3.380574
H    -1.185401  -4.125691  3.773576
H    -0.399276  -2.531880  3.892448
H    -0.843038  -3.188685  2.292721
H    -1.895254  1.266520  7.975606
Sr    -5.805501  0.046629  4.683646
29
Lattice="100 0 0 0 100 0 0 0 100" Properties=species:S:1:pos:R:3
C    1.411319  -0.052621  0.673958
C    1.162219  -1.486191  0.999752
O    1.972770  -2.390602  0.584462
H    2.336802  0.254925  1.183832
H    0.604136  0.614322  0.989956
H    1.595459  0.067059  -0.401093
N    0.125027  -1.875025  1.728291
C    -1.128059  -1.233023  2.098850
C    -1.766833  -2.292092  3.046568
O    -1.421021  -3.475222  2.899884
H    0.049740  -2.873783  2.003383
H    -0.949422  -0.286550  2.622737
C    -2.087645  -0.991690  0.880110
C    -1.761794  -1.746332  -0.433323
C    -1.615677  -3.251339  -0.380767
O    -0.538011  -3.821393  -0.642084
O    -2.641368  -4.020078  -0.093691
H    -2.083008  0.074089  0.619052
H    -3.115915  -1.211705  1.199905
H    -0.841452  -1.356701  -0.881812
H    -2.570469  -1.518922  -1.147331
N    -2.692920  -1.886638  3.924219
C    -3.083166  -0.513980  4.254559
H    -3.078623  -2.636503  4.494984
H    -3.924208  -0.560781  4.951916
H    -3.421671  0.040180  3.370257
H    -2.267231  0.034098  4.744350
H    -3.460663  -3.517503  0.081492
Sr    1.718844  -4.359116  -0.507110
29
Lattice="100 0 0 0 100 0 0 0 100" Properties=species:S:1:pos:R:3
C    -0.978741  0.269847  -0.372787
C    -0.943811  -0.165762  1.061314
O    -0.133594  -0.992103  1.497220
H    -0.060334  0.836459  -0.581744
H    -1.842088  0.895834  -0.624813
H    -0.961526  -0.614658  -1.019993
N    -1.866726  0.405934  1.915224
C    -1.738338  0.236612  3.357965
C    -2.316687  -1.128506  3.817697
O    -3.369312  -1.248789  4.543201
H    -2.544499  1.057210  1.536120
H    -0.654927  0.128644  3.539787
C    -2.143883  1.489434  4.152456
C    -3.531171  2.162789  3.918416
C    -4.661511  1.356243  4.453847
O    -5.451310  0.684736  3.792610
O    -4.804525  1.232646  5.808749
H    -1.402117  2.260275  3.904599
H    -2.001138  1.278041  5.222110
H    -3.730479  2.351866  2.857108
H    -3.512733  3.144394  4.416604
N    -1.624297  -2.167099  3.409172
C    -1.949392  -3.560766  3.683264
H    -0.839461  -1.925985  2.753056
H    -1.082339  -4.174193  3.423494
H    -2.803201  -3.893426  3.076034
H    -2.175826  -3.700761  4.746773
H    -4.181821  1.783463  6.322665
Sr    -5.518985  -1.315097  5.175096
29
Lattice="100 0 0 0 100 0 0 0 100" Properties=species:S:1:pos:R:3
C    0.053413  0.497924  1.042726
C    -0.306929  0.155897  2.451078
O    0.617115  0.125412  3.346110
H    -0.798696  0.509894  0.357959
H    0.824398  -0.188146  0.667242
H    0.510465  1.498248  1.049838
N    -1.543710  -0.123819  2.825455
C    -2.741729  -0.508467  2.089068
C    -3.882196  -0.107924  3.078155
O    -3.596056  -0.104393  4.282106
H    -1.785349  -0.146271  3.836621
H    -2.808266  0.015392  1.128203
C    -2.814465  -2.049995  1.916456
C    -1.703109  -2.735212  1.109443
C    -0.389713  -3.027936  1.796735
O    -0.134396  -2.795940  2.989714
O    0.581737  -3.575069  1.079775
H    -3.766092  -2.278735  1.417864
H    -2.881628  -2.505290  2.914763
H    -1.473371  -2.187247  0.179743
H    -2.078920  -3.716080  0.766984
N    -5.102214  0.150160  2.589526
C    -5.509443  0.253400  1.188977
H    -5.796352  0.364869  3.302821
H    -5.358087  -0.688499  0.645187
H    -4.987740  1.069276  0.671110
H    -6.579893  0.475135  1.163587
H    0.313316  -3.776558  0.161139
Sr    1.230376  -1.670909  4.560546
29
Lattice="100 0 0 0 100 0 0 0 100" Properties=species:S:1:pos:R:3
C    -0.329861  1.240811  0.046334
C    -0.688476  0.594341  1.351435
O    -0.084722  0.960045  2.427833
H    -0.880130  0.827750  -0.804813
H    0.745969  1.111542  -0.133692
H    -0.539504  2.320630  0.092096
N    -1.642867  -0.313695  1.338898
C    -2.164699  -1.211172  2.363898
C    -3.238233  -2.024219  1.555385
O    -3.586098  -1.585836  0.454256
H    -2.185709  -0.497244  0.464866
H    -1.361570  -1.890113  2.690296
C    -2.767821  -0.559512  3.635674
C    -3.561858  0.768483  3.435757
C    -2.673198  1.951097  3.633147
O    -2.308553  2.764426  2.790265
O    -2.065807  2.110632  4.858849
H    -1.959828  -0.416625  4.365722
H    -3.450777  -1.290674  4.085077
H    -4.374613  0.815689  4.177410
H    -4.020379  0.837607  2.442393
N    -3.714613  -3.134113  2.133943
C    -4.717888  -3.996956  1.505409
H    -3.281480  -3.468161  2.989333
H    -5.170530  -3.453775  0.671971
H    -5.489588  -4.259047  2.237352
H    -4.251120  -4.914326  1.125506
H    -2.381263  1.484010  5.539415
Sr    0.064870  2.977255  3.451930
29
Lattice="100 0 0 0 100 0 0 0 100" Properties=species:S:1:pos:R:3
C    0.710221  -1.136957  0.015490
C    0.339038  -0.107767  1.017611
O    1.076244  0.934193  1.169327
H    1.455774  -1.800906  0.484497
H    1.196758  -0.664505  -0.844246
H    -0.124967  -1.785358  -0.275584
N    -0.741129  -0.200900  1.806543
C    -1.993993  -0.991854  1.714914
C    -1.761909  -2.535218  1.686809
O    -1.481973  -3.086638  0.624304
H    -0.770167  0.532765  2.512003
H    -2.533995  -0.723051  2.632747
C    -2.855212  -0.596865  0.501139
C    -3.070604  0.926545  0.297657
C    -1.901008  1.640333  -0.317673
O    -1.248140  2.534869  0.250864
O    -1.491757  1.300401  -1.535862
H    -3.842375  -1.057615  0.640271
H    -2.436751  -1.078436  -0.395213
H    -3.326382  1.433590  1.235776
H    -3.929572  1.060593  -0.380443
N    -1.909176  -3.156718  2.872147
C    -1.762260  -4.601653  3.038874
H    -2.176687  -2.612812  3.685554
H    -0.992097  -4.819307  3.788380
H    -1.468850  -5.030797  2.077197
H    -2.712683  -5.045670  3.358953
H    -2.064710  0.626862  -1.953899
Sr    1.019513  3.102089  0.569613
29
Lattice="100 0 0 0 100 0 0 0 100" Properties=species:S:1:pos:R:3
C    -0.553915  -0.092748  -0.113777
C    -0.523662  0.314542  1.331859
O    -0.052245  1.365257  1.745298
H    0.440934  0.062256  -0.547763
H    -1.241879  0.574867  -0.650444
H    -0.867720  -1.130252  -0.274925
N    -1.070122  -0.597147  2.242315
C    -1.216984  -0.179290  3.623770
C    -0.604499  -1.227289  4.550238
O    -1.298672  -1.838237  5.445675
H    -1.561752  -1.417601  1.901378
H    -0.574675  0.726227  3.669152
C    -2.666701  0.267964  3.903076
C    -2.910326  1.198220  5.133964
C    -2.941520  0.421382  6.397956
O    -2.050923  0.345778  7.242186
O    -3.991302  -0.441531  6.612484
H    -3.344732  -0.598609  3.920738
H    -2.953494  0.861920  3.026469
H    -3.872921  1.713016  4.992943
H    -2.130179  1.964632  5.213542
N    0.682310  -1.520551  4.424328
C    1.681480  -0.941259  3.520265
H    1.004320  -2.289553  5.009510
H    2.655342  -0.992660  4.017012
H    1.452331  0.104808  3.295575
H    1.725243  -1.510885  2.583464
H    -4.706508  -0.357951  5.951419
Sr    -2.086781  -2.058793  7.560439
29
Lattice="100 0 0 0 100 0 0 0 100" Properties=species:S:1:pos:R:3
C    -0.786717  -0.741382  -0.305398
C    -0.118473  -0.135329  0.906282
O    1.065637  -0.209455  1.143687
H    -1.435065  -0.028699  -0.834817
H    -1.390854  -1.617589  -0.025496
H    -0.001835  -1.080975  -0.986571
N    -0.939040  0.595236  1.808350
C    -2.384219  0.582807  1.876966
C    -2.987865  1.888373  1.302149
O    -4.256485  2.022388  1.174237
H    -0.428154  0.826788  2.660295
H    -2.756983  -0.215718  1.215775
C    -2.876612  0.307747  3.332394
C    -3.981637  -0.779901  3.498844
C    -5.243325  -0.338568  2.847642
O    -5.591173  -0.624094  1.700736
O    -6.030897  0.587615  3.465750
H    -3.184123  1.242503  3.822755
H    -2.017502  -0.068338  3.901542
H    -4.138466  -0.961760  4.572117
H    -3.667999  -1.723563  3.036384
N    -2.133075  2.819573  0.948440
C    -2.433480  4.128585  0.381824
H    -1.153678  2.537569  1.076258
H    -1.854982  4.891850  0.914290
H    -3.500059  4.342219  0.486980
H    -2.153377  4.152017  -0.679163
H    -5.757848  0.786668  4.383125
Sr    -6.423232  1.486570  0.867376
