# Supplementary material for: Mapping and classifying molecules from a high-throughput structural database
Source: J Cheminform. 2017 Feb 2;9:6. doi: 10.1186/s13321-017-0192-4 (PMC5289135; doi:10.1186/s13321-017-0192-4)
Supplement: Supplementary file 1 — Additional file 1. Supplementary file contains dissimilarity matrix data for all the oligopeptides available in the database including the one discussed in this paper. [file 13321_2017_192_MOESM1_ESM.tar › SI/gluH.dipeptide/COLVAR-bare-0.15-1-4]

#! FIELDS CV1 CV2 Energy
2.772729252109e-01 -1.056080355445e-01	-19698.6299998
-4.254038902944e-03 -2.422965518146e-01	-19698.6177481
1.013827417320e-01 -2.091601700252e-01	-19698.6120467
1.473247242807e-01 2.652673479185e-01	-19698.5729086
-2.589604271150e-02 -2.309475356423e-01	-19698.5678239
-3.515051415995e-02 -2.372253013414e-01	-19698.5649558
1.029833521186e-01 -1.696834649124e-01	-19698.5630248
2.327342926674e-01 -2.991439697671e-02	-19698.5402496
2.580456594843e-01 4.062260499975e-02	-19698.52391
2.737599972079e-01 -5.237844745012e-02	-19698.5149771
5.350094494346e-02 -1.661930635803e-01	-19698.5143851
-1.928113830347e-02 -1.692215614015e-01	-19698.4894826
1.111810517469e-01 -1.367778571659e-01	-19698.4850614
1.904936614374e-01 -2.387801062169e-01	-19698.4831952
1.034223749297e-01 -1.854654389233e-01	-19698.4828159
4.185219519771e-02 -1.482103652970e-01	-19698.4792441
1.121691667987e-01 -1.168784846398e-01	-19698.4768912
3.151170902926e-01 -7.347981041976e-02	-19698.4676923
8.576855617986e-02 -1.437869160236e-01	-19698.4550972
2.135103761124e-01 -2.136412249954e-01	-19698.4544957
7.680248851728e-02 -1.229077989410e-01	-19698.4506433
2.953816816778e-02 -1.335429261526e-01	-19698.4505762
-1.058881379151e-02 -2.215598475132e-01	-19698.4498798
4.126313595735e-02 -6.171037299028e-02	-19698.4494178
3.396598948617e-01 -4.368695565587e-02	-19698.4427031
1.011218039472e-01 -1.089137260139e-01	-19698.4361612
-2.615299640449e-03 -1.449809678864e-01	-19698.4353904
8.886421487467e-02 -6.612133644062e-02	-19698.4347402
2.867668212944e-01 3.401921674125e-03	-19698.4337234
2.043662169977e-03 -1.926479033180e-01	-19698.4319783
-1.112537556371e-02 -1.897323903214e-01	-19698.4274462
9.467105107027e-02 -1.242185168812e-01	-19698.4269688
1.189274695591e-01 -1.672487923119e-01	-19698.4235297
1.272509309679e-02 -2.447188091039e-01	-19698.4230471
1.623400809447e-01 2.327876928898e-01	-19698.4226974
1.078899859003e-01 -1.009879031843e-01	-19698.4226127
4.224245867309e-02 -5.368726563548e-02	-19698.420415
-6.583415334565e-03 -1.607869523538e-01	-19698.4181333
8.462355476186e-02 -1.269284524518e-01	-19698.4174512
1.213253318438e-01 -1.089471642951e-01	-19698.4137083
-5.235125464228e-02 2.059572659284e-02	-19698.4099104
8.613743871334e-02 -1.145145909090e-01	-19698.4089042
8.530247538519e-03 -2.069353921491e-01	-19698.4087646
2.204332280475e-01 -7.290616677167e-02	-19698.4085996
8.367479118799e-02 -1.007453370395e-01	-19698.4031367
-2.580665786296e-02 -1.795334189167e-01	-19698.4008451
2.406888136852e-01 6.210180296133e-02	-19698.3995997
5.264404992379e-02 -5.225444663507e-02	-19698.3991213
-5.631153044833e-02 9.017770433721e-03	-19698.3961136
5.269889707008e-02 -6.079587786213e-02	-19698.39383
8.554003451371e-03 -1.820885747538e-01	-19698.3921529
-3.155435579649e-02 -1.848207124092e-01	-19698.3919987
-7.436090332791e-03 -1.788015630594e-01	-19698.3919724
2.806443931624e-02 -1.076589064637e-01	-19698.3881191
-1.036550933854e-02 -1.560764043481e-01	-19698.3877395
7.541534550574e-02 -6.394971456981e-02	-19698.3830989
2.434412721533e-01 -5.725055409412e-02	-19698.3798068
1.484749305980e-02 -1.667567443425e-01	-19698.379616
-2.776214102519e-02 -1.913229676956e-01	-19698.3790583
1.210459717268e-01 -9.811237429746e-02	-19698.3782901
-7.340804376174e-02 -1.594035435784e-01	-19698.3778504
6.770664801320e-02 -4.436359234832e-02	-19698.3773647
1.076946776242e-01 -1.258100889238e-01	-19698.3772516
-2.273730664438e-01 -1.468527502416e-01	-19698.3764867
-6.176422019642e-02 -1.469415730318e-01	-19698.3734788
8.899975499771e-02 -3.873895461923e-02	-19698.3722188
8.870617413171e-02 -1.008489137127e-01	-19698.3722015
6.844237654581e-02 -7.199458622719e-02	-19698.3711088
9.037988335540e-02 -1.525457214403e-01	-19698.3701238
2.040778138077e-01 2.367346474821e-02	-19698.3670323
2.220550715015e-02 -1.266446350340e-01	-19698.3647426
-6.500901407965e-02 -1.259244309100e-01	-19698.364585
1.935508502788e-01 -4.630795515019e-02	-19698.3627649
2.112740105068e-01 2.397176232307e-01	-19698.3583656
1.884096972437e-01 1.266549701289e-02	-19698.3576332
5.560702849894e-02 -1.293028574378e-01	-19698.3546719
1.939332841075e-01 -1.962769364535e-01	-19698.3544385
7.614177342448e-03 -1.622399644501e-01	-19698.3544328
2.767270509089e-01 -1.270384852816e-01	-19698.3536823
-3.415806591728e-02 2.826828859504e-02	-19698.3526716
5.818448842534e-03 1.660488532664e-01	-19698.3520861
2.218705690215e-01 -5.173790461241e-02	-19698.3511895
2.879701956292e-01 -7.262135554343e-02	-19698.3508228
8.462782669741e-03 -1.534777520017e-01	-19698.3498963
-4.843350815201e-02 -9.850035288424e-02	-19698.3482496
6.021482076461e-02 -6.529999960983e-02	-19698.34781
4.788779225899e-02 -1.374583991712e-01	-19698.3476533
5.919951921040e-02 -6.652045260525e-02	-19698.3463907
6.787333786691e-02 -5.964160993331e-02	-19698.3457245
5.888967111979e-02 -4.609190062948e-02	-19698.3447518
1.047588960339e-01 -6.184317889342e-02	-19698.3443989
2.527061721938e-02 -7.645451066934e-02	-19698.3423001
-4.391649672598e-02 3.514457230922e-02	-19698.3401859
2.017273494407e-02 -1.163138340962e-01	-19698.3379806
5.073377982114e-02 1.297978363023e-01	-19698.3376749
-4.287714977480e-02 -1.285742737559e-01	-19698.3363834
3.307794006805e-03 -2.491505626627e-02	-19698.3344788
-3.950997276802e-02 -9.393925618634e-03	-19698.3312167
-4.166907968782e-02 2.392331352596e-02	-19698.3309201
1.515966368101e-02 -7.652959510844e-03	-19698.3302935
-4.174313887619e-02 -1.128420527960e-01	-19698.3293135
4.447360693307e-02 -1.193674962902e-01	-19698.329246
-8.087257422455e-03 -1.298558141109e-02	-19698.3277272
-5.318327497205e-02 -1.343236209441e-01	-19698.324793
-1.948033520253e-01 -1.091774344825e-01	-19698.3247467
1.083858052244e-01 1.842977516722e-01	-19698.3247109
5.780728700002e-02 -1.486280154325e-01	-19698.3242414
6.727339164999e-02 -2.346660988369e-01	-19698.3231539
4.694147066708e-02 -1.060484163984e-01	-19698.3230721
1.029680998037e-01 -4.054613625912e-02	-19698.322325
5.058597817269e-02 -1.168340200072e-01	-19698.3212987
1.910995753119e-02 1.585655337308e-02	-19698.3208169
-1.106994065912e-02 -1.046204999784e-01	-19698.3207868
-9.036269284483e-02 -1.198311299525e-01	-19698.3206691
8.299494105031e-02 -1.808077545874e-01	-19698.3193563
-4.922152982069e-02 4.477624566955e-02	-19698.312582
2.760191282262e-01 2.873807196822e-02	-19698.3120688
-1.494211871779e-02 -6.710497456822e-02	-19698.3114198
2.138571928080e-01 -1.273856217626e-01	-19698.3105849
-2.669159297327e-02 2.941968427969e-02	-19698.310243
-2.187379048225e-01 -1.718936989494e-01	-19698.3097837
-6.272048686886e-02 -1.165346326340e-01	-19698.3060729
2.004078195334e-01 -2.916367874521e-02	-19698.3052717
-4.006224818752e-02 4.150242652385e-02	-19698.3031102
-5.361380931299e-02 3.904200987999e-02	-19698.3017713
2.141627227814e-01 -1.135848074324e-01	-19698.2979225
-2.227927437420e-02 -1.016546685251e-01	-19698.2960765
8.307278040274e-02 -3.053733514776e-02	-19698.2944289
-3.577886537755e-02 2.038566743300e-03	-19698.2940857
-4.499149331724e-02 5.603271084378e-02	-19698.2935943
2.066256308382e-01 1.187784567373e-01	-19698.2928607
-9.166361311468e-04 1.741876888549e-02	-19698.2904178
7.576481840869e-02 -4.450317322969e-02	-19698.2903663
-1.951943488212e-01 -9.942420343167e-02	-19698.2903003
1.683376374486e-02 3.472831527056e-03	-19698.2901672
-2.508809029605e-01 -9.767703706655e-02	-19698.2886462
3.295911631055e-01 2.827529593988e-02	-19698.2878524
2.716175921771e-01 -8.602676512972e-02	-19698.2872534
2.513132861297e-01 -7.114652723331e-03	-19698.2872034
-9.444029568201e-03 -8.494411527680e-02	-19698.2871725
1.721659786243e-01 -1.659270555320e-01	-19698.2855564
-6.871972434241e-03 3.552503462102e-03	-19698.28343
1.124602794213e-01 -2.823810432313e-02	-19698.2824906
1.148274035097e-01 -4.542945838478e-02	-19698.2798652
-2.801716730867e-02 -1.124619838516e-01	-19698.2787473
-7.623578389891e-04 -1.067889025475e-02	-19698.2759228
-2.272682734032e-01 -1.289770598231e-01	-19698.2755548
-5.613968287757e-02 -2.722138089232e-01	-19698.2751909
-9.809671876883e-02 -7.267009068338e-02	-19698.2703286
3.939268947835e-02 -9.945405172469e-02	-19698.270309
-3.107549078849e-03 -2.662220827632e-01	-19698.2702998
-1.040975983248e-01 -6.658121894397e-02	-19698.2702749
3.090926482034e-01 5.865566038004e-02	-19698.2702451
1.007523672599e-01 -3.501361090267e-02	-19698.269839
2.278710955627e-01 -1.730791473665e-01	-19698.2696182
2.230865791881e-01 9.185951879580e-03	-19698.2680444
-2.947856343823e-02 -8.971201529670e-02	-19698.2678587
-7.258221558386e-02 -1.760368865440e-01	-19698.2653458
1.964160172904e-01 1.106388787162e-01	-19698.2645178
-4.306256296412e-02 7.655306277979e-03	-19698.2624934
-2.704854339354e-02 -1.011349248531e-01	-19698.2603588
-9.683966025358e-02 -8.524541128997e-02	-19698.2557654
1.908442587891e-01 1.056325521327e-03	-19698.2526416
9.276535245630e-03 6.162680956332e-05	-19698.252312
2.955091247359e-02 -2.264047974939e-01	-19698.2508876
-2.547610231728e-01 -7.489764630782e-03	-19698.2492812
-1.772168484787e-02 -7.303666300837e-03	-19698.2487358
-8.029132932683e-02 -8.151858332109e-02	-19698.2479236
1.426893772862e-01 2.196437408055e-01	-19698.2438025
1.048611737731e-01 -5.058451028014e-02	-19698.2431577
-2.091757838778e-01 -1.174145495427e-01	-19698.242894
1.991211705834e-01 -1.233658615922e-01	-19698.2421684
2.493027388759e-01 8.097991965657e-02	-19698.2420924
1.998626567358e-01 4.874274715113e-02	-19698.2408406
2.502447294299e-01 1.701204381212e-01	-19698.2398487
2.195076065145e-01 -1.593084977200e-01	-19698.2397778
6.060352714937e-03 7.999053569330e-03	-19698.2395297
-2.649683685134e-02 1.813824527412e-02	-19698.2391889
3.157846358023e-01 4.674428681480e-02	-19698.2382641
-1.715576781085e-01 -1.883242967935e-01	-19698.2377622
-7.597169221713e-02 -8.565071327797e-02	-19698.2371781
-2.346158167363e-02 3.671307378817e-02	-19698.2371105
-9.680714447710e-02 -1.136533261784e-01	-19698.2333045
-8.681158572575e-03 -7.890691832429e-02	-19698.231138
-1.422255225634e-03 -9.142977429164e-02	-19698.2301085
2.484371262446e-01 9.133889899465e-02	-19698.2296741
-2.539475893232e-02 -8.249540870296e-02	-19698.2279236
1.749710870164e-01 -2.101187831611e-01	-19698.2254085
-1.889447270126e-01 -8.518087738546e-02	-19698.2251427
3.156459097940e-01 9.372379283681e-02	-19698.2245758
1.941450403832e-01 -1.090794583932e-01	-19698.2242365
1.020179157017e-03 2.047542834765e-02	-19698.223382
-2.004360456180e-01 -6.527226777058e-02	-19698.2233734
-2.175693949274e-02 -1.648562050062e-02	-19698.2222299
1.876213993377e-01 -8.490831034937e-02	-19698.220243
9.041875014097e-02 -5.017333002488e-02	-19698.2194302
-2.488165883947e-02 -7.114085910038e-02	-19698.2191053
2.368611494555e-01 -1.051318847567e-01	-19698.2108257
-1.815191350287e-01 -7.247515311004e-02	-19698.2101079
-2.337275888899e-01 -1.169771296549e-01	-19698.2100471
2.542311713002e-01 1.249944221644e-02	-19698.2097469
2.183474654052e-01 8.561222368517e-02	-19698.2095732
1.855814226731e-01 -9.880755361703e-02	-19698.2095609
1.206309177225e-01 1.091780453340e-01	-19698.2088651
-8.823919527188e-02 -6.330153164390e-02	-19698.2070894
-1.972389160639e-01 3.573671291309e-02	-19698.2052776
-2.125414171126e-01 1.433591159094e-02	-19698.2043481
-2.266145113245e-01 -8.554912753064e-02	-19698.2042258
-2.413929000930e-01 -7.390841515648e-02	-19698.2040256
-8.880295120333e-03 -6.805408078900e-02	-19698.202703
-4.606948171813e-02 -6.546831816152e-02	-19698.2021459
1.673841304016e-01 -1.824645893548e-02	-19698.2000816
-1.115422748923e-01 -1.824211710442e-01	-19698.1984518
2.536467946904e-01 1.327753541398e-01	-19698.1967276
1.432544281605e-01 -2.667894755626e-01	-19698.1962508
-9.119264039550e-02 -1.793001293811e-01	-19698.1951305
-2.090884336401e-01 -7.283774316664e-02	-19698.1937018
2.400433230781e-01 2.807372307123e-02	-19698.1928748
4.499773771186e-02 -1.452183093902e-03	-19698.1925965
1.174667058877e-01 2.174193067682e-01	-19698.1903815
2.793633061854e-01 -1.883103604874e-02	-19698.1899788
2.234117392272e-01 1.648097902637e-01	-19698.1871781
-6.907276253178e-02 -6.191643431824e-02	-19698.186635
-9.107448932653e-02 -2.154970519776e-01	-19698.1845427
-2.347697572450e-01 -6.797312513415e-02	-19698.1842715
-2.315761481357e-01 1.176447175840e-01	-19698.1813866
-5.810791601756e-02 -6.388498658488e-02	-19698.1798216
-2.182317338943e-01 -6.759094838850e-02	-19698.1794351
2.421963537504e-01 -1.467304598452e-01	-19698.1773036
-1.820516403151e-01 -1.422824124635e-01	-19698.1713477
2.570465278866e-01 -3.265474517531e-02	-19698.1710019
7.409202233096e-02 2.403345937030e-01	-19698.1702604
9.334431700913e-02 2.049881316777e-01	-19698.1690548
-1.792812708711e-01 2.330735172606e-02	-19698.1686266
-2.167664908457e-01 -7.195263461979e-02	-19698.1686122
1.908167916952e-01 -1.482824689735e-01	-19698.1680448
2.030317604809e-01 -1.698889551665e-01	-19698.1656354
-2.115529581589e-01 -1.014087389072e-01	-19698.162496
-1.852466055171e-01 -1.604082675046e-01	-19698.1622607
2.703445337043e-01 9.352964880439e-02	-19698.1618066
1.244841645213e-01 2.470768264043e-01	-19698.1575617
-1.592581293044e-01 -1.667096582570e-01	-19698.1558545
8.034233940625e-02 1.868287684303e-01	-19698.1554559
-1.142831773705e-01 -2.354717527943e-01	-19698.1524137
2.959672910648e-01 1.319279624847e-01	-19698.1521329
9.943944153441e-02 -2.970321031008e-01	-19698.1519648
4.147653427259e-02 -1.842150202604e-01	-19698.1515766
-1.455449396430e-01 9.101958827440e-03	-19698.150019
-1.509759829646e-01 -8.304306768503e-02	-19698.1493991
-2.445753328074e-01 1.280662128230e-02	-19698.1478645
-2.202376693522e-01 2.065286218489e-02	-19698.1468299
-2.294180224581e-01 3.446126915873e-02	-19698.1466649
-1.249816675747e-01 -7.215469497345e-02	-19698.1464859
-3.346133348595e-02 8.052502446717e-02	-19698.1451109
2.725168391653e-01 -2.138977774028e-01	-19698.1448386
3.111142305921e-01 -2.288775705701e-02	-19698.1435003
-6.956602190423e-02 -7.912117157812e-02	-19698.142862
-7.408775974713e-02 -5.492948267265e-02	-19698.1407127
-1.666365418490e-01 4.959276100649e-02	-19698.1357367
6.207742744942e-02 -2.114755886290e-01	-19698.1350269
2.076590641362e-01 -5.295634577168e-03	-19698.1320616
-5.930226819341e-02 -2.465755368521e-01	-19698.1308244
-1.134663747800e-01 -5.705913583665e-02	-19698.1304112
-2.595377100511e-01 7.198140698134e-02	-19698.1295405
-9.056228046382e-02 1.843465212268e-02	-19698.1280721
-8.047387168297e-02 -5.263932917976e-02	-19698.1274551
6.635442066286e-02 -1.750383373865e-01	-19698.1261297
-6.206989850714e-02 -5.557589791188e-02	-19698.1250982
2.517022509716e-03 5.199851225685e-02	-19698.1225015
-2.696668594077e-01 2.656553114216e-02	-19698.1163557
-1.248683479094e-01 -6.648381347831e-02	-19698.116264
-2.392736635952e-02 1.614329329172e-01	-19698.1159639
-2.504787872175e-01 2.450688681241e-02	-19698.1152905
1.792948687814e-01 1.648837391187e-01	-19698.1151403
-2.006874057838e-01 6.512729312568e-02	-19698.1151388
-2.460030808926e-01 8.085065303276e-02	-19698.1147259
3.725681320962e-02 2.728083661802e-02	-19698.1137239
6.241785528884e-02 -1.960697801136e-01	-19698.1133134
-2.328631798779e-01 1.091315025625e-01	-19698.112682
-1.351806547391e-01 7.520721452274e-03	-19698.1121854
-1.924090492909e-01 8.351869486997e-02	-19698.1109774
5.810526306913e-02 -1.976420448113e-01	-19698.1103804
2.011036551467e-01 1.506197195005e-01	-19698.1101374
2.762563471882e-01 1.416731135987e-01	-19698.1070446
2.220038539680e-02 3.016204874692e-01	-19698.1059931
-1.078690872184e-01 6.050803078448e-02	-19698.105742
-1.000802819059e-01 6.845253875311e-02	-19698.1050349
-1.221242766292e-01 5.311031864701e-02	-19698.1045966
1.966622332578e-01 1.796006267691e-01	-19698.1032058
-7.370691232084e-02 -7.061034254055e-02	-19698.1028866
8.342156052182e-02 4.198030881654e-02	-19698.1026277
2.605638423879e-02 2.541416540294e-01	-19698.1023471
-2.126833535283e-01 4.881214384055e-02	-19698.1017829
-1.925078191448e-01 5.314678895902e-02	-19698.0999018
-1.306583373310e-01 5.571991903626e-02	-19698.0995029
-2.722578443016e-01 4.790692990190e-02	-19698.0974051
1.755649180480e-01 4.307288806310e-02	-19698.097361
1.706199768792e-01 2.025971740188e-01	-19698.0958274
4.060832395765e-02 -2.567276233165e-01	-19698.0948892
1.857470911059e-01 2.106294907506e-01	-19698.0945356
-1.969113585343e-01 9.331180174116e-02	-19698.0936878
-3.708823041448e-02 3.089777810393e-01	-19698.0924942
-9.566135060188e-02 -2.926994904884e-03	-19698.0913368
-1.431936867298e-01 -4.951360080201e-03	-19698.0908749
2.336421731104e-01 1.117648964653e-01	-19698.0882332
-1.349474043594e-01 9.072266680635e-02	-19698.0876239
-1.252756917819e-01 -1.757241346766e-01	-19698.0857584
-1.463719105692e-01 7.295464541394e-02	-19698.0855105
-1.494846663911e-01 -1.119677313347e-01	-19698.0845583
-1.408105762664e-01 8.304372177842e-02	-19698.0824651
-1.280808409144e-01 -2.157699494400e-01	-19698.0822195
-1.125426071717e-01 -7.601743548688e-02	-19698.0817985
-8.500087493743e-02 5.399490322825e-03	-19698.0803534
-1.778087364447e-01 5.403317144107e-02	-19698.0799266
-2.573756593818e-01 3.843053451026e-02	-19698.0796819
-1.195472864003e-01 2.926910849329e-01	-19698.0796059
1.669172469765e-01 -2.396659858508e-01	-19698.079295
-8.288029190954e-02 -1.395175622017e-01	-19698.076418
-1.011671342937e-01 -5.443019822487e-02	-19698.0761688
-1.637939374983e-01 -6.835594098888e-02	-19698.0755601
-1.033630583076e-01 2.947692392781e-03	-19698.0741518
7.168937345431e-02 1.671279011958e-03	-19698.0738517
-1.368828381535e-01 -2.134076933734e-01	-19698.0736356
9.599601884053e-03 2.837907147208e-01	-19698.0735988
-9.372728257162e-02 -2.002789824403e-01	-19698.0735606
7.846373232379e-02 2.538934781598e-02	-19698.0731195
-1.057866289905e-01 -5.296117730443e-02	-19698.0727683
8.970129842494e-02 3.281557993834e-02	-19698.0726447
-2.124336796014e-01 1.028281128422e-01	-19698.0700981
-1.888778458888e-01 1.774735361509e-02	-19698.0685714
-2.331384443023e-01 -6.924561171616e-03	-19698.0681467
-1.327479459819e-01 -1.484213439539e-01	-19698.0674287
8.376362586791e-02 1.500008174568e-01	-19698.0656274
-2.526505613037e-01 9.478278484928e-02	-19698.0651049
-2.572815077873e-01 5.677705776914e-02	-19698.0643443
7.019387508549e-02 5.381902066641e-02	-19698.0637649
-1.385142602573e-01 1.899365501471e-02	-19698.0632406
1.009574308699e-01 2.405740381459e-01	-19698.057749
-2.328582499124e-01 8.470165498070e-02	-19698.0557948
1.619929919384e-01 1.547591728688e-01	-19698.0554043
-1.730790705647e-01 1.213096063368e-01	-19698.0540728
-2.562260056851e-01 5.210544231788e-02	-19698.0525954
-1.255579550299e-01 -1.241406334050e-01	-19698.0518453
9.819770472024e-02 2.111491766385e-02	-19698.0507236
1.706779206261e-01 9.068355069751e-02	-19698.0506931
-2.421647122376e-01 4.316265014590e-02	-19698.0504666
-1.164144491484e-01 6.234349558345e-02	-19698.0503039
4.708233002963e-02 8.441364525955e-02	-19698.0481538
-2.316456837630e-01 6.975474007930e-02	-19698.0448364
5.168296469556e-02 2.755618377045e-01	-19698.0440714
3.653205806703e-02 6.669573711373e-02	-19698.0440511
-1.551161473849e-01 -1.176886792074e-01	-19698.0433975
-1.458641937583e-01 -1.674954318248e-02	-19698.0428772
-1.211433435062e-01 -3.454001569941e-03	-19698.0417677
-1.235581174318e-01 6.866182057515e-02	-19698.0411224
-1.123081071926e-01 -8.253291021489e-02	-19698.0408633
-9.002811339378e-02 -1.383556865937e-01	-19698.038174
-2.000948697536e-01 8.006820658756e-02	-19698.0375776
3.384455938954e-01 4.387818875400e-03	-19698.0371506
3.249656297831e-01 -1.281404256417e-01	-19698.0360772
-1.843197041323e-01 -2.233137550784e-01	-19698.0354996
4.781639067911e-04 1.323782067116e-01	-19698.0350796
1.690490534894e-02 1.219342766695e-01	-19698.034693
-7.630716208648e-03 7.318263615691e-02	-19698.034511
-1.621043974571e-01 -2.019366970768e-02	-19698.0336372
2.226200573259e-02 7.062617139690e-02	-19698.0335905
1.531699769902e-01 1.050769562572e-01	-19698.0331753
4.582495327135e-02 9.514459676631e-02	-19698.0321461
5.649457152858e-02 9.723554535507e-02	-19698.0313523
1.344396409658e-01 1.465617162997e-01	-19698.0309704
-5.100632543739e-02 -5.024216548327e-02	-19698.0301572
-1.094469156092e-01 3.589987003445e-03	-19698.0279135
-8.302497835022e-02 1.058108593327e-01	-19698.0277441
-1.271814760745e-01 1.087224645017e-01	-19698.0277139
-1.759737640566e-03 1.465512323717e-01	-19698.0266808
-8.766479028694e-02 1.130101151485e-01	-19698.0263935
5.847723516975e-02 1.950181992749e-01	-19698.0259467
-8.845665240337e-02 1.039217892860e-02	-19698.0251843
5.354563522921e-02 1.105901645482e-02	-19698.0214457
-1.266486999597e-01 -8.243053879746e-03	-19698.020922
-6.561288209651e-03 1.207808637937e-01	-19698.0198203
-3.897017138550e-02 1.145350208507e-01	-19698.0187722
-1.751997079600e-01 7.109458809388e-02	-19698.0172799
3.171503335209e-01 -1.752031501988e-01	-19698.0166883
-9.019925049402e-02 6.651665191213e-02	-19698.0166754
-1.715617188244e-01 6.540263144287e-02	-19698.0152439
4.869422589881e-02 4.372244528758e-02	-19698.0146637
1.864795049137e-01 5.749174719352e-02	-19698.0141372
-8.342622996233e-02 7.913148046384e-02	-19698.0140326
-1.193314146689e-01 7.854696018244e-02	-19698.0125214
1.208661770573e-02 6.451525340957e-02	-19698.0119156
-1.100459000841e-01 -7.986209384921e-03	-19698.0112133
3.961205921503e-02 8.379453670768e-02	-19698.0107343
-3.023100851979e-02 1.448623475832e-01	-19698.0103392
-1.961231062788e-02 1.169780681837e-01	-19698.0102087
-1.027169405666e-01 2.637894718024e-02	-19698.0098823
6.139094072695e-02 1.672996743302e-02	-19698.0089427
2.207791052018e-01 2.017517369448e-01	-19698.0072092
-1.156445658554e-01 2.052440649422e-02	-19698.0063942
-1.962412091144e-01 -1.580867961355e-02	-19698.0048452
-9.477473179940e-02 7.814467256165e-02	-19698.0047118
-2.494718426024e-02 2.603818063563e-01	-19698.0039634
8.940741568754e-02 1.828975684884e-02	-19698.0032272
-1.570346809084e-01 -1.299617238122e-01	-19698.0014114
5.666080553885e-03 1.183354583745e-01	-19698.0011172
-8.728380855583e-02 8.553061610069e-02	-19698.0003406
-1.030219326315e-01 1.160600628050e-01	-19698.0002956
2.377492307527e-03 1.058352330014e-01	-19697.9998224
-3.042239847463e-03 1.087308215140e-01	-19697.999786
1.495199020562e-01 8.203270627955e-02	-19697.9959818
-8.148205050773e-04 1.123777105834e-01	-19697.9958462
-3.312303003098e-03 3.213925391371e-01	-19697.9956679
1.176681400963e-01 1.689256172642e-01	-19697.9956031
6.818255235877e-02 2.850339622633e-02	-19697.9955689
9.186300607332e-02 7.483189081301e-02	-19697.9952922
-1.131038209648e-02 6.047973278378e-02	-19697.9951949
2.430982412755e-01 1.941917014204e-01	-19697.993916
9.568101766548e-02 6.751232897617e-02	-19697.9928609
-1.352208794467e-02 7.577363627116e-02	-19697.9916644
1.138720639097e-01 1.395130247305e-01	-19697.9902411
-8.741768755262e-02 9.990642776784e-02	-19697.9901797
3.887816774596e-02 9.639120497359e-02	-19697.9899511
1.089065748027e-01 3.698737266988e-02	-19697.9895127
-2.430066633937e-02 7.078119874691e-02	-19697.9890584
-1.375633286722e-02 2.460634375296e-01	-19697.9882062
5.960855507239e-02 1.516639622283e-02	-19697.9880114
-6.050562370269e-02 -4.192632534996e-02	-19697.9879213
-9.506969023309e-02 1.032870678266e-01	-19697.9878952
2.857211580560e-02 3.293788730427e-02	-19697.985209
-1.228161480306e-01 -1.435463444575e-01	-19697.9843916
-1.222375345646e-01 1.177604539338e-01	-19697.9836469
3.625384586926e-02 4.084661405242e-02	-19697.9834774
-3.522558544336e-02 1.596064550138e-01	-19697.9825267
-1.198623763158e-02 1.022443414931e-01	-19697.978955
-9.083537377267e-02 3.497286568734e-02	-19697.9743691
1.561439913081e-02 1.334460720733e-01	-19697.9675509
-9.406064696441e-02 2.860486173004e-02	-19697.9673476
-2.250511733581e-01 1.405052972675e-01	-19697.9665795
6.728388720360e-02 2.747056854622e-01	-19697.9645399
-1.419812673705e-01 -1.909564829671e-01	-19697.9643205
5.585938333295e-02 4.958018078678e-02	-19697.9636703
-1.375354614308e-01 -1.149303577127e-01	-19697.9631409
-1.143124320409e-01 7.911924405770e-02	-19697.9591816
4.236712225740e-02 7.034418493080e-02	-19697.9575982
-4.270051663834e-02 1.367967482430e-01	-19697.9540375
8.889402743376e-03 2.303919509703e-01	-19697.9522018
1.094786271055e-01 2.924378296974e-01	-19697.9500849
7.084400111910e-02 2.978703158513e-01	-19697.9494504
-1.629052581634e-01 1.269414425130e-01	-19697.9485886
-1.903676119685e-01 1.437763932409e-01	-19697.9479045
-3.915687520863e-02 1.248319564234e-01	-19697.9471061
-1.006396096997e-01 8.608873060662e-02	-19697.945992
1.427973875139e-01 1.230547859925e-01	-19697.9438562
-1.953528914755e-01 1.512835264155e-01	-19697.9424142
-1.706610449257e-01 1.340097716891e-01	-19697.9413852
1.883103020113e-01 2.709314221018e-01	-19697.9403807
-1.100530352441e-01 1.063072563127e-01	-19697.9393834
-1.109473375564e-01 1.128727389823e-01	-19697.9381829
1.808780529707e-01 1.233941153656e-01	-19697.9381174
7.365911579959e-02 7.121700196979e-02	-19697.9370396
-1.401537570182e-01 1.042007533054e-01	-19697.9364337
-1.824200683430e-01 1.347323624215e-01	-19697.9354947
1.694970738093e-01 1.364143458010e-01	-19697.932456
2.415158561241e-02 8.368727347020e-02	-19697.930188
-1.380852237445e-01 -1.701545744618e-01	-19697.9298331
-6.189661930215e-02 2.732497215559e-01	-19697.9295113
-1.399779228211e-01 -1.270827606730e-01	-19697.9259448
1.549365358144e-01 1.815671142056e-01	-19697.9240567
1.003370365800e-01 5.344844319524e-02	-19697.9190861
-1.190950012975e-01 9.258414945190e-02	-19697.9161007
3.177271626061e-01 1.163077664134e-01	-19697.9122877
-1.434118997308e-01 -1.356124895909e-01	-19697.9121295
-4.197893232433e-02 1.413369472648e-01	-19697.9071777
4.024649140353e-02 1.134397066048e-01	-19697.8960405
4.696474721305e-02 2.365076989756e-01	-19697.8785834
-1.687576831124e-01 1.550181592271e-01	-19697.8733899
-7.236080962653e-02 1.686057564000e-01	-19697.8597237
-1.046213224247e-01 1.609629966197e-01	-19697.8557779
-9.909015899663e-02 2.689480596261e-01	-19697.8517987
-1.779936497085e-01 -9.454257609980e-03	-19697.8463761
5.027269913201e-02 2.138261671718e-01	-19697.833011
-1.652857627068e-01 -2.964780803333e-03	-19697.818605
-9.528924929912e-02 1.463952148187e-01	-19697.8148307
-1.445848730917e-01 1.403939576429e-01	-19697.8139719
-1.528759037474e-01 1.755957489139e-01	-19697.8042456
-9.702456887907e-02 1.863132726987e-01	-19697.7686679
-1.220981335194e-01 1.625947386042e-01	-19697.7662646
-1.425571647909e-01 1.750571767951e-01	-19697.7633513
-4.239526113478e-02 2.554544847740e-01	-19697.7535775
-9.651530990269e-02 1.978115821704e-01	-19697.733874
-9.683812629344e-02 1.702043649199e-01	-19697.7281778
-1.242472924468e-01 1.569756544668e-01	-19697.7160098
-1.347707433859e-01 1.950992332143e-01	-19697.7137434
-1.860954045224e-01 1.718661208599e-01	-19697.7043589
-1.339287868631e-01 2.125301148834e-01	-19697.6978845
-1.452237338743e-01 1.956159085762e-01	-19697.6752963
-1.163476749393e-01 1.833373900180e-01	-19697.6556849
-1.783915190703e-01 2.068796874026e-01	-19697.6513859
-1.232456665809e-01 2.113274337499e-01	-19697.6378086
-1.648387625545e-01 2.083956125102e-01	-19697.5738701
