# Supplementary material for: Mapping and classifying molecules from a high-throughput structural database
Source: J Cheminform. 2017 Feb 2;9:6. doi: 10.1186/s13321-017-0192-4 (PMC5289135; doi:10.1186/s13321-017-0192-4)
Supplement: Supplementary file 1 — Additional file 1. Supplementary file contains dissimilarity matrix data for all the oligopeptides available in the database including the one discussed in this paper. [file 13321_2017_192_MOESM1_ESM.tar › SI/gluH.dipeptide/COLVAR-OOS-Sr-0.15-1-4]

#! FIELDS CV1 CV2 Energy
-3.400000000000e-02 -2.720000000000e-01	-106890.003571
-2.600000000000e-02 1.880000000000e-01	-106889.897645
1.720000000000e-01 -2.640000000000e-01	-106889.890333
-3.000000000000e-02 -2.840000000000e-01	-106889.860444
8.000000000000e-03 2.560000000000e-01	-106889.777243
-4.000000000000e-02 1.880000000000e-01	-106889.774257
-2.600000000000e-02 1.900000000000e-01	-106889.766616
1.700000000000e-01 -2.700000000000e-01	-106889.74488
1.420000000000e-01 -2.920000000000e-01	-106889.705364
2.600000000000e-02 2.380000000000e-01	-106889.651364
6.000000000000e-02 -2.600000000000e-01	-106889.650413
1.560000000000e-01 -2.820000000000e-01	-106889.627954
-2.000000000000e-03 2.440000000000e-01	-106889.611632
6.400000000000e-02 -2.560000000000e-01	-106889.553981
3.400000000000e-02 1.660000000000e-01	-106889.550563
1.260000000000e-01 -2.760000000000e-01	-106889.538236
0.000000000000e+00 2.580000000000e-01	-106889.525871
-1.800000000000e-02 2.040000000000e-01	-106889.493709
1.280000000000e-01 -2.700000000000e-01	-106889.454773
7.200000000000e-02 2.200000000000e-01	-106889.436223
-6.800000000000e-02 3.080000000000e-01	-106889.39426
-8.400000000000e-02 -2.760000000000e-01	-106889.277277
-1.080000000000e-01 -2.820000000000e-01	-106889.274343
-7.600000000000e-02 -2.540000000000e-01	-106889.272725
6.600000000000e-02 -2.580000000000e-01	-106889.270008
3.020000000000e-01 1.860000000000e-01	-106889.232429
-9.600000000000e-02 -3.040000000000e-01	-106889.222003
3.160000000000e-01 1.860000000000e-01	-106889.212214
-6.400000000000e-02 2.440000000000e-01	-106889.206234
-3.600000000000e-02 1.860000000000e-01	-106889.194485
4.200000000000e-02 -2.840000000000e-01	-106889.182343
1.800000000000e-02 -3.080000000000e-01	-106889.167584
3.200000000000e-02 -2.980000000000e-01	-106889.164688
3.000000000000e-01 1.880000000000e-01	-106889.159411
-8.000000000000e-02 2.720000000000e-01	-106889.15219
6.400000000000e-02 -2.680000000000e-01	-106889.151569
6.000000000000e-02 -2.500000000000e-01	-106889.148331
1.580000000000e-01 3.340000000000e-01	-106889.135161
3.760000000000e-01 5.000000000000e-02	-106889.105628
4.000000000000e-03 1.840000000000e-01	-106889.104926
-6.200000000000e-02 -2.360000000000e-01	-106889.099165
3.200000000000e-02 -2.760000000000e-01	-106889.093382
-3.600000000000e-02 -2.780000000000e-01	-106889.091721
-3.800000000000e-02 -2.640000000000e-01	-106889.081909
-5.800000000000e-02 3.280000000000e-01	-106889.051414
-4.800000000000e-02 3.580000000000e-01	-106889.032709
-7.800000000000e-02 -2.580000000000e-01	-106889.020861
2.660000000000e-01 2.500000000000e-01	-106889.016103
-8.200000000000e-02 -3.320000000000e-01	-106889.008069
-7.200000000000e-02 -2.440000000000e-01	-106889.006142
1.920000000000e-01 -5.600000000000e-02	-106888.978024
-1.000000000000e-02 1.940000000000e-01	-106888.94207
-3.600000000000e-02 1.900000000000e-01	-106888.930192
-1.800000000000e-02 1.800000000000e-01	-106888.929952
-2.660000000000e-01 2.320000000000e-01	-106888.928002
-2.000000000000e-02 1.800000000000e-01	-106888.899045
2.240000000000e-01 -1.920000000000e-01	-106888.85245
2.040000000000e-01 -6.800000000000e-02	-106888.822774
3.060000000000e-01 1.980000000000e-01	-106888.815572
2.220000000000e-01 -1.980000000000e-01	-106888.811711
5.800000000000e-02 -2.740000000000e-01	-106888.792016
-3.800000000000e-02 -2.680000000000e-01	-106888.790579
1.500000000000e-01 -2.480000000000e-01	-106888.78169
2.100000000000e-01 -1.840000000000e-01	-106888.779068
1.800000000000e-01 -3.600000000000e-02	-106888.773114
2.040000000000e-01 -1.820000000000e-01	-106888.77125
2.660000000000e-01 2.680000000000e-01	-106888.762482
4.000000000000e-02 -3.000000000000e-01	-106888.749894
8.200000000000e-02 2.140000000000e-01	-106888.721287
2.280000000000e-01 -1.960000000000e-01	-106888.718342
-7.400000000000e-02 -2.560000000000e-01	-106888.70626
-1.180000000000e-01 -3.120000000000e-01	-106888.703522
8.200000000000e-02 -2.160000000000e-01	-106888.701588
5.800000000000e-02 3.420000000000e-01	-106888.694013
-9.800000000000e-02 -2.440000000000e-01	-106888.685605
2.800000000000e-02 2.200000000000e-01	-106888.684131
7.800000000000e-02 2.020000000000e-01	-106888.67768
7.000000000000e-02 2.080000000000e-01	-106888.675064
1.660000000000e-01 -2.240000000000e-01	-106888.640657
1.600000000000e-01 7.000000000000e-02	-106888.638435
-2.200000000000e-02 1.760000000000e-01	-106888.620205
-3.200000000000e-02 1.860000000000e-01	-106888.61472
-8.600000000000e-02 3.040000000000e-01	-106888.611604
3.000000000000e-02 2.220000000000e-01	-106888.586536
1.340000000000e-01 -3.060000000000e-01	-106888.493277
2.360000000000e-01 -2.240000000000e-01	-106888.490789
1.000000000000e-01 1.580000000000e-01	-106888.477816
-9.600000000000e-02 3.080000000000e-01	-106888.474954
2.280000000000e-01 -2.360000000000e-01	-106888.455185
-8.600000000000e-02 3.140000000000e-01	-106888.400692
2.060000000000e-01 -2.620000000000e-01	-106888.366422
9.000000000000e-02 2.600000000000e-01	-106888.304359
1.060000000000e-01 1.660000000000e-01	-106888.21381
1.400000000000e-01 -2.500000000000e-01	-106888.059942
