# Supplementary material for: Mapping and classifying molecules from a high-throughput structural database
Source: J Cheminform. 2017 Feb 2;9:6. doi: 10.1186/s13321-017-0192-4 (PMC5289135; doi:10.1186/s13321-017-0192-4)
Supplement: Supplementary file 1 — Additional file 1. Supplementary file contains dissimilarity matrix data for all the oligopeptides available in the database including the one discussed in this paper. [file 13321_2017_192_MOESM1_ESM.tar › SI/lys.uncapped/traj.lys.uncapped.Ba.xyz]

25
Lattice="100 0 0 0 100 0 0 0 100" Properties=species:S:1:pos:R:3
N    0.646131  -1.699201  3.312925
C    0.222262  -1.750254  1.894407
C    1.339461  -2.218401  0.957074
O    1.030383  -2.596234  -0.226632
H    0.656078  -2.644520  3.704206
H    1.625288  -1.392789  3.341405
H    -0.587194  -2.489293  1.800890
C    -0.326540  -0.387509  1.416325
C    -1.663897  -0.005348  2.096440
C    -1.668449  1.285946  2.930825
C    -0.655440  1.369897  4.068901
N    -0.688476  0.131757  4.934002
H    -0.469183  -0.443568  0.330294
H    0.445173  0.381328  1.582565
H    -2.015429  -0.849218  2.712274
H    -2.437138  0.108306  1.326456
H    -2.680383  1.435012  3.338257
H    -1.483149  2.155832  2.283532
H    -0.851096  2.240470  4.705107
H    0.377413  1.445878  3.704748
H    -0.155467  0.267881  5.800448
H    -1.649162  -0.114085  5.201410
O    2.557624  -2.211776  1.353693
H    -0.232878  -0.686007  4.362390
Ba    3.347064  -3.151107  -0.843942
25
Lattice="100 0 0 0 100 0 0 0 100" Properties=species:S:1:pos:R:3
N    -0.428066  -1.846923  2.595998
C    -0.255392  -0.610093  1.809381
C    1.037365  0.153227  2.121330
O    1.737896  -0.154640  3.147169
H    -3.366361  -3.310906  1.918544
H    0.432260  -2.400603  2.572379
H    -0.177257  -0.892054  0.748203
C    -1.450930  0.361223  1.991078
C    -2.862407  -0.247267  2.020901
C    -3.438185  -0.887022  0.745144
C    -2.798547  -2.176053  0.226607
N    -2.528559  -3.156166  1.344726
H    -1.381295  1.123143  1.203057
H    -1.314431  0.894659  2.945621
H    -3.541519  0.576276  2.283066
H    -2.951837  -0.942426  2.871516
H    -3.412706  -0.166146  -0.085371
H    -4.505890  -1.082063  0.928384
H    -1.830284  -2.004825  -0.258288
H    -3.452795  -2.664021  -0.505199
H    -2.238446  -4.069721  0.977869
H    -1.719313  -2.742727  1.962613
O    1.384025  1.109097  1.342313
H    -0.566665  -1.616667  3.584526
Ba    3.389342  1.669697  2.669435
25
Lattice="100 0 0 0 100 0 0 0 100" Properties=species:S:1:pos:R:3
N    0.474486  1.001470  2.231528
C    0.800690  -0.440864  2.157544
C    1.549135  -0.809293  0.873483
O    1.573828  0.006813  -0.113258
H    -0.746919  1.394332  3.282974
H    1.315881  1.539453  2.456389
H    1.482176  -0.687489  2.985331
C    -0.478273  -1.308934  2.290597
C    -0.815634  -1.779576  3.714947
C    -1.019968  -0.733963  4.824188
C    -2.114911  0.307736  4.567359
N    -1.529632  1.597950  4.037293
H    -0.362991  -2.213914  1.679696
H    -1.314289  -0.750024  1.838574
H    -0.026267  -2.469339  4.048508
H    -1.728077  -2.391303  3.647089
H    -0.074768  -0.222030  5.071572
H    -1.285318  -1.278609  5.739863
H    -2.665482  0.556447  5.481184
H    -2.844977  -0.039989  3.825880
H    -1.088737  2.125501  4.799869
H    -2.253389  2.205108  3.635936
O    2.127043  -1.949938  0.804945
H    0.205611  1.317118  1.292704
Ba    2.972781  -1.574664  -1.478193
25
Lattice="100 0 0 0 100 0 0 0 100" Properties=species:S:1:pos:R:3
N    -0.122970  -1.194754  -0.248380
C    -0.097610  -0.434991  1.019136
C    1.320275  0.010814  1.402772
O    1.459862  0.899701  2.313729
H    -1.496831  -1.995594  -0.564361
H    0.090392  -0.571981  -1.032402
H    -0.676734  0.490246  0.878448
C    -0.724522  -1.223274  2.195229
C    -2.259738  -1.156527  2.350268
C    -3.160429  -2.202644  1.667788
C    -3.524523  -2.014715  0.196804
N    -2.457020  -2.525080  -0.739006
H    -0.298621  -0.802901  3.115535
H    -0.376323  -2.268693  2.151706
H    -2.611286  -0.144101  2.093279
H    -2.457424  -1.257188  3.426087
H    -4.120105  -2.191531  2.204023
H    -2.765181  -3.220151  1.829816
H    -3.682713  -0.956938  -0.051791
H    -4.447292  -2.555709  -0.044206
H    -2.310021  -3.531556  -0.598910
H    -2.734597  -2.397153  -1.719113
O    2.336950  -0.514103  0.827700
H    0.646644  -1.873021  -0.237053
Ba    3.919817  0.893843  2.181899
25
Lattice="100 0 0 0 100 0 0 0 100" Properties=species:S:1:pos:R:3
N    -0.323467  -0.471135  -0.185126
C    -0.430250  -0.299145  1.275663
C    0.823121  0.295182  1.925980
O    0.787325  0.584640  3.173046
H    -1.877124  -0.594550  -0.790622
H    0.172687  0.324378  -0.596267
H    -1.230371  0.436093  1.471863
C    -0.796819  -1.624303  1.981458
C    -1.928746  -2.437375  1.335821
C    -3.293461  -1.725458  1.162790
C    -3.757041  -1.604763  -0.284286
N    -2.950895  -0.576946  -1.055829
H    -1.046921  -1.383669  3.023172
H    0.099558  -2.264148  2.019415
H    -2.068521  -3.327790  1.962165
H    -1.593777  -2.835435  0.365150
H    -3.303016  -0.733593  1.643933
H    -4.074020  -2.293592  1.685593
H    -4.810671  -1.309395  -0.353634
H    -3.638650  -2.557897  -0.814407
H    -3.050434  -0.712093  -2.068574
H    -3.294601  0.368077  -0.849963
O    1.878654  0.492214  1.229195
H    0.256207  -1.286945  -0.402147
Ba    3.133893  1.345021  3.226781
25
Lattice="100 0 0 0 100 0 0 0 100" Properties=species:S:1:pos:R:3
N    0.474572  -0.843838  0.290728
C    0.239512  -0.127346  1.613532
C    1.371819  -0.578788  2.551178
O    1.419422  -0.070873  3.705283
H    -0.321428  -1.438372  0.025924
H    0.664595  -0.198679  -0.485354
H    0.365834  0.947977  1.431215
C    -1.168841  -0.373774  2.183820
C    -1.616845  -1.832815  2.400328
C    -0.787639  -2.717302  3.349475
C    -0.740112  -2.247788  4.805637
N    0.400631  -2.897688  5.533277
H    -1.893145  0.120766  1.519896
H    -1.207091  0.195271  3.122639
H    -1.696961  -2.360513  1.434234
H    -2.655646  -1.788077  2.759071
H    0.236907  -2.827258  2.957354
H    -1.211447  -3.732308  3.314806
H    -1.695757  -2.470537  5.302221
H    -0.584963  -1.163529  4.873151
H    0.277397  -2.716708  6.535878
H    0.290465  -3.915505  5.458106
O    2.176310  -1.480955  2.135628
H    1.314310  -1.447642  0.457850
Ba    2.881102  -1.903716  4.663122
25
Lattice="100 0 0 0 100 0 0 0 100" Properties=species:S:1:pos:R:3
N    1.446346  -0.839856  0.619453
C    0.524040  -0.272891  1.632084
C    1.271819  0.359919  2.809612
O    0.605227  1.036050  3.667785
H    0.854861  -2.203271  -0.074913
H    1.661396  -0.135535  -0.089417
H    -0.043020  0.548824  1.170145
C    -0.511710  -1.307277  2.128773
C    0.061441  -2.625640  2.708580
C    -0.237365  -3.905852  1.905849
C    0.641144  -4.203067  0.695320
N    0.484918  -3.191660  -0.415879
H    -1.195387  -1.516639  1.292637
H    -1.134042  -0.803940  2.879204
H    -0.367792  -2.772384  3.707533
H    1.149445  -2.547915  2.871868
H    -1.299579  -3.923619  1.610701
H    -0.112529  -4.773408  2.569952
H    0.402342  -5.189612  0.280261
H    1.706774  -4.199125  0.961577
H    1.019676  -3.474741  -1.245304
H    -0.497013  -3.110978  -0.704658
O    2.539395  0.212343  2.922879
H    2.343514  -1.044848  1.072637
Ba    2.596619  1.741600  4.928991
25
Lattice="100 0 0 0 100 0 0 0 100" Properties=species:S:1:pos:R:3
N    -0.486585  -0.806489  0.268322
C    0.001005  -0.252938  1.560269
C    1.526048  -0.138409  1.567528
O    2.106879  0.278650  2.628489
H    -1.323631  -2.277229  0.287660
H    -1.110385  -0.130384  -0.176497
H    -0.345003  0.788450  1.673131
C    -0.522929  -1.039715  2.778542
C    -0.192060  -2.548825  2.741257
C    -1.405422  -3.492972  2.816602
C    -2.503710  -3.259703  1.782907
N    -1.942848  -3.184156  0.382126
H    -1.607834  -0.871654  2.828822
H    -0.115986  -0.574282  3.684161
H    0.470395  -2.803132  3.578131
H    0.394092  -2.782987  1.836336
H    -1.886108  -3.408949  3.802414
H    -1.055127  -4.534342  2.747223
H    -3.032784  -2.311677  1.941687
H    -3.247460  -4.064259  1.811791
H    -1.374865  -4.011722  0.165046
H    -2.695986  -3.142627  -0.314243
O    2.199432  -0.416701  0.512726
H    0.319301  -0.896521  -0.361082
Ba    4.322613  0.440464  1.571987
25
Lattice="100 0 0 0 100 0 0 0 100" Properties=species:S:1:pos:R:3
N    -0.829960  0.636302  0.029292
C    -0.564588  0.086237  1.399037
C    0.935015  0.318553  1.741216
O    1.422262  1.435242  1.285776
H    -0.544922  -0.071619  -0.657747
H    -1.844205  0.708675  -0.097460
H    -1.126110  0.730418  2.097742
C    -1.012157  -1.369030  1.597274
C    -1.207202  -1.735789  3.084130
C    -0.944720  -3.207593  3.440901
C    0.468734  -3.721749  3.176061
N    1.519950  -2.822800  3.790732
H    -0.270018  -2.024213  1.115414
H    -1.957783  -1.533714  1.060886
H    -2.237755  -1.497458  3.380760
H    -0.576849  -1.088918  3.713186
H    -1.625503  -3.866867  2.882101
H    -1.192464  -3.362314  4.502204
H    0.709314  -3.767116  2.106990
H    0.603355  -4.726420  3.592872
H    1.349130  -2.675671  4.793226
H    2.458377  -3.229598  3.697780
O    1.587291  -0.492190  2.402932
H    1.521884  -1.879934  3.298063
Ba    0.749880  2.946607  -0.330667
25
Lattice="100 0 0 0 100 0 0 0 100" Properties=species:S:1:pos:R:3
N    0.155536  -0.890776  0.046947
C    -0.026317  -0.319299  1.404102
C    1.304604  -0.105409  2.128226
O    1.301981  0.528668  3.240153
H    -0.958630  -2.033981  -0.351232
H    0.172657  -0.139188  -0.645714
H    -0.467206  0.683621  1.302207
C    -1.008314  -1.133307  2.277469
C    -0.614068  -2.563668  2.677807
C    -0.546361  -3.663939  1.597919
C    -1.770593  -3.765577  0.683894
N    -1.607594  -2.911082  -0.558455
H    -1.983537  -1.122285  1.765567
H    -1.168065  -0.556611  3.198568
H    -1.347955  -2.886702  3.431040
H    0.350589  -2.549332  3.209460
H    -0.447027  -4.627369  2.115833
H    0.364413  -3.581082  0.983955
H    -2.683337  -3.430176  1.191177
H    -1.941362  -4.793924  0.348099
H    -1.150268  -3.449365  -1.302831
H    -2.512421  -2.602520  -0.930577
O    2.394553  -0.550304  1.622999
H    1.086542  -1.320202  -0.000377
Ba    3.752217  0.552858  3.444687
25
Lattice="100 0 0 0 100 0 0 0 100" Properties=species:S:1:pos:R:3
N    0.765234  -0.113630  0.094713
C    0.159155  -0.104534  1.490365
C    1.294135  -0.501652  2.448747
O    1.246350  -0.083929  3.639757
H    1.490277  -0.859758  0.099574
H    0.065788  -0.309318  -0.634467
H    -0.169426  0.917119  1.713655
C    -1.035450  -1.087356  1.521670
C    -1.538510  -1.440746  2.933661
C    -0.741365  -2.586508  3.595644
C    -0.567573  -2.436833  5.108154
N    0.643369  -3.187397  5.577455
H    -0.751552  -2.013556  0.994611
H    -1.849291  -0.625451  0.943803
H    -2.595291  -1.722902  2.855891
H    -1.514458  -0.542036  3.566698
H    0.254488  -2.661033  3.124171
H    -1.217963  -3.550806  3.365629
H    -1.470531  -2.770097  5.639601
H    -0.417579  -1.378694  5.366449
H    0.634955  -3.207826  6.603104
H    0.539004  -4.173610  5.314437
O    2.188068  -1.295833  2.003451
H    1.228070  0.775215  -0.138981
Ba    2.865097  -1.845830  4.519206
25
Lattice="100 0 0 0 100 0 0 0 100" Properties=species:S:1:pos:R:3
N    0.544610  0.461466  0.382395
C    -0.261763  -0.007113  1.556578
C    0.699447  -0.352498  2.728201
O    1.751526  0.408468  2.802014
H    0.914922  -0.360893  -0.107067
H    -0.093051  0.890536  -0.295495
H    -0.815993  0.878808  1.911394
C    -1.290499  -1.105197  1.264213
C    -0.701654  -2.478397  0.887354
C    -1.569434  -3.683382  1.298481
C    -1.948442  -3.778610  2.775647
N    -0.746264  -3.678714  3.690204
H    -1.978497  -0.757039  0.479873
H    -1.908350  -1.180370  2.169764
H    0.301707  -2.592865  1.328800
H    -0.550939  -2.544863  -0.199306
H    -1.058691  -4.608929  0.992561
H    -2.518608  -3.674283  0.742275
H    -2.445200  -4.733156  2.984465
H    -2.626754  -2.976524  3.090088
H    -1.017363  -3.817977  4.671344
H    -0.043582  -4.393958  3.466180
O    0.441717  -1.249263  3.534898
H    -0.289577  -2.718261  3.613449
Ba    2.698009  1.983754  1.393305
25
Lattice="100 0 0 0 100 0 0 0 100" Properties=species:S:1:pos:R:3
N    1.145647  0.081359  0.349363
C    0.170574  -0.060391  1.512972
C    0.910097  -0.893048  2.574298
O    0.458230  -0.915175  3.751273
H    0.685346  -0.006532  -0.565584
H    1.645610  0.979209  0.368330
H    -0.031077  0.943053  1.905954
C    -1.148719  -0.714452  1.051482
C    -1.073312  -2.193889  0.624514
C    -1.097272  -3.194100  1.806710
C    -0.082831  -4.333702  1.688805
N    0.229918  -4.908712  3.038322
H    -1.548709  -0.097345  0.231760
H    -1.865060  -0.592171  1.876039
H    -0.179553  -2.375742  0.004033
H    -1.921052  -2.391772  -0.042361
H    -2.108846  -3.611594  1.910247
H    -0.926628  -2.649225  2.747781
H    0.862301  -3.959704  1.266578
H    -0.448662  -5.112579  1.004202
H    -0.651582  -5.180565  3.487810
H    0.720031  -5.800230  2.906579
O    1.910801  -1.586000  2.180734
H    1.843507  -0.684846  0.479700
Ba    1.765144  -3.010631  4.409419
25
Lattice="100 0 0 0 100 0 0 0 100" Properties=species:S:1:pos:R:3
N    0.554474  -0.131476  0.016173
C    0.027075  -0.101148  1.442146
C    1.226113  -0.397741  2.352901
O    1.206793  0.070344  3.526641
H    1.306747  -0.849365  -0.000887
H    -0.175874  -0.374167  -0.667215
H    -0.346760  0.908725  1.645395
C    -1.101597  -1.152128  1.587286
C    -1.388579  -1.602623  3.035245
C    -0.589197  -2.857844  3.442079
C    -0.499163  -3.136615  4.941399
N    0.413688  -2.183761  5.656068
H    -0.839657  -2.038670  0.985980
H    -2.007604  -0.720338  1.140283
H    -2.458851  -1.830270  3.118866
H    -1.208382  -0.762116  3.720618
H    0.426130  -2.831469  3.004588
H    -1.056621  -3.734896  2.970146
H    -0.099886  -4.146913  5.100897
H    -1.503878  -3.120130  5.390814
H    -0.042275  -1.265304  5.694556
H    0.459665  -2.478567  6.636920
O    2.132042  -1.173475  1.904037
H    0.969737  0.766363  -0.268119
Ba    2.859859  -1.630419  4.430185
25
Lattice="100 0 0 0 100 0 0 0 100" Properties=species:S:1:pos:R:3
N    1.272536  0.081535  0.419208
C    0.221232  -0.101595  1.508837
C    0.922689  -0.881545  2.632735
O    0.369152  -0.942531  3.762881
H    1.708751  1.011786  0.452402
H    2.007716  -0.632385  0.624227
H    -0.071599  0.893752  1.862132
C    -1.010478  -0.862858  0.974174
C    -0.831065  -2.385137  0.771615
C    -1.320117  -3.217745  1.977396
C    -0.779205  -4.641977  2.066424
N    0.685564  -4.690123  2.407198
H    -1.323217  -0.372644  0.039473
H    -1.829043  -0.670332  1.681302
H    0.221732  -2.614392  0.535008
H    -1.396406  -2.694146  -0.117017
H    -2.416905  -3.282640  1.928620
H    -1.119875  -2.682147  2.919304
H    -0.969449  -5.187394  1.129482
H    -1.311472  -5.182840  2.859617
H    0.936003  -5.677669  2.526324
H    1.217324  -4.406823  1.576831
O    1.990595  -1.516168  2.324520
H    0.891665  -0.056835  -0.525351
Ba    1.651873  -3.039148  4.452657
25
Lattice="100 0 0 0 100 0 0 0 100" Properties=species:S:1:pos:R:3
N    -0.132850  -1.131969  -0.658213
C    -0.366750  -0.403515  0.661340
C    1.004923  -0.310469  1.345236
O    1.933420  -1.081950  0.927469
H    -0.091034  -0.486535  -1.457054
H    0.800937  -1.590030  -0.557422
H    -0.729959  0.604712  0.428704
C    -1.386377  -1.135939  1.550135
C    -1.016128  -2.582567  1.973464
C    -0.970901  -2.819825  3.495821
C    0.167614  -2.128626  4.249514
N    1.543768  -2.625138  3.878166
H    -2.358064  -1.119008  1.035733
H    -1.521671  -0.490142  2.429011
H    -0.056562  -2.891647  1.521865
H    -1.754668  -3.278794  1.555864
H    -0.922873  -3.902955  3.685351
H    -1.920000  -2.483543  3.939659
H    0.036811  -2.278356  5.327842
H    0.127625  -1.041809  4.080862
H    1.842884  -3.301381  4.585916
H    1.465811  -3.184973  3.022069
O    1.119895  0.463681  2.335388
H    -0.853204  -1.837195  -0.857699
Ba    3.272354  -0.581027  3.182979
25
Lattice="100 0 0 0 100 0 0 0 100" Properties=species:S:1:pos:R:3
N    1.780100  -0.272138  0.748951
C    0.456453  -0.182363  1.445810
C    0.631753  -0.553969  2.942339
O    1.790004  -0.253538  3.448617
H    1.947917  -1.253112  0.498427
H    1.702408  0.206794  -0.153664
H    0.194454  0.889627  1.458805
C    -0.696949  -0.934177  0.772335
C    -0.550600  -2.471961  0.715630
C    -1.878546  -3.242874  0.864579
C    -2.276748  -3.625162  2.287650
N    -2.554799  -2.437821  3.186373
H    -0.839546  -0.536009  -0.242826
H    -1.608787  -0.641641  1.311460
H    0.147113  -2.826608  1.492878
H    -0.099934  -2.756513  -0.244389
H    -1.806809  -4.198156  0.325650
H    -2.698059  -2.696086  0.371115
H    -1.480115  -4.194167  2.783896
H    -3.182667  -4.242990  2.282982
H    -3.330484  -1.870668  2.824166
H    -2.825093  -2.750881  4.127037
O    -0.292416  -1.053317  3.590318
H    -1.688158  -1.817904  3.292045
Ba    3.784200  0.531856  2.571446
25
Lattice="100 0 0 0 100 0 0 0 100" Properties=species:S:1:pos:R:3
N    0.534464  -0.361248  0.131189
C    0.275567  -0.427849  1.607063
C    1.567891  -0.942960  2.298744
O    2.668469  -0.454325  1.808382
H    0.422255  -1.304817  -0.257414
H    -0.219391  0.178301  -0.305327
H    0.160375  0.617926  1.939842
C    -0.974742  -1.215936  2.017896
C    -1.526961  -0.781375  3.396333
C    -2.211170  -1.897403  4.212236
C    -1.334039  -2.554017  5.272338
N    -0.144833  -3.288575  4.687396
H    -0.731019  -2.289801  2.000316
H    -1.759501  -1.076247  1.260557
H    -2.246054  0.032124  3.235464
H    -0.721905  -0.340568  4.004614
H    -2.648218  -2.660535  3.548527
H    -3.063392  -1.478201  4.764974
H    -1.901540  -3.281883  5.864481
H    -0.917359  -1.806148  5.959046
H    0.450876  -3.671359  5.431944
H    -0.450786  -4.080556  4.109777
O    1.530244  -1.744071  3.236134
H    0.463008  -2.650236  4.084641
Ba    3.204667  0.507573  -0.227463
25
Lattice="100 0 0 0 100 0 0 0 100" Properties=species:S:1:pos:R:3
N    0.270426  0.042323  -0.128850
C    -0.200314  0.115956  1.319695
C    0.491739  -1.058402  2.035943
O    0.538044  -2.165764  1.403613
H    -0.365789  0.541955  -0.765938
H    1.215791  0.429804  -0.254566
H    0.136448  1.072739  1.736053
C    -1.737515  -0.006102  1.317509
C    -2.469092  0.131044  2.668520
C    -2.250340  -0.953828  3.738740
C    -2.532636  -2.390313  3.290794
N    -1.876672  -3.373272  4.217007
H    -2.007617  -0.953341  0.823555
H    -2.121438  0.799775  0.671027
H    -3.539789  0.183629  2.423630
H    -2.223441  1.104896  3.115527
H    -2.906526  -0.711085  4.587670
H    -1.226859  -0.875685  4.131289
H    -2.135354  -2.588017  2.283779
H    -3.616611  -2.568047  3.237291
H    -2.307122  -4.292707  4.069528
H    -2.141375  -3.132422  5.178849
O    0.905366  -0.901621  3.217940
H    0.299069  -0.961756  -0.388109
Ba    0.871609  -3.408759  3.707501
25
Lattice="100 0 0 0 100 0 0 0 100" Properties=species:S:1:pos:R:3
N    -1.106442  1.111962  0.665065
C    -0.535283  0.014782  1.510936
C    0.942643  -0.239793  1.149809
O    1.304016  0.112920  -0.047388
H    -2.121522  0.980771  0.606000
H    -1.000270  1.997349  1.170676
H    -0.559551  0.312972  2.569234
C    -1.374994  -1.269805  1.325689
C    -0.858587  -2.523041  2.044665
C    -0.880570  -2.462111  3.590951
C    0.303084  -3.169179  4.244458
N    1.551026  -2.304488  4.186776
H    -1.438860  -1.492784  0.247461
H    -2.401760  -1.047947  1.659962
H    0.155367  -2.748002  1.683408
H    -1.473232  -3.372294  1.718083
H    -1.796017  -2.935594  3.969122
H    -0.924699  -1.425032  3.960708
H    0.542015  -4.108994  3.732072
H    0.118261  -3.397755  5.300009
H    1.566223  -1.641042  4.970130
H    2.407930  -2.865940  4.254691
O    1.696417  -0.781578  1.965558
H    1.591055  -1.720724  3.290707
Ba    0.343751  1.351350  -1.747779
25
Lattice="100 0 0 0 100 0 0 0 100" Properties=species:S:1:pos:R:3
N    0.126185  0.179188  -0.205043
C    -0.101665  0.111196  1.298137
C    0.495218  -1.228387  1.756124
O    0.457278  -2.195268  0.922713
H    1.050479  0.562012  -0.445636
H    0.086814  -0.802779  -0.547223
H    0.427959  0.950313  1.764091
C    -1.617767  0.167292  1.574943
C    -2.013262  0.059525  3.071081
C    -2.992120  -1.087718  3.380993
C    -2.436239  -2.505937  3.221667
N    -1.397560  -2.895260  4.235389
H    -2.098994  -0.635708  0.992930
H    -1.994616  1.116766  1.166383
H    -2.487070  1.000174  3.375936
H    -1.110945  -0.017281  3.696142
H    -3.874467  -0.998135  2.729036
H    -3.371965  -0.967905  4.406903
H    -2.010282  -2.625455  2.208289
H    -3.252696  -3.235353  3.285559
H    -1.859126  -3.386088  5.005116
H    -1.019724  -2.042255  4.661978
O    0.905281  -1.333844  2.944829
H    -0.587551  0.746090  -0.683000
Ba    0.809835  -3.895182  2.927661
25
Lattice="100 0 0 0 100 0 0 0 100" Properties=species:S:1:pos:R:3
N    -0.587126  0.361481  0.013700
C    -0.168041  -0.326636  1.280533
C    1.378794  -0.395589  1.340192
O    2.004506  0.524797  0.669986
H    -0.665133  -0.356569  -0.716253
H    -1.549396  0.692792  0.132666
H    -0.441533  0.362598  2.098297
C    -0.871091  -1.685706  1.516895
C    -1.539092  -1.867906  2.891348
C    -0.641156  -2.061038  4.125376
C    0.163296  -3.372381  4.143394
N    1.632730  -3.131133  3.881648
H    -0.162915  -2.500839  1.305814
H    -1.666831  -1.788060  0.764413
H    -2.214343  -2.733983  2.822757
H    -2.197696  -1.006451  3.082847
H    -1.290736  -2.052883  5.010070
H    0.038429  -1.204344  4.262917
H    -0.179568  -4.071343  3.370589
H    0.090315  -3.885631  5.108055
H    2.087560  -2.714651  4.702953
H    2.132644  -4.002607  3.669664
O    1.951918  -1.249742  2.020790
H    1.753395  -2.442715  3.076005
Ba    1.394072  2.171538  -0.833656
25
Lattice="100 0 0 0 100 0 0 0 100" Properties=species:S:1:pos:R:3
N    -0.785897  0.719980  0.206415
C    -0.430831  -0.110079  1.406078
C    1.073740  0.103677  1.723464
O    1.520494  1.295468  1.462178
H    -0.541652  0.180926  -0.632670
H    -1.806533  0.797781  0.160265
H    -0.964882  0.351164  2.255000
C    -0.856736  -1.591128  1.297678
C    -1.478862  -2.204764  2.570647
C    -0.649918  -2.271002  3.866365
C    0.358503  -3.407040  4.010695
N    1.497651  -3.330415  3.005667
H    -0.006668  -2.178853  0.920488
H    -1.627596  -1.665549  0.516311
H    -1.839421  -3.214206  2.318791
H    -2.389345  -1.629581  2.798181
H    -1.352387  -2.418590  4.699906
H    -0.151714  -1.313434  4.079714
H    -0.112148  -4.390968  3.895218
H    0.820103  -3.370283  5.003767
H    2.374046  -3.684689  3.404759
H    1.300520  -3.894328  2.172691
O    1.767702  -0.790812  2.213519
H    1.639740  -2.319815  2.685295
Ba    0.760093  3.084536  0.210577
25
Lattice="100 0 0 0 100 0 0 0 100" Properties=species:S:1:pos:R:3
N    -1.188520  1.105867  0.702865
C    -0.838600  0.046527  1.707489
C    0.611382  0.234475  2.205358
O    1.408255  0.876656  1.401988
H    -1.896258  0.724634  0.066583
H    -1.682808  1.856714  1.195670
H    -1.492295  0.142679  2.586981
C    -1.066544  -1.357084  1.101715
C    -0.923739  -2.527248  2.095359
C    0.496601  -3.123583  2.207245
C    0.850399  -3.679675  3.581099
N    0.879808  -2.574454  4.636956
H    -0.399826  -1.509374  0.236575
H    -2.094167  -1.364168  0.706998
H    -1.616048  -3.323896  1.794469
H    -1.292016  -2.185946  3.075863
H    1.263397  -2.388970  1.924091
H    0.605922  -3.952539  1.494146
H    1.846487  -4.134779  3.571407
H    0.136374  -4.437685  3.923838
H    0.054766  -2.606811  5.244692
H    1.701091  -2.660295  5.245560
O    0.959753  -0.231893  3.294122
H    0.900795  -1.617128  4.173934
Ba    1.111792  2.242973  -0.441005
25
Lattice="100 0 0 0 100 0 0 0 100" Properties=species:S:1:pos:R:3
N    0.398485  -0.545305  -0.209026
C    0.026141  -0.057657  1.135896
C    1.247300  0.387618  1.935138
O    1.031834  0.927866  3.078411
H    1.395828  -1.826539  -0.139459
H    -0.455039  -0.771053  -0.727465
H    -0.571068  0.869941  1.069063
C    -0.865553  -1.077929  1.893803
C    -0.539080  -2.567081  1.718985
C    0.866703  -3.052785  2.152865
C    1.693846  -3.662516  1.025849
N    2.163239  -2.615026  0.041276
H    -1.899434  -0.920941  1.556091
H    -0.856824  -0.799269  2.956101
H    -0.725279  -2.868450  0.676141
H    -1.295692  -3.114595  2.295702
H    0.766879  -3.835244  2.916678
H    1.440687  -2.251451  2.645953
H    1.097243  -4.386463  0.456990
H    2.581167  -4.185303  1.402966
H    2.974075  -2.106610  0.410629
H    2.446490  -3.038825  -0.849009
O    2.439076  0.312592  1.464852
H    0.863045  0.194529  -0.741402
Ba    3.255930  1.888484  3.319324
25
Lattice="100 0 0 0 100 0 0 0 100" Properties=species:S:1:pos:R:3
N    0.295563  0.941700  0.763507
C    0.234200  0.231836  2.108396
C    1.169736  -0.979496  1.984456
O    1.655850  -1.481382  3.033979
H    -0.588118  1.413173  0.527842
H    1.049860  1.640206  0.723456
H    0.591110  0.925255  2.878748
C    -1.215078  -0.215185  2.387485
C    -1.443040  -0.835523  3.793479
C    -1.960431  -2.286020  3.858606
C    -0.941194  -3.420243  3.694314
N    -0.563629  -3.776613  2.276433
H    -1.533141  -0.902673  1.586680
H    -1.854062  0.675350  2.286208
H    -2.181077  -0.207636  4.306933
H    -0.526098  -0.754629  4.394794
H    -2.801737  -2.435177  3.162062
H    -2.396091  -2.416422  4.859833
H    -1.336520  -4.330567  4.160424
H    -0.026749  -3.154497  4.249388
H    -1.063050  -4.631778  2.018595
H    -0.944931  -3.074100  1.637313
O    1.323357  -1.471447  0.814794
H    0.506468  0.200748  0.061818
Ba    2.170603  -3.719954  1.924445
25
Lattice="100 0 0 0 100 0 0 0 100" Properties=species:S:1:pos:R:3
N    0.835033  0.051982  0.368251
C    -0.070054  -0.340584  1.530223
C    0.835798  -1.009276  2.569615
O    0.384028  -1.149977  3.739391
H    0.403498  -0.116265  -0.549415
H    1.114738  1.040104  0.411627
H    -0.482886  0.580872  1.958251
C    -1.227071  -1.249472  1.070551
C    -0.875865  -2.546668  0.293526
C    -1.033862  -3.910608  0.998340
C    0.096936  -4.378890  1.932270
N    -0.087816  -4.101781  3.397472
H    -1.887771  -0.623444  0.453075
H    -1.818557  -1.467394  1.970936
H    0.141428  -2.500406  -0.132435
H    -1.539326  -2.576159  -0.580236
H    -1.112511  -4.660363  0.198801
H    -1.999034  -3.959278  1.527240
H    1.045986  -3.926247  1.596770
H    0.228972  -5.462471  1.832065
H    -0.788427  -3.364243  3.520844
H    -0.505504  -4.927262  3.833654
O    1.970609  -1.447735  2.179943
H    1.692234  -0.534419  0.474277
Ba    2.145426  -2.871014  4.421961
25
Lattice="100 0 0 0 100 0 0 0 100" Properties=species:S:1:pos:R:3
N    -0.631283  -1.248957  1.317021
C    0.542301  -0.391178  1.413563
C    1.659943  -0.695207  0.402836
O    2.587852  0.175184  0.213387
H    -3.551444  -0.817481  5.153966
H    -1.130200  -1.089598  0.441567
H    0.233867  0.643969  1.192464
C    1.143007  -0.397890  2.839913
C    0.272040  0.274412  3.915201
C    -0.935989  -0.549935  4.395489
C    -1.717854  0.211997  5.454644
N    -2.919291  -0.596203  5.935936
H    2.102728  0.135095  2.806405
H    1.370421  -1.437440  3.128616
H    -0.075584  1.249103  3.536470
H    0.916949  0.496922  4.779162
H    -0.579609  -1.506571  4.813426
H    -1.574127  -0.790358  3.531050
H    -2.125375  1.156962  5.073607
H    -1.122030  0.428032  6.350835
H    -3.464159  -0.088209  6.646586
H    -2.621980  -1.490374  6.350712
O    1.663662  -1.801343  -0.246328
H    -0.354832  -2.232680  1.311391
Ba    3.672992  -1.153251  -1.533917
25
Lattice="100 0 0 0 100 0 0 0 100" Properties=species:S:1:pos:R:3
N    2.328028  -0.684084  3.249635
C    1.437310  -0.964659  2.139255
C    2.054150  -0.803929  0.743715
O    3.155344  -0.160971  0.596042
H    -4.119356  0.842850  6.288891
H    3.003793  -1.432325  3.394161
H    1.128380  -2.021172  2.196272
C    0.152808  -0.100241  2.244102
C    -0.629291  -0.442131  3.517664
C    -1.784640  0.529254  3.806216
C    -2.494727  0.142032  5.096034
N    -3.636580  1.102571  5.417191
H    -0.469826  -0.254290  1.351039
H    0.450924  0.961206  2.258057
H    0.077513  -0.441535  4.360753
H    -1.025326  -1.466951  3.434630
H    -2.502408  0.527335  2.968883
H    -1.389737  1.555191  3.893511
H    -1.823589  0.170790  5.963455
H    -2.947747  -0.855637  5.039997
H    -4.338121  1.112766  4.663640
H    -3.291661  2.066423  5.527725
O    1.470289  -1.333580  -0.273186
H    2.858155  0.173900  3.093073
Ba    3.318313  -0.764812  -1.782757
25
Lattice="100 0 0 0 100 0 0 0 100" Properties=species:S:1:pos:R:3
N    -1.444067  -1.036663  3.101175
C    -0.335454  -0.742507  2.208386
C    0.658821  0.310551  2.715823
O    1.810228  0.413258  2.152668
H    -4.717027  -3.480092  -1.512431
H    -1.146587  -1.602727  3.894573
H    0.259750  -1.660354  2.074086
C    -0.863234  -0.320427  0.813330
C    -1.660729  -1.451213  0.151554
C    -2.384144  -1.006501  -1.125836
C    -3.108240  -2.123471  -1.864956
N    -4.250771  -2.699242  -1.030895
H    -0.020091  -0.024752  0.173066
H    -1.505873  0.566742  0.938124
H    -2.369834  -1.822815  0.911955
H    -0.978721  -2.284801  -0.084134
H    -1.662670  -0.592000  -1.846499
H    -3.088659  -0.185421  -0.911169
H    -2.447444  -2.970329  -2.089614
H    -3.563807  -1.776869  -2.799903
H    -3.904692  -3.046038  -0.125054
H    -4.963272  -1.982809  -0.833844
O    0.344710  1.073612  3.697937
H    -1.840763  -0.177686  3.485428
Ba    2.589572  2.098555  3.758227
25
Lattice="100 0 0 0 100 0 0 0 100" Properties=species:S:1:pos:R:3
N    -0.018293  1.103846  1.737062
C    0.684273  -0.169319  1.797065
C    1.643806  -0.457051  0.634639
O    1.528617  0.183008  -0.470658
H    -2.130723  1.263304  5.321879
H    0.634461  1.885133  1.800388
H    1.316423  -0.173821  2.699094
C    -0.314799  -1.353053  1.892366
C    -1.416447  -1.160820  2.944604
C    -0.902192  -1.009652  4.381403
C    -2.000384  -0.855970  5.424398
N    -2.761279  0.454153  5.234901
H    0.249491  -2.274446  2.093944
H    -0.802513  -1.487775  0.914336
H    -2.093918  -2.026755  2.888209
H    -2.000679  -0.273844  2.649037
H    -0.206582  -0.158799  4.462602
H    -0.325278  -1.900287  4.673060
H    -1.603547  -0.828028  6.445902
H    -2.753462  -1.651887  5.362211
H    -3.513072  0.562178  5.929093
H    -3.185211  0.499705  4.297841
O    2.553247  -1.353446  0.780441
H    -0.500252  1.208900  0.841860
Ba    3.459315  -0.991276  -1.474677
25
Lattice="100 0 0 0 100 0 0 0 100" Properties=species:S:1:pos:R:3
N    -0.834439  0.523975  0.095918
C    -0.366605  0.000829  1.381310
C    1.072295  0.390027  1.745672
O    1.866110  0.849098  0.849499
H    -4.329815  -0.543904  -1.261380
H    -0.988775  1.531622  0.156768
H    -0.990182  0.427393  2.183649
C    -0.507249  -1.540950  1.434391
C    -1.911109  -2.056554  1.797101
C    -3.103117  -1.588553  0.941761
C    -2.996871  -2.010526  -0.514049
N    -4.236081  -1.569073  -1.284110
H    0.179087  -1.941850  2.192728
H    -0.165987  -1.945946  0.468144
H    -2.130993  -1.770398  2.835762
H    -1.879693  -3.156965  1.796325
H    -3.193353  -0.492704  0.989672
H    -4.018546  -2.013881  1.384431
H    -2.930111  -3.098556  -0.638723
H    -2.149328  -1.525321  -1.011938
H    -4.200802  -1.859005  -2.270921
H    -5.092677  -1.965361  -0.871977
O    1.470283  0.242422  2.958632
H    -0.098533  0.405124  -0.604834
Ba    3.696489  1.158057  2.500170
25
Lattice="100 0 0 0 100 0 0 0 100" Properties=species:S:1:pos:R:3
N    -0.830045  0.140900  0.735182
C    0.447840  -0.172674  1.348762
C    1.623784  -0.361667  0.380909
O    2.827350  -0.223184  0.811717
H    -3.241827  0.372170  6.632282
H    -0.797090  1.030282  0.237774
H    0.737698  0.669829  1.996989
C    0.351005  -1.453835  2.220686
C    -0.887381  -1.522291  3.124961
C    -1.015310  -0.377564  4.142790
C    -2.232072  -0.606210  5.027893
N    -2.419152  0.527176  6.032596
H    1.271892  -1.543328  2.814451
H    0.317999  -2.332734  1.557768
H    -0.854265  -2.484600  3.658540
H    -1.789824  -1.535426  2.498387
H    -1.125325  0.577754  3.604620
H    -0.105001  -0.314648  4.762100
H    -2.150514  -1.524399  5.622965
H    -3.161896  -0.649193  4.446961
H    -2.547920  1.429801  5.554374
H    -1.598583  0.619472  6.647531
O    1.402472  -0.669532  -0.845426
H    -1.095143  -0.567304  0.048527
Ba    3.800306  -0.690794  -1.397343
25
Lattice="100 0 0 0 100 0 0 0 100" Properties=species:S:1:pos:R:3
N    -1.465471  1.111742  0.876672
C    -0.781704  0.016407  1.640066
C    0.682334  0.434011  1.915088
O    1.213252  1.200687  1.006469
H    -2.331414  0.735255  0.478322
H    -1.785884  1.815728  1.550829
H    -1.285343  -0.133447  2.606242
C    -0.829867  -1.300220  0.821298
C    -0.897231  -2.633392  1.590321
C    0.326749  -3.033143  2.442848
C    0.185508  -2.693905  3.936642
N    1.470449  -2.126418  4.489857
H    0.018123  -1.326251  0.117000
H    -1.738131  -1.264164  0.198202
H    -1.052517  -3.411865  0.831801
H    -1.807825  -2.652758  2.209217
H    1.229914  -2.556195  2.033607
H    0.491718  -4.113352  2.345778
H    -0.083962  -3.570255  4.536218
H    -0.567609  -1.918045  4.114338
H    1.620301  -1.213847  3.981196
H    1.410804  -1.945943  5.499436
O    1.284281  0.025475  2.909484
H    2.270010  -2.751333  4.331239
Ba    0.391516  2.430229  -0.773170
25
Lattice="100 0 0 0 100 0 0 0 100" Properties=species:S:1:pos:R:3
N    0.553478  -2.785942  2.521164
C    0.037096  -1.988206  1.424274
C    0.650063  -2.285415  0.047947
O    1.766282  -2.913060  -0.035004
H    1.573639  -2.823113  2.503755
H    0.219965  -3.747667  2.479436
H    -1.039309  -2.197891  1.315410
C    0.194007  -0.475985  1.729300
C    -0.523214  -0.079511  3.026803
C    -0.254802  1.376463  3.432004
C    -0.685267  1.737377  4.846954
N    -2.196429  1.614516  5.034152
H    -0.184884  0.109339  0.879176
H    1.268344  -0.248111  1.827760
H    -0.188589  -0.765726  3.820174
H    -1.605508  -0.256537  2.889340
H    -0.700886  2.082524  2.712039
H    0.827817  1.574759  3.402022
H    -0.436000  2.773638  5.104032
H    -0.239452  1.071658  5.596788
H    -2.479001  1.858174  5.993416
H    -2.702553  2.239335  4.391235
O    0.034085  -1.908594  -1.016005
H    -2.514665  0.653524  4.847957
Ba    1.664787  -3.005549  -2.493129
25
Lattice="100 0 0 0 100 0 0 0 100" Properties=species:S:1:pos:R:3
N    0.683703  -1.657553  2.591351
C    0.190734  -0.861587  1.469829
C    1.046148  -0.948871  0.194913
O    2.233530  -1.429540  0.241103
H    -0.616044  -0.802435  6.485362
H    0.734677  -2.645027  2.335324
H    -0.798946  -1.248368  1.174583
C    0.023955  0.628808  1.848570
C    -1.178312  1.009187  2.730893
C    -1.111940  0.698779  4.242299
C    -1.583133  -0.703095  4.596348
N    -1.568174  -0.907002  6.108562
H    -0.083040  1.195288  0.913413
H    0.959503  0.979151  2.315995
H    -2.102181  0.587812  2.302965
H    -1.293351  2.097892  2.642823
H    -1.743228  1.434538  4.766232
H    -0.081369  0.848919  4.603825
H    -0.915326  -1.461804  4.161578
H    -2.618043  -0.884673  4.280364
H    -1.905249  -1.843208  6.370507
H    -2.163018  -0.215812  6.587623
O    0.551951  -0.530945  -0.915394
H    1.642338  -1.383251  2.817462
Ba    2.557816  -1.112202  -2.199528
25
Lattice="100 0 0 0 100 0 0 0 100" Properties=species:S:1:pos:R:3
N    1.410479  0.270105  1.491265
C    0.860413  -1.066400  1.322304
C    1.097900  -1.700005  -0.059575
O    1.503002  -0.976785  -1.038066
H    2.429815  0.251517  1.512978
H    1.150158  0.870984  0.707064
H    1.366391  -1.740561  2.033110
C    -0.653466  -1.113360  1.645856
C    -1.000712  -0.829136  3.121030
C    -0.960854  0.656316  3.515206
C    -1.125365  0.937390  4.998421
N    -2.515409  0.552322  5.513960
H    -1.023642  -2.114713  1.388969
H    -1.184290  -0.402684  0.991146
H    -0.311289  -1.399139  3.766023
H    -2.005893  -1.250429  3.298135
H    -1.705319  1.231813  2.939460
H    0.019346  1.066034  3.227524
H    -1.012042  2.003137  5.229229
H    -0.415697  0.369268  5.613486
H    -2.614398  0.746412  6.519824
H    -3.249688  1.078445  5.020389
O    0.897996  -2.960164  -0.218620
H    -2.701912  -0.449071  5.368670
Ba    1.703475  -2.928296  -2.537790
25
Lattice="100 0 0 0 100 0 0 0 100" Properties=species:S:1:pos:R:3
N    -0.145252  -1.727924  2.646042
C    0.369703  -0.851925  1.602353
C    1.152213  0.373190  2.101739
O    1.025730  0.768331  3.315253
H    -1.906444  -4.213360  -0.868570
H    0.616371  -2.197619  3.136117
H    1.086876  -1.425177  0.992804
C    -0.751371  -0.362329  0.654513
C    -1.511313  -1.488174  -0.074650
C    -2.673647  -2.091959  0.728878
C    -3.517799  -3.106693  -0.026808
N    -2.741405  -4.395528  -0.295645
H    -0.293744  0.297822  -0.093921
H    -1.465668  0.255413  1.223400
H    -0.778956  -2.265383  -0.358458
H    -1.906810  -1.078667  -1.017108
H    -3.368502  -1.289977  1.021537
H    -2.298609  -2.525161  1.669023
H    -3.841662  -2.743303  -1.010839
H    -4.404011  -3.409560  0.543119
H    -2.423485  -4.821494  0.586072
H    -3.316915  -5.089496  -0.791919
O    1.928957  0.996370  1.288986
H    -0.644016  -1.184628  3.353950
Ba    2.678763  2.583231  3.004130
25
Lattice="100 0 0 0 100 0 0 0 100" Properties=species:S:1:pos:R:3
N    -0.531851  -1.282268  0.848685
C    0.494671  -0.436090  1.427437
C    1.853422  -0.449924  0.712187
O    2.676067  0.520333  0.898961
H    -2.129076  -1.108029  6.051621
H    -0.812927  -0.954550  -0.074584
H    0.154498  0.610255  1.371029
C    0.732673  -0.794708  2.919493
C    -0.561762  -0.927538  3.738808
C    -1.393041  0.358817  3.827457
C    -2.754984  0.187786  4.484702
N    -2.638476  -0.219063  5.953127
H    1.399913  -0.041727  3.362779
H    1.262795  -1.758322  2.972554
H    -0.262484  -1.272104  4.744217
H    -1.179514  -1.720038  3.291517
H    -1.616433  0.724812  2.814445
H    -0.830685  1.167147  4.323918
H    -3.346648  -0.601372  4.003582
H    -3.337501  1.116496  4.479256
H    -3.564504  -0.339009  6.386053
H    -2.129376  0.491707  6.496683
O    2.159863  -1.423579  -0.065032
H    -0.201008  -2.241460  0.732303
Ba    4.303364  -0.390574  -0.704199
25
Lattice="100 0 0 0 100 0 0 0 100" Properties=species:S:1:pos:R:3
N    -0.956006  0.818682  0.079886
C    -0.648034  -0.104520  1.227419
C    0.756045  0.242651  1.785131
O    1.114597  1.488126  1.649147
H    -0.581258  0.382698  -0.771661
H    -1.969456  0.811489  -0.071752
H    -1.350327  0.170625  2.033687
C    -0.871195  -1.585455  0.854877
C    -1.248557  -2.597060  1.961499
C    -0.105308  -3.325198  2.702184
C    0.267575  -2.753098  4.080278
N    1.757886  -2.514655  4.187613
H    0.002814  -1.953730  0.294785
H    -1.710397  -1.592187  0.142843
H    -1.850515  -3.370489  1.467911
H    -1.934850  -2.128659  2.685229
H    0.782410  -3.341687  2.052617
H    -0.391552  -4.375441  2.838159
H    -0.015236  -3.423189  4.899436
H    -0.194510  -1.776582  4.262482
H    2.295613  -3.363676  3.974806
H    1.985582  -1.767331  3.488875
O    1.439469  -0.616398  2.339581
H    2.033626  -2.197093  5.124859
Ba    0.341583  3.276177  0.404108
25
Lattice="100 0 0 0 100 0 0 0 100" Properties=species:S:1:pos:R:3
N    2.260791  -2.829806  1.546498
C    0.906488  -2.182678  1.590983
C    0.856318  -1.682187  0.141348
O    0.433675  -2.499523  -0.742465
H    2.240549  -3.739603  2.008090
H    2.936010  -2.254367  2.053855
H    0.154903  -2.973243  1.707822
C    0.753761  -1.114742  2.671790
C    -0.647183  -0.484735  2.683962
C    -0.820487  0.543604  3.815057
C    -2.225320  1.132438  3.813809
N    -2.407590  2.138254  4.946105
H    1.511891  -0.331891  2.509571
H    0.963811  -1.577567  3.648851
H    -1.405203  -1.276560  2.793274
H    -0.840790  0.003573  1.715726
H    -0.077604  1.349633  3.698388
H    -0.622171  0.058472  4.785071
H    -2.997789  0.367784  3.963560
H    -2.449914  1.676436  2.887888
H    -2.252530  1.699279  5.864880
H    -1.741546  2.919520  4.864109
O    1.585843  -0.682720  -0.170382
H    -3.356656  2.538457  4.949886
Ba    2.752742  -2.414832  -1.570672
25
Lattice="100 0 0 0 100 0 0 0 100" Properties=species:S:1:pos:R:3
N    -0.267433  -1.350645  3.365242
C    0.216962  -0.977117  2.034604
C    1.211840  0.153298  2.301921
O    0.785916  1.283085  2.740388
H    -5.364018  -1.388684  -1.500890
H    -0.527281  -2.331243  3.431667
H    0.812450  -1.817336  1.651738
C    -0.843729  -0.573861  0.988000
C    -1.763179  -1.739222  0.603064
C    -2.821226  -1.343546  -0.441346
C    -3.709674  -2.527876  -0.797949
N    -4.755155  -2.145981  -1.841871
H    -0.329444  -0.196966  0.088681
H    -1.433794  0.266875  1.386141
H    -2.269809  -2.122942  1.502553
H    -1.155783  -2.569450  0.207658
H    -2.320703  -0.967387  -1.348925
H    -3.438343  -0.519079  -0.047655
H    -4.271001  -2.904507  0.066246
H    -3.141167  -3.359737  -1.232308
H    -4.311322  -1.814206  -2.709923
H    -5.358522  -2.943930  -2.086611
O    2.469413  -0.069421  2.189459
H    -1.044501  -0.769868  3.676871
Ba    3.019501  1.835747  3.615246
25
Lattice="100 0 0 0 100 0 0 0 100" Properties=species:S:1:pos:R:3
N    0.417736  -2.814129  2.677910
C    0.039608  -2.051892  1.500838
C    1.000024  -2.157898  0.310380
O    2.166825  -2.669573  0.463220
H    1.422591  -2.754563  2.847084
H    0.191791  -3.802485  2.579423
H    -0.919261  -2.442088  1.121557
C    -0.193833  -0.564847  1.880784
C    -1.457695  -0.435407  2.741639
C    -1.672705  0.927959  3.424393
C    -0.798478  1.105615  4.658865
N    -1.148089  2.400258  5.387735
H    -0.288557  0.047322  0.972371
H    0.702351  -0.216402  2.420393
H    -1.448217  -1.230025  3.503191
H    -2.334065  -0.626578  2.106305
H    -2.730325  0.996235  3.726872
H    -1.491899  1.748716  2.710566
H    0.271466  1.169345  4.427666
H    -0.949672  0.299290  5.387386
H    -2.135804  2.401392  5.680378
H    -0.573330  2.535124  6.231173
O    0.614475  -1.755262  -0.849219
H    -1.010853  3.220340  4.780455
Ba    2.592914  -2.674447  -1.966367
25
Lattice="100 0 0 0 100 0 0 0 100" Properties=species:S:1:pos:R:3
N    -1.254174  0.309501  0.852403
C    -0.069913  -0.388705  1.342922
C    1.238549  0.411562  1.257247
O    1.287145  1.500104  0.582296
H    -2.215124  -4.071889  -0.962541
H    -1.036620  0.795755  -0.020053
H    -0.199752  -0.589829  2.419405
C    0.094568  -1.751071  0.622192
C    -0.741289  -2.898010  1.222015
C    -2.253137  -2.674805  1.402462
C    -3.068363  -2.459064  0.137491
N    -3.151243  -3.736086  -0.698942
H    1.145880  -2.067125  0.661543
H    -0.140497  -1.591349  -0.442724
H    -0.334671  -3.140555  2.214803
H    -0.548081  -3.807944  0.625445
H    -2.432376  -1.783101  2.017081
H    -2.678469  -3.515337  1.975343
H    -2.640256  -1.683717  -0.507995
H    -4.105817  -2.187220  0.364014
H    -3.609110  -4.492332  -0.170814
H    -3.688576  -3.591392  -1.564316
O    2.276849  -0.018149  1.881208
H    -1.550796  1.034287  1.506730
Ba    3.613273  1.959473  1.306785
25
Lattice="100 0 0 0 100 0 0 0 100" Properties=species:S:1:pos:R:3
N    -0.888243  -0.758902  1.132324
C    0.442795  -0.505674  1.664578
C    1.586742  -0.543935  0.641350
O    2.698406  0.036658  0.921475
H    -2.862502  0.751506  5.902421
H    -1.087830  -0.149323  0.338389
H    0.462132  0.515862  2.080394
C    0.811345  -1.503744  2.792204
C    -0.267549  -1.781001  3.850884
C    -0.823226  -0.559717  4.622866
C    -2.188746  -0.143399  4.093076
N    -2.768270  1.009771  4.909572
H    1.727243  -1.138582  3.277621
H    1.067936  -2.472487  2.334107
H    0.178328  -2.472352  4.577569
H    -1.102168  -2.333231  3.396344
H    -0.117492  0.285395  4.570089
H    -0.914621  -0.822410  5.688111
H    -2.918478  -0.958459  4.176077
H    -2.151666  0.175350  3.043360
H    -3.700398  1.284761  4.570583
H    -2.163369  1.841238  4.868630
O    1.436761  -1.168219  -0.468944
H    -0.965295  -1.714310  0.778081
Ba    3.748166  -0.675797  -1.187162
25
Lattice="100 0 0 0 100 0 0 0 100" Properties=species:S:1:pos:R:3
N    -0.653804  -1.294634  0.667488
C    0.202027  -0.156996  1.017897
C    1.583657  -0.312013  0.384884
O    2.416311  -1.185217  0.834542
H    -0.979004  -0.199311  7.216995
H    -0.954949  -1.268563  -0.305594
H    -0.240771  0.740950  0.564501
C    0.251076  0.017761  2.547206
C    -1.109772  0.500241  3.068605
C    -1.262649  0.564064  4.599359
C    -1.449500  -0.808352  5.232584
N    -1.746164  -0.677554  6.724022
H    1.035248  0.743039  2.814642
H    0.548606  -0.944301  2.994337
H    -1.901519  -0.135385  2.644040
H    -1.294409  1.513024  2.682954
H    -2.145858  1.182543  4.828018
H    -0.393124  1.071306  5.049621
H    -0.560328  -1.445546  5.157276
H    -2.303088  -1.346674  4.801827
H    -1.883419  -1.594136  7.172291
H    -2.599924  -0.122838  6.881180
O    1.879564  0.388493  -0.652923
H    -0.191830  -2.187460  0.843169
Ba    4.022623  -0.726442  -0.989923
25
Lattice="100 0 0 0 100 0 0 0 100" Properties=species:S:1:pos:R:3
N    1.411533  -2.693210  2.426944
C    0.448372  -2.047219  1.558482
C    0.919426  -1.811982  0.117337
O    0.062306  -1.510485  -0.793743
H    2.345241  -2.297770  2.315012
H    1.481150  -3.693220  2.249358
H    -0.432852  -2.703367  1.464751
C    -0.042142  -0.714345  2.192470
C    -0.744431  -0.998682  3.527388
C    -0.950105  0.206135  4.460018
C    -1.983750  1.201975  3.952344
N    -2.248427  2.279659  5.001274
H    -0.701757  -0.197533  1.479978
H    0.837261  -0.069338  2.358292
H    -0.128860  -1.728792  4.070571
H    -1.713801  -1.489071  3.342359
H    0.012803  0.717731  4.624502
H    -1.277552  -0.178371  5.440103
H    -2.954184  0.728092  3.757324
H    -1.664779  1.733499  3.047664
H    -2.948359  2.965324  4.685530
H    -2.594114  1.861232  5.876915
O    2.160060  -1.949535  -0.182636
H    -1.386690  2.794164  5.231702
Ba    1.718650  -1.785893  -2.591939
25
Lattice="100 0 0 0 100 0 0 0 100" Properties=species:S:1:pos:R:3
N    -0.485905  0.717103  3.504670
C    -0.609851  -0.387330  2.494795
C    0.847357  -0.406179  2.012553
O    1.676847  -1.098984  2.689738
H    -3.565242  -3.945820  -2.175195
H    -0.949297  0.462608  4.377325
H    -0.809451  -1.322858  3.032222
C    -1.659529  -0.128133  1.417149
C    -1.767359  -1.261397  0.383644
C    -2.801578  -0.941560  -0.706623
C    -2.898067  -1.948892  -1.844544
N    -3.501015  -3.278521  -1.393569
H    -1.405742  0.808757  0.895865
H    -2.634409  0.024934  1.905927
H    -2.022814  -2.197201  0.912305
H    -0.784746  -1.424908  -0.087907
H    -2.539942  0.014535  -1.185144
H    -3.799695  -0.780115  -0.265858
H    -1.917539  -2.194344  -2.271885
H    -3.549029  -1.589352  -2.650111
H    -2.935802  -3.719106  -0.655092
H    -4.451618  -3.146791  -1.019860
O    1.234566  0.541670  1.251099
H    -0.949072  1.559232  3.157263
Ba    2.670934  1.096650  3.235232
25
Lattice="100 0 0 0 100 0 0 0 100" Properties=species:S:1:pos:R:3
N    2.541485  -0.577261  2.918876
C    1.389967  -1.094339  2.174669
C    1.711886  -1.096478  0.681720
O    1.643844  -0.012144  -0.009170
H    -3.369811  2.203793  4.739046
H    3.326954  -1.225441  2.928670
H    1.260736  -2.146995  2.463862
C    0.120978  -0.300208  2.536596
C    -0.215988  -0.487705  4.023244
C    -1.230233  0.502192  4.620252
C    -2.648734  0.305743  4.102938
N    -3.622501  1.211943  4.852261
H    -0.705134  -0.630110  1.887230
H    0.294101  0.764267  2.310281
H    0.716945  -0.377937  4.592725
H    -0.563136  -1.517949  4.202848
H    -0.901194  1.536065  4.423525
H    -1.228626  0.369575  5.714752
H    -3.009091  -0.718614  4.261745
H    -2.760090  0.556675  3.041187
H    -3.608497  1.009403  5.862264
H    -4.591337  1.095754  4.524158
O    2.149456  -2.180053  0.140955
H    2.856311  0.328329  2.570548
Ba    2.686707  -1.091506  -1.973182
25
Lattice="100 0 0 0 100 0 0 0 100" Properties=species:S:1:pos:R:3
N    -0.624278  -3.124641  1.730586
C    -0.513001  -2.040922  0.764101
C    0.868245  -2.026662  0.125288
O    1.556416  -3.112775  0.095326
H    -0.060155  -3.924509  1.445100
H    -1.589097  -3.442014  1.814234
H    -1.163017  -2.185956  -0.129568
C    -0.948226  -0.690917  1.374252
C    -0.222570  -0.327453  2.675536
C    -0.971927  0.760928  3.461422
C    -0.295827  1.059978  4.791272
N    -1.088587  2.090937  5.591242
H    -2.027591  -0.777657  1.574692
H    -0.835059  0.100685  0.621292
H    0.802016  0.012559  2.455660
H    -0.138948  -1.238562  3.287186
H    -2.004312  0.418895  3.645347
H    -1.041863  1.683385  2.861029
H    0.709633  1.481412  4.668989
H    -0.226570  0.171157  5.430764
H    -0.641413  2.303602  6.493958
H    -1.180276  2.975289  5.071770
O    1.302714  -0.972913  -0.467221
H    -2.041459  1.753134  5.787707
Ba    3.132153  -2.223980  -1.552965
25
Lattice="100 0 0 0 100 0 0 0 100" Properties=species:S:1:pos:R:3
N    2.082529  -2.593679  1.548552
C    0.658624  -2.133247  1.604284
C    0.395137  -2.033695  0.096326
O    -0.000041  -3.089779  -0.500476
H    2.253477  -3.336764  2.226088
H    2.710503  -1.822175  1.780772
H    0.049888  -2.954936  2.001713
C    0.425742  -0.846901  2.398017
C    -1.050349  -0.420114  2.369541
C    -1.370893  0.916319  3.065655
C    -1.261158  0.849461  4.584443
N    -1.725188  2.157776  5.216742
H    1.049730  -0.046488  1.967986
H    0.773685  -1.017655  3.429217
H    -1.682374  -1.214865  2.797010
H    -1.370688  -0.313413  1.322922
H    -2.400393  1.200846  2.794651
H    -0.708252  1.706489  2.676205
H    -0.234785  0.694170  4.937723
H    -1.900363  0.066053  5.011099
H    -1.158427  2.953526  4.890469
H    -2.704819  2.361316  4.970768
O    0.934992  -1.070020  -0.543724
H    -1.662169  2.130901  6.244353
Ba    2.139591  -2.938129  -1.702336
25
Lattice="100 0 0 0 100 0 0 0 100" Properties=species:S:1:pos:R:3
N    -1.050922  -2.087297  1.304380
C    -0.452537  -1.120055  0.384572
C    0.909019  -1.601999  -0.102789
O    1.712600  -0.779225  -0.674895
H    -0.708597  -3.025725  1.093472
H    -2.063575  -2.107670  1.185456
H    -1.011943  -1.046830  -0.574635
C    -0.414869  0.311952  0.957519
C    0.170123  0.447496  2.375821
C    -0.879589  0.274217  3.487897
C    -0.279455  0.504330  4.865988
N    -1.345381  0.377377  5.951084
H    -1.440458  0.709717  0.941946
H    0.158313  0.936384  0.261085
H    0.629716  1.442699  2.469247
H    0.980008  -0.284534  2.524805
H    -1.300550  -0.740620  3.415752
H    -1.698805  0.993530  3.319852
H    0.146552  1.509434  4.979709
H    0.493767  -0.232848  5.116264
H    -2.096929  1.067592  5.812262
H    -1.781219  -0.555271  5.933156
O    1.209770  -2.848920  -0.025762
H    -0.956864  0.524696  6.892986
Ba    3.155827  -2.572433  -1.522172
25
Lattice="100 0 0 0 100 0 0 0 100" Properties=species:S:1:pos:R:3
N    -0.117031  -3.030254  2.207935
C    -0.277543  -2.130524  1.072483
C    0.948038  -2.159297  0.168779
O    1.750685  -3.161250  0.222782
H    0.540544  -3.777618  1.986191
H    -1.002577  -3.467187  2.457996
H    -1.080457  -2.457024  0.375597
C    -0.668470  -0.708364  1.536690
C    0.361968  -0.070191  2.475759
C    -0.159089  1.143347  3.269900
C    -1.072009  0.730888  4.417941
N    -1.543378  1.950027  5.205019
H    -1.641865  -0.818176  2.039946
H    -0.843219  -0.070693  0.659291
H    1.228284  0.268559  1.890094
H    0.730921  -0.838532  3.172514
H    -0.692336  1.834352  2.595483
H    0.701546  1.695923  3.679721
H    -0.558928  0.083490  5.139868
H    -1.983191  0.222073  4.081785
H    -2.070797  2.600055  4.605230
H    -2.153233  1.686660  5.991722
O    1.134106  -1.228465  -0.696678
H    -0.744572  2.472746  5.591624
Ba    2.942603  -2.477544  -1.813672
25
Lattice="100 0 0 0 100 0 0 0 100" Properties=species:S:1:pos:R:3
N    0.299662  0.327021  -0.009628
C    -0.203320  0.420027  1.361656
C    0.944070  1.066305  2.141918
O    0.847379  2.286009  2.522700
H    -4.714688  -1.993461  0.999088
H    -0.434262  0.383423  -0.710398
H    -1.021436  1.153651  1.365627
C    -0.669211  -0.891747  2.028447
C    -1.892338  -1.523147  1.349041
C    -2.278665  -2.864778  1.990053
C    -3.389249  -3.636057  1.290069
N    -4.741968  -2.935857  1.411553
H    -0.898061  -0.693004  3.088288
H    0.169124  -1.606307  2.021667
H    -1.678057  -1.682381  0.279781
H    -2.730604  -0.804069  1.398551
H    -2.530433  -2.733712  3.055898
H    -1.406596  -3.536485  1.981390
H    -3.532641  -4.631958  1.725601
H    -3.206990  -3.748581  0.213729
H    -5.484525  -3.464740  0.933196
H    -5.018762  -2.834224  2.398138
O    2.033242  0.409369  2.320651
H    0.862241  -0.507601  -0.167803
Ba    3.273085  2.480303  2.801787
25
Lattice="100 0 0 0 100 0 0 0 100" Properties=species:S:1:pos:R:3
N    1.537548  0.559498  -0.081457
C    0.257307  0.030240  0.502249
C    0.614302  0.189055  1.987174
O    1.426067  -0.653366  2.496617
H    -5.225303  -1.854887  -0.707480
H    2.056034  -0.202728  -0.523005
H    -0.545397  0.737710  0.259819
C    -0.065668  -1.393280  0.054366
C    -1.304227  -2.029184  0.708445
C    -2.655762  -1.468161  0.226304
C    -3.804923  -2.273037  0.820788
N    -5.158964  -1.782413  0.317808
H    0.798234  -2.029551  0.298718
H    -0.170671  -1.406576  -1.041983
H    -1.233296  -1.940943  1.804113
H    -1.274606  -3.107409  0.492336
H    -2.698683  -1.518440  -0.874429
H    -2.760995  -0.408087  0.508601
H    -3.844496  -2.200688  1.914815
H    -3.750013  -3.333850  0.545825
H    -5.932999  -2.332248  0.717428
H    -5.318731  -0.796072  0.566598
O    0.424908  1.334889  2.514459
H    1.346986  1.247942  -0.809731
Ba    2.904348  1.349582  2.681623
25
Lattice="100 0 0 0 100 0 0 0 100" Properties=species:S:1:pos:R:3
N    2.396513  -2.455375  1.754678
C    0.940599  -2.111477  1.658239
C    0.926257  -1.610612  0.208523
O    0.745001  -2.480575  -0.707153
H    2.527582  -3.336782  2.251865
H    2.890518  -1.735947  2.286086
H    0.369426  -3.047145  1.699939
C    0.433442  -1.125158  2.710620
C    -1.071181  -0.852710  2.549737
C    -1.735263  -0.076760  3.702587
C    -1.305850  1.382872  3.783728
N    -2.096741  2.114026  4.864208
H    1.015958  -0.193280  2.626944
H    0.632827  -1.551628  3.706767
H    -1.601381  -1.813034  2.472015
H    -1.260747  -0.327825  1.599878
H    -1.522307  -0.582140  4.658996
H    -2.826478  -0.120442  3.555382
H    -1.499105  1.924469  2.849104
H    -0.249287  1.508523  4.048834
H    -1.826604  3.105213  4.934888
H    -3.108029  2.080442  4.669733
O    1.474044  -0.485261  -0.041091
H    -1.951595  1.684713  5.789263
Ba    3.052402  -1.947107  -1.356765
25
Lattice="100 0 0 0 100 0 0 0 100" Properties=species:S:1:pos:R:3
N    0.086925  1.756158  1.468483
C    1.140309  0.752830  1.583101
C    1.160316  -0.163348  0.366389
O    1.770760  -1.292071  0.418161
H    -2.410997  0.316137  5.987706
H    0.368116  2.627976  1.915584
H    2.160151  1.196389  1.537493
C    1.075006  0.004016  2.931792
C    -0.307674  -0.564321  3.269829
C    -0.379084  -1.072705  4.716223
C    -1.756983  -1.533113  5.170341
N    -2.724685  -0.356162  5.273804
H    1.366235  0.725252  3.711060
H    1.836334  -0.787679  2.942105
H    -0.562587  -1.386519  2.581364
H    -1.038014  0.241449  3.076250
H    -0.001696  -0.305981  5.414492
H    0.291685  -1.934798  4.848789
H    -1.735849  -1.991894  6.165785
H    -2.217668  -2.239438  4.468198
H    -3.674066  -0.661051  5.527691
H    -2.780483  0.149923  4.378377
O    0.651466  0.245175  -0.740740
H    -0.099464  1.965574  0.487552
Ba    1.749945  -1.536798  -2.034830
25
Lattice="100 0 0 0 100 0 0 0 100" Properties=species:S:1:pos:R:3
N    0.926881  1.441184  1.701581
C    1.150365  0.026811  1.997267
C    1.918307  -0.514320  0.788928
O    3.147854  -0.852730  0.916613
H    -3.767120  0.263699  6.344537
H    0.866995  2.020547  2.534183
H    1.848267  -0.028153  2.844200
C    -0.093980  -0.838182  2.296010
C    -0.801711  -0.459424  3.604652
C    -2.015584  -1.359462  3.883519
C    -2.659515  -1.195209  5.253298
N    -3.337018  0.164853  5.414371
H    0.213931  -1.895211  2.352702
H    -0.791597  -0.762787  1.446833
H    -1.103058  0.602095  3.548823
H    -0.087675  -0.541341  4.441114
H    -1.705836  -2.414798  3.835192
H    -2.778165  -1.246443  3.094848
H    -1.928650  -1.262547  6.069208
H    -3.445993  -1.939080  5.427029
H    -4.079684  0.293945  4.712937
H    -2.663799  0.934351  5.298450
O    1.346334  -0.547998  -0.360498
H    0.115243  1.600017  1.106960
Ba    3.513204  -0.809815  -1.503755
25
Lattice="100 0 0 0 100 0 0 0 100" Properties=species:S:1:pos:R:3
N    -0.414306  -1.387433  1.025811
C    -0.161017  -0.001528  0.622240
C    1.189747  0.184568  -0.065437
O    1.953446  -0.823973  -0.282258
H    -1.254769  -1.179922  6.368562
H    -1.179854  -1.784670  0.483793
H    -0.887902  0.317251  -0.144927
C    -0.327789  0.981273  1.807206
C    0.532218  0.643935  3.045951
C    -0.272757  0.339381  4.323143
C    -0.977663  -1.008481  4.263732
N    -1.828658  -1.221759  5.514466
H    -1.396334  0.974534  2.067267
H    -0.113526  1.998927  1.457444
H    1.191280  1.490292  3.276141
H    1.193733  -0.211384  2.838446
H    -1.010937  1.143859  4.481282
H    0.406646  0.356766  5.190297
H    -0.271202  -1.846149  4.229241
H    -1.647274  -1.106788  3.401665
H    -2.303429  -2.134790  5.502468
H    -2.552801  -0.494862  5.599915
O    1.538551  1.357994  -0.455089
H    0.405279  -1.962848  0.824059
Ba    3.494322  0.539810  -1.678420
25
Lattice="100 0 0 0 100 0 0 0 100" Properties=species:S:1:pos:R:3
N    -0.260281  1.093460  0.544560
C    0.621139  0.440079  1.491714
C    1.859114  -0.228608  0.876438
O    1.888608  -0.478513  -0.382337
H    -1.853733  -0.719279  7.057245
H    0.123483  1.975081  0.209398
H    1.013277  1.200460  2.186348
C    -0.162314  -0.606693  2.332564
C    -1.363684  0.033696  3.041297
C    -2.335306  -0.969903  3.684972
C    -1.946893  -1.488428  5.063586
N    -2.153123  -0.407714  6.123328
H    0.529204  -1.088906  3.039665
H    -0.529521  -1.393413  1.652724
H    -1.909759  0.625428  2.295099
H    -1.002324  0.776850  3.778071
H    -2.442579  -1.852038  3.036449
H    -3.348748  -0.539074  3.740601
H    -0.891580  -1.780582  5.131882
H    -2.566301  -2.335586  5.380715
H    -3.146465  -0.142583  6.185355
H    -1.623904  0.443847  5.887910
O    2.866131  -0.520908  1.620751
H    -0.434045  0.507293  -0.272605
Ba    4.236604  -1.191967  -0.317730
25
Lattice="100 0 0 0 100 0 0 0 100" Properties=species:S:1:pos:R:3
N    -0.660673  0.234843  -0.375936
C    -0.508529  -0.109133  1.075437
C    0.911780  0.334486  1.536035
O    1.259281  1.519977  1.073648
H    -0.177897  -0.483506  -0.927607
H    -1.645732  0.132932  -0.638030
H    -1.222248  0.536461  1.614814
C    -0.791793  -1.575305  1.426089
C    -1.092451  -1.776778  2.929278
C    -0.552178  -3.086962  3.530506
C    0.944885  -3.013720  3.806977
N    1.438294  -4.308170  4.447867
H    0.079521  -2.171711  1.115559
H    -1.647120  -1.936167  0.836495
H    -2.178936  -1.755808  3.084524
H    -0.686015  -0.938097  3.512287
H    -0.777465  -3.931632  2.858374
H    -1.084266  -3.283178  4.475068
H    1.194590  -2.211596  4.511486
H    1.548624  -2.858924  2.906133
H    1.277662  -5.117850  3.832752
H    2.446018  -4.267870  4.653836
O    1.598682  -0.374684  2.250904
H    0.947103  -4.496723  5.333296
Ba    0.626860  2.732112  -0.749792
25
Lattice="100 0 0 0 100 0 0 0 100" Properties=species:S:1:pos:R:3
N    -0.875656  0.635029  -0.149231
C    -0.518648  0.078248  1.197413
C    0.986947  0.358041  1.474416
O    1.382846  1.541270  1.040240
H    -0.587259  -0.048203  -0.859238
H    -1.896373  0.664020  -0.232838
H    -1.071027  0.688469  1.932629
C    -0.923238  -1.393957  1.372244
C    -0.857459  -1.914635  2.831236
C    0.207439  -3.003676  3.037529
C    0.330663  -3.385094  4.504691
N    1.438985  -4.413671  4.703305
H    -0.288836  -2.013306  0.719208
H    -1.951392  -1.507649  1.000242
H    -1.842776  -2.304375  3.122678
H    -0.644036  -1.078709  3.513866
H    1.168493  -2.609780  2.673335
H    -0.051772  -3.893613  2.440651
H    -0.582249  -3.839615  4.910001
H    0.603120  -2.526766  5.131697
H    2.343348  -4.044386  4.376794
H    1.545837  -4.677446  5.692681
O    1.691129  -0.447118  2.056174
H    1.248737  -5.273583  4.169883
Ba    0.614176  3.004505  -0.521608
25
Lattice="100 0 0 0 100 0 0 0 100" Properties=species:S:1:pos:R:3
N    -0.538458  -0.391909  3.529288
C    0.008583  -0.755822  2.218816
C    1.227277  0.157757  2.081313
O    2.399703  -0.323565  2.273661
H    -3.598944  -2.307190  -3.261661
H    -0.980408  -1.172911  4.007318
H    0.402862  -1.778176  2.297482
C    -0.949244  -0.659991  1.010919
C    -2.114838  -1.650662  1.126218
C    -3.202190  -1.536401  0.041237
C    -2.732723  -1.993582  -1.334180
N    -3.893144  -1.996543  -2.325085
H    -0.364242  -0.843410  0.094365
H    -1.327706  0.372641  0.940443
H    -2.618898  -1.499422  2.091313
H    -1.730474  -2.683431  1.147808
H    -3.564225  -0.496559  -0.014597
H    -4.058961  -2.157347  0.350074
H    -2.347465  -3.021057  -1.319381
H    -1.968116  -1.339005  -1.769085
H    -4.645891  -2.625696  -2.010534
H    -4.303735  -1.057039  -2.422190
O    1.059470  1.420069  1.916467
H    -1.190575  0.389485  3.478914
Ba    3.245341  1.856770  2.972077
25
Lattice="100 0 0 0 100 0 0 0 100" Properties=species:S:1:pos:R:3
N    -0.966124  1.436534  3.176225
C    -0.945944  0.219933  2.296665
C    0.575855  0.035362  2.211615
O    1.233269  0.842926  1.474440
H    -4.011997  -2.720450  -1.685632
H    -1.646248  1.329439  3.929073
H    -1.363473  -0.616438  2.870283
C    -1.661694  0.421905  0.961702
C    -1.579220  -0.769779  -0.010889
C    -2.365941  -2.012926  0.434119
C    -2.294965  -3.198244  -0.521124
N    -3.014015  -2.922227  -1.840436
H    -1.215366  1.295071  0.462735
H    -2.716137  0.670499  1.160329
H    -0.523533  -1.038733  -0.177744
H    -1.952996  -0.404261  -0.982606
H    -3.420605  -1.757211  0.631973
H    -1.974236  -2.392842  1.389525
H    -2.777860  -4.089066  -0.102747
H    -1.262918  -3.455255  -0.791704
H    -2.606913  -2.113392  -2.329959
H    -2.956213  -3.730789  -2.475372
O    1.137628  -0.617973  3.151935
H    -1.250960  2.253490  2.632086
Ba    2.190605  1.564426  3.674507
25
Lattice="100 0 0 0 100 0 0 0 100" Properties=species:S:1:pos:R:3
N    2.049417  0.422234  1.522620
C    1.148364  -0.710228  1.462377
C    1.206312  -1.529089  0.164753
O    1.695383  -1.002802  -0.898880
H    3.021592  0.133640  1.616426
H    1.983719  1.001724  0.684874
H    1.425924  -1.416575  2.261256
C    -0.321576  -0.255157  1.695273
C    -0.481721  0.583028  2.974137
C    -0.426552  -0.208066  4.293796
C    -1.747597  -0.817573  4.744659
N    -2.700117  0.267052  5.243829
H    -0.975097  -1.141033  1.697327
H    -0.631228  0.361188  0.837232
H    -1.421227  1.159388  2.896356
H    0.320441  1.332166  2.982670
H    -0.027003  0.422207  5.104766
H    0.289278  -1.039144  4.213687
H    -1.624737  -1.512734  5.583448
H    -2.278051  -1.334843  3.935174
H    -2.310952  0.744937  6.068990
H    -2.853340  0.983314  4.519519
O    0.774378  -2.740148  0.152816
H    -3.617710  -0.116455  5.508269
Ba    1.535101  -3.099030  -2.167373
25
Lattice="100 0 0 0 100 0 0 0 100" Properties=species:S:1:pos:R:3
N    0.832544  -1.986906  2.926448
C    0.479235  -1.163412  1.767508
C    1.419366  0.040519  1.690539
O    1.267723  1.035422  2.493809
H    -3.705750  -2.816957  -0.235447
H    1.718872  -2.473879  2.805291
H    0.669085  -1.765708  0.867741
C    -1.005448  -0.759254  1.827139
C    -1.926080  -1.986768  1.891159
C    -3.397216  -1.665455  2.204769
C    -4.246998  -1.196842  1.030569
N    -4.568070  -2.362079  0.096239
H    -1.236234  -0.120107  0.959862
H    -1.164349  -0.135882  2.721149
H    -1.542085  -2.654215  2.673552
H    -1.831763  -2.571232  0.955781
H    -3.449043  -0.871918  2.964908
H    -3.887728  -2.535051  2.672706
H    -3.747046  -0.441984  0.411035
H    -5.217042  -0.799173  1.351122
H    -5.123068  -3.079100  0.584808
H    -5.104490  -2.059917  -0.728346
O    2.420571  0.007693  0.883872
H    0.863653  -1.446504  3.791414
Ba    3.395364  2.064707  1.790376
25
Lattice="100 0 0 0 100 0 0 0 100" Properties=species:S:1:pos:R:3
N    0.816598  -3.043489  2.057247
C    0.243101  -1.979445  1.230380
C    1.229460  -1.835312  0.071251
O    0.905287  -2.276081  -1.088391
H    0.111360  -3.575031  2.561518
H    1.514661  -2.696841  2.713564
H    -0.683166  -2.370508  0.787278
C    -0.058488  -0.631563  1.923155
C    -1.176009  -0.769277  2.966121
C    -1.693025  0.548627  3.573209
C    -0.686451  1.231874  4.489677
N    -1.313680  2.451221  5.159164
H    -0.360820  0.098981  1.154136
H    0.874848  -0.252162  2.369689
H    -0.858140  -1.441024  3.778735
H    -2.041808  -1.258295  2.495354
H    -2.604703  0.322577  4.150077
H    -1.989149  1.238181  2.765505
H    0.198589  1.602418  3.958881
H    -0.357252  0.576537  5.306066
H    -1.633065  3.137207  4.460464
H    -2.136229  2.183023  5.718581
O    2.412081  -1.385398  0.290621
H    -0.652535  2.929504  5.787100
Ba    3.240536  -2.509726  -1.747385
25
Lattice="100 0 0 0 100 0 0 0 100" Properties=species:S:1:pos:R:3
N    1.611938  -2.174719  1.088913
C    0.718929  -1.016639  1.049720
C    1.567094  0.139580  1.588456
O    1.924171  0.134258  2.821965
H    -4.925328  -2.409470  0.364069
H    1.624438  -2.634305  1.998185
H    0.532926  -0.777324  -0.006084
C    -0.609098  -1.135478  1.831049
C    -1.552932  -2.243951  1.335902
C    -2.218771  -1.948499  -0.016822
C    -3.116250  -3.057594  -0.550656
N    -4.352790  -3.264326  0.322279
H    -1.132553  -0.165462  1.806069
H    -0.365769  -1.322628  2.887088
H    -2.318047  -2.384080  2.119070
H    -1.002124  -3.197198  1.276616
H    -1.455282  -1.795814  -0.794416
H    -2.782062  -1.001092  0.025311
H    -2.607227  -4.029450  -0.579321
H    -3.496273  -2.832578  -1.554086
H    -4.948943  -4.020636  -0.041608
H    -4.091663  -3.509102  1.287511
O    1.989342  1.047889  0.789562
H    1.418752  -2.858364  0.362397
Ba    3.708522  1.768982  2.385831
25
Lattice="100 0 0 0 100 0 0 0 100" Properties=species:S:1:pos:R:3
N    2.073807  -2.718145  2.457223
C    0.841485  -2.185617  1.868370
C    0.987427  -2.188516  0.345806
O    0.645814  -3.246438  -0.305510
H    2.220387  -3.701898  2.236001
H    2.900306  -2.184995  2.186192
H    0.035874  -2.894270  2.109171
C    0.533249  -0.816507  2.485221
C    -0.861555  -0.271871  2.156334
C    -1.224164  1.032838  2.894064
C    -1.437314  0.822920  4.388919
N    -1.856722  2.122666  5.067703
H    1.301156  -0.093033  2.169347
H    0.660817  -0.962445  3.568021
H    -1.627887  -1.033662  2.373773
H    -0.937521  -0.063880  1.079308
H    -2.147626  1.441525  2.453384
H    -0.430825  1.781232  2.731839
H    -0.530621  0.493790  4.909927
H    -2.239017  0.102599  4.595129
H    -2.730305  2.489215  4.663416
H    -2.011360  1.993492  6.077634
O    1.546493  -1.205402  -0.269925
H    -1.138478  2.851912  4.953761
Ba    1.680580  -2.493510  -2.378105
25
Lattice="100 0 0 0 100 0 0 0 100" Properties=species:S:1:pos:R:3
N    0.131331  -0.556637  -0.298713
C    -0.262774  -0.012993  1.030824
C    0.972652  -0.021195  1.929501
O    1.901564  -0.818253  1.737530
H    0.587710  0.191921  -0.831621
H    -0.724572  -0.755167  -0.825184
H    -0.625400  1.024455  0.935349
C    -1.397655  -0.836220  1.701209
C    -1.092800  -2.299478  2.069999
C    -1.271426  -3.331117  0.942245
C    -0.728016  -4.723236  1.266540
N    0.762528  -4.711016  1.473769
H    -2.277063  -0.779177  1.040696
H    -1.690705  -0.293562  2.611149
H    -1.769870  -2.585236  2.887733
H    -0.087040  -2.364364  2.521032
H    -0.827979  -2.980206  -0.011032
H    -2.341756  -3.427116  0.707325
H    -0.941453  -5.402155  0.431923
H    -1.235107  -5.136650  2.150171
H    0.952620  -4.565075  2.470786
H    1.111903  -5.659076  1.302692
O    1.040017  0.780219  2.968146
H    0.292065  1.407455  3.027413
Ba    2.042385  -2.680774  0.047324
25
Lattice="100 0 0 0 100 0 0 0 100" Properties=species:S:1:pos:R:3
N    1.988869  -2.965656  2.028021
C    0.787127  -2.122573  1.731031
C    1.044585  -1.882526  0.237298
O    0.617002  -2.762676  -0.580645
H    1.738621  -3.775128  2.595713
H    2.676179  -2.425978  2.557000
H    -0.106690  -2.751848  1.826929
C    0.672757  -0.858693  2.583392
C    -0.528344  0.017823  2.193060
C    -0.594863  1.362825  2.939739
C    -1.089209  1.319440  4.380989
N    -2.602985  1.122880  4.446088
H    1.595082  -0.268526  2.459981
H    0.620999  -1.159878  3.642050
H    -1.466433  -0.555161  2.310703
H    -0.470382  0.245925  1.118868
H    -1.207625  2.082335  2.372557
H    0.408650  1.812676  2.970108
H    -0.893195  2.260599  4.907787
H    -0.652941  0.499414  4.964648
H    -2.938870  1.070033  5.417968
H    -3.094410  1.904970  3.989962
O    1.970904  -1.065827  -0.085921
H    -2.892561  0.258721  3.967628
Ba    3.003734  -3.114172  -1.087953
25
Lattice="100 0 0 0 100 0 0 0 100" Properties=species:S:1:pos:R:3
N    -0.662522  -3.061153  1.548975
C    -0.509436  -1.908926  0.652612
C    0.850701  -1.972740  -0.038656
O    1.908350  -1.453404  0.480105
H    0.153303  -3.214226  2.141116
H    -0.849767  -3.919902  1.033717
H    -1.244159  -2.038488  -0.153054
C    -0.842259  -0.581550  1.363309
C    -0.246476  -0.380856  2.762612
C    -0.896788  0.819182  3.473269
C    -0.408836  0.959748  4.907619
N    -1.126072  2.102712  5.621770
H    -1.939224  -0.564335  1.449909
H    -0.568240  0.258805  0.706805
H    0.843280  -0.243368  2.705954
H    -0.434460  -1.285564  3.360758
H    -1.991238  0.681682  3.471131
H    -0.688769  1.746673  2.914393
H    0.662280  1.188405  4.970470
H    -0.609653  0.061028  5.504174
H    -0.806105  2.208518  6.594727
H    -0.968547  3.000033  5.141868
O    0.936116  -2.634052  -1.143015
H    -2.143495  1.943830  5.644136
Ba    3.318018  -2.297055  -1.392702
25
Lattice="100 0 0 0 100 0 0 0 100" Properties=species:S:1:pos:R:3
N    -0.771614  0.752931  0.628937
C    0.345488  0.017537  1.219280
C    1.259644  -0.341359  0.043759
O    2.420871  0.191245  -0.051699
H    -2.254280  1.091177  5.652299
H    -1.195031  1.422274  1.265224
H    0.920621  0.723057  1.834295
C    -0.004047  -1.253147  2.027675
C    -0.865693  -1.026282  3.280483
C    -0.160825  -0.248659  4.405909
C    -0.770964  -0.431370  5.789244
N    -2.207308  0.084460  5.862236
H    0.928658  -1.760905  2.323936
H    -0.532252  -1.948357  1.358515
H    -1.159470  -2.019663  3.657049
H    -1.799615  -0.519069  2.979939
H    -0.085198  0.825559  4.172038
H    0.878227  -0.599962  4.503778
H    -0.217643  0.115769  6.561627
H    -0.823126  -1.488761  6.078550
H    -2.609534  -0.056172  6.799519
H    -2.812384  -0.403115  5.187040
O    0.821037  -1.126550  -0.872807
H    -1.489796  0.141350  0.243732
Ba    2.656236  -0.522988  -2.392558
25
Lattice="100 0 0 0 100 0 0 0 100" Properties=species:S:1:pos:R:3
N    -0.036848  0.748903  0.409293
C    -0.369870  0.332439  1.798111
C    0.885806  0.489374  2.651940
O    2.016713  0.474743  2.147299
H    -0.807926  0.461993  -0.202140
H    -0.041571  1.773410  0.362542
H    -1.161270  0.971834  2.224897
C    -0.898688  -1.127801  1.819451
C    0.009645  -2.204375  1.202748
C    1.076920  -2.815104  2.127166
C    2.170277  -3.578481  1.380147
N    3.235592  -2.655691  0.845634
H    -1.861272  -1.106245  1.287540
H    -1.148990  -1.401910  2.854919
H    0.458843  -1.819299  0.263165
H    -0.633396  -3.018750  0.839932
H    0.574821  -3.512097  2.812693
H    1.548459  -2.063252  2.778746
H    1.745814  -4.125485  0.527170
H    2.629263  -4.326134  2.040906
H    3.855865  -2.435595  1.634900
H    3.833174  -3.210425  0.222272
O    0.783342  0.595530  3.958325
H    -0.140625  0.650492  4.274093
Ba    2.612135  -0.162456  -0.216249
25
Lattice="100 0 0 0 100 0 0 0 100" Properties=species:S:1:pos:R:3
N    -0.562792  0.219617  2.917510
C    0.093872  -0.729478  2.015540
C    1.397015  -0.019811  1.640010
O    1.353779  1.019063  0.886529
H    -2.249770  -4.797144  0.615793
H    -1.118807  0.914696  2.421563
H    0.384282  -1.605540  2.611732
C    -0.705798  -1.175823  0.771709
C    -1.998536  -1.921851  1.127510
C    -2.905530  -2.231453  -0.077324
C    -2.476477  -3.391090  -0.967669
N    -2.738006  -4.734321  -0.288340
H    -0.050278  -1.799138  0.140491
H    -0.948890  -0.282687  0.174387
H    -2.585051  -1.308753  1.826435
H    -1.756941  -2.840317  1.695330
H    -2.962654  -1.346586  -0.728591
H    -3.941936  -2.402983  0.257353
H    -1.406370  -3.377605  -1.208485
H    -3.043541  -3.420307  -1.905390
H    -3.743260  -4.861371  -0.103080
H    -2.426353  -5.524608  -0.869608
O    2.498263  -0.387772  2.181642
H    -1.133596  -0.230572  3.628067
Ba    3.488377  1.822832  1.817889
25
Lattice="100 0 0 0 100 0 0 0 100" Properties=species:S:1:pos:R:3
N    2.426004  -2.386939  2.552075
C    1.161265  -2.089350  1.889994
C    1.376887  -2.142065  0.381573
O    0.698198  -1.407449  -0.422210
H    2.274163  -2.664186  3.521239
H    2.906440  -3.156409  2.085898
H    0.377747  -2.868209  2.055005
C    0.601975  -0.746315  2.408735
C    -0.909957  -0.562594  2.233955
C    -1.468451  0.749257  2.819950
C    -1.416338  0.792065  4.342631
N    -2.068891  2.064568  4.873862
H    1.150883  0.081401  1.935515
H    0.872332  -0.715228  3.475374
H    -1.446386  -1.414773  2.682986
H    -1.160311  -0.575007  1.165285
H    -2.515662  0.857092  2.494010
H    -0.912730  1.606534  2.404999
H    -0.393893  0.794979  4.738308
H    -1.965806  -0.041107  4.798899
H    -3.054457  2.126582  4.581003
H    -2.046396  2.106257  5.902549
O    2.243836  -2.972234  -0.080458
H    -1.591730  2.904772  4.517616
Ba    1.895277  -2.330646  -2.399794
25
Lattice="100 0 0 0 100 0 0 0 100" Properties=species:S:1:pos:R:3
N    -0.179172  -3.265096  1.352260
C    -0.564761  -2.039105  0.656404
C    0.638266  -1.673520  -0.210138
O    1.797180  -1.507960  0.319444
H    -0.989145  -3.775502  1.700005
H    0.464409  -3.097451  2.123752
H    -1.353203  -2.309358  -0.058111
C    -1.128204  -0.861379  1.496905
C    -0.274529  -0.367061  2.670951
C    -1.048863  0.653274  3.525081
C    -0.243553  1.116557  4.730702
N    -1.046700  2.095154  5.583491
H    -2.100642  -1.207081  1.882746
H    -1.354051  -0.024353  0.816269
H    0.662298  0.081429  2.307994
H    0.011851  -1.218531  3.308985
H    -1.991807  0.194339  3.866497
H    -1.322999  1.522292  2.904289
H    0.674016  1.646398  4.446260
H    0.025091  0.287611  5.397461
H    -0.512915  2.417180  6.403134
H    -1.317480  2.927713  5.041101
O    0.503618  -1.648533  -1.485941
H    -1.914786  1.661284  5.928655
Ba    2.862081  -2.132301  -1.831197
25
Lattice="100 0 0 0 100 0 0 0 100" Properties=species:S:1:pos:R:3
N    -0.249353  1.008811  0.369985
C    0.150793  0.092963  1.429125
C    1.672700  0.152196  1.557456
O    2.403027  0.133152  0.502721
H    -4.374089  -2.862936  -1.615441
H    -0.046539  0.658379  -0.564492
H    -0.240331  0.490567  2.376808
C    -0.278869  -1.395120  1.319883
C    -1.799348  -1.634763  1.422335
C    -2.546646  -1.673515  0.075823
C    -4.019018  -1.997376  0.295006
N    -4.773291  -2.118940  -1.025823
H    0.207175  -1.946666  2.138460
H    0.118412  -1.818296  0.383507
H    -2.251028  -0.869039  2.073703
H    -1.964245  -2.595658  1.931606
H    -2.089214  -2.443302  -0.567658
H    -2.445494  -0.711323  -0.450212
H    -4.538647  -1.219803  0.868799
H    -4.158351  -2.956939  0.808892
H    -5.767733  -2.341567  -0.876101
H    -4.729044  -1.243305  -1.565595
O    2.208573  0.234652  2.720702
H    -1.223063  1.291274  0.438744
Ba    4.420622  0.722553  1.785769
25
Lattice="100 0 0 0 100 0 0 0 100" Properties=species:S:1:pos:R:3
N    2.349888  -2.405981  2.402373
C    1.006259  -2.113988  1.896864
C    1.090698  -1.886982  0.387239
O    0.988703  -2.907668  -0.393437
H    3.021335  -1.668424  2.189140
H    2.710291  -3.298751  2.069354
H    0.400835  -3.019968  2.044083
C    0.400000  -0.959932  2.703134
C    -1.074897  -0.665181  2.389590
C    -1.850825  -0.020588  3.554666
C    -1.307239  1.341508  3.965424
N    -2.126257  1.919573  5.115726
H    1.018874  -0.060397  2.560476
H    0.514629  -1.261734  3.755701
H    -1.598258  -1.603948  2.154547
H    -1.162172  -0.033483  1.492302
H    -1.820959  -0.702468  4.420893
H    -2.908447  0.082335  3.262932
H    -1.361952  2.077598  3.153465
H    -0.273573  1.296176  4.328781
H    -1.779061  2.843079  5.410268
H    -3.115774  2.027822  4.850832
O    1.373780  -0.729256  -0.100194
H    -2.098490  1.299710  5.938072
Ba    1.741614  -1.692050  -2.357231
25
Lattice="100 0 0 0 100 0 0 0 100" Properties=species:S:1:pos:R:3
N    2.484624  0.263709  1.279871
C    1.422813  -0.723653  1.495918
C    1.241408  -1.540068  0.212933
O    1.969458  -2.587549  0.038318
H    3.394458  -0.168556  1.125213
H    2.278684  0.896234  0.506040
H    1.783884  -1.421641  2.265560
C    0.152391  -0.012462  1.977446
C    -0.892767  -0.937508  2.610927
C    -2.192477  -0.228346  3.032356
C    -2.073127  0.830542  4.121959
N    -1.705870  0.216032  5.471137
H    -0.298620  0.533577  1.134276
H    0.500747  0.746433  2.694368
H    -0.444638  -1.481429  3.463093
H    -1.178833  -1.726846  1.899911
H    -2.950275  -0.970783  3.331027
H    -2.623884  0.289808  2.162459
H    -3.023613  1.352394  4.282995
H    -1.298918  1.578459  3.912854
H    -2.419330  -0.461482  5.775396
H    -0.807402  -0.283558  5.423396
O    0.463629  -1.130073  -0.727000
H    -1.625588  0.933980  6.204526
Ba    1.346248  -2.812216  -2.313979
25
Lattice="100 0 0 0 100 0 0 0 100" Properties=species:S:1:pos:R:3
N    0.186115  1.688811  1.422697
C    1.240187  0.690408  1.657090
C    1.453329  -0.149154  0.398048
O    2.248084  0.308769  -0.507303
H    -2.203106  0.250780  6.273257
H    0.529349  2.467302  0.861404
H    2.176492  1.248721  1.788246
C    0.995644  -0.116937  2.949005
C    -0.454907  -0.522911  3.237052
C    -0.575587  -1.233086  4.593820
C    -1.998905  -1.488721  5.069463
N    -2.688116  -0.188341  5.478102
H    1.346069  0.515289  3.778658
H    1.640722  -1.008737  2.947103
H    -0.843145  -1.179635  2.443828
H    -1.062962  0.399220  3.216336
H    -0.024852  -0.677224  5.372332
H    -0.086191  -2.217189  4.546077
H    -2.031197  -2.132953  5.955899
H    -2.631143  -1.932688  4.290119
H    -3.666295  -0.344751  5.757096
H    -2.684047  0.490312  4.703645
O    0.827893  -1.256482  0.203761
H    -0.623512  1.293528  0.943980
Ba    1.991078  -1.603331  -1.976715
25
Lattice="100 0 0 0 100 0 0 0 100" Properties=species:S:1:pos:R:3
N    -1.124737  -0.425031  3.020119
C    -0.141391  -0.393808  1.939973
C    0.805722  0.757835  2.291176
O    0.351824  1.958521  2.334329
H    -4.165498  -1.938616  -2.214338
H    -1.499958  -1.350842  3.202991
H    0.462041  -1.308616  2.020268
C    -0.646962  -0.251262  0.485840
C    -1.434153  -1.466015  -0.050464
C    -2.946004  -1.427124  0.225004
C    -3.721401  -2.646958  -0.257008
N    -3.724901  -2.762038  -1.780625
H    0.232159  -0.100516  -0.158979
H    -1.248127  0.667332  0.397560
H    -1.007211  -2.394658  0.363582
H    -1.254399  -1.511475  -1.138566
H    -3.392189  -0.511472  -0.197957
H    -3.134304  -1.368325  1.306167
H    -4.776198  -2.606252  0.039061
H    -3.291267  -3.587435  0.110511
H    -2.767424  -2.832119  -2.152121
H    -4.243377  -3.594130  -2.094601
O    2.022281  0.507548  2.607377
H    -1.875334  0.253169  2.908349
Ba    2.345808  2.744283  3.551355
25
Lattice="100 0 0 0 100 0 0 0 100" Properties=species:S:1:pos:R:3
N    -0.633016  0.572989  -0.237821
C    -0.703303  -0.042613  1.127786
C    -0.084666  0.944630  2.160005
O    -0.371920  2.208792  1.904812
H    0.305673  0.397328  -0.614742
H    -1.254649  0.056411  -0.867177
H    -1.775932  -0.098812  1.380731
C    -0.100654  -1.456726  1.180444
C    -0.355064  -2.233588  2.501021
C    0.939115  -2.518013  3.278694
C    0.755212  -3.061684  4.684959
N    0.170456  -4.476377  4.695049
H    0.983100  -1.380898  0.999835
H    -0.513077  -2.029992  0.338098
H    -0.880360  -3.170263  2.252273
H    -1.034695  -1.657197  3.146409
H    1.472442  -1.564882  3.404706
H    1.608310  -3.179380  2.703373
H    0.067371  -2.448570  5.281093
H    1.709295  -3.135441  5.219919
H    0.781165  -5.130655  4.186207
H    0.062125  -4.833722  5.654277
O    0.570566  0.550388  3.106123
H    -0.754503  -4.504012  4.245760
Ba    -0.956991  3.377290  0.049165
25
Lattice="100 0 0 0 100 0 0 0 100" Properties=species:S:1:pos:R:3
N    1.532507  -2.283977  2.549667
C    0.475731  -1.960065  1.595388
C    1.157203  -1.916076  0.226601
O    2.089288  -1.060842  0.006800
H    1.190191  -2.753841  3.383330
H    2.099753  -1.478492  2.807837
H    -0.208626  -2.819022  1.557698
C    -0.348783  -0.675188  1.850932
C    -1.255000  -0.790599  3.084310
C    -2.195094  0.411274  3.293461
C    -1.571094  1.657625  3.908413
N    -1.332919  1.471442  5.406080
H    -0.981448  -0.480553  0.969183
H    0.345320  0.177565  1.930495
H    -0.641625  -0.979141  3.984877
H    -1.884000  -1.686767  2.979336
H    -3.068153  0.113583  3.897326
H    -2.616664  0.720103  2.325412
H    -2.226310  2.532160  3.821541
H    -0.594876  1.909580  3.475947
H    -0.880618  2.294205  5.828013
H    -2.222790  1.316921  5.901364
O    0.843205  -2.782727  -0.664202
H    -0.734754  0.654071  5.589830
Ba    2.859555  -2.328239  -1.970637
25
Lattice="100 0 0 0 100 0 0 0 100" Properties=species:S:1:pos:R:3
N    -0.492844  0.650196  0.378786
C    0.373551  0.076759  1.410214
C    1.524528  -0.542385  0.611955
O    2.659087  0.051120  0.567971
H    -2.411274  -0.153294  6.671190
H    -0.974934  1.493280  0.678248
H    0.815187  0.911921  1.970984
C    -0.276203  -0.948201  2.367466
C    -1.426327  -0.370622  3.208587
C    -0.999738  0.520568  4.390712
C    -0.552070  -0.223837  5.642986
N    -1.740017  -0.867628  6.354963
H    0.506267  -1.380103  3.014608
H    -0.655819  -1.784412  1.762378
H    -2.061390  -1.204417  3.556853
H    -2.090457  0.214246  2.556061
H    -1.808043  1.219940  4.659456
H    -0.157963  1.165922  4.099261
H    -0.091833  0.444210  6.380264
H    0.147725  -1.041006  5.427508
H    -1.445193  -1.405645  7.181489
H    -2.246723  -1.508227  5.727608
O    1.302398  -1.584126  -0.104854
H    -1.167841  -0.018940  0.011732
Ba    3.224927  -1.055321  -1.547427
25
Lattice="100 0 0 0 100 0 0 0 100" Properties=species:S:1:pos:R:3
N    2.488201  -2.037640  2.237095
C    1.085922  -1.983535  1.841663
C    1.014657  -1.913708  0.320641
O    0.088689  -1.267807  -0.287693
H    3.010079  -2.674275  1.635129
H    2.584006  -2.374561  3.194544
H    0.520521  -2.919379  2.071545
C    0.383993  -0.830185  2.587419
C    -1.150982  -0.878169  2.597570
C    -1.798072  -0.144384  3.788107
C    -1.528102  1.354279  3.795323
N    -2.221348  2.017760  4.982257
H    0.761982  0.123490  2.190757
H    0.751564  -0.894302  3.624603
H    -1.483665  -1.924949  2.661475
H    -1.556426  -0.491938  1.651994
H    -1.428503  -0.587051  4.728416
H    -2.886201  -0.316514  3.758550
H    -1.917165  1.853611  2.899012
H    -0.463489  1.596627  3.897948
H    -2.056481  3.033754  5.007337
H    -3.239756  1.866941  4.949286
O    1.898860  -2.561776  -0.353924
H    -1.885574  1.625564  5.873579
Ba    0.997288  -1.930850  -2.515630
25
Lattice="100 0 0 0 100 0 0 0 100" Properties=species:S:1:pos:R:3
N    -0.090916  0.833779  -0.657132
C    -0.005640  -0.022670  0.529474
C    1.303213  0.277920  1.268613
O    1.304838  1.172605  2.193857
H    -2.226165  -4.469053  -0.044578
H    0.683426  0.678819  -1.303823
H    -0.819356  0.285172  1.201860
C    -0.154461  -1.493745  0.114341
C    -0.613338  -2.449013  1.227104
C    -2.084132  -2.305642  1.664133
C    -3.136781  -2.662625  0.621494
N    -3.140969  -4.157874  0.310019
H    0.805882  -1.845938  -0.287886
H    -0.858497  -1.502568  -0.731723
H    0.011831  -2.315970  2.122864
H    -0.403671  -3.486367  0.912161
H    -2.295967  -1.265358  1.952877
H    -2.264830  -2.893909  2.578404
H    -2.978581  -2.156689  -0.338772
H    -4.149145  -2.430041  0.971677
H    -3.348746  -4.711242  1.153379
H    -3.848208  -4.394431  -0.399598
O    2.406971  -0.269415  0.896802
H    -0.133555  1.824673  -0.421747
Ba    3.752795  1.224577  2.328202
25
Lattice="100 0 0 0 100 0 0 0 100" Properties=species:S:1:pos:R:3
N    -0.552786  -0.188535  3.544933
C    0.144776  -0.694269  2.362723
C    1.459407  0.093822  2.318444
O    1.429596  1.354946  2.076285
H    -3.469429  -3.760252  0.456409
H    -1.107241  -0.890030  4.024936
H    0.429604  -1.736357  2.564815
C    -0.574797  -0.606067  1.000665
C    -1.751400  -1.574834  0.776007
C    -3.056579  -1.232194  1.517451
C    -4.308856  -1.858160  0.916073
N    -4.277717  -3.384865  0.971651
H    0.167857  -0.809217  0.213131
H    -0.908116  0.430945  0.836433
H    -1.417374  -2.597415  1.026647
H    -1.958546  -1.575397  -0.307235
H    -3.231772  -0.146295  1.475829
H    -2.995226  -1.477292  2.588662
H    -4.426691  -1.604433  -0.145264
H    -5.218241  -1.558792  1.450407
H    -4.211937  -3.722639  1.941944
H    -5.127533  -3.793012  0.557803
O    2.564785  -0.493228  2.593724
H    -1.110472  0.642803  3.362249
Ba    3.753694  1.638767  2.832276
25
Lattice="100 0 0 0 100 0 0 0 100" Properties=species:S:1:pos:R:3
N    1.947369  -2.663098  2.822117
C    0.864921  -2.066489  2.048817
C    1.243865  -2.117701  0.570816
O    0.867417  -1.207390  -0.250510
H    1.634599  -2.917000  3.758466
H    2.288387  -3.512749  2.372510
H    -0.086072  -2.651616  2.084985
C    0.568589  -0.642406  2.568026
C    -0.843594  -0.121450  2.275097
C    -1.077254  1.337528  2.706003
C    -1.069415  1.621777  4.203261
N    -2.304093  1.039963  4.889254
H    1.318839  0.052141  2.162589
H    0.752710  -0.676509  3.653088
H    -1.593216  -0.796797  2.729602
H    -1.037517  -0.173608  1.195332
H    -2.017879  1.716013  2.273273
H    -0.288933  1.973770  2.276043
H    -1.094208  2.697316  4.413713
H    -0.205016  1.188154  4.720640
H    -2.368716  0.023431  4.741936
H    -2.291833  1.210532  5.904307
O    1.941613  -3.114109  0.156030
H    -3.166008  1.459710  4.513093
Ba    2.130445  -2.267414  -2.120489
25
Lattice="100 0 0 0 100 0 0 0 100" Properties=species:S:1:pos:R:3
N    -1.406009  1.149347  3.081967
C    -0.803452  0.125585  2.238759
C    0.713882  0.226667  2.372853
O    1.203964  0.607931  3.498198
H    -4.210014  -2.315128  -1.835480
H    -0.988702  1.153121  4.012357
H    -1.013365  -0.917319  2.581484
C    -1.297505  0.279848  0.781399
C    -1.435067  -1.018473  -0.030777
C    -2.636797  -1.876050  0.398066
C    -2.860252  -3.143444  -0.415804
N    -3.316546  -2.827237  -1.839195
H    -0.633194  0.971369  0.248562
H    -2.274078  0.783811  0.826595
H    -0.508696  -1.610373  0.033345
H    -1.532527  -0.722807  -1.090395
H    -3.560093  -1.271864  0.398538
H    -2.513086  -2.211891  1.438815
H    -3.646791  -3.775704  0.012602
H    -1.947092  -3.742993  -0.520442
H    -2.627288  -2.240717  -2.329656
H    -3.451232  -3.683970  -2.393654
O    1.491381  -0.063359  1.395012
H    -2.408151  0.997515  3.189154
Ba    3.476711  0.774132  2.646701
25
Lattice="100 0 0 0 100 0 0 0 100" Properties=species:S:1:pos:R:3
N    0.944618  -3.095614  2.535885
C    0.282282  -2.169220  1.645676
C    0.890942  -2.054831  0.238187
O    0.360523  -1.272705  -0.634299
H    1.960150  -3.024937  2.481380
H    0.694791  -4.064096  2.349156
H    -0.742768  -2.538776  1.465325
C    0.133874  -0.777427  2.329808
C    -0.734422  -0.905706  3.592881
C    -0.647444  0.212772  4.641638
C    -1.349189  1.524890  4.324078
N    -0.587612  2.345074  3.282861
H    -0.292010  -0.081531  1.584716
H    1.144424  -0.419268  2.592868
H    -0.417986  -1.834189  4.088473
H    -1.787502  -1.055563  3.303966
H    0.401223  0.406528  4.926523
H    -1.125550  -0.148584  5.564402
H    -1.430169  2.172764  5.205067
H    -2.353960  1.371148  3.910056
H    -1.086494  3.211763  3.040135
H    0.342338  2.606909  3.637406
O    1.895971  -2.787315  -0.075759
H    -0.447589  1.797806  2.421576
Ba    1.717557  -2.267895  -2.463005
25
Lattice="100 0 0 0 100 0 0 0 100" Properties=species:S:1:pos:R:3
N    0.798906  0.481920  -0.484130
C    -0.007457  0.140811  0.688525
C    1.037768  0.006498  1.802129
O    1.196644  0.971758  2.628099
H    -2.672416  -2.418588  -0.952408
H    0.300510  1.071833  -1.146561
H    -0.614890  1.019528  0.943590
C    -0.921068  -1.095989  0.550327
C    -1.781351  -1.358296  1.795265
C    -2.631369  -2.639879  1.796663
C    -3.807035  -2.691679  0.825843
N    -3.380454  -3.073748  -0.590849
H    -0.292931  -1.973472  0.321840
H    -1.548522  -0.888800  -0.337701
H    -2.437056  -0.492687  1.980658
H    -1.119464  -1.420168  2.672265
H    -3.075539  -2.754729  2.796146
H    -1.997603  -3.533684  1.664542
H    -4.321226  -1.726039  0.737687
H    -4.542897  -3.449091  1.119980
H    -2.966749  -4.016162  -0.607541
H    -4.179369  -3.073306  -1.240457
O    1.838042  -0.996361  1.802492
H    1.157091  -0.341302  -0.966013
Ba    3.542436  0.377632  2.973607
25
Lattice="100 0 0 0 100 0 0 0 100" Properties=species:S:1:pos:R:3
N    -0.078128  0.819074  1.436441
C    -0.399238  0.011768  2.645682
C    0.854993  -0.057399  3.515020
O    1.981976  0.075188  3.019733
H    -0.840661  0.691913  0.764452
H    -0.124552  1.812882  1.687946
H    -1.212275  0.482828  3.222973
C    -0.863760  -1.417166  2.263122
C    0.188590  -2.384617  1.665398
C    -0.144197  -2.950956  0.277813
C    -0.006166  -2.003123  -0.909209
N    1.423541  -1.601806  -1.157266
H    -1.712441  -1.290971  1.572872
H    -1.302233  -1.870980  3.161755
H    0.314347  -3.229319  2.354799
H    1.195636  -1.927421  1.657311
H    -1.175608  -3.333379  0.284333
H    0.483205  -3.837985  0.095030
H    -0.590956  -1.081700  -0.766154
H    -0.416635  -2.491648  -1.804011
H    1.470004  -1.227190  -2.112219
H    1.972929  -2.467886  -1.219517
O    0.757223  -0.322718  4.797825
H    -0.165149  -0.369852  5.119025
Ba    2.563081  0.265017  0.561977
25
Lattice="100 0 0 0 100 0 0 0 100" Properties=species:S:1:pos:R:3
N    -1.280322  0.334634  2.744396
C    -0.375155  -0.709224  2.271813
C    1.027795  -0.106488  2.367581
O    1.876380  -0.605602  3.188324
H    -3.534714  -2.427142  -2.983793
H    -2.153227  -0.026707  3.119640
H    -0.398868  -1.520868  3.012235
C    -0.630695  -1.318757  0.871373
C    -1.959456  -2.102758  0.789526
C    -3.164795  -1.322325  0.232115
C    -3.203090  -1.176521  -1.284364
N    -3.548228  -2.503431  -1.957419
H    0.203715  -1.997525  0.639312
H    -0.587806  -0.515614  0.117585
H    -2.226595  -2.471029  1.790824
H    -1.796289  -3.025200  0.204899
H    -3.176257  -0.302997  0.642192
H    -4.109660  -1.777208  0.572471
H    -2.239280  -0.866338  -1.707695
H    -3.973011  -0.469005  -1.613403
H    -2.881690  -3.240981  -1.688238
H    -4.487375  -2.823313  -1.680857
O    1.317678  0.940958  1.683821
H    -1.463721  1.055675  2.049422
Ba    3.279666  1.395765  3.118238
25
Lattice="100 0 0 0 100 0 0 0 100" Properties=species:S:1:pos:R:3
N    -0.664730  1.234323  0.515384
C    -0.320089  0.007535  1.220503
C    1.061531  0.177868  1.848161
O    1.427152  1.353303  2.215529
H    -2.001451  -4.496507  -0.772080
H    -0.413995  2.055523  1.065621
H    -0.969401  -0.196110  2.106795
C    -0.407139  -1.201244  0.258913
C    -0.706217  -2.557636  0.917839
C    -2.173018  -2.763689  1.341324
C    -3.162259  -3.007166  0.207382
N    -2.962613  -4.385053  -0.420096
H    0.526364  -1.266556  -0.314632
H    -1.180837  -0.951460  -0.483615
H    -0.067784  -2.689914  1.801595
H    -0.383654  -3.362045  0.232591
H    -2.540968  -1.876127  1.878362
H    -2.252217  -3.585587  2.071395
H    -3.057729  -2.287465  -0.614103
H    -4.201509  -2.987858  0.555510
H    -3.126750  -5.132229  0.269287
H    -3.605813  -4.541270  -1.208458
O    1.840088  -0.826032  2.025298
H    -1.664082  1.284144  0.321864
Ba    3.667126  0.640253  2.867632
25
Lattice="100 0 0 0 100 0 0 0 100" Properties=species:S:1:pos:R:3
N    -0.271724  1.215044  0.743413
C    -0.076025  0.034934  1.585644
C    1.433965  -0.203314  1.530274
O    2.152887  0.136839  2.534639
H    -1.463682  -3.333718  -0.221364
H    -1.064201  1.783027  1.033187
H    -0.296511  0.328391  2.621089
C    -0.912913  -1.221683  1.245584
C    -2.417523  -0.965754  1.429953
C    -3.347131  -2.190218  1.424096
C    -3.524614  -2.923221  0.100453
N    -2.352334  -3.854648  -0.206161
H    -0.583746  -2.043339  1.905730
H    -0.664699  -1.509400  0.205349
H    -2.769048  -0.247528  0.673611
H    -2.562447  -0.468626  2.401082
H    -4.355055  -1.852373  1.706631
H    -3.060074  -2.907412  2.212381
H    -3.599349  -2.238012  -0.753662
H    -4.412393  -3.566448  0.107208
H    -2.270264  -4.585230  0.514349
H    -2.467557  -4.324445  -1.114810
O    1.980137  -0.604468  0.440285
H    -0.360409  0.986882  -0.245542
Ba    4.108710  0.494720  1.127581
25
Lattice="100 0 0 0 100 0 0 0 100" Properties=species:S:1:pos:R:3
N    1.594300  -0.653136  -1.159098
C    0.615045  -0.161699  -0.196046
C    1.374046  0.463817  0.969464
O    2.418450  1.163049  0.689484
H    -2.331845  -3.107285  2.630556
H    2.320651  0.043661  -1.323712
H    -0.001899  0.687329  -0.578859
C    -0.355639  -1.298939  0.175562
C    -1.643192  -0.873607  0.908846
C    -2.911150  -1.595849  0.417733
C    -2.951218  -3.107886  0.596017
N    -3.100804  -3.493302  2.066392
H    0.200776  -2.068493  0.729128
H    -0.626958  -1.761732  -0.786818
H    -1.821045  0.200891  0.754681
H    -1.514489  -0.971606  1.999377
H    -3.028146  -1.421443  -0.662653
H    -3.809566  -1.151393  0.877195
H    -2.038989  -3.606376  0.245223
H    -3.810602  -3.556920  0.084520
H    -3.981729  -3.126530  2.453458
H    -3.105179  -4.514604  2.193882
O    0.990850  0.337501  2.185636
H    1.153810  -0.850996  -2.057337
Ba    2.941520  1.700549  2.989365
25
Lattice="100 0 0 0 100 0 0 0 100" Properties=species:S:1:pos:R:3
N    -0.820222  0.914374  1.057693
C    -0.013842  -0.149756  1.714875
C    1.027924  -0.621062  0.700477
O    0.734221  -0.679814  -0.502286
H    -1.606620  1.136810  1.675799
H    -0.269569  1.778748  1.019024
H    0.469210  0.220509  2.634263
C    -0.897197  -1.379668  2.043201
C    -2.155733  -1.085846  2.892844
C    -3.465508  -1.670761  2.342835
C    -4.049203  -1.059204  1.062464
N    -3.457244  -1.590746  -0.227076
H    -0.267510  -2.124706  2.548190
H    -1.184219  -1.853501  1.091833
H    -2.296133  -0.003653  3.051775
H    -1.998209  -1.485541  3.902570
H    -4.230783  -1.541891  3.121477
H    -3.373808  -2.763142  2.219172
H    -3.933271  0.037401  1.069801
H    -5.130015  -1.250593  1.052080
H    -3.193151  -2.568516  -0.062151
H    -4.232720  -1.675402  -0.894404
O    2.210360  -1.038569  1.086290
H    2.370789  -0.925467  2.044271
Ba    -1.509987  -0.055699  -1.499775
25
Lattice="100 0 0 0 100 0 0 0 100" Properties=species:S:1:pos:R:3
N    -0.610180  0.721091  0.596939
C    0.011687  -0.025590  1.726009
C    1.031227  -0.980692  1.100871
O    0.747367  -1.560032  0.042816
H    -1.295921  1.376470  0.981837
H    0.098857  1.317763  0.157250
H    0.484840  0.654577  2.452485
C    -1.039999  -0.926533  2.430253
C    -2.379560  -0.262321  2.793599
C    -3.549600  -1.260012  2.862718
C    -4.238638  -1.604173  1.540233
N    -3.431311  -2.467405  0.593687
H    -0.581417  -1.352855  3.333706
H    -1.225547  -1.798954  1.782356
H    -2.660144  0.522732  2.072476
H    -2.275484  0.252146  3.757745
H    -4.332680  -0.823668  3.498837
H    -3.242984  -2.182297  3.383424
H    -4.505596  -0.681071  1.001954
H    -5.183769  -2.116566  1.767677
H    -3.062379  -3.254475  1.140931
H    -4.112872  -2.922929  -0.025719
O    2.168326  -1.254615  1.694698
H    2.324010  -0.725652  2.502291
Ba    -1.520549  -1.334999  -1.117018
25
Lattice="100 0 0 0 100 0 0 0 100" Properties=species:S:1:pos:R:3
N    1.172030  -0.349003  0.468485
C    0.634371  -0.273495  1.894065
C    1.586600  -1.081833  2.768386
O    1.539771  -0.937835  4.029745
H    0.394460  -0.352566  -0.206451
H    1.799606  0.430991  0.234733
H    0.642899  0.779589  2.204099
C    -0.803049  -0.821723  1.908405
C    -1.595023  -0.521644  3.189764
C    -3.103235  -0.769881  3.012380
C    -3.830168  0.245986  2.123382
N    -3.412695  0.160910  0.705901
H    -0.787965  -1.905304  1.703559
H    -1.365091  -0.338859  1.080374
H    -1.437743  0.531726  3.474974
H    -1.217153  -1.124013  4.028451
H    -3.571422  -0.741519  4.006406
H    -3.276687  -1.790489  2.631429
H    -3.601749  1.263043  2.475761
H    -4.916876  0.109368  2.252632
H    -3.761891  0.973253  0.195168
H    -3.855627  -0.648042  0.264351
O    2.372867  -1.928312  2.206282
H    1.714304  -1.230203  0.388822
Ba    3.247085  -2.683885  4.502370
25
Lattice="100 0 0 0 100 0 0 0 100" Properties=species:S:1:pos:R:3
N    -0.273931  0.682958  0.336066
C    -0.191224  0.038717  1.712203
C    1.277078  0.031055  2.129608
O    1.565716  -0.249306  3.333778
H    -1.045397  0.253184  -0.199475
H    -0.438970  1.696161  0.379175
H    -0.772650  0.659250  2.407309
C    -0.785589  -1.378952  1.675286
C    -2.229640  -1.400647  1.158504
C    -2.938669  -2.747463  1.383458
C    -2.996250  -3.184708  2.854167
N    -3.374266  -2.064645  3.726740
H    -0.766901  -1.731918  2.714812
H    -0.138453  -2.048490  1.085202
H    -2.271826  -1.189486  0.072313
H    -2.799948  -0.614335  1.675878
H    -2.461364  -3.540834  0.789034
H    -3.960541  -2.647774  0.987875
H    -2.006718  -3.541047  3.181497
H    -3.665276  -4.060281  2.921699
H    -4.353421  -1.812348  3.576578
H    -3.313106  -2.345979  4.705496
O    2.174832  0.265841  1.245600
H    0.630994  0.529485  -0.144191
Ba    4.027566  -0.108893  3.001489
25
Lattice="100 0 0 0 100 0 0 0 100" Properties=species:S:1:pos:R:3
N    0.734422  -1.567725  -0.176605
C    0.044433  -0.534648  0.710264
C    1.139849  0.401356  1.234668
O    0.822083  1.306825  2.063477
H    0.847589  -2.447693  0.351184
H    0.204958  -1.770334  -1.032663
H    -0.592459  0.072511  0.049452
C    -0.813126  -1.203229  1.785412
C    -0.056456  -2.159462  2.717094
C    -0.950830  -2.796983  3.796921
C    -1.371939  -1.862672  4.936183
N    -2.226078  -0.756425  4.467917
H    -1.641342  -1.729369  1.285093
H    -1.285277  -0.416487  2.394853
H    0.775624  -1.625275  3.209179
H    0.408804  -2.991045  2.150859
H    -0.409780  -3.645940  4.237926
H    -1.845796  -3.230120  3.320345
H    -0.471473  -1.419967  5.390567
H    -1.842543  -2.477906  5.722871
H    -3.160865  -1.109041  4.250125
H    -2.363649  -0.081869  5.221428
O    2.334683  0.271436  0.786855
H    1.679998  -1.212226  -0.412592
Ba    3.083918  2.333779  2.140987
25
Lattice="100 0 0 0 100 0 0 0 100" Properties=species:S:1:pos:R:3
N    -0.126068  0.690518  0.758365
C    0.048803  0.171813  2.176423
C    1.545067  0.029922  2.440007
O    1.934990  -0.157751  3.634098
H    -1.008301  0.322014  0.365979
H    -0.156256  1.716495  0.709893
H    -0.380742  0.918052  2.857508
C    -0.691814  -1.170883  2.339308
C    -2.176342  -1.081436  1.972770
C    -2.976691  -2.324313  2.382155
C    -4.485430  -2.115051  2.181158
N    -4.952750  -0.959938  2.954481
H    -0.582385  -1.450853  3.396431
H    -0.180866  -1.950783  1.750460
H    -2.310591  -0.949923  0.879356
H    -2.650409  -0.213259  2.460967
H    -2.782239  -2.537476  3.446251
H    -2.647180  -3.209168  1.817210
H    -5.001713  -3.059691  2.424295
H    -4.687544  -1.917868  1.117465
H    -5.840770  -0.616159  2.591713
H    -5.124794  -1.219345  3.926506
O    2.355874  0.055969  1.448497
H    0.682285  0.370456  0.195828
Ba    4.342852  -0.374801  3.039107
25
Lattice="100 0 0 0 100 0 0 0 100" Properties=species:S:1:pos:R:3
N    -0.824011  0.414469  0.461784
C    -0.377198  0.533347  1.909741
C    1.140273  0.711032  1.917456
O    1.701105  1.084877  2.994472
H    -1.703398  -0.136626  0.416734
H    -0.991984  1.328319  0.022608
H    -0.852270  1.428455  2.333533
C    -0.799619  -0.719391  2.701671
C    -2.309988  -0.892971  2.908247
C    -3.175093  -1.152726  1.664795
C    -4.520637  -1.820341  2.042714
N    -4.278556  -3.102872  2.693889
H    -0.309932  -0.636646  3.682105
H    -0.370856  -1.610975  2.212036
H    -2.707533  -0.032791  3.469144
H    -2.438689  -1.776309  3.553449
H    -2.656100  -1.840330  0.967687
H    -3.426901  -0.221719  1.119018
H    -5.149507  -1.884320  1.139390
H    -5.048357  -1.158792  2.744418
H    -4.280856  -3.873930  2.027955
H    -4.988615  -3.310614  3.392500
O    1.804419  0.434154  0.858389
H    -0.073410  -0.054496  -0.072856
Ba    4.014200  0.934852  2.090030
25
Lattice="100 0 0 0 100 0 0 0 100" Properties=species:S:1:pos:R:3
N    0.457794  -0.308149  0.209248
C    0.269746  0.062340  1.669448
C    1.644797  0.083457  2.327808
O    1.754735  0.587532  3.488186
H    -0.346606  -0.878288  -0.102822
H    0.530896  0.511155  -0.406082
H    -0.177031  1.063752  1.706949
C    -0.663414  -0.965144  2.346168
C    -2.011810  -1.139204  1.639780
C    -2.853884  0.129768  1.480688
C    -4.325252  -0.211128  1.173916
N    -4.884232  -1.025788  2.252144
H    -0.820829  -0.605925  3.372637
H    -0.140920  -1.932773  2.422294
H    -2.607370  -1.850204  2.235361
H    -1.893571  -1.650510  0.661511
H    -2.472163  0.793515  0.684821
H    -2.816274  0.712310  2.416981
H    -4.373640  -0.793373  0.241518
H    -4.873451  0.727228  0.983580
H    -5.248149  -0.445714  3.007699
H    -5.659548  -1.597965  1.923122
O    2.634982  -0.450341  1.714238
H    1.337768  -0.849598  0.128432
Ba    4.170459  0.035280  3.731572
25
Lattice="100 0 0 0 100 0 0 0 100" Properties=species:S:1:pos:R:3
N    0.192934  0.758457  0.172917
C    -0.147261  0.462026  1.626325
C    1.057713  -0.257747  2.242741
O    0.960987  -0.686048  3.433760
H    -0.165164  1.670745  -0.133309
H    -0.222281  0.023444  -0.432047
H    -0.216160  1.434410  2.138226
C    -1.479885  -0.286025  1.756068
C    -1.565062  -1.667415  1.094966
C    -1.556341  -1.715966  -0.443710
C    -2.236418  -2.998548  -0.981434
N    -3.619361  -3.054783  -0.525604
H    -2.276568  0.369989  1.370910
H    -1.668155  -0.376081  2.834871
H    -2.529904  -2.102832  1.398225
H    -0.786927  -2.336464  1.499113
H    -0.532073  -1.700726  -0.869699
H    -2.112034  -0.852641  -0.855426
H    -1.700644  -3.872596  -0.582965
H    -2.114933  -3.029112  -2.077620
H    -4.251674  -2.576246  -1.165881
H    -3.950763  -4.013020  -0.439235
O    2.136242  -0.366497  1.561101
H    1.221675  0.722626  0.060719
Ba    3.321431  -1.455289  3.580019
25
Lattice="100 0 0 0 100 0 0 0 100" Properties=species:S:1:pos:R:3
N    0.916451  -0.998168  0.313827
C    0.403451  -0.701760  1.713380
C    1.543248  -0.961121  2.699765
O    1.415431  -0.543240  3.892956
H    0.108966  -1.175499  -0.317469
H    1.463254  -0.220561  -0.077766
H    0.134927  0.363403  1.746076
C    -0.828592  -1.570691  2.032771
C    -2.114655  -1.194216  1.277750
C    -2.067960  -1.315107  -0.250736
C    -3.446339  -1.204874  -0.931533
N    -3.285646  -1.239361  -2.380551
H    -1.002752  -1.467510  3.112787
H    -0.570005  -2.629348  1.857965
H    -2.417867  -0.174745  1.562463
H    -2.904043  -1.857986  1.661100
H    -1.623510  -2.284032  -0.550622
H    -1.474198  -0.503305  -0.716413
H    -3.899238  -0.243888  -0.648987
H    -4.104905  -1.994680  -0.525429
H    -3.324700  -2.190794  -2.744290
H    -4.022509  -0.716125  -2.849375
O    2.568494  -1.618742  2.308720
H    1.537403  -1.822063  0.349198
Ba    3.587552  -1.482071  4.672799
25
Lattice="100 0 0 0 100 0 0 0 100" Properties=species:S:1:pos:R:3
N    -0.363183  0.764606  0.964611
C    -0.650208  0.015965  2.258580
C    0.693029  -0.224718  2.959112
O    0.713304  -0.950266  3.999861
H    -0.238420  0.082076  0.192508
H    -1.122489  1.409136  0.713643
H    -1.202346  0.718504  2.902411
C    -1.512261  -1.232460  2.022589
C    -0.860355  -2.402704  1.270769
C    -0.348221  -2.102477  -0.144735
C    0.025186  -3.355953  -0.954219
N    0.659576  -2.966036  -2.209610
H    -2.429893  -0.907546  1.506092
H    -1.839461  -1.568170  3.015990
H    -1.619408  -3.196597  1.212938
H    -0.044138  -2.826328  1.877396
H    0.578874  -1.494710  -0.130553
H    -1.113415  -1.545957  -0.719800
H    -0.877463  -3.985296  -1.066881
H    0.747458  -3.948563  -0.373074
H    1.213924  -3.730372  -2.592741
H    -0.033176  -2.731812  -2.921296
O    1.741185  0.353549  2.505254
H    0.525772  1.283668  1.068300
Ba    3.137016  -0.565556  4.462073
25
Lattice="100 0 0 0 100 0 0 0 100" Properties=species:S:1:pos:R:3
N    -0.189623  1.007627  0.899942
C    0.361348  0.260302  2.103469
C    1.845780  0.010264  1.852401
O    2.556244  -0.434819  2.805605
H    -1.132073  0.655985  0.668143
H    -0.262646  2.019581  1.062418
H    0.243117  0.910790  2.979338
C    -0.412900  -1.055985  2.316921
C    -1.934881  -0.865478  2.420095
C    -2.389548  0.162523  3.457167
C    -3.915374  0.237450  3.614374
N    -4.270843  1.375343  4.456241
H    -0.020974  -1.489550  3.247264
H    -0.167845  -1.762078  1.507382
H    -2.362757  -1.852901  2.649169
H    -2.369110  -0.622870  1.428604
H    -2.054395  1.183930  3.200656
H    -1.931767  -0.070186  4.433318
H    -4.287629  -0.740913  3.975409
H    -4.370987  0.395880  2.624614
H    -5.253943  1.619513  4.345215
H    -4.135212  1.165277  5.445515
O    2.322458  0.225669  0.682783
H    0.460897  0.851050  0.107095
Ba    4.654809  -0.567747  1.469370
25
Lattice="100 0 0 0 100 0 0 0 100" Properties=species:S:1:pos:R:3
N    -0.056606  -0.592033  0.044257
C    -0.117242  -0.315828  1.542287
C    1.252552  -0.678046  2.111839
O    1.566918  -0.269137  3.271266
H    -0.962337  -0.943686  -0.296409
H    0.194852  0.238194  -0.507538
H    -0.307072  0.755404  1.682238
C    -1.252051  -1.157966  2.158770
C    -1.650242  -0.784052  3.591544
C    -2.170362  0.652279  3.776475
C    -3.190967  1.126096  2.729013
N    -4.170550  0.078918  2.416422
H    -0.979623  -2.223971  2.100818
H    -2.157933  -1.013314  1.541123
H    -0.822870  -0.966627  4.292012
H    -2.441187  -1.495746  3.862881
H    -1.336879  1.372624  3.805696
H    -2.626411  0.706507  4.776032
H    -2.678863  1.382364  1.783785
H    -3.632593  2.073749  3.084400
H    -4.842541  0.414373  1.725531
H    -4.721956  -0.156111  3.244108
O    2.027301  -1.429866  1.417695
H    0.677937  -1.310688  -0.105565
Ba    3.749318  -1.475638  3.332638
25
Lattice="100 0 0 0 100 0 0 0 100" Properties=species:S:1:pos:R:3
N    1.006450  0.098675  0.294498
C    0.084283  0.156562  1.504179
C    0.981097  0.296973  2.741565
O    0.436620  0.300130  3.887342
H    1.036020  -0.871409  -0.069864
H    0.701617  0.716022  -0.466974
H    -0.495460  1.088627  1.428504
C    -0.850060  -1.057879  1.555072
C    -0.123164  -2.414462  1.476613
C    -0.028399  -3.042380  0.072140
C    -1.360520  -3.678572  -0.380493
N    -1.784624  -4.681537  0.591352
H    -1.594621  -0.961586  0.750990
H    -1.414327  -0.962771  2.491977
H    -0.679903  -3.146601  2.080074
H    0.876726  -2.342668  1.940818
H    0.748421  -3.821273  0.084663
H    0.283540  -2.334001  -0.724043
H    -1.231301  -4.060281  -1.408155
H    -2.144318  -2.907603  -0.438287
H    -2.784766  -4.861934  0.527317
H    -1.314071  -5.573241  0.437079
O    2.244796  0.435846  2.582828
H    1.958753  0.366427  0.609433
Ba    2.556012  0.651024  5.141003
25
Lattice="100 0 0 0 100 0 0 0 100" Properties=species:S:1:pos:R:3
N    0.625514  -0.542213  0.044301
C    0.071761  -0.137196  1.401518
C    1.261526  0.103193  2.328210
O    1.056697  0.677219  3.442190
H    -0.010716  -1.218367  -0.406964
H    0.746677  0.255541  -0.592138
H    -0.490324  0.796724  1.269345
C    -0.854848  -1.241798  1.945273
C    -2.066851  -1.533119  1.051983
C    -3.004787  -2.567961  1.683518
C    -4.238903  -2.871057  0.819023
N    -5.112133  -3.802611  1.517304
H    -1.196376  -0.897647  2.931515
H    -0.268256  -2.159860  2.117673
H    -1.754693  -1.916992  0.059226
H    -2.616502  -0.596615  0.860934
H    -3.351956  -2.209357  2.664014
H    -2.453775  -3.504369  1.870337
H    -3.907392  -3.215658  -0.182207
H    -4.798722  -1.937872  0.656588
H    -6.071182  -3.748797  1.180850
H    -4.806865  -4.769549  1.415861
O    2.417304  -0.323829  1.976221
H    1.558003  -0.968290  0.200916
Ba    3.414659  0.488972  4.222065
25
Lattice="100 0 0 0 100 0 0 0 100" Properties=species:S:1:pos:R:3
N    0.541546  -0.241271  0.345041
C    -0.051864  0.270011  1.649608
C    1.057651  1.044120  2.374767
O    0.826244  1.480791  3.542784
H    0.795925  -1.236510  0.451413
H    -0.107108  -0.156812  -0.446871
H    -0.823162  1.007796  1.381902
C    -0.671406  -0.870573  2.465226
C    0.281970  -2.031112  2.771821
C    -0.337660  -3.044669  3.740756
C    0.551523  -4.268660  3.987872
N    -0.024514  -5.093706  5.041629
H    -1.567666  -1.232770  1.939320
H    -1.033468  -0.418956  3.399369
H    1.224740  -1.647373  3.201671
H    0.563434  -2.574514  1.847069
H    -1.313740  -3.374620  3.348912
H    -0.540541  -2.559111  4.707194
H    1.542106  -3.931749  4.333784
H    0.719518  -4.794793  3.024474
H    -0.849506  -5.598678  4.716981
H    0.638956  -5.793843  5.369712
O    2.163378  1.260300  1.766268
H    1.410542  0.293917  0.156656
Ba    3.010621  2.657654  3.776956
25
Lattice="100 0 0 0 100 0 0 0 100" Properties=species:S:1:pos:R:3
N    -0.329172  0.819678  0.510488
C    -0.209009  0.165003  1.878500
C    1.275584  0.128522  2.240873
O    1.602291  -0.160843  3.432572
H    -1.116802  0.401046  -0.009718
H    -0.485797  1.833912  0.565098
H    -0.751138  0.792981  2.597799
C    -0.812468  -1.249857  1.844668
C    -2.293465  -1.286328  1.438699
C    -2.887264  -2.701930  1.513818
C    -3.148015  -3.201262  2.940715
N    -3.541598  -4.604535  2.901894
H    -0.687329  -1.658382  2.856489
H    -0.216742  -1.888377  1.171045
H    -2.423037  -0.929832  0.398334
H    -2.872779  -0.598697  2.077258
H    -2.229930  -3.421295  1.001128
H    -3.835276  -2.705960  0.955818
H    -3.879372  -2.523134  3.427366
H    -2.224825  -3.142159  3.540998
H    -3.601710  -4.997680  3.840269
H    -4.462406  -4.720879  2.477056
O    2.141472  0.343866  1.322368
H    0.562832  0.662963  0.005878
Ba    4.058057  -0.114766  2.999013
25
Lattice="100 0 0 0 100 0 0 0 100" Properties=species:S:1:pos:R:3
N    0.251766  0.155089  0.417512
C    -0.087282  -0.075400  1.882662
C    1.212135  0.043123  2.679042
O    1.141454  0.118101  3.944059
H    -0.355910  -0.426548  -0.180473
H    0.136635  1.135050  0.129855
H    -0.783165  0.715406  2.193476
C    -0.736825  -1.457997  2.061735
C    -2.070170  -1.611362  1.314071
C    -2.734277  -2.974586  1.555435
C    -2.043842  -4.155576  0.863046
N    -2.694515  -5.400216  1.247527
H    -0.906620  -1.585212  3.140116
H    -0.017692  -2.237725  1.762021
H    -1.936089  -1.488939  0.219887
H    -2.751166  -0.806741  1.631514
H    -3.773421  -2.911925  1.199441
H    -2.795314  -3.177809  2.635384
H    -0.992709  -4.228857  1.189424
H    -2.018509  -3.959519  -0.231392
H    -3.643768  -5.456581  0.876993
H    -2.190270  -6.211539  0.892975
O    2.327860  0.019922  2.051511
H    1.247369  -0.100981  0.281305
Ba    3.606761  0.144941  4.302606
25
Lattice="100 0 0 0 100 0 0 0 100" Properties=species:S:1:pos:R:3
N    0.603841  -0.527821  0.035726
C    0.020510  -0.185386  1.399207
C    1.204729  0.079077  2.340286
O    0.967692  0.276771  3.570237
H    0.076784  -0.105998  -0.738476
H    0.601345  -1.552621  -0.090691
H    -0.508233  0.773336  1.286846
C    -0.945867  -1.272693  1.878410
C    -0.328544  -2.676178  1.955835
C    -1.244182  -3.704396  2.637167
C    -2.548925  -4.005103  1.886400
N    -3.311102  -5.003657  2.621231
H    -1.830800  -1.262301  1.225836
H    -1.299561  -0.959574  2.870799
H    0.626428  -2.631909  2.507351
H    -0.085631  -3.060401  0.944569
H    -1.491435  -3.368321  3.655556
H    -0.679263  -4.641638  2.752215
H    -2.304878  -4.282785  0.837491
H    -3.171837  -3.098753  1.831394
H    -4.273718  -5.059267  2.293360
H    -2.907314  -5.935484  2.527151
O    2.386250  0.134319  1.849898
H    1.589766  -0.204835  0.017589
Ba    3.339290  0.747681  4.178966
25
Lattice="100 0 0 0 100 0 0 0 100" Properties=species:S:1:pos:R:3
N    -1.189718  -0.054611  0.295237
C    -0.019569  0.190556  1.179598
C    1.269274  0.109300  0.368809
O    1.250572  0.102784  -0.878401
H    -1.513365  -1.013410  0.473953
H    -1.960302  0.567043  0.723440
H    -0.083456  1.251074  1.490954
C    0.008774  -0.676663  2.458590
C    -1.292103  -0.669195  3.277738
C    -1.782717  0.702799  3.795954
C    -3.075756  1.217039  3.161194
N    -2.899668  1.681127  1.751130
H    0.821520  -0.317377  3.114361
H    0.262335  -1.714457  2.187558
H    -1.115144  -1.340101  4.128389
H    -2.096307  -1.157903  2.704737
H    -0.993972  1.470263  3.709730
H    -1.970232  0.623019  4.874910
H    -3.489331  2.024401  3.783252
H    -3.823177  0.411643  3.150516
H    -2.468379  2.609980  1.773514
H    -3.827938  1.842125  1.351121
O    2.437293  0.082844  0.957970
H    2.366240  0.050570  1.934106
Ba    -0.672935  0.158880  -2.375393
25
Lattice="100 0 0 0 100 0 0 0 100" Properties=species:S:1:pos:R:3
N    1.215922  0.896089  2.057649
C    -0.125451  0.242221  2.357647
C    0.127432  -0.839312  3.416887
O    -0.835220  -1.591088  3.757613
H    1.604623  0.499732  1.186969
H    1.143262  1.914547  1.944965
H    -0.750323  1.010008  2.838487
C    -0.800233  -0.256201  1.075608
C    0.006405  -1.294389  0.284460
C    -0.664656  -1.695566  -1.037744
C    -1.976184  -2.475857  -0.878199
N    -2.524358  -2.775990  -2.191311
H    -1.031513  0.615739  0.443710
H    -1.770280  -0.670047  1.380534
H    0.171938  -2.191818  0.905837
H    1.013914  -0.909469  0.031889
H    0.046153  -2.308944  -1.611429
H    -0.857616  -0.802719  -1.651622
H    -2.721854  -1.861115  -0.349844
H    -1.788689  -3.363600  -0.233303
H    -1.983869  -3.489281  -2.680063
H    -3.486110  -3.105885  -2.136955
O    1.287631  -0.921830  3.953002
H    1.867812  0.665074  2.830968
Ba    0.451160  -2.799618  5.521465
25
Lattice="100 0 0 0 100 0 0 0 100" Properties=species:S:1:pos:R:3
N    -0.571339  0.601850  1.631657
C    -0.682851  -0.175201  2.891218
C    0.646738  -0.870455  3.176728
O    1.458323  -1.105875  2.263135
H    -1.539531  0.646235  1.175204
H    -0.334643  1.570572  1.868062
H    -0.910195  0.489571  3.741108
C    -1.816011  -1.234846  2.823657
C    -1.783171  -2.224777  1.632421
C    -2.907301  -2.104691  0.590472
C    -2.852589  -0.937952  -0.395427
N    -3.027103  0.383588  0.243655
H    -2.764423  -0.682934  2.835296
H    -1.801664  -1.797341  3.767330
H    -1.815085  -3.244972  2.036255
H    -0.800239  -2.193939  1.114740
H    -3.878504  -2.090174  1.111619
H    -2.919891  -3.029376  -0.004080
H    -3.587693  -1.114456  -1.196125
H    -1.865023  -0.936567  -0.912229
H    -3.179573  1.100783  -0.470036
H    -3.887344  0.382385  0.798366
O    0.944625  -1.284015  4.384576
H    0.279197  -1.036448  5.057418
Ba    1.225773  -0.481743  -0.104405
25
Lattice="100 0 0 0 100 0 0 0 100" Properties=species:S:1:pos:R:3
N    -0.631243  -0.059453  -0.018256
C    -0.114586  -0.300369  1.354168
C    1.397988  -0.440486  1.307968
O    1.984031  -0.777874  0.259739
H    -1.634037  -0.447453  -0.084281
H    -0.745175  0.952187  -0.146873
H    -0.363389  0.543413  2.019893
C    -0.707327  -1.606875  1.970188
C    -1.897556  -1.386873  2.917619
C    -3.161743  -0.716726  2.361019
C    -3.835422  -1.437248  1.186753
N    -3.338773  -0.943611  -0.133822
H    0.074246  -2.139010  2.532123
H    -0.975808  -2.275398  1.135859
H    -1.546687  -0.812405  3.789500
H    -2.170627  -2.376293  3.314985
H    -2.971668  0.335246  2.085205
H    -3.879268  -0.658904  3.190748
H    -4.926013  -1.319163  1.253961
H    -3.636394  -2.517196  1.237015
H    -3.669847  -1.580864  -0.863094
H    -3.815020  -0.059435  -0.337329
O    2.126365  -0.265473  2.383475
H    1.606364  0.016219  3.162642
Ba    1.034973  -1.009836  -1.975482
25
Lattice="100 0 0 0 100 0 0 0 100" Properties=species:S:1:pos:R:3
N    0.515023  -0.117531  0.333144
C    -0.165565  -0.113305  1.659532
C    0.824542  0.295214  2.742113
O    2.055704  0.246837  2.548747
H    0.213374  -0.973372  -0.233434
H    0.164674  0.676824  -0.211041
H    -0.987945  0.622099  1.659966
C    -0.757709  -1.502808  2.000439
C    -1.954122  -1.864144  1.089593
C    -1.890052  -3.268220  0.471702
C    -0.618504  -3.583115  -0.319384
N    -0.239360  -2.472021  -1.237721
H    -1.062148  -1.525939  3.055734
H    0.051757  -2.245360  1.914234
H    -2.044122  -1.119133  0.284717
H    -2.883699  -1.774812  1.666014
H    -2.765151  -3.386316  -0.185153
H    -2.001437  -4.034985  1.252125
H    -0.766039  -4.529271  -0.860796
H    0.231903  -3.751638  0.360708
H    0.442922  -2.826208  -1.912978
H    -1.051962  -2.225909  -1.812204
O    0.410939  0.675586  3.925587
H    -0.563443  0.705080  4.007898
Ba    3.252543  -0.057806  0.449749
25
Lattice="100 0 0 0 100 0 0 0 100" Properties=species:S:1:pos:R:3
N    1.272295  -0.543196  0.525151
C    1.149063  -0.645971  2.043068
C    1.812092  -1.970616  2.435949
O    2.115149  -2.177311  3.649116
H    0.427535  -0.126606  0.110532
H    2.082580  0.015545  0.227507
H    1.704970  0.190725  2.485918
C    -0.337985  -0.576088  2.446330
C    -0.578188  -0.381175  3.950727
C    -2.070351  -0.381775  4.311913
C    -2.875475  0.802268  3.763464
N    -4.274469  0.662731  4.148921
H    -0.858583  -1.479209  2.086287
H    -0.773518  0.279751  1.904336
H    -0.111996  0.565741  4.268184
H    -0.071825  -1.176578  4.514574
H    -2.147417  -0.380921  5.409760
H    -2.547902  -1.316158  3.976721
H    -2.847556  0.805039  2.661115
H    -2.392886  1.747391  4.091136
H    -4.402950  0.817501  5.149365
H    -4.863084  1.341499  3.668217
O    2.005920  -2.848794  1.521597
H    1.398672  -1.511519  0.167319
Ba    2.927348  -4.510637  3.280805
25
Lattice="100 0 0 0 100 0 0 0 100" Properties=species:S:1:pos:R:3
N    -1.501989  0.454279  0.119761
C    -0.827358  0.248224  1.472972
C    0.661849  0.538884  1.261114
O    1.398880  0.756337  2.269083
H    -2.267106  -0.219609  -0.021315
H    -1.886916  1.401159  0.006194
H    -1.247266  0.979757  2.175617
C    -1.100705  -1.187036  1.964323
C    -0.650525  -1.463584  3.406743
C    -1.153587  -2.817423  3.925826
C    -0.528624  -4.042406  3.248099
N    -1.105224  -5.258897  3.799561
H    -0.644640  -1.902168  1.261211
H    -2.192996  -1.337989  1.912902
H    -1.031963  -0.662733  4.058262
H    0.446844  -1.421063  3.476474
H    -2.248671  -2.881378  3.833972
H    -0.940390  -2.862107  5.004545
H    0.579478  -3.968708  3.332789
H    -0.757576  -4.040140  2.169353
H    -0.821262  -6.086616  3.278530
H    -0.831603  -5.403300  4.771526
O    1.122295  0.518916  0.064735
H    -0.772581  0.314543  -0.607278
Ba    3.512791  0.958187  0.958147
25
Lattice="100 0 0 0 100 0 0 0 100" Properties=species:S:1:pos:R:3
N    0.195541  0.106050  0.571926
C    -0.139427  -0.475175  1.898842
C    1.132121  -0.538859  2.730420
O    2.235081  -0.700367  2.171233
H    -0.715083  0.142709  -0.002351
H    0.390264  1.104667  0.722498
H    -0.900675  0.134655  2.413496
C    -0.659352  -1.936576  1.773005
C    -1.761714  -2.154119  0.728350
C    -3.049771  -1.318502  0.899626
C    -3.404157  -0.526972  -0.358967
N    -2.374706  0.512557  -0.646795
H    -1.010245  -2.254673  2.766155
H    0.192363  -2.602419  1.539844
H    -2.004647  -3.224975  0.753075
H    -1.347804  -1.977535  -0.278001
H    -2.969397  -0.623353  1.751886
H    -3.891631  -1.976986  1.148769
H    -4.405253  -0.083885  -0.258367
H    -3.444593  -1.208118  -1.220151
H    -2.424097  0.771484  -1.634587
H    -2.626577  1.368705  -0.145125
O    1.102456  -0.501763  4.039049
H    0.207799  -0.346855  4.402726
Ba    2.564759  -0.946854  -0.265471
25
Lattice="100 0 0 0 100 0 0 0 100" Properties=species:S:1:pos:R:3
N    0.963946  -0.250236  0.732388
C    0.236567  -0.449800  2.015466
C    1.238443  -0.891706  3.088329
O    2.463229  -0.721820  2.925588
H    0.853020  -1.115806  0.189276
H    0.378878  0.471759  0.177641
H    -0.084201  0.554233  2.356202
C    -1.023872  -1.335641  1.920978
C    -2.202403  -0.764113  1.109404
C    -2.044931  -0.723456  -0.430443
C    -1.956836  0.670233  -1.057193
N    -0.845023  1.508136  -0.506940
H    -1.413697  -1.511393  2.939261
H    -0.739519  -2.328692  1.534756
H    -2.457109  0.233711  1.501860
H    -3.068465  -1.390934  1.356739
H    -2.913954  -1.214953  -0.887958
H    -1.184969  -1.334413  -0.749785
H    -2.918982  1.189731  -0.937517
H    -1.793332  0.562025  -2.136661
H    -0.545202  2.166579  -1.228701
H    -1.212939  2.102158  0.239626
O    0.843827  -1.407149  4.222584
H    -0.126371  -1.539264  4.255827
Ba    3.639773  0.190837  0.993296
25
Lattice="100 0 0 0 100 0 0 0 100" Properties=species:S:1:pos:R:3
N    1.722323  0.703313  1.586959
C    1.186157  -0.405786  2.437059
C    2.323657  -1.262732  2.909404
O    3.514414  -0.862940  2.861016
H    1.560784  0.454881  0.602991
H    1.108660  1.511639  1.740902
H    0.739095  0.097559  3.343109
C    -0.016443  -1.126773  1.791763
C    -0.839185  -2.074945  2.691089
C    -1.248574  -1.574823  4.091039
C    -1.906971  -0.190324  4.141399
N    -0.897393  0.902645  4.188475
H    0.302910  -1.667329  0.886350
H    -0.685134  -0.321148  1.455116
H    -0.359000  -3.071501  2.777972
H    -1.749777  -2.313304  2.121356
H    -0.394149  -1.579985  4.791025
H    -1.950401  -2.313624  4.501337
H    -2.580902  -0.144688  5.009586
H    -2.535971  -0.035948  3.253199
H    -1.344345  1.787911  3.940976
H    -0.588426  1.024950  5.156017
O    2.104585  -2.430531  3.453477
H    1.153363  -2.682325  3.401503
Ba    4.465944  1.149247  1.967686
25
Lattice="100 0 0 0 100 0 0 0 100" Properties=species:S:1:pos:R:3
N    -0.161650  0.668980  1.049455
C    -0.368322  -0.529041  1.918285
C    0.596926  -0.477121  3.065431
O    1.206704  0.577562  3.371151
H    0.409368  0.380963  0.244908
H    -1.067753  0.901686  0.629491
H    -1.397996  -0.468891  2.398187
C    -0.411521  -1.877507  1.170811
C    -1.405161  -1.936324  -0.005073
C    -2.852298  -1.470011  0.243604
C    -3.542381  -2.019937  1.497558
N    -3.205985  -1.214066  2.701897
H    -0.707803  -2.651527  1.900138
H    0.592315  -2.155190  0.811643
H    -1.422778  -2.984312  -0.337727
H    -0.996877  -1.381299  -0.864794
H    -3.437293  -1.758708  -0.640588
H    -2.919979  -0.366487  0.271063
H    -3.228338  -3.057710  1.679688
H    -4.629063  -2.052932  1.330429
H    -3.846940  -0.419632  2.762023
H    -3.384881  -1.758878  3.548128
O    0.781139  -1.516593  3.840472
H    0.300631  -2.306172  3.517590
Ba    1.188993  2.754093  2.361491
25
Lattice="100 0 0 0 100 0 0 0 100" Properties=species:S:1:pos:R:3
N    0.591759  -0.103444  0.154932
C    -0.082426  -0.229956  1.485924
C    0.827307  0.326783  2.544096
O    1.815606  1.046892  2.256822
H    1.004785  -1.015345  -0.076879
H    -0.143730  0.017461  -0.548503
H    -0.991242  0.455650  1.476152
C    -0.630154  -1.647563  1.802371
C    -1.887111  -1.652463  2.700354
C    -3.236608  -1.548429  1.960471
C    -3.375105  -0.453081  0.900744
N    -2.895726  0.866807  1.372778
H    0.166541  -2.263790  2.246934
H    -0.882398  -2.129751  0.846364
H    -1.847966  -0.836223  3.448291
H    -1.894776  -2.578409  3.289742
H    -4.025187  -1.426347  2.717821
H    -3.446084  -2.510861  1.470777
H    -4.426740  -0.424304  0.575020
H    -2.790928  -0.714912  0.002662
H    -3.182761  1.593297  0.713513
H    -3.354783  1.111906  2.254218
O    0.586157  0.124522  3.813923
H    -0.203962  -0.444023  3.950777
Ba    2.664055  1.796662  0.143036
25
Lattice="100 0 0 0 100 0 0 0 100" Properties=species:S:1:pos:R:3
N    0.118440  -0.078647  0.249001
C    0.047088  -0.083987  1.743501
C    1.453646  0.030560  2.291934
O    2.438395  -0.364296  1.626350
H    -0.746529  -0.514741  -0.089322
H    0.059667  0.891747  -0.080324
H    -0.566561  0.756393  2.107406
C    -0.594928  -1.404705  2.233615
C    -0.907742  -1.475290  3.735878
C    -1.873686  -2.620685  4.092007
C    -3.315206  -2.427054  3.610220
N    -3.430623  -2.487878  2.136187
H    0.047413  -2.255277  1.941018
H    -1.561881  -1.526258  1.700848
H    -1.373085  -0.524546  4.053792
H    0.014605  -1.596613  4.325134
H    -1.890579  -2.721552  5.186107
H    -1.476103  -3.576862  3.712681
H    -3.676790  -1.439087  3.932210
H    -3.955343  -3.170113  4.113979
H    -3.404088  -3.462226  1.827947
H    -4.343363  -2.134435  1.845288
O    1.674933  0.468491  3.504771
H    0.859991  0.753962  3.965534
Ba    2.529714  -1.199356  -0.645688
25
Lattice="100 0 0 0 100 0 0 0 100" Properties=species:S:1:pos:R:3
N    -0.388850  0.546701  0.337462
C    0.123599  -0.160065  1.558834
C    1.645616  -0.125469  1.535301
O    2.272997  0.586559  0.717902
H    -0.640634  -0.183514  -0.341003
H    -1.294760  0.959098  0.583209
H    -0.165334  0.448523  2.435071
C    -0.492753  -1.564584  1.730674
C    -0.262092  -2.247089  3.094087
C    -1.275183  -3.374656  3.380773
C    -2.690162  -2.897952  3.728308
N    -3.368348  -2.248658  2.586458
H    -0.150902  -2.220209  0.912527
H    -1.588458  -1.446802  1.635680
H    -0.330678  -1.503132  3.907358
H    0.741315  -2.716754  3.153460
H    -0.898957  -3.964524  4.227995
H    -1.307790  -4.067714  2.524461
H    -2.634963  -2.163825  4.546119
H    -3.252553  -3.760147  4.124438
H    -3.700430  -2.961793  1.933160
H    -4.208838  -1.770488  2.914003
O    2.331674  -0.820454  2.396979
H    1.750174  -1.404038  2.944368
Ba    1.511884  2.208274  -0.899152
25
Lattice="100 0 0 0 100 0 0 0 100" Properties=species:S:1:pos:R:3
N    0.439445  -0.163984  -0.016202
C    0.149099  -0.160234  1.455059
C    1.405329  0.277472  2.203007
O    2.412071  0.700690  1.590052
H    0.582319  -1.144153  -0.290662
H    -0.423156  0.097239  -0.504114
H    -0.581804  0.645803  1.645251
C    -0.478618  -1.490172  1.943963
C    -0.858420  -1.543585  3.432319
C    -2.002723  -2.519264  3.749539
C    -2.491349  -2.342680  5.194904
N    -2.912031  -0.954792  5.425344
H    0.198899  -2.321593  1.688899
H    -1.388956  -1.629815  1.341522
H    -1.228154  -0.562159  3.798436
H    0.009892  -1.851347  4.043146
H    -1.687694  -3.559516  3.583456
H    -2.838894  -2.322915  3.058542
H    -1.669225  -2.571154  5.889322
H    -3.280019  -3.087885  5.391340
H    -2.900336  -0.732507  6.419810
H    -3.873390  -0.810634  5.114202
O    1.432331  0.268987  3.502044
H    0.612627  -0.140672  3.881881
Ba    2.783972  1.240488  -0.730051
25
Lattice="100 0 0 0 100 0 0 0 100" Properties=species:S:1:pos:R:3
N    0.760105  1.204061  1.399293
C    0.259646  0.246211  2.433182
C    1.438519  -0.238344  3.257315
O    2.601496  -0.208774  2.799141
H    0.075485  1.206863  0.635128
H    0.714398  2.155332  1.781804
H    -0.463774  0.741695  3.099520
C    -0.436012  -0.955333  1.744041
C    -1.023337  -2.035784  2.660521
C    -2.045143  -1.548351  3.703178
C    -3.178242  -0.666228  3.149288
N    -3.685033  -1.197730  1.881222
H    0.280266  -1.419345  1.043299
H    -1.264566  -0.543435  1.143446
H    -0.228516  -2.617728  3.151983
H    -1.528657  -2.742713  1.990096
H    -1.572670  -0.993533  4.541227
H    -2.471588  -2.440419  4.184612
H    -2.806444  0.353430  2.949257
H    -3.940831  -0.551993  3.939807
H    -4.164372  -2.088311  2.028099
H    -4.386756  -0.569519  1.488879
O    1.256618  -0.745611  4.445157
H    0.308268  -0.764848  4.706412
Ba    3.424779  0.646271  0.680882
25
Lattice="100 0 0 0 100 0 0 0 100" Properties=species:S:1:pos:R:3
N    1.291843  0.182054  0.728080
C    0.490560  -0.102774  1.961376
C    1.454059  -0.474863  3.089433
O    2.677162  -0.241771  3.000720
H    1.264442  -0.677059  0.162120
H    0.766211  0.860926  0.168359
H    0.040434  0.851724  2.288367
C    -0.629535  -1.138932  1.744107
C    -0.123691  -2.516097  1.305937
C    -1.208981  -3.599964  1.321437
C    -0.612033  -5.002176  1.144779
N    0.358443  -5.284108  2.213281
H    -1.343583  -0.720033  1.018630
H    -1.222773  -1.226733  2.672547
H    0.688048  -2.872773  1.966134
H    0.295477  -2.467962  0.283570
H    -1.960562  -3.412890  0.540468
H    -1.745310  -3.559510  2.284728
H    -0.082520  -5.055649  0.181372
H    -1.436961  -5.731691  1.085695
H    -0.125189  -5.585942  3.060739
H    0.960809  -6.063324  1.949480
O    1.010560  -0.990651  4.201608
H    0.051280  -1.188604  4.169062
Ba    4.001457  0.744408  1.227815
25
Lattice="100 0 0 0 100 0 0 0 100" Properties=species:S:1:pos:R:3
N    0.605118  0.561852  2.008973
C    -0.244109  -0.371539  2.817005
C    0.376456  -0.507217  4.203373
O    1.264524  0.278017  4.598244
H    1.217982  -0.021610  1.424006
H    -0.006702  1.011191  1.319871
H    -1.213142  0.133684  2.983297
C    -0.518034  -1.722182  2.118575
C    -1.189314  -1.563888  0.752701
C    -1.448452  -2.896958  0.043638
C    -1.769308  -2.680618  -1.442778
N    -0.641297  -2.024926  -2.120582
H    -1.172741  -2.336437  2.763105
H    0.429836  -2.279048  2.022153
H    -0.551931  -0.978306  0.067533
H    -2.136765  -1.010598  0.869569
H    -2.270898  -3.445348  0.526070
H    -0.554568  -3.538402  0.122618
H    -2.649723  -2.027607  -1.535171
H    -2.050909  -3.648922  -1.888543
H    -0.950793  -1.582492  -2.985188
H    0.060927  -2.713996  -2.393223
O    -0.029949  -1.432061  5.030281
H    -0.692865  -2.031848  4.628006
Ba    2.258982  2.226738  3.550456
25
Lattice="100 0 0 0 100 0 0 0 100" Properties=species:S:1:pos:R:3
N    -0.463210  -1.023097  -0.229982
C    0.117377  -0.551362  1.066032
C    1.444864  0.130966  0.789523
O    2.072514  -0.076415  -0.272706
H    -1.053747  -1.835704  -0.021791
H    -1.125039  -0.314967  -0.566874
H    -0.556430  0.177673  1.543199
C    0.310289  -1.747417  2.039913
C    0.911643  -1.429270  3.412723
C    0.191239  -0.346690  4.227264
C    0.557018  -0.431210  5.724804
N    0.166009  -1.735008  6.252319
H    0.922292  -2.514760  1.534852
H    -0.694393  -2.178091  2.181650
H    1.987803  -1.207896  3.329676
H    0.846462  -2.349285  4.015201
H    -0.901093  -0.460407  4.122259
H    0.407346  0.691794  3.890265
H    0.099906  0.424455  6.249315
H    1.645665  -0.319833  5.834408
H    0.767156  -2.025700  7.020489
H    -0.789021  -1.727648  6.608156
O    1.977254  0.919007  1.679375
H    1.433351  0.972604  2.502336
Ba    1.504836  -1.404204  -2.216506
25
Lattice="100 0 0 0 100 0 0 0 100" Properties=species:S:1:pos:R:3
N    -0.184660  -0.471377  -0.504532
C    0.364673  -0.560282  0.881609
C    1.791986  -1.063978  0.809716
O    2.178818  -1.761577  -0.153224
H    -1.207053  -0.518122  -0.417441
H    -0.009351  0.472384  -0.867060
H    0.341902  0.426824  1.372468
C    -0.470348  -1.547960  1.742593
C    -1.903498  -1.067985  1.983850
C    -2.665118  -1.939253  2.990148
C    -3.970393  -1.261458  3.442035
N    -3.688644  0.023945  4.081778
H    0.036570  -1.670910  2.711478
H    -0.450835  -2.545056  1.265683
H    -2.480531  -1.039229  1.040962
H    -1.895718  -0.040317  2.383987
H    -2.030635  -2.109559  3.875525
H    -2.889765  -2.931024  2.569431
H    -4.520577  -1.970634  4.084417
H    -4.610075  -1.076973  2.565957
H    -4.502407  0.636069  4.059239
H    -3.442204  -0.097323  5.064260
O    2.637378  -0.847215  1.785053
H    2.277766  -0.278217  2.495374
Ba    1.039376  -2.344052  -2.215220
25
Lattice="100 0 0 0 100 0 0 0 100" Properties=species:S:1:pos:R:3
N    0.208866  0.301154  0.184279
C    -0.329147  -0.032185  1.534817
C    0.697297  0.350667  2.580964
O    1.913068  0.401972  2.297892
H    -0.076310  1.255637  -0.060875
H    -0.296262  -0.293901  -0.484451
H    -1.273391  0.503772  1.723940
C    -0.594966  -1.560543  1.644714
C    -1.674013  -2.074896  0.688984
C    -3.068986  -1.475512  0.886622
C    -4.147073  -2.344856  0.211858
N    -4.104990  -3.704037  0.751051
H    -0.891138  -1.785831  2.680221
H    0.359512  -2.093349  1.480240
H    -1.767380  -3.162003  0.852086
H    -1.360492  -1.973957  -0.367620
H    -3.143008  -0.447787  0.493373
H    -3.292719  -1.418351  1.966171
H    -3.943926  -2.397578  -0.868191
H    -5.124212  -1.844354  0.320966
H    -4.646609  -3.782438  1.611762
H    -4.497722  -4.377666  0.096047
O    0.349417  0.565576  3.823565
H    -0.617277  0.527937  3.971164
Ba    3.017123  0.114007  0.149310
25
Lattice="100 0 0 0 100 0 0 0 100" Properties=species:S:1:pos:R:3
N    0.344537  1.326365  0.790319
C    0.282291  0.426386  1.987878
C    1.706010  0.086822  2.412168
O    2.685457  0.736622  1.981159
H    0.200609  0.735357  -0.038607
H    -0.489734  1.921663  0.806263
H    -0.120542  1.023210  2.825818
C    -0.646549  -0.795382  1.775622
C    -0.974096  -1.655129  3.007879
C    -1.508827  -0.912345  4.237706
C    -2.229782  -1.882386  5.196129
N    -3.327270  -2.548455  4.497405
H    -0.229432  -1.425561  0.972748
H    -1.596124  -0.388121  1.396083
H    -0.145567  -2.346086  3.280133
H    -1.767017  -2.361599  2.707477
H    -2.232244  -0.146170  3.909507
H    -0.718343  -0.380686  4.795912
H    -2.537837  -1.325441  6.096768
H    -1.516871  -2.648798  5.535079
H    -3.523718  -3.464983  4.894612
H    -4.191466  -2.010849  4.555501
O    1.922557  -0.862065  3.272567
H    1.086813  -1.354109  3.485283
Ba    2.834525  2.620808  0.478069
25
Lattice="100 0 0 0 100 0 0 0 100" Properties=species:S:1:pos:R:3
N    0.517776  0.894954  -0.009188
C    0.827857  0.261049  1.315397
C    2.271380  -0.234312  1.283198
O    3.022227  0.025701  0.313836
H    -0.015502  0.204925  -0.552572
H    -0.163243  1.642105  0.159852
H    0.801466  1.063826  2.073216
C    -0.190231  -0.842993  1.733650
C    -0.606683  -0.840336  3.212634
C    0.467580  -1.151759  4.257376
C    -0.091079  -1.075990  5.699192
N    -0.526820  0.287665  6.004008
H    0.188822  -1.831606  1.428140
H    -1.099023  -0.670431  1.137512
H    -1.409903  -1.585380  3.313713
H    -1.054640  0.132429  3.468499
H    1.272436  -0.383583  4.243827
H    0.905413  -2.155054  4.099346
H    0.677265  -1.444540  6.394943
H    -0.938094  -1.772799  5.774932
H    -1.448509  0.301247  6.434501
H    0.106180  0.745555  6.656796
O    2.757396  -0.928131  2.264869
H    2.107730  -1.058084  3.011634
Ba    2.783123  1.510801  -1.567533
25
Lattice="100 0 0 0 100 0 0 0 100" Properties=species:S:1:pos:R:3
N    0.031135  -0.310756  0.156367
C    0.051756  -0.349350  1.655639
C    1.501856  -0.421722  2.117524
O    2.448846  -0.184351  1.334555
H    -0.178813  -1.264793  -0.164331
H    -0.797786  0.221548  -0.126752
H    -0.304397  0.633654  2.012774
C    -0.872024  -1.444602  2.236633
C    -1.164786  -1.403616  3.747904
C    -1.696608  -0.073648  4.306939
C    -2.931386  0.471307  3.570212
N    -3.903847  -0.593819  3.320318
H    -0.471760  -2.433804  1.960923
H    -1.844882  -1.340601  1.731745
H    -0.316908  -1.772839  4.363368
H    -1.924204  -2.181180  3.909481
H    -0.919624  0.710546  4.324452
H    -1.949807  -0.241511  5.364182
H    -2.639644  0.883977  2.587486
H    -3.321139  1.330217  4.145206
H    -4.305866  -0.929982  4.197652
H    -4.689862  -0.243558  2.772667
O    1.780146  -0.691107  3.358662
H    0.966761  -0.932877  3.869588
Ba    2.493882  0.442371  -0.997841
25
Lattice="100 0 0 0 100 0 0 0 100" Properties=species:S:1:pos:R:3
N    0.361866  0.352501  0.156180
C    0.123046  -0.154267  1.545396
C    1.474088  -0.287729  2.242485
O    2.494394  0.274652  1.791375
H    0.403152  -0.468256  -0.461944
H    -0.495282  0.829142  -0.143251
H    -0.399516  0.651286  2.093674
C    -0.757719  -1.419327  1.617634
C    -2.134198  -1.231370  0.970847
C    -3.107770  -2.374169  1.278169
C    -4.534687  -2.040568  0.816971
N    -5.019284  -0.824367  1.479676
H    -0.924825  -1.670660  2.681042
H    -0.218154  -2.274513  1.176258
H    -2.033056  -1.139612  -0.124168
H    -2.601835  -0.299093  1.331869
H    -3.120263  -2.558872  2.365664
H    -2.777321  -3.311075  0.805026
H    -5.170788  -2.926627  0.983531
H    -4.533713  -1.859941  -0.268592
H    -5.803330  -0.421917  0.967896
H    -5.371699  -1.037864  2.413627
O    1.590138  -0.964170  3.351873
H    0.754235  -1.407508  3.609525
Ba    2.798585  1.730878  -0.126634
25
Lattice="100 0 0 0 100 0 0 0 100" Properties=species:S:1:pos:R:3
N    0.483863  -0.887092  -0.362228
C    -0.014460  -0.420789  0.970064
C    1.134200  -0.467339  1.966612
O    2.136010  -1.188937  1.761849
H    0.715556  -0.062601  -0.927346
H    -0.309541  -1.309939  -0.856043
H    -0.367727  0.619630  0.899578
C    -1.199122  -1.307599  1.443399
C    -1.789646  -0.976668  2.822407
C    -2.200534  0.486027  3.020663
C    -2.844090  0.768722  4.385393
N    -2.917913  2.208887  4.606191
H    -0.878221  -2.362930  1.422884
H    -1.981003  -1.192463  0.675624
H    -1.098294  -1.292408  3.620366
H    -2.675903  -1.615409  2.948601
H    -2.880057  0.801933  2.211363
H    -1.350307  1.202082  2.945201
H    -2.211976  0.337135  5.176375
H    -3.814017  0.238072  4.436850
H    -3.706601  2.626799  4.111715
H    -3.049205  2.422612  5.593823
O    1.082831  0.220384  3.069677
H    0.238833  0.731256  3.157214
Ba    2.800036  -2.498139  -0.160137
25
Lattice="100 0 0 0 100 0 0 0 100" Properties=species:S:1:pos:R:3
N    -0.126791  1.008335  -0.597936
C    -0.491396  0.846127  0.840947
C    0.245132  1.903906  1.644181
O    1.337314  2.358195  1.245400
H    -0.355422  0.118801  -1.061379
H    -0.763707  1.690086  -1.026132
H    -1.578959  0.955340  0.987438
C    -0.052419  -0.548174  1.369224
C    -0.945427  -1.723304  0.955096
C    -1.051828  -2.056182  -0.537571
C    -1.599241  -3.487572  -0.747462
N    -0.701024  -4.466520  -0.139901
H    -0.014055  -0.507567  2.468286
H    0.991040  -0.722559  1.042829
H    -1.952531  -1.576003  1.376363
H    -0.532394  -2.620009  1.444754
H    -0.051316  -2.013753  -1.011587
H    -1.717553  -1.357643  -1.076352
H    -1.769573  -3.649335  -1.824135
H    -2.584940  -3.555504  -0.265316
H    -1.212071  -5.239725  0.280126
H    -0.062446  -4.871169  -0.822346
O    -0.201675  2.311284  2.803782
H    -1.070609  1.931130  3.045124
Ba    2.518386  1.885630  -0.836701
25
Lattice="100 0 0 0 100 0 0 0 100" Properties=species:S:1:pos:R:3
N    0.937753  0.155507  0.214182
C    1.319182  -0.745285  1.347643
C    2.405669  -1.697960  0.863588
O    3.032699  -1.484323  -0.195984
H    0.087218  -0.236492  -0.210391
H    0.610882  1.036443  0.625072
H    1.814603  -0.113454  2.107994
C    0.119470  -1.448589  2.018368
C    -0.933409  -0.488207  2.585528
C    -0.414329  0.509187  3.624959
C    -1.567001  1.104618  4.461761
N    -2.261997  0.041757  5.182330
H    0.492190  -2.059500  2.860487
H    -0.336969  -2.150810  1.300766
H    -1.704192  -1.100335  3.078094
H    -1.454881  0.040769  1.769549
H    0.149151  1.341531  3.164654
H    0.282959  0.001776  4.314406
H    -2.284066  1.594517  3.786458
H    -1.157884  1.897119  5.111240
H    -1.838676  -0.137937  6.091871
H    -3.238661  0.274096  5.349796
O    2.741074  -2.743748  1.567989
H    2.172045  -2.862866  2.357613
Ba    2.891514  0.319799  -1.807813
25
Lattice="100 0 0 0 100 0 0 0 100" Properties=species:S:1:pos:R:3
N    -0.730800  1.586379  0.603312
C    -0.302632  0.560328  1.604118
C    1.133272  0.862261  2.016276
O    1.636050  1.989220  1.820341
H    -1.753594  1.651349  0.660478
H    -0.565190  1.194435  -0.332403
H    -0.898651  0.746231  2.517408
C    -0.551465  -0.899473  1.170451
C    -2.016002  -1.191913  0.799125
C    -3.032077  -0.784958  1.867538
C    -4.477761  -1.169952  1.518326
N    -5.403371  -0.537896  2.453266
H    -0.282198  -1.562982  2.011923
H    0.118411  -1.157729  0.334176
H    -2.088460  -2.270795  0.599803
H    -2.263577  -0.711014  -0.162281
H    -3.040472  0.309535  2.032030
H    -2.760167  -1.234139  2.838070
H    -4.551098  -2.273323  1.472645
H    -4.713752  -0.800877  0.508566
H    -6.353919  -0.540977  2.085773
H    -5.436094  -1.036693  3.342946
O    1.860215  -0.030684  2.630727
H    1.406585  -0.896084  2.709748
Ba    0.710202  3.995142  0.813126
25
Lattice="100 0 0 0 100 0 0 0 100" Properties=species:S:1:pos:R:3
N    1.013605  0.154001  0.511379
C    0.595356  -0.354507  1.857133
C    1.815915  -0.947434  2.551127
O    2.970653  -0.757718  2.108411
H    0.762150  -0.566068  -0.177911
H    0.400086  0.939612  0.272435
H    0.330203  0.524209  2.472662
C    -0.644234  -1.281833  1.788423
C    -1.309802  -1.659025  3.127199
C    -1.606789  -0.484507  4.065073
C    -2.391785  -0.891079  5.322435
N    -2.506448  0.250650  6.222753
H    -0.381654  -2.191986  1.224960
H    -1.387912  -0.739191  1.185441
H    -0.748098  -2.460757  3.652722
H    -2.248506  -2.174074  2.872489
H    -2.175592  0.285115  3.516551
H    -0.686035  0.013613  4.419692
H    -1.839634  -1.684802  5.848943
H    -3.357595  -1.336048  5.014559
H    -3.273892  0.866164  5.953251
H    -2.696767  -0.050569  7.177105
O    1.684216  -1.621662  3.655320
H    0.734567  -1.758942  3.891925
Ba    3.798423  0.586977  0.279275
25
Lattice="100 0 0 0 100 0 0 0 100" Properties=species:S:1:pos:R:3
N    0.207921  -0.540374  0.343539
C    0.648549  -0.517149  1.771070
C    1.741758  -1.560908  1.947205
O    1.800609  -2.552948  1.193126
H    -0.736363  -0.129893  0.316832
H    0.783616  0.125207  -0.185190
H    1.042134  0.477433  2.040769
C    -0.513158  -0.869528  2.738702
C    -1.580893  0.222844  2.922521
C    -2.468881  0.523915  1.710447
C    -3.681439  1.417980  2.033973
N    -4.452475  1.665856  0.818755
H    -0.076466  -1.102973  3.721407
H    -0.981138  -1.809197  2.391896
H    -1.097848  1.146486  3.278648
H    -2.220168  -0.113300  3.753265
H    -2.848952  -0.417701  1.272247
H    -1.924526  1.064525  0.914262
H    -3.315695  2.376597  2.428431
H    -4.265146  0.948796  2.846494
H    -5.228447  1.012282  0.724343
H    -4.857457  2.599810  0.818370
O    2.606003  -1.482245  2.925694
H    2.518149  -0.669677  3.464053
Ba    0.475319  -3.070241  -0.795281
25
Lattice="100 0 0 0 100 0 0 0 100" Properties=species:S:1:pos:R:3
N    0.990848  -1.405403  1.912024
C    -0.100343  -0.826948  2.751817
C    0.232702  -1.043305  4.215196
O    1.034548  -1.931898  4.571935
H    1.637278  -0.650814  1.656384
H    0.562443  -1.674016  1.017755
H    -0.197438  0.254177  2.558028
C    -1.463350  -1.499409  2.437467
C    -1.934195  -1.283422  0.989774
C    -2.039523  0.181511  0.566511
C    -2.646139  0.370359  -0.833417
N    -2.545672  1.769228  -1.231521
H    -2.214948  -1.086978  3.126989
H    -1.395783  -2.576079  2.670012
H    -2.914909  -1.775899  0.904663
H    -1.290781  -1.836505  0.279617
H    -1.051186  0.672354  0.548339
H    -2.648858  0.736509  1.300293
H    -3.675177  -0.038566  -0.837093
H    -2.071291  -0.228556  -1.556490
H    -2.644006  1.875145  -2.239933
H    -3.277775  2.337095  -0.804715
O    -0.348907  -0.336829  5.149647
H    -0.946474  0.356738  4.803432
Ba    2.439075  -3.416374  3.257764
25
Lattice="100 0 0 0 100 0 0 0 100" Properties=species:S:1:pos:R:3
N    1.336003  -0.523143  0.406237
C    1.014819  -0.810343  1.841411
C    1.901097  -1.972661  2.294251
O    2.917579  -2.295816  1.644427
H    0.655911  -1.050613  -0.157138
H    1.061870  0.449960  0.228515
H    1.376126  0.052259  2.432212
C    -0.490009  -0.991904  2.129418
C    -1.346374  0.277527  2.026981
C    -1.541252  0.901733  0.639229
C    -2.789330  1.812550  0.612040
N    -3.984523  1.036517  0.928211
H    -0.614423  -1.369717  3.160444
H    -0.885905  -1.785352  1.472141
H    -0.964690  1.033770  2.732293
H    -2.354993  0.007101  2.377426
H    -1.679569  0.110958  -0.119962
H    -0.674483  1.513244  0.326012
H    -2.830576  2.327328  -0.362946
H    -2.669057  2.597638  1.372655
H    -4.690513  1.602991  1.393343
H    -4.418066  0.648250  0.091817
O    1.650634  -2.624155  3.395166
H    0.813590  -2.336832  3.818397
Ba    3.891991  -1.363425  -0.374864
25
Lattice="100 0 0 0 100 0 0 0 100" Properties=species:S:1:pos:R:3
N    -0.118683  0.404910  0.698094
C    0.165749  0.016703  2.112097
C    1.636806  -0.329623  2.232363
O    2.280244  -0.742585  1.241680
H    -1.123437  0.259238  0.545437
H    0.003056  1.419288  0.603672
H    -0.079009  0.842944  2.800310
C    -0.669778  -1.228461  2.516914
C    -2.177655  -0.965053  2.609543
C    -2.950158  -2.233824  2.985581
C    -4.464777  -1.997589  3.133049
N    -5.138684  -3.260085  3.377443
H    -0.306394  -1.591535  3.489763
H    -0.460418  -2.041479  1.798239
H    -2.575969  -0.584027  1.650997
H    -2.361924  -0.172403  3.352507
H    -2.554262  -2.637513  3.931531
H    -2.800247  -3.017172  2.226870
H    -4.858942  -1.578037  2.195012
H    -4.635510  -1.232168  3.915668
H    -5.076263  -3.563491  4.347777
H    -6.120706  -3.239516  3.113029
O    2.256011  -0.280703  3.386135
H    1.703463  0.071246  4.112617
Ba    1.646316  -0.896453  -1.090973
25
Lattice="100 0 0 0 100 0 0 0 100" Properties=species:S:1:pos:R:3
N    -0.303832  0.310666  0.638231
C    0.013157  0.111148  2.088236
C    1.526823  0.261081  2.258344
O    2.217465  0.806764  1.373533
H    -0.313793  -0.623609  0.208450
H    -1.292912  0.589163  0.590159
H    -0.400570  0.983165  2.630139
C    -0.607384  -1.167271  2.694678
C    -2.100095  -1.053695  3.050106
C    -3.044530  -0.682454  1.903747
C    -4.533588  -0.754102  2.279386
N    -5.347564  -0.285301  1.160012
H    -0.073899  -1.446449  3.619707
H    -0.429057  -2.003807  1.997707
H    -2.215804  -0.330327  3.873455
H    -2.401484  -2.026765  3.465420
H    -2.871649  -1.339624  1.032887
H    -2.886376  0.359822  1.566133
H    -4.714459  -0.095693  3.141289
H    -4.770333  -1.780950  2.614377
H    -5.567861  -1.044164  0.515231
H    -6.239733  0.083971  1.484589
O    2.127330  -0.114613  3.353578
H    1.523153  -0.562825  3.982001
Ba    1.582700  1.832948  -0.743694
25
Lattice="100 0 0 0 100 0 0 0 100" Properties=species:S:1:pos:R:3
N    0.584968  -0.043928  0.169155
C    0.300728  0.067727  1.633394
C    1.600483  0.416404  2.338342
O    2.698122  0.050195  1.864605
H    -0.170930  -0.597402  -0.248506
H    0.482721  0.883717  -0.258238
H    -0.447877  0.853342  1.826648
C    -0.250682  -1.281345  2.167235
C    -0.641864  -1.310585  3.647287
C    -1.331101  -2.628940  4.022568
C    -1.713292  -2.703968  5.508133
N    -2.295249  -4.002004  5.808777
H    0.490415  -2.074289  1.960089
H    -1.139692  -1.511381  1.557126
H    -1.322150  -0.468811  3.865424
H    0.248155  -1.182307  4.284919
H    -0.673858  -3.482193  3.794401
H    -2.236966  -2.757975  3.408114
H    -2.369693  -1.845230  5.757279
H    -0.806286  -2.591326  6.120911
H    -2.259971  -4.224036  6.801287
H    -3.263576  -4.082863  5.501947
O    1.606979  1.057821  3.478852
H    0.712049  1.303956  3.789042
Ba    3.222674  -0.964986  -0.279702
25
Lattice="100 0 0 0 100 0 0 0 100" Properties=species:S:1:pos:R:3
N    0.883705  0.310302  0.425666
C    0.312625  0.111629  1.798208
C    1.467323  -0.149826  2.762137
O    2.650662  0.091159  2.434105
H    0.806003  -0.587884  -0.068143
H    0.245416  0.923922  -0.090641
H    -0.103384  1.084164  2.118716
C    -0.829946  -0.933271  1.829015
C    -1.662577  -1.019039  3.120964
C    -2.975671  -1.784928  2.897491
C    -3.800932  -1.961583  4.181635
N    -5.004186  -2.724150  3.894412
H    -0.423882  -1.925285  1.572278
H    -1.514035  -0.656057  1.012417
H    -1.884213  -0.009272  3.505390
H    -1.125176  -1.570281  3.921891
H    -2.769393  -2.780727  2.478124
H    -3.576566  -1.245358  2.147572
H    -3.991752  -0.966552  4.632963
H    -3.208651  -2.528588  4.915704
H    -5.380485  -3.186325  4.718868
H    -5.744447  -2.158956  3.481915
O    1.238448  -0.582737  3.968710
H    0.281246  -0.790729  4.108561
Ba    3.629801  1.008127  0.424003
25
Lattice="100 0 0 0 100 0 0 0 100" Properties=species:S:1:pos:R:3
N    0.384811  0.273116  0.088559
C    0.176632  0.003265  1.546609
C    1.541739  -0.201923  2.200154
O    2.597377  0.119610  1.614788
H    0.253501  -0.623405  -0.398554
H    -0.402034  0.844466  -0.235322
H    -0.206407  0.936052  1.997969
C    -0.836590  -1.124373  1.838354
C    -0.451812  -2.507499  1.300523
C    -1.449172  -3.587947  1.734517
C    -1.108740  -4.982665  1.190924
N    -2.032594  -5.965825  1.729990
H    -1.810220  -0.808504  1.433835
H    -1.010828  -1.176116  2.928239
H    0.559602  -2.786319  1.646998
H    -0.407618  -2.494765  0.195481
H    -2.462521  -3.305605  1.405448
H    -1.485809  -3.646491  2.833097
H    -0.095109  -5.260807  1.518230
H    -1.080966  -4.942694  0.081375
H    -2.953289  -5.927309  1.295027
H    -1.682894  -6.917823  1.647019
O    1.635538  -0.667917  3.417575
H    0.767710  -0.926546  3.791400
Ba    2.986199  1.178399  -0.532364
25
Lattice="100 0 0 0 100 0 0 0 100" Properties=species:S:1:pos:R:3
N    -0.201418  0.692552  0.735651
C    0.266453  0.024306  1.991953
C    1.754402  -0.282341  1.841597
O    2.440230  0.263323  0.949028
H    -0.606212  -0.037048  0.135162
H    -1.007852  1.276425  0.978410
H    0.210038  0.781219  2.796156
C    -0.584811  -1.191048  2.417898
C    -2.059174  -0.861514  2.686035
C    -2.816291  -2.060507  3.266080
C    -4.297803  -1.759144  3.543124
N    -4.933396  -2.903692  4.170251
H    -0.168022  -1.607860  3.352293
H    -0.493691  -1.987142  1.659784
H    -2.555639  -0.537207  1.755448
H    -2.119700  -0.011730  3.387872
H    -2.350334  -2.382708  4.209668
H    -2.744066  -2.915916  2.574351
H    -4.784014  -1.433761  2.599980
H    -4.369321  -0.910354  4.239512
H    -5.778645  -2.659634  4.680532
H    -5.153050  -3.653518  3.517097
O    2.364066  -1.091895  2.667423
H    1.751861  -1.507788  3.309360
Ba    1.892204  1.901448  -0.742458
25
Lattice="100 0 0 0 100 0 0 0 100" Properties=species:S:1:pos:R:3
N    0.270618  0.214296  0.254253
C    0.324565  -0.130802  1.706288
C    1.627462  -0.861228  1.982085
O    2.207552  -1.497815  1.077980
H    -0.720815  0.338009  0.016383
H    0.675974  1.147513  0.121249
H    0.273345  0.780749  2.325156
C    -0.851733  -1.062217  2.095177
C    -2.227680  -0.383695  2.020625
C    -3.383184  -1.349403  2.323350
C    -3.466149  -1.823125  3.780561
N    -4.553792  -2.780806  3.919170
H    -0.678051  -1.434652  3.114885
H    -0.828055  -1.955162  1.444093
H    -2.397883  0.043633  1.016525
H    -2.249273  0.467549  2.720137
H    -3.329007  -2.233848  1.668772
H    -4.323012  -0.839501  2.062897
H    -3.542904  -0.935165  4.442368
H    -2.539407  -2.346088  4.067598
H    -4.528132  -3.257372  4.819024
H    -5.467787  -2.335042  3.838538
O    2.141340  -0.899890  3.184822
H    1.650725  -0.362794  3.839360
Ba    1.719889  -1.644208  -1.302412
25
Lattice="100 0 0 0 100 0 0 0 100" Properties=species:S:1:pos:R:3
N    0.260000  0.258047  0.047680
C    0.366863  -0.422267  1.377691
C    1.814641  -0.873550  1.564208
O    2.733933  -0.399546  0.862460
H    -0.066834  -0.444151  -0.628404
H    -0.520733  0.919679  0.100977
H    0.212858  0.356352  2.147655
C    -0.675544  -1.537146  1.604215
C    -2.132663  -1.060160  1.536215
C    -3.117675  -2.183901  1.875839
C    -4.586642  -1.742045  1.796753
N    -5.463726  -2.869588  2.063291
H    -0.521035  -1.973349  2.607556
H    -0.500680  -2.354113  0.883945
H    -2.363038  -0.681121  0.525777
H    -2.272979  -0.213610  2.229827
H    -2.907806  -2.560473  2.890657
H    -2.977898  -3.035748  1.193126
H    -4.802118  -1.382156  0.779243
H    -4.743785  -0.878764  2.475455
H    -5.517624  -3.110573  3.051654
H    -6.409309  -2.724387  1.717136
O    2.138662  -1.734728  2.492281
H    1.358087  -2.086937  2.968383
Ba    2.735432  1.240473  -0.919774
25
Lattice="100 0 0 0 100 0 0 0 100" Properties=species:S:1:pos:R:3
N    0.308410  0.588169  0.361996
C    0.156772  0.327242  1.830339
C    1.540422  0.404954  2.474699
O    2.503755  0.926253  1.871140
H    -0.575590  0.982540  0.024587
H    0.357951  -0.325969  -0.105561
H    -0.391644  1.188173  2.255274
C    -0.648549  -0.954579  2.141617
C    -1.076498  -1.143066  3.612698
C    -2.278742  -2.089625  3.773350
C    -2.003889  -3.546759  3.382201
N    -3.217605  -4.330461  3.542754
H    -0.088254  -1.831720  1.781167
H    -1.564970  -0.896228  1.534386
H    -1.340685  -0.168622  4.055254
H    -0.256595  -1.581906  4.220765
H    -3.127362  -1.710588  3.183621
H    -2.598119  -2.054250  4.825530
H    -1.132189  -3.916788  3.964745
H    -1.716576  -3.608769  2.320189
H    -3.139431  -5.253515  3.120208
H    -3.469198  -4.459340  4.522547
O    1.730284  -0.023795  3.687802
H    0.919018  -0.456247  4.056637
Ba    2.681493  1.985164  -0.298681
25
Lattice="100 0 0 0 100 0 0 0 100" Properties=species:S:1:pos:R:3
N    1.033327  -0.616073  0.385680
C    0.410100  -0.250362  1.695494
C    1.474028  -0.389702  2.774469
O    2.391640  -1.228479  2.652946
H    0.270805  -0.832890  -0.265336
H    1.477099  0.218377  -0.015097
H    0.036131  0.786423  1.675838
C    -0.773487  -1.200890  1.997827
C    -1.525557  -0.937586  3.309574
C    -2.782363  -1.812059  3.448092
C    -3.957263  -1.389121  2.557592
N    -5.004631  -2.398601  2.611534
H    -0.405207  -2.243170  1.989189
H    -1.469886  -1.104640  1.149541
H    -1.814823  0.127029  3.361407
H    -0.865585  -1.135143  4.167982
H    -3.103319  -1.784230  4.499602
H    -2.538492  -2.864937  3.234497
H    -3.636122  -1.314568  1.504424
H    -4.280564  -0.369786  2.853784
H    -5.423368  -2.463791  3.539754
H    -5.757381  -2.200141  1.954212
O    1.433413  0.322318  3.869718
H    0.681829  0.948921  3.897332
Ba    2.986179  -2.625163  0.747913
25
Lattice="100 0 0 0 100 0 0 0 100" Properties=species:S:1:pos:R:3
N    0.786491  0.512405  1.035377
C    -0.091089  0.045307  2.155403
C    0.778159  -0.164342  3.394450
O    1.927452  0.318610  3.469380
H    1.027158  -0.321161  0.482180
H    0.205508  1.068321  0.399658
H    -0.749101  0.891639  2.423723
C    -0.976136  -1.165417  1.798928
C    -0.207028  -2.450069  1.458049
C    -1.125602  -3.629650  1.105440
C    -1.980252  -4.139332  2.274702
N    -2.773282  -5.274911  1.841902
H    -1.623326  -0.870662  0.958513
H    -1.686006  -1.341035  2.625654
H    0.448866  -2.738290  2.298898
H    0.458788  -2.274794  0.594052
H    -0.495410  -4.455615  0.743779
H    -1.787810  -3.363595  0.267778
H    -2.688694  -3.359769  2.598694
H    -1.314199  -4.342967  3.143814
H    -2.211183  -6.109473  1.679453
H    -3.511241  -5.513479  2.500951
O    0.314371  -0.805001  4.433935
H    -0.574066  -1.187297  4.275893
Ba    3.211021  1.659368  1.905509
25
Lattice="100 0 0 0 100 0 0 0 100" Properties=species:S:1:pos:R:3
N    -0.026058  0.608194  0.351491
C    0.393703  -0.053674  1.629981
C    1.920399  -0.048216  1.694395
O    2.597257  0.664749  0.921384
H    -0.228318  -0.140042  -0.323748
H    -0.941617  1.040259  0.511519
H    0.082543  0.610281  2.457193
C    -0.275869  -1.431168  1.841299
C    -0.083359  -2.094401  3.220162
C    -1.125883  -3.196858  3.489099
C    -2.509590  -2.661981  3.881977
N    -3.462692  -3.759679  3.927985
H    0.051290  -2.121424  1.046654
H    -1.353412  -1.268145  1.690391
H    -0.139495  -1.340903  4.025560
H    0.904799  -2.591875  3.285729
H    -0.748052  -3.839456  4.297324
H    -1.228665  -3.845075  2.605683
H    -2.874569  -1.948539  3.123706
H    -2.413553  -2.088098  4.827588
H    -3.275850  -4.396500  4.702659
H    -4.420598  -3.429193  4.030944
O    2.546098  -0.747461  2.594946
H    1.925790  -1.318782  3.114251
Ba    1.978812  2.241060  -0.805442
25
Lattice="100 0 0 0 100 0 0 0 100" Properties=species:S:1:pos:R:3
N    0.090381  0.343067  0.095810
C    0.003948  0.027730  1.557402
C    1.409953  0.108538  2.151910
O    2.342763  0.667107  1.537270
H    -0.812518  0.735462  -0.189420
H    0.133171  -0.558403  -0.397864
H    -0.543674  0.859562  2.036492
C    -0.731745  -1.289508  1.870956
C    -0.065468  -2.546524  1.290335
C    -0.671412  -3.854889  1.819631
C    -2.129563  -4.106148  1.407771
N    -2.592190  -5.352480  1.991555
H    -1.765775  -1.184606  1.512294
H    -0.843065  -1.390413  2.965976
H    1.013179  -2.541877  1.525641
H    -0.144394  -2.545553  0.187468
H    -0.605399  -3.883292  2.918453
H    -0.052067  -4.689215  1.458128
H    -2.202234  -4.059010  0.299364
H    -2.779791  -3.306485  1.796160
H    -3.603773  -5.454590  1.946280
H    -2.171448  -6.172438  1.556277
O    1.655338  -0.349382  3.350310
H    0.881950  -0.800669  3.748208
Ba    2.411310  1.785879  -0.613227
25
Lattice="100 0 0 0 100 0 0 0 100" Properties=species:S:1:pos:R:3
N    -0.170454  0.401235  0.353830
C    -0.166165  0.052380  1.806185
C    1.273429  -0.017320  2.286835
O    2.205362  -0.245755  1.488234
H    -1.053983  0.046668  -0.031572
H    -0.250056  1.420025  0.261386
H    -0.711668  0.814438  2.387864
C    -0.834905  -1.324622  2.047750
C    -2.330832  -1.344161  1.696151
C    -3.020068  -2.657100  2.092903
C    -2.550658  -3.894863  1.318618
N    -3.303828  -5.059068  1.749805
H    -0.713577  -1.590213  3.108903
H    -0.282021  -2.093315  1.481090
H    -2.482963  -1.184877  0.612279
H    -2.828435  -0.505108  2.206418
H    -4.100707  -2.526927  1.930787
H    -2.896747  -2.840248  3.170882
H    -1.489510  -4.100402  1.537457
H    -2.612053  -3.675461  0.226809
H    -2.917842  -5.929004  1.388426
H    -4.282783  -5.013418  1.468096
O    1.569274  0.096328  3.555305
H    0.797894  0.293283  4.124659
Ba    2.190281  -0.439702  -0.938557
25
Lattice="100 0 0 0 100 0 0 0 100" Properties=species:S:1:pos:R:3
N    0.863629  1.608968  0.305714
C    0.762625  0.900401  1.621862
C    1.423761  1.781146  2.682474
O    1.610571  2.999877  2.481953
H    1.703117  1.252285  -0.168960
H    0.095645  1.273637  -0.284369
H    -0.308850  0.891939  1.896428
C    1.266523  -0.555225  1.600794
C    0.514650  -1.459711  0.610748
C    0.996421  -2.917545  0.642717
C    0.597612  -3.699488  1.900999
N    1.176657  -5.032008  1.856352
H    1.144863  -0.988701  2.609108
H    2.348669  -0.568206  1.386136
H    0.646718  -1.078022  -0.414401
H    -0.566937  -1.416737  0.826376
H    2.090656  -2.962483  0.528421
H    0.580100  -3.430489  -0.237084
H    -0.508565  -3.681959  1.998734
H    0.995940  -3.207876  2.804356
H    0.776929  -5.607280  1.115448
H    1.069610  -5.534121  2.735581
O    1.766581  1.293932  3.844461
H    1.623588  0.325926  3.901554
Ba    1.172514  4.410672  0.557663
25
Lattice="100 0 0 0 100 0 0 0 100" Properties=species:S:1:pos:R:3
N    -0.147332  -0.156592  0.065487
C    0.335807  -0.089984  1.481723
C    1.861114  -0.190739  1.465796
O    2.510173  0.047135  0.425148
H    -0.373608  -1.139532  -0.134012
H    -1.059442  0.309850  0.030225
H    0.129748  0.936873  1.838277
C    -0.358984  -1.077149  2.437998
C    -1.880615  -0.872651  2.532518
C    -2.531558  -1.680217  3.663638
C    -2.513523  -3.201426  3.465353
N    -3.130555  -3.854632  4.606813
H    0.048858  -0.938263  3.455946
H    -0.111654  -2.109411  2.141453
H    -2.359599  -1.143267  1.576020
H    -2.084909  0.198132  2.697780
H    -3.576469  -1.347889  3.756268
H    -2.053192  -1.440007  4.625743
H    -1.476215  -3.569122  3.406398
H    -2.986849  -3.440740  2.487833
H    -4.132028  -3.675021  4.670032
H    -2.988592  -4.862566  4.607792
O    2.528812  -0.479104  2.550068
H    1.943188  -0.686385  3.308394
Ba    1.805076  0.658236  -1.814579
25
Lattice="100 0 0 0 100 0 0 0 100" Properties=species:S:1:pos:R:3
N    0.002297  -0.791234  0.621134
C    0.011635  -0.222859  1.968801
C    1.515584  -0.086830  2.123918
O    2.153844  0.948335  1.737923
H    -0.387184  -1.765866  0.560855
H    -0.439053  -0.183540  -0.063426
H    -0.402223  0.795461  1.977593
C    -0.688299  -1.054014  3.051814
C    -0.301530  -2.555989  3.124740
C    -1.490518  -3.527422  3.000666
C    -2.282723  -3.394607  1.697205
N    -1.391968  -3.386117  0.516118
H    -1.763868  -0.958176  2.848024
H    -0.532088  -0.570131  4.027011
H    0.211693  -2.769162  4.074951
H    0.389139  -2.832561  2.304901
H    -2.177764  -3.383886  3.847141
H    -1.105471  -4.554107  3.094672
H    -2.849432  -2.451237  1.682617
H    -3.032552  -4.200803  1.661752
H    -1.955249  -3.341475  -0.335522
H    -0.880851  -4.270747  0.454545
O    2.257801  -1.061400  2.592295
H    1.688451  -1.822309  2.866759
Ba    3.931673  2.246563  1.024288
25
Lattice="100 0 0 0 100 0 0 0 100" Properties=species:S:1:pos:R:3
N    0.112604  -0.608937  -0.377247
C    -0.099637  -0.047739  0.957516
C    1.193430  -0.521581  1.593658
O    2.270853  0.160384  1.531711
H    -0.743017  -1.120319  -0.725612
H    0.400332  0.094956  -1.052845
H    -0.089390  1.053090  0.973038
C    -1.387182  -0.532569  1.637303
C    -1.633411  -2.067926  1.698845
C    -2.978847  -2.536522  1.100678
C    -2.910773  -2.916290  -0.378993
N    -2.397461  -1.816898  -1.229291
H    -2.207054  -0.054335  1.085316
H    -1.429968  -0.104417  2.649037
H    -1.590042  -2.395664  2.748442
H    -0.857367  -2.630261  1.142411
H    -3.740025  -1.757910  1.268174
H    -3.333030  -3.419963  1.648622
H    -3.903671  -3.265880  -0.705089
H    -2.223402  -3.766973  -0.500279
H    -3.089090  -1.064223  -1.277376
H    -2.298217  -2.152567  -2.189738
O    1.305390  -1.691130  2.176167
H    0.434847  -2.160941  2.168547
Ba    4.545016  0.580428  1.692043
