# Supplementary material for: Mapping and classifying molecules from a high-throughput structural database
Source: J Cheminform. 2017 Feb 2;9:6. doi: 10.1186/s13321-017-0192-4 (PMC5289135; doi:10.1186/s13321-017-0192-4)
Supplement: Supplementary file 1 — Additional file 1. Supplementary file contains dissimilarity matrix data for all the oligopeptides available in the database including the one discussed in this paper. [file 13321_2017_192_MOESM1_ESM.tar › SI/lys.uncapped/COLVAR-OOS-Hg-0.19-1-4]

#! FIELDS CV1 CV2 Energy
-7.600000000000e-02 2.660000000000e-01	-566924.833233
-3.600000000000e-02 -1.200000000000e-01	-566924.820823
-2.120000000000e-01 -2.260000000000e-01	-566924.816401
-2.120000000000e-01 -2.260000000000e-01	-566924.815789
-6.800000000000e-02 2.860000000000e-01	-566924.784246
1.800000000000e-02 -1.880000000000e-01	-566924.768001
-7.800000000000e-02 2.780000000000e-01	-566924.74012
-7.400000000000e-02 2.760000000000e-01	-566924.695354
-7.200000000000e-02 2.640000000000e-01	-566924.635206
-6.200000000000e-02 2.820000000000e-01	-566924.61632
-6.200000000000e-02 2.760000000000e-01	-566924.581756
-6.600000000000e-02 2.800000000000e-01	-566924.553764
2.200000000000e-02 -1.960000000000e-01	-566924.465436
-1.040000000000e-01 2.780000000000e-01	-566924.344953
-1.060000000000e-01 2.800000000000e-01	-566924.312527
-1.000000000000e-01 2.780000000000e-01	-566924.28247
-9.200000000000e-02 2.840000000000e-01	-566924.253519
-1.020000000000e-01 2.860000000000e-01	-566924.251001
-1.080000000000e-01 2.820000000000e-01	-566924.241989
-2.220000000000e-01 -2.300000000000e-01	-566924.238272
-1.220000000000e-01 2.800000000000e-01	-566924.230111
-1.040000000000e-01 2.780000000000e-01	-566924.219634
-9.400000000000e-02 2.940000000000e-01	-566924.194211
-1.120000000000e-01 2.720000000000e-01	-566924.191569
-1.040000000000e-01 2.840000000000e-01	-566924.153663
-1.160000000000e-01 2.920000000000e-01	-566924.14429
-2.260000000000e-01 -2.260000000000e-01	-566924.139318
2.000000000000e-03 -2.620000000000e-01	-566924.040597
-7.800000000000e-02 -2.620000000000e-01	-566923.959486
-1.380000000000e-01 -2.580000000000e-01	-566923.941771
-9.200000000000e-02 2.560000000000e-01	-566923.915535
-8.600000000000e-02 2.580000000000e-01	-566923.877717
-1.020000000000e-01 2.520000000000e-01	-566923.876268
-9.000000000000e-02 2.560000000000e-01	-566923.816663
-1.380000000000e-01 -2.640000000000e-01	-566923.793726
-8.400000000000e-02 2.580000000000e-01	-566923.792548
-3.800000000000e-02 -2.720000000000e-01	-566923.792102
-8.200000000000e-02 -2.520000000000e-01	-566923.79165
-9.000000000000e-02 2.600000000000e-01	-566923.784446
-9.400000000000e-02 2.560000000000e-01	-566923.78318
-9.800000000000e-02 2.480000000000e-01	-566923.760022
-8.600000000000e-02 2.500000000000e-01	-566923.75351
-1.360000000000e-01 -2.620000000000e-01	-566923.745754
-1.460000000000e-01 -2.600000000000e-01	-566923.739689
-9.400000000000e-02 2.540000000000e-01	-566923.723317
-1.260000000000e-01 -2.520000000000e-01	-566923.71562
-1.360000000000e-01 -2.500000000000e-01	-566923.691289
-9.600000000000e-02 2.600000000000e-01	-566923.689004
-2.060000000000e-01 -2.180000000000e-01	-566923.682361
-1.200000000000e-01 -2.620000000000e-01	-566923.680876
-9.400000000000e-02 2.460000000000e-01	-566923.673132
-9.800000000000e-02 2.540000000000e-01	-566923.626891
-9.000000000000e-02 2.580000000000e-01	-566923.622697
-1.420000000000e-01 -9.000000000000e-02	-566923.61401
-1.800000000000e-01 5.800000000000e-02	-566923.573498
-1.000000000000e-02 -2.200000000000e-01	-566923.492276
-5.200000000000e-02 -1.260000000000e-01	-566923.477925
-8.000000000000e-02 -2.180000000000e-01	-566923.475307
-9.600000000000e-02 -2.600000000000e-02	-566923.463353
-5.600000000000e-02 -1.160000000000e-01	-566923.457245
-5.200000000000e-02 -1.280000000000e-01	-566923.454685
-1.220000000000e-01 -8.000000000000e-02	-566923.454596
-1.160000000000e-01 -7.400000000000e-02	-566923.438351
-3.400000000000e-02 -2.040000000000e-01	-566923.431914
-1.120000000000e-01 -1.760000000000e-01	-566923.413518
-1.020000000000e-01 -5.000000000000e-02	-566923.403725
-7.400000000000e-02 -2.120000000000e-01	-566923.40291
-3.200000000000e-02 -2.060000000000e-01	-566923.394688
-6.600000000000e-02 -2.120000000000e-01	-566923.346861
-1.800000000000e-02 -2.020000000000e-01	-566923.345004
-2.600000000000e-02 -2.080000000000e-01	-566923.337091
-2.200000000000e-02 -2.140000000000e-01	-566923.333563
-1.800000000000e-02 -2.080000000000e-01	-566923.331128
-1.120000000000e-01 -1.860000000000e-01	-566923.328467
-1.400000000000e-02 -2.020000000000e-01	-566923.321959
-3.400000000000e-02 -2.100000000000e-01	-566923.315843
-3.200000000000e-02 -1.840000000000e-01	-566923.311774
-4.600000000000e-02 -2.040000000000e-01	-566923.30971
-3.200000000000e-02 -2.160000000000e-01	-566923.309533
-1.120000000000e-01 -1.780000000000e-01	-566923.302782
-1.140000000000e-01 -1.740000000000e-01	-566923.296547
-3.800000000000e-02 -1.980000000000e-01	-566923.278293
-1.180000000000e-01 -2.380000000000e-01	-566923.249134
-1.180000000000e-01 -1.800000000000e-01	-566923.247214
-8.600000000000e-02 -2.320000000000e-01	-566923.221092
-1.200000000000e-02 -2.020000000000e-01	-566923.215856
-2.200000000000e-02 -2.020000000000e-01	-566923.213113
-1.080000000000e-01 -2.140000000000e-01	-566923.202614
-2.380000000000e-01 1.020000000000e-01	-566923.193687
-1.480000000000e-01 1.720000000000e-01	-566923.185689
-1.060000000000e-01 -2.200000000000e-01	-566923.14685
