# Supplementary material for: Mapping and classifying molecules from a high-throughput structural database
Source: J Cheminform. 2017 Feb 2;9:6. doi: 10.1186/s13321-017-0192-4 (PMC5289135; doi:10.1186/s13321-017-0192-4)
Supplement: Supplementary file 1 — Additional file 1. Supplementary file contains dissimilarity matrix data for all the oligopeptides available in the database including the one discussed in this paper. [file 13321_2017_192_MOESM1_ESM.tar › SI/lys.uncapped/traj.lys.uncapped.Sr.xyz]

25
Lattice="100 0 0 0 100 0 0 0 100" Properties=species:S:1:pos:R:3
N    0.497243  -0.867009  0.313737
C    0.251178  -0.134262  1.626458
C    1.357432  -0.583004  2.590739
O    1.398175  -0.052044  3.735132
H    -0.315694  -1.427204  0.025602
H    0.736298  -0.231729  -0.457498
H    0.386128  0.938381  1.435090
C    -1.167155  -0.366163  2.182054
C    -1.635144  -1.819357  2.400109
C    -0.812748  -2.722327  3.338445
C    -0.730157  -2.256404  4.795575
N    0.464537  -2.865547  5.481624
H    -1.878106  0.133187  1.507405
H    -1.209731  0.208722  3.117177
H    -1.731086  -2.342944  1.433411
H    -2.670440  -1.757567  2.766284
H    0.202383  -2.855452  2.930575
H    -1.259160  -3.727331  3.309234
H    -1.653458  -2.521545  5.329564
H    -0.615773  -1.167670  4.867164
H    0.358172  -2.703034  6.490077
H    0.390362  -3.886538  5.398047
O    2.148475  -1.519808  2.220638
H    1.304955  -1.504857  0.496221
Sr    2.716317  -1.838494  4.606138
25
Lattice="100 0 0 0 100 0 0 0 100" Properties=species:S:1:pos:R:3
N    0.794676  -0.126460  0.119055
C    0.171750  -0.112482  1.507329
C    1.277861  -0.527813  2.486137
O    1.223018  -0.099180  3.673746
H    1.480504  -0.906059  0.103650
H    0.091678  -0.270299  -0.619385
H    -0.145307  0.913643  1.726958
C    -1.037597  -1.079420  1.521615
C    -1.557459  -1.440258  2.926134
C    -0.774455  -2.597539  3.588711
C    -0.561516  -2.438305  5.097367
N    0.708502  -3.121672  5.528316
H    -0.762701  -2.004386  0.987789
H    -1.839911  -0.599827  0.942104
H    -2.614922  -1.714370  2.832687
H    -1.536523  -0.546235  3.565799
H    0.208556  -2.703002  3.096740
H    -1.277826  -3.552297  3.379667
H    -1.421279  -2.827591  5.660006
H    -0.461090  -1.375507  5.356845
H    0.733079  -3.130831  6.554626
H    0.638442  -4.116105  5.282812
O    2.157787  -1.357918  2.073250
H    1.302648  0.743520  -0.092667
Sr    2.707084  -1.816608  4.447709
25
Lattice="100 0 0 0 100 0 0 0 100" Properties=species:S:1:pos:R:3
N    1.095030  -0.162403  0.049374
C    0.282318  -0.054373  1.335512
C    1.072320  -0.825933  2.401682
O    1.944639  -1.671968  1.994830
H    0.501333  -0.289218  -0.780626
H    1.685024  0.665074  -0.107095
H    0.230657  1.005924  1.610155
C    -1.144330  -0.610472  1.137414
C    -1.273914  -2.131167  0.918323
C    -1.219056  -2.967249  2.222674
C    -0.287479  -4.182457  2.162390
N    0.235197  -4.525002  3.531909
H    -1.591855  -0.061057  0.294304
H    -1.725060  -0.302413  2.018256
H    -0.506369  -2.491360  0.212747
H    -2.227242  -2.309444  0.406759
H    -2.233328  -3.297039  2.486179
H    -0.916343  -2.316765  3.057347
H    0.585146  -3.967780  1.528746
H    -0.798903  -5.047622  1.717996
H    0.651971  -5.462269  3.489463
H    -0.568518  -4.649711  4.158703
O    0.778489  -0.662414  3.617755
H    1.720553  -0.986893  0.172920
Sr    1.937719  -2.672988  4.248284
25
Lattice="100 0 0 0 100 0 0 0 100" Properties=species:S:1:pos:R:3
N    0.579667  -0.153706  0.020443
C    0.032378  -0.096490  1.438080
C    1.204964  -0.382745  2.380366
O    1.174680  0.124910  3.538087
H    1.294101  -0.906394  -0.000640
H    -0.155209  -0.357459  -0.671439
H    -0.340256  0.918685  1.615439
C    -1.102913  -1.142537  1.587157
C    -1.388290  -1.596593  3.035432
C    -0.597291  -2.860985  3.434352
C    -0.479376  -3.139323  4.931247
N    0.454273  -2.188463  5.632130
H    -0.848111  -2.029342  0.983392
H    -2.007535  -0.704499  1.143993
H    -2.460151  -1.815336  3.120712
H    -1.200993  -0.759905  3.723590
H    0.410200  -2.853266  2.978047
H    -1.084921  -3.734112  2.975739
H    -0.079410  -4.150212  5.082228
H    -1.471684  -3.115670  5.405701
H    -0.027651  -1.287693  5.736676
H    0.556949  -2.521238  6.596976
O    2.100158  -1.204683  1.989854
H    1.040757  0.724058  -0.257528
Sr    2.659665  -1.541003  4.386967
25
Lattice="100 0 0 0 100 0 0 0 100" Properties=species:S:1:pos:R:3
N    1.272268  0.117167  0.430037
C    0.227315  -0.103653  1.518745
C    0.929319  -0.907929  2.620128
O    0.376518  -1.006139  3.748810
H    1.728411  1.035348  0.511898
H    1.998591  -0.616419  0.575663
H    -0.074531  0.880282  1.895619
C    -0.999840  -0.867449  0.971804
C    -0.821108  -2.390931  0.772630
C    -1.330274  -3.220950  1.973061
C    -0.780297  -4.639200  2.090240
N    0.687050  -4.677685  2.445142
H    -1.303578  -0.377736  0.033867
H    -1.824853  -0.673544  1.670918
H    0.234023  -2.622351  0.549917
H    -1.374693  -2.698085  -0.123867
H    -2.424729  -3.299680  1.898301
H    -1.161592  -2.677553  2.916789
H    -0.952970  -5.203336  1.161719
H    -1.315505  -5.169285  2.888256
H    0.921390  -5.659815  2.629088
H    1.221768  -4.464469  1.595085
O    1.993767  -1.545496  2.297420
H    0.875943  0.044074  -0.515886
Sr    1.615605  -3.007164  4.234615
25
Lattice="100 0 0 0 100 0 0 0 100" Properties=species:S:1:pos:R:3
N    0.289585  0.026680  -0.110088
C    -0.197615  0.097381  1.333467
C    0.460283  -1.087297  2.058899
O    0.469711  -2.208069  1.444323
H    -0.314973  0.570219  -0.742680
H    1.253124  0.373957  -0.216816
H    0.148737  1.047140  1.758129
C    -1.736894  -0.004128  1.313287
C    -2.484022  0.135710  2.656071
C    -2.270499  -0.940504  3.736724
C    -2.534306  -2.384569  3.296901
N    -1.791926  -3.355798  4.177833
H    -2.012472  -0.945602  0.811486
H    -2.102716  0.809602  0.666190
H    -3.551845  0.181476  2.397749
H    -2.248940  1.113381  3.100322
H    -2.936819  -0.696008  4.576609
H    -1.252707  -0.850188  4.140894
H    -2.193252  -2.568407  2.268059
H    -3.611717  -2.600810  3.312685
H    -2.203754  -4.286124  4.040553
H    -2.022298  -3.134311  5.153845
O    0.878077  -0.936618  3.241096
H    0.275083  -0.968055  -0.399517
Sr    0.762158  -3.308058  3.621975
25
Lattice="100 0 0 0 100 0 0 0 100" Properties=species:S:1:pos:R:3
N    0.663505  -1.694946  3.306142
C    0.233653  -1.750042  1.891361
C    1.339322  -2.225820  0.946391
O    1.021913  -2.610363  -0.234076
H    0.693847  -2.640048  3.696842
H    1.634410  -1.364741  3.336633
H    -0.578204  -2.487396  1.804268
C    -0.315342  -0.387388  1.410851
C    -1.654053  -0.007526  2.090056
C    -1.662476  1.282352  2.926549
C    -0.657294  1.364911  4.071560
N    -0.697369  0.126294  4.936782
H    -0.457768  -0.443474  0.324804
H    0.455578  0.382021  1.577794
H    -2.006094  -0.853124  2.703207
H    -2.425565  0.106694  1.318445
H    -2.677078  1.431173  3.327341
H    -1.472855  2.153250  2.281864
H    -0.857043  2.234883  4.707278
H    0.378372  1.440352  3.715435
H    -0.170352  0.261791  5.807155
H    -1.660099  -0.119584  5.197190
O    2.565262  -2.222810  1.328292
H    -0.239904  -0.688231  4.370429
Sr    3.228633  -3.105232  -0.754592
25
Lattice="100 0 0 0 100 0 0 0 100" Properties=species:S:1:pos:R:3
N    -0.180877  -1.067233  -0.704108
C    -0.372005  -0.376558  0.641951
C    1.007169  -0.321894  1.305030
O    1.917473  -1.107505  0.864885
H    -0.096252  -0.393484  -1.476485
H    0.717473  -1.590963  -0.635325
H    -0.738056  0.639049  0.450003
C    -1.360913  -1.135370  1.544811
C    -0.945958  -2.574340  1.949946
C    -0.942848  -2.836969  3.468936
C    0.142860  -2.135159  4.285843
N    1.550092  -2.613254  3.970163
H    -2.344709  -1.134570  1.053343
H    -1.487160  -0.496812  2.430251
H    0.041166  -2.832191  1.529244
H    -1.641041  -3.291724  1.495023
H    -0.874647  -3.922298  3.642080
H    -1.915380  -2.536900  3.887360
H    -0.045461  -2.307742  5.352144
H    0.101006  -1.046787  4.133691
H    1.915003  -3.073912  4.809406
H    1.479008  -3.382460  3.294501
O    1.150821  0.412002  2.321965
H    -0.948652  -1.712411  -0.930330
Sr    3.106890  -0.779515  2.997672
25
Lattice="100 0 0 0 100 0 0 0 100" Properties=species:S:1:pos:R:3
N    0.119439  0.145649  -0.219316
C    -0.092849  0.117539  1.287561
C    0.507503  -1.200557  1.789054
O    0.413802  -2.217522  1.018811
H    1.060304  0.474548  -0.477096
H    0.019445  -0.830324  -0.558630
H    0.436780  0.973139  1.722567
C    -1.607435  0.169894  1.577432
C    -1.987746  0.055634  3.077011
C    -2.977014  -1.082788  3.389918
C    -2.457667  -2.509341  3.196553
N    -1.387975  -2.924068  4.182206
H    -2.090014  -0.634738  0.999046
H    -1.990497  1.118674  1.173486
H    -2.448300  0.998830  3.394024
H    -1.080319  -0.034697  3.692653
H    -3.871525  -0.969228  2.758615
H    -3.335425  -0.970132  4.424581
H    -2.065137  -2.634745  2.173093
H    -3.288598  -3.219079  3.285905
H    -1.818320  -3.535668  4.881101
H    -1.108003  -2.094805  4.718469
O    0.967364  -1.253211  2.963978
H    -0.567704  0.747518  -0.694639
Sr    0.782888  -3.650520  2.988619
25
Lattice="100 0 0 0 100 0 0 0 100" Properties=species:S:1:pos:R:3
N    -0.417447  -1.842239  2.596111
C    -0.247082  -0.606146  1.810432
C    1.040674  0.162390  2.122181
O    1.735752  -0.126881  3.160453
H    -3.368466  -3.310378  1.917397
H    0.439373  -2.400886  2.566462
H    -0.167431  -0.886023  0.748915
C    -1.444082  0.365415  1.991768
C    -2.854426  -0.245676  2.022923
C    -3.431824  -0.884342  0.747381
C    -2.794603  -2.173944  0.227661
N    -2.529332  -3.156951  1.344948
H    -1.375822  1.126190  1.202492
H    -1.308165  0.899645  2.945835
H    -3.533423  0.577406  2.286863
H    -2.941650  -0.941130  2.873421
H    -3.406553  -0.163303  -0.083000
H    -4.499605  -1.078018  0.931635
H    -1.824993  -2.005247  -0.255495
H    -3.448942  -2.659544  -0.505589
H    -2.240504  -4.070829  0.977505
H    -1.723358  -2.747750  1.962617
O    1.397439  1.109676  1.335072
H    -0.552798  -1.614782  3.585688
Sr    3.257270  1.590346  2.647325
25
Lattice="100 0 0 0 100 0 0 0 100" Properties=species:S:1:pos:R:3
N    0.431546  -0.482647  -0.258209
C    0.235178  -0.226836  1.185196
C    1.545668  -0.237530  1.973992
O    1.556062  0.238253  3.164076
H    -0.941779  -0.969913  -1.083640
H    0.838556  0.341006  -0.709701
H    -0.178829  0.785281  1.307127
C    -0.758415  -1.248172  1.801821
C    -2.226716  -0.794803  1.854080
C    -2.938128  -0.394962  0.550384
C    -2.978733  -1.465527  -0.546311
N    -1.890947  -1.238717  -1.573378
H    -0.459237  -1.463948  2.835916
H    -0.645374  -2.199051  1.255566
H    -2.303361  0.054199  2.549346
H    -2.800039  -1.608655  2.323363
H    -2.523139  0.540088  0.137831
H    -3.974834  -0.143620  0.810299
H    -3.932729  -1.463982  -1.084688
H    -2.829291  -2.474051  -0.141076
H    -1.755613  -2.063046  -2.170072
H    -2.146446  -0.461271  -2.193678
O    2.610157  -0.733521  1.455853
H    1.139046  -1.217976  -0.364601
Sr    3.817039  -0.229377  3.414914
25
Lattice="100 0 0 0 100 0 0 0 100" Properties=species:S:1:pos:R:3
N    -0.318847  -0.450626  -0.176623
C    -0.421783  -0.288967  1.284259
C    0.832141  0.291379  1.941686
O    0.788455  0.604122  3.184381
H    -1.889305  -0.601082  -0.796315
H    0.153668  0.357742  -0.590025
H    -1.219308  0.445990  1.489552
C    -0.787591  -1.620150  1.982823
C    -1.918890  -2.427473  1.329719
C    -3.284196  -1.714466  1.165902
C    -3.761622  -1.609513  -0.277600
N    -2.956091  -0.593402  -1.067089
H    -1.038317  -1.386389  3.025993
H    0.108702  -2.260247  2.015623
H    -2.056739  -3.324926  1.946413
H    -1.583021  -2.814273  0.354922
H    -3.286011  -0.716650  1.634642
H    -4.060134  -2.273927  1.704624
H    -4.814031  -1.309033  -0.341957
H    -3.652144  -2.568960  -0.798028
H    -3.049331  -0.749241  -2.077579
H    -3.304255  0.354382  -0.881913
O    1.906911  0.454085  1.260637
H    0.276356  -1.252701  -0.402650
Sr    3.018044  1.261699  3.169772
25
Lattice="100 0 0 0 100 0 0 0 100" Properties=species:S:1:pos:R:3
N    -0.101070  -1.226059  -0.235363
C    -0.087446  -0.446358  1.018107
C    1.320472  0.023695  1.404190
O    1.446687  0.924220  2.307366
H    -1.502496  -2.000139  -0.572615
H    0.145957  -0.624444  -1.025978
H    -0.674469  0.471384  0.860180
C    -0.712879  -1.221948  2.204379
C    -2.248232  -1.161253  2.356292
C    -3.146585  -2.203793  1.664759
C    -3.522736  -1.996869  0.199006
N    -2.468546  -2.506718  -0.753052
H    -0.291947  -0.787995  3.120618
H    -0.359409  -2.266029  2.174491
H    -2.601937  -0.147297  2.108439
H    -2.445426  -1.271589  3.431292
H    -4.102424  -2.205414  2.207789
H    -2.744974  -3.221223  1.810379
H    -3.674418  -0.935374  -0.037203
H    -4.451780  -2.527789  -0.039968
H    -2.337594  -3.518178  -0.633549
H    -2.748500  -2.354756  -1.729170
O    2.352779  -0.489108  0.839965
H    0.644722  -1.928864  -0.196445
Sr    3.762253  0.883898  2.135086
25
Lattice="100 0 0 0 100 0 0 0 100" Properties=species:S:1:pos:R:3
N    1.460700  -0.840383  0.634875
C    0.534400  -0.270200  1.639704
C    1.268201  0.377855  2.815630
O    0.595196  1.064685  3.661745
H    0.849529  -2.205153  -0.080166
H    1.698096  -0.132855  -0.063631
H    -0.034658  0.545310  1.169067
C    -0.500419  -1.305376  2.139548
C    0.073697  -2.626441  2.712180
C    -0.233996  -3.903272  1.907045
C    0.635587  -4.201238  0.690185
N    0.476397  -3.187329  -0.419358
H    -1.185975  -1.511010  1.304192
H    -1.121126  -0.804109  2.892706
H    -0.349984  -2.775321  3.713193
H    1.162848  -2.552473  2.869656
H    -1.298197  -3.916860  1.619042
H    -0.107725  -4.773009  2.568016
H    0.389630  -5.185610  0.274264
H    1.703076  -4.202475  0.948744
H    1.006251  -3.470572  -1.252071
H    -0.506812  -3.102845  -0.703127
O    2.537673  0.236015  2.947613
H    2.348082  -1.071866  1.093324
Sr    2.510050  1.671010  4.823297
25
Lattice="100 0 0 0 100 0 0 0 100" Properties=species:S:1:pos:R:3
N    -0.472533  -0.802937  0.265266
C    0.010950  -0.248912  1.557740
C    1.533079  -0.127396  1.573866
O    2.110542  0.297151  2.634832
H    -1.326354  -2.284385  0.285133
H    -1.092438  -0.125341  -0.182811
H    -0.337777  0.791653  1.671375
C    -0.515252  -1.037814  2.774730
C    -0.184554  -2.546803  2.735249
C    -1.397709  -3.490948  2.816038
C    -2.500859  -3.258227  1.787425
N    -1.947222  -3.184555  0.382988
H    -1.600205  -0.869118  2.819666
H    -0.112851  -0.573418  3.682949
H    0.481802  -2.801544  3.568942
H    0.396712  -2.780962  1.827148
H    -1.874133  -3.406908  3.803921
H    -1.047335  -4.532173  2.745531
H    -3.029552  -2.310210  1.947308
H    -3.244292  -4.062909  1.820042
H    -1.384146  -4.014645  0.162145
H    -2.704128  -3.139091  -0.309263
O    2.219473  -0.408596  0.524336
H    0.331858  -0.899985  -0.364113
Sr    4.177970  0.375965  1.584890
25
Lattice="100 0 0 0 100 0 0 0 100" Properties=species:S:1:pos:R:3
N    -0.828562  0.656822  0.030817
C    -0.556007  0.095781  1.403059
C    0.947847  0.320541  1.737767
O    1.444702  1.424929  1.264098
H    -0.564625  -0.058846  -0.657732
H    -1.844083  0.740481  -0.083395
H    -1.112731  0.739536  2.105780
C    -1.011480  -1.357549  1.590322
C    -1.207331  -1.731366  3.076019
C    -0.941243  -3.203958  3.426970
C    0.475544  -3.713371  3.170525
N    1.520755  -2.820155  3.803986
H    -0.272588  -2.013742  1.104929
H    -1.958740  -1.514569  1.054258
H    -2.239044  -1.497288  3.371862
H    -0.579586  -1.085226  3.708154
H    -1.615983  -3.862967  2.860557
H    -1.196450  -3.364229  4.485671
H    0.726763  -3.748522  2.103480
H    0.606934  -4.721871  3.579016
H    1.340131  -2.681179  4.806001
H    2.460072  -3.226515  3.716952
O    1.589149  -0.486814  2.412223
H    1.527781  -1.874963  3.318927
Sr    0.679734  2.774080  -0.287549
25
Lattice="100 0 0 0 100 0 0 0 100" Properties=species:S:1:pos:R:3
N    0.179038  -0.898666  0.054073
C    -0.012999  -0.319833  1.404913
C    1.307675  -0.082225  2.137168
O    1.293766  0.568554  3.240352
H    -0.964958  -2.035098  -0.353436
H    0.225797  -0.150462  -0.640958
H    -0.464750  0.677291  1.293231
C    -0.991218  -1.137049  2.280908
C    -0.597018  -2.569483  2.673843
C    -0.547701  -3.669067  1.591665
C    -1.778981  -3.758851  0.686024
N    -1.617582  -2.903760  -0.557083
H    -1.967609  -1.123366  1.771569
H    -1.148502  -0.562802  3.203972
H    -1.323428  -2.890241  3.435139
H    0.373849  -2.561211  3.194458
H    -0.454160  -4.633827  2.108148
H    0.359563  -3.595607  0.971467
H    -2.685865  -3.416979  1.199403
H    -1.960096  -4.784990  0.349051
H    -1.167992  -3.444149  -1.304848
H    -2.522531  -2.588499  -0.923685
O    2.410958  -0.524754  1.651293
H    1.097112  -1.354823  0.018982
Sr    3.607670  0.528945  3.395278
25
Lattice="100 0 0 0 100 0 0 0 100" Properties=species:S:1:pos:R:3
N    0.552241  0.478523  0.387258
C    -0.257745  -0.001097  1.564414
C    0.706069  -0.353631  2.733661
O    1.768857  0.392454  2.798752
H    0.903144  -0.344634  -0.116604
H    -0.087454  0.921819  -0.280437
H    -0.812429  0.883082  1.922282
C    -1.282490  -1.097546  1.257637
C    -0.689642  -2.471562  0.888407
C    -1.558109  -3.676568  1.298930
C    -1.943859  -3.771783  2.774410
N    -0.746208  -3.680389  3.696129
H    -1.962606  -0.748890  0.466572
H    -1.909862  -1.172133  2.156545
H    0.311465  -2.583190  1.335483
H    -0.533928  -2.542187  -0.197369
H    -1.045426  -4.601851  0.995509
H    -2.505024  -3.668958  0.738828
H    -2.446451  -4.724280  2.978539
H    -2.619924  -2.967244  3.087559
H    -1.023346  -3.823447  4.675170
H    -0.044179  -4.396648  3.472914
O    0.435493  -1.242633  3.543170
H    -0.287875  -2.721772  3.626493
Sr    2.566564  1.845307  1.357361
25
Lattice="100 0 0 0 100 0 0 0 100" Properties=species:S:1:pos:R:3
N    0.310620  0.966620  0.768326
C    0.246501  0.242185  2.105093
C    1.162080  -0.978318  1.976797
O    1.651642  -1.488532  3.021810
H    -0.554944  1.485367  0.565078
H    1.096620  1.629487  0.720579
H    0.607936  0.926342  2.881632
C    -1.204290  -0.204534  2.380646
C    -1.430361  -0.838139  3.780972
C    -1.953136  -2.287959  3.834988
C    -0.941913  -3.434054  3.714673
N    -0.532754  -3.811796  2.302925
H    -1.522102  -0.884844  1.573940
H    -1.841550  0.688194  2.288874
H    -2.166844  -0.213178  4.300031
H    -0.513688  -0.763597  4.383444
H    -2.775436  -2.436714  3.115446
H    -2.421232  -2.411677  4.822278
H    -1.364498  -4.332138  4.180189
H    -0.038179  -3.176802  4.288694
H    -0.941939  -4.727304  2.095264
H    -1.010696  -3.188447  1.645272
O    1.289602  -1.489657  0.809821
H    0.465234  0.237779  0.043101
Sr    2.005127  -3.573358  1.894113
25
Lattice="100 0 0 0 100 0 0 0 100" Properties=species:S:1:pos:R:3
N    1.793628  -0.264939  0.757772
C    0.460983  -0.178037  1.454616
C    0.634852  -0.554958  2.951383
O    1.796449  -0.268172  3.457017
H    1.949111  -1.243953  0.489049
H    1.717848  0.227122  -0.138635
H    0.199898  0.893973  1.467846
C    -0.684373  -0.930450  0.770716
C    -0.539611  -2.468905  0.720121
C    -1.868980  -3.238267  0.868347
C    -2.270161  -3.621921  2.290363
N    -2.557967  -2.436551  3.188935
H    -0.818780  -0.533987  -0.246314
H    -1.600028  -0.635383  1.301800
H    0.155720  -2.821594  1.500376
H    -0.087623  -2.757785  -0.238066
H    -1.797117  -4.193269  0.328991
H    -2.687217  -2.690837  0.373504
H    -1.473102  -4.187684  2.789609
H    -3.173240  -4.243820  2.281854
H    -3.335402  -1.873000  2.824640
H    -2.830078  -2.751907  4.128452
O    -0.295737  -1.045354  3.595014
H    -1.695879  -1.813351  3.298355
Sr    3.631500  0.449250  2.485889
25
Lattice="100 0 0 0 100 0 0 0 100" Properties=species:S:1:pos:R:3
N    0.545990  -0.334013  0.128833
C    0.290183  -0.422429  1.611809
C    1.582998  -0.954227  2.293007
O    2.686397  -0.490994  1.785408
H    0.410158  -1.270181  -0.271923
H    -0.204221  0.223366  -0.292801
H    0.180389  0.619605  1.957633
C    -0.964059  -1.210375  2.007999
C    -1.521543  -0.784148  3.387515
C    -2.205930  -1.906217  4.195846
C    -1.338288  -2.551492  5.270743
N    -0.137109  -3.282609  4.705721
H    -0.722442  -2.284551  1.985168
H    -1.745362  -1.063061  1.248354
H    -2.241566  0.028866  3.228680
H    -0.718833  -0.345049  3.999842
H    -2.625843  -2.675203  3.527901
H    -3.070421  -1.494436  4.734852
H    -1.909045  -3.279616  5.859395
H    -0.935330  -1.797455  5.958886
H    0.453895  -3.653146  5.460317
H    -0.430481  -4.083007  4.133048
O    1.537035  -1.741996  3.239881
H    0.471037  -2.646785  4.103267
Sr    3.039295  0.426967  -0.177692
25
Lattice="100 0 0 0 100 0 0 0 100" Properties=species:S:1:pos:R:3
N    -1.108929  1.112859  0.629291
C    -0.537996  0.021512  1.497398
C    0.945545  -0.228526  1.152240
O    1.318706  0.119505  -0.042502
H    -2.122226  0.968420  0.558234
H    -1.024615  2.000030  1.137531
H    -0.578394  0.337728  2.549355
C    -1.372800  -1.266383  1.317106
C    -0.851508  -2.513652  2.043667
C    -0.871594  -2.443715  3.589264
C    0.299989  -3.169672  4.244357
N    1.562691  -2.325656  4.185023
H    -1.432289  -1.497474  0.239928
H    -2.401613  -1.047741  1.647207
H    0.162433  -2.737028  1.681620
H    -1.464241  -3.366502  1.722775
H    -1.795426  -2.898225  3.970388
H    -0.895183  -1.404314  3.954121
H    0.523029  -4.114562  3.734210
H    0.111491  -3.392603  5.300379
H    1.596534  -1.670679  4.975016
H    2.410838  -2.901896  4.238551
O    1.688146  -0.763798  1.980658
H    1.602549  -1.733955  3.297136
Sr    0.284862  1.292328  -1.581951
25
Lattice="100 0 0 0 100 0 0 0 100" Properties=species:S:1:pos:R:3
N    0.848280  0.056059  0.374405
C    -0.069057  -0.324551  1.530629
C    0.810470  -0.995937  2.584935
O    0.361805  -1.087328  3.761490
H    0.388631  -0.030871  -0.541554
H    1.198714  1.019058  0.462357
H    -0.485323  0.601604  1.944714
C    -1.220690  -1.238006  1.063470
C    -0.862050  -2.543486  0.303893
C    -1.033773  -3.903099  1.016284
C    0.104509  -4.409033  1.918294
N    -0.030813  -4.098136  3.391104
H    -1.871711  -0.616293  0.431268
H    -1.824671  -1.445675  1.958129
H    0.158660  -2.503609  -0.113484
H    -1.517122  -2.577631  -0.575895
H    -1.148917  -4.650681  0.219150
H    -1.989101  -3.931654  1.565078
H    1.062642  -4.005254  1.553519
H    0.179875  -5.498721  1.829673
H    -0.814161  -3.449382  3.521591
H    -0.337859  -4.950542  3.867144
O    1.921416  -1.506432  2.206265
H    1.665616  -0.585960  0.424128
Sr    1.970631  -2.775440  4.320409
25
Lattice="100 0 0 0 100 0 0 0 100" Properties=species:S:1:pos:R:3
N    -0.573791  0.365302  -0.006431
C    -0.167438  -0.316380  1.277540
C    1.380394  -0.386533  1.349378
O    2.011073  0.534099  0.684412
H    -0.653777  -0.364160  -0.725827
H    -1.536745  0.699752  0.103323
H    -0.450040  0.381645  2.084465
C    -0.879552  -1.669286  1.511071
C    -1.535896  -1.856016  2.891133
C    -0.629106  -2.057966  4.117273
C    0.168612  -3.374253  4.124908
N    1.643847  -3.134207  3.896451
H    -0.179696  -2.488090  1.286861
H    -1.685047  -1.760054  0.767172
H    -2.214743  -2.719207  2.822531
H    -2.190114  -0.993419  3.092152
H    -1.271750  -2.047226  5.006911
H    0.056084  -1.205253  4.250128
H    -0.160606  -4.056333  3.331382
H    0.074393  -3.906563  5.077288
H    2.082178  -2.720757  4.728339
H    2.147382  -4.005284  3.690898
O    1.943812  -1.242593  2.033326
H    1.776599  -2.445331  3.096292
Sr    1.296931  2.031114  -0.749974
25
Lattice="100 0 0 0 100 0 0 0 100" Properties=species:S:1:pos:R:3
N    -0.787468  0.742704  0.215254
C    -0.419895  -0.099900  1.411872
C    1.088920  0.109711  1.717246
O    1.543489  1.293127  1.434213
H    -0.568477  0.196695  -0.627195
H    -1.808729  0.829372  0.188572
H    -0.947225  0.357586  2.266813
C    -0.850790  -1.577749  1.292118
C    -1.476998  -2.196902  2.560651
C    -0.652061  -2.269843  3.858711
C    0.352987  -3.408710  4.005293
N    1.505836  -3.326533  3.015793
H    -0.001098  -2.165548  0.914509
H    -1.620457  -1.646282  0.508765
H    -1.836925  -3.204768  2.302061
H    -2.388026  -1.622616  2.788265
H    -1.358649  -2.418626  4.688565
H    -0.152894  -1.314092  4.078185
H    -0.117429  -4.391044  3.876393
H    0.801853  -3.380333  5.004430
H    2.378323  -3.676584  3.427295
H    1.323922  -3.891479  2.179979
O    1.773490  -0.783300  2.220392
H    1.648544  -2.316617  2.698283
Sr    0.687755  2.909730  0.224537
25
Lattice="100 0 0 0 100 0 0 0 100" Properties=species:S:1:pos:R:3
N    -1.167571  1.114107  0.669155
C    -0.837829  0.057889  1.696410
C    0.606182  0.242405  2.214628
O    1.418719  0.877961  1.421910
H    -1.859146  0.721641  0.020786
H    -1.683599  1.861483  1.146347
H    -1.508356  0.173213  2.560214
C    -1.067393  -1.348650  1.099993
C    -0.923870  -2.511402  2.103082
C    0.494694  -3.112786  2.207394
C    0.849419  -3.682413  3.575502
N    0.900647  -2.584958  4.639477
H    -0.398809  -1.508221  0.237233
H    -2.094512  -1.358737  0.703949
H    -1.622002  -3.306975  1.812973
H    -1.282324  -2.160558  3.083654
H    1.263781  -2.378609  1.928795
H    0.599580  -3.935948  1.486861
H    1.839034  -4.151027  3.556425
H    0.127322  -4.432970  3.917627
H    0.088534  -2.621725  5.264333
H    1.734628  -2.675193  5.230071
O    0.930856  -0.224901  3.308993
H    0.912331  -1.625566  4.185203
Sr    1.015685  2.126937  -0.337012
25
Lattice="100 0 0 0 100 0 0 0 100" Properties=species:S:1:pos:R:3
N    -0.624365  -1.252124  1.306435
C    0.545716  -0.393186  1.406178
C    1.666658  -0.692083  0.397998
O    2.587755  0.185546  0.200255
H    -3.552168  -0.809684  5.155962
H    -1.121468  -1.099305  0.428945
H    0.237156  0.641846  1.184949
C    1.145465  -0.400489  2.833586
C    0.272836  0.272064  3.907608
C    -0.936872  -0.550212  4.387486
C    -1.712317  0.210521  5.452703
N    -2.915249  -0.594149  5.935707
H    2.105118  0.132772  2.802166
H    1.372271  -1.440206  3.121851
H    -0.072460  1.247698  3.529343
H    0.917901  0.492907  4.771847
H    -0.582943  -1.509947  4.800287
H    -1.579381  -0.784570  3.524776
H    -2.117145  1.158768  5.076991
H    -1.112008  0.420534  6.347307
H    -3.454686  -0.085918  6.650415
H    -2.620719  -1.491121  6.346505
O    1.684496  -1.803766  -0.245931
H    -0.351466  -2.236606  1.314939
Sr    3.579877  -1.134291  -1.414309
25
Lattice="100 0 0 0 100 0 0 0 100" Properties=species:S:1:pos:R:3
N    0.813490  -2.953194  2.357169
C    0.082671  -2.253549  1.320271
C    0.609894  -2.449568  -0.107366
O    1.784105  -2.934170  -0.303883
H    1.821206  -2.826681  2.258762
H    0.631078  -3.955079  2.346463
H    -0.948897  -2.641604  1.296189
C    -0.000806  -0.737366  1.641367
C    -0.775298  -0.500213  2.943343
C    -0.713687  0.954529  3.435184
C    -1.479784  1.106416  4.742314
N    -1.420676  2.539571  5.263504
H    -0.477020  -0.208618  0.803217
H    1.025767  -0.346473  1.736143
H    -0.364650  -1.171826  3.711699
H    -1.827512  -0.791796  2.795737
H    -1.134860  1.632211  2.673872
H    0.338510  1.248412  3.585503
H    -1.066026  0.477916  5.540731
H    -2.545488  0.870409  4.631396
H    -1.938311  2.644817  6.147518
H    -0.448875  2.833452  5.435286
O    -0.138754  -2.145041  -1.110795
H    -1.825299  3.200251  4.585296
Sr    1.421223  -2.995807  -2.589919
25
Lattice="100 0 0 0 100 0 0 0 100" Properties=species:S:1:pos:R:3
N    0.836944  1.470420  1.987163
C    1.272534  0.087458  2.054300
C    2.116724  -0.398507  0.868608
O    2.798541  -1.484996  0.979048
H    -3.610296  0.392280  6.153977
H    1.603059  2.117601  2.167149
H    1.922414  -0.033518  2.936254
C    0.056136  -0.856431  2.237611
C    -0.676793  -0.575267  3.555676
C    -2.002176  -1.338268  3.676563
C    -2.711948  -1.170618  5.013283
N    -3.160164  0.272293  5.236272
H    0.392174  -1.902536  2.206086
H    -0.631007  -0.708052  1.388273
H    -0.830230  0.516717  3.606240
H    -0.019794  -0.845006  4.398893
H    -1.828814  -2.419771  3.566826
H    -2.686941  -1.066708  2.855639
H    -2.062248  -1.415433  5.863132
H    -3.620431  -1.780544  5.080045
H    -3.834853  0.566361  4.516415
H    -2.359337  0.917978  5.189618
O    2.151296  0.277795  -0.223218
H    0.467416  1.697146  1.062797
Sr    3.720795  -1.179391  -1.120650
25
Lattice="100 0 0 0 100 0 0 0 100" Properties=species:S:1:pos:R:3
N    2.302849  -0.809220  3.156267
C    1.348842  -1.023296  2.065737
C    2.047190  -0.839890  0.719254
O    2.341359  0.340044  0.287758
H    -4.093362  0.888831  6.319316
H    2.993480  -1.555041  3.224531
H    1.032591  -2.075094  2.106437
C    0.125472  -0.105784  2.231935
C    -0.650070  -0.447530  3.510677
C    -1.774582  0.552032  3.825035
C    -2.492657  0.162573  5.109925
N    -3.605764  1.149531  5.450542
H    -0.527148  -0.202004  1.350483
H    0.467435  0.940922  2.256046
H    0.061208  -0.481945  4.349100
H    -1.077270  -1.458913  3.418422
H    -2.494735  0.586609  2.990452
H    -1.349732  1.564318  3.928580
H    -1.819592  0.156621  5.976329
H    -2.974174  -0.820607  5.037501
H    -4.309061  1.192187  4.699678
H    -3.233807  2.101452  5.576130
O    2.416124  -1.877628  0.051217
H    2.786588  0.085675  3.076650
Sr    3.460815  -0.565839  -1.530002
25
Lattice="100 0 0 0 100 0 0 0 100" Properties=species:S:1:pos:R:3
N    0.420379  -0.534879  -0.192890
C    0.027913  -0.046856  1.145702
C    1.232507  0.417366  1.954400
O    1.006426  0.954710  3.096825
H    1.411093  -1.835714  -0.135127
H    -0.426995  -0.757922  -0.722745
H    -0.577332  0.875196  1.069727
C    -0.862252  -1.072220  1.900398
C    -0.528092  -2.558290  1.718302
C    0.880349  -3.037508  2.150833
C    1.693187  -3.673039  1.027857
N    2.160738  -2.642600  0.022158
H    -1.895730  -0.917440  1.560911
H    -0.856951  -0.797228  2.963657
H    -0.711496  -2.853440  0.673242
H    -1.282473  -3.113937  2.290154
H    0.787230  -3.800930  2.934429
H    1.462449  -2.226269  2.617967
H    1.086455  -4.401616  0.476089
H    2.580795  -4.195526  1.404296
H    3.002156  -2.162959  0.359683
H    2.399266  -3.077548  -0.876035
O    2.432939  0.364407  1.491276
H    0.891532  0.205843  -0.718504
Sr    3.145902  1.786389  3.273748
25
Lattice="100 0 0 0 100 0 0 0 100" Properties=species:S:1:pos:R:3
N    0.030108  1.122947  1.693971
C    0.700456  -0.163433  1.774414
C    1.662394  -0.490420  0.624748
O    1.574289  0.135409  -0.493479
H    -2.225001  1.239424  5.347490
H    0.696087  1.892881  1.754327
H    1.326902  -0.173106  2.680463
C    -0.326799  -1.322488  1.876488
C    -1.417423  -1.102897  2.935599
C    -0.890490  -0.959587  4.368884
C    -1.977664  -0.871218  5.431114
N    -2.812554  0.397407  5.271030
H    0.215287  -2.257438  2.076732
H    -0.822921  -1.445629  0.901192
H    -2.110593  -1.956976  2.883561
H    -1.985438  -0.204532  2.643531
H    -0.225689  -0.085121  4.456935
H    -0.277588  -1.833877  4.636542
H    -1.564036  -0.832082  6.445602
H    -2.688128  -1.705783  5.374281
H    -3.548723  0.460016  5.987422
H    -3.266934  0.425666  4.347789
O    2.552728  -1.405186  0.788854
H    -0.454124  1.229480  0.800552
Sr    3.376859  -1.059461  -1.347043
25
Lattice="100 0 0 0 100 0 0 0 100" Properties=species:S:1:pos:R:3
N    -0.825379  0.133163  0.715453
C    0.447764  -0.173904  1.337630
C    1.631430  -0.362732  0.379613
O    2.833762  -0.217596  0.817225
H    -3.231529  0.367789  6.637100
H    -0.795684  1.019884  0.213480
H    0.732656  0.671836  1.983811
C    0.351227  -1.452684  2.213999
C    -0.887747  -1.517463  3.117921
C    -1.011953  -0.374875  4.138805
C    -2.227572  -0.604192  5.025826
N    -2.409566  0.524296  6.036728
H    1.271761  -1.539997  2.808599
H    0.318279  -2.333551  1.553792
H    -0.856966  -2.481004  3.649332
H    -1.790226  -1.527375  2.491399
H    -1.121200  0.582655  3.604414
H    -0.100455  -0.315451  4.756678
H    -2.146858  -1.525614  5.615985
H    -3.158863  -0.642148  4.446916
H    -2.537386  1.430039  5.564120
H    -1.587827  0.611292  6.650940
O    1.423985  -0.676726  -0.849376
H    -1.092928  -0.581369  0.036639
Sr    3.700273  -0.676275  -1.281032
25
Lattice="100 0 0 0 100 0 0 0 100" Properties=species:S:1:pos:R:3
N    -0.813761  0.535864  0.098700
C    -0.353619  0.007339  1.382217
C    1.082790  0.390709  1.759346
O    1.890104  0.848689  0.871227
H    -4.363564  -0.561830  -1.255970
H    -0.957224  1.545182  0.155811
H    -0.979571  0.431925  2.183781
C    -0.497940  -1.535074  1.428654
C    -1.903154  -2.046824  1.791653
C    -3.096065  -1.577185  0.938289
C    -2.996963  -2.003568  -0.517022
N    -4.249726  -1.584995  -1.278094
H    0.187900  -1.942485  2.183935
H    -0.159583  -1.935881  0.459753
H    -2.121065  -1.761169  2.830862
H    -1.873336  -3.147263  1.790258
H    -3.185198  -0.481198  0.984160
H    -4.010252  -2.000276  1.385726
H    -2.915679  -3.091166  -0.637187
H    -2.160581  -1.509972  -1.025495
H    -4.216324  -1.875280  -2.264952
H    -5.095775  -1.997115  -0.859593
O    1.472956  0.242358  2.976124
H    -0.086453  0.401884  -0.607833
Sr    3.562082  1.096333  2.479649
25
Lattice="100 0 0 0 100 0 0 0 100" Properties=species:S:1:pos:R:3
N    0.565946  -2.793820  2.511499
C    0.043649  -1.994895  1.420974
C    0.646936  -2.287425  0.039446
O    1.763670  -2.915697  -0.057241
H    1.586468  -2.814534  2.506361
H    0.245043  -3.759485  2.465362
H    -1.032805  -2.206605  1.315778
C    0.198724  -0.482301  1.727182
C    -0.519074  -0.088269  3.025446
C    -0.251989  1.368100  3.430642
C    -0.687286  1.731798  4.843550
N    -2.200461  1.624051  5.023993
H    -0.181835  0.103285  0.878037
H    1.272763  -0.253039  1.825020
H    -0.183691  -0.773564  3.819077
H    -1.601023  -0.266724  2.888169
H    -0.694584  2.073678  2.708025
H    0.830855  1.565835  3.404715
H    -0.429404  2.765682  5.101686
H    -0.251182  1.062290  5.595723
H    -2.484461  1.873057  5.981551
H    -2.697627  2.252724  4.377777
O    0.023805  -1.908335  -1.021776
H    -2.528519  0.666110  4.839393
Sr    1.605084  -2.931915  -2.369389
25
Lattice="100 0 0 0 100 0 0 0 100" Properties=species:S:1:pos:R:3
N    1.404124  0.281353  1.466666
C    0.862734  -1.058088  1.311591
C    1.103441  -1.707198  -0.062597
O    1.517186  -0.997865  -1.050100
H    2.423717  0.275206  1.470151
H    1.119154  0.884545  0.693208
H    1.375017  -1.723227  2.026710
C    -0.650484  -1.112979  1.638591
C    -0.996052  -0.833950  3.115209
C    -0.947540  0.648432  3.519909
C    -1.120505  0.920821  5.004136
N    -2.520605  0.555255  5.505987
H    -1.017096  -2.115545  1.381523
H    -1.185670  -0.403624  0.986084
H    -0.311597  -1.412940  3.757360
H    -2.003982  -1.250160  3.288098
H    -1.683503  1.233658  2.943006
H    0.036859  1.054326  3.241914
H    -0.991918  1.983004  5.243173
H    -0.424928  0.337457  5.621025
H    -2.624099  0.745160  6.512276
H    -3.242397  1.096579  5.010339
O    0.901306  -2.969881  -0.211666
H    -2.723061  -0.442018  5.353935
Sr    1.658897  -2.885322  -2.396529
25
Lattice="100 0 0 0 100 0 0 0 100" Properties=species:S:1:pos:R:3
N    0.684362  -1.664369  2.576495
C    0.193738  -0.864281  1.459056
C    1.048908  -0.944892  0.184636
O    2.245679  -1.408701  0.229367
H    -0.620230  -0.792517  6.492312
H    0.729324  -2.652394  2.322061
H    -0.795734  -1.248082  1.159824
C    0.029083  0.625972  1.842419
C    -1.173618  1.002995  2.725862
C    -1.105496  0.695285  4.237799
C    -1.577667  -0.705152  4.597067
N    -1.569874  -0.901238  6.110358
H    -0.077523  1.196485  0.909653
H    0.964988  0.973093  2.311259
H    -2.096754  0.579314  2.298760
H    -1.290989  2.091297  2.636308
H    -1.736266  1.432738  4.759928
H    -0.074912  0.846569  4.598635
H    -0.909657  -1.466963  4.168824
H    -2.611214  -0.888312  4.277476
H    -1.906347  -1.836874  6.375360
H    -2.169097  -0.209119  6.582672
O    0.551459  -0.538378  -0.929918
H    1.642431  -1.393507  2.808400
Sr    2.488403  -1.083969  -2.067612
25
Lattice="100 0 0 0 100 0 0 0 100" Properties=species:S:1:pos:R:3
N    -0.522154  -1.284378  0.835145
C    0.498559  -0.438757  1.420018
C    1.860047  -0.443967  0.710313
O    2.681955  0.527624  0.905627
H    -2.122327  -1.099493  6.060569
H    -0.799996  -0.959663  -0.090000
H    0.157148  0.607336  1.365488
C    0.734083  -0.800655  2.912203
C    -0.562134  -0.933319  3.728925
C    -1.390996  0.354401  3.821421
C    -2.750349  0.186750  4.485417
N    -2.629435  -0.209915  5.956228
H    1.401158  -0.049075  3.358016
H    1.262932  -1.764976  2.964099
H    -0.263978  -1.281857  4.733169
H    -1.181035  -1.723566  3.279441
H    -1.618929  0.720845  2.809527
H    -0.824791  1.161936  4.314829
H    -3.344157  -0.605178  4.011551
H    -3.332611  1.115574  4.475690
H    -3.554548  -0.324359  6.392788
H    -2.117337  0.503732  6.493243
O    2.175763  -1.410784  -0.074648
H    -0.197839  -2.246642  0.727975
Sr    4.187968  -0.384616  -0.600034
25
Lattice="100 0 0 0 100 0 0 0 100" Properties=species:S:1:pos:R:3
N    -0.153314  -1.693335  2.681651
C    0.370189  -0.843040  1.624060
C    1.160048  0.386853  2.099392
O    1.034649  0.811926  3.305127
H    -1.927884  -4.203098  -0.921632
H    0.600694  -2.151628  3.193456
H    1.087468  -1.431494  1.029152
C    -0.743456  -0.364051  0.661444
C    -1.498524  -1.496578  -0.062648
C    -2.650930  -2.113513  0.745651
C    -3.513894  -3.105422  -0.019554
N    -2.752553  -4.392458  -0.336279
H    -0.280116  0.287003  -0.091528
H    -1.461799  0.260237  1.217902
H    -0.761735  -2.266286  -0.354739
H    -1.903587  -1.085926  -1.000693
H    -3.337458  -1.315026  1.066533
H    -2.265277  -2.567917  1.671283
H    -3.854217  -2.715245  -0.987672
H    -4.391199  -3.416939  0.559433
H    -2.421282  -4.844228  0.527535
H    -3.343755  -5.068920  -0.838466
O    1.946838  0.988678  1.277862
H    -0.670861  -1.140522  3.367948
Sr    2.600957  2.486930  2.914784
25
Lattice="100 0 0 0 100 0 0 0 100" Properties=species:S:1:pos:R:3
N    -0.086480  -2.877560  2.270214
C    0.110123  -1.780275  1.321661
C    1.137516  -2.169192  0.256891
O    2.383152  -2.287573  0.570271
H    -0.565547  -3.673207  1.851186
H    0.794638  -3.199560  2.672497
H    -0.839727  -1.625973  0.790601
C    0.511499  -0.491465  2.060260
C    -0.553310  -0.052392  3.075868
C    -0.105476  1.153522  3.913619
C    -0.992916  1.474326  5.108296
N    -2.396473  1.901849  4.682478
H    0.692652  0.308132  1.325393
H    1.468292  -0.662758  2.578186
H    -0.776061  -0.907562  3.732189
H    -1.484874  0.174717  2.526172
H    0.018665  2.052376  3.286828
H    0.890589  0.956646  4.339354
H    -0.597123  2.304613  5.704977
H    -1.134046  0.606132  5.764459
H    -2.989001  2.115020  5.496761
H    -2.364866  2.743927  4.090945
O    0.745426  -2.450099  -0.936210
H    -2.862316  1.160091  4.142008
Sr    2.889664  -3.049738  -1.559905
25
Lattice="100 0 0 0 100 0 0 0 100" Properties=species:S:1:pos:R:3
N    -1.447587  1.135859  0.805294
C    -0.814903  0.035032  1.619692
C    0.645726  0.430732  1.946819
O    1.231895  1.164748  1.044612
H    -2.295433  0.761346  0.366239
H    -1.801630  1.843821  1.459241
H    -1.365747  -0.083205  2.563763
C    -0.862910  -1.291634  0.821401
C    -0.902151  -2.616571  1.608297
C    0.345826  -3.000929  2.434213
C    0.214202  -2.691358  3.934230
N    1.511918  -2.159989  4.496699
H    -0.027114  -1.317672  0.101766
H    -1.784217  -1.275105  0.216444
H    -1.073978  -3.403343  0.862272
H    -1.797056  -2.632161  2.249591
H    1.230228  -2.492299  2.022666
H    0.537704  -4.074520  2.314526
H    -0.068289  -3.575767  4.515923
H    -0.521733  -1.903966  4.129940
H    1.674913  -1.237794  4.019995
H    1.458958  -2.007430  5.511506
O    1.186850  0.029089  2.976333
H    2.301473  -2.792097  4.316698
Sr    0.391055  2.280213  -0.649157
25
Lattice="100 0 0 0 100 0 0 0 100" Properties=species:S:1:pos:R:3
N    0.147516  -0.591165  -0.299219
C    -0.248201  -0.033367  1.029185
C    0.978523  -0.084709  1.938831
O    1.875397  -0.921844  1.753931
H    0.628390  0.146514  -0.827039
H    -0.708828  -0.763008  -0.835214
H    -0.577759  1.013664  0.925900
C    -1.414296  -0.825409  1.685057
C    -1.147515  -2.290075  2.076413
C    -1.289815  -3.332338  0.950278
C    -0.694877  -4.702213  1.276196
N    0.803497  -4.632546  1.441417
H    -2.279267  -0.755843  1.006846
H    -1.712490  -0.266642  2.583529
H    -1.864128  -2.559833  2.864946
H    -0.164840  -2.365871  2.573875
H    -0.859725  -2.971725  -0.007307
H    -2.355230  -3.464444  0.711600
H    -0.906091  -5.398938  0.456071
H    -1.158946  -5.121292  2.179888
H    1.015928  -4.504068  2.436853
H    1.184931  -5.562407  1.239274
O    1.072736  0.712839  2.975257
H    0.352506  1.372292  3.031937
Sr    1.843745  -2.632226  0.118299
25
Lattice="100 0 0 0 100 0 0 0 100" Properties=species:S:1:pos:R:3
N    -0.964098  0.839022  0.092774
C    -0.641151  -0.096425  1.236876
C    0.772523  0.242155  1.779865
O    1.153649  1.476494  1.610742
H    -0.624877  0.389270  -0.767347
H    -1.982033  0.847472  -0.030053
H    -1.333769  0.176667  2.051879
C    -0.878060  -1.570840  0.849486
C    -1.240808  -2.595749  1.948529
C    -0.085096  -3.307807  2.685455
C    0.262341  -2.742084  4.072234
N    1.752920  -2.520831  4.211764
H    -0.014986  -1.935913  0.270421
H    -1.730007  -1.566196  0.152315
H    -1.829079  -3.374703  1.447194
H    -1.936320  -2.143166  2.673414
H    0.806884  -3.290867  2.042203
H    -0.345786  -4.366712  2.804998
H    -0.046338  -3.409650  4.884151
H    -0.191221  -1.760052  4.245016
H    2.286329  -3.374903  4.007775
H    2.003819  -1.775154  3.521606
O    1.436556  -0.615757  2.356690
H    2.012584  -2.208565  5.155513
Sr    0.306021  3.088295  0.390501
25
Lattice="100 0 0 0 100 0 0 0 100" Properties=species:S:1:pos:R:3
N    -0.278729  -1.359188  3.373432
C    0.214169  -0.982961  2.048538
C    1.212010  0.141136  2.330353
O    0.788086  1.282453  2.748648
H    -5.360327  -1.384036  -1.495296
H    -0.513899  -2.345003  3.447857
H    0.810683  -1.822492  1.666035
C    -0.839103  -0.572075  0.997602
C    -1.756480  -1.736338  0.603908
C    -2.816151  -1.336280  -0.437219
C    -3.701046  -2.521377  -0.800774
N    -4.748758  -2.136919  -1.841256
H    -0.320087  -0.191395  0.102649
H    -1.430955  0.266882  1.396821
H    -2.261546  -2.127302  1.501093
H    -1.147345  -2.562483  0.202769
H    -2.317691  -0.952525  -1.342736
H    -3.435637  -0.516539  -0.037484
H    -4.260135  -2.905381  0.061626
H    -3.129937  -3.348534  -1.240669
H    -4.307258  -1.798507  -2.707955
H    -5.349380  -2.935744  -2.090019
O    2.472079  -0.089335  2.243175
H    -1.065874  -0.790667  3.681093
Sr    2.933306  1.830609  3.429807
25
Lattice="100 0 0 0 100 0 0 0 100" Properties=species:S:1:pos:R:3
N    0.414135  -2.832264  2.664181
C    0.041859  -2.058890  1.495125
C    0.997238  -2.163154  0.300355
O    2.163223  -2.684714  0.442376
H    1.413712  -2.759985  2.856481
H    0.201228  -3.822027  2.552439
H    -0.919482  -2.440281  1.112828
C    -0.182304  -0.572330  1.884226
C    -1.447568  -0.440997  2.743090
C    -1.665623  0.924615  3.420571
C    -0.793710  1.111192  4.655613
N    -1.152259  2.405614  5.380301
H    -0.271815  0.045884  0.979414
H    0.714922  -0.232697  2.427596
H    -1.440008  -1.233676  3.506540
H    -2.322416  -0.634288  2.106259
H    -2.723826  0.990566  3.721382
H    -1.487056  1.742980  2.703503
H    0.276107  1.181205  4.425576
H    -0.940712  0.306092  5.386365
H    -2.139977  2.401127  5.673057
H    -0.578505  2.546833  6.223449
O    0.611677  -1.750640  -0.857533
H    -1.020388  3.224978  4.770800
Sr    2.518547  -2.599143  -1.848996
25
Lattice="100 0 0 0 100 0 0 0 100" Properties=species:S:1:pos:R:3
N    2.264571  -2.815211  1.505717
C    0.893081  -2.178768  1.575434
C    0.843725  -1.681906  0.125795
O    0.474176  -2.524294  -0.757905
H    2.242678  -3.745292  1.927083
H    2.923194  -2.261844  2.058944
H    0.152359  -2.978064  1.699542
C    0.752234  -1.116218  2.660771
C    -0.650996  -0.490598  2.685098
C    -0.816819  0.543452  3.812252
C    -2.223796  1.128070  3.819102
N    -2.399271  2.143669  4.943390
H    1.506105  -0.330695  2.492490
H    0.971556  -1.580611  3.635074
H    -1.405188  -1.284349  2.805578
H    -0.855202  -0.007736  1.716319
H    -0.077579  1.351032  3.684080
H    -0.608723  0.064844  4.783386
H    -2.992337  0.362307  3.982779
H    -2.458645  1.662686  2.890246
H    -2.234546  1.714555  5.865183
H    -1.737678  2.927254  4.847933
O    1.573016  -0.677749  -0.177123
H    -3.350065  2.539898  4.951661
Sr    2.726149  -2.381437  -1.355824
25
Lattice="100 0 0 0 100 0 0 0 100" Properties=species:S:1:pos:R:3
N    0.024025  0.712693  0.399803
C    -0.352637  0.328693  1.791112
C    0.886526  0.487646  2.669475
O    2.027484  0.439663  2.185615
H    -0.738116  0.428100  -0.224570
H    0.035578  1.736738  0.334178
H    -1.146246  0.987249  2.181615
C    -0.898521  -1.125738  1.824648
C    -0.003480  -2.217373  1.214322
C    1.073084  -2.827822  2.130343
C    2.175645  -3.559727  1.366112
N    3.209282  -2.603416  0.816743
H    -1.860576  -1.097846  1.292195
H    -1.151309  -1.389010  2.862267
H    0.434479  -1.852629  0.259131
H    -0.656907  -3.030437  0.867775
H    0.583101  -3.544862  2.803498
H    1.533722  -2.081494  2.795972
H    1.754260  -4.115280  0.517415
H    2.668087  -4.294306  2.016520
H    3.862767  -2.408843  1.586233
H    3.784146  -3.130353  0.149100
O    0.763251  0.628918  3.968134
H    -0.164214  0.708918  4.268754
Sr    2.492785  -0.243861  -0.030888
25
Lattice="100 0 0 0 100 0 0 0 100" Properties=species:S:1:pos:R:3
N    0.220935  0.553057  -0.198998
C    -0.077325  0.130822  1.226988
C    0.933504  -1.026495  1.472624
O    1.690489  -1.334439  0.555228
H    0.515801  1.532112  -0.282645
H    1.026020  -0.100622  -0.453014
H    0.162210  0.981310  1.879231
C    -1.536242  -0.314379  1.420409
C    -1.989594  -0.290865  2.896936
C    -3.086158  -1.318296  3.217037
C    -2.632718  -2.772461  3.348304
N    -1.810493  -3.025434  4.599390
H    -1.655209  -1.319692  0.985804
H    -2.198992  0.349899  0.845603
H    -2.363025  0.714275  3.134773
H    -1.123401  -0.444311  3.556725
H    -3.864295  -1.283501  2.439746
H    -3.602906  -1.027315  4.145807
H    -2.034562  -3.083866  2.476745
H    -3.516318  -3.422769  3.369424
H    -2.129911  -3.917399  4.993674
H    -2.113166  -2.341889  5.303845
O    0.859333  -1.602030  2.630435
H    -0.567389  0.397457  -0.838210
Sr    0.748414  -3.090171  4.236139
25
Lattice="100 0 0 0 100 0 0 0 100" Properties=species:S:1:pos:R:3
N    -1.243830  0.325694  0.867990
C    -0.061384  -0.377884  1.348632
C    1.249487  0.418617  1.272929
O    1.305652  1.517132  0.610660
H    -2.231154  -4.106796  -0.949252
H    -1.041578  0.796837  -0.016012
H    -0.189428  -0.588805  2.423604
C    0.100571  -1.734485  0.615294
C    -0.733717  -2.885422  1.209797
C    -2.245831  -2.664621  1.390709
C    -3.064297  -2.465170  0.124841
N    -3.162559  -3.756642  -0.687443
H    1.151728  -2.051590  0.647942
H    -0.138622  -1.565746  -0.447177
H    -0.326224  -3.132026  2.201213
H    -0.538504  -3.791444  0.608138
H    -2.426470  -1.767202  1.996409
H    -2.667861  -3.500451  1.972821
H    -2.633658  -1.706661  -0.538688
H    -4.098280  -2.179878  0.350613
H    -3.625462  -4.498396  -0.143289
H    -3.702565  -3.623099  -1.553068
O    2.288558  -0.019276  1.893007
H    -1.529011  1.058873  1.517875
Sr    3.502440  1.861441  1.306456
25
Lattice="100 0 0 0 100 0 0 0 100" Properties=species:S:1:pos:R:3
N    -0.649236  -1.276239  0.639341
C    0.210678  -0.150054  1.013524
C    1.590712  -0.313525  0.380505
O    2.448085  -1.144957  0.868959
H    -0.975257  -0.187799  7.217828
H    -0.938089  -1.240196  -0.337094
H    -0.222103  0.756009  0.566598
C    0.252235  0.004713  2.544170
C    -1.108557  0.489100  3.064630
C    -1.260165  0.558625  4.595341
C    -1.443001  -0.810655  5.236894
N    -1.740585  -0.671542  6.727302
H    1.039194  0.722261  2.823738
H    0.542108  -0.963691  2.982327
H    -1.901770  -0.146045  2.642338
H    -1.292551  1.501109  2.676509
H    -2.144770  1.176055  4.821214
H    -0.391843  1.070722  5.042331
H    -0.551802  -1.445545  5.166090
H    -2.294793  -1.354323  4.809292
H    -1.874772  -1.585921  7.181069
H    -2.596402  -0.118991  6.881082
O    1.865944  0.331352  -0.699976
H    -0.205782  -2.177273  0.819682
Sr    3.911524  -0.707188  -0.884695
25
Lattice="100 0 0 0 100 0 0 0 100" Properties=species:S:1:pos:R:3
N    1.407447  -2.705624  2.417897
C    0.450593  -2.050335  1.552967
C    0.918041  -1.819585  0.109599
O    0.062331  -1.496103  -0.798140
H    2.340155  -2.302049  2.331689
H    1.485075  -3.702522  2.227150
H    -0.435719  -2.699864  1.457907
C    -0.030890  -0.714406  2.187850
C    -0.735197  -0.995736  3.522637
C    -0.942973  0.211160  4.452383
C    -1.984379  1.200516  3.947167
N    -2.253611  2.276614  4.996376
H    -0.687292  -0.193107  1.475821
H    0.852313  -0.074843  2.354193
H    -0.121397  -1.725113  4.068548
H    -1.704096  -1.486721  3.336768
H    0.017797  0.728103  4.612348
H    -1.264387  -0.173022  5.434531
H    -2.952157  0.720152  3.754838
H    -1.671517  1.733983  3.041494
H    -2.959010  2.957298  4.681842
H    -2.594697  1.856425  5.873032
O    2.154112  -1.983593  -0.202149
H    -1.395102  2.797449  5.224770
Sr    1.669559  -1.740078  -2.449518
25
Lattice="100 0 0 0 100 0 0 0 100" Properties=species:S:1:pos:R:3
N    -0.878101  -0.762472  1.121043
C    0.450152  -0.507627  1.655075
C    1.597130  -0.551614  0.636630
O    2.707059  0.039191  0.909960
H    -2.864736  0.736183  5.907733
H    -1.082693  -0.150606  0.330340
H    0.470337  0.515590  2.066160
C    0.817652  -1.501854  2.787680
C    -0.265348  -1.776124  3.842791
C    -0.819700  -0.554628  4.615610
C    -2.186468  -0.136919  4.089588
N    -2.769780  1.005786  4.917935
H    1.731436  -1.133842  3.274936
H    1.076315  -2.471937  2.333827
H    0.177396  -2.469585  4.569378
H    -1.099888  -2.325863  3.385316
H    -0.113968  0.290451  4.563305
H    -0.909412  -0.818606  5.680681
H    -2.913687  -0.955038  4.163784
H    -2.151365  0.193695  3.043760
H    -3.702320  1.282056  4.580927
H    -2.167290  1.839507  4.887291
O    1.457491  -1.191258  -0.468645
H    -0.957179  -1.717979  0.767845
Sr    3.636968  -0.677510  -1.088951
25
Lattice="100 0 0 0 100 0 0 0 100" Properties=species:S:1:pos:R:3
N    2.545908  -0.585253  2.912577
C    1.392585  -1.095533  2.168546
C    1.719668  -1.095058  0.677159
O    1.639961  -0.011673  -0.019108
H    -3.370654  2.202239  4.735683
H    3.330832  -1.234050  2.920735
H    1.259990  -2.148796  2.453760
C    0.125919  -0.297653  2.529563
C    -0.213655  -0.486822  4.015668
C    -1.228080  0.503294  4.612356
C    -2.647882  0.304737  4.098924
N    -3.620878  1.209895  4.850329
H    -0.700313  -0.623813  1.878590
H    0.302604  0.766691  2.305624
H    0.718129  -0.378610  4.587207
H    -0.561774  -1.517027  4.193387
H    -0.900414  1.537194  4.413707
H    -1.223801  0.372266  5.706988
H    -3.006350  -0.720019  4.259422
H    -2.762730  0.554770  3.037330
H    -3.604030  1.008206  5.860500
H    -4.590423  1.091600  4.524937
O    2.175355  -2.172666  0.136415
H    2.860953  0.324181  2.574993
Sr    2.604083  -1.081099  -1.843290
25
Lattice="100 0 0 0 100 0 0 0 100" Properties=species:S:1:pos:R:3
N    -0.612847  -3.130947  1.721234
C    -0.507394  -2.044032  0.758413
C    0.868752  -2.026529  0.113186
O    1.557317  -3.113695  0.068478
H    -0.067914  -3.938809  1.421488
H    -1.580656  -3.433955  1.823185
H    -1.158560  -2.186766  -0.135444
C    -0.944331  -0.696756  1.373193
C    -0.218433  -0.332576  2.674315
C    -0.967958  0.757461  3.458186
C    -0.292346  1.059605  4.787849
N    -1.084682  2.092947  5.584878
H    -2.023088  -0.788066  1.574802
H    -0.836137  0.096881  0.621659
H    0.806176  0.007287  2.454138
H    -0.134271  -1.242424  3.287551
H    -2.000423  0.415968  3.642432
H    -1.037641  1.678559  2.855757
H    0.713412  1.480155  4.664917
H    -0.223742  0.172385  5.429640
H    -0.637384  2.307125  6.487237
H    -1.175437  2.976478  5.063754
O    1.305802  -0.967730  -0.473658
H    -2.037930  1.756606  5.782259
Sr    3.046717  -2.176173  -1.422451
25
Lattice="100 0 0 0 100 0 0 0 100" Properties=species:S:1:pos:R:3
N    -1.046076  -2.092769  1.292825
C    -0.447133  -1.123189  0.376964
C    0.911405  -1.603512  -0.113717
O    1.720216  -0.780278  -0.681307
H    -0.722910  -3.034636  1.068147
H    -2.060547  -2.095495  1.187523
H    -1.004167  -1.046157  -0.583933
C    -0.410579  0.307269  0.954177
C    0.173673  0.441347  2.373079
C    -0.875000  0.265835  3.486015
C    -0.275994  0.506145  4.863247
N    -1.340135  0.378146  5.949714
H    -1.437233  0.702205  0.938907
H    0.160487  0.935078  0.259058
H    0.631236  1.437426  2.466724
H    0.985315  -0.288834  2.521507
H    -1.290350  -0.751588  3.419209
H    -1.698587  0.979379  3.315015
H    0.143881  1.514413  4.971508
H    0.502090  -0.224806  5.116705
H    -2.096217  1.062985  5.808568
H    -1.770188  -0.557322  5.937915
O    1.211826  -2.853587  -0.047020
H    -0.951215  0.533012  6.890314
Sr    3.070201  -2.515070  -1.398144
25
Lattice="100 0 0 0 100 0 0 0 100" Properties=species:S:1:pos:R:3
N    0.299158  0.323316  -0.019937
C    -0.198302  0.422630  1.351355
C    0.954448  1.074271  2.118757
O    0.870293  2.303874  2.476409
H    -4.716454  -1.994550  1.005810
H    -0.430010  0.409760  -0.722010
H    -1.014928  1.157737  1.356417
C    -0.661623  -0.885869  2.025638
C    -1.888463  -1.516543  1.351759
C    -2.272314  -2.858773  1.993179
C    -3.382808  -3.631717  1.294596
N    -4.737783  -2.936495  1.419598
H    -0.885698  -0.683958  3.085851
H    0.175696  -1.601586  2.016913
H    -1.678673  -1.674602  0.281493
H    -2.726285  -0.797456  1.405520
H    -2.522451  -2.728570  3.059490
H    -1.399568  -3.529609  1.982651
H    -3.521998  -4.628541  1.729361
H    -3.202476  -3.742713  0.217775
H    -5.479470  -3.469227  0.944029
H    -5.012379  -2.835142  2.406850
O    2.039589  0.411499  2.317896
H    0.846354  -0.519317  -0.186968
Sr    3.143144  2.369585  2.878568
25
Lattice="100 0 0 0 100 0 0 0 100" Properties=species:S:1:pos:R:3
N    -0.094747  -3.045862  2.194259
C    -0.268186  -2.139322  1.066955
C    0.948723  -2.156986  0.154761
O    1.752120  -3.161602  0.186168
H    0.543234  -3.805025  1.956481
H    -0.982112  -3.467073  2.464603
H    -1.072411  -2.464985  0.370103
C    -0.665569  -0.722597  1.542364
C    0.363358  -0.082890  2.482069
C    -0.156011  1.136787  3.268084
C    -1.078566  0.737039  4.413221
N    -1.538531  1.963072  5.196075
H    -1.636452  -0.842734  2.048005
H    -0.848350  -0.080900  0.669529
H    1.232180  0.251437  1.897335
H    0.729464  -0.848562  3.183038
H    -0.680254  1.828570  2.587533
H    0.706176  1.685152  3.680248
H    -0.575988  0.085143  5.138513
H    -1.994546  0.238600  4.074570
H    -2.055503  2.618689  4.593208
H    -2.155119  1.708236  5.980406
O    1.133199  -1.214408  -0.701478
H    -0.735330  2.476735  5.585833
Sr    2.859219  -2.403510  -1.697880
25
Lattice="100 0 0 0 100 0 0 0 100" Properties=species:S:1:pos:R:3
N    0.918137  1.447506  1.690284
C    1.150664  0.037361  1.993377
C    1.930071  -0.495621  0.788956
O    3.174312  -0.785390  0.911619
H    -3.759047  0.246412  6.351804
H    0.892421  2.040358  2.514564
H    1.846875  -0.009494  2.842014
C    -0.088750  -0.834197  2.289357
C    -0.797497  -0.459361  3.598792
C    -2.016441  -1.355152  3.869532
C    -2.658028  -1.202801  5.241908
N    -3.328611  0.158437  5.420632
H    0.223002  -1.890135  2.344313
H    -0.786571  -0.760264  1.440230
H    -1.093383  0.603801  3.548374
H    -0.085467  -0.549632  4.436049
H    -1.713247  -2.411804  3.809481
H    -2.779193  -1.229006  3.083069
H    -1.926810  -1.284049  6.056225
H    -3.448089  -1.944758  5.407372
H    -4.070273  0.300980  4.720709
H    -2.651854  0.926482  5.316400
O    1.353403  -0.575283  -0.358760
H    0.093523  1.605708  1.114281
Sr    3.408852  -0.900095  -1.381581
25
Lattice="100 0 0 0 100 0 0 0 100" Properties=species:S:1:pos:R:3
N    -0.247400  1.104907  0.545613
C    0.627823  0.439321  1.486725
C    1.866059  -0.228495  0.870646
O    1.908663  -0.459140  -0.392762
H    -1.860924  -0.709148  7.058308
H    0.146770  1.978995  0.203135
H    1.024147  1.191832  2.187779
C    -0.159740  -0.611093  2.319378
C    -1.357179  0.028827  3.035662
C    -2.323613  -0.977411  3.683965
C    -1.934935  -1.484885  5.066776
N    -2.159455  -0.403445  6.122081
H    0.530014  -1.102149  3.021970
H    -0.531452  -1.390581  1.633749
H    -1.908233  0.622107  2.294641
H    -0.990910  0.769957  3.771765
H    -2.424216  -1.864323  3.040925
H    -3.339868  -0.552851  3.734437
H    -0.876480  -1.763975  5.141116
H    -2.545191  -2.338528  5.384237
H    -3.156317  -0.150463  6.178978
H    -1.639623  0.454215  5.888041
O    2.867248  -0.541011  1.618445
H    -0.448810  0.520309  -0.266053
Sr    4.100622  -1.180973  -0.241556
25
Lattice="100 0 0 0 100 0 0 0 100" Properties=species:S:1:pos:R:3
N    0.094891  1.755437  1.445444
C    1.145497  0.751550  1.571480
C    1.174774  -0.166899  0.359285
O    1.777207  -1.301960  0.418100
H    -2.410644  0.301748  6.000587
H    0.365141  2.619642  1.913891
H    2.167790  1.191391  1.528805
C    1.072206  0.009271  2.923312
C    -0.312361  -0.555003  3.261513
C    -0.380134  -1.069243  4.706283
C    -1.754691  -1.537827  5.162569
N    -2.727239  -0.366524  5.284110
H    1.363055  0.734263  3.699203
H    1.832287  -0.783516  2.940916
H    -0.571160  -1.374221  2.570872
H    -1.042035  0.252193  3.073348
H    -0.003562  -0.304377  5.406994
H    0.294031  -1.929516  4.833689
H    -1.725965  -2.006309  6.153303
H    -2.216660  -2.239355  4.456476
H    -3.672320  -0.679044  5.545150
H    -2.796201  0.146677  4.393806
O    0.682839  0.240661  -0.758021
H    -0.068769  1.982576  0.464514
Sr    1.680019  -1.516616  -1.890627
25
Lattice="100 0 0 0 100 0 0 0 100" Properties=species:S:1:pos:R:3
N    -0.443760  0.738890  3.484715
C    -0.601429  -0.391625  2.490810
C    0.857402  -0.429860  2.019172
O    1.679256  -1.081731  2.744514
H    -3.555052  -3.941321  -2.191761
H    -0.875984  0.488524  4.375464
H    -0.819014  -1.310884  3.048417
C    -1.648698  -0.123577  1.415261
C    -1.768845  -1.263502  0.389723
C    -2.805615  -0.944096  -0.698506
C    -2.896714  -1.945436  -1.842448
N    -3.492198  -3.282242  -1.402926
H    -1.383692  0.805962  0.886731
H    -2.621518  0.043639  1.903577
H    -2.028074  -2.194247  0.924890
H    -0.788773  -1.434771  -0.084317
H    -2.549011  0.015397  -1.173068
H    -3.804295  -0.789807  -0.256663
H    -1.914947  -2.181718  -2.272104
H    -3.549678  -1.583140  -2.645163
H    -2.923482  -3.729099  -0.670985
H    -4.442823  -3.159490  -1.026110
O    1.250115  0.508961  1.247465
H    -0.941881  1.564195  3.142931
Sr    2.460711  1.074976  3.204381
25
Lattice="100 0 0 0 100 0 0 0 100" Properties=species:S:1:pos:R:3
N    -0.419792  -1.379509  1.043381
C    -0.169389  0.001799  0.631017
C    1.150303  0.200643  -0.113853
O    1.989486  -0.766867  -0.230194
H    -1.316393  -1.175460  6.352449
H    -1.032503  -1.848104  0.377502
H    -0.937319  0.314583  -0.094204
C    -0.282876  0.989941  1.821911
C    0.567024  0.626774  3.061177
C    -0.252939  0.319800  4.329003
C    -0.977883  -1.017101  4.254994
N    -1.865877  -1.212721  5.482130
H    -1.348766  1.023914  2.089153
H    -0.034104  1.998831  1.468820
H    1.231042  1.464860  3.307123
H    1.228492  -0.228110  2.851952
H    -0.980795  1.133990  4.485266
H    0.418533  0.322877  5.202244
H    -0.283390  -1.865611  4.245636
H    -1.622271  -1.109158  3.372576
H    -2.352789  -2.119231  5.459891
H    -2.582441  -0.475966  5.544055
O    1.408465  1.344668  -0.641591
H    0.452263  -1.911297  1.043766
Sr    3.318922  0.530462  -1.647205
25
Lattice="100 0 0 0 100 0 0 0 100" Properties=species:S:1:pos:R:3
N    0.843243  -1.985221  2.921487
C    0.485766  -1.156818  1.768724
C    1.428412  0.044889  1.698539
O    1.271862  1.046658  2.496028
H    -3.713986  -2.826163  -0.234688
H    1.729794  -2.471177  2.798543
H    0.675055  -1.753308  0.865082
C    -0.998294  -0.751808  1.833071
C    -1.919353  -1.979806  1.887913
C    -3.391132  -1.658915  2.200343
C    -4.242466  -1.195633  1.024972
N    -4.572235  -2.365634  0.099597
H    -1.229825  -0.106029  0.971013
H    -1.156565  -0.135583  2.732079
H    -1.537681  -2.652182  2.667101
H    -1.823690  -2.558024  0.949013
H    -3.444112  -0.863076  2.957969
H    -3.880064  -2.527502  2.671665
H    -3.741753  -0.446994  0.398522
H    -5.209748  -0.791678  1.345997
H    -5.127623  -3.077551  0.595238
H    -5.112085  -2.066268  -0.723874
O    2.441594  0.008699  0.904336
H    0.867765  -1.454752  3.792612
Sr    3.271121  1.979876  1.776721
25
Lattice="100 0 0 0 100 0 0 0 100" Properties=species:S:1:pos:R:3
N    -0.565764  -0.393520  3.543650
C    -0.000631  -0.753599  2.242572
C    1.219919  0.159882  2.125893
O    2.391949  -0.319632  2.337717
H    -3.594125  -2.289046  -3.266300
H    -0.993686  -1.177810  4.027937
H    0.395474  -1.774935  2.324579
C    -0.942285  -0.657798  1.021288
C    -2.103185  -1.655817  1.123724
C    -3.191451  -1.536995  0.040192
C    -2.723180  -1.981447  -1.339885
N    -3.887235  -1.986936  -2.326578
H    -0.346756  -0.835936  0.110518
H    -1.325974  0.372823  0.950136
H    -2.608355  -1.516514  2.090027
H    -1.713313  -2.686630  1.135742
H    -3.558533  -0.498516  -0.006573
H    -4.044887  -2.164187  0.345641
H    -2.330157  -3.006063  -1.333216
H    -1.965164  -1.318229  -1.773289
H    -4.633744  -2.624304  -2.013559
H    -4.305937  -1.050234  -2.416019
O    1.059718  1.423538  1.940083
H    -1.223124  0.382787  3.492129
Sr    3.203427  1.796120  2.744590
25
Lattice="100 0 0 0 100 0 0 0 100" Properties=species:S:1:pos:R:3
N    2.051814  0.418603  1.518533
C    1.153829  -0.713777  1.455863
C    1.217428  -1.534801  0.160049
O    1.712789  -1.013863  -0.905020
H    3.025876  0.134688  1.605547
H    1.977449  1.011384  0.691118
H    1.430579  -1.420539  2.254758
C    -0.318987  -0.264029  1.683799
C    -0.486125  0.573884  2.962228
C    -0.430321  -0.216358  4.282752
C    -1.753168  -0.816660  4.741220
N    -2.694144  0.272669  5.252051
H    -0.969091  -1.152300  1.684940
H    -0.628418  0.350897  0.824702
H    -1.429282  1.143352  2.880747
H    0.310935  1.328225  2.972475
H    -0.022405  0.412160  5.090818
H    0.279465  -1.052447  4.201005
H    -1.629070  -1.515751  5.576561
H    -2.293650  -1.327310  3.934148
H    -2.295035  0.745113  6.075663
H    -2.850343  0.992699  4.532177
O    0.784406  -2.747710  0.146013
H    -3.611671  -0.106373  5.523432
Sr    1.500138  -3.013755  -2.047579
25
Lattice="100 0 0 0 100 0 0 0 100" Properties=species:S:1:pos:R:3
N    2.078038  -2.722048  2.449266
C    0.845734  -2.189191  1.863610
C    0.994267  -2.191565  0.341743
O    0.661392  -3.251257  -0.313553
H    2.226648  -3.705663  2.229181
H    2.905112  -2.186420  2.185531
H    0.040394  -2.899003  2.101523
C    0.536377  -0.820695  2.481273
C    -0.857558  -0.274265  2.151325
C    -1.219397  1.030758  2.889102
C    -1.437268  0.821460  4.383545
N    -1.857303  2.121715  5.060719
H    1.305691  -0.097004  2.169460
H    0.661583  -0.969728  3.563882
H    -1.625016  -1.035250  2.367432
H    -0.932319  -0.065100  1.074382
H    -2.140860  1.441013  2.445825
H    -0.424483  1.777857  2.728884
H    -0.532612  0.491451  4.907556
H    -2.240392  0.102069  4.587452
H    -2.729269  2.489391  4.653872
H    -2.015388  1.992561  6.070168
O    1.548561  -1.203574  -0.276681
H    -1.137939  2.850326  4.949463
Sr    1.600008  -2.435836  -2.247958
25
Lattice="100 0 0 0 100 0 0 0 100" Properties=species:S:1:pos:R:3
N    1.610757  -2.183641  1.083720
C    0.727128  -1.020240  1.046813
C    1.589848  0.125857  1.583427
O    1.936104  0.129872  2.822513
H    -4.923255  -2.404849  0.366620
H    1.612390  -2.658353  1.984833
H    0.541611  -0.777097  -0.008074
C    -0.599834  -1.129094  1.830944
C    -1.548442  -2.235549  1.339984
C    -2.215730  -1.942933  -0.012687
C    -3.112363  -3.054005  -0.544327
N    -4.350611  -3.259744  0.326399
H    -1.118684  -0.156727  1.803734
H    -0.356007  -1.314761  2.887143
H    -2.312463  -2.370730  2.124862
H    -1.000308  -3.190397  1.282792
H    -1.453173  -1.791479  -0.791472
H    -2.779756  -0.995924  0.027860
H    -2.602656  -4.025587  -0.569967
H    -3.490627  -2.831603  -1.548995
H    -4.946173  -4.015899  -0.038978
H    -4.092485  -3.504982  1.292291
O    2.035175  1.023362  0.781598
H    1.437024  -2.851586  0.338520
Sr    3.533530  1.748091  2.387444
25
Lattice="100 0 0 0 100 0 0 0 100" Properties=species:S:1:pos:R:3
N    0.825876  -3.042713  2.084562
C    0.249636  -1.995618  1.241081
C    1.234614  -1.875276  0.078239
O    0.919709  -2.359705  -1.068309
H    0.124116  -3.591161  2.574488
H    1.511378  -2.686541  2.748349
H    -0.675627  -2.396013  0.804471
C    -0.053066  -0.636863  1.911477
C    -1.177404  -0.761951  2.948968
C    -1.685108  0.560633  3.554044
C    -0.684354  1.225069  4.490775
N    -1.307145  2.446161  5.161145
H    -0.350220  0.084214  1.131699
H    0.877976  -0.252768  2.358747
H    -0.870158  -1.437069  3.762863
H    -2.045136  -1.242861  2.473561
H    -2.608686  0.343818  4.115247
H    -1.959552  1.258406  2.745787
H    0.213001  1.589363  3.976567
H    -0.375258  0.559309  5.306589
H    -1.608278  3.141939  4.464009
H    -2.140800  2.183092  5.706447
O    2.410035  -1.389139  0.276741
H    -0.649649  2.911237  5.802757
Sr    3.126100  -2.339566  -1.718306
25
Lattice="100 0 0 0 100 0 0 0 100" Properties=species:S:1:pos:R:3
N    -0.089387  0.797079  1.392696
C    -0.398082  0.011801  2.624932
C    0.871940  -0.043309  3.472791
O    1.989149  0.057795  2.944576
H    -0.862349  0.658894  0.734278
H    -0.134571  1.795856  1.626676
H    -1.202084  0.498666  3.200622
C    -0.869870  -1.424844  2.279332
C    0.165746  -2.409477  1.677699
C    -0.149360  -2.947106  0.273826
C    0.019854  -1.990961  -0.901926
N    1.456029  -1.568679  -1.096469
H    -1.736055  -1.314481  1.608324
H    -1.285252  -1.857053  3.199363
H    0.247642  -3.272267  2.351132
H    1.190049  -1.990376  1.709122
H    -1.185103  -3.317307  0.255674
H    0.470689  -3.839463  0.091952
H    -0.581942  -1.077794  -0.779157
H    -0.347541  -2.480337  -1.814366
H    1.532864  -1.199798  -2.052208
H    2.018281  -2.428399  -1.135245
O    0.803651  -0.264274  4.763330
H    -0.109858  -0.289680  5.111860
Sr    2.359084  0.188069  0.596320
25
Lattice="100 0 0 0 100 0 0 0 100" Properties=species:S:1:pos:R:3
N    2.160688  -2.628621  1.840041
C    0.779743  -2.150295  1.699622
C    0.604215  -2.122710  0.179869
O    0.024291  -3.107099  -0.404731
H    2.284678  -3.210223  2.665888
H    2.829982  -1.860544  1.872409
H    0.112546  -2.940347  2.069962
C    0.465502  -0.819448  2.404850
C    -1.007233  -0.398264  2.303645
C    -1.360125  0.922099  3.017357
C    -1.300015  0.812994  4.536609
N    -1.752220  2.113519  5.192677
H    1.111183  -0.032100  1.983802
H    0.767844  -0.953009  3.455497
H    -1.657981  -1.201809  2.684732
H    -1.279792  -0.269121  1.245845
H    -2.379826  1.215222  2.719700
H    -0.682759  1.721104  2.673431
H    -0.288425  0.624473  4.915071
H    -1.968540  0.032755  4.922047
H    -1.154734  2.903060  4.909047
H    -2.717854  2.350036  4.922732
O    1.174595  -1.200738  -0.513897
H    -1.722480  2.054268  6.220440
Sr    1.200719  -2.650203  -2.328646
25
Lattice="100 0 0 0 100 0 0 0 100" Properties=species:S:1:pos:R:3
N    -0.868867  0.658023  -0.139466
C    -0.500437  0.085933  1.207194
C    1.011158  0.352624  1.474412
O    1.426828  1.513956  1.007454
H    -0.608113  -0.034913  -0.851867
H    -1.891093  0.701755  -0.204878
H    -1.042240  0.697047  1.949378
C    -0.925703  -1.381645  1.367925
C    -0.868388  -1.918941  2.821601
C    0.208462  -2.996024  3.030223
C    0.321358  -3.386352  4.496071
N    1.446907  -4.394564  4.700634
H    -0.302453  -2.004987  0.707803
H    -1.956586  -1.475991  0.997440
H    -1.851839  -2.325913  3.095023
H    -0.676813  -1.087487  3.516086
H    1.168208  -2.587656  2.679316
H    -0.033771  -3.884644  2.424448
H    -0.587380  -3.861167  4.887236
H    0.569819  -2.527663  5.132488
H    2.348209  -4.004687  4.389805
H    1.545570  -4.664588  5.689215
O    1.696079  -0.447367  2.085135
H    1.281171  -5.253647  4.157739
Sr    0.560914  2.822896  -0.482416
25
Lattice="100 0 0 0 100 0 0 0 100" Properties=species:S:1:pos:R:3
N    -0.661972  0.262005  -0.371282
C    -0.498109  -0.096510  1.083706
C    0.928667  0.338360  1.538803
O    1.295446  1.507361  1.055100
H    -0.198234  -0.465281  -0.928955
H    -1.652010  0.170355  -0.620785
H    -1.206629  0.547950  1.631081
C    -0.788839  -1.564416  1.417422
C    -1.094966  -1.778515  2.918570
C    -0.548899  -3.088529  3.515073
C    0.946011  -3.009065  3.802766
N    1.438627  -4.299221  4.452787
H    0.080810  -2.161684  1.104039
H    -1.644504  -1.916415  0.822747
H    -2.182362  -1.766365  3.068061
H    -0.697467  -0.940683  3.508642
H    -0.765364  -3.931400  2.837903
H    -1.086331  -3.292067  4.455051
H    1.187655  -2.203241  4.505819
H    1.556770  -2.856167  2.906425
H    1.284914  -5.112565  3.840685
H    2.444884  -4.254603  4.665231
O    1.596559  -0.368354  2.273309
H    0.942460  -4.485142  5.336040
Sr    0.570883  2.557187  -0.698241
25
Lattice="100 0 0 0 100 0 0 0 100" Properties=species:S:1:pos:R:3
N    -0.653215  -3.065956  1.539055
C    -0.503862  -1.911418  0.647675
C    0.856620  -1.970769  -0.042867
O    1.920581  -1.471624  0.491992
H    0.156519  -3.215374  2.140030
H    -0.837351  -3.925491  1.024201
H    -1.236688  -2.039961  -0.159684
C    -0.838242  -0.585542  1.360717
C    -0.243281  -0.384503  2.760456
C    -0.894534  0.815907  3.470036
C    -0.405722  0.959245  4.904039
N    -1.122140  2.103585  5.616418
H    -1.935273  -0.571652  1.446594
H    -0.566960  0.256107  0.704713
H    0.846483  -0.246481  2.704974
H    -0.431118  -1.288814  3.359205
H    -1.988810  0.677449  3.468713
H    -0.687676  1.742697  2.909645
H    0.665483  1.187815  4.965672
H    -0.606132  0.061690  5.502478
H    -0.800982  2.211041  6.588854
H    -0.964909  3.000182  5.134984
O    0.944581  -2.606947  -1.161816
H    -2.139626  1.945144  5.640523
Sr    3.202255  -2.261332  -1.294603
25
Lattice="100 0 0 0 100 0 0 0 100" Properties=species:S:1:pos:R:3
N    -0.774932  0.749726  0.625464
C    0.344814  0.019585  1.214757
C    1.256478  -0.325949  0.033420
O    2.398324  0.246876  -0.087453
H    -2.245791  1.093328  5.649099
H    -1.173612  1.451438  1.241703
H    0.918100  0.726782  1.829288
C    0.000774  -1.253434  2.019974
C    -0.860987  -1.030060  3.273600
C    -0.157218  -0.254917  4.401405
C    -0.770267  -0.437232  5.783725
N    -2.203818  0.086080  5.857704
H    0.935111  -1.759152  2.314385
H    -0.525970  -1.949220  1.350261
H    -1.153886  -2.024679  3.647205
H    -1.795083  -0.522826  2.974066
H    -0.078804  0.819404  4.168824
H    0.880840  -0.608564  4.501573
H    -0.214304  0.105593  6.557246
H    -0.827830  -1.494821  6.071246
H    -2.605924  -0.053316  6.795297
H    -2.812583  -0.397512  5.182995
O    0.837500  -1.140920  -0.869256
H    -1.508117  0.140906  0.266083
Sr    2.609186  -0.568118  -2.244611
25
Lattice="100 0 0 0 100 0 0 0 100" Properties=species:S:1:pos:R:3
N    2.463390  -2.473094  2.065943
C    1.061748  -2.130463  1.791141
C    1.102350  -1.808412  0.296908
O    0.751601  -2.709145  -0.547255
H    2.547753  -3.191392  2.782347
H    3.005673  -1.658691  2.352040
H    0.467873  -3.049235  1.888543
C    0.459907  -1.029739  2.681598
C    -1.023937  -0.745352  2.397085
C    -1.782359  -0.042116  3.539187
C    -1.276351  1.364205  3.832987
N    -2.110051  2.013942  4.933288
H    1.066904  -0.117089  2.570512
H    0.583055  -1.373607  3.721326
H    -1.548480  -1.695340  2.216756
H    -1.131710  -0.160211  1.470153
H    -1.710194  -0.657515  4.451373
H    -2.849870  0.006454  3.269957
H    -1.354776  2.027034  2.961965
H    -0.240827  1.380541  4.193550
H    -1.787653  2.967908  5.148639
H    -3.102005  2.073931  4.661713
O    1.643277  -0.713708  -0.110337
H    -2.067082  1.466601  5.804940
Sr    2.181763  -1.798506  -2.097358
25
Lattice="100 0 0 0 100 0 0 0 100" Properties=species:S:1:pos:R:3
N    2.423956  -2.392841  2.546915
C    1.164217  -2.090703  1.879736
C    1.384841  -2.137549  0.373632
O    0.686162  -1.420152  -0.433958
H    2.266979  -2.666491  3.516205
H    2.907117  -3.163272  2.085437
H    0.377025  -2.868239  2.035148
C    0.603732  -0.747976  2.400983
C    -0.908455  -0.563436  2.228385
C    -1.465663  0.748331  2.816229
C    -1.413583  0.790682  4.339118
N    -2.066764  2.062558  4.870766
H    1.153045  0.080947  1.930478
H    0.875306  -0.720537  3.467258
H    -1.444458  -1.415841  2.677403
H    -1.161135  -0.574564  1.160257
H    -2.512795  0.856502  2.490362
H    -0.910043  1.605718  2.401470
H    -0.391206  0.794034  4.735014
H    -1.962644  -0.042920  4.795100
H    -3.052634  2.124123  4.578682
H    -2.043770  2.103803  5.899510
O    2.272174  -2.944418  -0.092446
H    -1.590458  2.903449  4.514874
Sr    1.843051  -2.310208  -2.257560
25
Lattice="100 0 0 0 100 0 0 0 100" Properties=species:S:1:pos:R:3
N    2.351362  -2.411072  2.395506
C    1.009322  -2.116320  1.890678
C    1.099985  -1.888222  0.381979
O    1.010942  -2.907984  -0.403035
H    3.024622  -1.672528  2.192303
H    2.713083  -3.303335  2.062755
H    0.402379  -3.021952  2.033266
C    0.402927  -0.962407  2.696982
C    -1.071400  -0.664658  2.383177
C    -1.847297  -0.021027  3.549015
C    -1.305838  1.341940  3.960450
N    -2.126075  1.918806  5.110343
H    1.023547  -0.063578  2.557927
H    0.515960  -1.267284  3.748776
H    -1.596248  -1.602147  2.146303
H    -1.157407  -0.030962  1.487130
H    -1.816800  -0.703340  4.414829
H    -2.904984  0.080504  3.257217
H    -1.361331  2.078039  3.148546
H    -0.272238  1.298328  4.324238
H    -1.779964  2.842799  5.404839
H    -3.115666  2.026199  4.845215
O    1.376462  -0.725876  -0.106787
H    -2.097972  1.299341  5.933015
Sr    1.661630  -1.666264  -2.219665
25
Lattice="100 0 0 0 100 0 0 0 100" Properties=species:S:1:pos:R:3
N    -0.227714  0.996035  0.334700
C    0.153073  0.097005  1.414259
C    1.672597  0.166353  1.565854
O    2.424089  0.090740  0.525726
H    -4.370937  -2.832944  -1.626572
H    -0.044995  0.620114  -0.593594
H    -0.252948  0.509622  2.348863
C    -0.270404  -1.393075  1.319777
C    -1.789454  -1.640001  1.421786
C    -2.544221  -1.659565  0.078783
C    -4.010757  -2.008061  0.301135
N    -4.774356  -2.108387  -1.015952
H    0.214534  -1.934089  2.146291
H    0.132282  -1.825430  0.389961
H    -2.241616  -0.888589  2.089147
H    -1.946349  -2.610768  1.914757
H    -2.081154  -2.409173  -0.584160
H    -2.460192  -0.685090  -0.426974
H    -4.535702  -1.251179  0.897327
H    -4.133418  -2.981188  0.793302
H    -5.764444  -2.347767  -0.862978
H    -4.746808  -1.219734  -1.535215
O    2.191878  0.315660  2.731542
H    -1.187604  1.320247  0.406949
Sr    4.281619  0.635265  1.799288
25
Lattice="100 0 0 0 100 0 0 0 100" Properties=species:S:1:pos:R:3
N    -0.579527  0.214828  2.934986
C    0.090684  -0.717777  2.029095
C    1.387329  0.010627  1.668788
O    1.342382  1.049964  0.911188
H    -2.269638  -4.804512  0.615446
H    -1.146854  0.907184  2.448885
H    0.390234  -1.595093  2.618748
C    -0.698247  -1.163361  0.777755
C    -1.985642  -1.922603  1.126214
C    -2.888874  -2.229396  -0.082383
C    -2.462904  -3.393342  -0.968771
N    -2.747139  -4.734251  -0.293868
H    -0.035593  -1.777244  0.144790
H    -0.948226  -0.268688  0.185639
H    -2.576583  -1.318975  1.829517
H    -1.737221  -2.843664  1.686604
H    -2.938966  -1.345276  -0.735187
H    -3.927617  -2.394525  0.248160
H    -1.390131  -3.391786  -1.197945
H    -3.019954  -3.415608  -1.912678
H    -3.755807  -4.850018  -0.119846
H    -2.438489  -5.527404  -0.872936
O    2.492408  -0.346582  2.214769
H    -1.132145  -0.244299  3.653538
Sr    3.437523  1.688802  1.670494
25
Lattice="100 0 0 0 100 0 0 0 100" Properties=species:S:1:pos:R:3
N    -0.185503  -3.269547  1.372773
C    -0.563708  -2.051990  0.661262
C    0.638841  -1.712462  -0.216121
O    1.799682  -1.515572  0.307100
H    -0.997643  -3.787645  1.702545
H    0.444461  -3.099251  2.154449
H    -1.354989  -2.327021  -0.048110
C    -1.115238  -0.856884  1.485510
C    -0.266301  -0.367779  2.665259
C    -1.038974  0.658302  3.514236
C    -0.240785  1.110842  4.728915
N    -1.044017  2.091192  5.579370
H    -2.096150  -1.185977  1.864128
H    -1.322955  -0.021741  0.796871
H    0.676920  0.072964  2.309434
H    0.008166  -1.221204  3.305897
H    -1.989078  0.206960  3.845696
H    -1.299644  1.531317  2.893337
H    0.683103  1.635178  4.454947
H    0.016118  0.276928  5.394112
H    -0.514673  2.405162  6.405058
H    -1.304119  2.928581  5.039163
O    0.506105  -1.726605  -1.493527
H    -1.918120  1.662184  5.915420
Sr    2.774501  -1.959932  -1.760721
25
Lattice="100 0 0 0 100 0 0 0 100" Properties=species:S:1:pos:R:3
N    1.360915  0.657908  -0.361957
C    0.306881  0.055980  0.472430
C    0.929353  0.175254  1.865699
O    1.884222  -0.619984  2.197700
H    -5.169098  -2.056893  -0.773594
H    2.003396  -0.050262  -0.717327
H    -0.557017  0.734187  0.455605
C    -0.085997  -1.377726  0.084670
C    -1.316953  -1.962778  0.800222
C    -2.660479  -1.488261  0.213586
C    -3.829612  -2.209001  0.871749
N    -5.159005  -1.822809  0.229463
H    0.777473  -2.029932  0.280062
H    -0.246861  -1.397574  -1.004323
H    -1.279733  -1.735446  1.878119
H    -1.269416  -3.059100  0.722908
H    -2.665580  -1.692744  -0.870006
H    -2.776204  -0.399308  0.337864
H    -3.927397  -1.968564  1.937685
H    -3.752887  -3.298648  0.767580
H    -5.950802  -2.312767  0.669790
H    -5.335970  -0.811581  0.309270
O    0.626669  1.171310  2.616956
H    0.975672  1.169074  -1.153547
Sr    2.739426  1.047663  3.549396
25
Lattice="100 0 0 0 100 0 0 0 100" Properties=species:S:1:pos:R:3
N    2.486545  0.266281  1.256212
C    1.428335  -0.720903  1.482604
C    1.248310  -1.542598  0.203598
O    1.980447  -2.588730  0.027646
H    3.398493  -0.161775  1.102886
H    2.276812  0.899088  0.483820
H    1.793659  -1.415188  2.253419
C    0.156789  -0.011267  1.963752
C    -0.884594  -0.934728  2.606131
C    -2.182938  -0.223695  3.029202
C    -2.064044  0.827443  4.126588
N    -1.725207  0.201473  5.478021
H    -0.298100  0.530071  1.119686
H    0.506100  0.751762  2.675609
H    -0.432170  -1.473857  3.458930
H    -1.173448  -1.727498  1.899984
H    -2.944301  -0.965505  3.320269
H    -2.610202  0.301324  2.161384
H    -3.009645  1.361244  4.276857
H    -1.277271  1.566358  3.932763
H    -2.453438  -0.465958  5.769440
H    -0.833874  -0.311647  5.441944
O    0.465819  -1.140750  -0.739836
H    -1.644643  0.915296  6.215518
Sr    1.295568  -2.781239  -2.165427
25
Lattice="100 0 0 0 100 0 0 0 100" Properties=species:S:1:pos:R:3
N    0.190524  1.682534  1.401958
C    1.244604  0.689409  1.648114
C    1.464538  -0.156290  0.395138
O    2.315092  0.257163  -0.480485
H    -2.203606  0.243507  6.276456
H    0.531079  2.460086  0.837940
H    2.179805  1.248723  1.779989
C    0.996336  -0.114618  2.942160
C    -0.454579  -0.519717  3.230913
C    -0.573299  -1.228736  4.588786
C    -1.995293  -1.490701  5.065406
N    -2.689796  -0.195631  5.481968
H    1.346483  0.520959  3.769303
H    1.642459  -1.005808  2.945039
H    -0.843858  -1.177353  2.438960
H    -1.063048  0.401927  3.210257
H    -0.024479  -0.670245  5.366716
H    -0.080042  -2.210970  4.541941
H    -2.022965  -2.139038  5.948996
H    -2.627295  -1.934172  4.285608
H    -3.665451  -0.359531  5.765798
H    -2.695246  0.486359  4.710584
O    0.785633  -1.230345  0.169845
H    -0.621930  1.283687  0.931557
Sr    1.925332  -1.540200  -1.849945
25
Lattice="100 0 0 0 100 0 0 0 100" Properties=species:S:1:pos:R:3
N    -1.158408  -0.366195  3.018182
C    -0.160977  -0.383178  1.951813
C    0.808712  0.747730  2.310616
O    0.408337  1.969866  2.261384
H    -4.196988  -1.904306  -2.181216
H    -1.515799  -1.283207  3.265842
H    0.417421  -1.311321  2.057181
C    -0.643124  -0.247814  0.490782
C    -1.423194  -1.461804  -0.056106
C    -2.930142  -1.457751  0.248148
C    -3.694173  -2.673777  -0.261349
N    -3.732275  -2.734589  -1.787583
H    0.246339  -0.103608  -0.141458
H    -1.238590  0.672895  0.386953
H    -0.972186  -2.392653  0.325961
H    -1.263595  -1.476988  -1.148292
H    -3.399571  -0.535955  -0.134447
H    -3.099379  -1.440255  1.333743
H    -4.742201  -2.663398  0.060213
H    -3.238991  -3.618630  0.062048
H    -2.783374  -2.775424  -2.184488
H    -4.244650  -3.563931  -2.118561
O    1.988813  0.467582  2.730199
H    -1.915709  0.295920  2.867747
Sr    2.308704  2.652788  3.401691
25
Lattice="100 0 0 0 100 0 0 0 100" Properties=species:S:1:pos:R:3
N    1.541889  -2.271540  2.548554
C    0.480492  -1.963585  1.594992
C    1.166795  -1.941314  0.228116
O    2.054753  -1.046059  -0.029056
H    1.216977  -2.778825  3.366572
H    2.086316  -1.457492  2.826624
H    -0.199345  -2.826319  1.568379
C    -0.344912  -0.678714  1.838589
C    -1.250083  -0.787042  3.073655
C    -2.183110  0.420836  3.281231
C    -1.556224  1.658430  3.911214
N    -1.344624  1.465194  5.411975
H    -0.978260  -0.491605  0.955781
H    0.347247  0.176187  1.911099
H    -0.635718  -0.976595  3.973163
H    -1.883519  -1.680310  2.971255
H    -3.064375  0.125617  3.874180
H    -2.593102  0.739202  2.311341
H    -2.200896  2.539990  3.816775
H    -0.570559  1.902067  3.495660
H    -0.890456  2.281937  5.843670
H    -2.244128  1.319274  5.892335
O    0.907544  -2.862269  -0.627184
H    -0.758394  0.641057  5.603849
Sr    2.725690  -2.245123  -1.903768
25
Lattice="100 0 0 0 100 0 0 0 100" Properties=species:S:1:pos:R:3
N    2.217932  -2.734479  2.309251
C    1.003136  -2.042347  1.862765
C    1.248455  -1.907917  0.357230
O    2.094860  -1.040325  -0.074782
H    2.952499  -2.082397  2.581680
H    2.039254  -3.373309  3.080824
H    0.160408  -2.738037  1.975942
C    0.703453  -0.711655  2.574295
C    -0.629354  -0.063985  2.171652
C    -0.872463  1.323492  2.793676
C    -1.147823  1.363170  4.292244
N    -2.540003  0.827931  4.622851
H    1.527800  -0.010202  2.369246
H    0.731070  -0.921945  3.655322
H    -1.464615  -0.754214  2.392193
H    -0.660419  0.066708  1.079586
H    -1.689382  1.841116  2.264583
H    0.014892  1.953953  2.632404
H    -1.126803  2.387803  4.681314
H    -0.445214  0.757398  4.877389
H    -2.719992  0.838220  5.636515
H    -3.269915  1.397913  4.172019
O    0.729803  -2.763172  -0.446267
H    -2.659538  -0.139851  4.293694
Sr    2.426959  -2.361869  -1.955626
25
Lattice="100 0 0 0 100 0 0 0 100" Properties=species:S:1:pos:R:3
N    2.487527  -2.045167  2.230435
C    1.087650  -1.984939  1.831285
C    1.018625  -1.910268  0.311999
O    0.075604  -1.282896  -0.297228
H    3.011769  -2.683005  1.631963
H    2.578910  -2.379530  3.189151
H    0.516697  -2.919585  2.053774
C    0.386371  -0.831928  2.579761
C    -1.148807  -0.876806  2.591141
C    -1.793727  -0.144429  3.783929
C    -1.527293  1.355069  3.791920
N    -2.222132  2.016507  4.978897
H    0.766860  0.122201  2.186802
H    0.754643  -0.900721  3.616237
H    -1.483437  -1.923056  2.653256
H    -1.555021  -0.487864  1.647012
H    -1.421589  -0.587324  4.723057
H    -2.881485  -0.318901  3.756357
H    -1.917674  1.853719  2.895792
H    -0.463313  1.600254  3.894553
H    -2.059633  3.032941  5.003873
H    -3.240273  1.863582  4.945938
O    1.915366  -2.534455  -0.368971
H    -1.885580  1.625423  5.870453
Sr    0.969939  -1.917820  -2.364387
25
Lattice="100 0 0 0 100 0 0 0 100" Properties=species:S:1:pos:R:3
N    -1.259145  1.403452  3.236223
C    -0.980900  0.278738  2.325374
C    0.549230  0.281932  2.320488
O    1.176319  1.196442  1.669771
H    -4.019144  -2.675645  -1.677341
H    -2.080777  1.233396  3.812989
H    -1.291726  -0.642692  2.834988
C    -1.624880  0.406638  0.936068
C    -1.495404  -0.816012  0.008759
C    -2.353839  -2.016740  0.439001
C    -2.324426  -3.210450  -0.507188
N    -3.027543  -2.908654  -1.829389
H    -1.182605  1.279354  0.433758
H    -2.690340  0.640417  1.087001
H    -0.440778  -1.126610  -0.072507
H    -1.783862  -0.477393  -1.001715
H    -3.398663  -1.704014  0.605874
H    -2.010052  -2.404778  1.409222
H    -2.845496  -4.078965  -0.087623
H    -1.302980  -3.510895  -0.773086
H    -2.593086  -2.109508  -2.311523
H    -2.992764  -3.715277  -2.468247
O    1.184625  -0.495464  3.119585
H    -1.398685  2.273855  2.722961
Sr    2.816923  1.128873  3.305556
25
Lattice="100 0 0 0 100 0 0 0 100" Properties=species:S:1:pos:R:3
N    -0.517514  0.656613  0.377035
C    0.365431  0.087596  1.393763
C    1.512544  -0.513308  0.576932
O    2.643316  0.091246  0.522116
H    -2.408107  -0.132688  6.671403
H    -0.988112  1.506544  0.673925
H    0.806998  0.923748  1.952954
C    -0.262079  -0.948231  2.354741
C    -1.410921  -0.382791  3.206314
C    -0.982854  0.507836  4.388714
C    -0.549319  -0.237674  5.645453
N    -1.748448  -0.859208  6.358418
H    0.530576  -1.372034  2.994742
H    -0.638881  -1.787129  1.751610
H    -2.035425  -1.223674  3.556141
H    -2.083968  0.198083  2.559518
H    -1.786105  1.215258  4.651302
H    -0.133912  1.145281  4.100740
H    -0.080026  0.426467  6.380561
H    0.137985  -1.066727  5.435067
H    -1.463264  -1.398657  7.187461
H    -2.265339  -1.494113  5.733568
O    1.299158  -1.560552  -0.139182
H    -1.196766  -0.010439  0.015125
Sr    3.210036  -1.111443  -1.369425
25
Lattice="100 0 0 0 100 0 0 0 100" Properties=species:S:1:pos:R:3
N    -0.556257  -0.176633  3.545511
C    0.142580  -0.688011  2.368169
C    1.461145  0.094290  2.337254
O    1.447794  1.349961  2.055894
H    -3.463607  -3.760340  0.448237
H    -1.077698  -0.880295  4.057308
H    0.422399  -1.731021  2.571849
C    -0.571428  -0.594643  1.004609
C    -1.745769  -1.564703  0.773173
C    -3.051018  -1.232713  1.519307
C    -4.302492  -1.859330  0.916522
N    -4.270348  -3.386222  0.966749
H    0.173654  -0.793222  0.218280
H    -0.905667  0.442540  0.843479
H    -1.408518  -2.588509  1.013950
H    -1.953806  -1.555946  -0.309746
H    -3.231155  -0.147331  1.484851
H    -2.986072  -1.484312  2.588789
H    -4.421932  -1.601885  -0.143734
H    -5.211635  -1.562801  1.452830
H    -4.202715  -3.727584  1.935684
H    -5.121187  -3.792885  0.553372
O    2.558084  -0.486901  2.663159
H    -1.133705  0.639719  3.359601
Sr    3.654355  1.546773  2.731902
25
Lattice="100 0 0 0 100 0 0 0 100" Properties=species:S:1:pos:R:3
N    -0.082622  0.875611  -0.624135
C    0.009669  -0.000904  0.545775
C    1.331271  0.280333  1.268246
O    1.357824  1.166441  2.203664
H    -2.219565  -4.525766  0.020890
H    0.676986  0.722957  -1.288383
H    -0.790730  0.303171  1.235542
C    -0.156743  -1.464827  0.111416
C    -0.620831  -2.428634  1.215060
C    -2.096873  -2.291326  1.636454
C    -3.135511  -2.689652  0.594329
N    -3.139265  -4.196635  0.345386
H    0.796347  -1.821849  -0.303317
H    -0.867540  -1.453425  -0.728761
H    -0.004546  -2.297654  2.117296
H    -0.404114  -3.463186  0.896092
H    -2.322878  -1.246060  1.894963
H    -2.279722  -2.856308  2.564859
H    -2.962820  -2.224237  -0.383807
H    -4.152286  -2.441109  0.919849
H    -3.365165  -4.713765  1.206912
H    -3.834268  -4.460324  -0.366877
O    2.428421  -0.271752  0.875601
H    -0.116013  1.863401  -0.375036
Sr    3.666973  1.100496  2.279983
25
Lattice="100 0 0 0 100 0 0 0 100" Properties=species:S:1:pos:R:3
N    -1.349843  1.152286  3.338366
C    -0.862446  0.015381  2.568325
C    0.660701  0.023430  2.620221
O    1.372431  -0.403267  1.637463
H    -4.525519  -2.616873  -1.183246
H    -0.879898  1.215510  4.241079
H    -1.124855  -0.976382  3.012546
C    -1.438273  0.066738  1.136954
C    -1.606880  -1.288535  0.438450
C    -2.207880  -1.119202  -0.965446
C    -2.481870  -2.406426  -1.730743
N    -3.662336  -3.177039  -1.141490
H    -0.823950  0.736309  0.518298
H    -2.421463  0.553792  1.216124
H    -2.250918  -1.926185  1.072932
H    -0.637363  -1.803734  0.361089
H    -1.512836  -0.539992  -1.591831
H    -3.128304  -0.511676  -0.924990
H    -1.631014  -3.099145  -1.710140
H    -2.749877  -2.212921  -2.776057
H    -3.836039  -4.053923  -1.652052
H    -3.497299  -3.416649  -0.154302
O    1.235251  0.462229  3.684176
H    -2.350653  1.073096  3.514703
Sr    3.320131  0.269179  2.748570
25
Lattice="100 0 0 0 100 0 0 0 100" Properties=species:S:1:pos:R:3
N    -0.638799  0.595671  -0.228970
C    -0.704126  -0.030900  1.141314
C    -0.083759  0.950296  2.181170
O    -0.324377  2.218556  1.910761
H    0.294820  0.403405  -0.612547
H    -1.269626  0.083512  -0.853991
H    -1.776615  -0.087924  1.394440
C    -0.105359  -1.446823  1.171239
C    -0.355712  -2.241687  2.482278
C    0.937099  -2.512840  3.267476
C    0.750691  -3.047586  4.676877
N    0.174803  -4.465779  4.697776
H    0.977847  -1.373118  0.985519
H    -0.524918  -2.007904  0.323994
H    -0.861713  -3.184692  2.219053
H    -1.050748  -1.683475  3.127045
H    1.463457  -1.555872  3.392255
H    1.613121  -3.173152  2.699113
H    0.057545  -2.433228  5.265515
H    1.703490  -3.110829  5.215425
H    0.789658  -5.120583  4.194591
H    0.069122  -4.815717  5.660110
O    0.526575  0.537907  3.149114
H    -0.750318  -4.503779  4.249650
Sr    -0.906153  3.191541  0.071791
25
Lattice="100 0 0 0 100 0 0 0 100" Properties=species:S:1:pos:R:3
N    1.952413  -2.665828  2.814699
C    0.875391  -2.067931  2.037264
C    1.257298  -2.116363  0.561936
O    0.845303  -1.225491  -0.269023
H    1.635716  -2.917681  3.750149
H    2.299334  -3.514827  2.368763
H    -0.077478  -2.651008  2.065781
C    0.577119  -0.643038  2.556956
C    -0.837660  -0.124175  2.272419
C    -1.070240  1.333588  2.708710
C    -1.069314  1.612852  4.207152
N    -2.316887  1.047366  4.883514
H    1.324336  0.053304  2.149104
H    0.767354  -0.678149  3.640707
H    -1.583285  -0.801786  2.729815
H    -1.037716  -0.173697  1.193668
H    -2.007787  1.715811  2.272677
H    -0.278850  1.969946  2.284630
H    -1.080581  2.688110  4.420222
H    -0.214635  1.166387  4.729780
H    -2.396188  0.032155  4.734372
H    -2.308621  1.215847  5.899048
O    1.989935  -3.088557  0.148099
H    -3.170152  1.480828  4.503054
Sr    2.040198  -2.255661  -1.995495
25
Lattice="100 0 0 0 100 0 0 0 100" Properties=species:S:1:pos:R:3
N    -1.422414  1.121299  3.088173
C    -0.787792  0.125505  2.238874
C    0.724378  0.261290  2.374738
O    1.209821  0.715914  3.474945
H    -4.214407  -2.306580  -1.828733
H    -1.004295  1.142185  4.017722
H    -0.966973  -0.928205  2.566906
C    -1.279123  0.279179  0.777708
C    -1.424377  -1.019319  -0.032525
C    -2.630293  -1.869906  0.398642
C    -2.861872  -3.137628  -0.412929
N    -3.323414  -2.823056  -1.834922
H    -0.611534  0.966195  0.243174
H    -2.251683  0.790254  0.823873
H    -0.501047  -1.616048  0.030800
H    -1.521622  -0.723923  -1.092087
H    -3.550199  -1.260605  0.399250
H    -2.507512  -2.205223  1.439750
H    -3.648937  -3.765948  0.020275
H    -1.951622  -3.741124  -0.520133
H    -2.633898  -2.242199  -2.331682
H    -3.465400  -3.681116  -2.385663
O    1.512732  -0.082729  1.418267
H    -2.419071  0.937702  3.194803
Sr    3.346557  0.712084  2.629777
25
Lattice="100 0 0 0 100 0 0 0 100" Properties=species:S:1:pos:R:3
N    0.935847  -3.108899  2.527904
C    0.285111  -2.176155  1.638801
C    0.889342  -2.072201  0.228362
O    0.383726  -1.263636  -0.638769
H    1.951522  -3.025530  2.507693
H    0.701042  -4.077568  2.323677
H    -0.743061  -2.537706  1.456728
C    0.147151  -0.782862  2.321274
C    -0.726355  -0.903845  3.581734
C    -0.635026  0.214664  4.630504
C    -1.348806  1.523233  4.324674
N    -0.603287  2.357682  3.283015
H    -0.269451  -0.082508  1.575712
H    1.159398  -0.432638  2.587806
H    -0.418804  -1.834225  4.079123
H    -1.779517  -1.046984  3.289650
H    0.415018  0.413887  4.906306
H    -1.102079  -0.151206  5.557150
H    -1.427641  2.164890  5.210417
H    -2.355869  1.364216  3.918317
H    -1.110566  3.223510  3.054486
H    0.328571  2.622815  3.630210
O    1.864112  -2.839559  -0.101338
H    -0.469104  1.821681  2.414164
Sr    1.694725  -2.219058  -2.318597
25
Lattice="100 0 0 0 100 0 0 0 100" Properties=species:S:1:pos:R:3
N    -1.286070  0.352766  2.730179
C    -0.380639  -0.697035  2.274461
C    1.020500  -0.094700  2.395944
O    1.838589  -0.560161  3.268107
H    -3.547977  -2.410390  -2.984873
H    -2.149189  0.000181  3.134020
H    -0.417195  -1.504541  3.018649
C    -0.617847  -1.309783  0.873240
C    -1.938229  -2.106777  0.781587
C    -3.154808  -1.333335  0.238287
C    -3.205846  -1.174969  -1.276661
N    -3.550600  -2.497195  -1.959179
H    0.223785  -1.982483  0.649449
H    -0.574645  -0.508227  0.117871
H    -2.198180  -2.493458  1.777782
H    -1.764524  -3.017618  0.182200
H    -3.174706  -0.317937  0.657392
H    -4.092438  -1.800868  0.581377
H    -2.247273  -0.856139  -1.705425
H    -3.981878  -0.468294  -1.592927
H    -2.877865  -3.234316  -1.704788
H    -4.485398  -2.824677  -1.676668
O    1.344619  0.923238  1.678320
H    -1.480642  1.060684  2.025412
Sr    3.213454  1.274035  3.016246
25
Lattice="100 0 0 0 100 0 0 0 100" Properties=species:S:1:pos:R:3
N    -0.664236  1.240202  0.527406
C    -0.310428  0.013407  1.225332
C    1.073996  0.182434  1.842325
O    1.461985  1.360394  2.179805
H    -2.002559  -4.508519  -0.767354
H    -0.415321  2.063406  1.075164
H    -0.950097  -0.197326  2.117282
C    -0.401448  -1.193634  0.259877
C    -0.700045  -2.552545  0.913909
C    -2.166627  -2.759612  1.337987
C    -3.156130  -3.007598  0.204951
N    -2.962188  -4.390376  -0.413435
H    0.529069  -1.256938  -0.318692
H    -1.177824  -0.938872  -0.477931
H    -0.060411  -2.689350  1.796070
H    -0.378952  -3.353391  0.224111
H    -2.536046  -1.871481  1.873141
H    -2.244330  -3.579606  2.070294
H    -3.049313  -2.293682  -0.621306
H    -4.195307  -2.982144  0.552914
H    -3.127897  -5.132452  0.281138
H    -3.607876  -4.549435  -1.199304
O    1.840877  -0.829483  2.046943
H    -1.664133  1.284404  0.335916
Sr    3.525243  0.581200  2.841455
25
Lattice="100 0 0 0 100 0 0 0 100" Properties=species:S:1:pos:R:3
N    0.789847  0.486304  -0.506462
C    -0.002340  0.146731  0.673703
C    1.054774  0.032167  1.777718
O    1.224556  1.011334  2.587778
H    -2.678957  -2.424781  -0.956165
H    0.293976  1.088995  -1.158485
H    -0.613628  1.022374  0.930093
C    -0.907770  -1.097664  0.549649
C    -1.761226  -1.362808  1.798224
C    -2.614391  -2.642552  1.797752
C    -3.797728  -2.685675  0.835264
N    -3.387243  -3.073788  -0.584563
H    -0.276401  -1.972128  0.319098
H    -1.540665  -0.896263  -0.335507
H    -2.414383  -0.496808  1.990680
H    -1.095192  -1.430432  2.671731
H    -3.051632  -2.762225  2.799685
H    -1.983881  -3.537133  1.655887
H    -4.305004  -1.716127  0.750056
H    -4.537362  -3.436528  1.136650
H    -2.980489  -4.019246  -0.603477
H    -4.192945  -3.069566  -1.225888
O    1.850268  -0.978700  1.800256
H    1.145817  -0.332817  -0.995974
Sr    3.355998  0.273336  3.066296
25
Lattice="100 0 0 0 100 0 0 0 100" Properties=species:S:1:pos:R:3
N    -0.884984  0.869869  1.030824
C    -0.033899  -0.157177  1.700073
C    0.988043  -0.636598  0.669168
O    0.657352  -0.729560  -0.523735
H    -1.670915  1.074206  1.656739
H    -0.363563  1.752227  0.979325
H    0.463039  0.259803  2.590808
C    -0.872495  -1.399501  2.098886
C    -2.152251  -1.106851  2.919295
C    -3.460342  -1.654435  2.326751
C    -4.018075  -1.019508  1.047379
N    -3.398836  -1.529296  -0.243793
H    -0.213053  -2.076644  2.658173
H    -1.128229  -1.953939  1.182462
H    -2.271565  -0.028131  3.116510
H    -2.029550  -1.543981  3.918213
H    -4.239123  -1.526083  3.092283
H    -3.384227  -2.746399  2.188652
H    -3.909626  0.076820  1.072305
H    -5.096845  -1.217810  1.009425
H    -3.158093  -2.516082  -0.092336
H    -4.163661  -1.589586  -0.927062
O    2.186458  -1.026059  1.025420
H    2.378981  -0.889417  1.974640
Sr    -1.496983  -0.121563  -1.325159
25
Lattice="100 0 0 0 100 0 0 0 100" Properties=species:S:1:pos:R:3
N    -0.286425  1.215318  0.694363
C    -0.080908  0.062908  1.568409
C    1.433865  -0.146782  1.539735
O    2.136839  0.252189  2.535611
H    -1.478457  -3.317242  -0.278658
H    -1.070919  1.797693  0.975354
H    -0.316389  0.379673  2.593628
C    -0.894490  -1.215189  1.252509
C    -2.401344  -0.978088  1.445071
C    -3.319162  -2.211666  1.444785
C    -3.531118  -2.923994  0.114951
N    -2.363636  -3.842660  -0.244503
H    -0.549310  -2.023331  1.920599
H    -0.647643  -1.514198  0.215244
H    -2.765487  -0.262064  0.692545
H    -2.544777  -0.483605  2.417733
H    -4.321393  -1.886681  1.760830
H    -3.005120  -2.938972  2.213252
H    -3.636888  -2.225042  -0.724618
H    -4.414109  -3.573444  0.138046
H    -2.255434  -4.585729  0.459625
H    -2.505013  -4.296830  -1.157503
O    2.005895  -0.601784  0.480068
H    -0.375475  0.965489  -0.288827
Sr    4.030900  0.294033  1.232755
25
Lattice="100 0 0 0 100 0 0 0 100" Properties=species:S:1:pos:R:3
N    1.590214  -0.636266  -1.171217
C    0.624364  -0.153834  -0.192784
C    1.391092  0.464352  0.969297
O    2.462407  1.125107  0.698762
H    -2.361267  -3.112738  2.649090
H    2.323468  0.053780  -1.332725
H    0.002149  0.699750  -0.558077
C    -0.343502  -1.294498  0.181127
C    -1.631111  -0.876404  0.919031
C    -2.898098  -1.597761  0.423542
C    -2.942786  -3.109898  0.602168
N    -3.120085  -3.495733  2.069432
H    0.217010  -2.064515  0.729643
H    -0.615191  -1.754797  -0.782114
H    -1.811186  0.198738  0.772313
H    -1.501583  -0.981941  2.008664
H    -3.010693  -1.423092  -0.657252
H    -3.797476  -1.151126  0.878974
H    -2.025559  -3.610292  0.267416
H    -3.793643  -3.557573  0.075444
H    -4.007454  -3.127630  2.440351
H    -3.129344  -4.517242  2.195771
O    0.983852  0.375651  2.185520
H    1.140599  -0.820036  -2.067747
Sr    2.830825  1.643001  2.897370
25
Lattice="100 0 0 0 100 0 0 0 100" Properties=species:S:1:pos:R:3
N    1.172396  -0.351146  0.470629
C    0.637173  -0.274588  1.896885
C    1.583297  -1.074412  2.779796
O    1.547834  -0.907722  4.040085
H    0.395393  -0.275069  -0.201440
H    1.857175  0.386461  0.258556
H    0.641792  0.780152  2.201782
C    -0.798667  -0.828204  1.913213
C    -1.589514  -0.532653  3.196456
C    -3.098050  -0.777317  3.015734
C    -3.818967  0.240793  2.124539
N    -3.395106  0.155788  0.708793
H    -0.780960  -1.910986  1.704876
H    -1.364441  -0.343658  1.087231
H    -1.430596  0.518872  3.487265
H    -1.214354  -1.140574  4.032593
H    -3.568201  -0.747401  4.008707
H    -3.273222  -1.797502  2.634626
H    -3.590836  1.257266  2.478593
H    -4.906436  0.105669  2.247764
H    -3.738301  0.969945  0.196834
H    -3.837620  -0.651587  0.263908
O    2.356474  -1.949285  2.236016
H    1.646063  -1.264343  0.351763
Sr    3.135294  -2.592240  4.408266
25
Lattice="100 0 0 0 100 0 0 0 100" Properties=species:S:1:pos:R:3
N    -0.271174  0.682698  0.345088
C    -0.184987  0.031884  1.717530
C    1.276356  0.025411  2.147496
O    1.558282  -0.252133  3.355015
H    -1.086078  0.296936  -0.160389
H    -0.375470  1.704166  0.392854
H    -0.772975  0.645907  2.413408
C    -0.776250  -1.387760  1.670914
C    -2.218768  -1.404845  1.148850
C    -2.934888  -2.747386  1.379269
C    -2.990459  -3.179265  2.851734
N    -3.347867  -2.051413  3.723297
H    -0.762665  -1.744879  2.709136
H    -0.126601  -2.053669  1.079758
H    -2.255946  -1.200020  0.061307
H    -2.787405  -0.614357  1.662114
H    -2.464042  -3.544963  0.785531
H    -3.956946  -2.641730  0.985817
H    -2.004309  -3.548755  3.174596
H    -3.671181  -4.045105  2.925701
H    -4.325399  -1.788424  3.580872
H    -3.281954  -2.330468  4.702446
O    2.189870  0.256527  1.274231
H    0.597971  0.480139  -0.177115
Sr    3.864930  -0.098950  2.960642
25
Lattice="100 0 0 0 100 0 0 0 100" Properties=species:S:1:pos:R:3
N    0.750770  -1.558773  -0.171113
C    0.051274  -0.529885  0.713717
C    1.130317  0.411460  1.254006
O    0.799323  1.311755  2.084557
H    0.898769  -2.425179  0.371478
H    0.199793  -1.793653  -1.005731
H    -0.582920  0.076814  0.049398
C    -0.811665  -1.207465  1.779273
C    -0.057579  -2.167285  2.709514
C    -0.954555  -2.796769  3.792151
C    -1.362928  -1.856679  4.931408
N    -2.203544  -0.739867  4.463068
H    -1.635406  -1.731861  1.269967
H    -1.288473  -0.425583  2.392418
H    0.778315  -1.637400  3.200477
H    0.400945  -3.002650  2.143352
H    -0.420003  -3.650398  4.231894
H    -1.854783  -3.221703  3.318201
H    -0.456580  -1.425318  5.384956
H    -1.840746  -2.465286  5.718719
H    -3.145088  -1.079347  4.253495
H    -2.325922  -0.059555  5.214046
O    2.336016  0.300423  0.821302
H    1.679469  -1.194451  -0.448191
Sr    2.959949  2.216147  2.129438
25
Lattice="100 0 0 0 100 0 0 0 100" Properties=species:S:1:pos:R:3
N    -0.127766  0.694593  0.769270
C    0.056404  0.167939  2.182795
C    1.548954  0.027803  2.450371
O    1.940534  -0.156275  3.645524
H    -1.041439  0.372047  0.407558
H    -0.104134  1.721031  0.718971
H    -0.375758  0.908617  2.868601
C    -0.681376  -1.178668  2.339370
C    -2.164901  -1.088449  1.968572
C    -2.968491  -2.327533  2.384389
C    -4.476410  -2.113711  2.180187
N    -4.940080  -0.950934  2.943273
H    -0.574520  -1.461209  3.396085
H    -0.167491  -1.955337  1.749015
H    -2.295700  -0.964845  0.873934
H    -2.640277  -0.217836  2.452031
H    -2.775807  -2.534563  3.449935
H    -2.641078  -3.216348  1.824709
H    -4.995821  -3.054402  2.431632
H    -4.677209  -1.925572  1.114701
H    -5.823503  -0.602530  2.573901
H    -5.117462  -1.201147  3.916680
O    2.369638  0.046421  1.462663
H    0.636087  0.332894  0.173721
Sr    4.184592  -0.355447  2.988342
25
Lattice="100 0 0 0 100 0 0 0 100" Properties=species:S:1:pos:R:3
N    -0.819369  0.412176  0.464012
C    -0.367696  0.530627  1.909846
C    1.146040  0.713461  1.926196
O    1.703908  1.088552  3.005488
H    -1.727954  -0.093675  0.434616
H    -0.940689  1.326094  0.009079
H    -0.845676  1.424123  2.334512
C    -0.790026  -0.723799  2.701411
C    -2.301091  -0.894516  2.905567
C    -3.166989  -1.149536  1.661636
C    -4.513627  -1.815977  2.040437
N    -4.270390  -3.097799  2.691540
H    -0.301693  -0.641941  3.682592
H    -0.361524  -1.614996  2.210948
H    -2.697077  -0.036106  3.470198
H    -2.431316  -1.780666  3.546952
H    -2.650335  -1.835901  0.962191
H    -3.420649  -0.216531  1.118654
H    -5.142350  -1.880262  1.137189
H    -5.040755  -1.153811  2.741883
H    -4.276657  -3.870137  2.027180
H    -4.975706  -3.303572  3.395491
O    1.825341  0.439542  0.872150
H    -0.106519  -0.108633  -0.071495
Sr    3.849286  0.926936  2.072637
25
Lattice="100 0 0 0 100 0 0 0 100" Properties=species:S:1:pos:R:3
N    0.470754  -0.314380  0.210135
C    0.277610  0.059484  1.668555
C    1.642195  0.089734  2.340922
O    1.743100  0.608483  3.496731
H    -0.361295  -0.838351  -0.112715
H    0.596694  0.502336  -0.400765
H    -0.174185  1.059118  1.700042
C    -0.658207  -0.969249  2.342543
C    -2.005523  -1.136605  1.632656
C    -2.846591  0.134162  1.480881
C    -4.320130  -0.206770  1.181989
N    -4.869354  -1.029834  2.258363
H    -0.817022  -0.611555  3.369377
H    -0.137395  -1.937925  2.416729
H    -2.603187  -1.848901  2.225370
H    -1.887734  -1.644796  0.652705
H    -2.469710  0.799943  0.684390
H    -2.803947  0.713988  2.418657
H    -4.374559  -0.781882  0.245589
H    -4.870884  0.732200  1.003184
H    -5.232518  -0.456986  3.019718
H    -5.641651  -1.606833  1.930788
O    2.645651  -0.453863  1.751461
H    1.315456  -0.906208  0.127895
Sr    4.015465  0.046925  3.664001
25
Lattice="100 0 0 0 100 0 0 0 100" Properties=species:S:1:pos:R:3
N    0.193932  0.758691  0.177068
C    -0.137725  0.458008  1.631448
C    1.059204  -0.270925  2.245377
O    0.964525  -0.699609  3.437272
H    -0.206747  1.652911  -0.131434
H    -0.195104  0.004171  -0.422979
H    -0.199522  1.428807  2.147802
C    -1.474755  -0.284018  1.761745
C    -1.564639  -1.665622  1.102182
C    -1.542957  -1.718058  -0.436136
C    -2.226313  -2.999068  -0.975312
N    -3.611718  -3.046003  -0.527282
H    -2.266486  0.376360  1.373649
H    -1.665761  -0.370432  2.840397
H    -2.535786  -2.092757  1.397562
H    -0.796138  -2.340557  1.515244
H    -0.514910  -1.710176  -0.854160
H    -2.091179  -0.853542  -0.855062
H    -1.697030  -3.874827  -0.572186
H    -2.098916  -3.032138  -2.070590
H    -4.239649  -2.573751  -1.176350
H    -3.946592  -4.001830  -0.428882
O    2.141514  -0.393775  1.566127
H    1.219938  0.770701  0.051638
Sr    3.192186  -1.428899  3.465894
25
Lattice="100 0 0 0 100 0 0 0 100" Properties=species:S:1:pos:R:3
N    0.918268  -1.011688  0.317265
C    0.408777  -0.711423  1.716620
C    1.543645  -0.953886  2.708499
O    1.406531  -0.538223  3.902510
H    0.101443  -1.131137  -0.318454
H    1.511381  -0.259932  -0.057791
H    0.136065  0.353318  1.741992
C    -0.823383  -1.580638  2.039593
C    -2.108880  -1.202597  1.283901
C    -2.061580  -1.318491  -0.244912
C    -3.439322  -1.201875  -0.927048
N    -3.276099  -1.229502  -2.375511
H    -0.997389  -1.475931  3.119454
H    -0.565205  -2.639496  1.865572
H    -2.413481  -0.184632  1.572401
H    -2.897450  -1.868826  1.664620
H    -1.618410  -2.286303  -0.548875
H    -1.468011  -0.504374  -0.708896
H    -3.891240  -0.241917  -0.639660
H    -4.098989  -1.993152  -0.525760
H    -3.321985  -2.178169  -2.745475
H    -4.006474  -0.696428  -2.843296
O    2.586716  -1.596733  2.330161
H    1.485535  -1.872644  0.328171
Sr    3.481795  -1.421808  4.553303
25
Lattice="100 0 0 0 100 0 0 0 100" Properties=species:S:1:pos:R:3
N    -0.358884  0.764378  0.968781
C    -0.638339  0.016639  2.264740
C    0.701839  -0.235760  2.960594
O    0.721699  -0.958709  4.004540
H    -0.197859  0.077771  0.205653
H    -1.144802  1.370006  0.701284
H    -1.184122  0.720360  2.913100
C    -1.507190  -1.228510  2.030131
C    -0.861462  -2.400562  1.275750
C    -0.345817  -2.099729  -0.138308
C    0.028611  -3.352676  -0.949086
N    0.666027  -2.960677  -2.201876
H    -2.423689  -0.897521  1.515433
H    -1.834832  -1.562764  3.023927
H    -1.625452  -3.189467  1.215152
H    -0.049122  -2.831703  1.882545
H    0.583643  -1.494528  -0.122136
H    -1.108121  -1.540997  -0.714590
H    -0.874775  -3.980229  -1.065027
H    0.748385  -3.947319  -0.367028
H    1.229240  -3.720667  -2.580558
H    -0.024262  -2.732781  -2.917917
O    1.761385  0.327450  2.506315
H    0.500839  1.328343  1.068133
Sr    3.017946  -0.578362  4.339664
25
Lattice="100 0 0 0 100 0 0 0 100" Properties=species:S:1:pos:R:3
N    -0.177710  1.005280  0.888523
C    0.368411  0.263721  2.097555
C    1.852452  0.009912  1.866658
O    2.558053  -0.414950  2.833582
H    -1.145173  0.696046  0.700257
H    -0.191882  2.024359  1.022304
H    0.240742  0.917078  2.970227
C    -0.407357  -1.053207  2.309316
C    -1.929026  -0.859187  2.411800
C    -2.382633  0.163985  3.454384
C    -3.908902  0.233909  3.615572
N    -4.265901  1.361630  4.468556
H    -0.017228  -1.487049  3.240346
H    -0.162392  -1.758951  1.499468
H    -2.357955  -1.847299  2.636205
H    -2.362599  -0.612925  1.420824
H    -2.050448  1.187423  3.201874
H    -1.922386  -0.072446  4.428416
H    -4.277179  -0.748580  3.969423
H    -4.367588  0.399332  2.628490
H    -5.246393  1.614322  4.355467
H    -4.131571  1.145074  5.456387
O    2.346574  0.196001  0.695894
H    0.427751  0.797037  0.074615
Sr    4.492484  -0.541855  1.506363
25
Lattice="100 0 0 0 100 0 0 0 100" Properties=species:S:1:pos:R:3
N    -0.053859  -0.598237  0.044325
C    -0.113812  -0.314419  1.540696
C    1.250209  -0.665266  2.122336
O    1.569006  -0.222437  3.269472
H    -0.985170  -0.864667  -0.306201
H    0.278932  0.205539  -0.504660
H    -0.310190  0.756720  1.672762
C    -1.245587  -1.159688  2.160092
C    -1.639626  -0.789202  3.594934
C    -2.162778  0.645527  3.784839
C    -3.179320  1.123793  2.734970
N    -4.148570  0.073146  2.401523
H    -0.972941  -2.225330  2.097510
H    -2.154926  -1.011831  1.547241
H    -0.811082  -0.972632  4.294114
H    -2.427729  -1.504075  3.866264
H    -1.330500  1.366751  3.821791
H    -2.623356  0.693394  4.782510
H    -2.662350  1.396150  1.796871
H    -3.631280  2.063330  3.098309
H    -4.818807  0.412833  1.710925
H    -4.703765  -0.177747  3.222018
O    2.025632  -1.449694  1.460617
H    0.608180  -1.380314  -0.108792
Sr    3.594285  -1.413844  3.276857
25
Lattice="100 0 0 0 100 0 0 0 100" Properties=species:S:1:pos:R:3
N    1.002439  0.100769  0.299534
C    0.088772  0.156557  1.515919
C    0.983996  0.288463  2.751860
O    0.444118  0.284474  3.900602
H    1.046139  -0.874959  -0.050492
H    0.671540  0.697463  -0.468125
H    -0.488765  1.090922  1.447685
C    -0.848850  -1.056196  1.564019
C    -0.123797  -2.413644  1.486674
C    -0.019128  -3.039623  0.081959
C    -1.349718  -3.672404  -0.381179
N    -1.785422  -4.670935  0.589529
H    -1.590307  -0.956452  0.757388
H    -1.416357  -0.960333  2.498942
H    -0.687599  -3.146237  2.083339
H    0.872349  -2.345549  1.959914
H    0.755489  -3.820487  0.100616
H    0.301348  -2.332254  -0.711931
H    -1.212064  -4.057203  -1.406529
H    -2.130301  -2.898923  -0.448526
H    -2.786514  -4.844425  0.521827
H    -1.320091  -5.566153  0.439919
O    2.251606  0.430512  2.600386
H    1.954158  0.393362  0.586821
Sr    2.495759  0.605343  4.989477
25
Lattice="100 0 0 0 100 0 0 0 100" Properties=species:S:1:pos:R:3
N    0.636026  -0.537463  0.051857
C    0.077981  -0.141506  1.410281
C    1.260562  0.104230  2.343439
O    1.050517  0.673510  3.458126
H    -0.014869  -1.186640  -0.417932
H    0.785859  0.268616  -0.568361
H    -0.486883  0.791155  1.279527
C    -0.846892  -1.250340  1.948218
C    -2.060463  -1.535773  1.054207
C    -3.001695  -2.569243  1.684585
C    -4.236528  -2.864621  0.818293
N    -5.114345  -3.796443  1.505252
H    -1.187335  -0.911659  2.936829
H    -0.260016  -2.169135  2.114914
H    -1.749539  -1.918575  0.060920
H    -2.607730  -0.597339  0.866241
H    -3.346700  -2.210619  2.665765
H    -2.453733  -3.507779  1.869019
H    -3.906349  -3.210689  -0.182908
H    -4.794219  -1.930389  0.656519
H    -6.076386  -3.744541  1.178724
H    -4.804558  -4.764307  1.437342
O    2.424408  -0.312170  1.997092
H    1.553807  -0.994226  0.201413
Sr    3.306937  0.474436  4.108194
25
Lattice="100 0 0 0 100 0 0 0 100" Properties=species:S:1:pos:R:3
N    -1.201278  -0.045347  0.298522
C    -0.019608  0.193991  1.177762
C    1.262904  0.112683  0.356419
O    1.231539  0.106870  -0.892317
H    -1.540495  -0.995043  0.498538
H    -1.964810  0.596842  0.733412
H    -0.079139  1.253712  1.492935
C    0.011117  -0.678186  2.452268
C    -1.288191  -0.674159  3.274728
C    -1.787090  0.696404  3.788827
C    -3.074063  1.211205  3.141975
N    -2.885647  1.684478  1.735464
H    0.825308  -0.319581  3.106280
H    0.264943  -1.714904  2.177613
H    -1.103554  -1.339942  4.127789
H    -2.091332  -1.172316  2.708030
H    -0.997998  1.464824  3.715810
H    -1.988294  0.612980  4.865028
H    -3.495454  2.015736  3.762070
H    -3.820463  0.405195  3.119101
H    -2.453796  2.612947  1.766473
H    -3.810426  1.848172  1.328053
O    2.435635  0.085711  0.931384
H    2.379226  0.054389  1.908610
Sr    -0.667095  0.135069  -2.181807
25
Lattice="100 0 0 0 100 0 0 0 100" Properties=species:S:1:pos:R:3
N    0.280669  -0.982783  0.471580
C    0.332844  -0.179432  1.722329
C    1.790692  0.136843  2.054517
O    2.712417  -0.592325  1.640584
H    -0.605510  -1.590229  0.496523
H    0.156129  -0.344681  -0.321026
H    -0.211490  0.770899  1.598581
C    -0.313811  -0.930103  2.918589
C    0.190912  -2.365695  3.211026
C    -0.772359  -3.529684  2.926745
C    -1.039570  -3.914911  1.472070
N    -1.775230  -2.883479  0.713126
H    -1.396454  -0.939297  2.738977
H    -0.177230  -0.306496  3.812651
H    0.463530  -2.419018  4.273166
H    1.166084  -2.562147  2.708578
H    -1.734355  -3.323554  3.423835
H    -0.380222  -4.423752  3.432282
H    -1.545831  -4.892520  1.449517
H    -0.068602  -4.095509  0.948779
H    -2.104593  -3.267030  -0.176557
H    -2.627179  -2.629221  1.220228
O    2.105872  1.144521  2.827858
H    1.340184  1.695097  3.088303
Sr    2.356756  -2.442235  0.291104
25
Lattice="100 0 0 0 100 0 0 0 100" Properties=species:S:1:pos:R:3
N    0.534267  -0.239138  0.351450
C    -0.038338  0.276568  1.663733
C    1.075056  1.058890  2.370305
O    0.866129  1.492928  3.543205
H    0.823484  -1.223893  0.467403
H    -0.143789  -0.192695  -0.419271
H    -0.813719  1.013243  1.403473
C    -0.651053  -0.860576  2.489847
C    0.302541  -2.018599  2.805314
C    -0.340405  -3.050316  3.740236
C    0.553635  -4.267729  4.005236
N    -0.065250  -5.133653  4.996141
H    -1.546809  -1.227667  1.966120
H    -1.014891  -0.403209  3.420523
H    1.229280  -1.634534  3.267471
H    0.614187  -2.547021  1.881587
H    -1.296862  -3.387305  3.308192
H    -0.585152  -2.578248  4.703450
H    1.518080  -3.928401  4.415048
H    0.782246  -4.767476  3.040188
H    -0.868244  -5.641494  4.626420
H    0.587941  -5.817596  5.372973
O    2.168292  1.294683  1.740729
H    1.377615  0.316422  0.117701
Sr    2.939278  2.611683  3.616839
25
Lattice="100 0 0 0 100 0 0 0 100" Properties=species:S:1:pos:R:3
N    -0.316280  0.812236  0.507276
C    -0.197161  0.161729  1.877422
C    1.283109  0.132352  2.250919
O    1.606709  -0.151297  3.444761
H    -1.124643  0.414010  0.002564
H    -0.442446  1.831227  0.558712
H    -0.744020  0.791188  2.592176
C    -0.799121  -1.254819  1.848185
C    -2.281711  -1.289728  1.446570
C    -2.881265  -2.703492  1.516253
C    -3.134578  -3.212505  2.941497
N    -3.584017  -4.595649  2.894719
H    -0.670360  -1.659897  2.860972
H    -0.204888  -1.894508  1.174508
H    -2.414107  -0.930595  0.407598
H    -2.858198  -0.603138  2.088732
H    -2.233384  -3.421891  0.990736
H    -3.834360  -2.696407  0.966988
H    -3.834546  -2.517327  3.450088
H    -2.201087  -3.195650  3.527457
H    -3.618080  -5.019556  3.820096
H    -4.511880  -4.686013  2.480923
O    2.159758  0.350741  1.339542
H    0.558227  0.629753  -0.016573
Sr    3.910425  -0.048711  2.956308
25
Lattice="100 0 0 0 100 0 0 0 100" Properties=species:S:1:pos:R:3
N    0.243115  0.199685  0.436259
C    -0.078068  -0.078606  1.897160
C    1.220230  0.038261  2.691941
O    1.156880  0.080116  3.958894
H    -0.397965  -0.336959  -0.169612
H    0.155883  1.194236  0.190576
H    -0.783463  0.692931  2.234533
C    -0.709727  -1.474421  2.042306
C    -2.041419  -1.621918  1.289463
C    -2.727916  -2.972433  1.542331
C    -2.038311  -4.178327  0.892627
N    -2.738054  -5.399939  1.255767
H    -0.878588  -1.627894  3.117533
H    0.018495  -2.238231  1.724843
H    -1.898906  -1.514672  0.194852
H    -2.716460  -0.807570  1.595180
H    -3.756645  -2.902563  1.158367
H    -2.819493  -3.150145  2.624516
H    -1.004932  -4.276469  1.264264
H    -1.961921  -3.998088  -0.202121
H    -3.674893  -5.442748  0.854869
H    -2.236930  -6.235303  0.959205
O    2.338929  0.049378  2.063651
H    1.223400  -0.082801  0.258839
Sr    3.499199  0.148598  4.183491
25
Lattice="100 0 0 0 100 0 0 0 100" Properties=species:S:1:pos:R:3
N    -0.640592  -0.063615  -0.024928
C    -0.112286  -0.304599  1.349104
C    1.399793  -0.450993  1.290531
O    1.975415  -0.784031  0.232932
H    -1.649079  -0.462147  -0.086574
H    -0.772338  0.947810  -0.142628
H    -0.354523  0.543925  2.010415
C    -0.705905  -1.606288  1.973759
C    -1.897621  -1.379307  2.918076
C    -3.160996  -0.712786  2.355452
C    -3.827483  -1.437063  1.179851
N    -3.321245  -0.948075  -0.139756
H    0.075424  -2.133165  2.540969
H    -0.971803  -2.283139  1.145114
H    -1.547707  -0.799604  3.786796
H    -2.170895  -2.366486  3.320705
H    -2.973025  0.339576  2.079365
H    -3.882179  -0.655673  3.182041
H    -4.918188  -1.316729  1.236983
H    -3.630627  -2.517057  1.234895
H    -3.636917  -1.594057  -0.868319
H    -3.803575  -0.069962  -0.355300
O    2.139418  -0.288180  2.357518
H    1.632079  -0.010557  3.146719
Sr    0.958234  -0.931679  -1.819996
25
Lattice="100 0 0 0 100 0 0 0 100" Properties=species:S:1:pos:R:3
N    0.615918  -0.522991  0.044745
C    0.033698  -0.185706  1.410158
C    1.212732  0.077856  2.355156
O    0.977490  0.263055  3.587311
H    0.062027  -0.129730  -0.726353
H    0.646466  -1.548753  -0.071230
H    -0.493286  0.774645  1.300495
C    -0.937253  -1.271975  1.883698
C    -0.326254  -2.678517  1.959492
C    -1.246716  -3.705079  2.637810
C    -2.550260  -4.002938  1.882867
N    -3.315817  -5.002448  2.608459
H    -1.819846  -1.255180  1.227955
H    -1.293029  -0.959411  2.875587
H    0.626696  -2.640120  2.514807
H    -0.082188  -3.061444  0.948203
H    -1.495294  -3.368789  3.655708
H    -0.683601  -4.643233  2.753569
H    -2.304430  -4.282910  0.835164
H    -3.172973  -3.096896  1.825538
H    -4.283109  -5.054192  2.295889
H    -2.912079  -5.935560  2.535614
O    2.398039  0.151683  1.868925
H    1.588533  -0.167818  0.001561
Sr    3.239877  0.718515  4.063228
25
Lattice="100 0 0 0 100 0 0 0 100" Properties=species:S:1:pos:R:3
N    1.199076  0.898601  2.053157
C    -0.126002  0.221401  2.373744
C    0.151774  -0.845739  3.438676
O    -0.790457  -1.617643  3.791314
H    1.603403  0.477365  1.201244
H    1.094131  1.908371  1.893429
H    -0.758327  0.981972  2.856988
C    -0.807955  -0.293420  1.101338
C    -0.004596  -1.336820  0.313147
C    -0.656584  -1.712465  -1.026378
C    -1.993183  -2.456647  -0.902242
N    -2.514840  -2.745130  -2.226685
H    -1.045271  0.573293  0.464198
H    -1.775367  -0.705588  1.416835
H    0.134697  -2.242603  0.928176
H    1.013815  -0.967254  0.082419
H    0.050402  -2.342661  -1.586369
H    -0.809495  -0.811072  -1.639074
H    -2.736377  -1.823802  -0.392653
H    -1.847948  -3.351303  -0.257023
H    -1.979138  -3.461036  -2.715800
H    -3.490109  -3.035428  -2.209571
O    1.315044  -0.899725  3.978319
H    1.858625  0.728022  2.833845
Sr    0.534582  -2.650008  5.446188
25
Lattice="100 0 0 0 100 0 0 0 100" Properties=species:S:1:pos:R:3
N    0.532758  -0.138086  0.322050
C    -0.153181  -0.119140  1.652213
C    0.837591  0.294651  2.732901
O    2.070037  0.255307  2.533901
H    0.225319  -1.003892  -0.242778
H    0.175039  0.648020  -0.230586
H    -0.969597  0.622372  1.640530
C    -0.756389  -1.501124  2.002766
C    -1.954061  -1.862132  1.092619
C    -1.889352  -3.264187  0.470073
C    -0.615708  -3.577451  -0.317913
N    -0.230538  -2.460430  -1.227568
H    -1.064226  -1.510570  3.057327
H    0.047010  -2.251640  1.928225
H    -2.048355  -1.113947  0.291058
H    -2.882286  -1.776748  1.671702
H    -2.762820  -3.379192  -0.189382
H    -2.003560  -4.033450  1.247534
H    -0.762670  -4.518319  -0.868156
H    0.232254  -3.752866  0.363222
H    0.458166  -2.809357  -1.899254
H    -1.038845  -2.211162  -1.806908
O    0.429344  0.670181  3.917273
H    -0.544599  0.693606  4.008741
Sr    3.080792  -0.050699  0.499699
25
Lattice="100 0 0 0 100 0 0 0 100" Properties=species:S:1:pos:R:3
N    0.965062  -0.226862  0.729578
C    0.235094  -0.430397  2.016418
C    1.241144  -0.840572  3.098148
O    2.465026  -0.654360  2.932818
H    0.847872  -1.091179  0.184744
H    0.365875  0.497267  0.173435
H    -0.107630  0.570339  2.345623
C    -1.005429  -1.341978  1.918607
C    -2.192282  -0.797047  1.100424
C    -2.027480  -0.748539  -0.438260
C    -1.945041  0.647158  -1.061427
N    -0.842645  1.494572  -0.503755
H    -1.394576  -1.524016  2.935808
H    -0.698361  -2.329894  1.536448
H    -2.475066  0.192928  1.493562
H    -3.043286  -1.446767  1.340883
H    -2.892597  -1.241720  -0.901327
H    -1.164715  -1.356361  -0.756954
H    -2.910487  1.160645  -0.944653
H    -1.775625  0.542958  -2.140274
H    -0.535362  2.148337  -1.226831
H    -1.221636  2.092862  0.233882
O    0.855898  -1.341662  4.239656
H    -0.112014  -1.488199  4.280009
Sr    3.454138  0.182512  1.037462
25
Lattice="100 0 0 0 100 0 0 0 100" Properties=species:S:1:pos:R:3
N    0.189058  0.108429  0.565095
C    -0.138692  -0.476256  1.897257
C    1.140767  -0.544048  2.718100
O    2.236560  -0.717544  2.143956
H    -0.731946  0.144575  -0.008286
H    0.374198  1.109396  0.716709
H    -0.896866  0.134772  2.413723
C    -0.657143  -1.938271  1.772039
C    -1.761804  -2.161059  0.730731
C    -3.048316  -1.321601  0.895445
C    -3.390518  -0.525427  -0.363440
N    -2.354410  0.511001  -0.643274
H    -1.003146  -2.256389  2.766933
H    0.195345  -2.604044  1.537711
H    -2.006087  -3.231297  0.765798
H    -1.348921  -1.996049  -0.278111
H    -2.973679  -0.630852  1.751793
H    -3.894255  -1.978643  1.134266
H    -4.389084  -0.075944  -0.268555
H    -3.429134  -1.204083  -1.226522
H    -2.389954  0.764988  -1.633104
H    -2.610907  1.370404  -0.149317
O    1.130324  -0.501325  4.024414
H    0.243192  -0.338365  4.403419
Sr    2.406669  -0.899527  -0.165697
25
Lattice="100 0 0 0 100 0 0 0 100" Properties=species:S:1:pos:R:3
N    1.276403  -0.567108  0.523990
C    1.145255  -0.658628  2.042061
C    1.828131  -1.965258  2.455460
O    2.134220  -2.153129  3.670600
H    0.441672  -0.135206  0.104214
H    2.098599  -0.024635  0.227578
H    1.685742  0.191056  2.479535
C    -0.345533  -0.605636  2.436476
C    -0.595774  -0.414888  3.940172
C    -2.090118  -0.396072  4.293786
C    -2.867211  0.820688  3.775610
N    -4.265238  0.714756  4.161884
H    -0.854386  -1.513621  2.072432
H    -0.784771  0.246660  1.891760
H    -0.118293  0.522661  4.268324
H    -0.106403  -1.221259  4.503209
H    -2.171618  -0.423011  5.390881
H    -2.584122  -1.311426  3.931805
H    -2.841221  0.854533  2.674164
H    -2.364522  1.745629  4.129478
H    -4.402422  0.816811  5.167024
H    -4.853774  1.400621  3.693149
O    2.041550  -2.855839  1.554076
H    1.386833  -1.535629  0.164712
Sr    2.948438  -4.330436  3.245633
25
Lattice="100 0 0 0 100 0 0 0 100" Properties=species:S:1:pos:R:3
N    -1.485990  0.440706  0.111550
C    -0.814823  0.241272  1.467702
C    0.666387  0.575079  1.275646
O    1.388273  0.809236  2.290674
H    -2.256751  -0.228603  -0.022577
H    -1.865061  1.389509  -0.008985
H    -1.259668  0.956580  2.171907
C    -1.057712  -1.203501  1.948838
C    -0.597619  -1.479969  3.388934
C    -1.129423  -2.814706  3.929415
C    -0.560733  -4.064198  3.246350
N    -1.149585  -5.258153  3.827201
H    -0.590688  -1.904624  1.238969
H    -2.147417  -1.372821  1.899301
H    -0.951239  -0.665729  4.039381
H    0.501200  -1.464009  3.445309
H    -2.227956  -2.842958  3.864654
H    -0.890995  -2.858036  5.002879
H    0.550368  -4.026717  3.300678
H    -0.818790  -4.067660  2.174613
H    -0.927580  -6.103441  3.305578
H    -0.876053  -5.401350  4.798649
O    1.144941  0.578952  0.083396
H    -0.764163  0.292034  -0.619414
Sr    3.332232  1.088235  0.982497
25
Lattice="100 0 0 0 100 0 0 0 100" Properties=species:S:1:pos:R:3
N    1.729976  0.707879  1.585717
C    1.188039  -0.404229  2.439633
C    2.324776  -1.254436  2.922761
O    3.515480  -0.848337  2.878515
H    1.555374  0.462308  0.602574
H    1.120040  1.518739  1.745589
H    0.729512  0.105555  3.340004
C    -0.008559  -1.125207  1.786205
C    -0.832463  -2.074407  2.683936
C    -1.244396  -1.575444  4.083873
C    -1.894239  -0.187147  4.136831
N    -0.877353  0.899665  4.189102
H    0.315865  -1.666278  0.882936
H    -0.677709  -0.320927  1.446688
H    -0.350630  -3.070040  2.770060
H    -1.741712  -2.312584  2.112116
H    -0.393433  -1.588653  4.788045
H    -1.952523  -2.311127  4.488806
H    -2.568234  -0.138831  5.004644
H    -2.521169  -0.025604  3.248516
H    -1.318835  1.789154  3.946443
H    -0.566945  1.015030  5.157170
O    2.109461  -2.418374  3.472504
H    1.160232  -2.677325  3.418503
Sr    4.284665  1.074057  1.969634
25
Lattice="100 0 0 0 100 0 0 0 100" Properties=species:S:1:pos:R:3
N    -0.175120  0.674049  1.060661
C    -0.368443  -0.534894  1.928654
C    0.598112  -0.475589  3.072549
O    1.190882  0.589731  3.382679
H    0.378708  0.386648  0.243100
H    -1.089816  0.904906  0.656670
H    -1.403625  -0.484912  2.408063
C    -0.403789  -1.876191  1.170298
C    -1.397164  -1.932511  -0.006659
C    -2.844375  -1.464263  0.239568
C    -3.534453  -2.003095  1.498187
N    -3.196306  -1.187093  2.695806
H    -0.696520  -2.655419  1.895388
H    0.601376  -2.147356  0.809919
H    -1.415172  -2.980344  -0.339510
H    -0.987268  -1.378639  -0.866434
H    -3.429782  -1.759821  -0.642038
H    -2.912804  -0.360365  0.257148
H    -3.222448  -3.039792  1.689181
H    -4.621273  -2.034743  1.332912
H    -3.837020  -0.391982  2.750841
H    -3.372629  -1.724769  3.547279
O    0.802425  -1.513116  3.842541
H    0.338427  -2.312520  3.519766
Sr    1.087139  2.583024  2.318688
25
Lattice="100 0 0 0 100 0 0 0 100" Properties=species:S:1:pos:R:3
N    0.594180  -0.091515  0.154773
C    -0.080763  -0.224843  1.492037
C    0.827423  0.336231  2.547786
O    1.805024  1.072196  2.256072
H    0.997369  -1.006848  -0.083800
H    -0.145103  0.035713  -0.544515
H    -0.996133  0.457836  1.479213
C    -0.623556  -1.644554  1.799864
C    -1.880949  -1.652185  2.697813
C    -3.230974  -1.544416  1.958919
C    -3.366463  -0.452522  0.895145
N    -2.875038  0.866731  1.358438
H    0.173798  -2.261296  2.242471
H    -0.875608  -2.123727  0.842142
H    -1.839483  -0.839072  3.448840
H    -1.888459  -2.580466  3.283455
H    -4.017765  -1.416366  2.717021
H    -3.445597  -2.507406  1.472716
H    -4.419333  -0.416031  0.574790
H    -2.789271  -0.722273  -0.005057
H    -3.160722  1.592383  0.697456
H    -3.327004  1.119462  2.241499
O    0.598737  0.127163  3.817074
H    -0.181915  -0.452499  3.960965
Sr    2.506129  1.689381  0.197221
25
Lattice="100 0 0 0 100 0 0 0 100" Properties=species:S:1:pos:R:3
N    0.125623  -0.094981  0.239394
C    0.053001  -0.092549  1.740306
C    1.460701  0.023271  2.286032
O    2.443879  -0.371400  1.614153
H    -0.734636  -0.545767  -0.093689
H    0.046878  0.873475  -0.093652
H    -0.562338  0.750434  2.093629
C    -0.588296  -1.411399  2.234193
C    -0.901996  -1.475935  3.737095
C    -1.873464  -2.616754  4.093297
C    -3.311668  -2.419118  3.603416
N    -3.418540  -2.479712  2.128505
H    0.054721  -2.263494  1.946122
H    -1.557176  -1.535960  1.703110
H    -1.364010  -0.522452  4.051686
H    0.019276  -1.600268  4.327296
H    -1.895639  -2.712870  5.187690
H    -1.477194  -3.575695  3.719823
H    -3.673019  -1.430476  3.923446
H    -3.956631  -3.160957  4.102536
H    -3.394593  -3.454083  1.819941
H    -4.327348  -2.121182  1.831436
O    1.687784  0.455180  3.497679
H    0.876977  0.740459  3.966271
Sr    2.395094  -1.120222  -0.539639
25
Lattice="100 0 0 0 100 0 0 0 100" Properties=species:S:1:pos:R:3
N    -0.382486  0.530727  0.309879
C    0.121626  -0.151616  1.556856
C    1.643450  -0.101365  1.553711
O    2.274239  0.594282  0.722287
H    -0.658353  -0.218335  -0.338977
H    -1.278302  0.970412  0.547307
H    -0.190035  0.467298  2.417605
C    -0.482693  -1.559400  1.735146
C    -0.261409  -2.221403  3.110335
C    -1.263347  -3.359265  3.395501
C    -2.691730  -2.897486  3.706473
N    -3.354893  -2.276105  2.540358
H    -0.121601  -2.221224  0.930276
H    -1.579566  -1.456308  1.625599
H    -0.352991  -1.468404  3.913021
H    0.747651  -2.675586  3.188502
H    -0.895100  -3.929032  4.259773
H    -1.268346  -4.066729  2.550496
H    -2.664318  -2.150214  4.513635
H    -3.250311  -3.761390  4.103930
H    -3.666645  -3.004044  1.893367
H    -4.206452  -1.800987  2.842900
O    2.325306  -0.763535  2.441197
H    1.745577  -1.340561  2.997630
Sr    1.436299  2.007557  -0.848335
25
Lattice="100 0 0 0 100 0 0 0 100" Properties=species:S:1:pos:R:3
N    0.451074  -0.160320  -0.019847
C    0.151535  -0.157268  1.456604
C    1.402644  0.289558  2.208548
O    2.405414  0.726283  1.595220
H    0.575817  -1.143780  -0.294017
H    -0.407205  0.113409  -0.509838
H    -0.586137  0.643967  1.640239
C    -0.469864  -1.491890  1.937637
C    -0.849164  -1.547935  3.426436
C    -1.996036  -2.520715  3.743402
C    -2.485963  -2.336832  5.187887
N    -2.901074  -0.946843  5.412900
H    0.212311  -2.319337  1.682082
H    -1.379537  -1.634234  1.334723
H    -1.218454  -0.566772  3.794868
H    0.019511  -1.858522  4.035236
H    -1.683220  -3.562162  3.581448
H    -2.830666  -2.324033  3.050721
H    -1.666285  -2.567329  5.884423
H    -3.278617  -3.077517  5.384804
H    -2.882211  -0.717358  6.405571
H    -3.863013  -0.799550  5.105264
O    1.430876  0.275882  3.505300
H    0.615014  -0.142274  3.885679
Sr    2.644465  1.147190  -0.624281
25
Lattice="100 0 0 0 100 0 0 0 100" Properties=species:S:1:pos:R:3
N    0.770240  1.194864  1.381875
C    0.262268  0.240306  2.424300
C    1.439441  -0.239564  3.254196
O    2.605152  -0.201977  2.798451
H    0.095359  1.177848  0.608327
H    0.700179  2.150456  1.751662
H    -0.461971  0.746155  3.081131
C    -0.433143  -0.962889  1.738873
C    -1.019028  -2.040515  2.660213
C    -2.035795  -1.548988  3.706047
C    -3.165264  -0.658578  3.156938
N    -3.666822  -1.174026  1.880166
H    0.282646  -1.430090  1.039135
H    -1.264526  -0.554019  1.139507
H    -0.223723  -2.624606  3.148209
H    -1.528301  -2.746647  1.991979
H    -1.558921  -0.999175  4.545393
H    -2.465631  -2.439943  4.186340
H    -2.791386  0.363001  2.970697
H    -3.931279  -0.552218  3.945057
H    -4.148228  -2.065645  2.013646
H    -4.366177  -0.540185  1.492517
O    1.257711  -0.750308  4.437803
H    0.308609  -0.778583  4.698106
Sr    3.262231  0.661193  0.786224
25
Lattice="100 0 0 0 100 0 0 0 100" Properties=species:S:1:pos:R:3
N    1.317900  0.157145  0.728932
C    0.494126  -0.100754  1.961328
C    1.439643  -0.477538  3.103295
O    2.671089  -0.283588  3.014714
H    1.245723  -0.697115  0.157608
H    0.825446  0.863632  0.172260
H    0.053268  0.863886  2.269956
C    -0.631690  -1.127209  1.733823
C    -0.125944  -2.506413  1.301380
C    -1.205159  -3.595798  1.336618
C    -0.602765  -4.993717  1.144067
N    0.403556  -5.265962  2.181581
H    -1.337498  -0.704179  1.002759
H    -1.231423  -1.211326  2.658056
H    0.694484  -2.855975  1.955297
H    0.281542  -2.466091  0.273507
H    -1.973611  -3.411573  0.571613
H    -1.720948  -3.559399  2.311186
H    -0.104031  -5.045131  0.164311
H    -1.423593  -5.729415  1.112665
H    -0.050357  -5.570753  3.044360
H    1.002754  -6.041275  1.899481
O    0.978383  -0.956109  4.222433
H    0.012882  -1.122656  4.196217
Sr    3.845871  0.562919  1.252397
25
Lattice="100 0 0 0 100 0 0 0 100" Properties=species:S:1:pos:R:3
N    0.577599  0.578063  2.001446
C    -0.255055  -0.366813  2.826087
C    0.390670  -0.506547  4.199715
O    1.325193  0.243821  4.559314
H    1.112689  -0.001080  1.339761
H    -0.062950  1.087560  1.383318
H    -1.227517  0.126464  3.004295
C    -0.516340  -1.718566  2.123216
C    -1.195525  -1.563269  0.761192
C    -1.436991  -2.897395  0.047488
C    -1.745280  -2.678235  -1.441563
N    -0.615413  -2.012792  -2.105980
H    -1.157119  -2.341813  2.771935
H    0.438093  -2.263325  2.021439
H    -0.568917  -0.967455  0.074119
H    -2.149609  -1.023036  0.883467
H    -2.259176  -3.453461  0.521109
H    -0.538668  -3.531728  0.132463
H    -2.629823  -2.031977  -1.540713
H    -2.014452  -3.647281  -1.893053
H    -0.920042  -1.560948  -2.967403
H    0.091701  -2.696009  -2.380508
O    -0.032211  -1.397886  5.052197
H    -0.735507  -1.974251  4.686488
Sr    2.246978  1.995437  3.424160
25
Lattice="100 0 0 0 100 0 0 0 100" Properties=species:S:1:pos:R:3
N    -0.452321  -1.032957  -0.242419
C    0.124727  -0.556175  1.060791
C    1.451434  0.129014  0.785597
O    2.075564  -0.074243  -0.281491
H    -1.026736  -1.857985  -0.034372
H    -1.132960  -0.336343  -0.567932
H    -0.556527  0.170669  1.529665
C    0.315607  -1.751134  2.035809
C    0.915844  -1.430109  3.408888
C    0.199588  -0.340969  4.218347
C    0.556950  -0.428952  5.718424
N    0.153302  -1.729536  6.242476
H    0.929413  -2.519370  1.533559
H    -0.689328  -2.181435  2.177157
H    1.993579  -1.216513  3.327113
H    0.843053  -2.347856  4.014224
H    -0.893123  -0.445455  4.108028
H    0.426148  0.696344  3.883423
H    0.102280  0.429396  6.240458
H    1.645604  -0.324655  5.833975
H    0.753412  -2.031805  7.006883
H    -0.801298  -1.715550  6.599020
O    1.986941  0.909971  1.676202
H    1.447481  0.960440  2.503317
Sr    1.411457  -1.337256  -2.061244
25
Lattice="100 0 0 0 100 0 0 0 100" Properties=species:S:1:pos:R:3
N    -0.185845  -0.482248  -0.512968
C    0.369833  -0.565461  0.877487
C    1.795654  -1.074291  0.799073
O    2.171469  -1.774950  -0.167973
H    -1.208289  -0.534081  -0.419244
H    -0.020126  0.464360  -0.874646
H    0.347885  0.425519  1.359292
C    -0.466391  -1.548441  1.741992
C    -1.899615  -1.067707  1.981384
C    -2.661384  -1.939165  2.988128
C    -3.969506  -1.263923  3.435731
N    -3.694939  0.023484  4.072023
H    0.041386  -1.667474  2.710926
H    -0.446717  -2.548529  1.270064
H    -2.476893  -1.040365  1.038402
H    -1.892437  -0.039506  2.380585
H    -2.027921  -2.106300  3.874805
H    -2.883074  -2.932066  2.568821
H    -4.516888  -1.972949  4.080891
H    -4.609832  -1.085378  2.559015
H    -4.508108  0.636034  4.045829
H    -3.441656  -0.090040  5.053569
O    2.647671  -0.865185  1.767445
H    2.300059  -0.294943  2.482987
Sr    0.982321  -2.239671  -2.065531
25
Lattice="100 0 0 0 100 0 0 0 100" Properties=species:S:1:pos:R:3
N    0.221319  0.295229  0.179682
C    -0.321692  -0.031425  1.536124
C    0.710822  0.348643  2.578557
O    1.926289  0.389668  2.286834
H    -0.065071  1.248680  -0.071047
H    -0.287299  -0.302917  -0.485015
H    -1.262486  0.511818  1.718244
C    -0.593219  -1.558218  1.646787
C    -1.671060  -2.070928  0.688972
C    -3.066504  -1.471916  0.885400
C    -4.142900  -2.342249  0.208090
N    -4.101202  -3.700768  0.745002
H    -0.891578  -1.780733  2.682308
H    0.360487  -2.095083  1.485959
H    -1.764240  -3.158420  0.851171
H    -1.355947  -1.970746  -0.367494
H    -3.141314  -0.444211  0.492392
H    -3.291892  -1.415806  1.964516
H    -3.940268  -2.392896  -0.871972
H    -5.120872  -1.843790  0.319073
H    -4.640157  -3.786082  1.606456
H    -4.479815  -4.379906  0.087716
O    0.373637  0.567876  3.821096
H    -0.591909  0.538906  3.979022
Sr    2.832530  0.096750  0.201019
25
Lattice="100 0 0 0 100 0 0 0 100" Properties=species:S:1:pos:R:3
N    0.529821  0.888792  -0.028605
C    0.833922  0.266740  1.310720
C    2.280115  -0.224173  1.290783
O    3.037476  0.043045  0.326314
H    -0.019280  0.197679  -0.556038
H    -0.141532  1.647163  0.132753
H    0.799352  1.078094  2.058956
C    -0.187931  -0.832511  1.726573
C    -0.600806  -0.833425  3.207129
C    0.473131  -1.150620  4.250377
C    -0.086992  -1.079364  5.692793
N    -0.523890  0.282687  6.000351
H    0.185468  -1.821474  1.415350
H    -1.098617  -0.652297  1.135158
H    -1.405413  -1.577260  3.305750
H    -1.046663  0.139291  3.466800
H    1.277685  -0.381845  4.242519
H    0.910051  -2.153896  4.089517
H    0.681927  -1.448755  6.387335
H    -0.932836  -1.777859  5.765807
H    -1.447785  0.295659  6.426064
H    0.106233  0.739295  6.656791
O    2.760822  -0.917831  2.271693
H    2.107996  -1.052165  3.016735
Sr    2.670672  1.420290  -1.439846
25
Lattice="100 0 0 0 100 0 0 0 100" Properties=species:S:1:pos:R:3
N    0.358896  1.332537  0.785727
C    0.289668  0.432409  1.990907
C    1.712272  0.090798  2.418704
O    2.693449  0.735856  1.980965
H    0.186877  0.740831  -0.038230
H    -0.463097  1.945323  0.810922
H    -0.115235  1.033582  2.824562
C    -0.642333  -0.784646  1.772918
C    -0.970262  -1.646618  3.003714
C    -1.507125  -0.906913  4.234633
C    -2.225160  -1.881380  5.191337
N    -3.319086  -2.550808  4.491800
H    -0.225973  -1.414079  0.969006
H    -1.591200  -0.373876  1.395047
H    -0.140902  -2.337297  3.273504
H    -1.762446  -2.352969  2.700709
H    -2.232818  -0.142398  3.907754
H    -0.718700  -0.373939  4.794585
H    -2.537320  -1.326304  6.091641
H    -1.509661  -2.644977  5.530895
H    -3.509748  -3.471851  4.881007
H    -4.186728  -2.018723  4.547156
O    1.927023  -0.850349  3.285210
H    1.091408  -1.340761  3.502516
Sr    2.705579  2.475621  0.512490
25
Lattice="100 0 0 0 100 0 0 0 100" Properties=species:S:1:pos:R:3
N    0.032398  -0.305750  0.152866
C    0.056632  -0.345015  1.658749
C    1.508806  -0.418892  2.114707
O    2.451878  -0.182697  1.324117
H    -0.204866  -1.255760  -0.163142
H    -0.787483  0.243896  -0.125682
H    -0.299542  0.637928  2.015785
C    -0.866488  -1.441007  2.235559
C    -1.155851  -1.400070  3.747614
C    -1.693192  -0.071953  4.305967
C    -2.924590  0.472638  3.562845
N    -3.888322  -0.595660  3.292929
H    -0.466569  -2.429914  1.958156
H    -1.841759  -1.334873  1.734978
H    -0.304892  -1.765090  4.361463
H    -1.910655  -2.181883  3.910312
H    -0.917539  0.713382  4.330257
H    -1.951983  -0.242961  5.361272
H    -2.626313  0.897188  2.586935
H    -3.324761  1.323697  4.142086
H    -4.294954  -0.944637  4.163174
H    -4.672761  -0.243265  2.744239
O    1.794069  -0.687550  3.352064
H    0.984426  -0.928502  3.870047
Sr    2.345348  0.366255  -0.881943
25
Lattice="100 0 0 0 100 0 0 0 100" Properties=species:S:1:pos:R:3
N    0.379608  0.354470  0.148416
C    0.138302  -0.144772  1.545737
C    1.493669  -0.291390  2.235783
O    2.516098  0.256064  1.771237
H    0.380522  -0.468525  -0.469152
H    -0.462879  0.862837  -0.141415
H    -0.369635  0.671754  2.091338
C    -0.757106  -1.397474  1.621674
C    -2.141313  -1.195157  0.994148
C    -3.101626  -2.355901  1.278721
C    -4.528565  -2.049837  0.800416
N    -5.057319  -0.859474  1.468967
H    -0.911531  -1.653634  2.685576
H    -0.232939  -2.256509  1.169094
H    -2.052706  -1.073054  -0.099056
H    -2.605690  -0.273315  1.383548
H    -3.123559  -2.553115  2.363732
H    -2.748418  -3.281732  0.800130
H    -5.146422  -2.952520  0.949390
H    -4.519066  -1.856548  -0.282667
H    -5.843691  -0.460814  0.958769
H    -5.391211  -1.074014  2.408937
O    1.611215  -0.957290  3.349666
H    0.774287  -1.388169  3.623826
Sr    2.696045  1.564676  -0.102686
25
Lattice="100 0 0 0 100 0 0 0 100" Properties=species:S:1:pos:R:3
N    0.496180  -0.903506  -0.365392
C    -0.002519  -0.427748  0.970263
C    1.148138  -0.478254  1.965094
O    2.149218  -1.200249  1.753831
H    0.714135  -0.079970  -0.938723
H    -0.298129  -1.335659  -0.851058
H    -0.348512  0.614074  0.890163
C    -1.192007  -1.307211  1.443661
C    -1.781616  -0.972847  2.822774
C    -2.186899  0.491403  3.022356
C    -2.847591  0.767314  4.381389
N    -2.937664  2.203935  4.605577
H    -0.876947  -2.364612  1.425757
H    -1.973315  -1.189120  0.675726
H    -1.093095  -1.293829  3.620963
H    -2.671013  -1.607724  2.946483
H    -2.855935  0.814652  2.207335
H    -1.332114  1.203405  2.961343
H    -2.222971  0.337738  5.179067
H    -3.815146  0.231242  4.419604
H    -3.721534  2.624160  4.106423
H    -3.060001  2.423001  5.592740
O    1.099598  0.202842  3.070610
H    0.257298  0.715489  3.163350
Sr    2.655150  -2.387301  -0.129241
25
Lattice="100 0 0 0 100 0 0 0 100" Properties=species:S:1:pos:R:3
N    -0.128335  1.004334  -0.599679
C    -0.488706  0.850448  0.846941
C    0.267085  1.903203  1.640065
O    1.363594  2.338507  1.226719
H    -0.366027  0.111339  -1.054879
H    -0.767589  1.684639  -1.028329
H    -1.574450  0.970841  0.993548
C    -0.058052  -0.546300  1.374239
C    -0.948411  -1.719055  0.947853
C    -1.040961  -2.050028  -0.546321
C    -1.585822  -3.483216  -0.761532
N    -0.698835  -4.460040  -0.137278
H    -0.029812  -0.507605  2.473727
H    0.989192  -0.722744  1.058775
H    -1.958929  -1.572854  1.361031
H    -0.539292  -2.617210  1.438652
H    -0.036340  -2.008167  -1.011808
H    -1.704324  -1.353795  -1.091581
H    -1.736427  -3.647506  -1.840498
H    -2.579959  -3.548291  -0.296805
H    -1.214730  -5.221738  0.297133
H    -0.056915  -4.878752  -0.807719
O    -0.159440  2.322902  2.800253
H    -1.031555  1.959716  3.056780
Sr    2.341535  1.805184  -0.782556
25
Lattice="100 0 0 0 100 0 0 0 100" Properties=species:S:1:pos:R:3
N    0.943747  0.160635  0.208017
C    1.326775  -0.744772  1.345210
C    2.413837  -1.695981  0.856566
O    3.034908  -1.477701  -0.206491
H    0.080210  -0.220775  -0.201401
H    0.633880  1.047659  0.620270
H    1.822075  -0.112080  2.104686
C    0.124446  -1.445865  2.011013
C    -0.929316  -0.485657  2.578120
C    -0.412467  0.509389  3.621367
C    -1.566499  1.106528  4.455677
N    -2.262623  0.049186  5.178938
H    0.495987  -2.059398  2.851444
H    -0.331534  -2.146324  1.291385
H    -1.701537  -1.100392  3.065052
H    -1.449372  0.045474  1.762569
H    0.152244  1.342401  3.164209
H    0.282724  0.000962  4.311935
H    -2.282833  1.596954  3.780415
H    -1.157077  1.897778  5.106583
H    -1.838934  -0.145116  6.084890
H    -3.243302  0.268164  5.338465
O    2.756684  -2.740431  1.556378
H    2.196438  -2.865719  2.351160
Sr    2.775884  0.262696  -1.666297
25
Lattice="100 0 0 0 100 0 0 0 100" Properties=species:S:1:pos:R:3
N    0.197023  -0.542539  0.340704
C    0.650889  -0.522225  1.770133
C    1.735954  -1.576891  1.935126
O    1.775887  -2.567129  1.174567
H    -0.748879  -0.131421  0.326475
H    0.765367  0.130007  -0.188523
H    1.052070  0.470873  2.031716
C    -0.507331  -0.867271  2.744048
C    -1.576201  0.225233  2.921770
C    -2.461068  0.522608  1.706322
C    -3.683383  1.406802  2.027154
N    -4.451954  1.652684  0.811595
H    -0.066111  -1.092187  3.726798
H    -0.975848  -1.810998  2.408011
H    -1.095082  1.149812  3.277792
H    -2.217382  -0.110602  3.751182
H    -2.834116  -0.419751  1.263572
H    -1.918161  1.071746  0.914547
H    -3.326921  2.365712  2.429058
H    -4.266932  0.927467  2.833503
H    -5.234255  1.007055  0.717784
H    -4.841957  2.592604  0.796050
O    2.607717  -1.515205  2.904929
H    2.537681  -0.705663  3.450894
Sr    0.457997  -2.915125  -0.679629
25
Lattice="100 0 0 0 100 0 0 0 100" Properties=species:S:1:pos:R:3
N    -0.718182  1.606354  0.603078
C    -0.296262  0.573414  1.608335
C    1.142367  0.867891  2.019602
O    1.654352  1.988427  1.806281
H    -1.738407  1.696198  0.677998
H    -0.582424  1.198535  -0.331437
H    -0.892994  0.763676  2.520005
C    -0.553716  -0.881989  1.167557
C    -2.018735  -1.167954  0.793153
C    -3.036201  -0.770909  1.864375
C    -4.477621  -1.174749  1.515422
N    -5.411763  -0.575443  2.459203
H    -0.286922  -1.549391  2.006414
H    0.116473  -1.140188  0.331493
H    -2.091156  -2.245175  0.584737
H    -2.265978  -0.679845  -0.164771
H    -3.055075  0.323277  2.029222
H    -2.758455  -1.218722  2.833783
H    -4.532578  -2.278932  1.459081
H    -4.724431  -0.799696  0.510747
H    -6.362986  -0.568408  2.095011
H    -5.434159  -1.073690  3.348888
O    1.860916  -0.019107  2.648835
H    1.404087  -0.880978  2.744912
Sr    0.703305  3.802795  0.783562
25
Lattice="100 0 0 0 100 0 0 0 100" Properties=species:S:1:pos:R:3
N    1.014250  -1.448806  1.930947
C    -0.080389  -0.839654  2.753618
C    0.234756  -1.051184  4.223337
O    1.017353  -1.952629  4.590790
H    1.673379  -0.706503  1.669188
H    0.589791  -1.724027  1.036174
H    -0.151644  0.240478  2.546318
C    -1.449113  -1.494162  2.428560
C    -1.911563  -1.275646  0.978816
C    -2.032204  0.190333  0.560881
C    -2.651251  0.371748  -0.835284
N    -2.601711  1.771741  -1.226921
H    -2.199994  -1.073801  3.114196
H    -1.395677  -2.571604  2.662210
H    -2.886789  -1.777641  0.885976
H    -1.258992  -1.818844  0.269396
H    -1.048963  0.690730  0.540607
H    -2.644850  0.736070  1.298605
H    -3.669767  -0.063393  -0.835040
H    -2.066652  -0.205331  -1.567582
H    -2.687242  1.894671  -2.233845
H    -3.329037  2.331176  -0.782915
O    -0.342472  -0.331081  5.147816
H    -0.925389  0.372077  4.795860
Sr    2.294308  -3.322600  3.262776
25
Lattice="100 0 0 0 100 0 0 0 100" Properties=species:S:1:pos:R:3
N    1.023719  0.160652  0.509680
C    0.615605  -0.355030  1.862052
C    1.843917  -0.959344  2.534950
O    2.993798  -0.752531  2.087362
H    0.746160  -0.549125  -0.181300
H    0.418927  0.958468  0.287325
H    0.365444  0.523494  2.483897
C    -0.630204  -1.271922  1.797167
C    -1.293707  -1.648465  3.137802
C    -1.602128  -0.474171  4.071903
C    -2.398665  -0.888178  5.320808
N    -2.552007  0.250061  6.214523
H    -0.377592  -2.183271  1.231089
H    -1.374442  -0.723741  1.199745
H    -0.728699  -2.444636  3.668799
H    -2.227493  -2.171949  2.881776
H    -2.171057  0.291778  3.518645
H    -0.685390  0.025942  4.432307
H    -1.844173  -1.671358  5.859670
H    -3.354352  -1.346756  5.001010
H    -3.309603  0.870484  5.931448
H    -2.732213  -0.037308  7.174363
O    1.723664  -1.659472  3.623094
H    0.776867  -1.810291  3.862574
Sr    3.624052  0.526810  0.302666
25
Lattice="100 0 0 0 100 0 0 0 100" Properties=species:S:1:pos:R:3
N    1.322030  -0.548574  0.368145
C    1.013609  -0.820225  1.815309
C    1.922034  -1.960535  2.280706
O    2.921452  -2.298481  1.610161
H    0.615589  -1.059825  -0.178736
H    1.068789  0.430566  0.189170
H    1.361947  0.058346  2.389880
C    -0.488260  -1.022556  2.104490
C    -1.356203  0.240853  2.028460
C    -1.532050  0.909710  0.659562
C    -2.769768  1.836620  0.648983
N    -3.977575  1.068399  0.925605
H    -0.606736  -1.426911  3.125501
H    -0.875751  -1.807559  1.431921
H    -0.992408  0.976991  2.763768
H    -2.366816  -0.049877  2.355558
H    -1.672552  0.145481  -0.126020
H    -0.655990  1.522361  0.375070
H    -2.795236  2.380650  -0.310371
H    -2.647900  2.596350  1.434415
H    -4.676018  1.614976  1.424015
H    -4.415334  0.715359  0.076347
O    1.713938  -2.574422  3.409799
H    0.891751  -2.280673  3.856554
Sr    3.683313  -1.399158  -0.350574
25
Lattice="100 0 0 0 100 0 0 0 100" Properties=species:S:1:pos:R:3
N    -0.105776  0.393861  0.679141
C    0.170042  0.003605  2.099737
C    1.644254  -0.339677  2.226697
O    2.301340  -0.714331  1.232014
H    -1.102109  0.210195  0.509093
H    -0.027215  1.414450  0.598892
H    -0.077648  0.834265  2.780914
C    -0.668388  -1.238403  2.503226
C    -2.176917  -0.971844  2.587536
C    -2.951607  -2.233136  2.986715
C    -4.465027  -1.990893  3.123346
N    -5.144445  -3.238583  3.415038
H    -0.311044  -1.596491  3.480302
H    -0.455731  -2.056204  1.791276
H    -2.572680  -0.608871  1.620978
H    -2.362327  -0.165389  3.315229
H    -2.559145  -2.615540  3.942933
H    -2.797421  -3.032193  2.245643
H    -4.860638  -1.604518  2.172070
H    -4.637997  -1.199823  3.880290
H    -5.048936  -3.541404  4.382539
H    -6.130647  -3.229961  3.167113
O    2.248300  -0.320814  3.386366
H    1.686839  0.001435  4.120086
Sr    1.623753  -0.737121  -0.961816
25
Lattice="100 0 0 0 100 0 0 0 100" Properties=species:S:1:pos:R:3
N    0.893965  0.316387  0.427681
C    0.321550  0.113664  1.803809
C    1.480268  -0.158256  2.763324
O    2.662297  0.064486  2.425428
H    0.788978  -0.573141  -0.077981
H    0.269610  0.953575  -0.077964
H    -0.085764  1.087881  2.129787
C    -0.826017  -0.924233  1.826768
C    -1.662104  -1.008684  3.117327
C    -2.969662  -1.784448  2.894443
C    -3.795627  -1.956736  4.179153
N    -4.992360  -2.728419  3.904035
H    -0.424927  -1.917937  1.568895
H    -1.506652  -0.640487  1.009436
H    -1.890667  0.001876  3.495209
H    -1.121881  -1.551310  3.921666
H    -2.755001  -2.781615  2.482691
H    -3.572362  -1.253901  2.139713
H    -4.001027  -0.959073  4.618338
H    -3.201705  -2.509248  4.922424
H    -5.376141  -3.190881  4.724201
H    -5.729550  -2.199351  3.442417
O    1.253001  -0.578949  3.973045
H    0.295149  -0.772492  4.123199
Sr    3.466561  0.919052  0.454917
25
Lattice="100 0 0 0 100 0 0 0 100" Properties=species:S:1:pos:R:3
N    -0.304043  0.318316  0.632736
C    0.016787  0.117064  2.087605
C    1.530875  0.271621  2.253811
O    2.215424  0.820542  1.364182
H    -0.337229  -0.619296  0.209713
H    -1.289189  0.613857  0.589470
H    -0.399457  0.987723  2.629684
C    -0.601545  -1.164333  2.687416
C    -2.094817  -1.054648  3.042644
C    -3.039140  -0.678563  1.897692
C    -4.529027  -0.754603  2.274224
N    -5.347411  -0.289742  1.158995
H    -0.066336  -1.445077  3.610807
H    -0.420923  -1.998113  1.987548
H    -2.211867  -0.336206  3.870009
H    -2.394444  -2.030608  3.452281
H    -2.866873  -1.331273  1.023411
H    -2.882636  0.366064  1.565929
H    -4.711216  -0.099818  3.138381
H    -4.761212  -1.783647  2.605543
H    -5.574633  -1.045292  0.513327
H    -6.232047  0.098339  1.481100
O    2.138015  -0.099679  3.344455
H    1.542043  -0.548557  3.980332
Sr    1.496605  1.713010  -0.623592
25
Lattice="100 0 0 0 100 0 0 0 100" Properties=species:S:1:pos:R:3
N    0.598877  -0.058373  0.160412
C    0.317053  0.051153  1.630123
C    1.619838  0.411553  2.329767
O    2.718278  0.090268  1.832058
H    -0.128092  -0.657546  -0.246600
H    0.436430  0.858568  -0.273095
H    -0.433195  0.835591  1.819694
C    -0.228482  -1.297510  2.168809
C    -0.625548  -1.318976  3.649432
C    -1.332834  -2.628071  4.025628
C    -1.718912  -2.692749  5.511073
N    -2.330654  -3.972488  5.817124
H    0.514120  -2.089800  1.968046
H    -1.116065  -1.531597  1.558344
H    -1.296747  -0.468761  3.863550
H    0.264130  -1.202184  4.289478
H    -0.685578  -3.489420  3.800534
H    -2.238853  -2.746170  3.409326
H    -2.362359  -1.823364  5.757873
H    -0.813235  -2.596089  6.127974
H    -2.300017  -4.210223  6.805534
H    -3.288530  -4.062084  5.483186
O    1.623638  1.020436  3.485173
H    0.727520  1.235845  3.815146
Sr    3.103324  -0.778416  -0.269499
25
Lattice="100 0 0 0 100 0 0 0 100" Properties=species:S:1:pos:R:3
N    0.270046  0.260529  0.039726
C    0.371532  -0.420073  1.374517
C    1.821162  -0.871437  1.565639
O    2.734116  -0.427802  0.840697
H    -0.089804  -0.433408  -0.628989
H    -0.487665  0.948472  0.099501
H    0.216778  0.359256  2.143165
C    -0.672010  -1.534328  1.593670
C    -2.129127  -1.054007  1.537055
C    -3.113991  -2.183471  1.860598
C    -4.582116  -1.736681  1.796275
N    -5.463497  -2.859234  2.054448
H    -0.512450  -1.982414  2.590547
H    -0.500338  -2.344530  0.864975
H    -2.362344  -0.657148  0.534261
H    -2.266599  -0.219602  2.245540
H    -2.899957  -2.578237  2.867507
H    -2.977573  -3.022562  1.161677
H    -4.805766  -1.359169  0.787258
H    -4.734787  -0.885574  2.491578
H    -5.487899  -3.153962  3.028796
H    -6.414007  -2.718871  1.721382
O    2.147887  -1.697818  2.520757
H    1.373295  -2.029357  3.020726
Sr    2.605499  1.107667  -0.867460
25
Lattice="100 0 0 0 100 0 0 0 100" Properties=species:S:1:pos:R:3
N    -0.193669  0.693303  0.724167
C    0.270686  0.024742  1.986335
C    1.762605  -0.279364  1.838761
O    2.442241  0.255282  0.939079
H    -0.618516  -0.033584  0.133200
H    -0.986601  1.296071  0.967045
H    0.216039  0.784254  2.787869
C    -0.583215  -1.187996  2.409350
C    -2.056294  -0.854795  2.685345
C    -2.815611  -2.057677  3.256628
C    -4.293146  -1.751255  3.546865
N    -4.938408  -2.898922  4.152940
H    -0.163519  -1.611054  3.339376
H    -0.497333  -1.981231  1.647645
H    -2.554499  -0.519821  1.759658
H    -2.111296  -0.011943  3.395533
H    -2.344086  -2.392532  4.192983
H    -2.751651  -2.904896  2.554162
H    -4.784745  -1.410192  2.611871
H    -4.359098  -0.913910  4.257105
H    -5.782854  -2.671356  4.671346
H    -5.130075  -3.662611  3.507724
O    2.374388  -1.070760  2.676342
H    1.768339  -1.478461  3.329368
Sr    1.786132  1.783174  -0.648491
25
Lattice="100 0 0 0 100 0 0 0 100" Properties=species:S:1:pos:R:3
N    0.392301  0.278669  0.083217
C    0.184640  0.003744  1.544762
C    1.554369  -0.197443  2.194352
O    2.604490  0.120917  1.601295
H    0.249140  -0.614530  -0.408038
H    -0.389844  0.859883  -0.235975
H    -0.198345  0.935896  1.997255
C    -0.826316  -1.125240  1.833286
C    -0.438592  -2.510815  1.301511
C    -1.445986  -3.586511  1.727126
C    -1.102080  -4.984721  1.194218
N    -2.040813  -5.962944  1.708671
H    -1.798818  -0.811488  1.424233
H    -1.004434  -1.173530  2.922531
H    0.567530  -2.792276  1.659966
H    -0.381749  -2.500387  0.197129
H    -2.453599  -3.302056  1.382787
H    -1.497353  -3.638883  2.825344
H    -0.097075  -5.270325  1.539783
H    -1.055655  -4.950642  0.085178
H    -2.966228  -5.911683  1.286828
H    -1.701793  -6.920272  1.655876
O    1.653674  -0.655845  3.412046
H    0.788726  -0.907628  3.797082
Sr    2.830318  1.118483  -0.460591
25
Lattice="100 0 0 0 100 0 0 0 100" Properties=species:S:1:pos:R:3
N    0.320581  0.602016  0.360130
C    0.165348  0.333665  1.831619
C    1.550809  0.407783  2.475791
O    2.515821  0.916793  1.866445
H    -0.555696  1.017898  0.027021
H    0.347500  -0.310760  -0.113279
H    -0.381999  1.194096  2.258304
C    -0.643500  -0.948344  2.131219
C    -1.074026  -1.143299  3.601068
C    -2.276510  -2.089974  3.761041
C    -1.999410  -3.549538  3.378174
N    -3.201732  -4.340783  3.557610
H    -0.083799  -1.824350  1.767097
H    -1.558421  -0.883388  1.522273
H    -1.341101  -0.170618  4.045623
H    -0.253140  -1.580801  4.207724
H    -3.123767  -1.713499  3.167951
H    -2.598044  -2.050122  4.812376
H    -1.125043  -3.914501  3.959714
H    -1.718177  -3.621919  2.315592
H    -3.146311  -5.261551  3.128341
H    -3.473416  -4.449671  4.533669
O    1.738607  -0.010433  3.691929
H    0.926919  -0.433694  4.067758
Sr    2.560718  1.875260  -0.215925
25
Lattice="100 0 0 0 100 0 0 0 100" Properties=species:S:1:pos:R:3
N    0.278378  0.225546  0.249707
C    0.327033  -0.151053  1.699496
C    1.638622  -0.873627  1.964919
O    2.247576  -1.452480  1.042215
H    -0.714893  0.301434  -0.002446
H    0.630156  1.184899  0.148939
H    0.267795  0.750888  2.330886
C    -0.845734  -1.095063  2.068013
C    -2.225162  -0.423229  1.986620
C    -3.379144  -1.381506  2.319867
C    -3.468980  -1.793499  3.796238
N    -4.567878  -2.724548  3.979956
H    -0.677194  -1.472154  3.087069
H    -0.809988  -1.983559  1.412177
H    -2.403206  -0.023224  0.972785
H    -2.246204  0.445712  2.664276
H    -3.318355  -2.290568  1.701246
H    -4.318681  -0.884824  2.034495
H    -3.540398  -0.878129  4.420520
H    -2.549698  -2.313687  4.109758
H    -4.548508  -3.191267  4.884118
H    -5.483215  -2.293112  3.858244
O    2.130768  -0.961454  3.172237
H    1.620291  -0.467295  3.845288
Sr    1.761228  -1.395265  -1.207741
25
Lattice="100 0 0 0 100 0 0 0 100" Properties=species:S:1:pos:R:3
N    0.778130  0.506989  1.018363
C    -0.083174  0.054175  2.162836
C    0.807260  -0.125395  3.392634
O    1.967794  0.331336  3.423847
H    0.988386  -0.331543  0.459013
H    0.191895  1.073779  0.396563
H    -0.743193  0.901017  2.423009
C    -0.964481  -1.168530  1.836092
C    -0.192965  -2.456779  1.514044
C    -1.104190  -3.629778  1.120491
C    -1.986044  -4.163926  2.259222
N    -2.780433  -5.278764  1.784434
H    -1.617269  -0.890481  0.994115
H    -1.667422  -1.330179  2.671215
H    0.435441  -2.751532  2.372878
H    0.501594  -2.282530  0.672405
H    -0.465977  -4.448320  0.756094
H    -1.747758  -3.346111  0.274093
H    -2.691071  -3.387827  2.597204
H    -1.339541  -4.406590  3.131466
H    -2.234828  -6.116048  1.587609
H    -3.552564  -5.521654  2.400311
O    0.351249  -0.712525  4.465111
H    -0.553293  -1.070023  4.348244
Sr    3.065842  1.540029  1.804825
25
Lattice="100 0 0 0 100 0 0 0 100" Properties=species:S:1:pos:R:3
N    0.190183  0.081420  0.145736
C    0.081200  0.041539  1.645738
C    1.401712  0.543362  2.232297
O    2.246433  1.121379  1.515253
H    0.398853  -0.876148  -0.166635
H    -0.748139  0.255270  -0.229474
H    -0.658157  0.809588  1.936947
C    -0.409275  -1.327187  2.171232
C    -0.762609  -1.408293  3.670434
C    -1.623137  -2.641241  4.008676
C    -3.101004  -2.498207  3.619042
N    -3.793356  -3.753496  3.844393
H    0.334337  -2.101580  1.921717
H    -1.315107  -1.564148  1.593360
H    -1.294423  -0.496322  3.993888
H    0.153163  -1.505925  4.286030
H    -1.556296  -2.819040  5.091687
H    -1.207098  -3.538131  3.525548
H    -3.197767  -2.262372  2.546269
H    -3.532684  -1.634906  4.167910
H    -3.861357  -4.002529  4.830423
H    -4.727385  -3.772942  3.440732
O    1.647807  0.426852  3.503177
H    0.947705  -0.093011  3.970449
Sr    2.136795  1.646889  -0.710855
25
Lattice="100 0 0 0 100 0 0 0 100" Properties=species:S:1:pos:R:3
N    1.055863  -0.641644  0.383600
C    0.423224  -0.277235  1.695041
C    1.489831  -0.397233  2.776098
O    2.445874  -1.187608  2.637716
H    0.301134  -0.930041  -0.249203
H    1.429945  0.211998  -0.048327
H    0.044041  0.756956  1.664720
C    -0.758221  -1.231975  1.998348
C    -1.522335  -0.956481  3.301856
C    -2.789110  -1.818022  3.438494
C    -3.959390  -1.380942  2.547970
N    -5.046044  -2.338845  2.651297
H    -0.387023  -2.272341  2.002048
H    -1.447090  -1.142878  1.143278
H    -1.803855  0.110734  3.347414
H    -0.873370  -1.158830  4.167218
H    -3.110591  -1.782404  4.489644
H    -2.556435  -2.873908  3.229546
H    -3.653529  -1.352111  1.488863
H    -4.244034  -0.342033  2.816327
H    -5.460705  -2.372913  3.582034
H    -5.788334  -2.173060  1.974678
O    1.412107  0.283070  3.887027
H    0.632771  0.874311  3.929816
Sr    3.021781  -2.364829  0.742466
25
Lattice="100 0 0 0 100 0 0 0 100" Properties=species:S:1:pos:R:3
N    0.092558  0.350057  0.088817
C    0.021991  0.030214  1.554948
C    1.438238  0.104987  2.129537
O    2.364986  0.647522  1.494364
H    -0.806404  0.763134  -0.180827
H    0.106383  -0.551123  -0.408401
H    -0.514597  0.864402  2.041756
C    -0.718769  -1.283109  1.872102
C    -0.071487  -2.543900  1.277875
C    -0.675082  -3.851415  1.814034
C    -2.140212  -4.096901  1.423737
N    -2.595316  -5.351316  1.989755
H    -1.757144  -1.167443  1.529267
H    -0.813722  -1.386096  2.968245
H    1.010546  -2.548271  1.495852
H    -0.167641  -2.540572  0.176441
H    -0.590769  -3.882626  2.911407
H    -0.063831  -4.686152  1.440019
H    -2.232370  -4.039119  0.317317
H    -2.786074  -3.304083  1.831815
H    -3.606745  -5.458474  1.982891
H    -2.170206  -6.172552  1.562695
O    1.697384  -0.343020  3.326846
H    0.926890  -0.778917  3.746713
Sr    2.278871  1.666637  -0.564022
25
Lattice="100 0 0 0 100 0 0 0 100" Properties=species:S:1:pos:R:3
N    0.855328  1.616528  0.304452
C    0.760904  0.908512  1.626220
C    1.423870  1.796077  2.682248
O    1.644985  3.003441  2.459617
H    1.676081  1.236659  -0.186067
H    0.067909  1.301315  -0.271644
H    -0.309214  0.896921  1.904455
C    1.272642  -0.544612  1.602696
C    0.519359  -1.452707  0.616565
C    1.005182  -2.909742  0.643246
C    0.605094  -3.698319  1.897839
N    1.162702  -5.035942  1.841411
H    1.160866  -0.975573  2.612920
H    2.353784  -0.551167  1.383093
H    0.645440  -1.071683  -0.409484
H    -0.561470  -1.413246  0.836045
H    2.099444  -2.951564  0.529401
H    0.590233  -3.419169  -0.239160
H    -0.500690  -3.674775  1.999405
H    1.009683  -3.219559  2.804803
H    0.777639  -5.606466  1.090118
H    1.085711  -5.546532  2.718077
O    1.731820  1.325630  3.858837
H    1.562857  0.363692  3.939068
Sr    1.202868  4.221214  0.558902
25
Lattice="100 0 0 0 100 0 0 0 100" Properties=species:S:1:pos:R:3
N    -0.141837  0.428319  0.346044
C    -0.147017  0.040705  1.794759
C    1.291097  -0.021709  2.285912
O    2.236333  -0.174526  1.484988
H    -0.989838  0.023971  -0.070080
H    -0.297657  1.441038  0.281007
H    -0.702155  0.789418  2.383941
C    -0.813543  -1.342345  2.003486
C    -2.307162  -1.356358  1.637547
C    -3.021496  -2.644606  2.071571
C    -2.578177  -3.915161  1.335253
N    -3.337294  -5.054138  1.813102
H    -0.703345  -1.622204  3.062328
H    -0.252073  -2.101436  1.432986
H    -2.446902  -1.227513  0.548184
H    -2.799984  -0.496895  2.117930
H    -4.099515  -2.497275  1.906682
H    -2.899560  -2.796931  3.154605
H    -1.516069  -4.127179  1.539635
H    -2.660488  -3.739761  0.238464
H    -2.965462  -5.948843  1.503046
H    -4.327148  -5.009434  1.575531
O    1.572648  0.025074  3.560484
H    0.792986  0.164808  4.135556
Sr    2.150644  -0.154226  -0.812420
25
Lattice="100 0 0 0 100 0 0 0 100" Properties=species:S:1:pos:R:3
N    -0.141670  -0.129738  0.058950
C    0.343512  -0.087921  1.479933
C    1.870314  -0.189757  1.458354
O    2.512701  0.034124  0.412438
H    -0.391825  -1.105668  -0.149266
H    -1.043051  0.358290  0.027426
H    0.139409  0.932997  1.853216
C    -0.353097  -1.091267  2.417819
C    -1.875421  -0.887168  2.512048
C    -2.528915  -1.683079  3.650555
C    -2.509621  -3.207051  3.471270
N    -3.146207  -3.847908  4.605245
H    0.054959  -0.967728  3.437350
H    -0.103532  -2.118396  2.105866
H    -2.355190  -1.163609  1.557786
H    -2.080543  0.184361  2.670835
H    -3.574343  -1.350190  3.734581
H    -2.054199  -1.429800  4.611000
H    -1.473555  -3.579378  3.429550
H    -2.973343  -3.459663  2.492646
H    -4.144281  -3.657190  4.677758
H    -2.993794  -4.852745  4.647157
O    2.541863  -0.464838  2.541446
H    1.963951  -0.660343  3.308573
Sr    1.713527  0.619191  -1.664423
25
Lattice="100 0 0 0 100 0 0 0 100" Properties=species:S:1:pos:R:3
N    0.006308  -0.797963  0.625517
C    0.012204  -0.222458  1.970087
C    1.516106  -0.094474  2.105376
O    2.156706  0.938178  1.704612
H    -0.389124  -1.772789  0.563101
H    -0.411228  -0.186976  -0.070991
H    -0.401887  0.795774  1.976457
C    -0.682675  -1.051110  3.057427
C    -0.298538  -2.553919  3.130813
C    -1.488546  -3.523435  3.000104
C    -2.279145  -3.384576  1.696372
N    -1.387362  -3.371301  0.515693
H    -1.759285  -0.953310  2.860114
H    -0.519584  -0.565363  4.030511
H    0.209796  -2.768410  4.083140
H    0.396168  -2.831658  2.314665
H    -2.176937  -3.382440  3.846049
H    -1.104832  -4.550876  3.090827
H    -2.845959  -2.441253  1.685008
H    -3.028632  -4.190676  1.655769
H    -1.950136  -3.326499  -0.336360
H    -0.873246  -4.254148  0.452583
O    2.263203  -1.065058  2.571130
H    1.697585  -1.823865  2.859406
Sr    3.820390  2.184490  1.073367
25
Lattice="100 0 0 0 100 0 0 0 100" Properties=species:S:1:pos:R:3
N    0.111081  -0.607324  -0.369985
C    -0.099983  -0.046082  0.965068
C    1.195610  -0.532179  1.580625
O    2.280764  0.142623  1.502954
H    -0.743471  -1.125478  -0.719226
H    0.401689  0.094412  -1.046718
H    -0.085884  1.054569  0.982644
C    -1.385101  -0.529246  1.649619
C    -1.637482  -2.063899  1.710433
C    -2.977313  -2.530008  1.097681
C    -2.895450  -2.912524  -0.380394
N    -2.375871  -1.814292  -1.228875
H    -2.206594  -0.046746  1.103610
H    -1.420361  -0.102472  2.662199
H    -1.606954  -2.389319  2.760920
H    -0.857798  -2.631818  1.164542
H    -3.738580  -1.749658  1.256422
H    -3.338978  -3.411931  1.643136
H    -3.885148  -3.262536  -0.715279
H    -2.206816  -3.763150  -0.494530
H    -3.066042  -1.060542  -1.281500
H    -2.270969  -2.150841  -2.188489
O    1.311219  -1.699991  2.162684
H    0.438233  -2.165770  2.171672
Sr    4.411087  0.560016  1.645822
