# Supplementary material for: Mapping and classifying molecules from a high-throughput structural database
Source: J Cheminform. 2017 Feb 2;9:6. doi: 10.1186/s13321-017-0192-4 (PMC5289135; doi:10.1186/s13321-017-0192-4)
Supplement: Supplementary file 1 — Additional file 1. Supplementary file contains dissimilarity matrix data for all the oligopeptides available in the database including the one discussed in this paper. [file 13321_2017_192_MOESM1_ESM.tar › SI/lys.uncapped/COLVAR-bare-0.19-1-4]

#! FIELDS CV1 CV2 Energy	Hbond-distance	OCCN NCCC CCCC index CalphaN2-distance
-1.960485756644e-01 1.152991094725e-01	-13526.8703819	1.793306999999999984e+00	-2.907534 0.780439 -1.443622	0.000000 3.596282
-1.147391502892e-01 1.006039767820e-01	-13526.816236	1.823836999999999930e+00	0.231042 1.041476 -1.134741	1.000000 4.502526
-1.371674323211e-01 1.014169428133e-01	-13526.8095167	1.825922999999999963e+00	-2.933950 1.064772 -1.111872	2.000000 4.596134
-1.220003955713e-01 1.395701225853e-01	-13526.7954831	1.810073999999999961e+00	-0.270626 -2.990938 1.218498	3.000000 3.304844
-1.335674551619e-01 -1.033702652732e-02	-13526.7912768	1.812993000000000077e+00	0.137291 -1.170779 2.940157	4.000000 5.419754
-1.282774899688e-01 9.845682751714e-02	-13526.7907205	1.813085000000000058e+00	0.219042 1.057260 -1.118572	5.000000 4.216594
-1.210818503051e-01 -4.151155617012e-02	-13526.7901135	1.814734999999999987e+00	-3.030302 1.020811 -1.159449	6.000000 5.442509
-1.088521727266e-01 1.382561065540e-01	-13526.7821021	1.843393999999999977e+00	2.834500 3.100370 1.028028	7.000000 3.798743
-1.672710517713e-01 -4.601990561659e-02	-13526.7816981	1.820481000000000016e+00	-3.018361 -1.185468 2.924274	8.000000 6.439755
-1.472090155466e-01 -5.386435715722e-02	-13526.7777109	1.819118999999999930e+00	0.132141 1.064390 -1.117533	9.000000 5.600320
-1.490576518394e-01 -5.233462837657e-03	-13526.7761911	1.826351999999999975e+00	0.174302 -1.076166 3.028109	10.000000 4.904613
-1.025350608074e-01 1.412950142873e-01	-13526.7724639	1.841885999999999912e+00	-0.334829 3.116525 1.044964	11.000000 3.849007
-1.075155833141e-01 1.147336084244e-01	-13526.7717453	1.790623000000000076e+00	-3.069043 0.906926 -1.304137	12.000000 4.054673
-1.642851884878e-01 1.451465484627e-02	-13526.7708553	1.815825000000000022e+00	0.067901 -1.195683 2.921649	13.000000 4.684165
-1.474158829433e-01 -2.653336009145e-02	-13526.7681916	1.824113000000000095e+00	0.137885 -1.144077 2.967430	14.000000 5.619305
-1.285788719208e-01 -6.214315104508e-03	-13526.7679759	1.823639000000000010e+00	0.145814 -1.110835 2.999895	15.000000 5.463311
-1.223452509369e-01 5.102930320272e-02	-13526.7668456	1.856000000000000094e+00	-0.335407 3.064884 0.979393	16.000000 5.027636
-1.281875572689e-01 -7.850106024390e-02	-13526.7666056	1.815455000000000041e+00	0.154648 0.866364 -1.346154	17.000000 5.057654
-1.366969581277e-01 4.392750469350e-04	-13526.7656889	1.818456999999999990e+00	0.118172 -1.140827 2.973692	18.000000 5.446660
-9.567003983208e-02 -4.584957687993e-02	-13526.7647798	1.815179000000000098e+00	-3.022313 0.860970 -1.352222	19.000000 4.929619
-1.476715094846e-01 1.080037118346e-01	-13526.7602881	1.824441999999999897e+00	0.302008 -2.748461 1.365633	20.000000 4.660673
-1.292363062791e-01 -6.267535662755e-02	-13526.7599073	1.821504999999999930e+00	0.153182 0.850630 -1.360876	21.000000 5.656434
-1.367593504300e-01 1.140260567501e-01	-13526.7589596	1.822484999999999911e+00	-2.855029 -2.725258 1.389928	22.000000 4.577982
-1.561861335230e-01 9.441968394088e-02	-13526.7562701	1.824449999999999905e+00	0.220393 1.030062 -1.148310	23.000000 4.415128
-1.130360651582e-01 5.777090840665e-02	-13526.7545133	1.856589000000000045e+00	-0.340801 3.103237 1.018897	24.000000 5.452498
-1.131536949095e-01 -3.331775629122e-02	-13526.7488234	1.820308999999999955e+00	0.136914 1.046517 -1.139128	25.000000 5.989075
-1.034692480425e-01 2.399202552864e-02	-13526.7460952	1.852301999999999893e+00	-0.337036 -3.070669 1.128974	26.000000 5.505752
-1.309502951375e-01 -8.737299028957e-04	-13526.7446953	1.819342000000000015e+00	0.148057 -1.183919 2.926252	27.000000 6.001981
1.713105801393e-01 1.173221056130e-01	-13526.7446736	4.382928999999999853e+00	-0.141818 0.880305 -1.391107	28.000000 3.635950
-1.449818045994e-01 -4.764631791201e-03	-13526.7444144	1.822448999999999986e+00	0.139588 -1.130053 2.982590	29.000000 5.495389
-1.361138114713e-01 -4.829183930052e-02	-13526.7435814	1.823528999999999956e+00	0.145146 1.059745 -1.128522	30.000000 6.042193
-1.011144734898e-01 2.310391475368e-02	-13526.7401415	1.853968000000000060e+00	2.832477 -3.080199 1.117974	31.000000 5.540928
-1.282931919484e-01 6.887524525548e-02	-13526.7384549	1.854408999999999974e+00	-0.330986 3.129205 1.044435	32.000000 4.922393
-9.509295880886e-02 2.200426689042e-02	-13526.7382451	1.846251000000000086e+00	-0.328577 -2.987005 1.215492	33.000000 5.470439
-1.102359573030e-01 -2.957144816616e-02	-13526.737743	1.830046999999999979e+00	-3.007132 0.833455 -1.384083	34.000000 5.529379
-9.146899285623e-02 1.116886090279e-01	-13526.7370538	1.814005000000000090e+00	-3.058763 0.825203 -1.386795	35.000000 4.955103
-1.117078119827e-01 -3.498122995523e-02	-13526.7365969	1.822351000000000054e+00	0.147309 1.031212 -1.155217	36.000000 6.009348
-1.577729761176e-01 1.063179823376e-01	-13526.734542	1.818335000000000035e+00	0.306084 -2.730512 1.388103	37.000000 4.216286
-1.728299368768e-01 4.427515474395e-02	-13526.7230168	1.838052999999999937e+00	-0.193414 -1.402763 2.756458	38.000000 4.008350
-1.000855921309e-01 3.530991484206e-02	-13526.722125	1.850238000000000049e+00	-0.334068 -3.023954 1.178147	39.000000 6.009224
-1.052885853461e-01 -2.690978005457e-03	-13526.7193609	1.837215000000000042e+00	-0.263355 1.035590 -1.086047	40.000000 4.884157
-1.230581585796e-01 1.132807715335e-01	-13526.7157223	1.802942000000000045e+00	-0.207988 -2.859944 1.343035	41.000000 4.144590
-1.016259632658e-01 5.818448275122e-02	-13526.7154953	1.880265999999999993e+00	-0.417385 3.001711 0.913678	42.000000 4.916550
1.814940378926e-01 8.446750037708e-02	-13526.7116039	4.379832999999999643e+00	-0.047709 1.213809 -1.014426	43.000000 3.988986
1.226840480227e-01 -1.173334915588e-01	-13526.7091918	3.938105999999999884e+00	-1.468653 -3.039959 1.116865	44.000000 4.538126
-9.927364172757e-02 3.437936584620e-02	-13526.7059538	1.851677999999999935e+00	2.836475 -3.013550 1.189238	45.000000 6.031471
1.269025977115e-01 -6.547418641353e-02	-13526.7043316	4.347629999999999661e+00	-0.460013 -1.132648 2.973163	46.000000 6.365426
1.259448585107e-01 -6.527536212351e-02	-13526.7025319	4.349169999999999980e+00	-0.453772 -1.129108 2.974559	47.000000 6.365871
-1.690067035812e-01 -8.700787931972e-02	-13526.7017267	1.841517999999999988e+00	-2.917092 0.888543 -1.352457	48.000000 4.830704
1.457969044903e-01 -5.234498351228e-02	-13526.7008915	4.354815999999999576e+00	-0.439107 -1.043856 3.052661	49.000000 4.649405
1.295004814194e-01 -5.473758345958e-02	-13526.7004587	4.345780000000000420e+00	-0.464312 -1.149480 2.957360	50.000000 5.470657
-1.561519432291e-01 2.980961270017e-02	-13526.7004183	1.808211000000000013e+00	0.195139 -2.843857 1.269212	51.000000 6.064783
1.126856433406e-01 -3.871425256883e-02	-13526.6983449	4.350351999999999997e+00	-0.443893 -1.044653 3.060407	52.000000 5.502144
1.135188362589e-01 -3.479056779455e-02	-13526.6981476	4.352527000000000257e+00	-0.439098 -1.007996 3.091319	53.000000 5.439589
-9.246598403421e-02 5.035785012435e-02	-13526.6977979	1.879599000000000020e+00	-0.413801 3.040373 0.953009	54.000000 5.915758
-1.623267976831e-01 -1.941929575954e-02	-13526.6973009	1.825695000000000068e+00	0.173852 -1.165744 2.940768	55.000000 4.881015
-1.798607173298e-01 -2.892079529915e-03	-13526.6971978	1.823037999999999936e+00	0.103506 -1.239324 2.872537	56.000000 4.433312
1.211025297464e-01 -3.419405394888e-02	-13526.6953049	4.342744999999999855e+00	-0.479134 -1.141254 2.966655	57.000000 4.925927
-2.623891535573e-02 2.396232096357e-01	-13526.6936887	4.312777999999999778e+00	-0.120601 1.037054 -1.136018	58.000000 4.289113
9.335130360185e-02 -5.799711331573e-02	-13526.6924222	4.257450999999999652e+00	-0.830113 -3.086601 1.038131	59.000000 5.474710
1.291796870499e-01 -3.554954363091e-02	-13526.6923187	4.354805999999999955e+00	-0.424527 -1.059346 3.040785	60.000000 4.870899
9.772345933496e-02 -5.500849439234e-02	-13526.6922789	4.282594999999999708e+00	-0.774559 3.126096 0.966247	61.000000 4.808436
1.117478247157e-01 -2.213917373784e-02	-13526.6914687	4.375650000000000261e+00	-0.217531 1.149953 -1.069925	62.000000 5.467369
9.106786330854e-02 -4.248119675131e-02	-13526.6908695	4.274979000000000084e+00	-0.770342 -3.108202 1.016861	63.000000 5.473495
1.192965033584e-01 -2.111034801042e-02	-13526.6902237	4.369380999999999737e+00	-0.269660 1.122622 -1.088047	64.000000 6.387283
8.979022844598e-02 -5.757389513558e-02	-13526.690212	4.234774999999999956e+00	-0.879256 -3.077422 1.050796	65.000000 5.456339
2.013317237598e-01 6.476790347630e-02	-13526.6897119	4.252453000000000038e+00	-0.581739 -0.841396 -2.968269	66.000000 3.677155
8.042653067333e-02 -7.527036958467e-02	-13526.6892533	4.242258999999999780e+00	-0.862534 -3.089790 1.036148	67.000000 6.378959
1.192007701734e-01 -1.638466401607e-02	-13526.6887262	4.373207999999999984e+00	-0.209481 1.157540 -1.056889	68.000000 5.473897
-9.635996862064e-02 5.741492829945e-02	-13526.6880414	1.876656000000000102e+00	2.743272 3.076045 0.989903	69.000000 5.633523
1.195443623052e-01 -3.032145294466e-02	-13526.6874277	4.347878999999999827e+00	-0.448301 -1.121484 2.988351	70.000000 4.897770
8.024645377420e-02 -6.366212135648e-02	-13526.6863385	4.271139999999999937e+00	-0.784747 -3.111996 1.015239	71.000000 5.530508
7.856642898624e-02 -8.350098909532e-02	-13526.6861507	4.274432000000000009e+00	-0.776244 -3.083377 1.040768	72.000000 4.704716
1.299283044437e-01 -5.100619370872e-02	-13526.6858813	4.346441999999999695e+00	-0.469679 -1.145013 2.958912	73.000000 5.447772
-1.587214238652e-01 -1.942764622643e-03	-13526.6853934	1.822908999999999891e+00	-2.994804 -1.154600 2.953354	74.000000 4.838434
-1.415851216403e-01 2.787871386104e-02	-13526.6853001	1.808451000000000031e+00	0.201720 -2.815680 1.298357	75.000000 6.044214
1.144995129510e-01 -4.501249923393e-02	-13526.685243	4.349095000000000155e+00	-0.449088 -1.131675 2.972118	76.000000 6.020646
1.249048428088e-01 -8.782677994638e-03	-13526.6815684	4.370429999999999815e+00	-0.270977 1.118398 -1.090767	77.000000 4.912102
-1.103744119751e-01 6.658923234221e-02	-13526.6814508	1.852910999999999975e+00	-0.331372 3.107190 1.029206	78.000000 4.865063
1.122749381749e-01 -4.343227314267e-02	-13526.6814426	4.347394999999999676e+00	-0.464964 -1.137156 2.969108	79.000000 5.994473
9.146071319694e-02 -4.608455638227e-02	-13526.6800023	4.229390999999999678e+00	-0.888180 -3.083447 1.045579	80.000000 4.890665
-1.003452835419e-01 5.043968291735e-02	-13526.6796832	1.881453000000000042e+00	2.746663 3.041002 0.953144	81.000000 5.738369
1.196987612547e-01 -3.823968926016e-02	-13526.6795564	4.355226000000000042e+00	-0.429153 -0.973837 3.121468	82.000000 4.992492
1.201584998844e-01 -5.231710060518e-02	-13526.678379	4.355246000000000173e+00	-0.433436 -1.058021 3.036473	83.000000 4.820563
1.573140726904e-01 -6.556324635299e-02	-13526.6779529	4.353970999999999592e+00	-0.396153 -1.277563 2.825840	84.000000 3.384354
-1.475005921346e-01 7.359840802403e-02	-13526.6776213	1.817520999999999942e+00	0.226663 -2.268008 1.825525	85.000000 5.100119
1.433949961772e-01 -1.946170789280e-02	-13526.6767153	4.381762000000000157e+00	-0.047861 1.188564 -1.038390	86.000000 4.736506
7.387815864962e-02 -7.521385713812e-02	-13526.6758506	4.265818000000000332e+00	-0.797634 -3.080711 1.047846	87.000000 4.914390
9.492208555162e-02 -3.614237824576e-02	-13526.6737491	4.276672999999999725e+00	-0.755055 -3.036666 1.086957	88.000000 5.023460
5.995962281351e-02 -3.716124023821e-02	-13526.6735457	3.808073999999999959e+00	2.180784 3.045775 0.824240	89.000000 4.694066
1.325525467269e-01 -1.198855661074e-01	-13526.6727889	3.917565999999999882e+00	-1.499763 -3.028640 1.130081	90.000000 4.271145
1.400011285789e-01 1.504656976029e-01	-13526.6721588	4.293028999999999762e+00	-0.324808 0.814835 -1.403385	91.000000 3.654124
1.018557249424e-01 -1.532728972162e-02	-13526.6708777	4.379655999999999771e+00	-0.174233 1.247049 -0.979673	92.000000 4.990720
8.035097081628e-02 -5.816342945065e-02	-13526.6699888	4.245795000000000208e+00	-0.853861 -3.084074 1.042224	93.000000 6.014879
1.099710213844e-01 -1.320379655805e-02	-13526.669421	4.371319999999999872e+00	-0.257162 1.136270 -1.076702	94.000000 6.014523
1.132742031728e-01 -1.019028209200e-02	-13526.6683255	4.368852000000000402e+00	-0.269956 1.105793 -1.104210	95.000000 6.011987
7.465081241723e-02 -2.379868579523e-02	-13526.6675345	3.799669999999999881e+00	2.175136 3.129582 0.912818	96.000000 5.448053
1.772428564027e-01 -1.775905618266e-02	-13526.6668073	4.254828999999999972e+00	-0.519654 -1.108512 3.054758	97.000000 5.428917
8.284288147021e-02 -6.181446907700e-02	-13526.6658858	4.239474999999999660e+00	-0.866416 -3.079709 1.046131	98.000000 5.994130
1.219802917627e-01 -4.831704633787e-02	-13526.6651973	4.340251000000000303e+00	-0.504394 -1.134195 2.973487	99.000000 4.639337
6.341391807601e-02 -4.005181746137e-02	-13526.6635959	3.799904000000000170e+00	2.170533 3.117673 0.901303	100.000000 5.495826
2.004368755429e-01 5.522407724749e-02	-13526.66286	4.357465000000000366e+00	-0.116802 -1.191960 2.888568	101.000000 3.827114
4.966362327250e-02 -5.048792309108e-02	-13526.6622033	3.802690999999999821e+00	2.150179 3.141403 0.925962	102.000000 4.686933
1.202189438912e-01 1.505876552886e-01	-13526.6620164	3.746989000000000125e+00	3.079971 0.856591 -1.476785	103.000000 3.703622
1.311126549541e-01 -4.471577686046e-02	-13526.6620151	4.340292999999999957e+00	-0.523751 -1.098395 3.003863	104.000000 3.869987
1.263235023617e-01 -4.998852559685e-02	-13526.6618106	4.354575999999999780e+00	-0.413304 -1.132524 2.966871	105.000000 4.581485
7.728195039156e-02 -3.253444256629e-02	-13526.6616298	3.810493000000000130e+00	2.045132 -3.089004 0.986397	106.000000 5.504025
-3.253293626721e-02 2.420074666819e-01	-13526.6615715	4.294484999999999886e+00	-0.263324 1.089927 -1.080678	107.000000 4.293155
6.502843624379e-02 -5.738832730863e-02	-13526.6614725	3.815590999999999955e+00	1.980332 -3.092257 0.988048	108.000000 6.368336
1.171221640087e-01 1.095087501418e-01	-13526.6605234	3.783583999999999836e+00	2.299259 -3.106618 0.959810	109.000000 3.826000
1.992023135587e-01 7.798117271593e-02	-13526.6598483	4.327060000000000350e+00	-0.186805 1.201482 -0.982059	110.000000 3.867352
7.407466920449e-02 -3.950839521219e-02	-13526.6593941	3.824797999999999920e+00	1.933621 -3.107387 0.976738	111.000000 5.458564
3.583542698184e-02 1.141662842906e-01	-13526.6591016	3.665166999999999842e+00	2.502631 -0.983485 3.090903	112.000000 3.565490
9.712032265550e-02 1.144140637999e-01	-13526.6590354	3.726002999999999954e+00	-2.883983 1.122221 -1.166014	113.000000 4.544086
1.755675222887e-01 -1.642973792989e-02	-13526.6590068	4.251889000000000252e+00	-0.527841 -1.119574 3.046341	114.000000 5.451014
1.728084169344e-01 -8.039145639549e-04	-13526.6584145	4.259883000000000308e+00	-0.497959 -1.163572 2.999561	115.000000 4.873472
1.342437898468e-01 -7.458323452526e-02	-13526.6583488	4.343188999999999744e+00	-0.664224 3.097799 0.916189	116.000000 4.700743
7.676336172251e-02 -3.916906399357e-02	-13526.6582948	3.821539000000000019e+00	1.906580 -3.076973 1.012219	117.000000 5.444678
1.633624615513e-01 1.842127842801e-02	-13526.6573241	4.280222000000000193e+00	-0.351060 1.150269 -1.000050	118.000000 6.396837
1.582210020763e-01 2.438476192844e-02	-13526.6562237	4.281767000000000323e+00	-0.339507 1.126624 -1.026186	119.000000 5.457575
1.933816561812e-01 -1.909001033488e-03	-13526.6545877	4.263748999999999789e+00	-0.483720 -1.051322 3.109469	120.000000 4.681818
4.604634535263e-02 1.394557272861e-03	-13526.6539131	3.767767000000000088e+00	2.542943 -1.064854 2.969156	121.000000 4.637527
1.119382197302e-01 -1.010423250824e-01	-13526.6538624	4.015722000000000236e+00	-1.252954 -2.824560 1.334002	122.000000 4.943994
8.008855965433e-02 -1.006712946364e-01	-13526.6537952	4.298531999999999798e+00	-0.686797 -2.981134 1.142635	123.000000 3.440732
1.863290258143e-01 -2.469602056556e-02	-13526.6536188	4.254747000000000057e+00	-0.512337 -1.125546 3.038838	124.000000 6.378162
4.768408517387e-02 -3.792153959543e-02	-13526.653591	3.766995000000000093e+00	2.478469 -1.136325 2.904751	125.000000 6.364666
1.443849797343e-01 -2.482159383638e-02	-13526.6534464	4.378351000000000326e+00	-0.045339 0.994188 -1.269487	126.000000 5.514053
1.589779980529e-01 2.660199158308e-02	-13526.6533722	4.284894999999999676e+00	-0.314927 1.178513 -0.973017	127.000000 5.515429
1.751413606489e-01 -6.149970116441e-03	-13526.6529456	4.261477000000000182e+00	-0.485568 -1.036626 3.126963	128.000000 5.442432
1.089797830006e-01 -1.272586137962e-01	-13526.6527644	4.344102000000000352e+00	-0.425792 -1.561014 2.550469	129.000000 3.783652
1.833359349195e-01 -5.494757847719e-02	-13526.6519497	4.375676999999999595e+00	-0.103918 0.954373 -1.308597	130.000000 4.976259
1.452885259670e-01 -4.582290635873e-02	-13526.6515509	4.343599000000000210e+00	-0.457709 -1.390772 2.716322	131.000000 4.825157
9.882618957713e-02 1.235509772300e-02	-13526.6514914	4.368675999999999782e+00	-0.339407 1.411272 -0.816452	132.000000 5.502540
1.239503171036e-01 7.495232023237e-02	-13526.650825	4.363176000000000165e+00	-0.333291 1.385428 -0.835476	133.000000 4.765613
8.429212943028e-02 -2.712269159433e-02	-13526.6508013	3.818462999999999941e+00	1.923512 -3.083145 1.004326	134.000000 4.880102
6.816979765790e-02 -5.784114817617e-03	-13526.6497603	3.763682000000000194e+00	2.542453 -1.018272 3.018434	135.000000 5.434326
6.512847389862e-02 -4.249765002845e-02	-13526.6492407	3.802086000000000077e+00	2.126297 3.140866 0.930257	136.000000 5.512347
1.247918001631e-01 -1.014503413679e-01	-13526.6491275	4.046561999999999770e+00	-1.223878 -2.791943 1.366858	137.000000 5.077698
8.453585651338e-02 -1.926160792795e-02	-13526.6491212	3.807587999999999973e+00	2.082933 -3.091137 0.982959	138.000000 4.944671
9.691525385609e-02 -8.526429594468e-02	-13526.6488734	4.018121999999999971e+00	-1.270323 -2.825897 1.334048	139.000000 5.572915
1.500539227906e-01 4.220197740451e-02	-13526.6484974	4.281761999999999624e+00	-0.357771 1.144775 -1.005076	140.000000 4.976563
5.317359266203e-02 -2.784336419885e-02	-13526.6480273	3.766671000000000102e+00	2.456783 -1.153162 2.891653	141.000000 5.464992
9.895881782975e-02 -7.827861692475e-02	-13526.6478952	4.017680000000000362e+00	-1.257212 -2.833617 1.325492	142.000000 5.487750
9.884982380704e-02 7.808766646653e-03	-13526.6478777	4.372626999999999597e+00	-0.334440 1.483137 -0.748690	143.000000 5.021382
1.666963910627e-01 -2.883535868783e-03	-13526.6478617	4.250193999999999583e+00	-0.530556 -1.120059 3.046983	144.000000 4.907350
1.251440655162e-01 -4.340850950035e-02	-13526.6473556	4.344234000000000151e+00	-0.466878 -1.161240 2.938359	145.000000 4.896995
1.850261920037e-01 1.276987648369e-02	-13526.6473172	4.296902000000000221e+00	0.135370 -1.102221 3.050175	146.000000 5.426578
1.220335459555e-01 -4.512482647761e-02	-13526.6467336	4.344966999999999580e+00	-0.471340 -1.138320 2.958993	147.000000 5.577192
5.967594148195e-02 -1.506152435937e-02	-13526.6455306	3.760943000000000147e+00	2.551750 -1.041856 2.996342	148.000000 5.493265
1.365615258701e-01 1.133724525433e-02	-13526.6437597	4.196329999999999671e+00	-0.764136 -3.084064 1.097221	149.000000 5.514908
1.666169916044e-01 -1.231523724962e-02	-13526.6437309	4.254914000000000307e+00	-0.518130 -1.039876 3.128561	150.000000 5.484326
7.506542590707e-02 9.709611547476e-03	-13526.6433569	3.736679000000000084e+00	2.892362 1.137661 -1.147770	151.000000 5.466825
1.100884703319e-01 -1.053325828735e-03	-13526.6430638	4.360445000000000348e+00	-0.339561 1.092329 -1.115260	152.000000 4.619346
1.457856513329e-01 4.293168637202e-03	-13526.6422725	4.190535999999999817e+00	-0.771433 -3.081470 1.100275	153.000000 6.398920
7.642672527371e-02 1.173712527824e-02	-13526.6419299	3.735505999999999993e+00	2.873183 1.121683 -1.160554	154.000000 5.459960
1.006811368506e-01 -9.743173290423e-02	-13526.6418239	3.980159000000000002e+00	-1.313452 -2.844264 1.315653	155.000000 5.078286
1.376963893576e-01 -2.553441521287e-02	-13526.6417917	4.379516999999999882e+00	0.003060 0.993040 -1.273213	156.000000 5.627682
5.714902918324e-02 -5.183728659067e-02	-13526.6413349	3.803990000000000204e+00	2.101808 -3.120425 0.953840	157.000000 4.889281
7.341782478801e-02 -1.095376443652e-02	-13526.6412216	3.770939999999999959e+00	2.389334 -1.147741 2.902255	158.000000 4.914946
1.052090167644e-01 3.957044361195e-02	-13526.641112	4.372107999999999883e+00	-0.304618 1.401331 -0.833549	159.000000 5.006938
7.047117529606e-02 -4.649964062384e-02	-13526.6408516	3.818240999999999996e+00	1.953320 -3.083994 0.998653	160.000000 5.994954
1.323681411106e-01 1.121866820007e-02	-13526.6406702	4.187172999999999590e+00	-0.778342 -3.064328 1.118971	161.000000 5.466056
7.050144951981e-02 -4.305896977646e-02	-13526.6399901	3.815754999999999786e+00	1.963646 -3.085592 0.997671	162.000000 6.006500
1.229470131945e-01 2.496881774059e-02	-13526.6399196	4.208559000000000161e+00	-0.716593 -3.101525 1.081671	163.000000 5.481671
5.599482713284e-02 1.666146183036e-03	-13526.639913	3.758274999999999810e+00	2.610751 -1.057453 2.974451	164.000000 4.859546
9.236376802705e-02 -4.998084033488e-02	-13526.6398609	4.271185000000000009e+00	-0.773439 -3.075723 1.046457	165.000000 4.631016
1.028050314304e-01 -8.240936051977e-02	-13526.6394457	3.997942999999999802e+00	-1.286046 -2.809381 1.353459	166.000000 5.004470
1.200720681572e-01 2.371477581950e-02	-13526.6391335	4.207227999999999746e+00	-0.751925 3.126158 1.026375	167.000000 4.886404
9.666896359664e-02 7.755299611316e-04	-13526.638899	4.372450999999999866e+00	-0.316027 1.403190 -0.830288	168.000000 5.639648
1.157574061158e-01 -7.239700156936e-02	-13526.6387545	4.347269999999999968e+00	-0.483144 -1.143129 2.965397	169.000000 4.896384
1.556707083901e-01 1.187966254228e-01	-13526.6379236	4.349327999999999861e+00	-0.293502 1.299939 -0.896531	170.000000 3.754317
9.074476323914e-02 -5.293847335047e-02	-13526.6377214	4.239790000000000170e+00	-0.864883 -3.114555 1.011345	171.000000 4.557741
1.194352657420e-01 -5.909899117790e-02	-13526.6369823	4.351887999999999757e+00	-0.436135 -1.027073 3.076495	172.000000 4.622485
1.398749884646e-01 5.873489758706e-02	-13526.6369206	4.213484000000000229e+00	-0.699952 -3.082842 1.099759	173.000000 4.635082
5.275864692721e-02 -2.495558171173e-02	-13526.6368499	3.768631000000000064e+00	2.463771 -1.133384 2.908052	174.000000 5.460508
1.016761835219e-01 -7.224691499163e-02	-13526.6366604	4.266454999999999664e+00	-0.766860 -3.036420 1.081822	175.000000 5.786027
5.882716947158e-02 -2.220159307653e-02	-13526.6364864	3.765645999999999827e+00	2.482454 -1.141293 2.899725	176.000000 6.016392
1.394144062123e-01 -1.059738716481e-01	-13526.6361231	4.037573000000000079e+00	-1.205645 -2.914374 1.240055	177.000000 4.075868
8.254990606809e-02 1.459252804550e-01	-13526.6358579	3.741210999999999842e+00	3.021865 -1.165356 2.833151	178.000000 3.380824
6.418744290705e-02 8.773104445294e-03	-13526.6358467	3.735602000000000089e+00	2.873700 1.125903 -1.158825	179.000000 6.386916
1.254610230957e-01 -1.294248109045e-02	-13526.6352488	4.366484999999999950e+00	-0.286756 1.116736 -1.096246	180.000000 4.635295
5.793263822656e-02 -7.137144597520e-03	-13526.6346321	3.766019000000000005e+00	2.533398 -1.061273 2.975388	181.000000 4.810456
1.803812837868e-01 -6.564186008842e-02	-13526.6335918	4.381928000000000267e+00	-0.020605 1.168131 -1.061407	182.000000 4.394206
1.273411917697e-01 2.185304883671e-02	-13526.6331599	4.181414000000000186e+00	-0.792611 -3.049814 1.133623	183.000000 4.805188
1.718669293332e-01 -1.291709225740e-02	-13526.633022	4.254017000000000159e+00	-0.513202 -1.129460 3.035107	184.000000 6.019676
6.390781714849e-02 -3.200845370044e-03	-13526.6326756	3.764410999999999952e+00	2.548162 -0.985180 3.049868	185.000000 4.990892
6.590327585117e-02 -4.301020045912e-03	-13526.6323575	3.762449000000000154e+00	2.515948 -1.112509 2.929945	186.000000 4.976953
1.524262855346e-01 3.338091088828e-02	-13526.6312835	4.281926999999999595e+00	-0.343084 1.160858 -0.990769	187.000000 6.001768
1.213762192397e-01 2.127475112349e-02	-13526.6307396	4.204772000000000176e+00	-0.729882 -3.103245 1.082413	188.000000 5.547610
3.125588001238e-02 -1.137145523254e-02	-13526.6298593	3.758999999999999897e+00	2.645542 -1.329133 2.700305	189.000000 3.383383
1.150250826491e-01 -5.672897225600e-02	-13526.6296987	4.347434999999999938e+00	-0.468215 -1.081818 3.011397	190.000000 5.780614
1.345387712296e-01 2.480011843212e-02	-13526.6296827	4.210929000000000144e+00	-0.692949 -3.021950 1.158561	191.000000 5.025363
1.504487189346e-01 -9.044016351363e-02	-13526.6293923	4.267615000000000158e+00	-0.747255 -3.133227 1.004635	192.000000 3.234341
1.270473723341e-01 4.929589460020e-02	-13526.6293184	4.212100000000000399e+00	-0.720311 -3.062713 1.111764	193.000000 3.507069
6.166913255903e-02 -2.149371039569e-02	-13526.6289326	3.769461999999999868e+00	2.442926 -1.145720 2.898998	194.000000 5.994582
4.865888834788e-02 -6.095559464863e-02	-13526.6287989	3.792886999999999897e+00	2.162297 3.050013 0.837237	195.000000 3.474389
1.358687383750e-01 1.126333531007e-01	-13526.6277669	4.344439999999999635e+00	-0.482372 0.699884 -1.541903	196.000000 3.851599
1.673996011996e-01 -7.160090279339e-02	-13526.6269524	4.355202000000000240e+00	-0.362560 -2.496322 1.609544	197.000000 3.387500
8.098446282585e-02 2.192315456820e-02	-13526.6251582	3.741286000000000111e+00	2.865953 1.070487 -1.212542	198.000000 4.972878
9.111833785257e-02 -7.427184835125e-02	-13526.6236659	3.813924000000000092e+00	1.816205 -2.875543 1.229951	199.000000 5.623610
7.919972543159e-02 -4.746146982331e-02	-13526.6232659	3.806014999999999926e+00	1.824679 -2.886492 1.217731	200.000000 5.515376
7.497152204864e-02 1.469678666698e-02	-13526.6219779	3.740952000000000055e+00	2.875844 1.213834 -1.072721	201.000000 5.021972
1.237382012698e-01 -7.444546725873e-02	-13526.6219278	4.354972000000000065e+00	-0.422445 -1.010019 3.084517	202.000000 4.518550
1.312428646130e-01 1.212331397152e-01	-13526.6213747	3.664172999999999902e+00	-2.051717 -2.928362 1.280717	203.000000 4.600990
6.068019130639e-02 -2.052438121735e-02	-13526.6210409	3.767135000000000122e+00	2.470468 -1.140946 2.901561	204.000000 6.026162
1.265973306654e-01 -3.169811756578e-02	-13526.621011	4.344007000000000396e+00	-0.470714 -1.349190 2.754452	205.000000 5.078835
1.361611244433e-01 -4.052604594868e-02	-13526.6208453	4.344236000000000431e+00	-0.461127 -1.408440 2.699427	206.000000 5.102114
1.670950656076e-01 5.507230052552e-02	-13526.619605	4.283268999999999771e+00	-0.274426 1.056284 -1.128124	207.000000 5.581162
1.295771747391e-01 -8.579974949319e-02	-13526.6194229	3.798776999999999848e+00	1.848616 -2.875350 1.226435	208.000000 5.008801
1.193074703143e-01 -9.276169134934e-02	-13526.6191444	3.832561999999999802e+00	1.836508 -2.931533 1.167040	209.000000 5.129959
9.994055244856e-02 -6.740476385733e-02	-13526.6188414	3.804374000000000144e+00	1.825088 -2.873718 1.232602	210.000000 4.982338
1.775637665890e-01 2.314723712339e-02	-13526.618726	4.293323000000000000e+00	0.158759 -1.134658 3.018396	211.000000 5.090387
9.316355298252e-02 1.132760428490e-01	-13526.6186204	3.728740999999999861e+00	-2.759101 1.095196 -1.194010	212.000000 4.304026
4.096945913953e-02 2.186132191544e-02	-13526.6186028	3.639718999999999927e+00	2.529196 -1.110131 2.981946	213.000000 5.435101
7.207023892556e-02 1.311566453770e-01	-13526.6182273	3.624058999999999919e+00	-2.687765 1.024787 -1.154419	214.000000 4.582073
5.224035159028e-02 -2.760303848186e-03	-13526.6179411	3.787847999999999882e+00	2.375127 -1.176450 2.864101	215.000000 3.841607
5.529072663991e-02 -1.114392154647e-02	-13526.6169885	3.759771000000000196e+00	2.559858 -1.135202 2.904410	216.000000 4.577998
1.111766919476e-01 1.074518293328e-01	-13526.6166933	3.730170000000000208e+00	3.102508 0.914406 -1.410022	217.000000 5.025043
1.774472485807e-01 7.240109810599e-02	-13526.6158825	4.282987000000000322e+00	-0.266782 1.044880 -1.144544	218.000000 4.984604
1.239958461687e-01 3.852765090398e-02	-13526.6158473	4.204143000000000185e+00	-0.728824 -3.082817 1.103963	219.000000 4.921520
1.585124376311e-01 3.655879443179e-02	-13526.6157922	4.253187999999999747e+00	-0.705617 3.080702 0.959957	220.000000 4.709883
8.441674431448e-02 1.352603119489e-01	-13526.6155378	3.648448999999999831e+00	2.406020 -3.118355 0.998480	221.000000 3.829576
7.886045412179e-02 -2.374640969015e-02	-13526.6154134	3.803512000000000004e+00	2.083745 -3.086244 0.989039	222.000000 4.623783
7.674982137711e-02 3.754969329626e-02	-13526.6145775	3.677186999999999983e+00	2.271609 3.026825 0.855050	223.000000 4.768095
1.089583153502e-01 1.016824091366e-01	-13526.6136219	3.722839000000000009e+00	3.137928 0.940383 -1.385993	224.000000 4.968354
6.746942647459e-02 1.504036789508e-02	-13526.6135429	3.735434999999999839e+00	2.877336 1.112521 -1.173120	225.000000 6.002591
8.975602103962e-02 3.613774179119e-02	-13526.6128117	3.724108000000000196e+00	-3.106828 0.940633 -1.382836	226.000000 5.548746
4.598093675738e-02 1.103809164678e-01	-13526.6126942	3.737741999999999898e+00	2.737518 -1.139010 2.892815	227.000000 3.829025
8.870784489738e-02 -8.416080576630e-02	-13526.6126094	4.232947000000000237e+00	-0.875498 -3.113470 1.023699	228.000000 4.874593
2.141156380847e-01 3.930529263862e-02	-13526.6121242	4.207645000000000302e+00	-0.727355 -3.059013 1.133637	229.000000 3.811065
1.489714708621e-01 4.461315840096e-02	-13526.6113832	4.277588999999999864e+00	-0.367578 1.143835 -1.008354	230.000000 4.658178
7.003859276571e-02 1.321360287472e-02	-13526.611274	3.735651999999999973e+00	2.876902 1.128715 -1.157261	231.000000 6.015323
6.980225531467e-02 -1.680121095189e-02	-13526.6112188	3.778837999999999919e+00	2.334422 -1.153026 2.898773	232.000000 4.636311
7.374827962362e-02 -6.275662837624e-02	-13526.6111722	3.818074000000000190e+00	1.794302 -2.901680 1.203181	233.000000 5.661798
4.050784919597e-02 2.282492870949e-02	-13526.6111543	3.638977999999999824e+00	2.525282 -1.107479 2.985882	234.000000 5.437570
7.452447850645e-02 3.692044837939e-02	-13526.6108796	3.661894000000000204e+00	2.327183 3.121453 0.950483	235.000000 5.465291
1.675445685904e-01 8.679433089382e-04	-13526.6100637	4.247410000000000352e+00	-0.552236 -1.123239 3.043644	236.000000 4.621228
1.844285595268e-01 2.268925982832e-03	-13526.6096938	4.252328999999999581e+00	-0.533484 -1.036033 3.128154	237.000000 3.766001
8.084453135480e-02 -2.795946049451e-02	-13526.6096204	3.811208000000000151e+00	1.988027 -3.112813 0.968197	238.000000 4.570003
6.650749358303e-02 3.343427088912e-02	-13526.6095155	3.662403999999999993e+00	2.325107 3.113475 0.942527	239.000000 5.514128
8.130467285845e-02 -9.075294248203e-02	-13526.6094795	4.015444999999999709e+00	-1.301960 -3.108071 1.051345	240.000000 4.745845
7.494789778409e-02 1.624466186753e-01	-13526.6092576	3.641202999999999967e+00	2.996066 0.813648 -1.474981	241.000000 3.692572
6.956300913045e-02 8.599383908051e-02	-13526.6073064	3.665693000000000090e+00	2.366466 -3.127807 0.972493	242.000000 3.455012
7.094239020523e-02 1.405019786610e-02	-13526.6069001	3.735463999999999896e+00	2.896922 1.127730 -1.159334	243.000000 6.047813
6.835088225959e-02 7.192971271351e-02	-13526.6067588	3.643044000000000171e+00	2.552073 -1.078128 3.012340	244.000000 4.683746
3.354234808561e-02 2.135463402509e-02	-13526.6066796	3.638665000000000038e+00	2.524776 -1.121001 2.972198	245.000000 6.378042
7.758348657333e-02 8.115192545045e-02	-13526.6063317	3.660683999999999827e+00	2.331521 3.132336 0.961378	246.000000 4.632760
9.023624138124e-02 4.007541873078e-02	-13526.6062997	3.725433000000000217e+00	3.135706 0.955949 -1.367494	247.000000 5.493452
1.732897389763e-01 1.035145049192e-01	-13526.6061389	4.265507999999999633e+00	-0.517936 0.992814 -1.145830	248.000000 4.472388
7.406411426243e-02 3.187121957708e-02	-13526.6054606	3.658981999999999957e+00	2.307931 -3.098836 1.013161	249.000000 5.541475
5.641613859476e-02 3.477732870011e-02	-13526.6035123	3.639413999999999927e+00	2.552288 -1.051641 3.042327	250.000000 5.448483
4.321169302758e-02 1.405041690290e-02	-13526.6030942	3.660522999999999971e+00	2.278278 -3.098125 1.015745	251.000000 6.393245
5.275576732706e-02 4.354321900168e-02	-13526.6025509	3.620525000000000215e+00	2.784365 1.098139 -1.129152	252.000000 5.458869
1.923352458338e-01 -5.901150126904e-02	-13526.60227	4.367295000000000371e+00	-0.101769 1.019694 -1.242607	253.000000 4.187123
9.741279463448e-02 7.775898164231e-02	-13526.6012456	3.719250999999999863e+00	-3.062210 0.952016 -1.374869	254.000000 5.038033
8.275093110382e-02 9.730729730717e-02	-13526.5991446	3.723126999999999853e+00	3.028755 -1.132371 2.873174	255.000000 3.180785
4.826048632437e-02 -4.510869643519e-03	-13526.5989627	3.766500000000000181e+00	2.390097 -1.397179 2.655042	256.000000 4.850291
5.604989816895e-02 3.199176291722e-02	-13526.5982716	3.636883999999999784e+00	2.515661 -1.105852 2.989890	257.000000 4.921837
1.282841822354e-01 5.469493988142e-02	-13526.5979191	4.034243000000000023e+00	-1.091623 -2.958120 1.240044	258.000000 4.911133
4.635374549661e-02 3.015120418167e-02	-13526.5977406	3.639012000000000135e+00	2.554256 -1.036506 3.057988	259.000000 5.481748
6.177806415837e-02 -6.791633162727e-02	-13526.5972929	3.820631999999999806e+00	1.887013 -3.122507 0.978285	260.000000 4.731152
3.944934346508e-02 3.945072535273e-02	-13526.5971609	3.620368000000000031e+00	2.775666 1.119385 -1.107764	261.000000 6.399083
6.589029539791e-02 -1.445538480010e-02	-13526.5969699	3.768403999999999865e+00	2.412012 -1.181956 2.861347	262.000000 5.566433
8.256179476438e-02 2.967131270301e-02	-13526.5968133	3.660860000000000003e+00	2.253070 -3.078963 1.039045	263.000000 5.467935
6.122704816201e-02 5.704475393810e-02	-13526.596495	3.623356999999999939e+00	2.787946 1.098307 -1.131153	264.000000 4.780210
6.495958823739e-02 -1.286550389584e-02	-13526.5954403	3.764845999999999915e+00	2.421770 -1.197885 2.846332	265.000000 4.923557
1.464989712724e-01 -7.906560186566e-02	-13526.5948822	3.760660000000000114e+00	2.108993 -2.625717 1.463349	266.000000 4.870782
3.628111965905e-02 5.827461643142e-02	-13526.5941797	3.617243000000000208e+00	-2.826319 1.056731 -1.135373	267.000000 6.377428
1.508621706055e-01 4.936310930252e-03	-13526.5931663	4.193723999999999563e+00	-0.743960 -3.076300 1.096770	268.000000 5.800793
4.123100552273e-02 4.711675062784e-02	-13526.5921312	3.639313000000000020e+00	2.578593 -1.058211 3.032793	269.000000 4.876025
5.953556958915e-02 -6.137887939230e-02	-13526.5920691	3.806519999999999904e+00	2.048474 3.101417 0.902493	270.000000 4.848756
1.192647193506e-01 1.695771828592e-02	-13526.5915877	4.048453000000000301e+00	-1.065806 -2.961607 1.236391	271.000000 5.544705
1.841070688100e-01 4.010608235718e-02	-13526.5895402	4.290239999999999831e+00	-0.246941 1.143259 -1.015138	272.000000 4.491066
1.133650234455e-01 1.216761672032e-01	-13526.5894006	3.712053000000000047e+00	-3.123893 0.970014 -1.358242	273.000000 4.102327
6.580607949053e-02 6.340924347608e-02	-13526.5893562	3.616813000000000056e+00	-2.655569 -1.135951 2.978832	274.000000 4.889362
7.546540293201e-02 1.289367560976e-01	-13526.5892535	3.624429999999999819e+00	-2.654098 1.005896 -1.172968	275.000000 4.289786
5.019522230828e-02 1.394194049269e-02	-13526.5889271	3.750468000000000135e+00	2.775609 1.390837 -0.910700	276.000000 5.651024
7.599392309387e-02 6.826187906220e-02	-13526.5884285	3.748453000000000035e+00	2.797813 1.391232 -0.914827	277.000000 5.010606
1.421329394046e-01 6.968873820053e-02	-13526.5877661	4.044510999999999967e+00	-1.091685 -2.887398 1.317595	278.000000 5.116981
5.910162543152e-02 2.440361045082e-02	-13526.5873589	3.751425999999999927e+00	2.746472 1.381715 -0.915996	279.000000 5.511710
4.509722157457e-02 2.571724532681e-02	-13526.5873335	3.638024000000000147e+00	2.526787 -1.124240 2.969411	280.000000 6.018693
7.499989436670e-02 9.145639464088e-02	-13526.5852876	3.743665000000000020e+00	2.747882 1.365433 -0.930779	281.000000 4.786296
1.352282815263e-01 1.400606196567e-02	-13526.5846854	4.151193000000000133e+00	-0.825373 -3.040379 1.139923	282.000000 4.934336
1.430673077968e-01 9.322567174227e-02	-13526.5840944	4.081324999999999648e+00	-1.005146 -3.062973 1.124947	283.000000 4.057859
6.797426816965e-02 4.100218422601e-02	-13526.5835635	3.745328000000000213e+00	2.812628 1.415425 -0.883672	284.000000 5.192162
5.022994344855e-02 -2.120398060399e-02	-13526.5831332	3.767846000000000029e+00	2.451153 -1.107377 2.927747	285.000000 5.775344
5.105446182881e-02 1.225838322188e-01	-13526.5820264	3.624643999999999977e+00	-2.913184 -1.219917 2.876379	286.000000 3.395754
5.076139431494e-02 -1.130843371084e-02	-13526.5817324	3.759246999999999783e+00	2.547615 -1.026384 3.014514	287.000000 4.631207
5.181300998396e-02 1.379627736368e-01	-13526.5810046	3.637551999999999897e+00	2.828316 -1.158078 2.904935	288.000000 3.400493
8.147116604701e-02 1.983241829399e-02	-13526.5808428	3.735208999999999779e+00	2.869858 1.125328 -1.161405	289.000000 4.630502
1.464526231781e-01 1.281076101861e-01	-13526.5796967	4.244410000000000238e+00	-0.569998 0.673382 -1.508984	290.000000 3.868156
4.447671725789e-02 4.569199150030e-02	-13526.5791168	3.620851000000000042e+00	2.771518 1.113122 -1.114425	291.000000 6.037580
7.631065582522e-02 1.836065111863e-02	-13526.5790165	3.738265999999999867e+00	2.762442 1.119618 -1.162709	292.000000 4.627369
1.635849885567e-01 -8.415107550285e-02	-13526.5787457	3.780228000000000144e+00	1.914197 -2.936689 1.156127	293.000000 4.164406
4.595087077724e-02 6.618884393313e-02	-13526.5783853	3.613640000000000185e+00	-2.949702 1.069491 -1.122236	294.000000 5.483376
5.628785242416e-02 9.525686951762e-02	-13526.5781246	3.609573000000000143e+00	-2.844879 -1.118456 2.987544	295.000000 4.720438
7.640769162379e-02 5.222824885242e-02	-13526.577999	3.657484999999999875e+00	2.331704 -3.125502 0.989642	296.000000 4.910001
4.412130550479e-02 -1.438039211017e-02	-13526.5765512	3.764925999999999995e+00	2.533324 -1.021171 3.016298	297.000000 4.509353
1.700259739583e-01 7.802557192402e-02	-13526.5762723	4.270349000000000395e+00	-0.315402 1.094414 -1.086359	298.000000 4.215331
4.009471940173e-02 6.819543802972e-02	-13526.5756957	3.617360000000000131e+00	-2.843225 1.055563 -1.137817	299.000000 6.016525
1.587572459558e-01 1.106738911476e-01	-13526.5756396	4.297171999999999770e+00	0.164862 1.390605 -0.781278	300.000000 4.080662
9.629845055805e-02 6.740191438320e-02	-13526.5755094	3.749880999999999798e+00	2.534098 -2.735537 1.320545	301.000000 3.423449
1.297956173542e-01 1.265436533247e-01	-13526.5754513	3.666621000000000130e+00	-2.027092 -2.924575 1.288859	302.000000 4.325531
4.887183457989e-02 6.757929946440e-02	-13526.5736567	3.615536999999999779e+00	-2.810920 1.031213 -1.159904	303.000000 5.496873
4.817470427491e-02 5.666391813230e-02	-13526.5729787	3.616464999999999819e+00	-2.644734 -1.149762 2.967831	304.000000 6.004746
6.747609183479e-02 -7.346596408184e-03	-13526.5728948	3.767987999999999893e+00	2.413115 -1.233614 2.810749	305.000000 5.106323
5.867827159872e-02 8.457829795728e-02	-13526.5715896	3.611838999999999800e+00	-2.935532 0.823558 -1.388011	306.000000 5.477378
6.331014300244e-02 1.327856174951e-01	-13526.5715669	3.609833000000000069e+00	-2.972791 0.828844 -1.387645	307.000000 4.973960
1.179849014518e-01 -7.808447553900e-02	-13526.57146	4.345397000000000176e+00	-0.456780 -1.420770 2.684353	308.000000 4.854667
4.485445555617e-02 5.853703840378e-02	-13526.5704716	3.614106000000000041e+00	-2.704929 -1.151412 2.960204	309.000000 5.978932
5.797641084642e-02 7.608804076379e-02	-13526.5695688	3.613150000000000084e+00	-2.937386 0.834741 -1.377198	310.000000 5.536987
5.074341273565e-02 -1.566372513840e-02	-13526.5692359	3.769333000000000045e+00	2.389599 -1.343373 2.705507	311.000000 5.158766
6.719462446065e-02 1.129085532192e-01	-13526.5687995	3.776733999999999813e+00	2.601815 -1.276195 2.747999	312.000000 3.527001
1.371115100858e-01 4.805483645973e-02	-13526.5666369	4.170167000000000179e+00	-0.859509 -3.097296 1.101500	313.000000 4.401893
8.517057992213e-02 1.194918608230e-01	-13526.5659187	3.608681999999999945e+00	2.960865 0.947915 -1.325541	314.000000 4.947187
6.726163307194e-02 1.256803056993e-01	-13526.565791	3.614768999999999899e+00	-3.007777 0.827797 -1.387635	315.000000 5.062315
1.324238398137e-01 3.540445644687e-02	-13526.5655668	4.193165999999999727e+00	-0.751618 -3.092685 1.100006	316.000000 4.887278
5.754469065356e-02 5.636330603142e-02	-13526.5636842	3.624340999999999813e+00	2.771255 1.143871 -1.086430	317.000000 4.538848
9.523490919142e-02 1.326399759261e-01	-13526.5634323	3.617297000000000207e+00	2.954939 0.899137 -1.374382	318.000000 5.064233
2.102357558225e-01 -5.288916369189e-03	-13526.5632421	4.231696999999999598e+00	-0.577033 -2.796237 1.394393	319.000000 3.512917
1.838406618920e-02 8.684522495252e-02	-13526.5622664	3.729353000000000140e+00	2.316574 2.971401 0.840358	320.000000 4.738752
4.784104734137e-02 4.600272084237e-02	-13526.5619595	3.620023000000000213e+00	2.787536 1.116881 -1.112673	321.000000 6.044766
6.813007063787e-02 5.486069514074e-02	-13526.5607542	3.655924000000000174e+00	2.431462 -1.133808 2.960673	322.000000 3.853246
6.083295958570e-02 8.585181243368e-02	-13526.5602968	3.612168000000000045e+00	-2.907357 0.795659 -1.415270	323.000000 4.999537
8.267744204393e-02 8.179385754803e-02	-13526.5600357	3.610622999999999916e+00	2.961231 0.945325 -1.325301	324.000000 5.529867
8.523911030101e-02 8.264433490718e-02	-13526.5588535	3.609386999999999901e+00	2.989910 0.937953 -1.333686	325.000000 5.624172
3.912198906890e-02 1.393528823789e-01	-13526.5584216	3.725458000000000158e+00	2.747054 1.268977 -1.017543	326.000000 3.775891
9.151643121159e-02 5.201798708102e-02	-13526.5583927	3.651813999999999893e+00	2.216595 -3.036571 1.078967	327.000000 5.786268
1.041329578499e-01 7.707285337249e-02	-13526.5572995	3.656674000000000202e+00	2.105652 -2.994517 1.133923	328.000000 4.953204
6.672760744568e-02 1.491356102511e-01	-13526.5535029	3.602955000000000130e+00	-2.974437 0.889789 -1.331847	329.000000 4.107063
9.071054416008e-02 1.364381492376e-01	-13526.5459519	3.599372999999999934e+00	2.919768 1.034868 -1.233531	330.000000 4.094047
8.469943459115e-02 5.205578040276e-02	-13526.5385873	3.659403999999999879e+00	2.266532 -3.130263 0.996494	331.000000 4.799109
1.097946407838e-01 7.813646204045e-02	-13526.5371338	3.622147000000000006e+00	2.219677 -2.697008 1.439715	332.000000 4.922512
5.146730956275e-02 4.758524467312e-02	-13526.5367242	3.627291000000000043e+00	2.720566 1.308704 -0.932126	333.000000 5.671756
6.727649449017e-02 6.583109312772e-02	-13526.5350706	3.618081999999999798e+00	-2.561470 -1.095023 3.028622	334.000000 4.511075
4.247866549628e-02 8.300096475123e-02	-13526.5349864	3.636277000000000204e+00	2.552488 -1.014717 3.083706	335.000000 4.726889
4.860904664059e-02 9.360978260726e-02	-13526.5343732	3.609525000000000095e+00	-2.757139 -1.164878 2.945233	336.000000 4.634055
3.919496605294e-02 3.185713235271e-02	-13526.53231	3.636594000000000104e+00	2.454686 -1.438801 2.666095	337.000000 5.585256
5.785331925640e-02 6.973646303932e-02	-13526.5309941	3.624464000000000130e+00	2.750846 1.332642 -0.906981	338.000000 5.215109
1.333819203598e-01 8.778881256271e-02	-13526.5309091	3.716633999999999993e+00	-1.782802 -2.686023 1.547236	339.000000 5.027132
4.843052352726e-02 7.851862666627e-02	-13526.5300004	3.607232000000000216e+00	-2.888126 1.101483 -1.099837	340.000000 5.585180
1.519466819973e-01 8.877626369550e-02	-13526.5296305	4.298811999999999856e+00	0.145067 1.296247 -0.868602	341.000000 4.936716
7.556062694644e-02 -9.650414772687e-04	-13526.529092	3.769273000000000096e+00	2.339070 -3.065809 0.982016	342.000000 4.641585
4.251135801470e-02 -3.654276423314e-02	-13526.5265061	3.771949000000000218e+00	2.356983 -1.416082 2.642194	343.000000 4.852836
5.150600821321e-02 8.419584007539e-02	-13526.5143678	3.609877000000000002e+00	-2.815796 1.142229 -1.061615	344.000000 5.147842
1.354320723739e-01 1.334552922587e-01	-13526.5129466	3.642555999999999905e+00	-2.023775 -2.627789 1.582477	345.000000 4.174432
2.276565151788e-02 1.067020550786e-01	-13526.5106846	3.677362000000000020e+00	2.415824 -3.073505 1.074446	346.000000 4.694529
1.785299884390e-01 3.604726942533e-02	-13526.4994044	4.249259999999999593e+00	-0.551473 -1.057022 3.101574	347.000000 4.651373
4.232776763990e-02 1.565784544753e-01	-13526.4954332	3.608795000000000197e+00	-2.991141 -1.256498 2.838400	348.000000 3.779419
5.087955714878e-02 1.581909222763e-01	-13526.4779985	3.624245000000000161e+00	3.119169 -1.402000 2.705057	349.000000 3.573194
8.548749610664e-02 5.886476622404e-02	-13526.4767859	3.734859999999999847e+00	2.852880 1.079781 -1.209697	350.000000 4.668470
1.030159045816e-01 1.013543188577e-01	-13526.4662588	3.728012999999999799e+00	1.957706 -2.988302 1.194883	351.000000 4.187399
-2.300955104910e-01 4.630119092080e-02	-13526.1722618	1.769449999999999967e+00	-0.154015 -1.197484 2.987703	352.000000 3.916167
-2.004688626590e-01 1.125863627261e-01	-13526.1679014	1.776348000000000038e+00	-2.911296 0.771797 -1.445292	353.000000 3.605593
-2.080068017310e-01 -9.764960986158e-02	-13526.167127	1.784089999999999954e+00	-2.870327 0.667010 -1.560273	354.000000 3.657390
-2.407557690556e-01 2.803880716558e-03	-13526.1651947	1.747071000000000041e+00	-3.071351 1.059250 -1.087910	355.000000 3.895131
-2.355716054097e-01 1.580923546169e-02	-13526.159903	1.803072999999999926e+00	0.223353 -1.023666 3.056885	356.000000 3.406722
-2.455395892522e-01 -2.327168221097e-02	-13526.150889	1.756903000000000103e+00	3.005554 1.252886 -0.877341	357.000000 3.781140
-2.285298815561e-01 -9.465650247773e-03	-13526.1475778	1.807762000000000091e+00	-2.925012 -0.900610 -3.094325	358.000000 3.407305
-2.247966875502e-01 6.856239083560e-02	-13526.1422633	1.737246000000000068e+00	3.046635 -1.475294 2.700911	359.000000 3.706152
-2.412686724312e-01 5.261349012430e-02	-13526.1416966	1.753749000000000002e+00	-0.072580 -1.235897 2.935467	360.000000 3.789175
-2.240793517221e-01 5.690848018174e-02	-13526.1402417	1.732512000000000052e+00	3.104330 -1.452426 2.711796	361.000000 3.778642
-2.555492984087e-01 -3.719662785663e-02	-13526.1387235	1.744434999999999958e+00	-0.090905 1.249395 -0.897002	362.000000 3.698106
-1.587547674178e-01 -1.925399044656e-01	-13526.1356999	3.783968000000000220e+00	2.843748 -1.429891 2.643068	363.000000 3.305521
-2.552007461724e-01 1.278169726543e-02	-13526.123277	1.752083000000000057e+00	-0.087298 1.061472 -1.057578	364.000000 3.764962
-1.171102451467e-01 1.011852980047e-01	-13526.0925358	1.810294999999999987e+00	0.236135 1.021613 -1.148015	365.000000 4.505602
-1.878642006658e-01 4.148882364394e-02	-13526.0893396	1.807655999999999930e+00	0.121720 -1.336195 2.767966	366.000000 3.287258
-1.413875804426e-01 1.011568280790e-01	-13526.0855725	1.811809999999999921e+00	-2.937852 1.072520 -1.098176	367.000000 4.603964
-1.552362188032e-01 -1.022119688752e-01	-13526.0853392	1.855860000000000065e+00	-0.358592 -0.930456 -3.001012	368.000000 3.697603
-1.233170814714e-01 1.397495484375e-01	-13526.0780794	1.791727999999999987e+00	-0.267496 -3.013869 1.204864	369.000000 3.264802
-1.367444484384e-01 1.250537256193e-01	-13526.0733178	1.811271999999999993e+00	-3.078814 -1.295301 2.823449	370.000000 3.268059
-1.310617772001e-01 9.834210008196e-02	-13526.0732635	1.798248000000000069e+00	0.216869 1.055460 -1.113943	371.000000 4.205106
-1.342470254574e-01 -1.163192170704e-02	-13526.0673294	1.799385999999999930e+00	0.133871 -1.192304 2.925016	372.000000 5.411530
-1.543702878508e-01 -1.126845052625e-01	-13526.0671146	1.858435999999999977e+00	-0.353668 -0.919381 -2.994815	373.000000 3.899974
-1.207884531776e-01 -4.419702004665e-02	-13526.0643969	1.799801999999999902e+00	-3.031726 0.997133 -1.174779	374.000000 5.436661
-2.288605884860e-01 2.058861010883e-02	-13526.0632601	1.824370000000000047e+00	0.326827 -1.299848 2.775351	375.000000 3.759719
-1.369552752936e-01 -1.327501646219e-02	-13526.0589673	1.803782999999999914e+00	0.152343 -1.163440 2.950625	376.000000 5.392139
-1.117430391233e-01 1.399107836780e-01	-13526.0583899	1.826769000000000087e+00	-0.331444 3.081103 1.017468	377.000000 3.783045
-1.087601864755e-01 1.163608734275e-01	-13526.0549133	1.777803000000000022e+00	0.119024 0.889362 -1.316714	378.000000 4.040520
-9.221337790449e-02 1.057809949819e-01	-13526.0529942	1.794359999999999955e+00	-3.056647 0.828775 -1.373592	379.000000 4.887809
-1.487171876589e-01 -5.671020486343e-02	-13526.0512994	1.802988999999999953e+00	0.113925 1.045526 -1.126244	380.000000 5.609317
-1.497547347158e-01 -6.231478787487e-03	-13526.0505178	1.813949000000000034e+00	0.172899 -1.095392 3.014322	381.000000 4.922136
-1.096218245654e-01 -6.768886822002e-03	-13526.0491474	1.810823999999999989e+00	-0.194171 -1.190730 2.994652	382.000000 4.692325
-1.652265047315e-01 -3.553395277321e-02	-13526.0474393	1.804376999999999898e+00	-3.026420 -1.192025 2.927058	383.000000 5.626634
-1.029646851925e-01 1.435064915398e-01	-13526.0472654	1.822975999999999930e+00	-0.328138 3.106988 1.041984	384.000000 3.920836
-1.428920898627e-01 7.457675038117e-04	-13526.0469767	1.801536999999999944e+00	0.143166 -1.176036 2.941384	385.000000 4.779374
-1.649972242560e-01 -3.500510391764e-02	-13526.0466861	1.805096000000000034e+00	0.128378 -1.188803 2.930458	386.000000 5.637259
-1.692673765287e-01 1.702373216639e-02	-13526.0466343	1.800829000000000013e+00	0.054745 -1.225202 2.900009	387.000000 4.584143
-1.379719484722e-01 -6.678555473915e-02	-13526.0465834	1.807085999999999970e+00	0.136397 1.029599 -1.146156	388.000000 6.450437
-1.257115798712e-01 5.411276890578e-02	-13526.0444602	1.839504000000000028e+00	-0.334959 3.029180 0.951169	389.000000 5.022823
-1.635796155936e-01 -2.115210181926e-01	-13526.044413	3.750491999999999937e+00	2.807135 -1.500159 2.627858	390.000000 3.311822
-1.301339076089e-01 -1.703014560167e-02	-13526.043893	1.804750999999999994e+00	0.132276 -1.204099 2.913840	391.000000 6.367669
-1.495965396796e-01 -2.796947304798e-02	-13526.0422989	1.809558000000000000e+00	0.130507 -1.146837 2.973106	392.000000 5.626210
-1.379752014727e-01 -8.472236305765e-04	-13526.0422286	1.805433999999999983e+00	-3.041049 -1.139630 2.978855	393.000000 5.431299
-9.465610165124e-02 -4.203170106044e-02	-13526.0406608	1.802899000000000029e+00	0.167307 0.835883 -1.372723	394.000000 4.939581
-1.636192134734e-01 -3.666033789194e-02	-13526.0405926	1.807182999999999984e+00	0.137798 -1.224237 2.892554	395.000000 5.637091
-1.249541566742e-01 -1.759574492690e-02	-13526.039824	1.804769999999999985e+00	-0.154257 1.055275 -1.063521	396.000000 5.504263
-1.421650044511e-01 -1.253591460736e-02	-13526.0398094	1.803191999999999906e+00	0.135193 -1.208450 2.909816	397.000000 5.508995
-1.238845641961e-01 -3.848340959167e-02	-13526.0394774	1.800213999999999981e+00	-3.053339 1.046849 -1.124055	398.000000 6.376142
-1.494276821893e-01 1.051512769007e-01	-13526.0393603	1.810392999999999919e+00	-2.859861 -2.768569 1.352591	399.000000 4.669125
-1.436589784060e-01 1.160007584123e-02	-13526.0393214	1.810734000000000066e+00	0.123203 -1.166700 2.948327	400.000000 4.719776
-1.388886472959e-01 1.143732454405e-01	-13526.0391717	1.808457999999999899e+00	0.301862 -2.743729 1.378715	401.000000 4.588590
-1.154198997176e-01 -4.884912493991e-02	-13526.0386591	1.800448999999999966e+00	-3.046407 0.843207 -1.354433	402.000000 5.457923
-1.157850447555e-01 -4.887336190147e-02	-13526.0383358	1.800896999999999970e+00	0.130793 0.838338 -1.359353	403.000000 5.461423
-1.819039776203e-01 8.798302449913e-02	-13526.037389	1.829312000000000049e+00	2.844529 3.060950 0.979112	404.000000 3.415714
-1.339661001412e-01 -6.269864855486e-02	-13526.0370533	1.808427999999999924e+00	-3.024155 0.838722 -1.367045	405.000000 5.653497
-1.602577588954e-01 -2.696226044310e-02	-13526.0358063	1.810918000000000028e+00	0.151337 -1.135118 2.981320	406.000000 5.591293
-2.392122994805e-01 3.565609903468e-02	-13526.0355151	1.762115000000000098e+00	-2.947468 -1.534322 2.567690	407.000000 3.490619
-1.220806095093e-01 -4.580556530337e-02	-13526.0354128	1.809015000000000040e+00	-3.011013 0.979155 -1.200130	408.000000 5.395335
-1.303145151952e-01 -5.781456992343e-02	-13526.0349465	1.814486999999999961e+00	-2.969573 0.764891 -1.447405	409.000000 4.849789
-1.636508968874e-01 9.406536698529e-02	-13526.0335311	1.811384000000000105e+00	0.223416 1.019413 -1.154094	410.000000 4.440322
1.729217255674e-01 1.165852781339e-01	-13526.0334015	4.388151999999999830e+00	-0.137523 0.886316 -1.384852	411.000000 3.633695
-1.588896529209e-01 5.148181533590e-03	-13526.0328693	1.804678999999999922e+00	-3.036809 -1.230444 2.886415	412.000000 4.889247
-1.911979230520e-01 1.611507620170e-02	-13526.0323785	1.810651999999999928e+00	0.131111 -1.152458 2.962631	413.000000 4.695781
-1.971948470302e-01 7.997442663375e-02	-13526.0305359	1.784686999999999912e+00	-3.092278 -3.075529 1.037725	414.000000 3.315532
-1.517827835268e-01 1.392992195475e-01	-13526.0303881	1.786326000000000080e+00	-0.195848 3.096482 1.000195	415.000000 3.177294
-1.503294035372e-01 -2.311384446003e-02	-13526.0299683	1.805074999999999985e+00	0.137052 -1.218502 2.900170	416.000000 6.030988
-1.428403004740e-01 -1.449693912811e-02	-13526.0297219	1.805533999999999972e+00	0.144254 -1.177530 2.939503	417.000000 5.510910
-1.944315213294e-01 -1.779790942091e-02	-13526.0294513	1.815550999999999915e+00	0.151248 -1.130435 2.982181	418.000000 4.737864
-1.076908449624e-01 1.505536220058e-02	-13526.0284792	1.828565999999999914e+00	2.860958 -3.058614 1.144967	419.000000 5.630301
-1.121767390854e-01 5.021068254627e-02	-13526.0278678	1.845598999999999990e+00	2.819894 3.052673 0.974763	420.000000 5.631375
-1.604428018178e-01 -2.823523816982e-02	-13526.0276358	1.810980999999999952e+00	0.133430 -1.144366 2.974868	421.000000 5.193376
-1.147964013697e-01 6.259317891022e-02	-13526.0276272	1.845182000000000100e+00	2.813680 3.059967 0.983599	422.000000 5.440260
-1.235938734302e-01 -3.927427423090e-02	-13526.0275066	1.804173999999999944e+00	0.119763 1.044656 -1.129572	423.000000 6.377625
-1.323007383862e-01 3.001777881746e-03	-13526.0266162	1.805220999999999965e+00	0.130278 -1.209164 2.910914	424.000000 5.981737
-1.713789393499e-01 7.870747997306e-02	-13526.025825	1.837914999999999965e+00	-0.331688 3.097454 1.018027	425.000000 4.484495
-1.515664654395e-01 -2.370611495896e-02	-13526.024716	1.807012999999999980e+00	-3.018365 -1.187807 2.928475	426.000000 6.021002
-1.012784315243e-01 1.244535146623e-01	-13526.0242238	1.794950000000000045e+00	-0.234628 -2.907706 1.304771	427.000000 4.592452
-1.388544381002e-01 -5.224650188181e-02	-13526.023925	1.805460000000000065e+00	-3.035048 1.043969 -1.131205	428.000000 6.059524
-1.391927516537e-01 -5.129138646974e-02	-13526.0234478	1.806392999999999915e+00	0.130081 1.053654 -1.123286	429.000000 6.050792
-1.323166746381e-01 -5.615307373522e-03	-13526.0217275	1.808732999999999924e+00	0.146287 -1.120401 2.998160	430.000000 5.502770
-1.635010396401e-01 -2.688167016087e-02	-13526.0206542	1.813080000000000025e+00	-3.005077 -1.186202 2.925369	431.000000 5.090821
-1.323912254190e-01 1.230958044678e-03	-13526.0204992	1.804608999999999908e+00	-3.026293 -1.189220 2.928950	432.000000 6.024532
-1.567465566711e-01 8.742069632938e-02	-13526.0201627	1.811541000000000068e+00	0.039479 -1.347390 2.774641	433.000000 3.646458
-1.203280267999e-01 2.633618538119e-02	-13526.0201418	1.821809000000000012e+00	2.883535 -2.993692 1.217610	434.000000 4.883969
-1.210819340604e-01 -1.606811304179e-02	-13526.019665	1.813863999999999921e+00	2.971961 1.057728 -1.055360	435.000000 5.562691
-2.098489473930e-01 2.288877252000e-02	-13526.0195808	1.797585999999999906e+00	-2.887421 -1.634724 2.462889	436.000000 3.900064
-1.140591457324e-01 -3.531738066566e-02	-13526.0194532	1.804313999999999973e+00	0.125424 1.039042 -1.136624	437.000000 5.979082
-1.340603940374e-01 -3.800227957529e-02	-13526.0192266	1.799941000000000013e+00	0.088986 1.079751 -1.091926	438.000000 5.560192
-1.324708984478e-01 -2.293348236242e-03	-13526.0179053	1.804920999999999998e+00	0.152401 -1.193110 2.923786	439.000000 6.033495
-9.769942168244e-02 1.112035418824e-01	-13526.017473	1.806216000000000044e+00	0.141449 0.819319 -1.389696	440.000000 5.015218
-1.123332764892e-01 -3.919740612590e-02	-13526.0174063	1.804090999999999889e+00	-3.036103 1.013826 -1.159654	441.000000 5.940629
-1.523560747698e-01 -6.031993827309e-02	-13526.0165522	1.810804000000000080e+00	0.152519 1.009487 -1.168532	442.000000 5.116037
-1.596456307697e-01 1.062382065963e-01	-13526.016245	1.803195000000000103e+00	0.301381 -2.741831 1.380927	443.000000 4.210012
-1.463930249354e-01 -6.635531978557e-02	-13526.0160665	1.808885999999999994e+00	0.142950 0.842312 -1.363472	444.000000 5.226172
-1.458658706642e-01 -6.716529697215e-03	-13526.0157909	1.809212000000000042e+00	0.141925 -1.125783 2.991704	445.000000 5.482739
-1.275626054961e-01 5.282018206561e-02	-13526.0156101	1.840375000000000094e+00	2.833917 3.064758 0.987015	446.000000 5.605993
-1.058727621794e-01 2.506219948583e-02	-13526.0155711	1.837339999999999973e+00	2.831522 -3.105532 1.101479	447.000000 5.514450
-1.593985302746e-01 1.064229451408e-01	-13526.0152552	1.803109000000000073e+00	-2.859303 -2.743207 1.381569	448.000000 4.210242
-9.412499125519e-02 1.257263024129e-02	-13526.015076	1.839164999999999939e+00	-0.336412 -3.097881 1.108646	449.000000 6.462575
-1.139536077896e-01 3.820434438514e-02	-13526.0145359	1.831080999999999959e+00	-0.330487 -3.004504 1.205607	450.000000 4.725455
-1.243016111705e-01 3.406428120158e-02	-13526.0137817	1.831719000000000097e+00	-0.324840 -3.061712 1.149325	451.000000 4.960926
-1.080433685488e-01 1.727391079239e-02	-13526.013679	1.842926999999999982e+00	-0.347216 -3.138497 1.068825	452.000000 5.632565
-1.972602809141e-01 2.339400359806e-02	-13526.0132636	1.816084999999999949e+00	0.215615 -1.032754 3.069064	453.000000 3.282128
-9.368347349263e-02 2.963444437542e-02	-13526.0120046	1.837846000000000091e+00	2.834202 -3.089278 1.117717	454.000000 6.385760
-1.531505803092e-01 -2.474607088130e-03	-13526.0117818	1.811906999999999934e+00	0.171831 -1.183509 2.926180	455.000000 4.958783
-1.365613110335e-01 -5.365275058504e-02	-13526.0115952	1.808332000000000050e+00	0.138129 1.023355 -1.152943	456.000000 5.994607
-1.418202750233e-01 -2.084457484239e-01	-13526.0115821	3.605691000000000201e+00	-1.821080 -3.014549 1.092026	457.000000 4.064072
-1.203488536126e-01 -3.054711667088e-02	-13526.0108174	1.817709999999999937e+00	-3.003659 0.820972 -1.390827	458.000000 5.503027
-1.643575522954e-01 3.371321637086e-02	-13526.0107028	1.781802000000000108e+00	-3.047639 -2.893503 1.235755	459.000000 5.630363
-1.226224896397e-01 6.008037245869e-02	-13526.0099998	1.838411000000000017e+00	2.831898 3.063778 0.986693	460.000000 5.504335
-1.043559291617e-01 2.503823557244e-02	-13526.0094979	1.837590000000000057e+00	-0.331628 -3.130592 1.073497	461.000000 5.554964
-1.744417756914e-01 7.320933785459e-02	-13526.0094976	1.838500999999999941e+00	-0.331665 3.091059 1.012950	462.000000 4.744276
-9.751023685394e-02 2.426399561631e-02	-13526.0068575	1.833479999999999999e+00	-0.333021 -3.051269 1.156930	463.000000 5.467086
-1.117019631953e-01 -3.803790274555e-02	-13526.0061861	1.805463000000000040e+00	0.130767 1.009020 -1.164404	464.000000 5.995008
-9.309004594188e-02 3.051539718454e-02	-13526.0057297	1.840357000000000021e+00	-0.342693 -3.100949 1.107475	465.000000 6.386111
-1.163986685148e-01 -3.583321053796e-02	-13526.0041789	1.805801999999999907e+00	0.119596 1.026504 -1.148226	466.000000 6.007054
-1.171799819918e-01 5.032765566305e-02	-13526.0041248	1.833372999999999919e+00	-0.333979 -3.076703 1.129859	467.000000 4.526275
-9.474404953002e-02 1.311397012359e-01	-13526.0033526	1.799395000000000078e+00	0.160198 0.812042 -1.397459	468.000000 4.280050
-1.173145615033e-01 -3.490982884501e-02	-13526.0032259	1.805031000000000052e+00	0.114961 1.038962 -1.136181	469.000000 6.046473
-2.017068842673e-01 -4.378481583273e-02	-13526.0019436	1.801333999999999991e+00	-0.173400 1.221020 -0.913828	470.000000 5.676709
-1.155695259865e-01 -3.800346032150e-02	-13526.0015468	1.807866999999999891e+00	-3.021666 1.010511 -1.165898	471.000000 6.048139
-1.764731372240e-01 4.588428068397e-02	-13526.0012842	1.824759000000000020e+00	-0.191210 -1.472638 2.688565	472.000000 3.940017
-1.448451637121e-01 -4.444465574406e-02	-13526.0004895	1.810224999999999973e+00	0.153034 1.007631 -1.170371	473.000000 4.995793
-1.930172599232e-01 -5.052008244170e-02	-13525.9994271	1.809579999999999966e+00	-0.192906 1.223773 -0.905066	474.000000 5.811843
-2.086760502913e-01 -3.962966878598e-02	-13525.9990983	1.807628000000000013e+00	2.962548 1.216113 -0.910388	475.000000 5.531821
-1.210147334758e-01 3.309149211831e-02	-13525.9982098	1.837944999999999940e+00	2.832288 -3.068749 1.139743	476.000000 5.025806
-1.124915307493e-01 -7.651933659410e-03	-13525.9975459	1.827258000000000049e+00	-0.226077 1.021824 -1.092855	477.000000 4.925602
-1.503959067496e-01 3.361146463387e-02	-13525.995775	1.778475000000000028e+00	0.124199 -2.851554 1.277092	478.000000 4.743881
-9.998834686763e-02 -1.645155230708e-02	-13525.9953564	1.818524999999999947e+00	2.920803 1.003317 -1.119932	479.000000 5.108923
-1.096887959254e-01 2.497969426983e-02	-13525.9951528	1.835652999999999979e+00	-0.333175 -3.068912 1.138729	480.000000 6.046293
-1.556274131274e-01 1.416330943771e-02	-13525.9949999	1.781193000000000026e+00	0.090096 -1.416080 2.710712	481.000000 5.484222
-1.560673100589e-01 4.444279276798e-02	-13525.9946795	1.787525999999999948e+00	-3.002024 -2.871519 1.251817	482.000000 6.386613
-1.661430548758e-01 6.717958100161e-03	-13525.9946584	1.797446000000000099e+00	-3.017937 -1.134728 2.982237	483.000000 4.506833
-1.228862286715e-01 1.114963828028e-01	-13525.9945056	1.788650999999999991e+00	2.971029 -2.902318 1.308841	484.000000 4.115982
-1.521052397552e-01 4.382385620943e-02	-13525.9944122	1.782005999999999979e+00	0.114955 -2.885955 1.241366	485.000000 6.388098
-1.394813859072e-01 1.472617168628e-01	-13525.9940877	1.789646000000000070e+00	0.161490 -2.204311 1.892926	486.000000 3.189320
-1.195890260127e-01 -5.544440423690e-02	-13525.9932	1.808867999999999920e+00	-3.028252 0.827446 -1.379913	487.000000 5.515809
-1.480597585650e-01 1.478273644625e-02	-13525.9931665	1.779228999999999949e+00	-3.086869 -1.445638 2.687669	488.000000 5.588244
-1.527959846397e-01 3.814391083688e-02	-13525.9930473	1.790334000000000092e+00	-2.972579 -2.837023 1.283229	489.000000 5.438500
-1.227424702629e-01 7.285600823922e-02	-13525.9926972	1.831380999999999926e+00	-0.305468 -3.138125 1.064578	490.000000 4.801132
1.448576774996e-01 -6.665239002676e-02	-13525.9925815	4.352926000000000073e+00	-0.450290 -1.088382 3.021466	491.000000 5.574169
1.135653766376e-01 1.481699691187e-01	-13525.9922501	4.352578000000000280e+00	-0.579183 1.191860 -1.052986	492.000000 3.691399
-1.258196816769e-01 -5.444044761644e-02	-13525.9917816	1.792732999999999910e+00	0.096228 1.044219 -1.126313	493.000000 4.544676
-1.946178077157e-01 -4.116584387318e-02	-13525.9916424	1.810071999999999903e+00	-0.192592 1.204865 -0.925391	494.000000 5.679041
-1.053429652615e-01 3.853756182424e-02	-13525.9908951	1.838629000000000069e+00	2.827728 -3.091717 1.117326	495.000000 6.010911
-1.737616046359e-01 -1.559114058981e-02	-13525.9907531	1.784018000000000104e+00	0.109835 -1.438881 2.685467	496.000000 5.639845
-1.187880081342e-01 6.450338083973e-02	-13525.9906767	1.824103000000000030e+00	2.850784 -3.070547 1.137007	497.000000 4.580419
-1.114028637492e-01 -1.440637244733e-02	-13525.9906605	1.809256999999999893e+00	2.969944 1.039340 -1.075289	498.000000 4.546070
-1.118665774533e-01 2.844603748787e-02	-13525.990439	1.843045999999999962e+00	-0.347017 -3.113415 1.096048	499.000000 6.049613
-1.114789995729e-01 2.780643188713e-02	-13525.9903231	1.844873999999999903e+00	2.816986 -3.107311 1.102600	500.000000 6.056117
-1.213792305235e-01 8.780963446944e-04	-13525.9897829	1.802896000000000054e+00	2.963976 -1.220907 2.960259	501.000000 4.544609
-1.786252408790e-01 -2.014459591695e-02	-13525.9891499	1.784661000000000053e+00	0.101938 -1.420522 2.707149	502.000000 5.266540
-1.626616242006e-01 3.454870621192e-03	-13525.9886868	1.806449999999999889e+00	0.148250 -1.222980 2.895197	503.000000 4.787189
-1.797498384265e-01 -1.288402341569e-02	-13525.9882847	1.806049999999999933e+00	0.128093 -1.103080 3.017937	504.000000 4.729126
-1.802933335707e-01 -1.338337740813e-02	-13525.9875652	1.806751999999999914e+00	-3.028331 -1.115521 3.004600	505.000000 4.717724
-1.781596221809e-01 8.020358057675e-02	-13525.9849426	1.842379999999999907e+00	-0.342016 3.082230 1.004844	506.000000 4.736027
1.252955022062e-01 -1.180533682777e-01	-13525.9849421	3.930968000000000018e+00	-1.488295 -3.033650 1.126162	507.000000 4.545896
-9.326453322792e-02 1.165516852562e-01	-13525.9832905	1.855024999999999924e+00	-0.419994 3.017267 0.940846	508.000000 4.635473
-1.210769470193e-01 4.338552738948e-02	-13525.9828987	1.849267999999999912e+00	-0.357755 3.105407 1.026714	509.000000 4.771102
-1.620149164587e-01 1.698387148447e-02	-13525.9823606	1.778529000000000027e+00	0.076721 -1.466913 2.663967	510.000000 5.518616
-1.015733691645e-01 3.851720810735e-02	-13525.9822087	1.837010999999999949e+00	-0.336554 -3.083400 1.123918	511.000000 5.997872
-9.775989946759e-02 2.047914647447e-02	-13525.9821566	1.848486999999999991e+00	2.799723 -3.093663 1.114681	512.000000 5.490982
-1.737360492041e-01 -2.197165589749e-02	-13525.9781714	1.808545999999999987e+00	-3.020527 -1.197404 2.917372	513.000000 4.746211
-1.744437619332e-01 -8.744047232465e-02	-13525.9779764	1.828049000000000035e+00	0.264863 0.881269 -1.354175	514.000000 4.824174
-2.201339936761e-01 -5.052668841427e-02	-13525.9774097	1.815490000000000048e+00	2.946608 1.214096 -0.911655	515.000000 4.798117
1.513844427590e-01 -5.600148342597e-02	-13525.9764593	4.358954999999999913e+00	2.719673 -1.007763 3.091708	516.000000 4.567317
-2.088711299075e-01 -5.604971981708e-02	-13525.9763814	1.820195000000000007e+00	-0.210048 1.230034 -0.897200	517.000000 5.236035
-2.052269721330e-01 -1.139256557258e-02	-13525.9762576	1.804526999999999992e+00	0.103306 -1.059621 3.066503	518.000000 4.144464
-1.685065819047e-01 -1.821130658444e-02	-13525.9756264	1.810383999999999993e+00	-2.997149 -1.199268 2.915782	519.000000 4.870245
1.519755200329e-01 -4.223468974938e-02	-13525.9753961	4.374166999999999916e+00	-0.267018 1.150315 -1.055628	520.000000 6.466645
1.512114435480e-01 -3.553690794900e-02	-13525.9747387	4.371794999999999654e+00	-0.296445 1.134153 -1.070901	521.000000 5.652783
-1.050620041739e-01 3.646252648933e-02	-13525.9735261	1.835695999999999994e+00	2.837132 -3.068927 1.139700	522.000000 6.051081
-1.430447410444e-01 3.015568040329e-02	-13525.9732873	1.787357000000000085e+00	0.159744 -2.858613 1.266974	523.000000 6.008068
-1.019363866820e-01 3.519270577825e-02	-13525.9732379	1.838100999999999985e+00	-0.340103 -3.053997 1.157545	524.000000 6.039902
-1.637661911862e-01 -9.325679325789e-03	-13525.9732105	1.808783000000000030e+00	-3.038227 -1.207438 2.917182	525.000000 4.850721
-1.018825146907e-01 3.725486505972e-02	-13525.9711974	1.835968999999999962e+00	-0.329687 -3.054346 1.151001	526.000000 6.037438
-1.794284116608e-01 -6.778602926963e-03	-13525.9709444	1.809987000000000013e+00	0.118444 -1.223055 2.891943	527.000000 4.299642
-1.161394598345e-01 4.004723057436e-02	-13525.9689869	1.839434000000000013e+00	2.827943 -3.054810 1.153536	528.000000 4.986288
1.350644909746e-01 -5.992704627624e-02	-13525.9688332	4.354053999999999647e+00	-0.456120 -1.080003 3.029321	529.000000 6.055484
-9.386269554572e-02 5.265658121690e-02	-13525.9686285	1.864271999999999929e+00	-0.413612 2.999669 0.917987	530.000000 5.915253
-2.247739266247e-01 -4.845477158015e-02	-13525.9679979	1.811182000000000070e+00	2.968715 1.202800 -0.926378	531.000000 4.913572
1.154627399871e-01 -3.930657078653e-02	-13525.967623	4.354767999999999972e+00	-0.433934 -0.957390 -3.133611	532.000000 5.428579
-1.742110249696e-01 1.139162035398e-01	-13525.9675083	1.819391999999999898e+00	-2.835262 -2.709743 1.407833	533.000000 4.472076
9.520048076600e-02 -5.889725834494e-02	-13525.9672538	4.259706000000000437e+00	2.303590 -3.065011 1.062805	534.000000 5.456123
-1.496366510992e-01 1.932697834118e-02	-13525.9658538	1.807012999999999980e+00	0.114194 -1.256668 2.863938	535.000000 4.884333
-1.673873687107e-01 -2.787443098796e-02	-13525.9645927	1.811115000000000030e+00	0.169973 -1.201658 2.908641	536.000000 4.844069
9.208003322369e-02 -5.809166851687e-02	-13525.964189	4.248637000000000441e+00	2.282155 -3.083869 1.045643	537.000000 5.419361
1.103307137128e-01 -2.076251462340e-02	-13525.9632967	4.380391000000000368e+00	-0.203726 1.192886 -1.022594	538.000000 5.444096
1.176243259351e-01 -9.028621003509e-03	-13525.9630394	4.371400999999999648e+00	-0.303118 1.145090 -1.058047	539.000000 5.552247
1.181516568829e-01 -2.112558394976e-02	-13525.9628735	4.375561000000000256e+00	-0.254664 1.163914 -1.042297	540.000000 6.388959
-1.564647869102e-01 3.622904136027e-02	-13525.9622799	1.798407000000000089e+00	-2.942215 -2.785124 1.332840	541.000000 5.438670
-1.861387231923e-01 9.414432877761e-03	-13525.9622385	1.813584000000000085e+00	-0.145035 -1.237919 2.940705	542.000000 3.723011
1.184826628618e-01 -1.536545929068e-02	-13525.9615921	4.376291000000000153e+00	-0.221727 1.161365 -1.048225	543.000000 5.472558
-2.006807776346e-01 -5.890214183808e-03	-13525.96159	1.807919999999999972e+00	3.037524 -1.158538 3.015441	544.000000 3.784271
8.261928676233e-02 -7.518602312424e-02	-13525.9609347	4.247948000000000057e+00	-0.854219 -3.069267 1.060106	545.000000 6.379459
-1.762875549859e-01 9.783665727962e-03	-13525.9594909	1.809236999999999984e+00	-3.004016 -1.091920 3.026770	546.000000 4.675061
-1.661682641951e-01 2.737533942487e-02	-13525.9594328	1.805225999999999997e+00	-3.081178 -1.274560 2.851901	547.000000 4.843910
-9.456955551584e-02 6.341890016594e-02	-13525.9591094	1.864311999999999969e+00	-0.410741 2.975628 0.893708	548.000000 5.808659
8.347092235761e-02 -7.462470978734e-02	-13525.9589887	4.257342000000000404e+00	-0.828838 -3.077965 1.050197	549.000000 6.383255
1.158095932372e-01 -2.101500853158e-02	-13525.9585088	4.376134999999999664e+00	-0.243274 1.178895 -1.029826	550.000000 6.389398
-1.587561801678e-01 -3.843587512258e-03	-13525.957551	1.808100999999999958e+00	0.160661 -1.166057 2.948055	551.000000 4.842005
-1.137146757795e-01 -3.269128552070e-03	-13525.9573654	1.818178999999999990e+00	-0.199107 -1.149476 3.038921	552.000000 4.612750
8.874314312260e-02 -4.565507035413e-02	-13525.9573106	4.262812000000000268e+00	-0.806921 -3.056787 1.069918	553.000000 5.502453
-1.419545574979e-01 2.884603968063e-02	-13525.9572578	1.790831999999999979e+00	0.167711 -2.845711 1.278181	554.000000 6.052780
1.157876407505e-01 -4.847176536671e-02	-13525.956554	4.354862999999999928e+00	-0.442475 -1.089675 3.018478	555.000000 6.006926
-1.840176837425e-01 2.767006501110e-02	-13525.9562658	1.820249000000000006e+00	2.969630 -1.263616 2.921555	556.000000 3.705402
1.185871412153e-01 -1.091510656500e-02	-13525.9551639	4.374448000000000114e+00	2.887065 1.177730 -1.029947	557.000000 5.549979
1.184637810091e-01 4.372472622427e-02	-13525.9551431	4.367091000000000278e+00	2.897994 1.129055 -1.055299	558.000000 4.464440
9.517312946726e-02 -4.536017383186e-02	-13525.9535226	4.270021999999999984e+00	2.355140 -3.023263 1.103976	559.000000 5.556812
1.345586053163e-01 -1.193241116225e-01	-13525.9529895	3.910200000000000120e+00	1.550476 -3.016526 1.144382	560.000000 4.283537
-1.610279406887e-01 6.287431071221e-02	-13525.9528335	1.816419000000000006e+00	-0.285788 -2.935046 1.279197	561.000000 4.519937
9.531082697521e-02 -4.862435564478e-02	-13525.95274	4.228519000000000361e+00	2.232505 -3.053830 1.080348	562.000000 4.776564
-1.444511686531e-01 3.338370658666e-02	-13525.9520663	1.787875000000000103e+00	0.157058 -2.856168 1.267319	563.000000 6.037334
-1.534756981902e-01 6.026537417431e-02	-13525.9495638	1.823617000000000044e+00	2.878887 -2.965319 1.247466	564.000000 4.624001
9.768852319984e-02 -3.546154881106e-02	-13525.9481143	4.288586999999999705e+00	-0.724802 -3.001111 1.125184	565.000000 4.965554
-1.033968456556e-01 7.398293283260e-02	-13525.9465723	1.867137999999999964e+00	2.728341 3.026831 0.951138	566.000000 5.192173
-1.010070593358e-01 7.790150665764e-02	-13525.9451488	1.869753999999999916e+00	-0.445474 2.998140 0.923488	567.000000 5.061538
-1.530050568010e-01 4.739056702445e-03	-13525.9430272	1.807689000000000101e+00	0.139813 -1.242265 2.872059	568.000000 4.579317
-1.961533134396e-01 5.745145264101e-03	-13525.9426101	1.811609000000000025e+00	-3.026473 -1.075618 3.043170	569.000000 4.282309
8.236504652625e-02 -5.943076027876e-02	-13525.9404143	4.245153000000000176e+00	-0.863040 -3.064039 1.066943	570.000000 6.006547
-1.348236823367e-01 5.546610668335e-02	-13525.9397196	1.839749000000000079e+00	-0.347120 -3.137788 1.067927	571.000000 4.437812
1.084679244179e-01 -1.168777241782e-02	-13525.9394851	4.374665000000000248e+00	-0.267642 1.161596 -1.046976	572.000000 5.997202
1.629239202886e-01 -5.061350470928e-02	-13525.9388282	4.384223000000000425e+00	-0.055450 1.002960 -1.255886	573.000000 5.752935
1.570657195045e-01 8.303395066140e-02	-13525.9382584	4.359155000000000335e+00	-0.273741 1.091748 -1.080988	574.000000 3.848777
1.544625889740e-01 -9.888422337425e-02	-13525.9380612	4.291763000000000439e+00	-0.824009 -3.057399 1.072707	575.000000 4.291561
-1.696877371519e-01 -6.237440035210e-04	-13525.9378245	1.812515000000000098e+00	-0.172373 1.075423 -1.042095	576.000000 4.599037
1.101226203515e-01 -8.897670441189e-03	-13525.9372125	4.374158999999999686e+00	-0.262233 1.151892 -1.054943	577.000000 6.007056
-1.425833911137e-01 -6.542759706959e-02	-13525.9363968	1.802305000000000046e+00	-2.979526 1.010343 -1.174728	578.000000 5.522496
-1.046474068798e-01 5.374395717377e-02	-13525.9362659	1.869129999999999958e+00	-0.422920 2.960667 0.882406	579.000000 5.637357
2.054661267088e-01 8.275058721960e-02	-13525.9361691	4.347141999999999840e+00	3.000939 1.271628 -0.921560	580.000000 3.864833
-1.275707595731e-01 4.452420061947e-02	-13525.9360488	1.842769000000000101e+00	2.813878 -3.113853 1.095546	581.000000 4.790997
8.615917764875e-02 -6.159335710905e-02	-13525.9357243	4.249194000000000138e+00	-0.846842 -3.029648 1.100378	582.000000 5.981124
4.326696667169e-02 -2.992422769223e-02	-13525.9357003	3.766789000000000165e+00	2.528913 -0.976809 3.063936	583.000000 5.573170
8.566285339740e-02 -6.019000599975e-02	-13525.9348211	4.253993999999999609e+00	-0.840553 -3.057018 1.075000	584.000000 6.042050
7.873101449508e-02 -3.827482389843e-02	-13525.933312	3.821962000000000081e+00	-1.169688 -3.086957 1.002101	585.000000 5.412216
5.892348445591e-02 -7.929465343330e-02	-13525.9328043	4.375892999999999589e+00	-0.324259 1.431290 -0.798019	586.000000 5.748215
-1.898807598751e-01 -8.217237791451e-02	-13525.9310692	1.828573000000000004e+00	-2.937911 0.865385 -1.371576	587.000000 4.563294
1.119761781351e-01 -1.047519833192e-02	-13525.9306268	4.373573000000000377e+00	-0.272723 1.125810 -1.081415	588.000000 6.047334
6.073150089399e-02 -8.645814016572e-02	-13525.9297139	4.372419999999999973e+00	-0.367007 1.447662 -0.781315	589.000000 5.281187
1.730498822243e-01 -1.849416395488e-02	-13525.9296436	4.252841000000000093e+00	-0.549266 -1.094867 3.072707	590.000000 5.415188
-1.655114567635e-01 -7.078555653249e-02	-13525.9296344	1.807131999999999961e+00	0.188960 1.020727 -1.163206	591.000000 5.348280
-1.058726213892e-01 -1.621276475994e-02	-13525.9296045	1.815622000000000069e+00	0.235155 -2.126223 1.963642	592.000000 5.471410
1.240103310234e-01 8.239690756558e-02	-13525.928462	4.365902000000000172e+00	2.833945 1.393864 -0.824673	593.000000 4.693871
1.066577760562e-01 -1.193762738486e-02	-13525.9280134	4.374121999999999844e+00	-0.270851 1.174782 -1.032299	594.000000 6.030669
1.469803248474e-01 -3.248927521543e-02	-13525.9264499	4.383376000000000161e+00	-0.076046 1.025014 -1.228788	595.000000 5.671356
-1.182694754840e-01 3.140134995222e-02	-13525.9261441	1.837836000000000025e+00	-0.335757 -3.041548 1.166503	596.000000 4.907814
-1.607635224881e-01 -6.188401556895e-02	-13525.9250867	1.808998000000000106e+00	-2.968203 0.975285 -1.209159	597.000000 5.336523
-1.412065258847e-01 5.525046478856e-02	-13525.9236209	1.844670999999999950e+00	-0.350991 3.141506 1.065833	598.000000 4.736672
-1.582095031483e-01 -6.528040436577e-02	-13525.9233909	1.812230999999999925e+00	0.208626 0.994356 -1.188447	599.000000 5.726812
9.977555112837e-02 9.774470018134e-03	-13525.9223249	4.376380000000000159e+00	2.823220 1.482337 -0.746311	600.000000 5.055387
-1.842743586502e-01 3.405925086178e-03	-13525.9216537	1.786267000000000049e+00	0.118600 -1.473921 2.654622	601.000000 4.755733
1.478122417756e-01 -2.685095073950e-02	-13525.9213638	4.385741000000000334e+00	0.032142 0.970356 -1.294664	602.000000 5.079577
-9.459693140574e-02 6.088734769325e-02	-13525.9204558	1.871010999999999980e+00	-0.407835 2.945459 0.860807	603.000000 5.823034
6.322457376884e-02 -6.382672240005e-02	-13525.9200405	3.828390000000000182e+00	1.909733 -3.088594 0.998800	604.000000 6.013606
1.577052042401e-01 2.343582582194e-02	-13525.9181383	4.285487999999999964e+00	2.830091 1.152787 -0.998142	605.000000 5.452732
4.794032702029e-02 -3.290858665275e-02	-13525.9170045	3.776647000000000087e+00	2.441594 -1.133550 2.909276	606.000000 6.055361
1.778347484593e-01 -1.085649138409e-01	-13525.9169792	4.379824000000000161e+00	2.980050 0.969045 -1.249443	607.000000 4.138733
9.937416645163e-02 -3.952794371870e-02	-13525.9167139	4.295401000000000025e+00	2.444260 -3.002764 1.121627	608.000000 4.590552
1.987138960975e-01 4.560353393242e-04	-13525.9166698	4.265347000000000222e+00	2.682232 -1.033623 3.129416	609.000000 4.570430
1.635664722565e-01 1.880121637540e-02	-13525.9164186	4.284182000000000379e+00	-0.353068 1.158466 -0.988199	610.000000 6.399571
1.381099917306e-01 -2.490783705644e-02	-13525.9152791	4.384360000000000035e+00	0.029249 1.000493 -1.263657	611.000000 5.613238
1.596290202658e-01 2.719891464833e-02	-13525.9149496	4.288675999999999711e+00	-0.321032 1.185960 -0.962336	612.000000 5.492164
-1.968014556169e-01 5.754521846604e-02	-13525.9144139	1.787544000000000022e+00	-0.099785 -1.542081 2.629159	613.000000 4.199219
9.044923010110e-02 -9.537575878712e-02	-13525.9134792	3.816037999999999819e+00	1.787166 -2.854933 1.255195	614.000000 5.732773
1.038580167328e-01 -3.850747721580e-02	-13525.9129266	4.306197000000000052e+00	2.492798 -2.942790 1.181702	615.000000 4.579025
-2.006351041202e-01 4.665699119115e-02	-13525.9110902	1.793360999999999983e+00	-0.114407 -1.560767 2.611775	616.000000 4.272608
-1.838205913981e-01 -8.499581649636e-02	-13525.9105893	1.831402999999999892e+00	-2.921578 0.852372 -1.388183	617.000000 4.584582
1.609488491169e-01 3.628910449763e-03	-13525.9100664	4.187346999999999930e+00	2.386759 -3.045734 1.139905	618.000000 5.678789
6.149633330233e-02 -2.402012131966e-02	-13525.9100471	3.775262000000000118e+00	2.454751 -1.121899 2.922159	619.000000 6.008278
1.703607252216e-01 -4.704554903015e-02	-13525.9100229	4.378212000000000437e+00	-0.177340 0.910763 -1.345213	620.000000 5.169380
-9.853302663824e-02 6.759764961200e-02	-13525.9097483	1.872058999999999918e+00	-0.439900 3.010014 0.935328	621.000000 5.571431
9.558050991187e-02 2.961026676006e-04	-13525.9087035	4.378065000000000317e+00	-0.295982 1.439859 -0.791443	622.000000 5.619025
1.130919059825e-01 -4.633124219571e-03	-13525.9072132	4.372669000000000139e+00	-0.272484 1.203522 -1.007443	623.000000 4.565128
-1.055780710355e-01 1.245257013677e-01	-13525.9071761	1.857909999999999950e+00	2.777976 2.917644 0.829881	624.000000 4.849713
-1.647283233838e-01 -5.831310319714e-02	-13525.9067484	1.802437999999999985e+00	-2.974961 1.026438 -1.157397	625.000000 4.586917
-1.724212878289e-01 2.860952136474e-02	-13525.9066904	1.789879999999999916e+00	0.170298 -2.849820 1.273047	626.000000 4.900632
6.440010759398e-02 -7.861063890019e-03	-13525.9044126	3.767328000000000010e+00	2.513062 -1.108171 2.935589	627.000000 4.860943
1.362189966612e-01 9.821792738389e-03	-13525.9041658	4.194810999999999623e+00	2.388302 -3.062355 1.121515	628.000000 5.491162
-1.772578946888e-01 3.573825034614e-02	-13525.9040352	1.781811000000000034e+00	0.105072 -2.914069 1.216409	629.000000 4.777963
1.310156155606e-01 9.905959109516e-03	-13525.9036821	4.181134000000000128e+00	-0.805036 -3.067563 1.120964	630.000000 5.420675
1.740759199982e-01 -1.057291463063e-02	-13525.9026994	4.257691000000000336e+00	-0.519662 -0.995770 -3.107994	631.000000 5.474690
1.445096057896e-01 4.443221321706e-03	-13525.9025137	4.191633000000000386e+00	2.392448 -3.086351 1.096523	632.000000 6.398677
-1.030894227447e-01 6.030316394086e-02	-13525.9016414	1.872632000000000074e+00	-0.409560 2.978720 0.897863	633.000000 5.565806
1.648221964677e-01 -8.767003719199e-03	-13525.9011376	4.253477000000000174e+00	-0.542244 -0.995396 -3.108584	634.000000 5.438354
1.332577647895e-01 1.528175104450e-02	-13525.9001685	4.197256999999999572e+00	-0.753464 -3.029528 1.154409	635.000000 5.511377
5.910397924833e-02 -2.384225544437e-02	-13525.8995425	3.767799999999999816e+00	2.509186 -1.103058 2.938105	636.000000 6.050414
1.575116558048e-01 5.210476504048e-02	-13525.8992801	4.296840999999999688e+00	2.848261 1.217398 -0.936941	637.000000 4.392931
1.059765958013e-01 1.557869278754e-01	-13525.8974366	3.800244999999999873e+00	2.606274 1.118477 -1.195295	638.000000 3.781343
1.426133681167e-01 1.325706096445e-02	-13525.8950804	4.206019000000000396e+00	2.455319 -3.011306 1.173042	639.000000 5.583113
-1.534143775543e-01 6.975873091603e-02	-13525.8946195	1.808267000000000069e+00	0.284359 -2.402981 1.706105	640.000000 4.688479
1.330223002511e-01 2.289550510908e-02	-13525.8943417	4.189597000000000016e+00	2.394877 -2.991216 1.195394	641.000000 4.713848
1.021256453462e-01 2.656809243258e-02	-13525.8910883	4.379220000000000113e+00	-0.251227 1.409245 -0.824686	642.000000 5.245050
-2.051204546130e-01 6.428479193741e-02	-13525.8816159	1.796921999999999908e+00	-0.144843 -1.578417 2.599792	643.000000 4.276558
1.628856014008e-01 6.432199153401e-02	-13525.8815858	4.287308999999999592e+00	-0.387767 1.344497 -0.819260	644.000000 5.283340
1.459218184391e-01 4.489604023662e-02	-13525.8813124	4.280528999999999584e+00	2.803106 1.157597 -0.989234	645.000000 4.929992
1.699654939584e-01 4.887468752558e-02	-13525.8777811	4.300519999999999676e+00	-3.005120 1.105896 -1.032438	646.000000 4.513777
1.133736242628e-01 -9.045015392654e-02	-13525.8755462	3.803532999999999831e+00	1.804021 -2.863398 1.244333	647.000000 5.243570
1.270447184454e-01 1.526660552053e-02	-13525.8727137	4.186207999999999707e+00	-0.787027 -3.045892 1.141328	648.000000 5.999749
1.324223464139e-01 6.750397247765e-02	-13525.8648184	4.005779999999999674e+00	1.980024 -2.936566 1.269232	649.000000 4.878439
2.971124134178e-02 1.030694163363e-02	-13525.8633423	3.758725999999999789e+00	2.748821 1.395642 -0.904692	650.000000 5.367709
5.599237606054e-02 1.665680760186e-02	-13525.8621364	3.757496999999999865e+00	-0.396772 1.405963 -0.893446	651.000000 5.636321
4.424446917513e-02 3.253510742576e-02	-13525.8610595	3.642625999999999920e+00	2.529436 -1.019468 3.077558	652.000000 5.444271
1.441110890689e-01 2.671821039319e-02	-13525.8598999	4.215173000000000059e+00	2.490718 -3.010038 1.173780	653.000000 4.628411
4.659515883788e-02 3.265382608152e-02	-13525.8555195	3.641497999999999902e+00	2.539262 -1.015646 3.083970	654.000000 5.488099
3.591763843490e-02 6.184618961707e-02	-13525.8545864	3.619186000000000014e+00	-2.710588 -1.084529 3.035215	655.000000 5.598727
1.954409400909e-01 2.120219182895e-02	-13525.8539363	4.289253999999999678e+00	0.187679 -2.768871 1.399224	656.000000 5.657225
1.747985460674e-01 1.778803972061e-02	-13525.8532736	4.299248999999999654e+00	0.163525 1.144509 -1.001369	657.000000 5.723756
9.790226326611e-02 -1.343204143957e-01	-13525.8515809	3.932853999999999850e+00	1.757245 -3.077055 1.126112	658.000000 4.498031
1.879203193345e-01 -4.010678394403e-02	-13525.85062	4.383548000000000222e+00	0.149841 1.003725 -1.286991	659.000000 4.802555
1.611349432966e-01 4.997491062208e-02	-13525.8454211	4.283470999999999584e+00	-2.927770 -2.710536 1.451199	660.000000 4.733482
1.931395000716e-01 1.608299041502e-02	-13525.8445576	4.283025000000000304e+00	-2.916560 -2.717959 1.444397	661.000000 6.393716
1.773667318722e-01 2.959151749543e-02	-13525.8416423	4.288870000000000182e+00	0.187226 -2.750401 1.415092	662.000000 5.521910
1.822120922106e-01 2.746788789269e-02	-13525.8397045	4.279816000000000287e+00	-2.881468 -2.714036 1.446098	663.000000 5.520367
1.198614059771e-01 6.568263681043e-02	-13525.8385054	3.664925999999999906e+00	1.084055 -2.955204 1.252315	664.000000 6.368096
5.160442966946e-02 5.885943680847e-02	-13525.8374436	3.621649000000000118e+00	-2.681506 -1.093320 3.027117	665.000000 5.485544
1.028696280328e-01 7.041604778669e-02	-13525.8338212	3.660721000000000114e+00	2.106409 -3.007124 1.121583	666.000000 5.849115
1.908344786483e-01 -1.689316922981e-02	-13525.8321893	4.310647000000000340e+00	0.084969 1.189890 -0.961864	667.000000 5.686946
1.183957618341e-01 5.499452545453e-02	-13525.8267535	3.678825999999999929e+00	1.145003 -2.923488 1.294229	668.000000 5.405052
9.556071081193e-02 5.311470040226e-02	-13525.821521	3.658568999999999960e+00	2.155928 -3.026760 1.098311	669.000000 5.769931
4.271596471034e-02 6.573864130903e-02	-13525.820738	3.620719999999999938e+00	-2.835515 1.040591 -1.145936	670.000000 6.027882
-1.568161999229e-02 -1.924038762566e-01	-13525.8130134	3.755888999999999811e+00	2.684447 -1.077063 3.029161	671.000000 3.180829
1.140440496013e-01 5.813891036183e-02	-13525.8096075	3.675740999999999925e+00	-2.000758 -2.957068 1.261657	672.000000 6.021049
1.541136963105e-01 6.567325798561e-02	-13525.8078747	4.277842999999999840e+00	0.277954 -2.772826 1.390395	673.000000 4.458593
3.408234981999e-02 -5.076505443861e-02	-13525.8015361	3.810670000000000002e+00	1.707327 -3.129071 1.075082	674.000000 6.016899
3.974622453549e-02 -5.990035088133e-02	-13525.7945365	3.768399000000000054e+00	1.786146 -2.917695 1.290468	675.000000 5.715651
4.345492003878e-02 7.223459190277e-02	-13525.787745	3.612509000000000192e+00	0.408507 1.026099 -1.162805	676.000000 5.770508
-1.991556052755e-02 -1.866613833813e-01	-13525.7760029	3.784977000000000036e+00	-0.431552 -0.895298 -3.071359	677.000000 3.625221
-1.648070700809e-02 -1.590814728156e-01	-13525.7720782	3.788275000000000059e+00	2.726506 -1.152967 2.955013	678.000000 5.566762
-6.855839166078e-03 -1.516792461426e-01	-13525.7696833	3.702396999999999938e+00	-0.692482 -3.074365 1.046060	679.000000 6.464302
-1.882781659970e-02 -1.392502484368e-01	-13525.7621448	3.782756000000000007e+00	2.724408 -1.137932 2.967464	680.000000 5.476159
-1.104214364172e-02 -1.607786726361e-01	-13525.7616008	3.793625000000000025e+00	2.742863 -1.118915 2.989549	681.000000 6.367114
-4.016159733114e-03 -1.306156299859e-01	-13525.76124	3.647879999999999789e+00	2.345766 -3.134974 0.992141	682.000000 4.980333
2.892548765808e-02 -1.555605694465e-01	-13525.7600308	3.264304000000000094e+00	1.731847 -3.056990 1.096526	683.000000 4.570082
-9.611167187321e-03 -1.401656449648e-01	-13525.7585841	3.699686999999999948e+00	-0.695220 -3.067632 1.052734	684.000000 6.385835
-1.832072206261e-02 -1.467978177399e-01	-13525.753252	3.787929999999999797e+00	2.727966 -1.105561 2.999931	685.000000 5.487134
-5.327211900817e-03 -1.238636698213e-01	-13525.7529628	3.652730000000000032e+00	2.347909 -3.088915 1.037631	686.000000 4.937304
-8.738446979348e-02 -9.075070805632e-02	-13525.7491861	2.254056999999999977e+00	2.667819 -3.070956 0.971135	687.000000 5.637968
-2.860348773015e-02 -1.367861540118e-01	-13525.7462159	3.728699999999999903e+00	2.518290 -3.028301 1.091074	688.000000 4.878851
-8.783470570286e-02 -7.873856024939e-02	-13525.7437947	2.147539000000000087e+00	-0.239987 -0.977441 3.052242	689.000000 4.938213
-1.406669218935e-01 -1.300522913270e-01	-13525.7410011	2.219400999999999957e+00	2.832147 -0.917053 3.115857	690.000000 3.644335
-2.097321453197e-02 -1.521098706930e-01	-13525.7402935	3.785512999999999906e+00	2.737911 -1.003008 3.092440	691.000000 5.003178
-9.077628066635e-02 -8.881078910293e-02	-13525.7374575	2.224209000000000103e+00	2.726506 -3.014220 1.026287	692.000000 5.609660
-9.923088821853e-02 -9.352951871077e-02	-13525.728603	2.123696999999999946e+00	-0.119196 -1.114127 2.907726	693.000000 6.041042
2.690914023427e-03 -1.694298176381e-01	-13525.7238074	3.696575999999999862e+00	2.621747 -1.137830 3.030216	694.000000 5.417313
-8.135137126896e-02 -8.803274284607e-02	-13525.7226562	2.229512999999999856e+00	-0.471949 -2.902544 1.143684	695.000000 5.429117
-6.847979178652e-02 -1.547409865426e-01	-13525.7153646	3.055165999999999826e+00	1.621300 -3.029741 1.052949	696.000000 5.615229
-9.014130010436e-02 -1.543608659492e-01	-13525.7150099	2.987026999999999877e+00	1.727045 -3.131432 0.943063	697.000000 5.579207
-9.592881788954e-02 -1.011355977018e-01	-13525.7142147	2.297007999999999939e+00	2.576385 3.132014 0.881510	698.000000 4.939431
-6.357517470962e-02 -1.431897860938e-01	-13525.7129649	3.071047999999999778e+00	1.614220 -3.051748 1.035048	699.000000 5.496049
-5.855558692970e-02 -1.443194400857e-01	-13525.7110959	3.112528999999999879e+00	1.552952 -3.030184 1.060218	700.000000 5.428282
-5.757243656585e-02 -1.487209390905e-01	-13525.7070908	3.059366999999999948e+00	1.616439 -3.024119 1.060101	701.000000 6.367017
-7.231958308057e-02 -1.808708426572e-01	-13525.7041601	3.186977999999999867e+00	-1.594009 -1.133523 2.960356	702.000000 5.582201
-7.856602960602e-02 -8.179896582627e-02	-13525.7040461	2.218218999999999941e+00	2.732673 -2.871966 1.170653	703.000000 5.999082
-5.066055577478e-02 -2.302556512492e-01	-13525.7030047	3.721387000000000000e+00	2.497120 -3.051153 1.079767	704.000000 4.898782
-2.285521446776e-03 -1.589861966890e-01	-13525.7016863	3.698970999999999787e+00	-0.676111 -3.081144 1.031805	705.000000 5.813553
-9.167996815943e-02 -1.521565962491e-01	-13525.7003451	2.991954999999999920e+00	1.717200 -3.118384 0.956258	706.000000 5.572377
-1.070021048183e-01 -1.140007484554e-01	-13525.6994386	2.303656000000000148e+00	2.537071 -3.058069 0.982204	707.000000 4.673300
-6.256543071391e-02 -1.736197442100e-01	-13525.6988108	3.170312000000000019e+00	1.477869 -1.137929 2.958691	708.000000 5.429250
3.733521816887e-03 -1.770273697981e-01	-13525.6963662	3.707168999999999937e+00	2.640031 -1.152272 3.015526	709.000000 5.513589
-8.347956163239e-02 -1.665658447227e-01	-13525.6962653	3.049671000000000021e+00	-1.453426 -3.020751 1.065738	710.000000 4.813001
-5.262966937118e-02 -1.453857259531e-01	-13525.6911845	3.090733000000000175e+00	1.580622 -3.023669 1.063981	711.000000 5.988323
-6.424738611595e-02 -1.713845548369e-01	-13525.6909716	3.206685999999999925e+00	1.439517 -1.122581 2.970655	712.000000 5.495100
-4.546823297153e-02 -1.513961835633e-01	-13525.6907432	3.057793999999999901e+00	1.607053 -2.839235 1.258735	713.000000 4.922147
-6.056135078268e-02 -1.834651023206e-01	-13525.6889091	3.204302999999999901e+00	-1.610100 -1.024158 3.063936	714.000000 5.092840
-5.385683383184e-02 -1.621649455095e-01	-13525.6828492	3.051937999999999818e+00	1.623397 -2.857997 1.234091	715.000000 5.142699
-1.077884681584e-01 -1.711787009648e-01	-13525.6796902	2.960386000000000184e+00	-1.328215 3.113788 0.914848	716.000000 3.172262
-6.942137254279e-02 -1.471234432245e-01	-13525.6785703	3.048785000000000078e+00	1.616558 -3.055581 1.032053	717.000000 4.534211
1.235286816131e-02 -1.727953042663e-01	-13525.6775946	3.601156000000000024e+00	2.393540 -3.093007 1.082687	718.000000 5.902130
-1.985163798619e-02 -1.243149736419e-01	-13525.6765599	3.633970000000000145e+00	2.449201 -3.080067 1.099849	719.000000 6.022701
-4.956188263286e-02 -1.740583500200e-01	-13525.6751598	3.209910999999999959e+00	-1.621688 -0.999530 3.087450	720.000000 4.980809
-9.470323043656e-02 -1.865960827350e-01	-13525.6732506	3.442565000000000097e+00	-1.940733 -1.018476 3.061554	721.000000 3.602191
-7.067277398458e-02 -1.693262952101e-01	-13525.6660014	3.173214999999999897e+00	-1.578296 -1.120750 2.974191	722.000000 4.943783
7.117948849832e-03 -1.670079987538e-01	-13525.6611781	3.620187000000000044e+00	2.431261 -3.086780 1.086463	723.000000 5.811568
-5.123837686242e-02 -1.572066345256e-01	-13525.6534855	3.082275999999999794e+00	1.574611 -2.826693 1.272787	724.000000 5.039879
-5.710124031146e-02 -1.703385767554e-01	-13525.6521538	3.187835000000000196e+00	1.452909 -1.150450 2.941174	725.000000 5.537815
-9.488229325270e-02 -9.251882203544e-02	-13525.6490493	2.216172999999999949e+00	-0.424179 -2.867942 1.174030	726.000000 4.793370
-7.719816973883e-02 -1.482897045460e-01	-13525.6428707	3.091286999999999896e+00	-1.484594 -3.071976 1.025365	727.000000 4.731013
1.106746881435e-02 -1.570589357573e-01	-13525.6379038	3.594542000000000126e+00	2.376264 -3.069332 1.108829	728.000000 5.818760
-6.343670494135e-02 -1.534482122538e-01	-13525.630858	3.078791999999999973e+00	-1.459354 -3.025144 1.059986	729.000000 4.880339
-7.157441640318e-02 -1.596071695328e-01	-13525.621972	3.161373999999999906e+00	1.490096 -1.092346 2.988887	730.000000 5.738188
-8.728845325271e-02 -1.747346959930e-01	-13525.5698925	3.118882999999999850e+00	1.529440 -1.379025 2.729724	731.000000 4.848717
-2.441897701864e-02 -2.307723509609e-01	-13525.5559692	3.824056000000000122e+00	-3.049953 -2.820407 1.347144	732.000000 4.912744
