# Supplementary material for: Mapping and classifying molecules from a high-throughput structural database
Source: J Cheminform. 2017 Feb 2;9:6. doi: 10.1186/s13321-017-0192-4 (PMC5289135; doi:10.1186/s13321-017-0192-4)
Supplement: Supplementary file 1 — Additional file 1. Supplementary file contains dissimilarity matrix data for all the oligopeptides available in the database including the one discussed in this paper. [file 13321_2017_192_MOESM1_ESM.tar › SI/lys.uncapped/COLVAR-OOS-Pb-0.19-1-4]

#! FIELDS CV1 CV2 Energy
-6.400000000000e-02 2.720000000000e-01	-603670.434641
-1.100000000000e-01 2.740000000000e-01	-603670.421617
-7.200000000000e-02 2.720000000000e-01	-603670.400989
-7.200000000000e-02 2.680000000000e-01	-603670.388087
-6.800000000000e-02 2.720000000000e-01	-603670.383543
-1.080000000000e-01 2.760000000000e-01	-603670.381164
-7.400000000000e-02 2.720000000000e-01	-603670.378937
-7.600000000000e-02 2.680000000000e-01	-603670.373199
-9.800000000000e-02 2.780000000000e-01	-603670.370925
-6.600000000000e-02 2.760000000000e-01	-603670.359583
-7.400000000000e-02 2.720000000000e-01	-603670.347889
-1.120000000000e-01 2.740000000000e-01	-603670.346816
-1.080000000000e-01 2.740000000000e-01	-603670.344819
-1.060000000000e-01 2.800000000000e-01	-603670.311109
-1.080000000000e-01 2.760000000000e-01	-603670.302319
-7.800000000000e-02 2.640000000000e-01	-603670.283158
-7.200000000000e-02 2.700000000000e-01	-603670.259562
-1.060000000000e-01 2.760000000000e-01	-603670.255298
-1.040000000000e-01 2.760000000000e-01	-603670.224535
-1.240000000000e-01 2.720000000000e-01	-603670.219845
-1.020000000000e-01 2.900000000000e-01	-603670.215394
-2.260000000000e-01 -2.300000000000e-01	-603670.206614
-1.140000000000e-01 2.700000000000e-01	-603670.197077
-2.200000000000e-01 -2.280000000000e-01	-603670.195487
-1.120000000000e-01 2.760000000000e-01	-603670.194112
-1.200000000000e-01 2.860000000000e-01	-603670.191681
-1.020000000000e-01 2.780000000000e-01	-603670.186134
-1.140000000000e-01 2.760000000000e-01	-603670.144686
-1.080000000000e-01 -2.800000000000e-01	-603670.134813
-1.060000000000e-01 2.760000000000e-01	-603670.131179
-1.240000000000e-01 2.720000000000e-01	-603670.125057
-1.100000000000e-01 2.800000000000e-01	-603670.10052
-9.000000000000e-02 -2.760000000000e-01	-603670.086696
-1.100000000000e-01 -2.780000000000e-01	-603670.083534
-1.060000000000e-01 -2.760000000000e-01	-603670.078593
-9.000000000000e-02 -2.800000000000e-01	-603670.074646
-1.040000000000e-01 -2.800000000000e-01	-603670.071601
-1.100000000000e-01 -2.740000000000e-01	-603670.068393
-1.040000000000e-01 -2.760000000000e-01	-603670.049323
-1.180000000000e-01 -2.720000000000e-01	-603670.038342
-1.100000000000e-01 -2.740000000000e-01	-603670.036363
-1.100000000000e-01 -2.700000000000e-01	-603670.035874
-1.700000000000e-01 -2.620000000000e-01	-603670.031942
-1.200000000000e-01 -2.720000000000e-01	-603670.023043
-1.020000000000e-01 -2.740000000000e-01	-603670.022762
-1.120000000000e-01 -1.540000000000e-01	-603670.021614
-1.180000000000e-01 -2.720000000000e-01	-603670.020122
-8.200000000000e-02 -2.780000000000e-01	-603670.019888
-1.020000000000e-01 -2.780000000000e-01	-603670.018828
-1.080000000000e-01 -2.700000000000e-01	-603670.007473
-9.600000000000e-02 -2.760000000000e-01	-603669.997474
-1.020000000000e-01 -2.740000000000e-01	-603669.984876
-2.040000000000e-01 -2.420000000000e-01	-603669.984363
-4.600000000000e-02 -1.100000000000e-01	-603669.977108
-8.400000000000e-02 2.640000000000e-01	-603669.967351
-1.100000000000e-01 -2.740000000000e-01	-603669.961005
-1.780000000000e-01 -2.560000000000e-01	-603669.955037
-1.180000000000e-01 -2.740000000000e-01	-603669.953251
-1.100000000000e-01 -2.740000000000e-01	-603669.950779
-1.660000000000e-01 -2.640000000000e-01	-603669.945906
-1.200000000000e-01 -2.700000000000e-01	-603669.942867
-1.900000000000e-01 -2.500000000000e-01	-603669.938509
-1.000000000000e-01 -2.760000000000e-01	-603669.937364
-2.060000000000e-01 -2.340000000000e-01	-603669.935245
-8.200000000000e-02 2.640000000000e-01	-603669.930369
-1.800000000000e-01 -2.520000000000e-01	-603669.92553
-7.800000000000e-02 2.640000000000e-01	-603669.925115
-1.060000000000e-01 -2.760000000000e-01	-603669.925085
-1.080000000000e-01 2.780000000000e-01	-603669.923127
-1.200000000000e-01 -2.720000000000e-01	-603669.918976
-1.820000000000e-01 -2.500000000000e-01	-603669.910633
-8.000000000000e-02 2.640000000000e-01	-603669.904129
-1.900000000000e-01 -2.460000000000e-01	-603669.902072
-7.400000000000e-02 2.680000000000e-01	-603669.882014
-1.280000000000e-01 -2.700000000000e-01	-603669.879809
-1.100000000000e-01 -2.740000000000e-01	-603669.878541
-1.460000000000e-01 -2.760000000000e-01	-603669.876153
-1.700000000000e-01 -2.580000000000e-01	-603669.872123
-1.980000000000e-01 -2.420000000000e-01	-603669.868432
-2.040000000000e-01 -2.340000000000e-01	-603669.857511
-8.600000000000e-02 2.640000000000e-01	-603669.856729
-1.920000000000e-01 -2.460000000000e-01	-603669.851465
-1.640000000000e-01 -2.580000000000e-01	-603669.845726
-1.060000000000e-01 -2.760000000000e-01	-603669.843203
-1.720000000000e-01 -2.580000000000e-01	-603669.836795
0.000000000000e+00 -2.120000000000e-01	-603669.83543
-8.800000000000e-02 2.640000000000e-01	-603669.827531
-2.040000000000e-01 -2.340000000000e-01	-603669.823594
-1.940000000000e-01 -2.420000000000e-01	-603669.814695
-9.200000000000e-02 2.660000000000e-01	-603669.807527
-1.900000000000e-01 -2.440000000000e-01	-603669.804074
-8.600000000000e-02 2.640000000000e-01	-603669.76786
-2.060000000000e-01 -2.360000000000e-01	-603669.764572
-9.000000000000e-02 2.660000000000e-01	-603669.757423
-1.260000000000e-01 -2.700000000000e-01	-603669.745072
-8.600000000000e-02 2.660000000000e-01	-603669.726814
-1.860000000000e-01 -2.480000000000e-01	-603669.726148
-9.000000000000e-02 -2.640000000000e-01	-603669.715545
-1.940000000000e-01 -2.460000000000e-01	-603669.700588
-1.020000000000e-01 -2.620000000000e-01	-603669.694496
-9.600000000000e-02 2.660000000000e-01	-603669.676805
-1.500000000000e-01 -2.440000000000e-01	-603669.343144
-1.300000000000e-01 -2.500000000000e-01	-603669.33353
-1.020000000000e-01 -2.460000000000e-01	-603669.220794
-1.100000000000e-01 -2.680000000000e-01	-603669.16507
-7.600000000000e-02 2.260000000000e-01	-603669.160119
-9.000000000000e-02 2.580000000000e-01	-603669.133171
-1.920000000000e-01 -2.260000000000e-01	-603669.113294
-1.120000000000e-01 -2.640000000000e-01	-603669.112836
-1.200000000000e-01 -2.620000000000e-01	-603669.107852
-1.200000000000e-01 -2.660000000000e-01	-603669.087711
-1.160000000000e-01 -2.620000000000e-01	-603669.079896
-1.640000000000e-01 -2.480000000000e-01	-603669.077383
-1.140000000000e-01 -2.680000000000e-01	-603669.070653
-1.420000000000e-01 -2.580000000000e-01	-603669.059702
-2.000000000000e-01 -2.140000000000e-01	-603669.051238
-1.180000000000e-01 -2.620000000000e-01	-603669.051154
-1.200000000000e-01 -2.620000000000e-01	-603669.035033
-1.600000000000e-01 -2.560000000000e-01	-603669.026327
-1.480000000000e-01 -2.520000000000e-01	-603669.020259
-1.860000000000e-01 -2.340000000000e-01	-603669.012228
-1.600000000000e-01 -2.540000000000e-01	-603669.007372
-8.200000000000e-02 2.560000000000e-01	-603668.987835
-8.200000000000e-02 2.560000000000e-01	-603668.986924
-1.520000000000e-01 -2.540000000000e-01	-603668.975614
-8.800000000000e-02 2.560000000000e-01	-603668.968635
-1.880000000000e-01 -2.300000000000e-01	-603668.77288
-1.300000000000e-01 -2.220000000000e-01	-603668.740256
-1.440000000000e-01 -2.340000000000e-01	-603668.718138
-3.400000000000e-02 -1.940000000000e-01	-603668.648036
-4.000000000000e-02 -2.000000000000e-01	-603668.631947
-1.180000000000e-01 -2.200000000000e-01	-603668.629636
-1.200000000000e-01 -1.820000000000e-01	-603668.629379
-7.800000000000e-02 -2.060000000000e-01	-603668.616699
-1.220000000000e-01 -1.840000000000e-01	-603668.615674
-7.800000000000e-02 -2.060000000000e-01	-603668.615204
-1.380000000000e-01 -1.820000000000e-01	-603668.613662
-2.800000000000e-02 -1.800000000000e-01	-603668.612137
-3.600000000000e-02 -2.020000000000e-01	-603668.610647
-1.240000000000e-01 -2.180000000000e-01	-603668.599531
-1.060000000000e-01 -1.920000000000e-01	-603668.59896
-1.200000000000e-01 -1.900000000000e-01	-603668.591062
-7.200000000000e-02 -2.120000000000e-01	-603668.587997
-7.200000000000e-02 -2.120000000000e-01	-603668.587778
-1.160000000000e-01 -2.240000000000e-01	-603668.587749
-1.060000000000e-01 -2.220000000000e-01	-603668.574516
-3.400000000000e-02 -1.880000000000e-01	-603668.57132
-8.200000000000e-02 -2.060000000000e-01	-603668.569601
-3.800000000000e-02 -1.920000000000e-01	-603668.540205
-1.080000000000e-01 -2.400000000000e-01	-603668.538487
-1.040000000000e-01 -2.240000000000e-01	-603668.53828
-5.800000000000e-02 -2.060000000000e-01	-603668.537954
-1.300000000000e-01 -1.940000000000e-01	-603668.537386
-1.260000000000e-01 -1.820000000000e-01	-603668.533035
-2.400000000000e-02 -2.040000000000e-01	-603668.531371
-3.800000000000e-02 -2.040000000000e-01	-603668.529951
-1.200000000000e-01 -2.200000000000e-01	-603668.525289
-8.800000000000e-02 -2.020000000000e-01	-603668.518544
-9.200000000000e-02 -2.020000000000e-01	-603668.516275
-4.400000000000e-02 -1.980000000000e-01	-603668.515621
-6.800000000000e-02 -2.060000000000e-01	-603668.514499
-1.160000000000e-01 -1.880000000000e-01	-603668.513091
-3.600000000000e-02 -2.060000000000e-01	-603668.508909
-1.180000000000e-01 -2.200000000000e-01	-603668.507959
-1.180000000000e-01 -2.140000000000e-01	-603668.507753
-1.020000000000e-01 -2.300000000000e-01	-603668.494511
-1.860000000000e-01 -2.020000000000e-01	-603667.646433
-1.040000000000e-01 -1.480000000000e-01	-603667.620783
-1.060000000000e-01 -1.520000000000e-01	-603667.61234
-5.600000000000e-02 -1.280000000000e-01	-603667.612211
-6.200000000000e-02 -1.280000000000e-01	-603667.603846
-1.060000000000e-01 -1.520000000000e-01	-603667.600521
-1.840000000000e-01 -2.020000000000e-01	-603667.597534
-8.000000000000e-02 -2.140000000000e-01	-603667.593972
-9.200000000000e-02 -2.100000000000e-01	-603667.557866
-1.000000000000e-01 -2.100000000000e-01	-603667.539273
-7.400000000000e-02 -2.160000000000e-01	-603667.539169
