# Supplementary material for: Mapping and classifying molecules from a high-throughput structural database
Source: J Cheminform. 2017 Feb 2;9:6. doi: 10.1186/s13321-017-0192-4 (PMC5289135; doi:10.1186/s13321-017-0192-4)
Supplement: Supplementary file 1 — Additional file 1. Supplementary file contains dissimilarity matrix data for all the oligopeptides available in the database including the one discussed in this paper. [file 13321_2017_192_MOESM1_ESM.tar › SI/lys.uncapped/cluster-linkage.dat]

# Cluster linkage matrix for distance matrix file: lys.uncapped.bare-12-8-3_rem-0.1.sim clustering mode= average
4.430000000000000000e+02 4.480000000000000000e+02 2.386186478552531864e-06 2.000000000000000000e+00
4.020000000000000000e+02 4.030000000000000000e+02 2.621614210068801634e-06 2.000000000000000000e+00
3.830000000000000000e+02 3.860000000000000000e+02 5.089338195841945965e-06 2.000000000000000000e+00
4.990000000000000000e+02 5.000000000000000000e+02 5.264542653351174552e-06 2.000000000000000000e+00
5.450000000000000000e+02 5.490000000000000000e+02 1.229416612751621281e-05 2.000000000000000000e+00
4.600000000000000000e+01 4.700000000000000000e+01 1.519156903888859439e-05 2.000000000000000000e+00
4.540000000000000000e+02 4.650000000000000000e+02 1.642323890629620323e-05 2.000000000000000000e+00
5.400000000000000000e+02 5.500000000000000000e+02 1.766004061274971209e-05 2.000000000000000000e+00
3.980000000000000000e+02 4.230000000000000000e+02 1.866824965191546141e-05 2.000000000000000000e+00
1.180000000000000000e+02 6.100000000000000000e+02 2.440829223753000996e-05 2.000000000000000000e+00
1.530000000000000000e+02 6.320000000000000000e+02 2.798661513411080282e-05 2.000000000000000000e+00
2.800000000000000000e+01 4.110000000000000000e+02 2.864964313000610167e-05 2.000000000000000000e+00
1.000000000000000000e+01 3.810000000000000000e+02 2.992133541358403659e-05 2.000000000000000000e+00
3.700000000000000000e+01 7.330000000000000000e+02 3.170640644768422261e-05 3.000000000000000000e+00
4.280000000000000000e+02 4.290000000000000000e+02 3.177142910915419985e-05 2.000000000000000000e+00
1.800000000000000000e+01 3.930000000000000000e+02 3.196807525616933437e-05 2.000000000000000000e+00
1.400000000000000000e+01 3.920000000000000000e+02 3.302150417607071923e-05 2.000000000000000000e+00
5.000000000000000000e+00 3.710000000000000000e+02 3.321196499011329329e-05 2.000000000000000000e+00
4.000000000000000000e+00 3.720000000000000000e+02 3.485998869161573252e-05 2.000000000000000000e+00
9.000000000000000000e+01 5.600000000000000000e+02 3.510586697741697185e-05 2.000000000000000000e+00
1.760000000000000000e+02 6.190000000000000000e+02 3.716822258495411732e-05 2.000000000000000000e+00
4.400000000000000000e+01 5.070000000000000000e+02 3.802768482561235617e-05 2.000000000000000000e+00
2.200000000000000000e+01 4.010000000000000000e+02 3.964276003290010466e-05 2.000000000000000000e+00
1.170000000000000000e+02 5.850000000000000000e+02 4.072902414297025224e-05 2.000000000000000000e+00
2.600000000000000000e+01 4.470000000000000000e+02 4.293286147569391005e-05 2.000000000000000000e+00
5.900000000000000000e+01 5.340000000000000000e+02 4.449964735299136376e-05 2.000000000000000000e+00
1.190000000000000000e+02 6.050000000000000000e+02 4.477075015787462711e-05 2.000000000000000000e+00
1.270000000000000000e+02 6.120000000000000000e+02 4.689392053610668467e-05 2.000000000000000000e+00
4.820000000000000000e+02 4.850000000000000000e+02 4.718264074337413322e-05 2.000000000000000000e+00
2.900000000000000000e+01 4.450000000000000000e+02 4.895067082139535722e-05 2.000000000000000000e+00
7.400000000000000000e+01 5.510000000000000000e+02 5.107118103351533314e-05 2.000000000000000000e+00
6.700000000000000000e+01 7.370000000000000000e+02 5.115196946356004705e-05 3.000000000000000000e+00
2.100000000000000000e+01 4.050000000000000000e+02 5.617100565329906511e-05 2.000000000000000000e+00
6.000000000000000000e+00 3.740000000000000000e+02 5.786466623721115213e-05 2.000000000000000000e+00
6.500000000000000000e+01 5.370000000000000000e+02 6.001947443806379603e-05 2.000000000000000000e+00
9.300000000000000000e+01 5.700000000000000000e+02 6.015875617917360138e-05 2.000000000000000000e+00
6.400000000000000000e+01 7.400000000000000000e+02 6.096217060465939080e-05 3.000000000000000000e+00
5.040000000000000000e+02 5.050000000000000000e+02 6.205093065597051837e-05 2.000000000000000000e+00
7.000000000000000000e+00 3.770000000000000000e+02 6.380604013790225750e-05 2.000000000000000000e+00
6.800000000000000000e+01 5.430000000000000000e+02 6.428639055401711962e-05 2.000000000000000000e+00
4.500000000000000000e+01 5.240000000000000000e+02 6.446071094855185008e-05 2.000000000000000000e+00
2.500000000000000000e+01 4.370000000000000000e+02 6.453323168458660933e-05 2.000000000000000000e+00
3.970000000000000000e+02 4.170000000000000000e+02 6.540758508001935092e-05 2.000000000000000000e+00
1.200000000000000000e+01 3.780000000000000000e+02 6.552902451430001605e-05 2.000000000000000000e+00
7.600000000000000000e+01 5.550000000000000000e+02 6.864026990852237838e-05 2.000000000000000000e+00
3.950000000000000000e+02 7.350000000000000000e+02 6.943657604283835208e-05 3.000000000000000000e+00
2.000000000000000000e+01 3.990000000000000000e+02 7.000286633722483005e-05 2.000000000000000000e+00
1.560000000000000000e+02 6.110000000000000000e+02 7.055575470385728814e-05 2.000000000000000000e+00
1.490000000000000000e+02 6.280000000000000000e+02 7.100637716833411235e-05 2.000000000000000000e+00
1.000000000000000000e+00 3.650000000000000000e+02 7.192504434869409643e-05 2.000000000000000000e+00
7.500000000000000000e+01 5.540000000000000000e+02 7.200156530128442483e-05 2.000000000000000000e+00
9.000000000000000000e+00 3.800000000000000000e+02 7.478805793447921126e-05 2.000000000000000000e+00
5.400000000000000000e+01 5.300000000000000000e+02 7.580613522598275407e-05 2.000000000000000000e+00
0.000000000000000000e+00 3.530000000000000000e+02 7.843279404881140101e-05 2.000000000000000000e+00
8.800000000000000000e+01 5.650000000000000000e+02 8.565741965543660467e-05 2.000000000000000000e+00
1.430000000000000000e+02 6.000000000000000000e+02 8.575868865286565002e-05 2.000000000000000000e+00
1.680000000000000000e+02 6.220000000000000000e+02 8.650627018510008393e-05 2.000000000000000000e+00
3.100000000000000000e+01 4.610000000000000000e+02 8.727524757341773346e-05 2.000000000000000000e+00
2.000000000000000000e+00 3.670000000000000000e+02 9.432960713238959429e-05 2.000000000000000000e+00
1.600000000000000000e+01 3.890000000000000000e+02 9.564050379097369971e-05 2.000000000000000000e+00
2.300000000000000000e+01 4.100000000000000000e+02 9.847374986851114762e-05 2.000000000000000000e+00
9.700000000000000000e+01 5.900000000000000000e+02 9.897042379854401072e-05 2.000000000000000000e+00
3.400000000000000000e+01 4.580000000000000000e+02 1.013616297989116787e-04 2.000000000000000000e+00
9.800000000000000000e+01 5.820000000000000000e+02 1.020264010391816017e-04 2.000000000000000000e+00
6.200000000000000000e+01 5.380000000000000000e+02 1.025482402187102339e-04 2.000000000000000000e+00
9.400000000000000000e+01 5.720000000000000000e+02 1.030877484378676955e-04 2.000000000000000000e+00
1.610000000000000000e+02 6.300000000000000000e+02 1.081716691147209785e-04 2.000000000000000000e+00
9.500000000000000000e+01 5.770000000000000000e+02 1.095592508400802329e-04 2.000000000000000000e+00
2.760000000000000000e+02 6.510000000000000000e+02 1.116117641216796125e-04 2.000000000000000000e+00
3.800000000000000000e+01 4.720000000000000000e+02 1.174659462899726379e-04 2.000000000000000000e+00
3.270000000000000000e+02 6.690000000000000000e+02 1.226058036352502744e-04 2.000000000000000000e+00
1.500000000000000000e+01 4.300000000000000000e+02 1.227071579566716981e-04 2.000000000000000000e+00
3.000000000000000000e+00 3.690000000000000000e+02 1.269559883686350297e-04 2.000000000000000000e+00
8.000000000000000000e+01 5.620000000000000000e+02 1.284476125084236045e-04 2.000000000000000000e+00
4.100000000000000000e+01 4.840000000000000000e+02 1.288403632492116004e-04 2.000000000000000000e+00
1.000000000000000000e+02 1.360000000000000000e+02 1.321406691052702325e-04 2.000000000000000000e+00
2.400000000000000000e+01 4.220000000000000000e+02 1.332736839318528254e-04 2.000000000000000000e+00
4.690000000000000000e+02 4.710000000000000000e+02 1.336479787147596028e-04 2.000000000000000000e+00
4.800000000000000000e+01 5.140000000000000000e+02 1.367075993010062455e-04 2.000000000000000000e+00
3.300000000000000000e+01 4.630000000000000000e+02 1.371515660092252902e-04 2.000000000000000000e+00
2.130000000000000000e+02 2.340000000000000000e+02 1.493309613229830315e-04 2.000000000000000000e+00
2.590000000000000000e+02 6.520000000000000000e+02 1.501418537378822399e-04 2.000000000000000000e+00
5.530000000000000000e+02 5.590000000000000000e+02 1.523382072538322237e-04 2.000000000000000000e+00
3.760000000000000000e+02 7.510000000000000000e+02 1.523924766158358830e-04 3.000000000000000000e+00
3.600000000000000000e+01 4.640000000000000000e+02 1.561401518133880928e-04 2.000000000000000000e+00
1.300000000000000000e+01 3.870000000000000000e+02 1.681191398038522455e-04 2.000000000000000000e+00
1.860000000000000000e+02 6.270000000000000000e+02 1.730384445687008417e-04 2.000000000000000000e+00
5.200000000000000000e+01 5.320000000000000000e+02 1.815760400302371522e-04 2.000000000000000000e+00
3.900000000000000000e+01 4.950000000000000000e+02 1.819920550343376439e-04 2.000000000000000000e+00
1.830000000000000000e+02 6.410000000000000000e+02 1.874927471929608105e-04 2.000000000000000000e+00
5.610000000000000000e+02 5.640000000000000000e+02 1.913920842754278633e-04 2.000000000000000000e+00
4.060000000000000000e+02 4.210000000000000000e+02 1.920321271298164876e-04 2.000000000000000000e+00
4.900000000000000000e+01 5.160000000000000000e+02 1.960058968443523545e-04 2.000000000000000000e+00
1.600000000000000000e+02 1.620000000000000000e+02 2.107334146522679827e-04 2.000000000000000000e+00
6.350000000000000000e+02 6.390000000000000000e+02 2.131045119315201359e-04 2.000000000000000000e+00
5.220000000000000000e+02 7.730000000000000000e+02 2.144281220339737610e-04 3.000000000000000000e+00
6.540000000000000000e+02 8.140000000000000000e+02 2.263773012905842151e-04 3.000000000000000000e+00
7.680000000000000000e+02 7.960000000000000000e+02 2.278054093894500253e-04 4.000000000000000000e+00
2.310000000000000000e+02 2.430000000000000000e+02 2.288826923480302201e-04 2.000000000000000000e+00
1.940000000000000000e+02 2.040000000000000000e+02 2.315206213737228808e-04 2.000000000000000000e+00
5.390000000000000000e+02 5.570000000000000000e+02 2.402284399837202383e-04 2.000000000000000000e+00
5.110000000000000000e+02 5.260000000000000000e+02 2.422697479842822129e-04 2.000000000000000000e+00
4.320000000000000000e+02 4.390000000000000000e+02 2.501336398707504458e-04 2.000000000000000000e+00
1.900000000000000000e+01 3.940000000000000000e+02 2.508881699667200068e-04 2.000000000000000000e+00
6.080000000000000000e+02 6.150000000000000000e+02 2.516414092956065066e-04 2.000000000000000000e+00
1.500000000000000000e+02 6.310000000000000000e+02 2.543088597883345144e-04 2.000000000000000000e+00
4.660000000000000000e+02 8.100000000000000000e+02 2.589734209840238613e-04 3.000000000000000000e+00
1.100000000000000000e+01 3.840000000000000000e+02 2.599769941599644539e-04 2.000000000000000000e+00
6.360000000000000000e+02 7.530000000000000000e+02 2.635438766272172489e-04 3.000000000000000000e+00
3.960000000000000000e+02 4.350000000000000000e+02 2.658263832974890029e-04 2.000000000000000000e+00
6.340000000000000000e+02 8.380000000000000000e+02 2.682099556300559292e-04 3.000000000000000000e+00
5.880000000000000000e+02 8.000000000000000000e+02 2.712038846928188662e-04 3.000000000000000000e+00
4.160000000000000000e+02 4.260000000000000000e+02 2.725076226164639855e-04 2.000000000000000000e+00
5.230000000000000000e+02 7.830000000000000000e+02 2.738647133023628332e-04 3.000000000000000000e+00
1.140000000000000000e+02 7.940000000000000000e+02 2.823065273072440022e-04 3.000000000000000000e+00
4.410000000000000000e+02 7.740000000000000000e+02 2.899649198922700272e-04 3.000000000000000000e+00
7.900000000000000000e+01 7.770000000000000000e+02 3.008143150942712554e-04 3.000000000000000000e+00
5.660000000000000000e+02 5.670000000000000000e+02 3.010501218336160845e-04 2.000000000000000000e+00
7.570000000000000000e+02 7.900000000000000000e+02 3.133010953246284950e-04 4.000000000000000000e+00
4.700000000000000000e+02 4.940000000000000000e+02 3.186696935774196667e-04 2.000000000000000000e+00
1.200000000000000000e+02 6.090000000000000000e+02 3.214342067165476872e-04 2.000000000000000000e+00
5.940000000000000000e+02 7.980000000000000000e+02 3.250447630847643496e-04 3.000000000000000000e+00
2.700000000000000000e+01 4.240000000000000000e+02 3.281874415038913556e-04 2.000000000000000000e+00
2.940000000000000000e+02 3.030000000000000000e+02 3.289801479685380142e-04 2.000000000000000000e+00
8.210000000000000000e+02 8.280000000000000000e+02 3.297217734314400917e-04 5.000000000000000000e+00
1.800000000000000000e+02 6.230000000000000000e+02 3.342591340465759760e-04 2.000000000000000000e+00
8.170000000000000000e+02 8.480000000000000000e+02 3.455984037634299375e-04 5.000000000000000000e+00
5.840000000000000000e+02 8.300000000000000000e+02 3.528370568818574565e-04 5.000000000000000000e+00
5.480000000000000000e+02 6.030000000000000000e+02 3.613480992744588218e-04 2.000000000000000000e+00
4.190000000000000000e+02 4.520000000000000000e+02 3.717355439736691057e-04 2.000000000000000000e+00
7.450000000000000000e+02 7.620000000000000000e+02 3.744328610169399925e-04 4.000000000000000000e+00
4.960000000000000000e+02 5.020000000000000000e+02 3.767159189072409489e-04 2.000000000000000000e+00
8.440000000000000000e+02 8.540000000000000000e+02 3.772620733782699391e-04 6.000000000000000000e+00
8.320000000000000000e+02 8.410000000000000000e+02 3.835119261759122847e-04 5.000000000000000000e+00
2.580000000000000000e+02 6.490000000000000000e+02 3.863804964921577407e-04 2.000000000000000000e+00
1.330000000000000000e+02 5.930000000000000000e+02 3.868504665704131074e-04 2.000000000000000000e+00
8.350000000000000000e+02 8.550000000000000000e+02 3.896267886492464530e-04 4.000000000000000000e+00
5.600000000000000000e+01 5.270000000000000000e+02 3.915154913919002009e-04 2.000000000000000000e+00
2.250000000000000000e+02 8.310000000000000000e+02 4.047675943507677079e-04 3.000000000000000000e+00
7.810000000000000000e+02 7.990000000000000000e+02 4.053728664468973916e-04 4.000000000000000000e+00
7.580000000000000000e+02 7.670000000000000000e+02 4.294423487450696464e-04 4.000000000000000000e+00
3.000000000000000000e+01 7.470000000000000000e+02 4.372766626725936709e-04 3.000000000000000000e+00
2.990000000000000000e+02 6.700000000000000000e+02 4.644299421753868978e-04 2.000000000000000000e+00
4.560000000000000000e+02 8.740000000000000000e+02 4.649689799701820533e-04 4.000000000000000000e+00
5.630000000000000000e+02 8.460000000000000000e+02 4.732977153027137268e-04 4.000000000000000000e+00
4.460000000000000000e+02 7.920000000000000000e+02 4.835108029117714495e-04 3.000000000000000000e+00
1.990000000000000000e+02 2.330000000000000000e+02 4.871480266591860539e-04 2.000000000000000000e+00
4.510000000000000000e+02 4.760000000000000000e+02 4.926689771594448645e-04 2.000000000000000000e+00
8.340000000000000000e+02 8.570000000000000000e+02 4.935416850725565276e-04 7.000000000000000000e+00
1.110000000000000000e+02 7.560000000000000000e+02 4.936032777401700659e-04 3.000000000000000000e+00
3.040000000000000000e+02 3.090000000000000000e+02 5.002417269147063899e-04 2.000000000000000000e+00
2.910000000000000000e+02 3.210000000000000000e+02 5.033731088164839201e-04 2.000000000000000000e+00
4.800000000000000000e+02 7.360000000000000000e+02 5.057959853532417813e-04 3.000000000000000000e+00
5.350000000000000000e+02 5.470000000000000000e+02 5.250058989472517531e-04 2.000000000000000000e+00
2.000000000000000000e+02 2.100000000000000000e+02 5.312613980349505886e-04 2.000000000000000000e+00
1.420000000000000000e+02 1.660000000000000000e+02 5.381551887812184272e-04 2.000000000000000000e+00
1.510000000000000000e+02 1.540000000000000000e+02 5.390115045876137101e-04 2.000000000000000000e+00
2.620000000000000000e+02 2.650000000000000000e+02 5.409456069547587294e-04 2.000000000000000000e+00
1.450000000000000000e+02 1.470000000000000000e+02 5.614674126961728727e-04 2.000000000000000000e+00
1.410000000000000000e+02 1.740000000000000000e+02 5.723022975884402286e-04 2.000000000000000000e+00
5.000000000000000000e+01 7.300000000000000000e+01 6.024760867977767666e-04 2.000000000000000000e+00
3.060000000000000000e+02 3.230000000000000000e+02 6.139491601100062262e-04 2.000000000000000000e+00
4.120000000000000000e+02 4.550000000000000000e+02 6.143564837696834221e-04 2.000000000000000000e+00
7.590000000000000000e+02 7.600000000000000000e+02 6.243947841496023596e-04 4.000000000000000000e+00
8.390000000000000000e+02 8.590000000000000000e+02 6.448605217953586868e-04 8.000000000000000000e+00
1.340000000000000000e+02 1.380000000000000000e+02 6.910381608634621380e-04 2.000000000000000000e+00
1.100000000000000000e+02 5.800000000000000000e+02 7.312098888292703014e-04 2.000000000000000000e+00
1.630000000000000000e+02 1.670000000000000000e+02 7.442041015309202191e-04 2.000000000000000000e+00
1.350000000000000000e+02 1.850000000000000000e+02 7.472675133401136078e-04 2.000000000000000000e+00
2.220000000000000000e+02 2.380000000000000000e+02 7.571062237163068845e-04 2.000000000000000000e+00
5.030000000000000000e+02 7.630000000000000000e+02 7.714361238061999025e-04 3.000000000000000000e+00
1.150000000000000000e+02 1.440000000000000000e+02 7.890651113956879568e-04 2.000000000000000000e+00
5.130000000000000000e+02 5.360000000000000000e+02 8.134255370194559210e-04 2.000000000000000000e+00
5.950000000000000000e+02 7.800000000000000000e+02 8.218177779809184794e-04 3.000000000000000000e+00
7.720000000000000000e+02 7.970000000000000000e+02 8.234739662108493067e-04 4.000000000000000000e+00
5.500000000000000000e+01 5.190000000000000000e+02 8.297679204045563077e-04 2.000000000000000000e+00
4.500000000000000000e+02 5.280000000000000000e+02 8.452523828274003184e-04 2.000000000000000000e+00
7.870000000000000000e+02 8.060000000000000000e+02 8.477717499913565470e-04 4.000000000000000000e+00
4.890000000000000000e+02 5.410000000000000000e+02 8.508746475976825636e-04 2.000000000000000000e+00
1.650000000000000000e+02 8.370000000000000000e+02 8.567445521059205470e-04 3.000000000000000000e+00
4.200000000000000000e+01 8.100000000000000000e+01 8.604970203586702598e-04 2.000000000000000000e+00
4.080000000000000000e+02 7.660000000000000000e+02 8.734779735681443957e-04 3.000000000000000000e+00
5.300000000000000000e+01 8.200000000000000000e+01 8.771853063449844799e-04 2.000000000000000000e+00
2.090000000000000000e+02 6.470000000000000000e+02 9.191287473693505019e-04 2.000000000000000000e+00
6.100000000000000000e+01 6.300000000000000000e+01 9.278553045226627279e-04 2.000000000000000000e+00
2.160000000000000000e+02 2.320000000000000000e+02 9.296870064076686712e-04 2.000000000000000000e+00
7.750000000000000000e+02 8.160000000000000000e+02 9.533651154424108024e-04 5.000000000000000000e+00
6.570000000000000000e+02 6.670000000000000000e+02 9.939980805357721220e-04 2.000000000000000000e+00
1.580000000000000000e+02 1.810000000000000000e+02 1.004922765387082379e-03 2.000000000000000000e+00
4.340000000000000000e+02 8.800000000000000000e+02 1.009857158622748038e-03 3.000000000000000000e+00
1.520000000000000000e+02 8.580000000000000000e+02 1.015121453530867714e-03 3.000000000000000000e+00
4.250000000000000000e+02 5.060000000000000000e+02 1.044749972992019401e-03 2.000000000000000000e+00
7.080000000000000000e+02 7.120000000000000000e+02 1.051226333056068558e-03 2.000000000000000000e+00
5.120000000000000000e+02 8.120000000000000000e+02 1.051648021049178322e-03 3.000000000000000000e+00
3.500000000000000000e+01 3.790000000000000000e+02 1.070067544558391719e-03 2.000000000000000000e+00
2.490000000000000000e+02 2.630000000000000000e+02 1.070306295767296323e-03 2.000000000000000000e+00
9.900000000000000000e+01 1.050000000000000000e+02 1.086745268492908317e-03 2.000000000000000000e+00
1.060000000000000000e+02 8.820000000000000000e+02 1.111774051220698958e-03 4.000000000000000000e+00
2.890000000000000000e+02 2.920000000000000000e+02 1.116233512426561148e-03 2.000000000000000000e+00
7.490000000000000000e+02 8.450000000000000000e+02 1.116966566941199768e-03 4.000000000000000000e+00
5.150000000000000000e+02 5.310000000000000000e+02 1.117736128332208609e-03 2.000000000000000000e+00
6.990000000000000000e+02 7.000000000000000000e+02 1.118819003667753447e-03 2.000000000000000000e+00
8.150000000000000000e+02 8.730000000000000000e+02 1.119123148195266034e-03 6.000000000000000000e+00
1.910000000000000000e+02 8.220000000000000000e+02 1.127032321835181585e-03 3.000000000000000000e+00
1.400000000000000000e+02 2.300000000000000000e+02 1.155099828108192188e-03 2.000000000000000000e+00
2.230000000000000000e+02 2.350000000000000000e+02 1.168634031872926382e-03 2.000000000000000000e+00
7.480000000000000000e+02 8.630000000000000000e+02 1.183560233500094644e-03 6.000000000000000000e+00
4.810000000000000000e+02 5.100000000000000000e+02 1.202298377256450336e-03 2.000000000000000000e+00
6.940000000000000000e+02 7.090000000000000000e+02 1.207492014128601614e-03 2.000000000000000000e+00
8.270000000000000000e+02 8.720000000000000000e+02 1.215705490659265038e-03 6.000000000000000000e+00
6.210000000000000000e+02 6.330000000000000000e+02 1.223210313147121697e-03 2.000000000000000000e+00
8.040000000000000000e+02 8.690000000000000000e+02 1.259676808111749981e-03 6.000000000000000000e+00
1.320000000000000000e+02 7.880000000000000000e+02 1.259900642354845959e-03 3.000000000000000000e+00
6.620000000000000000e+02 6.630000000000000000e+02 1.284979391137524391e-03 2.000000000000000000e+00
1.710000000000000000e+02 9.120000000000000000e+02 1.287831327777205466e-03 4.000000000000000000e+00
7.230000000000000000e+02 7.280000000000000000e+02 1.289496276754337548e-03 2.000000000000000000e+00
3.850000000000000000e+02 8.950000000000000000e+02 1.323684590849591794e-03 3.000000000000000000e+00
2.640000000000000000e+02 3.170000000000000000e+02 1.332472498689084945e-03 2.000000000000000000e+00
8.500000000000000000e+01 6.400000000000000000e+02 1.334148770967601670e-03 2.000000000000000000e+00
4.310000000000000000e+02 8.240000000000000000e+02 1.342168544271401306e-03 3.000000000000000000e+00
4.090000000000000000e+02 4.870000000000000000e+02 1.359480020998579761e-03 2.000000000000000000e+00
8.510000000000000000e+02 9.260000000000000000e+02 1.365186705338806246e-03 7.000000000000000000e+00
7.100000000000000000e+01 8.600000000000000000e+02 1.409859735746944124e-03 6.000000000000000000e+00
4.600000000000000000e+02 8.090000000000000000e+02 1.420306762448011280e-03 3.000000000000000000e+00
8.330000000000000000e+02 9.070000000000000000e+02 1.427204177736180000e-03 6.000000000000000000e+00
9.600000000000000000e+01 8.080000000000000000e+02 1.439262810459532565e-03 3.000000000000000000e+00
2.520000000000000000e+02 2.610000000000000000e+02 1.446986526212031129e-03 2.000000000000000000e+00
4.670000000000000000e+02 4.970000000000000000e+02 1.471795613628132382e-03 2.000000000000000000e+00
1.480000000000000000e+02 2.850000000000000000e+02 1.482723995987717891e-03 2.000000000000000000e+00
1.460000000000000000e+02 2.110000000000000000e+02 1.493012923137245190e-03 2.000000000000000000e+00
4.000000000000000000e+01 4.790000000000000000e+02 1.496820127124343872e-03 2.000000000000000000e+00
7.130000000000000000e+02 7.240000000000000000e+02 1.497945523777921301e-03 2.000000000000000000e+00
4.420000000000000000e+02 4.440000000000000000e+02 1.509087381187281061e-03 2.000000000000000000e+00
2.450000000000000000e+02 8.130000000000000000e+02 1.528853880484947261e-03 3.000000000000000000e+00
2.360000000000000000e+02 9.040000000000000000e+02 1.529509503802932826e-03 3.000000000000000000e+00
8.900000000000000000e+02 9.010000000000000000e+02 1.534876476456925685e-03 4.000000000000000000e+00
2.500000000000000000e+02 8.290000000000000000e+02 1.543132690167106635e-03 4.000000000000000000e+00
2.260000000000000000e+02 2.470000000000000000e+02 1.554279025988239329e-03 2.000000000000000000e+00
5.790000000000000000e+02 7.850000000000000000e+02 1.554947793513893582e-03 3.000000000000000000e+00
1.260000000000000000e+02 6.020000000000000000e+02 1.585177966904142369e-03 2.000000000000000000e+00
5.970000000000000000e+02 6.250000000000000000e+02 1.592071853580780084e-03 2.000000000000000000e+00
3.880000000000000000e+02 7.840000000000000000e+02 1.592507328959737005e-03 3.000000000000000000e+00
2.790000000000000000e+02 8.010000000000000000e+02 1.614463087075898584e-03 3.000000000000000000e+00
5.420000000000000000e+02 5.440000000000000000e+02 1.623564175927795636e-03 2.000000000000000000e+00
5.200000000000000000e+02 5.210000000000000000e+02 1.625449869519545072e-03 2.000000000000000000e+00
5.700000000000000000e+01 9.290000000000000000e+02 1.625533435474690348e-03 3.000000000000000000e+00
5.960000000000000000e+02 9.220000000000000000e+02 1.626659153038684941e-03 4.000000000000000000e+00
8.980000000000000000e+02 9.020000000000000000e+02 1.631600086958967782e-03 4.000000000000000000e+00
1.880000000000000000e+02 6.480000000000000000e+02 1.632552065141903812e-03 2.000000000000000000e+00
1.790000000000000000e+02 8.890000000000000000e+02 1.635643577850350895e-03 3.000000000000000000e+00
7.780000000000000000e+02 9.050000000000000000e+02 1.642872682476342015e-03 5.000000000000000000e+00
4.380000000000000000e+02 9.140000000000000000e+02 1.643072352999493764e-03 4.000000000000000000e+00
6.970000000000000000e+02 7.060000000000000000e+02 1.645415015164940166e-03 2.000000000000000000e+00
1.240000000000000000e+02 8.470000000000000000e+02 1.655135127543762297e-03 4.000000000000000000e+00
8.790000000000000000e+02 8.870000000000000000e+02 1.656199609946989526e-03 4.000000000000000000e+00
1.250000000000000000e+02 8.920000000000000000e+02 1.659594214092134559e-03 3.000000000000000000e+00
5.760000000000000000e+02 8.420000000000000000e+02 1.674991283255588713e-03 3.000000000000000000e+00
6.650000000000000000e+02 8.830000000000000000e+02 1.685353693288496818e-03 3.000000000000000000e+00
8.910000000000000000e+02 9.150000000000000000e+02 1.686219253988229189e-03 4.000000000000000000e+00
7.380000000000000000e+02 8.930000000000000000e+02 1.691330143145176488e-03 4.000000000000000000e+00
7.420000000000000000e+02 8.960000000000000000e+02 1.708263337660106485e-03 6.000000000000000000e+00
5.860000000000000000e+02 5.890000000000000000e+02 1.710312309283637403e-03 2.000000000000000000e+00
1.080000000000000000e+02 9.300000000000000000e+02 1.720845960232660239e-03 5.000000000000000000e+00
1.390000000000000000e+02 8.880000000000000000e+02 1.722303479764218269e-03 3.000000000000000000e+00
4.880000000000000000e+02 9.400000000000000000e+02 1.723384333898038238e-03 3.000000000000000000e+00
7.700000000000000000e+01 9.230000000000000000e+02 1.726010205854766220e-03 4.000000000000000000e+00
2.670000000000000000e+02 8.560000000000000000e+02 1.729052386519656145e-03 3.000000000000000000e+00
1.280000000000000000e+02 8.430000000000000000e+02 1.738492847396282169e-03 4.000000000000000000e+00
4.750000000000000000e+02 8.520000000000000000e+02 1.739015202028029944e-03 3.000000000000000000e+00
2.510000000000000000e+02 9.280000000000000000e+02 1.740996951486472807e-03 3.000000000000000000e+00
3.910000000000000000e+02 9.190000000000000000e+02 1.743019284757493141e-03 6.000000000000000000e+00
4.770000000000000000e+02 4.980000000000000000e+02 1.745678166141545039e-03 2.000000000000000000e+00
8.200000000000000000e+02 8.490000000000000000e+02 1.759950865420864671e-03 5.000000000000000000e+00
2.870000000000000000e+02 2.970000000000000000e+02 1.760975600654808137e-03 2.000000000000000000e+00
4.490000000000000000e+02 8.620000000000000000e+02 1.761358367326281132e-03 3.000000000000000000e+00
4.200000000000000000e+02 8.780000000000000000e+02 1.784451809881907464e-03 4.000000000000000000e+00
3.050000000000000000e+02 8.190000000000000000e+02 1.789111184626747831e-03 3.000000000000000000e+00
7.640000000000000000e+02 9.350000000000000000e+02 1.792960965569446357e-03 9.000000000000000000e+00
3.400000000000000000e+02 8.940000000000000000e+02 1.794562360103079063e-03 3.000000000000000000e+00
7.010000000000000000e+02 9.340000000000000000e+02 1.803662220515487528e-03 3.000000000000000000e+00
9.100000000000000000e+02 9.470000000000000000e+02 1.810255988685938438e-03 8.000000000000000000e+00
6.870000000000000000e+02 6.920000000000000000e+02 1.813550489397402089e-03 2.000000000000000000e+00
7.430000000000000000e+02 9.420000000000000000e+02 1.831675886173261131e-03 8.000000000000000000e+00
2.740000000000000000e+02 3.340000000000000000e+02 1.832274865245384077e-03 2.000000000000000000e+00
9.180000000000000000e+02 9.210000000000000000e+02 1.839415702518636207e-03 4.000000000000000000e+00
7.410000000000000000e+02 9.840000000000000000e+02 1.848351871605318116e-03 6.000000000000000000e+00
9.130000000000000000e+02 9.710000000000000000e+02 1.852569768151687531e-03 5.000000000000000000e+00
4.910000000000000000e+02 5.290000000000000000e+02 1.859069988936969293e-03 2.000000000000000000e+00
7.200000000000000000e+01 8.700000000000000000e+01 1.859795476244785386e-03 2.000000000000000000e+00
2.390000000000000000e+02 9.380000000000000000e+02 1.864881591971364379e-03 3.000000000000000000e+00
5.830000000000000000e+02 6.060000000000000000e+02 1.876741341276579825e-03 2.000000000000000000e+00
7.340000000000000000e+02 7.950000000000000000e+02 1.885386725329110755e-03 4.000000000000000000e+00
1.020000000000000000e+02 1.570000000000000000e+02 1.900690570267481692e-03 2.000000000000000000e+00
7.390000000000000000e+02 9.540000000000000000e+02 1.901480067894369044e-03 9.000000000000000000e+00
2.680000000000000000e+02 2.820000000000000000e+02 1.912002009828602878e-03 2.000000000000000000e+00
2.840000000000000000e+02 9.750000000000000000e+02 1.919966507846596537e-03 4.000000000000000000e+00
5.680000000000000000e+02 9.490000000000000000e+02 1.923760412615964019e-03 4.000000000000000000e+00
6.640000000000000000e+02 6.720000000000000000e+02 1.925394539369260387e-03 2.000000000000000000e+00
8.660000000000000000e+02 9.610000000000000000e+02 1.929081679529684717e-03 7.000000000000000000e+00
8.760000000000000000e+02 9.740000000000000000e+02 1.935127733413387558e-03 7.000000000000000000e+00
7.690000000000000000e+02 9.570000000000000000e+02 1.936163898507507189e-03 9.000000000000000000e+00
7.610000000000000000e+02 8.770000000000000000e+02 1.946442886125301659e-03 6.000000000000000000e+00
5.090000000000000000e+02 9.090000000000000000e+02 1.955533660913494690e-03 3.000000000000000000e+00
3.240000000000000000e+02 3.250000000000000000e+02 1.964434329906047938e-03 2.000000000000000000e+00
6.610000000000000000e+02 9.460000000000000000e+02 1.966250306956508938e-03 3.000000000000000000e+00
2.440000000000000000e+02 2.690000000000000000e+02 1.970527800965630755e-03 2.000000000000000000e+00
2.770000000000000000e+02 2.810000000000000000e+02 1.976855162831392485e-03 2.000000000000000000e+00
3.200000000000000000e+01 4.900000000000000000e+02 1.977594525631470260e-03 2.000000000000000000e+00
8.000000000000000000e+00 9.320000000000000000e+02 1.979817175980318027e-03 5.000000000000000000e+00
6.800000000000000000e+02 6.810000000000000000e+02 1.983062605897598866e-03 2.000000000000000000e+00
6.450000000000000000e+02 9.370000000000000000e+02 1.991848936393151442e-03 3.000000000000000000e+00
2.570000000000000000e+02 2.800000000000000000e+02 1.994704096449366210e-03 2.000000000000000000e+00
9.520000000000000000e+02 9.830000000000000000e+02 2.000305057697327783e-03 8.000000000000000000e+00
2.010000000000000000e+02 9.310000000000000000e+02 2.005438243829220715e-03 3.000000000000000000e+00
1.210000000000000000e+02 1.640000000000000000e+02 2.007526225924731542e-03 2.000000000000000000e+00
8.260000000000000000e+02 9.580000000000000000e+02 2.011826784813146741e-03 5.000000000000000000e+00
7.200000000000000000e+02 7.220000000000000000e+02 2.016420649369585118e-03 2.000000000000000000e+00
3.100000000000000000e+02 6.760000000000000000e+02 2.019123920949703489e-03 2.000000000000000000e+00
3.330000000000000000e+02 3.380000000000000000e+02 2.020282655530470164e-03 2.000000000000000000e+00
6.130000000000000000e+02 6.430000000000000000e+02 2.032569039696484076e-03 2.000000000000000000e+00
6.260000000000000000e+02 6.290000000000000000e+02 2.045556507007675450e-03 2.000000000000000000e+00
7.000000000000000000e+01 2.050000000000000000e+02 2.056282334647000203e-03 2.000000000000000000e+00
8.610000000000000000e+02 9.430000000000000000e+02 2.065719399400660263e-03 4.000000000000000000e+00
4.000000000000000000e+02 8.180000000000000000e+02 2.069961576673264199e-03 3.000000000000000000e+00
9.680000000000000000e+02 1.009000000000000000e+03 2.074418917855397337e-03 7.000000000000000000e+00
6.000000000000000000e+01 1.720000000000000000e+02 2.081759625825676738e-03 2.000000000000000000e+00
9.060000000000000000e+02 9.720000000000000000e+02 2.082757644029814472e-03 5.000000000000000000e+00
9.390000000000000000e+02 1.029000000000000000e+03 2.097406195814794944e-03 1.000000000000000000e+01
8.850000000000000000e+02 1.007000000000000000e+03 2.105851739767863450e-03 6.000000000000000000e+00
7.890000000000000000e+02 9.450000000000000000e+02 2.129471946791517117e-03 5.000000000000000000e+00
9.080000000000000000e+02 1.045000000000000000e+03 2.154392696599187820e-03 1.000000000000000000e+01
6.010000000000000000e+02 7.700000000000000000e+02 2.180152421596491530e-03 3.000000000000000000e+00
1.900000000000000000e+02 1.005000000000000000e+03 2.182647612458328210e-03 6.000000000000000000e+00
5.870000000000000000e+02 6.170000000000000000e+02 2.182676220293520552e-03 2.000000000000000000e+00
6.530000000000000000e+02 9.360000000000000000e+02 2.190187258439546796e-03 4.000000000000000000e+00
6.790000000000000000e+02 6.840000000000000000e+02 2.193365791324719365e-03 2.000000000000000000e+00
5.780000000000000000e+02 9.730000000000000000e+02 2.217512090764263769e-03 3.000000000000000000e+00
6.600000000000000000e+02 6.730000000000000000e+02 2.217652498855372453e-03 2.000000000000000000e+00
4.620000000000000000e+02 9.240000000000000000e+02 2.219310238481700913e-03 3.000000000000000000e+00
9.000000000000000000e+02 9.810000000000000000e+02 2.231828006798291034e-03 4.000000000000000000e+00
1.730000000000000000e+02 2.190000000000000000e+02 2.240903011150964953e-03 2.000000000000000000e+00
2.080000000000000000e+02 9.160000000000000000e+02 2.250862692676280658e-03 3.000000000000000000e+00
7.250000000000000000e+02 9.250000000000000000e+02 2.255690423296478897e-03 3.000000000000000000e+00
5.100000000000000000e+01 4.590000000000000000e+02 2.257473281263050035e-03 2.000000000000000000e+00
6.900000000000000000e+01 8.500000000000000000e+02 2.271195619168691737e-03 3.000000000000000000e+00
6.040000000000000000e+02 6.140000000000000000e+02 2.272628317518790835e-03 2.000000000000000000e+00
6.420000000000000000e+02 1.062000000000000000e+03 2.280621112943814061e-03 6.000000000000000000e+00
8.300000000000000000e+01 9.780000000000000000e+02 2.281990303276765046e-03 4.000000000000000000e+00
1.310000000000000000e+02 2.060000000000000000e+02 2.292782407245055974e-03 2.000000000000000000e+00
2.460000000000000000e+02 2.960000000000000000e+02 2.293233688488224321e-03 2.000000000000000000e+00
2.560000000000000000e+02 3.110000000000000000e+02 2.298249736324095918e-03 2.000000000000000000e+00
1.980000000000000000e+02 1.046000000000000000e+03 2.303607729911182327e-03 4.000000000000000000e+00
4.830000000000000000e+02 5.010000000000000000e+02 2.304749753785166697e-03 2.000000000000000000e+00
1.370000000000000000e+02 1.550000000000000000e+02 2.307014848008351500e-03 2.000000000000000000e+00
1.840000000000000000e+02 1.000000000000000000e+03 2.316392629089354411e-03 5.000000000000000000e+00
2.280000000000000000e+02 2.400000000000000000e+02 2.319703197175528291e-03 2.000000000000000000e+00
6.740000000000000000e+02 6.750000000000000000e+02 2.322627302721278451e-03 2.000000000000000000e+00
1.590000000000000000e+02 8.680000000000000000e+02 2.324692699208091330e-03 3.000000000000000000e+00
6.780000000000000000e+02 6.850000000000000000e+02 2.330781061277099366e-03 2.000000000000000000e+00
8.840000000000000000e+02 9.590000000000000000e+02 2.365400806581925090e-03 4.000000000000000000e+00
2.600000000000000000e+02 2.700000000000000000e+02 2.383072688542350274e-03 2.000000000000000000e+00
7.110000000000000000e+02 1.012000000000000000e+03 2.387551582553602923e-03 4.000000000000000000e+00
4.130000000000000000e+02 4.180000000000000000e+02 2.395488344129311289e-03 2.000000000000000000e+00
6.960000000000000000e+02 7.290000000000000000e+02 2.397813519734170572e-03 2.000000000000000000e+00
3.590000000000000000e+02 3.610000000000000000e+02 2.402983262982381994e-03 2.000000000000000000e+00
6.680000000000000000e+02 1.030000000000000000e+03 2.416046790741214513e-03 3.000000000000000000e+00
9.170000000000000000e+02 1.013000000000000000e+03 2.442348760943891667e-03 1.000000000000000000e+01
6.820000000000000000e+02 6.860000000000000000e+02 2.447621117013282395e-03 2.000000000000000000e+00
8.810000000000000000e+02 1.026000000000000000e+03 2.460032765618255443e-03 1.600000000000000000e+01
9.910000000000000000e+02 1.054000000000000000e+03 2.463203465025389904e-03 6.000000000000000000e+00
1.930000000000000000e+02 1.073000000000000000e+03 2.463232900513371432e-03 3.000000000000000000e+00
9.550000000000000000e+02 1.010000000000000000e+03 2.469536503182786710e-03 1.500000000000000000e+01
5.180000000000000000e+02 5.690000000000000000e+02 2.489267782837893770e-03 2.000000000000000000e+00
6.660000000000000000e+02 8.030000000000000000e+02 2.501836462825529107e-03 3.000000000000000000e+00
7.150000000000000000e+02 1.096000000000000000e+03 2.502002091207784946e-03 3.000000000000000000e+00
9.660000000000000000e+02 1.044000000000000000e+03 2.502343725794272528e-03 5.000000000000000000e+00
3.070000000000000000e+02 3.150000000000000000e+02 2.505433629228526107e-03 2.000000000000000000e+00
9.440000000000000000e+02 1.003000000000000000e+03 2.514602545003611581e-03 1.200000000000000000e+01
6.950000000000000000e+02 7.030000000000000000e+02 2.515923485308120284e-03 2.000000000000000000e+00
9.880000000000000000e+02 1.031000000000000000e+03 2.521682189004964807e-03 1.000000000000000000e+01
7.650000000000000000e+02 1.032000000000000000e+03 2.523220264887294454e-03 9.000000000000000000e+00
1.017000000000000000e+03 1.057000000000000000e+03 2.541223272123256660e-03 1.100000000000000000e+01
9.110000000000000000e+02 1.034000000000000000e+03 2.544224464822425220e-03 8.000000000000000000e+00
2.030000000000000000e+02 3.020000000000000000e+02 2.544533112877917381e-03 2.000000000000000000e+00
8.710000000000000000e+02 9.820000000000000000e+02 2.547341821817395227e-03 6.000000000000000000e+00
5.910000000000000000e+02 5.990000000000000000e+02 2.568873340011726836e-03 2.000000000000000000e+00
5.250000000000000000e+02 1.064000000000000000e+03 2.586110002865852926e-03 4.000000000000000000e+00
9.600000000000000000e+02 1.035000000000000000e+03 2.589098241693992258e-03 5.000000000000000000e+00
9.920000000000000000e+02 1.065000000000000000e+03 2.598840269342672562e-03 1.000000000000000000e+01
1.870000000000000000e+02 9.930000000000000000e+02 2.603374175718617053e-03 7.000000000000000000e+00
8.750000000000000000e+02 9.990000000000000000e+02 2.608258754550160652e-03 5.000000000000000000e+00
5.980000000000000000e+02 8.230000000000000000e+02 2.613094336417184308e-03 3.000000000000000000e+00
9.030000000000000000e+02 1.060000000000000000e+03 2.617246039417048774e-03 1.300000000000000000e+01
2.370000000000000000e+02 8.530000000000000000e+02 2.618389347787981186e-03 3.000000000000000000e+00
2.170000000000000000e+02 2.540000000000000000e+02 2.631977975297565119e-03 2.000000000000000000e+00
7.500000000000000000e+02 7.820000000000000000e+02 2.640747941008700795e-03 4.000000000000000000e+00
8.970000000000000000e+02 1.018000000000000000e+03 2.656956106756396072e-03 1.400000000000000000e+01
3.440000000000000000e+02 1.011000000000000000e+03 2.659671380045889894e-03 4.000000000000000000e+00
4.730000000000000000e+02 9.530000000000000000e+02 2.661914190531519848e-03 3.000000000000000000e+00
7.910000000000000000e+02 7.930000000000000000e+02 2.679384490067779259e-03 4.000000000000000000e+00
5.460000000000000000e+02 5.520000000000000000e+02 2.681861520089556285e-03 2.000000000000000000e+00
9.890000000000000000e+02 1.004000000000000000e+03 2.685925483392870034e-03 5.000000000000000000e+00
6.370000000000000000e+02 1.043000000000000000e+03 2.690224307085822223e-03 4.000000000000000000e+00
1.041000000000000000e+03 1.063000000000000000e+03 2.693673911869056553e-03 1.500000000000000000e+01
1.080000000000000000e+03 1.102000000000000000e+03 2.704514834619420327e-03 1.000000000000000000e+01
8.650000000000000000e+02 1.033000000000000000e+03 2.706030162746441651e-03 1.500000000000000000e+01
1.700000000000000000e+01 8.360000000000000000e+02 2.709736256604524871e-03 3.000000000000000000e+00
1.053000000000000000e+03 1.076000000000000000e+03 2.714548521203018032e-03 4.000000000000000000e+00
7.180000000000000000e+02 9.480000000000000000e+02 2.716632816915237787e-03 3.000000000000000000e+00
1.220000000000000000e+02 1.086000000000000000e+03 2.725595028420613013e-03 3.000000000000000000e+00
9.670000000000000000e+02 9.860000000000000000e+02 2.736129368530988183e-03 7.000000000000000000e+00
2.240000000000000000e+02 1.127000000000000000e+03 2.779923327356994059e-03 3.000000000000000000e+00
1.050000000000000000e+03 1.123000000000000000e+03 2.795735976889228945e-03 7.000000000000000000e+00
3.370000000000000000e+02 9.690000000000000000e+02 2.814143291055901455e-03 5.000000000000000000e+00
9.650000000000000000e+02 1.113000000000000000e+03 2.816695302891495441e-03 1.100000000000000000e+01
1.300000000000000000e+02 6.200000000000000000e+02 2.832953626702904449e-03 2.000000000000000000e+00
5.710000000000000000e+02 1.120000000000000000e+03 2.844958509912012649e-03 6.000000000000000000e+00
9.800000000000000000e+02 9.950000000000000000e+02 2.860894530171925135e-03 9.000000000000000000e+00
4.740000000000000000e+02 1.001000000000000000e+03 2.867414275706048690e-03 4.000000000000000000e+00
3.570000000000000000e+02 3.620000000000000000e+02 2.870756358565936407e-03 2.000000000000000000e+00
7.020000000000000000e+02 7.140000000000000000e+02 2.894560932903151012e-03 2.000000000000000000e+00
9.500000000000000000e+02 1.092000000000000000e+03 2.913139529835953243e-03 6.000000000000000000e+00
1.015000000000000000e+03 1.072000000000000000e+03 2.937787644179055448e-03 1.200000000000000000e+01
9.790000000000000000e+02 1.061000000000000000e+03 2.945753095851509629e-03 1.000000000000000000e+01
2.070000000000000000e+02 2.180000000000000000e+02 2.953862845741181756e-03 2.000000000000000000e+00
1.690000000000000000e+02 1.058000000000000000e+03 2.989405876022388844e-03 3.000000000000000000e+00
7.300000000000000000e+02 1.075000000000000000e+03 2.992666430675239991e-03 4.000000000000000000e+00
1.048000000000000000e+03 1.150000000000000000e+03 3.004025251603488055e-03 1.400000000000000000e+01
7.710000000000000000e+02 8.400000000000000000e+02 3.011217143405380079e-03 4.000000000000000000e+00
7.550000000000000000e+02 7.790000000000000000e+02 3.012509218975454976e-03 4.000000000000000000e+00
9.900000000000000000e+02 1.016000000000000000e+03 3.026860160649714158e-03 5.000000000000000000e+00
4.400000000000000000e+02 9.270000000000000000e+02 3.027624669214344991e-03 3.000000000000000000e+00
7.520000000000000000e+02 7.540000000000000000e+02 3.029217214691674875e-03 4.000000000000000000e+00
1.110000000000000000e+03 1.125000000000000000e+03 3.034576892761910172e-03 2.500000000000000000e+01
1.024000000000000000e+03 1.131000000000000000e+03 3.047955724206450213e-03 7.000000000000000000e+00
1.750000000000000000e+02 1.104000000000000000e+03 3.051742612847829859e-03 1.600000000000000000e+01
1.027000000000000000e+03 1.155000000000000000e+03 3.052128261923203051e-03 1.400000000000000000e+01
1.084000000000000000e+03 1.117000000000000000e+03 3.055471352131749248e-03 1.000000000000000000e+01
3.140000000000000000e+02 3.180000000000000000e+02 3.062005563525350537e-03 2.000000000000000000e+00
2.420000000000000000e+02 1.082000000000000000e+03 3.094256584690788930e-03 3.000000000000000000e+00
2.780000000000000000e+02 8.670000000000000000e+02 3.096130472921111883e-03 3.000000000000000000e+00
1.108000000000000000e+03 1.146000000000000000e+03 3.098114210886868634e-03 1.000000000000000000e+01
5.810000000000000000e+02 1.149000000000000000e+03 3.099492903750721961e-03 7.000000000000000000e+00
6.160000000000000000e+02 1.052000000000000000e+03 3.107745531960908348e-03 3.000000000000000000e+00
9.200000000000000000e+01 9.980000000000000000e+02 3.109464346574661482e-03 5.000000000000000000e+00
1.006000000000000000e+03 1.047000000000000000e+03 3.116707451201614076e-03 4.000000000000000000e+00
1.112000000000000000e+03 1.114000000000000000e+03 3.152384568732710928e-03 2.100000000000000000e+01
2.150000000000000000e+02 1.083000000000000000e+03 3.157401938534215406e-03 3.000000000000000000e+00
4.780000000000000000e+02 1.115000000000000000e+03 3.158267948657431882e-03 9.000000000000000000e+00
5.730000000000000000e+02 1.059000000000000000e+03 3.167532537807014881e-03 6.000000000000000000e+00
2.140000000000000000e+02 2.750000000000000000e+02 3.173068190242039378e-03 2.000000000000000000e+00
8.640000000000000000e+02 1.136000000000000000e+03 3.173076206973513350e-03 1.700000000000000000e+01
3.310000000000000000e+02 1.022000000000000000e+03 3.195592529423288766e-03 4.000000000000000000e+00
1.950000000000000000e+02 1.025000000000000000e+03 3.201440243525125254e-03 3.000000000000000000e+00
1.040000000000000000e+03 1.071000000000000000e+03 3.205721543066042140e-03 5.000000000000000000e+00
8.110000000000000000e+02 1.066000000000000000e+03 3.219524577561704275e-03 4.000000000000000000e+00
3.220000000000000000e+02 1.038000000000000000e+03 3.233791462560250702e-03 3.000000000000000000e+00
1.087000000000000000e+03 1.143000000000000000e+03 3.237356209224536395e-03 1.200000000000000000e+01
5.080000000000000000e+02 6.240000000000000000e+02 3.252072387600691509e-03 2.000000000000000000e+00
1.067000000000000000e+03 1.169000000000000000e+03 3.264481521087031664e-03 1.800000000000000000e+01
1.040000000000000000e+02 1.137000000000000000e+03 3.290936379302155605e-03 1.100000000000000000e+01
1.099000000000000000e+03 1.168000000000000000e+03 3.291190532944482643e-03 2.600000000000000000e+01
6.560000000000000000e+02 1.037000000000000000e+03 3.292853287361725226e-03 4.000000000000000000e+00
4.040000000000000000e+02 4.140000000000000000e+02 3.311468319420737827e-03 2.000000000000000000e+00
2.980000000000000000e+02 1.157000000000000000e+03 3.326238646198449375e-03 3.000000000000000000e+00
9.560000000000000000e+02 1.008000000000000000e+03 3.335060858750770948e-03 7.000000000000000000e+00
1.130000000000000000e+02 2.120000000000000000e+02 3.352411192740106013e-03 2.000000000000000000e+00
1.056000000000000000e+03 1.095000000000000000e+03 3.366294502418196600e-03 5.000000000000000000e+00
1.138000000000000000e+03 1.177000000000000000e+03 3.375623573177902181e-03 2.000000000000000000e+01
1.130000000000000000e+03 1.145000000000000000e+03 3.376172785203999244e-03 1.100000000000000000e+01
1.049000000000000000e+03 1.159000000000000000e+03 3.417239692797220500e-03 6.000000000000000000e+00
5.170000000000000000e+02 9.330000000000000000e+02 3.417296406839720555e-03 3.000000000000000000e+00
5.560000000000000000e+02 9.760000000000000000e+02 3.428404083169874113e-03 3.000000000000000000e+00
1.042000000000000000e+03 1.091000000000000000e+03 3.429598717919053914e-03 4.000000000000000000e+00
1.122000000000000000e+03 1.135000000000000000e+03 3.436943515448504655e-03 1.100000000000000000e+01
1.055000000000000000e+03 1.101000000000000000e+03 3.454428894179316801e-03 2.000000000000000000e+01
2.020000000000000000e+02 1.158000000000000000e+03 3.488052763731385592e-03 4.000000000000000000e+00
8.860000000000000000e+02 1.133000000000000000e+03 3.503388304256521094e-03 4.000000000000000000e+00
9.970000000000000000e+02 1.166000000000000000e+03 3.522170063354902302e-03 2.800000000000000000e+01
9.870000000000000000e+02 1.160000000000000000e+03 3.525804251888770263e-03 1.800000000000000000e+01
7.170000000000000000e+02 1.094000000000000000e+03 3.562451417160670923e-03 5.000000000000000000e+00
9.940000000000000000e+02 1.079000000000000000e+03 3.575064431270911971e-03 8.000000000000000000e+00
6.890000000000000000e+02 6.930000000000000000e+02 3.587570599033490341e-03 2.000000000000000000e+00
3.520000000000000000e+02 3.600000000000000000e+02 3.648992274902454740e-03 2.000000000000000000e+00
1.019000000000000000e+03 1.156000000000000000e+03 3.651011541951712687e-03 1.500000000000000000e+01
1.051000000000000000e+03 1.154000000000000000e+03 3.653825033461063215e-03 8.000000000000000000e+00
6.500000000000000000e+02 1.028000000000000000e+03 3.672555254655812153e-03 5.000000000000000000e+00
6.460000000000000000e+02 9.200000000000000000e+02 3.687017524312537729e-03 3.000000000000000000e+00
7.190000000000000000e+02 1.141000000000000000e+03 3.688484827665836161e-03 4.000000000000000000e+00
3.820000000000000000e+02 1.085000000000000000e+03 3.692002372088022503e-03 3.000000000000000000e+00
1.021000000000000000e+03 1.088000000000000000e+03 3.706417790931344769e-03 4.000000000000000000e+00
3.000000000000000000e+02 3.410000000000000000e+02 3.765379245407133538e-03 2.000000000000000000e+00
1.129000000000000000e+03 1.167000000000000000e+03 3.776021809812368270e-03 2.100000000000000000e+01
1.121000000000000000e+03 1.193000000000000000e+03 3.792765564511603286e-03 2.100000000000000000e+01
8.900000000000000000e+01 3.420000000000000000e+02 3.811356427229092934e-03 2.000000000000000000e+00
1.077000000000000000e+03 1.175000000000000000e+03 3.818134880445224043e-03 1.000000000000000000e+01
9.770000000000000000e+02 1.020000000000000000e+03 3.863159543212741406e-03 4.000000000000000000e+00
4.930000000000000000e+02 1.225000000000000000e+03 3.915649465284480428e-03 2.200000000000000000e+01
1.070000000000000000e+03 1.195000000000000000e+03 3.931822265807271774e-03 6.000000000000000000e+00
8.700000000000000000e+02 1.184000000000000000e+03 3.953045983228999603e-03 1.900000000000000000e+01
6.880000000000000000e+02 6.910000000000000000e+02 3.969150558827786411e-03 2.000000000000000000e+00
1.069000000000000000e+03 1.118000000000000000e+03 3.976758017210684643e-03 5.000000000000000000e+00
6.980000000000000000e+02 1.014000000000000000e+03 3.984862255773433289e-03 3.000000000000000000e+00
3.550000000000000000e+02 3.640000000000000000e+02 3.987982922148866974e-03 2.000000000000000000e+00
2.710000000000000000e+02 1.192000000000000000e+03 4.007501194541198374e-03 1.900000000000000000e+01
2.660000000000000000e+02 1.074000000000000000e+03 4.029433195518059875e-03 4.000000000000000000e+00
3.160000000000000000e+02 1.103000000000000000e+03 4.050783467558867999e-03 4.000000000000000000e+00
1.211000000000000000e+03 1.222000000000000000e+03 4.066633625897232533e-03 3.100000000000000000e+01
1.208000000000000000e+03 1.228000000000000000e+03 4.140366676146613016e-03 3.000000000000000000e+01
1.139000000000000000e+03 1.164000000000000000e+03 4.141624137863723909e-03 6.000000000000000000e+00
4.680000000000000000e+02 7.760000000000000000e+02 4.152071409123927678e-03 3.000000000000000000e+00
1.178000000000000000e+03 1.180000000000000000e+03 4.153687739504884936e-03 7.000000000000000000e+00
9.640000000000000000e+02 1.213000000000000000e+03 4.154351987033986365e-03 7.000000000000000000e+00
8.400000000000000000e+01 1.970000000000000000e+02 4.159262989248513342e-03 2.000000000000000000e+00
2.860000000000000000e+02 2.950000000000000000e+02 4.178581079239802008e-03 2.000000000000000000e+00
8.250000000000000000e+02 1.209000000000000000e+03 4.183746778528244815e-03 6.000000000000000000e+00
9.850000000000000000e+02 1.107000000000000000e+03 4.188485199337398622e-03 5.000000000000000000e+00
1.023000000000000000e+03 1.179000000000000000e+03 4.192603118147781964e-03 2.300000000000000000e+01
7.260000000000000000e+02 1.235000000000000000e+03 4.200774875408707330e-03 4.000000000000000000e+00
3.080000000000000000e+02 1.081000000000000000e+03 4.218929689724961775e-03 3.000000000000000000e+00
9.960000000000000000e+02 1.194000000000000000e+03 4.241557005744060575e-03 2.900000000000000000e+01
1.002000000000000000e+03 1.185000000000000000e+03 4.297616600305797889e-03 7.000000000000000000e+00
7.800000000000000000e+01 1.198000000000000000e+03 4.302887265874094473e-03 8.000000000000000000e+00
1.105000000000000000e+03 1.205000000000000000e+03 4.314619923437263728e-03 5.000000000000000000e+00
4.270000000000000000e+02 8.070000000000000000e+02 4.334858383740564092e-03 3.000000000000000000e+00
1.140000000000000000e+03 1.181000000000000000e+03 4.344044513728403598e-03 1.300000000000000000e+01
6.550000000000000000e+02 1.163000000000000000e+03 4.359269474612355311e-03 6.000000000000000000e+00
1.039000000000000000e+03 1.219000000000000000e+03 4.379414212563291497e-03 7.000000000000000000e+00
5.330000000000000000e+02 7.460000000000000000e+02 4.392498252528270752e-03 4.000000000000000000e+00
1.093000000000000000e+03 1.186000000000000000e+03 4.397495214788005487e-03 5.000000000000000000e+00
9.700000000000000000e+02 1.170000000000000000e+03 4.400740222899397931e-03 1.200000000000000000e+01
1.148000000000000000e+03 1.182000000000000000e+03 4.421080887304625583e-03 8.000000000000000000e+00
1.890000000000000000e+02 3.010000000000000000e+02 4.425990657595031685e-03 2.000000000000000000e+00
7.050000000000000000e+02 1.068000000000000000e+03 4.430246219161619071e-03 3.000000000000000000e+00
3.200000000000000000e+02 3.460000000000000000e+02 4.435816573550245903e-03 2.000000000000000000e+00
1.119000000000000000e+03 1.232000000000000000e+03 4.497091753177438755e-03 2.300000000000000000e+01
1.212000000000000000e+03 1.227000000000000000e+03 4.506970895602820104e-03 2.000000000000000000e+01
8.600000000000000000e+01 1.201000000000000000e+03 4.520773917448388593e-03 2.100000000000000000e+01
1.217000000000000000e+03 1.255000000000000000e+03 4.536523524209247829e-03 2.300000000000000000e+01
1.090000000000000000e+02 2.210000000000000000e+02 4.584409663893053606e-03 2.000000000000000000e+00
1.780000000000000000e+02 2.880000000000000000e+02 4.614274428088020567e-03 2.000000000000000000e+00
1.147000000000000000e+03 1.230000000000000000e+03 4.651060356685460945e-03 3.300000000000000000e+01
3.280000000000000000e+02 3.320000000000000000e+02 4.678986880456896189e-03 2.000000000000000000e+00
3.350000000000000000e+02 1.189000000000000000e+03 4.680767947649374511e-03 4.000000000000000000e+00
1.153000000000000000e+03 1.203000000000000000e+03 4.725148281775758304e-03 8.000000000000000000e+00
3.450000000000000000e+02 1.116000000000000000e+03 4.726266089455239891e-03 3.000000000000000000e+00
2.720000000000000000e+02 3.470000000000000000e+02 4.785913825073641499e-03 2.000000000000000000e+00
1.241000000000000000e+03 1.271000000000000000e+03 4.873707814856977592e-03 5.300000000000000000e+01
6.180000000000000000e+02 1.237000000000000000e+03 4.877007414454452572e-03 2.000000000000000000e+01
1.244000000000000000e+03 1.250000000000000000e+03 4.884887051920742962e-03 3.000000000000000000e+01
1.128000000000000000e+03 1.132000000000000000e+03 4.903968736797316604e-03 8.000000000000000000e+00
1.036000000000000000e+03 1.171000000000000000e+03 4.943631743835620249e-03 4.000000000000000000e+00
3.700000000000000000e+02 4.330000000000000000e+02 4.952178215743852259e-03 2.000000000000000000e+00
5.580000000000000000e+02 5.740000000000000000e+02 4.969899748070752757e-03 2.000000000000000000e+00
1.960000000000000000e+02 2.900000000000000000e+02 5.027165598148560302e-03 2.000000000000000000e+00
1.240000000000000000e+03 1.268000000000000000e+03 5.039806389960876931e-03 5.400000000000000000e+01
3.360000000000000000e+02 1.259000000000000000e+03 5.042216964004053205e-03 7.000000000000000000e+00
1.078000000000000000e+03 1.269000000000000000e+03 5.088162962214720468e-03 2.200000000000000000e+01
2.930000000000000000e+02 3.510000000000000000e+02 5.100017570010292531e-03 2.000000000000000000e+00
1.106000000000000000e+03 1.254000000000000000e+03 5.138850046055514799e-03 1.000000000000000000e+01
9.620000000000000000e+02 1.231000000000000000e+03 5.141384124201634799e-03 8.000000000000000000e+00
1.248000000000000000e+03 1.252000000000000000e+03 5.146928247560203507e-03 9.000000000000000000e+00
1.162000000000000000e+03 1.261000000000000000e+03 5.188155202458213239e-03 8.000000000000000000e+00
1.216000000000000000e+03 1.236000000000000000e+03 5.206109071376314144e-03 4.000000000000000000e+00
3.290000000000000000e+02 1.109000000000000000e+03 5.261360257773409037e-03 3.000000000000000000e+00
7.270000000000000000e+02 1.245000000000000000e+03 5.279494613814193944e-03 8.000000000000000000e+00
3.430000000000000000e+02 1.282000000000000000e+03 5.301762023450497414e-03 3.100000000000000000e+01
1.160000000000000000e+02 2.200000000000000000e+02 5.309964321728003964e-03 2.000000000000000000e+00
1.234000000000000000e+03 1.274000000000000000e+03 5.318047742372233357e-03 3.800000000000000000e+01
9.100000000000000000e+01 7.440000000000000000e+02 5.320669551444645248e-03 3.000000000000000000e+00
1.030000000000000000e+02 2.410000000000000000e+02 5.324863951249556547e-03 2.000000000000000000e+00
1.200000000000000000e+03 1.210000000000000000e+03 5.379103892289145011e-03 9.000000000000000000e+00
9.630000000000000000e+02 1.134000000000000000e+03 5.379748869538822191e-03 7.000000000000000000e+00
3.560000000000000000e+02 3.580000000000000000e+02 5.383947578825621152e-03 2.000000000000000000e+00
1.174000000000000000e+03 1.218000000000000000e+03 5.386131405103727204e-03 1.800000000000000000e+01
1.111000000000000000e+03 1.251000000000000000e+03 5.391579914689144382e-03 6.000000000000000000e+00
1.090000000000000000e+03 1.214000000000000000e+03 5.400083922726978992e-03 1.100000000000000000e+01
1.226000000000000000e+03 1.270000000000000000e+03 5.406613628316834542e-03 4.200000000000000000e+01
1.700000000000000000e+02 3.260000000000000000e+02 5.461717261378624955e-03 2.000000000000000000e+00
1.223000000000000000e+03 1.253000000000000000e+03 5.510622271380855031e-03 3.300000000000000000e+01
3.130000000000000000e+02 1.239000000000000000e+03 5.578749923554365830e-03 5.000000000000000000e+00
1.206000000000000000e+03 1.266000000000000000e+03 5.604149616019259150e-03 7.000000000000000000e+00
1.202000000000000000e+03 1.289000000000000000e+03 5.662894181099212797e-03 1.800000000000000000e+01
2.830000000000000000e+02 1.173000000000000000e+03 5.687399589319771902e-03 4.000000000000000000e+00
1.249000000000000000e+03 1.298000000000000000e+03 5.694401714661066413e-03 1.300000000000000000e+01
1.151000000000000000e+03 1.204000000000000000e+03 5.828359989897475592e-03 7.000000000000000000e+00
3.500000000000000000e+02 1.263000000000000000e+03 5.872271507094788991e-03 1.300000000000000000e+01
1.207000000000000000e+03 1.281000000000000000e+03 5.887097357267547133e-03 3.100000000000000000e+01
1.276000000000000000e+03 1.307000000000000000e+03 5.957794430595355142e-03 2.200000000000000000e+01
1.290000000000000000e+03 1.312000000000000000e+03 5.970450208347354536e-03 5.500000000000000000e+01
6.590000000000000000e+02 1.264000000000000000e+03 5.980912794083075024e-03 9.000000000000000000e+00
1.229000000000000000e+03 1.310000000000000000e+03 6.013210668970649445e-03 4.600000000000000000e+01
1.187000000000000000e+03 1.196000000000000000e+03 6.034448936339456906e-03 7.000000000000000000e+00
2.730000000000000000e+02 1.144000000000000000e+03 6.081756905987772445e-03 4.000000000000000000e+00
1.183000000000000000e+03 1.199000000000000000e+03 6.133425742427296365e-03 4.000000000000000000e+00
8.020000000000000000e+02 1.256000000000000000e+03 6.165579648624035583e-03 7.000000000000000000e+00
1.260000000000000000e+03 1.319000000000000000e+03 6.191214528886976320e-03 2.000000000000000000e+01
1.190000000000000000e+03 1.279000000000000000e+03 6.212324175775526917e-03 1.400000000000000000e+01
1.238000000000000000e+03 1.262000000000000000e+03 6.231007982106366930e-03 9.000000000000000000e+00
1.246000000000000000e+03 1.265000000000000000e+03 6.238854175737581012e-03 4.000000000000000000e+00
1.770000000000000000e+02 1.142000000000000000e+03 6.244197999952538249e-03 4.000000000000000000e+00
3.300000000000000000e+02 1.284000000000000000e+03 6.252336257965906280e-03 5.000000000000000000e+00
1.288000000000000000e+03 1.304000000000000000e+03 6.270326627487409800e-03 6.300000000000000000e+01
1.233000000000000000e+03 1.314000000000000000e+03 6.317912468946448694e-03 9.000000000000000000e+00
1.294000000000000000e+03 1.324000000000000000e+03 6.365777332247878929e-03 5.500000000000000000e+01
1.820000000000000000e+02 2.530000000000000000e+02 6.388564776550305184e-03 2.000000000000000000e+00
1.242000000000000000e+03 1.243000000000000000e+03 6.460162797950401263e-03 9.000000000000000000e+00
1.320000000000000000e+03 1.330000000000000000e+03 6.477909005633243449e-03 4.500000000000000000e+01
3.750000000000000000e+02 1.306000000000000000e+03 6.534066053238580044e-03 3.000000000000000000e+00
6.710000000000000000e+02 6.770000000000000000e+02 6.581149973708085195e-03 2.000000000000000000e+00
8.050000000000000000e+02 1.161000000000000000e+03 6.594953779007458119e-03 6.000000000000000000e+00
1.172000000000000000e+03 1.275000000000000000e+03 6.625538274384912621e-03 5.000000000000000000e+00
1.220000000000000000e+03 1.293000000000000000e+03 6.652496160050543061e-03 1.100000000000000000e+01
4.920000000000000000e+02 1.302000000000000000e+03 6.675605070629257905e-03 4.000000000000000000e+00
7.070000000000000000e+02 1.308000000000000000e+03 6.743800122634392540e-03 7.000000000000000000e+00
1.305000000000000000e+03 1.335000000000000000e+03 6.844995839088771107e-03 7.000000000000000000e+01
1.124000000000000000e+03 1.280000000000000000e+03 6.845701051513977155e-03 5.600000000000000000e+01
3.660000000000000000e+02 5.920000000000000000e+02 6.880439799857471402e-03 2.000000000000000000e+00
5.800000000000000000e+01 1.070000000000000000e+02 6.905773392186485143e-03 2.000000000000000000e+00
7.310000000000000000e+02 1.277000000000000000e+03 6.910340917263535152e-03 9.000000000000000000e+00
1.258000000000000000e+03 1.348000000000000000e+03 7.137513085768476366e-03 8.300000000000000000e+01
7.100000000000000000e+02 1.317000000000000000e+03 7.169250786302942303e-03 1.400000000000000000e+01
1.292000000000000000e+03 1.344000000000000000e+03 7.183782954381053021e-03 1.500000000000000000e+01
1.010000000000000000e+02 2.270000000000000000e+02 7.192965750351045136e-03 2.000000000000000000e+00
1.322000000000000000e+03 1.337000000000000000e+03 7.201022341503815309e-03 1.100000000000000000e+02
3.680000000000000000e+02 3.730000000000000000e+02 7.280882362817100821e-03 2.000000000000000000e+00
1.215000000000000000e+03 1.347000000000000000e+03 7.284602873258448456e-03 9.000000000000000000e+00
1.257000000000000000e+03 1.295000000000000000e+03 7.351698887648938120e-03 1.100000000000000000e+01
1.097000000000000000e+03 1.152000000000000000e+03 7.401850921146717679e-03 4.000000000000000000e+00
1.313000000000000000e+03 1.316000000000000000e+03 7.436884944065053939e-03 9.000000000000000000e+00
4.070000000000000000e+02 4.360000000000000000e+02 7.453569743415482118e-03 2.000000000000000000e+00
1.352000000000000000e+03 1.354000000000000000e+03 7.475240185468480167e-03 2.300000000000000000e+01
3.120000000000000000e+02 3.490000000000000000e+02 7.567151328094876180e-03 2.000000000000000000e+00
1.299000000000000000e+03 1.329000000000000000e+03 7.643441923342052073e-03 5.100000000000000000e+01
1.301000000000000000e+03 1.353000000000000000e+03 7.678404723181832779e-03 1.210000000000000000e+02
3.390000000000000000e+02 1.278000000000000000e+03 7.683129203720099297e-03 4.000000000000000000e+00
4.300000000000000000e+01 6.070000000000000000e+02 7.718549872457283398e-03 2.000000000000000000e+00
9.410000000000000000e+02 1.221000000000000000e+03 7.761192039477714591e-03 6.000000000000000000e+00
1.247000000000000000e+03 1.315000000000000000e+03 7.784741763431132083e-03 2.000000000000000000e+01
1.309000000000000000e+03 1.323000000000000000e+03 7.890503532218876709e-03 2.000000000000000000e+01
1.176000000000000000e+03 1.328000000000000000e+03 7.994333560382788084e-03 1.000000000000000000e+01
6.380000000000000000e+02 1.303000000000000000e+03 8.077018378561664699e-03 3.000000000000000000e+00
1.350000000000000000e+03 1.367000000000000000e+03 8.313884621588395890e-03 1.230000000000000000e+02
1.321000000000000000e+03 1.355000000000000000e+03 8.326880552793024942e-03 3.700000000000000000e+01
1.100000000000000000e+03 1.336000000000000000e+03 8.335213840087228251e-03 1.100000000000000000e+01
3.190000000000000000e+02 1.126000000000000000e+03 8.345866005398813736e-03 4.000000000000000000e+00
1.283000000000000000e+03 1.360000000000000000e+03 8.502970289718740637e-03 1.900000000000000000e+01
3.540000000000000000e+02 7.860000000000000000e+02 8.539843389000920104e-03 3.000000000000000000e+00
1.357000000000000000e+03 1.366000000000000000e+03 8.651448781515774789e-03 1.610000000000000000e+02
1.290000000000000000e+02 1.356000000000000000e+03 8.661202424028097147e-03 3.000000000000000000e+00
2.550000000000000000e+02 1.332000000000000000e+03 8.716517543115136213e-03 5.000000000000000000e+00
3.630000000000000000e+02 3.900000000000000000e+02 8.801001076424340083e-03 2.000000000000000000e+00
1.273000000000000000e+03 1.365000000000000000e+03 8.947302960697466750e-03 4.000000000000000000e+00
1.331000000000000000e+03 1.333000000000000000e+03 9.054899546292669021e-03 1.300000000000000000e+01
5.750000000000000000e+02 1.300000000000000000e+03 9.060575936545538570e-03 3.000000000000000000e+00
1.230000000000000000e+02 1.920000000000000000e+02 9.066956970169013849e-03 2.000000000000000000e+00
1.325000000000000000e+03 1.349000000000000000e+03 9.071716662720594182e-03 6.300000000000000000e+01
1.340000000000000000e+03 1.378000000000000000e+03 9.077105078437158053e-03 4.900000000000000000e+01
1.341000000000000000e+03 1.363000000000000000e+03 9.083433859827494058e-03 5.000000000000000000e+00
6.440000000000000000e+02 1.197000000000000000e+03 9.217900754354428974e-03 4.000000000000000000e+00
1.297000000000000000e+03 1.334000000000000000e+03 9.505303195804379324e-03 8.000000000000000000e+00
4.150000000000000000e+02 1.343000000000000000e+03 9.699306384537149939e-03 7.000000000000000000e+00
1.326000000000000000e+03 1.393000000000000000e+03 9.716026160769348358e-03 1.200000000000000000e+01
4.530000000000000000e+02 1.375000000000000000e+03 9.726787913189179416e-03 1.240000000000000000e+02
1.345000000000000000e+03 1.390000000000000000e+03 9.751192335498830646e-03 6.000000000000000000e+01
1.372000000000000000e+03 1.381000000000000000e+03 9.773387076581641769e-03 1.810000000000000000e+02
1.389000000000000000e+03 1.396000000000000000e+03 9.883886411219653528e-03 1.870000000000000000e+02
1.386000000000000000e+03 1.388000000000000000e+03 1.001919828076667726e-02 1.500000000000000000e+01
1.371000000000000000e+03 1.376000000000000000e+03 1.003015486073373722e-02 5.700000000000000000e+01
9.510000000000000000e+02 1.399000000000000000e+03 1.005558147315271413e-02 1.890000000000000000e+02
1.285000000000000000e+03 1.394000000000000000e+03 1.012509816677095546e-02 9.000000000000000000e+00
1.346000000000000000e+03 1.374000000000000000e+03 1.017270354190369722e-02 7.000000000000000000e+00
1.098000000000000000e+03 1.368000000000000000e+03 1.021413376223826407e-02 7.000000000000000000e+00
1.392000000000000000e+03 1.397000000000000000e+03 1.031529175548070131e-02 6.400000000000000000e+01
1.398000000000000000e+03 1.400000000000000000e+03 1.038260329332945341e-02 1.960000000000000000e+02
1.291000000000000000e+03 1.338000000000000000e+03 1.041945056635502562e-02 4.000000000000000000e+00
1.373000000000000000e+03 1.402000000000000000e+03 1.045749925089633527e-02 1.990000000000000000e+02
2.290000000000000000e+02 1.362000000000000000e+03 1.060866563443448214e-02 1.000000000000000000e+01
1.272000000000000000e+03 1.327000000000000000e+03 1.064457717024437644e-02 6.000000000000000000e+00
1.370000000000000000e+03 1.377000000000000000e+03 1.065555788300715304e-02 1.700000000000000000e+01
1.188000000000000000e+03 1.339000000000000000e+03 1.071550023395215039e-02 1.300000000000000000e+01
6.580000000000000000e+02 1.165000000000000000e+03 1.101947659632309534e-02 5.000000000000000000e+00
2.480000000000000000e+02 1.287000000000000000e+03 1.115586132090879562e-02 3.000000000000000000e+00
1.406000000000000000e+03 1.410000000000000000e+03 1.124557352159319401e-02 7.400000000000000000e+01
1.296000000000000000e+03 1.361000000000000000e+03 1.136907118768752667e-02 8.000000000000000000e+00
1.385000000000000000e+03 1.411000000000000000e+03 1.138529272387924472e-02 1.000000000000000000e+01
1.089000000000000000e+03 1.267000000000000000e+03 1.143266713777149092e-02 4.000000000000000000e+00
1.191000000000000000e+03 1.403000000000000000e+03 1.148896503486342840e-02 1.100000000000000000e+01
1.387000000000000000e+03 1.407000000000000000e+03 1.168157357188428537e-02 1.990000000000000000e+02
8.990000000000000000e+02 1.369000000000000000e+03 1.178004272809033033e-02 4.000000000000000000e+00
1.391000000000000000e+03 1.417000000000000000e+03 1.192492153173738481e-02 1.300000000000000000e+01
6.600000000000000000e+01 1.120000000000000000e+02 1.198594506547628023e-02 2.000000000000000000e+00
1.383000000000000000e+03 1.421000000000000000e+03 1.207252743296177537e-02 2.040000000000000000e+02
4.860000000000000000e+02 1.420000000000000000e+03 1.231486533221953783e-02 1.200000000000000000e+01
7.160000000000000000e+02 1.364000000000000000e+03 1.233153208720321782e-02 2.400000000000000000e+01
1.286000000000000000e+03 1.311000000000000000e+03 1.235766051520990373e-02 4.000000000000000000e+00
1.318000000000000000e+03 1.409000000000000000e+03 1.239313271046373413e-02 2.060000000000000000e+02
1.379000000000000000e+03 1.426000000000000000e+03 1.277171892516132563e-02 3.100000000000000000e+01
6.900000000000000000e+02 1.359000000000000000e+03 1.280221089050456208e-02 1.000000000000000000e+01
1.401000000000000000e+03 1.425000000000000000e+03 1.284104752098711756e-02 2.610000000000000000e+02
1.416000000000000000e+03 1.432000000000000000e+03 1.299293035378510340e-02 3.350000000000000000e+02
1.395000000000000000e+03 1.418000000000000000e+03 1.333022960651769097e-02 2.200000000000000000e+01
1.382000000000000000e+03 1.428000000000000000e+03 1.367286467455840551e-02 7.000000000000000000e+00
1.415000000000000000e+03 1.434000000000000000e+03 1.417428782130865546e-02 2.500000000000000000e+01
1.413000000000000000e+03 1.429000000000000000e+03 1.420048394128304442e-02 2.190000000000000000e+02
7.210000000000000000e+02 1.427000000000000000e+03 1.437888390098711333e-02 2.500000000000000000e+01
1.422000000000000000e+03 1.424000000000000000e+03 1.440035361921578223e-02 6.000000000000000000e+00
1.430000000000000000e+03 1.437000000000000000e+03 1.485245675671951690e-02 2.500000000000000000e+02
1.408000000000000000e+03 1.433000000000000000e+03 1.526194214130259692e-02 3.390000000000000000e+02
1.419000000000000000e+03 1.441000000000000000e+03 1.546184311945680324e-02 3.430000000000000000e+02
1.380000000000000000e+03 1.423000000000000000e+03 1.566968289498169367e-02 1.600000000000000000e+01
1.405000000000000000e+03 1.442000000000000000e+03 1.579079662904254652e-02 3.500000000000000000e+02
3.480000000000000000e+02 1.435000000000000000e+03 1.584006951134587018e-02 8.000000000000000000e+00
1.342000000000000000e+03 1.412000000000000000e+03 1.585774020839816889e-02 1.900000000000000000e+01
1.358000000000000000e+03 1.443000000000000000e+03 1.630104043001751046e-02 1.800000000000000000e+01
1.224000000000000000e+03 1.445000000000000000e+03 1.679232700721266722e-02 1.000000000000000000e+01
1.414000000000000000e+03 1.444000000000000000e+03 1.691586671842236836e-02 3.550000000000000000e+02
6.830000000000000000e+02 1.446000000000000000e+03 1.787244267688907137e-02 2.000000000000000000e+01
1.436000000000000000e+03 1.449000000000000000e+03 1.803124160037819848e-02 3.800000000000000000e+02
1.440000000000000000e+03 1.447000000000000000e+03 1.811723883254058587e-02 2.680000000000000000e+02
1.404000000000000000e+03 1.439000000000000000e+03 1.818625037178371942e-02 1.300000000000000000e+01
1.438000000000000000e+03 1.450000000000000000e+03 1.820313830501369898e-02 4.500000000000000000e+01
1.448000000000000000e+03 1.451000000000000000e+03 1.844580930622460868e-02 3.900000000000000000e+02
1.431000000000000000e+03 1.452000000000000000e+03 1.997393591854553646e-02 2.780000000000000000e+02
7.040000000000000000e+02 7.320000000000000000e+02 2.047665667889556410e-02 2.000000000000000000e+00
1.453000000000000000e+03 1.455000000000000000e+03 2.110806936428101521e-02 4.030000000000000000e+02
4.570000000000000000e+02 1.384000000000000000e+03 2.281986859713840479e-02 3.000000000000000000e+00
1.454000000000000000e+03 1.457000000000000000e+03 2.420435839265214911e-02 4.700000000000000000e+01
1.459000000000000000e+03 1.460000000000000000e+03 3.765931462941115443e-02 5.000000000000000000e+01
1.456000000000000000e+03 1.461000000000000000e+03 3.951617376709492396e-02 3.280000000000000000e+02
1.458000000000000000e+03 1.462000000000000000e+03 5.931069935126328380e-02 7.310000000000000000e+02
1.351000000000000000e+03 1.463000000000000000e+03 6.343831575047073623e-02 7.330000000000000000e+02
