# Supplementary material for: Mapping and classifying molecules from a high-throughput structural database
Source: J Cheminform. 2017 Feb 2;9:6. doi: 10.1186/s13321-017-0192-4 (PMC5289135; doi:10.1186/s13321-017-0192-4)
Supplement: Supplementary file 1 — Additional file 1. Supplementary file contains dissimilarity matrix data for all the oligopeptides available in the database including the one discussed in this paper. [file 13321_2017_192_MOESM1_ESM.tar › SI/lys.uncapped/COLVAR-OOS-Sr-0.19-1-4]

#! FIELDS CV1 CV2 Energy
-6.800000000000e-02 2.680000000000e-01	-100717.610479
-7.800000000000e-02 2.640000000000e-01	-100717.543848
-8.400000000000e-02 2.580000000000e-01	-100717.540515
-7.400000000000e-02 2.660000000000e-01	-100717.534153
-8.200000000000e-02 2.620000000000e-01	-100717.531712
-7.600000000000e-02 2.620000000000e-01	-100717.526835
-1.040000000000e-01 2.780000000000e-01	-100717.526061
-7.800000000000e-02 2.640000000000e-01	-100717.525862
-8.000000000000e-02 2.600000000000e-01	-100717.507245
-2.260000000000e-01 -2.340000000000e-01	-100717.505333
-1.100000000000e-01 2.780000000000e-01	-100717.496805
-2.220000000000e-01 -2.300000000000e-01	-100717.490808
-1.000000000000e-01 2.820000000000e-01	-100717.490179
-1.140000000000e-01 2.780000000000e-01	-100717.46029
-1.100000000000e-01 2.760000000000e-01	-100717.453366
-1.100000000000e-01 2.720000000000e-01	-100717.434479
-1.120000000000e-01 2.800000000000e-01	-100717.416009
-1.020000000000e-01 2.740000000000e-01	-100717.387848
-8.400000000000e-02 2.600000000000e-01	-100717.384877
-2.160000000000e-01 -2.260000000000e-01	-100717.370103
-2.100000000000e-01 -2.300000000000e-01	-100717.368489
-1.080000000000e-01 2.760000000000e-01	-100717.368283
-8.400000000000e-02 2.600000000000e-01	-100717.361099
-2.140000000000e-01 -2.260000000000e-01	-100717.311482
-1.100000000000e-01 2.720000000000e-01	-100717.284026
-1.080000000000e-01 2.740000000000e-01	-100717.273378
-6.800000000000e-02 -2.800000000000e-01	-100717.255986
-6.000000000000e-02 -2.880000000000e-01	-100717.254663
-6.400000000000e-02 -2.840000000000e-01	-100717.246014
-1.060000000000e-01 -2.800000000000e-01	-100717.239302
-1.200000000000e-01 2.800000000000e-01	-100717.238289
-9.000000000000e-02 -2.780000000000e-01	-100717.23358
-1.000000000000e-01 -2.760000000000e-01	-100717.228271
-5.600000000000e-02 -2.840000000000e-01	-100717.219546
-7.000000000000e-02 -2.840000000000e-01	-100717.21591
-9.600000000000e-02 -2.740000000000e-01	-100717.213367
-1.020000000000e-01 -2.720000000000e-01	-100717.207958
-9.400000000000e-02 -2.780000000000e-01	-100717.206784
-9.200000000000e-02 -2.760000000000e-01	-100717.206246
-9.600000000000e-02 -2.800000000000e-01	-100717.198824
-1.060000000000e-01 2.820000000000e-01	-100717.188314
-4.600000000000e-02 -1.100000000000e-01	-100717.171085
-1.260000000000e-01 2.780000000000e-01	-100717.166131
-1.820000000000e-01 -2.540000000000e-01	-100717.162173
-6.600000000000e-02 -2.820000000000e-01	-100717.154876
-2.000000000000e-01 -2.440000000000e-01	-100717.15244
-4.200000000000e-02 -1.080000000000e-01	-100717.148119
-1.000000000000e-01 2.460000000000e-01	-100717.141356
-7.400000000000e-02 2.700000000000e-01	-100717.136741
-1.180000000000e-01 -2.720000000000e-01	-100717.136678
-7.400000000000e-02 -2.800000000000e-01	-100717.134063
-1.140000000000e-01 -2.720000000000e-01	-100717.132212
-1.160000000000e-01 -2.720000000000e-01	-100717.126525
-8.400000000000e-02 2.640000000000e-01	-100717.119248
-7.800000000000e-02 2.640000000000e-01	-100717.102773
-1.860000000000e-01 -2.500000000000e-01	-100717.101957
-8.200000000000e-02 2.620000000000e-01	-100717.101164
-1.800000000000e-01 -2.540000000000e-01	-100717.091607
-7.200000000000e-02 -2.820000000000e-01	-100717.087416
-7.800000000000e-02 2.640000000000e-01	-100717.085026
-2.060000000000e-01 -2.380000000000e-01	-100717.081332
-7.200000000000e-02 2.660000000000e-01	-100717.080293
-1.080000000000e-01 -2.740000000000e-01	-100717.076408
-2.040000000000e-01 -2.340000000000e-01	-100717.075644
-9.000000000000e-02 -2.780000000000e-01	-100717.074778
-1.140000000000e-01 -2.720000000000e-01	-100717.065912
-1.920000000000e-01 -2.420000000000e-01	-100717.064566
-1.940000000000e-01 -2.420000000000e-01	-100717.064497
-3.600000000000e-02 1.740000000000e-01	-100717.061365
-1.900000000000e-01 -2.440000000000e-01	-100717.05775
-2.240000000000e-01 -2.240000000000e-01	-100717.057265
-1.080000000000e-01 2.740000000000e-01	-100717.054235
-1.240000000000e-01 -2.720000000000e-01	-100717.046089
-1.780000000000e-01 -2.520000000000e-01	-100717.029053
-1.980000000000e-01 -2.400000000000e-01	-100717.025806
-8.600000000000e-02 2.640000000000e-01	-100717.020572
-1.240000000000e-01 -2.700000000000e-01	-100717.020228
-1.860000000000e-01 -2.460000000000e-01	-100717.020056
-2.040000000000e-01 -2.320000000000e-01	-100717.014517
-1.460000000000e-01 -2.700000000000e-01	-100717.01134
-1.720000000000e-01 -2.520000000000e-01	-100717.010604
-1.100000000000e-01 -2.740000000000e-01	-100717.006747
-1.320000000000e-01 -2.680000000000e-01	-100717.003781
-2.120000000000e-01 -2.300000000000e-01	-100717.000393
-1.900000000000e-01 -2.440000000000e-01	-100716.990676
-1.940000000000e-01 -2.400000000000e-01	-100716.98852
-9.000000000000e-02 2.640000000000e-01	-100716.986508
-1.960000000000e-01 -2.400000000000e-01	-100716.984474
-2.060000000000e-01 -2.320000000000e-01	-100716.983833
-1.980000000000e-01 -2.420000000000e-01	-100716.978753
-1.060000000000e-01 -2.760000000000e-01	-100716.977336
-9.000000000000e-02 2.660000000000e-01	-100716.976581
-1.220000000000e-01 2.720000000000e-01	-100716.970233
-8.600000000000e-02 2.640000000000e-01	-100716.954171
-9.000000000000e-02 2.640000000000e-01	-100716.93378
-1.020000000000e-01 -2.760000000000e-01	-100716.930176
-2.080000000000e-01 -2.320000000000e-01	-100716.922539
-8.600000000000e-02 2.660000000000e-01	-100716.916691
-1.840000000000e-01 -2.460000000000e-01	-100716.915817
1.200000000000e-02 -2.000000000000e-01	-100716.911809
-2.040000000000e-01 -2.360000000000e-01	-100716.882348
-9.600000000000e-02 2.680000000000e-01	-100716.847689
-9.200000000000e-02 2.580000000000e-01	-100716.45146
-1.260000000000e-01 -2.620000000000e-01	-100716.426268
-1.900000000000e-01 -2.300000000000e-01	-100716.422067
-1.140000000000e-01 -2.680000000000e-01	-100716.416787
-1.160000000000e-01 -2.720000000000e-01	-100716.415353
-1.120000000000e-01 -2.680000000000e-01	-100716.403435
-1.520000000000e-01 -2.620000000000e-01	-100716.374721
-1.140000000000e-01 -2.720000000000e-01	-100716.373537
-1.840000000000e-01 -2.460000000000e-01	-100716.34976
-1.180000000000e-01 -2.640000000000e-01	-100716.328285
-8.400000000000e-02 2.640000000000e-01	-100716.32796
-1.420000000000e-01 -2.600000000000e-01	-100716.321022
-1.080000000000e-01 -2.700000000000e-01	-100716.278158
-1.860000000000e-01 -1.860000000000e-01	-100716.26335
-7.400000000000e-02 2.180000000000e-01	-100716.248609
-1.360000000000e-01 -2.580000000000e-01	-100716.247048
-1.180000000000e-01 -2.620000000000e-01	-100716.24603
-1.220000000000e-01 -2.600000000000e-01	-100716.238336
-6.400000000000e-02 2.140000000000e-01	-100716.228948
-1.440000000000e-01 -2.520000000000e-01	-100716.227783
-1.500000000000e-01 -2.520000000000e-01	-100716.210677
-1.820000000000e-01 -1.860000000000e-01	-100716.20633
-1.280000000000e-01 -2.320000000000e-01	-100716.170007
0.000000000000e+00 -2.240000000000e-01	-100716.164754
-8.400000000000e-02 2.540000000000e-01	-100716.153551
-8.600000000000e-02 2.540000000000e-01	-100716.137523
-1.920000000000e-01 -2.160000000000e-01	-100716.044395
-1.780000000000e-01 -1.920000000000e-01	-100716.012059
-1.880000000000e-01 -2.100000000000e-01	-100715.987562
-1.440000000000e-01 -1.760000000000e-01	-100715.864825
-1.320000000000e-01 -2.220000000000e-01	-100715.847235
-1.120000000000e-01 -2.360000000000e-01	-100715.774897
-1.160000000000e-01 -2.360000000000e-01	-100715.756864
-5.000000000000e-02 -2.160000000000e-01	-100715.754987
-1.080000000000e-01 -1.920000000000e-01	-100715.752761
-1.040000000000e-01 -2.440000000000e-01	-100715.749583
-2.400000000000e-02 -2.020000000000e-01	-100715.742331
-2.200000000000e-02 -1.980000000000e-01	-100715.735015
-1.000000000000e-01 -2.480000000000e-01	-100715.729917
-1.160000000000e-01 -2.360000000000e-01	-100715.726637
-1.220000000000e-01 -2.360000000000e-01	-100715.726255
-1.120000000000e-01 -1.900000000000e-01	-100715.709989
-1.000000000000e-01 -2.440000000000e-01	-100715.698319
-4.000000000000e-03 -2.100000000000e-01	-100715.697121
-1.100000000000e-01 -1.960000000000e-01	-100715.690628
-1.200000000000e-02 -2.160000000000e-01	-100715.650966
-1.240000000000e-01 -1.860000000000e-01	-100715.650841
-3.800000000000e-02 -2.000000000000e-01	-100715.644337
-1.160000000000e-01 -2.340000000000e-01	-100715.64279
-3.800000000000e-02 -2.160000000000e-01	-100715.636684
-2.800000000000e-02 -2.020000000000e-01	-100715.624572
-1.160000000000e-01 -2.260000000000e-01	-100715.618508
-2.600000000000e-02 -2.180000000000e-01	-100715.617795
-1.240000000000e-01 -1.880000000000e-01	-100715.612136
-8.200000000000e-02 -2.100000000000e-01	-100715.596188
-8.200000000000e-02 -2.100000000000e-01	-100715.595211
-7.000000000000e-02 -2.120000000000e-01	-100715.595204
-1.200000000000e-01 -2.240000000000e-01	-100715.583249
-3.600000000000e-02 -1.940000000000e-01	-100715.58315
-1.040000000000e-01 -2.000000000000e-01	-100715.572977
-1.180000000000e-01 -2.260000000000e-01	-100715.572204
-1.280000000000e-01 -1.820000000000e-01	-100715.571243
-7.000000000000e-02 -2.080000000000e-01	-100715.568338
-1.080000000000e-01 -1.940000000000e-01	-100715.560395
-4.200000000000e-02 -2.000000000000e-01	-100715.555982
-1.120000000000e-01 -1.920000000000e-01	-100715.553884
-1.920000000000e-01 -2.060000000000e-01	-100715.128367
-1.880000000000e-01 -2.020000000000e-01	-100715.055566
