# Supplementary material for: Mapping and classifying molecules from a high-throughput structural database
Source: J Cheminform. 2017 Feb 2;9:6. doi: 10.1186/s13321-017-0192-4 (PMC5289135; doi:10.1186/s13321-017-0192-4)
Supplement: Supplementary file 1 — Additional file 1. Supplementary file contains dissimilarity matrix data for all the oligopeptides available in the database including the one discussed in this paper. [file 13321_2017_192_MOESM1_ESM.tar › SI/lys.uncapped/COLVAR-OOS-Ca-0.19-1-4]

#! FIELDS CV1 CV2 Energy
-6.600000000000e-02 2.700000000000e-01	-32071.890639
-7.600000000000e-02 2.680000000000e-01	-32071.8293144
-7.600000000000e-02 2.680000000000e-01	-32071.827413
-8.200000000000e-02 2.620000000000e-01	-32071.8255733
-7.200000000000e-02 2.700000000000e-01	-32071.8185044
-7.600000000000e-02 2.640000000000e-01	-32071.8177814
-8.000000000000e-02 2.660000000000e-01	-32071.8176823
-8.000000000000e-02 2.600000000000e-01	-32071.8012343
-1.020000000000e-01 2.780000000000e-01	-32071.7445151
-2.280000000000e-01 -2.300000000000e-01	-32071.7252739
-1.240000000000e-01 -2.660000000000e-01	-32071.7241123
-1.120000000000e-01 2.760000000000e-01	-32071.7147479
-2.200000000000e-01 -2.300000000000e-01	-32071.7117045
-1.020000000000e-01 2.800000000000e-01	-32071.7082988
-2.020000000000e-01 -2.460000000000e-01	-32071.7081076
-1.120000000000e-01 2.720000000000e-01	-32071.6917497
-8.400000000000e-02 2.600000000000e-01	-32071.6822017
-1.120000000000e-01 2.780000000000e-01	-32071.6720657
-1.080000000000e-01 2.760000000000e-01	-32071.6629207
-8.800000000000e-02 2.620000000000e-01	-32071.6561363
-1.020000000000e-01 2.740000000000e-01	-32071.640763
-1.120000000000e-01 2.800000000000e-01	-32071.6273214
-1.100000000000e-01 2.760000000000e-01	-32071.6256029
-2.120000000000e-01 -2.300000000000e-01	-32071.6206488
-2.160000000000e-01 -2.260000000000e-01	-32071.6204825
-1.280000000000e-01 2.780000000000e-01	-32071.6201078
-1.100000000000e-01 2.720000000000e-01	-32071.5715281
-8.200000000000e-02 -2.840000000000e-01	-32071.5428786
-1.100000000000e-01 2.740000000000e-01	-32071.5378574
-1.100000000000e-01 2.760000000000e-01	-32071.5378275
-1.080000000000e-01 -2.800000000000e-01	-32071.5346915
-8.200000000000e-02 -2.780000000000e-01	-32071.5345111
-8.000000000000e-02 -2.820000000000e-01	-32071.52274
-1.080000000000e-01 -2.740000000000e-01	-32071.5092625
-1.000000000000e-01 -2.760000000000e-01	-32071.5044409
-1.040000000000e-01 -2.780000000000e-01	-32071.5024833
-8.400000000000e-02 -2.820000000000e-01	-32071.49579
-1.040000000000e-01 -2.720000000000e-01	-32071.4887298
-1.060000000000e-01 -2.780000000000e-01	-32071.4849896
-6.800000000000e-02 -2.820000000000e-01	-32071.4843992
-1.080000000000e-01 -2.740000000000e-01	-32071.4835636
-1.000000000000e-01 -2.740000000000e-01	-32071.4779594
-1.080000000000e-01 -2.700000000000e-01	-32071.4725409
-1.840000000000e-01 -2.540000000000e-01	-32071.4527274
-1.060000000000e-01 2.860000000000e-01	-32071.4506516
-1.180000000000e-01 2.780000000000e-01	-32071.4456295
-4.400000000000e-02 -1.080000000000e-01	-32071.4443883
-1.260000000000e-01 2.820000000000e-01	-32071.4403283
-8.600000000000e-02 -2.780000000000e-01	-32071.4376195
-4.000000000000e-02 -1.080000000000e-01	-32071.4341185
-1.200000000000e-01 -2.720000000000e-01	-32071.428128
-1.180000000000e-01 -2.720000000000e-01	-32071.4205645
-9.400000000000e-02 -2.760000000000e-01	-32071.4204122
-1.000000000000e-01 2.480000000000e-01	-32071.4096345
-7.600000000000e-02 2.700000000000e-01	-32071.4018834
-1.180000000000e-01 -2.700000000000e-01	-32071.4005055
-8.400000000000e-02 2.640000000000e-01	-32071.3991595
-2.080000000000e-01 -2.400000000000e-01	-32071.388974
-1.900000000000e-01 -2.480000000000e-01	-32071.3855241
-2.280000000000e-01 -2.220000000000e-01	-32071.3762714
-1.780000000000e-01 -2.560000000000e-01	-32071.3752822
-1.920000000000e-01 -2.480000000000e-01	-32071.3742239
-8.200000000000e-02 2.640000000000e-01	-32071.3733337
-7.800000000000e-02 2.640000000000e-01	-32071.3732966
-9.200000000000e-02 -2.780000000000e-01	-32071.3665785
-1.100000000000e-01 -2.740000000000e-01	-32071.3627772
-1.120000000000e-01 2.720000000000e-01	-32071.3620878
-2.080000000000e-01 -2.320000000000e-01	-32071.3619507
-1.120000000000e-01 -2.740000000000e-01	-32071.3595436
-8.000000000000e-02 2.640000000000e-01	-32071.3529911
-1.040000000000e-01 -2.740000000000e-01	-32071.3519938
-1.920000000000e-01 -2.440000000000e-01	-32071.3510512
-1.940000000000e-01 -2.420000000000e-01	-32071.3450451
-7.400000000000e-02 2.660000000000e-01	-32071.3437063
-1.240000000000e-01 -2.720000000000e-01	-32071.3437031
-1.880000000000e-01 -2.460000000000e-01	-32071.3379139
-1.240000000000e-01 -2.700000000000e-01	-32071.3148217
-1.760000000000e-01 -2.540000000000e-01	-32071.3078387
-2.040000000000e-01 -2.360000000000e-01	-32071.3067831
-1.980000000000e-01 -2.420000000000e-01	-32071.3044923
-1.960000000000e-01 -2.420000000000e-01	-32071.298196
-1.500000000000e-01 -2.720000000000e-01	-32071.2961979
-8.600000000000e-02 2.640000000000e-01	-32071.2954958
-2.060000000000e-01 -2.320000000000e-01	-32071.2938836
-1.100000000000e-01 -2.740000000000e-01	-32071.2908131
-1.320000000000e-01 -2.680000000000e-01	-32071.289433
-1.700000000000e-01 -2.540000000000e-01	-32071.2873454
-1.280000000000e-01 2.720000000000e-01	-32071.2872774
-2.140000000000e-01 -2.300000000000e-01	-32071.2846157
-1.900000000000e-01 -2.460000000000e-01	-32071.2702412
-1.320000000000e-01 -2.680000000000e-01	-32071.2698207
-9.000000000000e-02 2.640000000000e-01	-32071.2627255
-2.020000000000e-01 -2.400000000000e-01	-32071.2620924
-2.080000000000e-01 -2.300000000000e-01	-32071.2617739
-1.920000000000e-01 -2.420000000000e-01	-32071.2611234
-2.020000000000e-01 -2.400000000000e-01	-32071.2606568
-1.060000000000e-01 -2.760000000000e-01	-32071.2592635
-1.960000000000e-01 -2.400000000000e-01	-32071.2538482
-9.200000000000e-02 2.660000000000e-01	-32071.2491946
-8.800000000000e-02 2.640000000000e-01	-32071.219884
-9.000000000000e-02 2.660000000000e-01	-32071.2043815
1.000000000000e-02 -2.020000000000e-01	-32071.2002829
-2.080000000000e-01 -2.340000000000e-01	-32071.2000689
-1.180000000000e-01 -2.720000000000e-01	-32071.1985999
-8.800000000000e-02 2.660000000000e-01	-32071.181397
-1.860000000000e-01 -2.460000000000e-01	-32071.1808345
-2.040000000000e-01 -2.380000000000e-01	-32071.1495964
-9.600000000000e-02 2.680000000000e-01	-32071.1179323
-9.400000000000e-02 2.600000000000e-01	-32070.5937194
-1.620000000000e-01 -2.480000000000e-01	-32070.5506655
-1.140000000000e-01 -2.740000000000e-01	-32070.543946
-1.100000000000e-01 -2.700000000000e-01	-32070.5436063
-1.080000000000e-01 -2.700000000000e-01	-32070.527541
-1.440000000000e-01 -2.660000000000e-01	-32070.4989163
-1.120000000000e-01 -2.740000000000e-01	-32070.4981315
-1.640000000000e-01 -2.580000000000e-01	-32070.4702387
-8.400000000000e-02 2.660000000000e-01	-32070.4545018
-1.140000000000e-01 -2.660000000000e-01	-32070.4481074
-1.340000000000e-01 -2.640000000000e-01	-32070.4385003
-1.860000000000e-01 -1.900000000000e-01	-32070.425393
-1.380000000000e-01 -2.540000000000e-01	-32070.4137829
-1.000000000000e-01 -2.140000000000e-01	-32070.4131278
-7.200000000000e-02 2.160000000000e-01	-32070.4129563
-1.900000000000e-01 -1.900000000000e-01	-32070.399818
-1.260000000000e-01 -2.120000000000e-01	-32070.3846974
-1.160000000000e-01 -2.640000000000e-01	-32070.3727955
-1.440000000000e-01 -2.460000000000e-01	-32070.3726371
-1.340000000000e-01 -2.600000000000e-01	-32070.3720397
-1.200000000000e-01 -2.620000000000e-01	-32070.3631968
-1.860000000000e-01 -1.880000000000e-01	-32070.3606415
-1.380000000000e-01 -2.560000000000e-01	-32070.350297
-1.440000000000e-01 -2.560000000000e-01	-32070.3345161
-2.000000000000e-03 -2.300000000000e-01	-32070.3013975
-8.200000000000e-02 2.560000000000e-01	-32070.2813884
-8.800000000000e-02 2.560000000000e-01	-32070.2655416
-1.920000000000e-01 -2.220000000000e-01	-32070.1874396
-1.140000000000e-01 -2.480000000000e-01	-32070.1872167
-1.800000000000e-01 -1.920000000000e-01	-32070.1514251
-1.480000000000e-01 -2.340000000000e-01	-32070.1275191
-1.520000000000e-01 -1.760000000000e-01	-32069.983637
-1.300000000000e-01 -2.220000000000e-01	-32069.9672629
-8.000000000000e-03 -2.100000000000e-01	-32069.9130726
-1.080000000000e-01 -1.900000000000e-01	-32069.9130187
-1.120000000000e-01 -2.340000000000e-01	-32069.8854115
-1.180000000000e-01 -2.460000000000e-01	-32069.8562535
-2.800000000000e-02 -2.020000000000e-01	-32069.8550105
-1.060000000000e-01 -2.460000000000e-01	-32069.8528201
-6.600000000000e-02 -2.140000000000e-01	-32069.852273
-9.800000000000e-02 -2.480000000000e-01	-32069.8422385
-2.800000000000e-02 -2.000000000000e-01	-32069.8403099
-1.140000000000e-01 -2.340000000000e-01	-32069.8344278
-1.220000000000e-01 -2.380000000000e-01	-32069.8311818
-9.600000000000e-02 -2.000000000000e-01	-32069.8223181
-1.020000000000e-01 -2.440000000000e-01	-32069.8061742
-1.000000000000e-01 -2.000000000000e-01	-32069.7987478
-1.400000000000e-02 -2.160000000000e-01	-32069.798129
0.000000000000e+00 -2.040000000000e-01	-32069.782176
-1.180000000000e-01 -1.900000000000e-01	-32069.7571579
-1.140000000000e-01 -2.300000000000e-01	-32069.7564461
-4.200000000000e-02 -2.020000000000e-01	-32069.7554068
-3.200000000000e-02 -2.060000000000e-01	-32069.7506636
-3.000000000000e-02 -2.140000000000e-01	-32069.7478469
-1.140000000000e-01 -2.260000000000e-01	-32069.7477229
-5.000000000000e-02 -2.120000000000e-01	-32069.7425566
-1.280000000000e-01 -1.900000000000e-01	-32069.7344424
-7.400000000000e-02 -2.120000000000e-01	-32069.7246511
-7.800000000000e-02 -2.120000000000e-01	-32069.7242518
-7.000000000000e-02 -2.120000000000e-01	-32069.7189735
-3.000000000000e-02 -2.140000000000e-01	-32069.718127
-1.180000000000e-01 -2.240000000000e-01	-32069.7052231
-3.800000000000e-02 -1.980000000000e-01	-32069.697707
-1.160000000000e-01 -2.260000000000e-01	-32069.6940672
-1.040000000000e-01 -2.000000000000e-01	-32069.6908417
-9.600000000000e-02 -2.140000000000e-01	-32069.6901817
-6.200000000000e-02 -2.100000000000e-01	-32069.6871933
-1.340000000000e-01 -1.840000000000e-01	-32069.6853844
-9.800000000000e-02 -2.000000000000e-01	-32069.6807303
-1.000000000000e-01 -2.000000000000e-01	-32069.6744696
-1.140000000000e-01 -1.760000000000e-01	-32069.6714019
-1.880000000000e-01 -2.080000000000e-01	-32069.1351962
-1.860000000000e-01 -2.040000000000e-01	-32069.0616896
-9.000000000000e-02 -2.160000000000e-01	-32068.9314839
-1.020000000000e-01 -1.580000000000e-01	-32068.9224775
-1.080000000000e-01 -1.540000000000e-01	-32068.8690354
-8.400000000000e-02 -1.460000000000e-01	-32068.8561086
-1.080000000000e-01 -1.560000000000e-01	-32068.8461861
-1.100000000000e-01 -1.560000000000e-01	-32068.8412316
-8.800000000000e-02 -2.180000000000e-01	-32068.8125196
