# Supplementary material for: Mapping and classifying molecules from a high-throughput structural database
Source: J Cheminform. 2017 Feb 2;9:6. doi: 10.1186/s13321-017-0192-4 (PMC5289135; doi:10.1186/s13321-017-0192-4)
Supplement: Supplementary file 1 — Additional file 1. Supplementary file contains dissimilarity matrix data for all the oligopeptides available in the database including the one discussed in this paper. [file 13321_2017_192_MOESM1_ESM.tar › SI/lys.uncapped/traj.lys.uncapped.bare.xyz]

24
Lattice="100 0 0 0 100 0 0 0 100" Properties=species:S:1:pos:R:3
N    0.878001  -1.031944  0.242782
C    0.573688  -0.201187  1.417161
C    1.899618  0.061816  2.172845
O    1.970103  0.510911  3.296226
H    0.184160  -0.925209  -0.494309
H    0.948653  -2.024086  0.513213
H    0.301406  0.799345  1.039394
C    -0.580781  -0.656629  2.336864
C    -0.628742  -2.146211  2.699938
C    0.512543  -2.677934  3.598500
C    1.246950  -3.880476  3.005098
N    1.943761  -3.508646  1.759006
H    -1.524590  -0.397081  1.832523
H    -0.533897  -0.042155  3.248166
H    -0.661117  -2.739699  1.772081
H    -1.593914  -2.330372  3.193182
H    0.111084  -2.971116  4.579284
H    1.241956  -1.883379  3.813798
H    0.519057  -4.667599  2.753007
H    1.925963  -4.307171  3.765977
H    2.308892  -4.339026  1.292393
H    2.753871  -2.923526  1.976438
O    2.986000  -0.218468  1.424115
H    2.577646  -0.564730  0.572733
24
Lattice="100 0 0 0 100 0 0 0 100" Properties=species:S:1:pos:R:3
N    -0.837442  0.344822  -0.064467
C    -0.002533  0.136144  1.136695
C    1.488166  0.275547  0.732836
O    1.658764  0.814940  -0.484111
H    -1.096228  -0.547343  -0.487522
H    0.719990  0.924976  -0.815605
H    -0.187233  0.987796  1.811292
C    -0.232973  -1.165191  1.913424
C    0.011123  -2.433155  1.082842
C    0.247610  -3.695663  1.923101
C    1.506147  -3.641604  2.801293
N    2.706332  -3.353199  2.008058
H    -1.253937  -1.165918  2.325849
H    0.451358  -1.143908  2.772175
H    0.889342  -2.291317  0.432256
H    -0.840823  -2.616833  0.407833
H    0.339552  -4.552779  1.239407
H    -0.626175  -3.889204  2.567673
H    1.635204  -4.628409  3.269280
H    1.348952  -2.928691  3.635418
H    3.542782  -3.616787  2.526729
H    2.789878  -2.350050  1.827219
O    2.410625  -0.046140  1.453325
H    -1.699866  0.837344  0.158879
24
Lattice="100 0 0 0 100 0 0 0 100" Properties=species:S:1:pos:R:3
N    -0.320943  0.830736  0.122112
C    -0.101367  0.169076  1.424861
C    1.210371  -0.654918  1.348212
O    1.541653  -1.466822  2.186651
H    -0.725901  1.757765  0.235497
H    -0.959726  0.287879  -0.460179
H    0.111277  0.962345  2.159456
C    -1.250598  -0.695754  1.956183
C    -1.611850  -1.873479  1.041194
C    -2.451212  -2.960299  1.724862
C    -1.762115  -3.658690  2.918559
N    -0.438845  -4.235158  2.695012
H    -2.132678  -0.060280  2.131611
H    -0.933491  -1.071058  2.938085
H    -0.685877  -2.337400  0.663504
H    -2.157772  -1.515706  0.152661
H    -2.711726  -3.722716  0.972447
H    -3.408915  -2.535566  2.072738
H    -2.432836  -4.457189  3.273794
H    -1.671299  -2.958290  3.762515
H    0.268296  -3.512884  2.546980
H    -0.430253  -4.847002  1.878617
O    1.956849  -0.362688  0.270732
H    1.392650  0.302073  -0.221559
24
Lattice="100 0 0 0 100 0 0 0 100" Properties=species:S:1:pos:R:3
N    1.182646  1.646587  1.710639
C    -0.071233  0.979396  2.124470
C    0.249758  0.058375  3.319204
O    1.562132  -0.175283  3.474510
H    1.235180  1.741084  0.697099
H    1.974985  0.416731  2.776482
H    -0.840168  1.691775  2.463128
C    -0.635372  0.145944  0.954404
C    -2.037460  -0.446635  1.146586
C    -3.190498  0.587622  1.157192
C    -3.904262  0.778138  2.499054
N    -3.040343  1.391895  3.515953
H    0.079450  -0.660900  0.723924
H    -0.655556  0.807123  0.070416
H    -2.058185  -1.052470  2.064184
H    -2.197173  -1.155305  0.321424
H    -3.949913  0.281317  0.422112
H    -2.819011  1.569335  0.820507
H    -4.327952  -0.197096  2.814665
H    -4.760545  1.450327  2.338221
H    -2.380542  0.701804  3.890129
H    -3.602568  1.710964  4.304249
O    -0.596651  -0.435400  4.040647
H    1.254413  2.581874  2.109244
24
Lattice="100 0 0 0 100 0 0 0 100" Properties=species:S:1:pos:R:3
N    0.579478  -0.502349  -0.460776
C    0.396907  -0.440228  1.005337
C    1.760825  -0.129072  1.671598
O    2.725891  0.173330  0.784330
H    0.595270  -1.470508  -0.783993
H    2.256249  0.082792  -0.096092
H    -0.231845  0.437940  1.227450
C    -0.252032  -1.679260  1.632662
C    -1.711293  -1.883634  1.225583
C    -2.343498  -3.127972  1.853662
C    -3.761458  -3.416789  1.354043
N    -3.761841  -3.741538  -0.080894
H    -0.161495  -1.585521  2.724270
H    0.346453  -2.565461  1.354721
H    -1.804338  -1.963487  0.131660
H    -2.296027  -0.994541  1.519743
H    -2.367639  -3.025037  2.950230
H    -1.707767  -4.007649  1.648949
H    -4.383792  -2.518102  1.488996
H    -4.209945  -4.206795  1.986545
H    -4.715613  -3.786491  -0.438353
H    -3.354638  -4.665723  -0.232357
O    1.933145  -0.134602  2.870523
H    -0.174648  -0.033629  -0.957967
24
Lattice="100 0 0 0 100 0 0 0 100" Properties=species:S:1:pos:R:3
N    -0.413930  0.093905  -0.215856
C    0.384111  -0.226491  0.988128
C    1.771909  -0.745637  0.532198
O    2.014913  -0.531639  -0.770289
H    -1.044294  -0.674061  -0.449611
H    1.158293  -0.121981  -1.092661
H    0.598943  0.726452  1.498156
C    -0.257372  -1.185753  1.995340
C    -0.577675  -2.577551  1.420049
C    -0.684953  -3.677659  2.490484
C    0.655147  -4.299814  2.905996
N    1.562674  -3.350255  3.563541
H    -1.175547  -0.725314  2.392265
H    0.426944  -1.287449  2.846651
H    0.200748  -2.873554  0.695085
H    -1.520086  -2.536475  0.849895
H    -1.317593  -4.492634  2.105576
H    -1.191928  -3.278910  3.383905
H    1.101825  -4.783851  2.012862
H    0.443738  -5.107944  3.622010
H    2.036787  -2.756294  2.877846
H    2.297231  -3.857218  4.055557
O    2.572962  -1.271768  1.277762
H    -0.986469  0.923786  -0.075315
24
Lattice="100 0 0 0 100 0 0 0 100" Properties=species:S:1:pos:R:3
N    0.364417  0.907926  0.767318
C    0.223976  0.109251  2.003283
C    1.615953  -0.437755  2.412875
O    1.782239  -1.217355  3.325232
H    -0.184006  1.764171  0.807089
H    0.050028  0.379156  -0.047047
H    -0.051941  0.798711  2.816364
C    -0.818836  -1.017725  1.951178
C    -0.572130  -2.051155  0.849508
C    -1.590361  -3.193835  0.866095
C    -1.457264  -4.147600  -0.323834
N    -1.768434  -3.461890  -1.588118
H    -1.816417  -0.565989  1.826700
H    -0.812465  -1.514908  2.931947
H    0.440600  -2.471758  0.962226
H    -0.609720  -1.587041  -0.149440
H    -2.613933  -2.778654  0.877681
H    -1.487474  -3.770705  1.798728
H    -2.083872  -5.041218  -0.139981
H    -0.417088  -4.503044  -0.387922
H    -2.773352  -3.296500  -1.661471
H    -1.514103  -4.044839  -2.384885
O    2.620598  0.062205  1.671478
H    2.143674  0.658332  1.022682
24
Lattice="100 0 0 0 100 0 0 0 100" Properties=species:S:1:pos:R:3
N    -0.423241  0.303788  0.243430
C    0.232888  0.045898  1.541149
C    1.752531  -0.059692  1.300910
O    2.581707  0.039655  2.182544
H    1.192079  -0.250505  -0.450545
H    -0.534163  1.302230  0.069896
H    0.081647  0.865306  2.257663
C    -0.316637  -1.275993  2.124741
C    0.264979  -1.780806  3.455561
C    -0.319188  -1.163411  4.735139
C    -0.001592  0.320291  5.012242
N    1.403777  0.708760  5.093624
H    -0.169218  -2.049192  1.353091
H    -1.408047  -1.149166  2.232856
H    1.358999  -1.669549  3.449823
H    0.079561  -2.864465  3.495545
H    0.049681  -1.754276  5.590173
H    -1.416711  -1.290915  4.733261
H    -0.487486  0.598186  5.961054
H    -0.482312  0.956349  4.251358
H    1.880727  0.182026  5.826053
H    1.897449  0.516311  4.217597
O    2.073870  -0.304091  0.019681
H    -1.349618  -0.120166  0.205004
24
Lattice="100 0 0 0 100 0 0 0 100" Properties=species:S:1:pos:R:3
N    0.734238  -0.967143  -0.481201
C    0.497792  -0.662970  0.945796
C    1.858634  -0.400987  1.640256
O    1.976389  -0.249657  2.835942
H    0.058399  -0.508342  -1.087933
H    0.669353  -1.970479  -0.657169
H    -0.033937  0.301630  0.997658
C    -0.313840  -1.713279  1.712543
C    -1.776071  -1.812453  1.275009
C    -2.566291  -2.873989  2.045492
C    -4.034698  -2.976741  1.606563
N    -4.860153  -3.969925  2.297433
H    -0.250801  -1.466008  2.781545
H    0.183616  -2.692897  1.598531
H    -1.835704  -2.033915  0.195263
H    -2.258557  -0.828747  1.408606
H    -2.526397  -2.651499  3.125227
H    -2.083450  -3.858341  1.918759
H    -4.078275  -3.199580  0.527995
H    -4.521505  -1.995877  1.729750
H    -4.882861  -3.780476  3.300448
H    -4.461418  -4.903774  2.190448
O    2.888855  -0.332182  0.778028
H    2.454137  -0.501917  -0.107484
24
Lattice="100 0 0 0 100 0 0 0 100" Properties=species:S:1:pos:R:3
N    -0.118572  -0.092394  -0.481954
C    -0.461797  0.286831  0.905025
C    0.838386  0.652059  1.667288
O    1.923131  0.699479  0.873696
H    1.555218  0.453955  -0.024653
H    -0.767454  0.309828  -1.154835
H    -1.031204  1.228207  0.860967
C    -1.291156  -0.739707  1.691408
C    -0.609772  -2.098889  1.876518
C    -1.444541  -3.074066  2.709973
C    -0.773967  -4.439416  2.943778
N    0.459465  -4.458207  3.733360
H    -2.262530  -0.866930  1.187070
H    -1.498658  -0.305737  2.679829
H    0.367496  -1.941577  2.360677
H    -0.400502  -2.569913  0.898707
H    -2.417050  -3.240665  2.215223
H    -1.672639  -2.613919  3.686584
H    -0.551342  -4.908307  1.971161
H    -1.494955  -5.106238  3.440769
H    0.306761  -4.035663  4.650198
H    1.195522  -3.914375  3.282907
O    0.867654  0.891090  2.854523
H    -0.139312  -1.105105  -0.603645
24
Lattice="100 0 0 0 100 0 0 0 100" Properties=species:S:1:pos:R:3
N    -0.056842  -0.514738  0.391783
C    0.538681  -0.791054  1.714486
C    1.857872  -1.577803  1.524391
O    2.258669  -1.636077  0.240428
H    -0.790851  -1.190103  0.173247
H    1.532713  -1.148872  -0.245986
H    0.854338  0.175933  2.137447
C    -0.382318  -1.500739  2.717255
C    -1.645690  -0.714999  3.088140
C    -1.379707  0.623044  3.784389
C    -2.651066  1.373468  4.186378
N    -3.433477  1.778972  3.007606
H    0.211988  -1.722183  3.614933
H    -0.666280  -2.479191  2.294160
H    -2.263760  -1.347185  3.746494
H    -2.249421  -0.543456  2.181022
H    -0.795420  1.287295  3.127855
H    -0.769695  0.448670  4.685723
H    -2.364526  2.290453  4.720652
H    -3.225506  0.756094  4.906027
H    -4.126696  2.479919  3.267131
H    -3.958755  0.989107  2.632337
O    2.481109  -2.067954  2.439820
H    -0.480369  0.410796  0.354074
24
Lattice="100 0 0 0 100 0 0 0 100" Properties=species:S:1:pos:R:3
N    2.577590  0.213617  1.415464
C    1.431038  0.141956  2.343891
C    1.236422  -1.331433  2.754945
O    1.821953  -2.200516  1.914423
H    2.453524  0.958459  0.730456
H    2.321173  -1.605529  1.283167
H    1.601675  0.711513  3.268435
C    0.172239  0.676384  1.623804
C    -1.162629  0.668854  2.385190
C    -1.394670  1.815645  3.382713
C    -0.560639  1.806070  4.669184
N    -0.793997  0.593514  5.451972
H    0.060074  0.088246  0.698137
H    0.400182  1.710034  1.309502
H    -1.309183  -0.300267  2.882974
H    -1.958033  0.729751  1.627285
H    -2.454236  1.788032  3.679273
H    -1.234411  2.779131  2.869121
H    -0.874381  2.667548  5.278189
H    0.507726  1.992217  4.423445
H    -0.378022  0.678391  6.378183
H    -0.365193  -0.223208  5.007407
O    0.597461  -1.682395  3.726281
H    3.451510  0.391975  1.909163
24
Lattice="100 0 0 0 100 0 0 0 100" Properties=species:S:1:pos:R:3
N    -0.761441  0.057678  0.088339
C    -0.254629  0.064379  1.478406
C    1.262468  0.380568  1.450309
O    1.969663  0.382369  2.437216
H    0.886674  0.611319  -0.340063
H    -1.632303  0.576898  0.000890
H    -0.688779  0.939675  1.987061
C    -0.614875  -1.171473  2.324359
C    -0.285532  -2.545858  1.716431
C    1.198800  -2.905475  1.528222
C    1.931729  -3.382153  2.787838
N    1.860962  -2.416236  3.889049
H    -1.699255  -1.129568  2.513367
H    -0.116312  -1.080596  3.297274
H    -0.801173  -2.657982  0.745443
H    -0.751118  -3.305399  2.364249
H    1.752529  -2.066408  1.079655
H    1.268600  -3.720430  0.790978
H    2.966647  -3.646928  2.490169
H    1.460428  -4.317082  3.135036
H    2.248064  -1.512678  3.605340
H    2.406416  -2.744238  4.685065
O    1.711864  0.701267  0.226293
H    -0.940852  -0.895683  -0.228103
24
Lattice="100 0 0 0 100 0 0 0 100" Properties=species:S:1:pos:R:3
N    -0.438057  0.565567  0.898547
C    0.376301  -0.386227  1.684595
C    1.587684  -0.846156  0.838532
O    1.669109  -0.228376  -0.353515
H    -1.320488  0.142261  0.610579
H    0.874020  0.381113  -0.343085
H    0.821987  0.160638  2.530438
C    -0.401718  -1.595790  2.218660
C    -1.431806  -1.271914  3.307357
C    -0.855260  -0.648268  4.587387
C    0.222362  -1.484540  5.286856
N    -0.284437  -2.818260  5.633018
H    0.326563  -2.330330  2.586216
H    -0.908691  -2.082226  1.367804
H    -1.943102  -2.207886  3.571132
H    -2.208469  -0.598864  2.907649
H    -1.684901  -0.470573  5.291958
H    -0.433980  0.349859  4.381112
H    0.601172  -0.909452  6.154222
H    1.081906  -1.624667  4.614147
H    -0.963335  -2.758474  6.393080
H    0.471575  -3.416946  5.962751
O    2.392055  -1.666139  1.224168
H    -0.662765  1.405840  1.426352
24
Lattice="100 0 0 0 100 0 0 0 100" Properties=species:S:1:pos:R:3
N    -0.382583  0.889069  1.162066
C    0.687988  -0.035084  1.589387
C    1.773436  -0.103797  0.486735
O    1.587338  0.794603  -0.497556
H    -1.200114  0.376038  0.829915
H    0.743517  1.257918  -0.224743
H    1.199620  0.422380  2.451086
C    0.214995  -1.443590  1.973303
C    -0.679449  -1.507956  3.216931
C    0.006371  -1.089488  4.521463
C    -0.886514  -1.278464  5.757934
N    -0.310646  -0.903284  7.050664
H    1.109490  -2.066548  2.113881
H    -0.319882  -1.873211  1.108973
H    -1.042799  -2.542785  3.320971
H    -1.584570  -0.894028  3.066158
H    0.316074  -0.031152  4.474194
H    0.934326  -1.671778  4.652058
H    -1.194508  -2.334256  5.824142
H    -1.817331  -0.702847  5.627365
H    -0.036441  0.080154  7.051256
H    0.538729  -1.439352  7.233747
O    2.708723  -0.872261  0.521515
H    -0.691588  1.494297  1.919557
24
Lattice="100 0 0 0 100 0 0 0 100" Properties=species:S:1:pos:R:3
N    -0.179951  0.517308  1.179868
C    0.436578  -0.727547  1.682467
C    1.320786  -1.343644  0.570595
O    1.467222  -0.538117  -0.497537
H    -1.153060  0.363799  0.912589
H    0.914045  0.260081  -0.256331
H    1.146050  -0.448915  2.477637
C    -0.549057  -1.768792  2.230117
C    -1.338218  -1.323182  3.466473
C    -0.476547  -1.008537  4.692145
C    -1.301992  -0.725619  5.946275
N    -0.434847  -0.325020  7.060790
H    0.023368  -2.680832  2.450352
H    -1.249717  -2.040067  1.422172
H    -2.051053  -2.124058  3.719613
H    -1.959202  -0.443432  3.223685
H    0.168760  -0.134607  4.510205
H    0.204058  -1.855597  4.886901
H    -1.937480  -1.607875  6.164500
H    -1.990347  0.110920  5.745710
H    0.167577  -1.101465  7.338643
H    -0.991886  -0.086074  7.881075
O    1.846822  -2.430531  0.663842
H    -0.170990  1.256427  1.879619
24
Lattice="100 0 0 0 100 0 0 0 100" Properties=species:S:1:pos:R:3
N    1.526364  0.302309  0.473046
C    1.096447  0.011686  1.855175
C    2.205877  -0.799928  2.556354
O    3.057291  -1.390235  1.695439
H    0.731554  0.335358  -0.164636
H    2.766900  -1.037217  0.806927
H    0.951444  0.924742  2.451824
C    -0.223577  -0.788789  1.815542
C    -0.772777  -1.273905  3.161506
C    -1.136169  -0.163832  4.150355
C    -1.643917  -0.686269  5.506836
N    -0.690655  -1.441443  6.324158
H    -0.070681  -1.655363  1.151470
H    -0.972951  -0.143478  1.325101
H    -0.039440  -1.950185  3.624211
H    -1.669233  -1.881756  2.956324
H    -1.909320  0.489218  3.708397
H    -0.256454  0.472119  4.338799
H    -2.528352  -1.325250  5.350721
H    -1.991989  0.170583  6.104450
H    0.182093  -0.919011  6.421088
H    -0.437598  -2.317837  5.867503
O    2.290154  -0.919608  3.759715
H    2.009133  1.197896  0.408912
24
Lattice="100 0 0 0 100 0 0 0 100" Properties=species:S:1:pos:R:3
N    0.633461  -0.569624  -0.163446
C    0.287152  0.061081  1.126237
C    1.586391  0.566214  1.805011
O    2.665337  0.491765  1.004718
H    0.622279  -1.587236  -0.088466
H    2.296834  0.076417  0.170766
H    -0.262148  0.989016  0.901186
C    -0.596614  -0.774476  2.072143
C    -0.144252  -2.222627  2.325633
C    1.217961  -2.409164  3.011722
C    1.258937  -1.940378  4.476621
N    2.562079  -2.014316  5.138381
H    -1.613161  -0.797394  1.650736
H    -0.665738  -0.223201  3.019831
H    -0.153887  -2.787591  1.376825
H    -0.922259  -2.706617  2.938046
H    2.013387  -1.893364  2.449568
H    1.481782  -3.479419  2.977777
H    0.539784  -2.538760  5.061054
H    0.925942  -0.896081  4.544927
H    2.984036  -2.935790  5.013439
H    3.202502  -1.336382  4.723253
O    1.620332  1.023085  2.927013
H    -0.020809  -0.311542  -0.899089
24
Lattice="100 0 0 0 100 0 0 0 100" Properties=species:S:1:pos:R:3
N    -0.468720  0.678964  0.991032
C    0.551425  -0.189583  1.615763
C    1.680032  -0.467085  0.592727
O    1.553020  0.243189  -0.543366
H    0.710495  0.761995  -0.390758
H    -0.772823  1.422040  1.616239
H    1.039860  0.387683  2.416746
C    0.009394  -1.502497  2.198289
C    -0.945862  -1.339121  3.384564
C    -0.311313  -0.710972  4.629172
C    -1.212858  -0.758851  5.866838
N    -1.472913  -2.144647  6.279011
H    0.873183  -2.118058  2.486800
H    -0.496381  -2.054360  1.387464
H    -1.338052  -2.328327  3.659194
H    -1.825788  -0.741448  3.087702
H    -0.042658  0.342136  4.445166
H    0.638437  -1.226242  4.856769
H    -2.184470  -0.298860  5.625559
H    -0.759322  -0.135497  6.661773
H    -2.176619  -2.176353  7.015806
H    -0.626773  -2.564072  6.667062
O    2.596846  -1.229791  0.804204
H    -1.297628  0.142083  0.733185
24
Lattice="100 0 0 0 100 0 0 0 100" Properties=species:S:1:pos:R:3
N    0.657157  -0.162418  0.222206
C    0.280551  -0.127630  1.649752
C    1.547374  -0.372177  2.509863
O    1.522271  -0.516972  3.713201
H    0.192129  0.569955  -0.310029
H    0.403963  -1.055306  -0.202028
H    0.004671  0.911359  1.890614
C    -0.905067  -1.021806  2.060376
C    -0.851644  -2.484108  1.584896
C    0.330811  -3.329348  2.078572
C    0.309522  -3.630346  3.578842
N    1.567166  -4.277024  3.979623
H    -1.825677  -0.562571  1.668885
H    -0.976445  -0.977456  3.155679
H    -0.878789  -2.516114  0.481603
H    -1.794116  -2.964449  1.894036
H    1.285940  -2.837547  1.830957
H    0.350519  -4.283967  1.531972
H    -0.514906  -4.329379  3.791344
H    0.102286  -2.703232  4.142513
H    2.317914  -3.583202  3.963745
H    1.503579  -4.594305  4.947294
O    2.685160  -0.357355  1.792589
H    2.357259  -0.222833  0.855354
24
Lattice="100 0 0 0 100 0 0 0 100" Properties=species:S:1:pos:R:3
N    -0.288506  0.105796  0.124707
C    0.096770  -0.227909  1.512307
C    1.607337  -0.583148  1.515216
O    2.248487  -0.157140  0.413676
H    -0.638522  -0.721593  -0.361538
H    1.511597  0.216303  -0.150983
H    0.021999  0.706935  2.093831
C    -0.752116  -1.310704  2.199505
C    -0.708136  -1.252846  3.734026
C    -1.190666  -2.534600  4.422157
C    -0.290612  -3.766628  4.182423
N    1.126160  -3.638415  4.517416
H    -0.412616  -2.295796  1.843504
H    -1.794434  -1.197800  1.861053
H    -1.315831  -0.399322  4.075041
H    0.321926  -1.046078  4.055834
H    -2.218474  -2.778711  4.099967
H    -1.247749  -2.347836  5.507192
H    -0.348477  -4.073617  3.126277
H    -0.704803  -4.611849  4.754043
H    1.246804  -3.350682  5.489261
H    1.580264  -2.929586  3.937556
O    2.170663  -1.166507  2.417497
H    -1.030592  0.803078  0.102409
24
Lattice="100 0 0 0 100 0 0 0 100" Properties=species:S:1:pos:R:3
N    -0.056282  -0.539977  -0.052526
C    -0.417621  -0.162443  1.328841
C    0.734911  0.671093  1.946502
O    1.681014  1.011628  1.051271
H    1.360803  0.574030  0.209654
H    -0.841776  -0.435813  -0.691251
H    -1.250347  0.555768  1.266586
C    -0.871339  -1.312352  2.248325
C    0.023633  -2.560013  2.272435
C    1.461772  -2.350166  2.759101
C    2.243321  -3.667088  2.882121
N    3.633421  -3.564450  3.331501
H    -1.885552  -1.612421  1.943376
H    -0.954215  -0.896425  3.262637
H    0.039380  -3.039454  1.276079
H    -0.468897  -3.300403  2.923296
H    1.450867  -1.836533  3.733730
H    2.012306  -1.682033  2.076140
H    2.245043  -4.185808  1.909144
H    1.716060  -4.339404  3.578292
H    3.677065  -3.115225  4.247520
H    4.168758  -2.968175  2.698443
O    0.758837  1.017004  3.106766
H    0.246782  -1.513180  -0.099852
24
Lattice="100 0 0 0 100 0 0 0 100" Properties=species:S:1:pos:R:3
N    -0.217980  -0.353061  -0.355303
C    -0.446934  -0.716366  1.059527
C    0.083264  0.445181  1.940124
O    0.309742  0.354168  3.128728
H    -0.939239  -0.742581  -0.959853
H    0.677727  -0.720466  -0.681228
H    -1.539723  -0.715851  1.212260
C    0.116875  -2.076956  1.502868
C    -0.595670  -2.675375  2.726060
C    0.214166  -3.751716  3.459952
C    1.488328  -3.225749  4.133625
N    1.182603  -2.156541  5.087979
H    0.035015  -2.776325  0.655777
H    1.192532  -1.958640  1.706906
H    -1.559499  -3.099914  2.402286
H    -0.839651  -1.875463  3.438132
H    0.488248  -4.562143  2.763443
H    -0.425213  -4.197652  4.236441
H    2.225299  -2.931462  3.357123
H    1.951549  -4.055388  4.687998
H    1.998517  -1.950001  5.662514
H    0.944729  -1.290351  4.598597
O    0.254679  1.588167  1.254520
H    0.051661  1.321558  0.311328
24
Lattice="100 0 0 0 100 0 0 0 100" Properties=species:S:1:pos:R:3
N    0.360756  -0.513720  0.304166
C    0.229983  -0.047628  1.700378
C    1.647064  0.073570  2.318508
O    2.630155  0.001814  1.407297
H    0.220185  -1.522575  0.240314
H    2.134730  -0.168185  0.553642
H    -0.144628  0.987996  1.663373
C    -0.689178  -0.867182  2.612730
C    -0.279109  -2.341995  2.756758
C    -0.877593  -3.036543  3.993026
C    -0.021702  -2.924964  5.273323
N    0.253695  -1.603480  5.832220
H    -1.723017  -0.800307  2.239144
H    -0.679382  -0.382378  3.596760
H    0.820674  -2.418506  2.812022
H    -0.576002  -2.896343  1.851734
H    -1.008509  -4.110182  3.781483
H    -1.889982  -2.642563  4.187611
H    0.952140  -3.404188  5.081544
H    -0.503751  -3.530265  6.057963
H    -0.607731  -1.093856  6.027954
H    0.819564  -1.026888  5.206991
O    1.849110  0.240975  3.503202
H    -0.324523  -0.071873  -0.305185
24
Lattice="100 0 0 0 100 0 0 0 100" Properties=species:S:1:pos:R:3
N    -0.273725  -0.281484  -0.274457
C    -0.122195  0.149943  1.129780
C    1.372047  0.416969  1.403974
O    2.190414  -0.177527  0.512537
H    -1.048196  -0.936305  -0.379085
H    1.558100  -0.560816  -0.159072
H    -0.653869  1.089982  1.342022
C    -0.656846  -0.960670  2.059628
C    -0.538125  -0.720633  3.567036
C    -1.263702  0.526775  4.079549
C    -1.353745  0.582438  5.607022
N    -2.186803  -0.509987  6.132941
H    -0.140986  -1.898884  1.797223
H    -1.720762  -1.104345  1.800944
H    0.522851  -0.657118  3.850904
H    -0.949877  -1.600441  4.082285
H    -2.286545  0.565793  3.661282
H    -0.747602  1.433764  3.731391
H    -1.702241  1.588834  5.908515
H    -0.344150  0.462652  6.029559
H    -3.171908  -0.331783  5.932274
H    -2.104964  -0.568702  7.147381
O    1.775977  1.071686  2.340149
H    -0.452191  0.507854  -0.894369
24
Lattice="100 0 0 0 100 0 0 0 100" Properties=species:S:1:pos:R:3
N    0.889476  0.829505  0.917044
C    -0.177044  0.504408  1.887345
C    0.447193  -0.236570  3.098151
O    1.791772  -0.259921  3.070193
H    0.881714  0.180471  0.129826
H    2.007107  0.218179  2.217315
H    -0.544469  1.454516  2.305441
C    -1.381179  -0.269484  1.328921
C    -1.029466  -1.632772  0.722036
C    -2.238037  -2.395136  0.163434
C    -3.242858  -2.847709  1.224273
N    -4.327701  -3.617293  0.601790
H    -1.885760  0.357662  0.576277
H    -2.086371  -0.402744  2.160050
H    -0.526806  -2.250598  1.483953
H    -0.302881  -1.508105  -0.098937
H    -1.872392  -3.286657  -0.372848
H    -2.765373  -1.784400  -0.586668
H    -3.701360  -1.971926  1.706796
H    -2.699965  -3.394190  2.021467
H    -5.037569  -3.857409  1.293580
H    -3.970598  -4.501985  0.237385
O    -0.211344  -0.723295  3.990806
H    0.781768  1.768432  0.539569
24
Lattice="100 0 0 0 100 0 0 0 100" Properties=species:S:1:pos:R:3
N    0.012888  -0.639387  -0.713235
C    0.133371  -0.466752  0.748005
C    1.617924  -0.212164  1.089664
O    2.461128  -0.608129  0.115080
H    -0.752189  -1.270183  -0.950148
H    1.846910  -0.882933  -0.623390
H    -0.431583  0.400866  1.124945
C    -0.371330  -1.736222  1.461067
C    -0.396291  -1.663303  2.988613
C    -0.970671  -2.934068  3.621816
C    -0.931895  -2.931823  5.151225
N    -1.782118  -1.872516  5.714697
H    0.241591  -2.592871  1.134040
H    -1.395463  -1.927365  1.095527
H    -0.998319  -0.791233  3.290020
H    0.619985  -1.481236  3.368581
H    -0.401619  -3.808161  3.263762
H    -2.014391  -3.074570  3.296933
H    0.124752  -2.874420  5.482503
H    -1.322482  -3.893426  5.514742
H    -1.342944  -0.958898  5.597332
H    -1.890499  -2.005247  6.719822
O    1.993611  0.266039  2.137200
H    -0.163941  0.248010  -1.182951
24
Lattice="100 0 0 0 100 0 0 0 100" Properties=species:S:1:pos:R:3
N    -0.295549  1.631227  1.554710
C    -0.232654  0.381472  2.342384
C    1.219541  0.171037  2.841718
O    2.017610  1.229395  2.610643
H    1.411731  1.869686  2.136377
H    -1.132450  2.171733  1.761902
H    -0.825771  0.535520  3.259253
C    -0.752884  -0.868700  1.624518
C    -2.262968  -0.846564  1.370776
C    -2.812891  -2.119234  0.715111
C    -2.306019  -2.370282  -0.706307
N    -2.957989  -3.551706  -1.280658
H    -0.482891  -1.741982  2.235172
H    -0.197051  -0.976975  0.677529
H    -2.529526  0.023846  0.746268
H    -2.777557  -0.695394  2.333916
H    -3.913267  -2.050602  0.685359
H    -2.579411  -2.999183  1.334192
H    -1.224730  -2.572801  -0.688918
H    -2.443101  -1.443824  -1.303784
H    -2.568580  -3.771428  -2.197008
H    -3.954404  -3.378404  -1.420388
O    1.590019  -0.834800  3.404851
H    -0.303617  1.431131  0.553714
24
Lattice="100 0 0 0 100 0 0 0 100" Properties=species:S:1:pos:R:3
N    -0.409049  0.506005  0.228667
C    0.645856  0.109395  1.141383
C    1.941098  -0.356526  0.457754
O    2.106304  -0.549900  -0.731854
H    -0.665381  -0.286992  -0.374504
H    -0.081839  1.248270  -0.389217
H    0.958786  0.996389  1.718403
C    0.122778  -0.907828  2.191433
C    -0.643620  -2.115279  1.636674
C    0.178271  -3.136764  0.818778
C    -0.421985  -3.449852  -0.554822
N    -0.497568  -2.240292  -1.386795
H    -0.557070  -0.342709  2.844798
H    0.965411  -1.237939  2.816435
H    -1.476018  -1.745997  1.020494
H    -1.111457  -2.626028  2.490878
H    0.274383  -4.080424  1.375658
H    1.211691  -2.785862  0.674917
H    -1.448503  -3.827506  -0.422902
H    0.158706  -4.268685  -1.021610
H    0.439530  -1.904304  -1.621120
H    -0.981440  -2.432189  -2.262944
O    2.961852  -0.492375  1.354670
H    3.742418  -0.762874  0.833096
24
Lattice="100 0 0 0 100 0 0 0 100" Properties=species:S:1:pos:R:3
N    -0.496345  0.571097  0.973214
C    0.603922  -0.068837  1.723936
C    1.857502  -0.152118  0.818143
O    1.717028  0.512565  -0.343834
H    0.784303  0.870468  -0.288388
H    -1.011570  1.237617  1.544168
H    0.895587  0.616386  2.535593
C    0.271053  -1.444557  2.317479
C    -0.816402  -1.436882  3.398920
C    -0.426609  -0.703166  4.686069
C    -1.531550  -0.679574  5.745126
N    -1.846014  -2.027772  6.236107
H    1.202772  -1.869040  2.716873
H    -0.033462  -2.109087  1.490952
H    -1.052177  -2.485428  3.637030
H    -1.748799  -1.000804  2.996871
H    -0.157761  0.342110  4.460428
H    0.469508  -1.175105  5.118472
H    -2.410552  -0.139428  5.335059
H    -1.180060  -0.092366  6.605664
H    -2.386185  -2.551917  5.547742
H    -2.425036  -1.975833  7.073417
O    2.869905  -0.735986  1.134796
H    -1.165440  -0.124007  0.639791
24
Lattice="100 0 0 0 100 0 0 0 100" Properties=species:S:1:pos:R:3
N    -0.185080  -0.666075  0.437322
C    -0.227645  -0.083888  1.794860
C    1.222194  0.141779  2.296423
O    2.150939  -0.065019  1.345409
H    1.605338  -0.340025  0.552882
H    -0.889421  -0.254556  -0.171232
H    -0.648188  0.929867  1.705090
C    -1.059313  -0.855047  2.832039
C    -0.574837  -2.286048  3.093865
C    -1.449152  -3.069674  4.084050
C    -1.418989  -2.539395  5.527458
N    -2.174800  -3.316383  6.513722
H    -2.109404  -0.869529  2.497142
H    -1.027558  -0.274542  3.763525
H    0.461281  -2.255307  3.468158
H    -0.541002  -2.855986  2.149337
H    -1.116213  -4.120522  4.095312
H    -2.493530  -3.084622  3.725869
H    -1.800065  -1.508030  5.562965
H    -0.373674  -2.483842  5.870517
H    -1.844516  -4.282440  6.537045
H    -3.162405  -3.356383  6.257591
O    1.487629  0.493580  3.424482
H    -0.352267  -1.672426  0.462429
24
Lattice="100 0 0 0 100 0 0 0 100" Properties=species:S:1:pos:R:3
N    -0.302488  -0.563704  -0.243383
C    -0.365690  0.164688  1.039007
C    0.816606  1.157235  1.097455
O    0.866316  2.097402  1.859673
H    -0.834347  -0.089118  -0.972221
H    -0.677656  -1.507376  -0.153447
H    -1.284820  0.762819  1.146715
C    -0.285617  -0.838041  2.206484
C    -0.424350  -0.228816  3.602223
C    -0.389068  -1.287374  4.708595
C    -0.565094  -0.711080  6.114873
N    0.575880  0.129691  6.499236
H    0.664683  -1.392517  2.131956
H    -1.091544  -1.577464  2.054122
H    -1.371110  0.334273  3.662170
H    0.377689  0.507055  3.752096
H    0.568667  -1.830880  4.672074
H    -1.187084  -2.028330  4.533516
H    -0.615477  -1.542384  6.833383
H    -1.543535  -0.189402  6.167779
H    0.504932  0.399748  7.479742
H    0.586215  0.998049  5.963425
O    1.806278  0.854173  0.234286
H    1.433286  0.086369  -0.284527
24
Lattice="100 0 0 0 100 0 0 0 100" Properties=species:S:1:pos:R:3
N    -0.449923  0.206727  0.178811
C    0.045490  0.030899  1.558287
C    1.587157  -0.033213  1.524237
O    2.079496  -0.324107  0.303934
H    -1.352524  -0.248659  0.046856
H    1.267312  -0.323736  -0.277856
H    -0.219567  0.876440  2.211621
C    -0.537758  -1.271666  2.143991
C    -0.118145  -1.634119  3.576109
C    -0.418118  -0.581928  4.654326
C    -1.894859  -0.179740  4.778142
N    -2.225480  0.747114  5.866382
H    -0.264659  -2.100389  1.470868
H    -1.635459  -1.180141  2.090314
H    0.957671  -1.856189  3.594975
H    -0.631186  -2.574521  3.835411
H    0.196953  0.315258  4.479157
H    -0.084089  -0.984206  5.624694
H    -2.513153  -1.083186  4.909925
H    -2.244645  0.286130  3.842823
H    -1.689868  1.611200  5.766717
H    -1.947555  0.347089  6.764279
O    2.286341  0.132191  2.499744
H    -0.564914  1.191561  -0.057851
24
Lattice="100 0 0 0 100 0 0 0 100" Properties=species:S:1:pos:R:3
N    0.425360  -0.737591  -0.134970
C    0.021551  -0.447093  1.255515
C    1.185344  0.287134  1.957803
O    2.367340  0.128798  1.327691
H    -0.011249  -1.593567  -0.475469
H    2.120404  -0.370764  0.498203
H    -0.857528  0.214109  1.316624
C    -0.294000  -1.763435  1.993381
C    -0.926824  -1.591746  3.374505
C    -1.151140  -2.927283  4.087783
C    -1.940070  -2.794933  5.393545
N    -3.323261  -2.367778  5.134807
H    0.631268  -2.359985  2.064414
H    -0.985614  -2.338539  1.352455
H    -1.891990  -1.072764  3.276696
H    -0.290709  -0.944782  3.995957
H    -0.181352  -3.402395  4.308031
H    -1.686030  -3.626881  3.420176
H    -1.468278  -2.024518  6.022822
H    -1.868704  -3.746773  5.954585
H    -3.787319  -2.103016  6.002897
H    -3.864329  -3.138428  4.740320
O    1.062825  0.914916  2.986211
H    0.159713  0.016033  -0.768155
24
Lattice="100 0 0 0 100 0 0 0 100" Properties=species:S:1:pos:R:3
N    0.435216  -0.625309  0.447686
C    -0.068659  0.016920  1.677567
C    1.119740  0.655948  2.441938
O    1.018522  1.132566  3.550855
H    -0.190491  -0.475376  -0.340993
H    0.531301  -1.633640  0.571868
H    -0.668817  0.887013  1.366877
C    -0.957849  -0.851010  2.588326
C    -0.440012  -2.260463  2.907979
C    0.910629  -2.334568  3.627351
C    1.249107  -3.751206  4.088429
N    2.605175  -3.806438  4.645154
H    -1.947393  -0.941110  2.114887
H    -1.101967  -0.288328  3.521805
H    -0.397815  -2.869506  1.986351
H    -1.205898  -2.753057  3.528484
H    0.900885  -1.656865  4.496482
H    1.730345  -1.982597  2.981614
H    1.218068  -4.434823  3.224105
H    0.459539  -4.096062  4.787656
H    2.825908  -4.749635  4.964236
H    2.678365  -3.198706  5.462614
O    2.259903  0.675768  1.728314
H    2.006155  0.206892  0.882039
24
Lattice="100 0 0 0 100 0 0 0 100" Properties=species:S:1:pos:R:3
N    0.877313  -0.253077  1.114395
C    -0.207563  -0.126007  2.107825
C    0.411843  0.150253  3.501110
O    -0.243068  0.216084  4.518734
H    1.953405  0.242315  2.488159
H    0.667463  0.251880  0.256163
H    -0.755916  0.802338  1.883194
C    -1.239753  -1.271890  2.129436
C    -0.676444  -2.701860  2.125375
C    0.137333  -3.144122  3.351341
C    -0.644841  -3.189676  4.668827
N    -1.788833  -4.116707  4.583092
H    -1.890060  -1.154782  1.249194
H    -1.876964  -1.110604  3.010849
H    -0.066368  -2.861650  1.218827
H    -1.522674  -3.394421  1.996290
H    1.016406  -2.494585  3.490975
H    0.526249  -4.153805  3.149015
H    -0.925293  -2.167393  4.975300
H    0.029787  -3.570579  5.448568
H    -2.580513  -3.666840  4.121946
H    -2.114785  -4.351159  5.520315
O    1.739954  0.357133  3.460517
H    1.032828  -1.229975  0.864148
24
Lattice="100 0 0 0 100 0 0 0 100" Properties=species:S:1:pos:R:3
N    -1.528385  1.779579  1.359332
C    -0.427302  0.813219  1.553778
C    0.654915  1.052813  0.469116
O    0.440414  2.163645  -0.258318
H    -0.415922  2.518447  0.119387
H    -1.862992  2.153157  2.244861
H    0.072148  1.069004  2.501312
C    -0.831190  -0.668005  1.610563
C    -1.548187  -1.177090  0.354022
C    -1.901200  -2.670222  0.395242
C    -0.696948  -3.606649  0.286123
N    -1.142920  -5.006559  0.238355
H    -1.469685  -0.826079  2.494860
H    0.090191  -1.242821  1.772887
H    -0.922137  -0.976781  -0.530954
H    -2.484759  -0.614722  0.199602
H    -2.588354  -2.910388  -0.429423
H    -2.452979  -2.890873  1.326401
H    0.020340  -3.399372  1.103264
H    -0.164547  -3.394024  -0.653732
H    -0.347110  -5.627309  0.090175
H    -1.553007  -5.277589  1.133755
O    1.610471  0.325188  0.311765
H    -2.323076  1.343248  0.891205
24
Lattice="100 0 0 0 100 0 0 0 100" Properties=species:S:1:pos:R:3
N    0.605225  -0.313618  0.611011
C    0.346148  -0.115090  2.053926
C    1.715967  -0.090878  2.779836
O    2.748094  0.126173  1.947771
H    0.573510  -1.307316  0.375746
H    2.314960  0.128123  1.044617
H    -0.053761  0.907849  2.163945
C    -0.631974  -1.109894  2.699021
C    -1.317254  -0.583261  3.973986
C    -1.897297  -1.698587  4.861993
C    -0.912947  -2.252112  5.899854
N    0.304434  -2.812397  5.294275
H    -0.103258  -2.048281  2.922423
H    -1.407798  -1.354810  1.956080
H    -2.116178  0.114680  3.677030
H    -0.598505  0.006118  4.562480
H    -2.265575  -2.524090  4.231142
H    -2.769689  -1.311646  5.411033
H    -1.413515  -3.058595  6.456246
H    -0.698906  -1.449452  6.634830
H    0.806426  -3.371910  5.982964
H    0.941875  -2.058939  5.023029
O    1.857936  -0.233476  3.977248
H    -0.099191  0.151207  0.040738
24
Lattice="100 0 0 0 100 0 0 0 100" Properties=species:S:1:pos:R:3
N    -0.423187  0.564420  0.671477
C    0.317042  -0.321503  1.594420
C    1.597524  -0.832559  0.901363
O    1.634107  -0.568614  -0.417532
H    -1.423616  0.372636  0.689406
H    0.791882  -0.047964  -0.564255
H    0.668724  0.230300  2.480352
C    -0.535778  -1.516090  2.050022
C    -1.523205  -1.190484  3.182876
C    -0.884039  -0.880428  4.547361
C    -0.413901  -2.089466  5.363433
N    0.605841  -2.881209  4.665473
H    0.128504  -2.322592  2.381203
H    -1.083056  -1.895844  1.170422
H    -2.208310  -2.045237  3.297549
H    -2.159789  -0.338054  2.889379
H    -1.614082  -0.336279  5.166025
H    -0.037310  -0.183056  4.422051
H    -1.275966  -2.751838  5.545462
H    -0.089672  -1.719904  6.357325
H    0.907579  -3.667579  5.239651
H    1.438514  -2.321933  4.470188
O    2.476545  -1.421247  1.492853
H    -0.294134  1.549338  0.895725
24
Lattice="100 0 0 0 100 0 0 0 100" Properties=species:S:1:pos:R:3
N    -0.040588  0.310745  -0.318225
C    0.185565  0.405876  1.137474
C    1.356019  1.382987  1.387216
O    2.126247  1.575317  0.297406
H    -0.395182  -0.608759  -0.579237
H    1.641268  1.075339  -0.418915
H    -0.685186  0.806560  1.681069
C    0.528508  -0.986896  1.701070
C    0.628248  -1.057502  3.227824
C    0.916341  -2.466563  3.760453
C    2.311344  -2.998084  3.427264
N    2.508561  -4.326010  4.022559
H    1.463975  -1.330085  1.231377
H    -0.262323  -1.680242  1.364338
H    -0.319772  -0.699886  3.659071
H    1.398230  -0.356746  3.581812
H    0.166533  -3.184242  3.390150
H    0.804652  -2.450654  4.857359
H    3.063311  -2.246198  3.741715
H    2.422313  -3.112591  2.338161
H    3.420034  -4.703277  3.763376
H    2.504062  -4.259751  5.041739
O    1.582566  1.900714  2.458390
H    -0.716194  1.003512  -0.639289
24
Lattice="100 0 0 0 100 0 0 0 100" Properties=species:S:1:pos:R:3
N    0.075924  -0.459400  0.054753
C    -0.453881  0.143308  1.296772
C    0.618560  1.084903  1.888042
O    1.844038  0.896458  1.356664
H    -0.262761  -1.412078  -0.074918
H    1.681065  0.205303  0.652290
H    -1.334718  0.775609  1.106250
C    -0.872011  -0.936808  2.315752
C    0.238022  -1.903374  2.771802
C    1.059102  -1.419943  3.973901
C    2.325867  -2.252114  4.235131
N    3.392709  -2.161145  3.232808
H    -1.695889  -1.503793  1.853286
H    -1.304779  -0.423671  3.186458
H    0.911740  -2.115816  1.924863
H    -0.222646  -2.869791  3.029118
H    0.421268  -1.441941  4.873426
H    1.358396  -0.369052  3.847245
H    2.061339  -3.316524  4.344425
H    2.753611  -1.946202  5.201925
H    3.624715  -1.182584  3.052074
H    3.092055  -2.553837  2.340645
O    0.385983  1.896382  2.755699
H    -0.202265  0.077412  -0.765595
24
Lattice="100 0 0 0 100 0 0 0 100" Properties=species:S:1:pos:R:3
N    -0.355060  0.745822  0.541644
C    0.325573  -0.243091  1.403425
C    1.485025  -0.875878  0.597375
O    1.437489  -0.586160  -0.712316
H    -1.366829  0.703012  0.654872
H    0.649805  0.033197  -0.774795
H    0.765442  0.226108  2.297737
C    -0.642283  -1.362092  1.838803
C    -0.140146  -2.199595  3.028423
C    -0.776620  -3.599491  3.097168
C    0.006003  -4.680655  2.340244
N    0.202202  -4.357211  0.917196
H    -0.843491  -2.019386  0.979895
H    -1.603143  -0.893314  2.110788
H    -0.343238  -1.645081  3.957378
H    0.953796  -2.300135  2.969504
H    -1.809238  -3.559695  2.713702
H    -0.847012  -3.919800  4.148123
H    -0.560267  -5.622036  2.395660
H    0.960939  -4.856869  2.874009
H    1.003512  -3.732969  0.802249
H    0.433876  -5.202863  0.397647
O    2.329218  -1.600766  1.085492
H    -0.058687  1.697999  0.749444
24
Lattice="100 0 0 0 100 0 0 0 100" Properties=species:S:1:pos:R:3
N    -0.259735  -0.270903  -0.266047
C    -0.117410  0.013870  1.174416
C    1.387623  0.074209  1.507527
O    2.152280  -0.613339  0.635901
H    -1.137910  -0.749963  -0.463897
H    1.508606  -0.881500  -0.077524
H    -0.534525  0.990860  1.466881
C    -0.846713  -1.088857  1.972915
C    -0.646577  -1.067035  3.498289
C    0.485626  -1.973459  3.995792
C    0.867174  -1.747667  5.469599
N    1.463337  -0.452129  5.806537
H    -0.538934  -2.068114  1.569613
H    -1.916809  -0.978145  1.735381
H    -1.584944  -1.376317  3.983418
H    -0.461916  -0.030803  3.820704
H    1.388136  -1.828961  3.381618
H    0.188536  -3.027799  3.860610
H    1.579369  -2.532228  5.769044
H    -0.019808  -1.885452  6.109501
H    2.228328  -0.241569  5.162392
H    0.786664  0.300215  5.676666
O    1.842092  0.661093  2.465464
H    -0.243694  0.583703  -0.822389
24
Lattice="100 0 0 0 100 0 0 0 100" Properties=species:S:1:pos:R:3
N    -0.464638  -0.133468  0.111134
C    0.059663  -0.078034  1.465799
C    1.581443  -0.261756  1.550344
O    2.325019  -0.486074  0.618453
H    0.182076  0.326614  -0.530654
H    -0.538583  -1.107486  -0.210517
H    -0.124609  0.931457  1.876616
C    -0.668820  -1.080594  2.381536
C    -0.357832  -2.563689  2.071829
C    -1.594384  -3.437304  1.819783
C    -2.414630  -3.057439  0.582663
N    -1.582346  -3.048064  -0.630563
H    -1.743098  -0.875644  2.264464
H    -0.419957  -0.852053  3.425004
H    0.213759  -2.997203  2.904290
H    0.299192  -2.633206  1.192061
H    -2.262389  -3.407583  2.695912
H    -1.273242  -4.488648  1.724107
H    -2.822427  -2.041594  0.699188
H    -3.283889  -3.738851  0.517129
H    -1.205113  -3.978878  -0.815922
H    -2.140610  -2.790774  -1.444330
O    2.041128  -0.104146  2.828001
H    3.010812  -0.209630  2.775414
24
Lattice="100 0 0 0 100 0 0 0 100" Properties=species:S:1:pos:R:3
N    0.258472  -0.301019  -0.011456
C    0.256828  -0.403102  1.457359
C    1.592066  -0.977693  1.938484
O    1.877386  -2.159235  2.003598
H    0.427127  -1.220582  -0.424648
H    1.006612  0.315044  -0.331999
H    0.159495  0.616825  1.857040
C    -0.903506  -1.272008  1.934582
C    -1.047055  -1.303789  3.461028
C    -1.927901  -2.441751  3.993254
C    -1.403764  -3.849938  3.681285
N    -0.028593  -4.035153  4.163155
H    -0.743348  -2.289434  1.544957
H    -1.822142  -0.894701  1.463171
H    -1.451657  -0.340243  3.808102
H    -0.054978  -1.395537  3.931595
H    -2.948555  -2.349620  3.586089
H    -2.007322  -2.335666  5.085662
H    -1.521854  -4.059280  2.599186
H    -2.044320  -4.577132  4.201313
H    0.208908  -5.026327  4.172150
H    0.638642  -3.589974  3.529276
O    2.493967  0.004452  2.220833
H    3.328487  -0.450495  2.450523
24
Lattice="100 0 0 0 100 0 0 0 100" Properties=species:S:1:pos:R:3
N    -0.609741  0.620720  0.004714
C    0.022100  0.104149  1.234775
C    1.522476  0.471560  1.204737
O    2.236521  0.461559  2.182753
H    -0.965456  1.567363  0.134333
H    -1.392422  0.034924  -0.284356
H    -0.396730  0.549467  2.151611
C    -0.145690  -1.426501  1.300501
C    0.311130  -2.069423  2.614042
C    0.121491  -3.591291  2.658709
C    1.085498  -4.377550  1.769113
N    0.886007  -5.822363  1.948051
H    0.382435  -1.871489  0.442387
H    -1.218523  -1.644203  1.153737
H    -0.255489  -1.614573  3.441521
H    1.364975  -1.818630  2.803530
H    -0.918069  -3.845042  2.382923
H    0.255374  -3.945425  3.691325
H    2.118235  -4.144021  2.071274
H    0.985674  -4.046916  0.716268
H    1.569976  -6.347814  1.403485
H    -0.032934  -6.099143  1.598732
O    1.969485  0.770730  -0.031776
H    1.139506  0.755573  -0.587452
24
Lattice="100 0 0 0 100 0 0 0 100" Properties=species:S:1:pos:R:3
N    -0.538377  0.277529  0.266072
C    -0.048097  0.019952  1.615770
C    1.457231  -0.248452  1.668886
O    2.121425  -0.697668  0.757632
H    -0.156370  -0.428968  -0.367279
H    -0.186460  1.173548  -0.071874
H    -0.250071  0.906597  2.236084
C    -0.782649  -1.186347  2.243541
C    -2.275159  -0.932089  2.459552
C    -3.018464  -2.163775  2.980125
C    -4.509254  -1.915844  3.202390
N    -5.164345  -3.117602  3.736716
H    -0.301573  -1.441625  3.199884
H    -0.639949  -2.055461  1.579288
H    -2.717739  -0.592651  1.511494
H    -2.397638  -0.100090  3.174056
H    -2.576848  -2.512059  3.927322
H    -2.895326  -2.993328  2.261580
H    -4.956819  -1.543134  2.258792
H    -4.635706  -1.112561  3.945366
H    -6.148205  -2.931762  3.931795
H    -5.146477  -3.866925  3.042907
O    1.987744  0.052124  2.888662
H    2.932952  -0.192210  2.841166
24
Lattice="100 0 0 0 100 0 0 0 100" Properties=species:S:1:pos:R:3
N    0.531183  -0.902710  0.112242
C    -0.052552  -0.313130  1.311743
C    0.992067  0.243742  2.281485
O    2.140473  -0.138447  2.371058
H    0.959764  -0.178236  -0.464250
H    1.292308  -1.529285  0.384496
H    -0.702598  0.522181  1.009012
C    -0.917159  -1.348769  2.065506
C    -2.140570  -1.803292  1.268291
C    -2.945064  -2.890224  1.983934
C    -4.180327  -3.334998  1.203100
N    -4.890767  -4.406100  1.914723
H    -1.234000  -0.917499  3.027337
H    -0.279701  -2.216154  2.306252
H    -1.808981  -2.165264  0.283937
H    -2.787145  -0.930321  1.074746
H    -3.259719  -2.524536  2.977626
H    -2.312945  -3.772790  2.169597
H    -3.865191  -3.737499  0.227700
H    -4.809384  -2.447324  0.986993
H    -5.279193  -4.051578  2.790233
H    -5.682286  -4.738073  1.363604
O    0.478664  1.225843  3.076979
H    1.198318  1.485589  3.685229
24
Lattice="100 0 0 0 100 0 0 0 100" Properties=species:S:1:pos:R:3
N    0.502194  -0.808734  0.536514
C    -0.354063  0.050732  1.376193
C    0.479813  1.258424  1.873598
O    0.121169  2.009625  2.753530
H    -0.022070  -1.227218  -0.229578
H    0.903193  -1.572397  1.082830
H    -1.085508  0.520583  0.697344
C    -1.163643  -0.643680  2.486585
C    -0.425867  -1.586391  3.452376
C    0.580135  -0.942511  4.427462
C    2.041842  -0.957712  3.947110
N    3.018401  -0.302342  4.816763
H    -1.962385  -1.219028  1.992869
H    -1.660876  0.148463  3.064936
H    0.070887  -2.400928  2.892944
H    -1.208221  -2.096083  4.033249
H    0.541174  -1.481565  5.387655
H    0.279309  0.093891  4.642159
H    2.133917  -0.481118  2.960423
H    2.359356  -2.005306  3.807581
H    2.952750  -0.666825  5.768513
H    2.819085  0.697489  4.873765
O    1.624001  1.427246  1.183675
H    1.642096  0.637153  0.571504
24
Lattice="100 0 0 0 100 0 0 0 100" Properties=species:S:1:pos:R:3
N    -0.264574  0.763189  0.917950
C    0.240642  -0.018656  2.039161
C    1.740172  -0.307890  1.961241
O    2.400252  -0.346116  0.943489
H    0.177723  1.682524  0.899837
H    0.001994  0.308552  0.041773
H    0.071139  0.554658  2.963221
C    -0.505641  -1.368174  2.148314
C    -2.018706  -1.239118  2.359006
C    -2.443133  -0.486876  3.628000
C    -1.890371  -1.042872  4.943895
N    -2.246102  -2.457857  5.118669
H    -0.059720  -1.957215  2.962330
H    -0.317888  -1.935230  1.221955
H    -2.433254  -2.256762  2.388241
H    -2.461865  -0.732744  1.490462
H    -3.545290  -0.486670  3.677245
H    -2.158351  0.574721  3.553528
H    -2.236652  -0.389834  5.769101
H    -0.790847  -0.980337  4.946315
H    -1.837339  -2.827774  5.976404
H    -3.258012  -2.559468  5.212804
O    2.275503  -0.549084  3.194101
H    3.216111  -0.766019  3.041809
24
Lattice="100 0 0 0 100 0 0 0 100" Properties=species:S:1:pos:R:3
N    0.863586  -0.554444  -0.322949
C    0.109263  -0.029494  0.810348
C    1.002454  0.503118  1.931928
O    2.134531  0.130850  2.163935
H    1.610007  -1.160237  0.026351
H    1.330311  0.205633  -0.818255
H    -0.517396  0.803810  0.457907
C    -0.820392  -1.115691  1.398153
C    -1.929053  -1.537651  0.433931
C    -2.768776  -2.700862  0.966584
C    -3.953331  -3.070502  0.069789
N    -4.939096  -1.980750  0.013632
H    -1.260325  -0.741014  2.335258
H    -0.196690  -1.984440  1.670614
H    -1.476934  -1.818322  -0.529075
H    -2.590181  -0.681135  0.232877
H    -3.148929  -2.458794  1.975495
H    -2.133922  -3.593236  1.092082
H    -4.377173  -4.033195  0.416908
H    -3.590426  -3.239945  -0.956164
H    -5.656205  -2.180202  -0.683108
H    -5.422096  -1.895574  0.909298
O    0.370553  1.448089  2.685872
H    0.997594  1.691675  3.394953
24
Lattice="100 0 0 0 100 0 0 0 100" Properties=species:S:1:pos:R:3
N    -0.058809  -0.281869  -0.119673
C    -0.125285  0.035065  1.324299
C    0.977445  1.078516  1.645434
O    1.539733  1.606285  0.542452
H    0.466461  -1.143361  -0.277135
H    1.081814  1.118747  -0.202620
H    -1.077124  0.563840  1.499053
C    -0.070731  -1.198108  2.244181
C    -0.540672  -0.956769  3.684456
C    -0.612088  -2.232110  4.535639
C    0.749699  -2.875618  4.845153
N    0.727928  -4.044786  5.729800
H    0.956900  -1.595771  2.235656
H    -0.711128  -1.972211  1.788064
H    -1.540961  -0.494080  3.651279
H    0.119329  -0.219428  4.161826
H    -1.260153  -2.978754  4.042612
H    -1.103059  -1.988563  5.492164
H    1.410171  -2.120982  5.301043
H    1.246229  -3.184202  3.912429
H    0.147880  -4.783744  5.329216
H    0.302739  -3.803099  6.626434
O    1.290366  1.409375  2.768000
H    -0.986615  -0.418740  -0.516412
24
Lattice="100 0 0 0 100 0 0 0 100" Properties=species:S:1:pos:R:3
N    0.534816  -0.630627  0.497693
C    0.398569  -0.947149  1.913773
C    1.399231  -1.996445  2.400791
O    1.925986  -2.840298  1.705167
H    0.580189  -1.500058  -0.038864
H    1.418302  -0.150288  0.326572
H    0.576286  -0.030140  2.494456
C    -1.028038  -1.460488  2.224601
C    -2.138244  -0.457971  1.892112
C    -2.131053  0.805138  2.756013
C    -3.316383  1.725496  2.470379
N    -3.239889  2.946054  3.284240
H    -1.077510  -1.739695  3.288236
H    -1.184948  -2.387276  1.649045
H    -3.105116  -0.973659  2.010201
H    -2.058102  -0.178664  0.831136
H    -1.208049  1.383222  2.597819
H    -2.140865  0.522209  3.823936
H    -4.257444  1.154500  2.607360
H    -3.288332  2.030258  1.412544
H    -3.999611  3.583557  3.045797
H    -3.355067  2.719354  4.273366
O    1.627691  -1.901091  3.742181
H    2.239692  -2.629817  3.964997
24
Lattice="100 0 0 0 100 0 0 0 100" Properties=species:S:1:pos:R:3
N    -0.280947  0.501864  0.516956
C    -0.335395  -0.276454  1.747590
C    1.029815  -0.470821  2.409289
O    2.100466  -0.441650  1.838148
H    0.410456  0.089799  -0.113674
H    0.049664  1.447268  0.711825
H    -0.971980  0.258523  2.468294
C    -0.949972  -1.673002  1.488814
C    -2.358551  -1.643053  0.888382
C    -3.412982  -0.977233  1.775984
C    -4.845326  -1.171109  1.269873
N    -5.241958  -2.585999  1.322424
H    -0.958106  -2.229432  2.438577
H    -0.274126  -2.221402  0.812004
H    -2.671314  -2.678102  0.688777
H    -2.327250  -1.124888  -0.081522
H    -3.221039  0.104595  1.850908
H    -3.341951  -1.373389  2.805411
H    -4.901589  -0.851392  0.217453
H    -5.519539  -0.501290  1.838354
H    -5.368777  -2.881697  2.291468
H    -6.138261  -2.726522  0.857451
O    0.917561  -0.710564  3.748329
H    1.827026  -0.862487  4.072162
24
Lattice="100 0 0 0 100 0 0 0 100" Properties=species:S:1:pos:R:3
N    0.545036  -0.943302  -0.004292
C    -0.483202  -0.109142  0.647157
C    0.224127  1.067148  1.350348
O    1.513580  0.808665  1.650393
H    1.684641  -0.068518  1.207709
H    0.764347  -0.606135  -0.941487
H    -1.192182  0.341036  -0.066021
C    -1.276682  -0.986768  1.638968
C    -2.309141  -0.263952  2.521945
C    -1.779862  0.170896  3.893662
C    -2.814020  0.964281  4.704623
N    -2.394330  1.419104  6.033087
H    -0.556404  -1.529125  2.274006
H    -1.784880  -1.749170  1.026670
H    -3.167733  -0.936420  2.673022
H    -2.701872  0.614412  1.986374
H    -0.878134  0.790147  3.776497
H    -1.477050  -0.722646  4.467240
H    -3.727574  0.359896  4.830248
H    -3.115136  1.853461  4.128963
H    -1.581010  2.031506  5.953813
H    -2.100541  0.625785  6.605143
O    -0.322337  2.112041  1.627265
H    0.236106  -1.911314  -0.090877
24
Lattice="100 0 0 0 100 0 0 0 100" Properties=species:S:1:pos:R:3
N    -0.191983  -0.024622  -0.043578
C    -0.015540  0.168421  1.410571
C    1.487470  0.397485  1.711769
O    2.227718  0.580265  0.603657
H    -1.030487  0.435993  -0.390663
H    -0.273466  -1.015995  -0.273603
H    -0.504443  1.119884  1.679118
C    -0.589026  -0.942618  2.297832
C    -2.117568  -1.030811  2.254028
C    -2.763346  -1.996011  3.258986
C    -2.401843  -3.488978  3.104318
N    -1.163906  -3.974476  3.721841
H    -0.240767  -0.760281  3.324321
H    -0.130942  -1.895279  1.979854
H    -2.446517  -1.311082  1.238439
H    -2.526279  -0.021361  2.431829
H    -3.856575  -1.895756  3.158917
H    -2.524088  -1.678025  4.287887
H    -2.365807  -3.745817  2.032231
H    -3.221056  -4.091689  3.523974
H    -1.188498  -3.827579  4.731479
H    -0.348620  -3.468150  3.379418
O    1.943206  0.433375  2.833143
H    1.560375  0.479416  -0.134957
24
Lattice="100 0 0 0 100 0 0 0 100" Properties=species:S:1:pos:R:3
N    -0.292277  0.736994  0.742837
C    0.422074  -0.328443  1.475456
C    1.586898  -0.859909  0.604721
O    1.760783  -0.164642  -0.532540
H    -1.193359  0.406649  0.396552
H    1.035560  0.524229  -0.488035
H    0.917483  0.132162  2.345192
C    -0.463831  -1.485259  1.955780
C    -1.410359  -1.122368  3.110181
C    -0.735442  -0.866102  4.470245
C    -0.522904  -2.111222  5.353948
N    0.356025  -3.177336  4.871587
H    0.201750  -2.311053  2.235613
H    -1.050108  -1.845373  1.092652
H    -2.149690  -1.931851  3.225669
H    -1.998754  -0.235517  2.822571
H    -1.352113  -0.159236  5.048964
H    0.234937  -0.359418  4.329111
H    -1.503578  -2.567841  5.564598
H    -0.133621  -1.775639  6.328258
H    1.270340  -2.812520  4.601465
H    -0.031493  -3.638977  4.049880
O    2.284635  -1.794878  0.932089
H    -0.468640  1.553307  1.323771
24
Lattice="100 0 0 0 100 0 0 0 100" Properties=species:S:1:pos:R:3
N    -0.255313  0.487576  0.359395
C    0.039011  -0.190197  1.617804
C    1.492768  -0.652823  1.723788
O    2.208878  -0.934418  0.784397
H    0.134349  -0.059717  -0.411825
H    0.216917  1.391344  0.326867
H    -0.150705  0.509629  2.445755
C    -0.878979  -1.419393  1.807557
C    -2.351396  -1.034425  1.963699
C    -3.313054  -2.228604  1.923546
C    -3.114494  -3.276086  3.024200
N    -3.213497  -2.672977  4.360386
H    -0.536650  -1.980705  2.688912
H    -0.745487  -2.081628  0.934546
H    -2.617172  -0.332291  1.161183
H    -2.477940  -0.499299  2.916952
H    -3.234329  -2.737625  0.948762
H    -4.347991  -1.849792  1.978863
H    -2.111360  -3.721652  2.938769
H    -3.833419  -4.101191  2.852154
H    -4.160719  -2.327672  4.523725
H    -3.030610  -3.368376  5.083252
O    1.908812  -0.746617  3.018985
H    2.823510  -1.089390  2.984936
24
Lattice="100 0 0 0 100 0 0 0 100" Properties=species:S:1:pos:R:3
N    -0.088178  0.398355  -0.614491
C    0.620863  0.227638  0.652848
C    1.838077  -0.688645  0.509914
O    2.095824  -1.304496  -0.512724
H    0.295310  -0.274319  -1.284051
H    0.088459  1.322353  -1.002779
H    0.988788  1.197538  1.023811
C    -0.309040  -0.332827  1.769029
C    -0.967726  -1.698255  1.508068
C    -0.064207  -2.944519  1.400505
C    0.829949  -3.254801  2.620471
N    2.254800  -3.413282  2.224613
H    -1.116709  0.402940  1.893464
H    0.257013  -0.342496  2.711338
H    -1.551259  -1.625557  0.577669
H    -1.705008  -1.864157  2.310589
H    0.571634  -2.858289  0.509219
H    -0.715993  -3.808926  1.207017
H    0.455464  -4.149818  3.143600
H    0.793685  -2.427379  3.343004
H    2.803926  -3.781709  3.002839
H    2.336770  -4.087993  1.461865
O    2.514460  -0.826165  1.662102
H    2.740946  -1.819332  1.768360
24
Lattice="100 0 0 0 100 0 0 0 100" Properties=species:S:1:pos:R:3
N    -0.003643  -0.441854  -0.224192
C    -0.220935  -0.114396  1.186536
C    1.040025  0.437002  1.856718
O    2.146272  -0.057096  1.771446
H    0.231301  0.400451  -0.751242
H    0.805367  -1.062649  -0.303264
H    -1.002141  0.657119  1.243043
C    -0.697138  -1.368072  1.940874
C    -1.034192  -1.143520  3.415464
C    -1.569133  -2.405422  4.096678
C    -1.843623  -2.235466  5.592854
N    -0.606141  -1.945465  6.331558
H    0.086995  -2.138571  1.851380
H    -1.573811  -1.745843  1.393291
H    -1.783019  -0.338272  3.505453
H    -0.148741  -0.797393  3.968339
H    -0.849509  -3.231658  3.956964
H    -2.499612  -2.732642  3.604837
H    -2.380186  -3.132307  5.959813
H    -2.523572  -1.381636  5.741870
H    -0.811338  -1.731159  7.306970
H    0.002482  -2.765505  6.337108
O    0.793905  1.570019  2.573479
H    1.646123  1.822761  2.981378
24
Lattice="100 0 0 0 100 0 0 0 100" Properties=species:S:1:pos:R:3
N    0.031734  0.014674  -0.025642
C    -0.229776  -0.325896  1.366783
C    0.991168  -0.169225  2.274380
O    2.148425  -0.213395  1.911247
H    0.882787  -0.460454  -0.334879
H    0.220942  1.013030  -0.115801
H    -1.008255  0.350943  1.749568
C    -0.739039  -1.781097  1.487773
C    -2.050177  -2.046370  0.734933
C    -3.252832  -1.207796  1.185383
C    -3.635077  -1.374058  2.655903
N    -4.822196  -0.569523  2.971769
H    -0.846773  -2.028358  2.553796
H    0.044624  -2.449288  1.095242
H    -2.289228  -3.116737  0.844704
H    -1.882059  -1.870994  -0.336339
H    -4.118613  -1.488533  0.562327
H    -3.080868  -0.139562  0.982434
H    -2.819097  -1.013241  3.300938
H    -3.752286  -2.455542  2.876628
H    -5.631923  -0.914322  2.453694
H    -5.057298  -0.647261  3.961163
O    0.635746  0.006049  3.580212
H    1.471772  0.055119  4.083980
24
Lattice="100 0 0 0 100 0 0 0 100" Properties=species:S:1:pos:R:3
N    -0.982855  0.273326  -0.115072
C    -0.244438  0.241656  1.147013
C    1.254729  0.486876  0.962256
O    1.943745  -0.019715  0.100726
H    -0.547182  -0.374334  -0.775846
H    -0.921067  1.199405  -0.540096
H    -0.641826  1.037710  1.791455
C    -0.456480  -1.128651  1.824295
C    0.268755  -1.342700  3.157132
C    -0.198570  -0.430814  4.295893
C    0.615655  -0.588988  5.581964
N    2.011685  -0.177487  5.372564
H    -0.131210  -1.900637  1.108671
H    -1.543641  -1.249625  1.944911
H    1.354867  -1.224775  3.028575
H    0.119898  -2.391315  3.460877
H    -1.259228  -0.628037  4.521094
H    -0.146084  0.626005  3.984973
H    0.624568  -1.648986  5.882843
H    0.106705  -0.034583  6.394667
H    2.052929  0.820751  5.160418
H    2.559700  -0.319372  6.220589
O    1.757590  1.352432  1.890016
H    2.719286  1.400548  1.719089
24
Lattice="100 0 0 0 100 0 0 0 100" Properties=species:S:1:pos:R:3
N    -0.228265  0.444894  0.318944
C    0.130850  -0.157650  1.595124
C    1.517800  -0.813726  1.601025
O    2.197796  -1.048138  0.624295
H    0.445711  1.170756  0.073831
H    -0.159224  -0.251621  -0.424957
H    0.166255  0.643257  2.350578
C    -0.941224  -1.169732  2.057985
C    -1.076578  -2.409858  1.171663
C    -2.138365  -3.385101  1.686160
C    -2.360321  -4.597142  0.777902
N    -2.886665  -4.189926  -0.532663
H    -1.896106  -0.623765  2.082471
H    -0.712471  -1.471784  3.090942
H    -0.108850  -2.936369  1.109663
H    -1.339025  -2.124749  0.142648
H    -3.097577  -2.852120  1.812111
H    -1.861284  -3.745132  2.690470
H    -3.003805  -5.326264  1.308266
H    -1.396043  -5.100223  0.603455
H    -2.916790  -4.983678  -1.171645
H    -3.846897  -3.855133  -0.440181
O    1.925387  -1.121049  2.867926
H    2.803207  -1.539324  2.772385
24
Lattice="100 0 0 0 100 0 0 0 100" Properties=species:S:1:pos:R:3
N    -0.710581  -0.874622  -0.802296
C    -0.405077  -0.341534  0.525307
C    1.058235  -0.551822  0.920137
O    1.685398  -1.578819  0.759341
H    -0.164679  -0.388682  -1.515064
H    -0.426207  -1.856060  -0.844662
H    -0.601253  0.739426  0.510155
C    -1.320461  -1.017558  1.566731
C    -1.171004  -0.546281  3.016505
C    -1.502204  0.931523  3.248640
C    -1.555407  1.319574  4.728995
N    -2.646131  0.621876  5.425171
H    -1.135394  -2.102568  1.515708
H    -2.351657  -0.858070  1.217295
H    -0.148504  -0.748449  3.377920
H    -1.835192  -1.153463  3.647514
H    -2.475427  1.168010  2.781976
H    -0.761155  1.576905  2.753010
H    -1.613910  2.422703  4.806491
H    -0.611833  1.022520  5.213713
H    -3.550077  0.988169  5.123054
H    -2.591373  0.779438  6.430853
O    1.608701  0.560681  1.489270
H    2.526225  0.316394  1.723573
24
Lattice="100 0 0 0 100 0 0 0 100" Properties=species:S:1:pos:R:3
N    0.214227  0.329683  -0.216488
C    0.111362  0.076998  1.215536
C    1.410856  -0.449139  1.836443
O    2.355816  -0.900050  1.223193
H    0.843173  1.115018  -0.385783
H    0.653216  -0.470609  -0.675695
H    -0.113006  1.031541  1.715421
C    -1.055970  -0.885319  1.536502
C    -0.900421  -2.297572  0.967017
C    -2.073888  -3.209652  1.332412
C    -1.936153  -4.622377  0.768372
N    -3.100774  -5.443100  1.125597
H    -1.965854  -0.419799  1.130427
H    -1.176028  -0.937621  2.628903
H    0.039047  -2.748020  1.329267
H    -0.814225  -2.247232  -0.130592
H    -3.020355  -2.777828  0.971362
H    -2.162202  -3.266354  2.431720
H    -0.967841  -5.050168  1.099538
H    -1.892881  -4.570005  -0.330895
H    -3.032652  -6.366648  0.698039
H    -3.129891  -5.595359  2.135025
O    1.390683  -0.369772  3.198472
H    2.240847  -0.743356  3.502771
24
Lattice="100 0 0 0 100 0 0 0 100" Properties=species:S:1:pos:R:3
N    -0.147109  0.268893  0.214991
C    0.380915  -0.016561  1.551681
C    1.846747  -0.455093  1.509504
O    2.293368  -1.325880  0.789652
H    0.017328  -0.538331  -0.391116
H    0.356148  1.050977  -0.206292
H    0.316805  0.904001  2.148866
C    -0.467000  -1.110883  2.220733
C    -0.070859  -1.439166  3.660804
C    -0.971632  -2.504061  4.291440
C    -0.654746  -2.796944  5.759955
N    -0.910389  -1.620854  6.604444
H    -0.409549  -2.018390  1.596297
H    -1.510584  -0.764687  2.179068
H    -0.102266  -0.529972  4.279499
H    0.972379  -1.795754  3.694416
H    -0.893262  -3.444299  3.721804
H    -2.027512  -2.190404  4.209435
H    0.413824  -3.046283  5.857037
H    -1.217053  -3.698393  6.072830
H    -1.914258  -1.446189  6.671671
H    -0.581230  -1.782528  7.555721
O    2.626927  0.253837  2.374235
H    3.531313  -0.106341  2.279386
24
Lattice="100 0 0 0 100 0 0 0 100" Properties=species:S:1:pos:R:3
N    0.142878  -0.107777  0.061948
C    0.155479  -0.142093  1.515944
C    1.550637  -0.527687  1.979035
O    2.301116  -1.280339  1.394872
H    -0.809473  0.038867  -0.286878
H    0.511341  -0.982198  -0.314175
H    -0.038120  0.873099  1.891601
C    -0.838434  -1.125415  2.213848
C    -2.291049  -1.086861  1.720754
C    -3.119163  0.172967  2.020933
C    -2.822433  1.424872  1.183216
N    -2.807293  1.122855  -0.257007
H    -0.806122  -0.939691  3.299960
H    -0.458961  -2.148328  2.057511
H    -2.805249  -1.939750  2.189733
H    -2.315522  -1.287937  0.639319
H    -3.023939  0.443011  3.085239
H    -4.182451  -0.084056  1.876096
H    -1.835852  1.836067  1.438664
H    -3.559427  2.202284  1.461148
H    -3.727849  0.805227  -0.565348
H    -2.593860  1.962554  -0.795092
O    1.860724  0.030828  3.184655
H    2.740358  -0.322528  3.422058
24
Lattice="100 0 0 0 100 0 0 0 100" Properties=species:S:1:pos:R:3
N    0.065213  0.286519  0.047188
C    0.547854  0.035733  1.406748
C    2.013388  -0.406221  1.428360
O    2.486804  -1.285436  0.737045
H    0.247610  -0.535916  -0.532676
H    0.582356  1.057507  -0.377526
H    0.465871  0.972170  1.976806
C    -0.325889  -1.039097  2.075156
C    0.030896  -1.343920  3.531312
C    -0.908093  -2.370662  4.168122
C    -0.546378  -2.699693  5.615119
N    -1.501320  -3.657770  6.186919
H    -0.256284  -1.960820  1.474011
H    -1.365886  -0.689385  1.998545
H    0.007618  -0.410518  4.118613
H    1.067493  -1.714506  3.594353
H    -0.889718  -3.299353  3.571246
H    -1.947627  -2.008605  4.138964
H    -0.598272  -1.780145  6.219357
H    0.508510  -3.040671  5.653945
H    -1.428376  -4.557497  5.709193
H    -1.286634  -3.835656  7.168064
O    2.758835  0.309133  2.318935
H    3.665610  -0.053585  2.264897
24
Lattice="100 0 0 0 100 0 0 0 100" Properties=species:S:1:pos:R:3
N    -0.229015  -1.129913  -0.188980
C    -0.174226  -0.287012  0.999238
C    1.240487  0.199523  1.337583
O    2.268300  -0.216844  0.846133
H    0.478102  -1.864289  -0.120339
H    0.031583  -0.585253  -1.011590
H    -0.775446  0.614586  0.803403
C    -0.804069  -0.993838  2.220890
C    -0.043766  -2.227776  2.710979
C    -0.727613  -2.901091  3.903745
C    0.058835  -4.077531  4.487288
N    1.335037  -3.629219  5.063143
H    -1.826870  -1.272601  1.925988
H    -0.888551  -0.264853  3.040564
H    0.983930  -1.959154  2.998866
H    0.043906  -2.964612  1.895572
H    -1.727896  -3.257925  3.609105
H    -0.897091  -2.155043  4.700603
H    0.293325  -4.791416  3.681922
H    -0.587431  -4.617307  5.206818
H    1.169626  -3.100008  5.920541
H    1.913931  -4.427218  5.322644
O    1.225663  1.180202  2.286667
H    2.161571  1.407770  2.451136
24
Lattice="100 0 0 0 100 0 0 0 100" Properties=species:S:1:pos:R:3
N    -0.125439  -0.317819  -0.208161
C    -0.284698  0.030055  1.217649
C    1.032005  0.665210  1.706855
O    1.109925  1.400645  2.666185
H    1.700285  -0.205939  0.211425
H    -0.358839  0.467851  -0.815127
H    -1.072941  0.779097  1.395359
C    -0.641054  -1.251329  2.001740
C    -0.763674  -1.121826  3.529062
C    0.523077  -1.432396  4.301865
C    0.344193  -1.374812  5.820279
N    -0.600442  -2.401603  6.289525
H    0.100159  -2.028336  1.749209
H    -1.602499  -1.596509  1.587442
H    -1.545723  -1.807792  3.881448
H    -1.105942  -0.107854  3.789611
H    1.320861  -0.730057  4.023873
H    0.881630  -2.439144  4.021158
H    -0.070041  -0.392448  6.095495
H    1.340608  -1.439263  6.297917
H    -0.819136  -2.262977  7.275683
H    -0.177082  -3.328069  6.216549
O    2.102462  0.301506  0.970271
H    -0.731400  -1.096186  -0.467127
24
Lattice="100 0 0 0 100 0 0 0 100" Properties=species:S:1:pos:R:3
N    -0.300976  0.449738  0.133072
C    -0.206983  -0.142879  1.461994
C    1.232980  -0.390570  1.911316
O    2.178299  -0.563679  1.169546
H    0.349140  -0.030084  -0.493966
H    -0.001940  1.424471  0.157565
H    -0.665120  0.546468  2.186012
C    -0.970060  -1.489596  1.508163
C    -2.479226  -1.341364  1.285413
C    -3.232622  -0.748781  2.481415
C    -4.743377  -0.639017  2.267550
N    -5.072345  0.384143  1.265397
H    -0.776729  -1.981165  2.474136
H    -0.539035  -2.140346  0.730649
H    -2.897441  -2.335936  1.059373
H    -2.627189  -0.722421  0.387721
H    -2.851200  0.257090  2.717517
H    -3.049499  -1.377097  3.368770
H    -5.214668  -0.332029  3.212947
H    -5.144875  -1.645669  2.027273
H    -4.748793  0.100643  0.340104
H    -6.083048  0.498408  1.192395
O    1.347086  -0.426575  3.269736
H    2.284119  -0.631576  3.457541
24
Lattice="100 0 0 0 100 0 0 0 100" Properties=species:S:1:pos:R:3
N    0.056437  0.297471  0.078746
C    0.003418  0.005734  1.511420
C    1.371468  -0.373377  2.083708
O    2.155463  -1.142463  1.565527
H    0.505211  -0.482303  -0.407611
H    0.639925  1.116769  -0.095448
H    -0.344798  0.909290  2.029916
C    -0.991974  -1.146180  1.755862
C    -1.206067  -1.561014  3.215886
C    -1.814770  -0.476127  4.109201
C    -2.135806  -0.978804  5.515492
N    -2.679616  0.103030  6.346539
H    -0.640320  -2.016067  1.178439
H    -1.944196  -0.831385  1.303563
H    -0.254206  -1.905331  3.653846
H    -1.866225  -2.443169  3.218920
H    -2.740204  -0.097239  3.640164
H    -1.137146  0.385231  4.200952
H    -1.207195  -1.328442  5.993857
H    -2.801068  -1.863279  5.439357
H    -3.588238  0.401488  5.988308
H    -2.840060  -0.223271  7.299524
O    1.630810  0.253286  3.266945
H    2.508142  -0.067098  3.557089
24
Lattice="100 0 0 0 100 0 0 0 100" Properties=species:S:1:pos:R:3
N    -0.124760  1.205067  0.505096
C    0.079062  0.495397  1.768181
C    1.551152  0.167699  2.027461
O    2.323420  -0.280796  1.204970
H    0.370708  2.097687  0.514459
H    0.284420  0.660002  -0.257336
H    -0.271254  1.146170  2.581625
C    -0.743046  -0.808424  1.756642
C    -0.712672  -1.647458  3.039727
C    -1.229326  -0.946995  4.306206
C    -2.665218  -0.421136  4.221078
N    -3.610867  -1.498627  3.899530
H    -0.379208  -1.424879  0.919206
H    -1.774562  -0.524876  1.504749
H    0.311272  -2.006122  3.230588
H    -1.321496  -2.543949  2.858028
H    -0.568983  -0.110087  4.580851
H    -1.162154  -1.658428  5.146801
H    -2.741904  0.330768  3.420345
H    -2.896831  0.110465  5.164933
H    -3.663927  -2.165830  4.670865
H    -4.551587  -1.126593  3.773020
O    1.924941  0.435034  3.313209
H    2.864233  0.171177  3.380468
24
Lattice="100 0 0 0 100 0 0 0 100" Properties=species:S:1:pos:R:3
N    0.710295  -0.764795  -0.030600
C    0.168720  -0.237706  1.216241
C    1.245299  0.284596  2.169878
O    2.396089  -0.099837  2.208398
H    1.487072  -1.395123  0.181653
H    1.107042  -0.010219  -0.590911
H    -0.500386  0.603356  0.978236
C    -0.656254  -1.315937  1.955224
C    -1.918133  -1.733031  1.199282
C    -2.688408  -2.847625  1.911346
C    -3.953987  -3.302556  1.179868
N    -3.633590  -3.902100  -0.122741
H    -0.921244  -0.938256  2.955157
H    -0.004040  -2.191393  2.115553
H    -1.652047  -2.053949  0.184278
H    -2.577149  -0.855035  1.085027
H    -2.973892  -2.521145  2.925203
H    -2.025934  -3.720141  2.054156
H    -4.596385  -2.427786  0.990567
H    -4.527202  -3.973812  1.849696
H    -3.143772  -4.788721  0.006784
H    -4.485616  -4.114871  -0.640646
O    0.760215  1.237688  3.017483
H    1.500791  1.474527  3.609745
24
Lattice="100 0 0 0 100 0 0 0 100" Properties=species:S:1:pos:R:3
N    -0.314585  0.020118  -0.102230
C    -0.261853  0.296380  1.348765
C    1.182380  0.708246  1.732011
O    1.552883  0.849612  2.875971
H    1.373204  0.708834  -0.108097
H    -1.170442  0.371446  -0.526264
H    -0.870989  1.196346  1.536349
C    -0.768286  -0.833677  2.252745
C    -2.267177  -1.110586  2.105795
C    -2.856282  -2.131945  3.090830
C    -2.275214  -3.552372  3.021168
N    -1.110829  -3.725200  3.901523
H    -0.180183  -1.738834  2.018514
H    -0.524129  -0.565324  3.290320
H    -2.484614  -1.447163  1.077472
H    -2.810511  -0.158498  2.230305
H    -3.938318  -2.189699  2.897394
H    -2.743315  -1.770601  4.124962
H    -2.081538  -3.811233  1.958370
H    -3.038871  -4.260796  3.373034
H    -0.814906  -4.701098  3.913631
H    -0.309699  -3.183401  3.578248
O    1.973799  0.918638  0.664265
H    -0.276881  -0.983782  -0.284295
24
Lattice="100 0 0 0 100 0 0 0 100" Properties=species:S:1:pos:R:3
N    0.399405  -1.102809  -0.243488
C    0.080410  -0.737267  1.154745
C    1.414226  -0.561556  1.927786
O    2.490684  -0.531940  1.120075
H    0.338108  -2.113637  -0.375324
H    2.097322  -0.677216  0.210874
H    -0.371835  0.268354  1.133142
C    -0.892991  -1.701393  1.856896
C    -1.581142  -1.131824  3.104333
C    -2.602237  -2.081240  3.743535
C    -1.989106  -3.296622  4.440256
N    -3.034079  -4.087980  5.105087
H    -0.351435  -2.628313  2.105066
H    -1.667809  -1.976849  1.121434
H    -2.095622  -0.199317  2.819257
H    -0.817293  -0.847050  3.841010
H    -3.321156  -2.424814  2.977563
H    -3.194674  -1.532141  4.490315
H    -1.290627  -2.946971  5.216098
H    -1.386199  -3.882647  3.718716
H    -2.620089  -4.864909  5.620409
H    -3.658138  -4.503944  4.411711
O    1.489230  -0.440046  3.130762
H    -0.251063  -0.674658  -0.899695
24
Lattice="100 0 0 0 100 0 0 0 100" Properties=species:S:1:pos:R:3
N    0.481280  -0.052187  -0.362100
C    0.234884  -0.084598  1.074817
C    1.400126  0.465423  1.899738
O    2.561622  0.483094  1.548223
H    1.414250  -0.426835  -0.549634
H    0.494906  0.911437  -0.696628
H    -0.647728  0.536587  1.292069
C    -0.062566  -1.526039  1.548324
C    -1.358966  -2.086274  0.956120
C    -1.585199  -3.575573  1.239890
C    -1.775990  -3.922614  2.716856
N    -2.045105  -5.356956  2.878165
H    -0.100979  -1.533033  2.647173
H    0.789504  -2.164488  1.258929
H    -1.340525  -1.922023  -0.130083
H    -2.212093  -1.502780  1.343314
H    -0.747729  -4.170877  0.842732
H    -2.480433  -3.904656  0.685486
H    -2.565632  -3.266141  3.138482
H    -0.854937  -3.700501  3.276939
H    -2.131064  -5.598880  3.865220
H    -2.935340  -5.601453  2.441516
O    0.992618  0.923617  3.118352
H    1.802487  1.210303  3.584437
24
Lattice="100 0 0 0 100 0 0 0 100" Properties=species:S:1:pos:R:3
N    0.114129  -1.073153  -0.266260
C    0.190553  -0.306435  0.972046
C    1.625809  0.034775  1.389456
O    2.630970  -0.485999  0.952190
H    0.403302  -0.489488  -1.051686
H    0.792606  -1.836774  -0.236238
H    -0.328894  0.650830  0.813231
C    -0.534908  -1.027675  2.131986
C    0.085677  -2.369070  2.530686
C    -0.674751  -3.087009  3.654172
C    -0.663214  -2.376505  5.011901
N    0.709399  -2.162620  5.490245
H    -1.575556  -1.178128  1.806843
H    -0.553622  -0.348053  2.995429
H    1.128001  -2.218529  2.849157
H    0.111765  -3.035661  1.655182
H    -0.246386  -4.095516  3.782797
H    -1.724201  -3.243974  3.355487
H    -1.294926  -2.957939  5.711844
H    -1.137101  -1.387130  4.922062
H    0.707780  -1.635485  6.362900
H    1.157953  -3.057575  5.692697
O    1.656676  1.006193  2.345030
H    2.597297  1.121827  2.582704
24
Lattice="100 0 0 0 100 0 0 0 100" Properties=species:S:1:pos:R:3
N    -0.098239  0.033842  -0.122552
C    -0.168122  0.112910  1.350633
C    1.232511  0.473420  1.888767
O    2.220461  0.231654  1.005004
H    -0.753920  -0.655561  -0.489129
H    1.728476  -0.040330  0.178928
H    -0.848292  0.903026  1.697933
C    -0.623337  -1.255776  1.904114
C    -0.720124  -1.413316  3.430152
C    -2.011823  -0.907974  4.092187
C    -2.257722  0.610250  4.055651
N    -3.368698  1.097548  4.879888
H    0.076771  -2.009608  1.508750
H    -1.606227  -1.478387  1.452323
H    0.148108  -0.933072  3.904261
H    -0.630919  -2.487379  3.651374
H    -1.987063  -1.216944  5.150515
H    -2.882464  -1.424255  3.649400
H    -2.460565  0.937670  3.024058
H    -1.343693  1.138329  4.367597
H    -3.200920  0.879475  5.863391
H    -4.236708  0.622509  4.626405
O    1.431083  0.905260  3.003583
H    -0.319255  0.929143  -0.557259
24
Lattice="100 0 0 0 100 0 0 0 100" Properties=species:S:1:pos:R:3
N    -0.266352  -0.692725  -0.449951
C    0.050992  -0.222927  0.894356
C    1.533926  -0.358983  1.246067
O    2.295999  -1.173038  0.766540
H    0.170592  -1.606064  -0.595159
H    0.147127  -0.072608  -1.146708
H    -0.211241  0.844070  0.962409
C    -0.773903  -0.992197  1.950541
C    -2.277606  -0.725974  1.837670
C    -3.128696  -1.494559  2.855857
C    -3.151962  -3.009734  2.648573
N    -4.035914  -3.648680  3.632078
H    -0.420543  -0.714173  2.955385
H    -0.555742  -2.065283  1.827410
H    -2.605557  -0.961891  0.814428
H    -2.452222  0.353590  1.973451
H    -4.164936  -1.120937  2.795894
H    -2.790033  -1.284277  3.882984
H    -2.144734  -3.426362  2.800086
H    -3.423645  -3.220994  1.593949
H    -5.003690  -3.361961  3.476459
H    -4.015436  -4.663072  3.528070
O    1.917410  0.536232  2.200602
H    2.856896  0.344798  2.390597
24
Lattice="100 0 0 0 100 0 0 0 100" Properties=species:S:1:pos:R:3
N    0.571219  0.466111  0.899502
C    0.543353  -0.391652  2.087492
C    1.626551  -1.471746  2.038991
O    1.820585  -2.223465  1.104533
H    0.529715  -0.118643  0.061435
H    1.454209  0.976302  0.850120
H    0.727163  0.238623  2.968944
C    -0.840434  -1.047987  2.220265
C    -1.017280  -1.908065  3.473494
C    -2.401615  -2.561535  3.582935
C    -3.574875  -1.590083  3.750026
N    -3.407869  -0.754174  4.946692
H    -1.021723  -1.656022  1.317725
H    -1.568063  -0.224764  2.204059
H    -0.839054  -1.291819  4.367313
H    -0.259676  -2.707377  3.486313
H    -2.397577  -3.257130  4.439233
H    -2.592387  -3.183764  2.693274
H    -4.514191  -2.177082  3.742450
H    -3.628872  -0.914980  2.882584
H    -4.149839  -0.057489  5.005292
H    -3.478157  -1.324681  5.790821
O    2.383808  -1.501927  3.173032
H    3.032662  -2.222446  3.044428
24
Lattice="100 0 0 0 100 0 0 0 100" Properties=species:S:1:pos:R:3
N    -0.158509  0.751044  0.528299
C    0.006424  -0.022284  1.774010
C    1.492714  0.029722  2.182197
O    1.885367  -0.151243  3.313522
H    1.698058  0.477680  0.393032
H    -0.316767  1.740476  0.718201
H    -0.559274  0.395825  2.622079
C    -0.477832  -1.466893  1.526160
C    -0.259761  -2.472403  2.670865
C    1.030464  -3.291307  2.555903
C    1.261502  -4.257489  3.729732
N    0.284836  -5.335124  3.924613
H    0.003522  -1.839630  0.606590
H    -1.554170  -1.389217  1.302397
H    -1.119016  -3.160287  2.686209
H    -0.271154  -1.943796  3.637213
H    1.899241  -2.619075  2.495364
H    1.012156  -3.866640  1.613173
H    1.311216  -3.681107  4.666794
H    2.250321  -4.725539  3.611139
H    0.185449  -5.889295  3.072620
H    -0.639113  -4.960100  4.139031
O    2.320197  0.275387  1.145612
H    -0.951969  0.412257  -0.015487
24
Lattice="100 0 0 0 100 0 0 0 100" Properties=species:S:1:pos:R:3
N    -0.741106  0.741091  0.946395
C    -0.001251  0.057351  1.997927
C    1.491280  -0.099650  1.698543
O    1.992222  -0.112784  0.593185
H    -0.365418  1.678873  0.803058
H    -0.607765  0.249481  0.059993
H    -0.083217  0.651280  2.920935
C    -0.588702  -1.349261  2.263648
C    -2.081941  -1.360061  2.608900
C    -2.439929  -0.591755  3.883162
C    -3.900895  -0.745053  4.312697
N    -4.817358  -0.249811  3.276889
H    -0.007714  -1.815330  3.074257
H    -0.418445  -1.964434  1.364571
H    -2.392363  -2.411424  2.725624
H    -2.662288  -0.958967  1.769000
H    -2.227216  0.482134  3.743856
H    -1.799023  -0.923543  4.717295
H    -4.031099  -0.252037  5.296733
H    -4.123424  -1.813509  4.465820
H    -5.787218  -0.367722  3.568571
H    -4.676268  0.750899  3.129040
O    2.225481  -0.247410  2.839979
H    3.149625  -0.379467  2.550938
24
Lattice="100 0 0 0 100 0 0 0 100" Properties=species:S:1:pos:R:3
N    0.442316  -0.777834  -0.100707
C    0.092287  -0.287533  1.225089
C    1.295281  -0.122821  2.158719
O    2.346388  -0.722947  2.071609
H    1.106898  -0.146400  -0.548537
H    0.920177  -1.677553  -0.016827
H    -0.373931  0.704788  1.116121
C    -0.925981  -1.227502  1.906162
C    -2.239312  -1.353408  1.131883
C    -3.306016  -2.185640  1.856408
C    -2.917069  -3.634782  2.169179
N    -2.488980  -4.350131  0.960157
H    -1.119393  -0.856287  2.924654
H    -0.453059  -2.217285  2.012845
H    -2.031519  -1.787100  0.145997
H    -2.646353  -0.345534  0.949499
H    -4.222837  -2.190187  1.242484
H    -3.585145  -1.698256  2.805314
H    -3.766479  -4.112911  2.695886
H    -2.072594  -3.649940  2.875446
H    -2.216122  -5.306233  1.185935
H    -3.260675  -4.417832  0.294594
O    1.049933  0.788349  3.146254
H    1.849741  0.798140  3.707656
24
Lattice="100 0 0 0 100 0 0 0 100" Properties=species:S:1:pos:R:3
N    -1.136438  -0.365396  0.495209
C    -0.011944  -0.263165  1.418144
C    1.328924  -0.062194  0.721149
O    1.585382  -0.362427  -0.427354
H    -0.872593  -0.954703  -0.297843
H    -1.359305  0.551201  0.107848
H    -0.193542  0.598041  2.078497
C    0.061569  -1.536913  2.299888
C    -1.047152  -1.584392  3.362636
C    -0.647095  -1.037947  4.743903
C    -0.095933  0.390092  4.801393
N    -1.022811  1.365089  4.207550
H    1.051834  -1.607666  2.776085
H    -0.019090  -2.402281  1.624390
H    -1.369699  -2.626777  3.502460
H    -1.924590  -1.049662  2.971410
H    0.115213  -1.698972  5.188131
H    -1.522750  -1.106029  5.412402
H    0.850623  0.450048  4.240771
H    0.157992  0.611194  5.856233
H    -1.934239  1.315788  4.665604
H    -0.678795  2.315103  4.346630
O    2.261389  0.488610  1.556157
H    3.088354  0.536786  1.037673
24
Lattice="100 0 0 0 100 0 0 0 100" Properties=species:S:1:pos:R:3
N    -0.532727  -0.672702  -0.423208
C    -0.119091  -0.330654  0.954766
C    1.395379  -0.003888  0.940113
O    1.889190  0.165549  -0.298880
H    -0.530259  -1.684358  -0.560927
H    1.102007  -0.027386  -0.886450
H    -0.600613  0.632214  1.194781
C    -0.498209  -1.359642  2.048288
C    -1.201937  -0.763902  3.279555
C    -0.342939  0.158842  4.155694
C    0.751418  -0.572144  4.950240
N    1.689637  0.279286  5.684215
H    0.400447  -1.912596  2.354929
H    -1.177115  -2.094082  1.589187
H    -1.580077  -1.595862  3.896377
H    -2.096960  -0.216958  2.937757
H    -1.001229  0.690235  4.862852
H    0.137614  0.933586  3.537778
H    1.351518  -1.191607  4.269862
H    0.277758  -1.262846  5.667971
H    2.239515  0.828778  5.021921
H    1.187206  0.946534  6.272071
O    2.065507  0.120006  1.942321
H    -1.475771  -0.344717  -0.623774
24
Lattice="100 0 0 0 100 0 0 0 100" Properties=species:S:1:pos:R:3
N    -0.772227  0.252154  0.477736
C    0.101523  0.176808  1.640011
C    1.593234  0.313583  1.298430
O    2.057937  0.423717  0.184474
H    -0.500649  -0.454113  -0.208326
H    -0.645592  1.147249  0.004407
H    -0.134985  1.033231  2.293061
C    -0.154181  -1.104018  2.461081
C    0.256882  -2.398266  1.751068
C    0.124788  -3.660239  2.616346
C    0.965667  -3.658541  3.897808
N    2.394608  -3.470756  3.607630
H    -1.228110  -1.126885  2.697038
H    0.382071  -1.006974  3.415003
H    1.298020  -2.319772  1.396020
H    -0.355528  -2.536838  0.846894
H    0.418758  -4.529411  2.009070
H    -0.931446  -3.807020  2.895928
H    0.852687  -4.637835  4.385145
H    0.558658  -2.913342  4.609892
H    2.583635  -2.501183  3.348652
H    2.950279  -3.653530  4.442758
O    2.378665  0.309208  2.419101
H    3.295119  0.421686  2.098784
24
Lattice="100 0 0 0 100 0 0 0 100" Properties=species:S:1:pos:R:3
N    0.337421  -0.549008  -0.299317
C    -0.010970  -0.114097  1.053866
C    1.179972  -0.179966  2.013257
O    1.949754  -1.114828  2.104619
H    1.033035  0.078056  -0.705610
H    0.775572  -1.472053  -0.254437
H    -0.347875  0.930242  0.998544
C    -1.152515  -0.998396  1.591943
C    -1.701678  -0.625180  2.976054
C    -2.294788  0.785228  3.104408
C    -3.470490  1.063757  2.168198
N    -4.005193  2.410691  2.404000
H    -0.786575  -2.037084  1.620272
H    -1.945991  -0.971221  0.831720
H    -0.910347  -0.745003  3.732732
H    -2.473186  -1.366591  3.238912
H    -1.523830  1.553317  2.943624
H    -2.634832  0.920692  4.144965
H    -4.221400  0.254467  2.282619
H    -3.133956  1.027407  1.120783
H    -4.760614  2.617445  1.750738
H    -4.407091  2.473631  3.340677
O    1.296530  0.943868  2.776762
H    2.066485  0.795422  3.361291
24
Lattice="100 0 0 0 100 0 0 0 100" Properties=species:S:1:pos:R:3
N    -0.517103  -0.069560  -0.553225
C    -0.132290  -0.276794  0.843987
C    1.386372  -0.265542  1.037213
O    2.184298  -0.820915  0.309906
H    -0.020060  -0.744668  -1.139371
H    -0.214355  0.853208  -0.868664
H    -0.558179  0.541203  1.442987
C    -0.708620  -1.614442  1.344196
C    -0.502067  -1.887654  2.836178
C    -1.205290  -3.159501  3.328851
C    -0.622040  -4.471514  2.791840
N    0.784529  -4.625251  3.186104
H    -0.260232  -2.419644  0.740419
H    -1.782177  -1.595544  1.101890
H    -0.875883  -1.028068  3.414856
H    0.570677  -1.974146  3.062025
H    -2.276133  -3.122025  3.069467
H    -1.163763  -3.184879  4.430937
H    -0.657384  -4.474453  1.691966
H    -1.272601  -5.304445  3.123147
H    0.856705  -4.797824  4.189831
H    1.205666  -5.428370  2.720872
O    1.766181  0.451697  2.133133
H    2.739399  0.369816  2.183941
24
Lattice="100 0 0 0 100 0 0 0 100" Properties=species:S:1:pos:R:3
N    0.592056  0.008085  0.220608
C    -0.241752  0.057405  1.423881
C    0.492386  0.519724  2.684549
O    0.155518  1.444786  3.396425
H    1.369986  -0.639618  0.355164
H    0.996837  0.923482  0.022206
H    -1.016130  0.817974  1.256393
C    -0.907207  -1.314499  1.647821
C    -1.708470  -1.451930  2.947117
C    -2.896528  -0.492595  3.079434
C    -3.542638  -0.509361  4.466681
N    -2.573694  -0.105105  5.494494
H    -0.115993  -2.080909  1.632020
H    -1.541880  -1.502217  0.768347
H    -1.047501  -1.313002  3.815677
H    -2.075140  -2.488265  3.019090
H    -3.662449  -0.732258  2.324465
H    -2.575647  0.541148  2.870212
H    -3.877771  -1.531699  4.707471
H    -4.452072  0.122559  4.436822
H    -2.217243  0.831742  5.296155
H    -3.013997  -0.068057  6.413024
O    1.605837  -0.228894  2.938946
H    1.988802  0.133193  3.761071
24
Lattice="100 0 0 0 100 0 0 0 100" Properties=species:S:1:pos:R:3
N    0.164920  0.141734  0.063595
C    0.448410  -0.210618  1.464955
C    1.961976  -0.286621  1.680150
O    2.668167  -1.257571  1.477635
H    0.590106  1.036691  -0.181571
H    0.561052  -0.564478  -0.560040
H    0.056569  0.603143  2.093306
C    -0.219231  -1.533395  1.826565
C    -0.103897  -1.895477  3.316270
C    -0.313373  -3.390553  3.613327
C    0.950222  -4.251753  3.495678
N    1.502538  -4.295140  2.134411
H    0.219010  -2.331247  1.209953
H    -1.276926  -1.460861  1.535894
H    -0.833327  -1.296843  3.883363
H    0.886152  -1.599579  3.705177
H    -1.092096  -3.796550  2.947898
H    -0.688392  -3.504243  4.642406
H    0.689168  -5.282480  3.778772
H    1.680713  -3.896135  4.252325
H    2.000077  -3.429444  1.912376
H    2.190572  -5.044098  2.063855
O    2.479526  0.917067  2.059244
H    3.448941  0.795647  2.097048
24
Lattice="100 0 0 0 100 0 0 0 100" Properties=species:S:1:pos:R:3
N    0.994301  -0.979956  0.294592
C    0.498253  -0.458279  1.558406
C    1.612459  -0.493991  2.597115
O    2.633198  -1.150961  2.560055
H    0.271440  -0.890665  -0.419366
H    1.216343  -1.979742  0.386560
H    0.283541  0.614539  1.425465
C    -0.827727  -1.088515  2.108480
C    -0.910010  -2.618972  2.088576
C    0.006195  -3.371072  3.079795
C    0.863784  -4.456923  2.422117
N    1.749065  -3.887843  1.396594
H    -1.635906  -0.692499  1.473485
H    -1.017593  -0.698848  3.120776
H    -0.685932  -2.967022  1.068997
H    -1.957313  -2.897103  2.276215
H    -0.596552  -3.841591  3.870400
H    0.673375  -2.671807  3.605566
H    0.203839  -5.186731  1.925798
H    1.405697  -5.009402  3.213871
H    2.438213  -3.262614  1.821790
H    2.260370  -4.622747  0.909968
O    1.330018  0.336174  3.644251
H    2.077165  0.239782  4.265706
24
Lattice="100 0 0 0 100 0 0 0 100" Properties=species:S:1:pos:R:3
N    0.805149  -1.634234  -0.513582
C    1.227489  -0.945251  0.697172
C    2.586466  -1.408782  1.237866
O    3.214862  -2.373073  0.855584
H    1.555230  -1.619742  -1.205516
H    0.637555  -2.621639  -0.313639
H    1.349557  0.123241  0.454233
C    0.145335  -1.041238  1.794798
C    -0.010506  -2.432614  2.418946
C    -1.181687  -2.526525  3.406440
C    -2.566218  -2.564113  2.748801
N    -2.713918  -3.758155  1.905545
H    -0.794166  -0.722130  1.321033
H    0.376684  -0.310929  2.583828
H    0.920960  -2.702612  2.940594
H    -0.165772  -3.194873  1.640769
H    -1.148644  -1.681583  4.113839
H    -1.064518  -3.436037  4.019053
H    -2.697042  -1.685671  2.098827
H    -3.334968  -2.479758  3.541391
H    -2.781345  -4.596957  2.483697
H    -3.572171  -3.711070  1.357858
O    3.040925  -0.583998  2.227831
H    3.901186  -0.952557  2.508215
24
Lattice="100 0 0 0 100 0 0 0 100" Properties=species:S:1:pos:R:3
N    -1.026621  0.284480  -0.361092
C    -0.439722  0.152755  0.973947
C    1.082892  0.000669  0.924949
O    1.682792  -0.776540  0.210049
H    -0.714379  -0.494892  -0.945013
H    -0.690789  1.135154  -0.814859
H    -0.673452  1.064378  1.542307
C    -1.055447  -1.060123  1.691947
C    -0.577334  -1.256807  3.133926
C    -1.314524  -2.370373  3.888075
C    -1.084597  -3.774153  3.326497
N    -1.764659  -4.776024  4.156784
H    -0.836108  -1.954578  1.087626
H    -2.146423  -0.919694  1.666653
H    -0.703010  -0.312010  3.686231
H    0.504784  -1.469728  3.145011
H    -2.397251  -2.169211  3.905484
H    -0.985324  -2.357658  4.940738
H    0.007132  -3.942353  3.220330
H    -1.510208  -3.847906  2.314623
H    -1.664157  -5.706593  3.751752
H    -1.338447  -4.816618  5.083957
O    1.718350  0.851186  1.781074
H    2.674200  0.667634  1.684365
24
Lattice="100 0 0 0 100 0 0 0 100" Properties=species:S:1:pos:R:3
N    0.238046  -1.095523  0.130722
C    0.049309  -0.219707  1.280817
C    1.364656  0.232192  1.926988
O    2.455619  -0.261497  1.730965
H    0.896497  -1.839285  0.370028
H    0.681681  -0.578943  -0.629198
H    -0.459431  0.692774  0.934000
C    -0.868427  -0.872878  2.340283
C    -0.290036  -2.132201  2.994884
C    -1.172916  -2.713918  4.106501
C    -2.520288  -3.257665  3.629430
N    -3.258279  -3.851416  4.751414
H    -1.809831  -1.106236  1.823918
H    -1.096714  -0.127067  3.116419
H    0.699761  -1.903593  3.421055
H    -0.121203  -2.905863  2.227953
H    -1.353032  -1.957168  4.886402
H    -0.621752  -3.532916  4.598511
H    -2.345081  -3.955774  2.784994
H    -3.137458  -2.438091  3.231999
H    -4.179657  -4.167110  4.448800
H    -2.769322  -4.677835  5.099138
O    1.174542  1.275851  2.784590
H    2.053004  1.479771  3.160941
24
Lattice="100 0 0 0 100 0 0 0 100" Properties=species:S:1:pos:R:3
N    -0.347993  -0.857458  -0.387790
C    0.004433  -0.198584  0.864047
C    1.482613  0.199831  0.946252
O    2.366712  -0.211213  0.223925
H    0.353329  -1.565983  -0.611938
H    -0.307402  -0.186777  -1.155512
H    -0.577854  0.732521  0.935939
C    -0.376927  -1.063629  2.088685
C    0.365647  -2.400790  2.178175
C    -0.051486  -3.262523  3.376930
C    0.341424  -2.687898  4.738698
N    -0.043894  -3.609708  5.814389
H    -1.459119  -1.248434  2.018726
H    -0.205537  -0.466350  2.995156
H    1.454243  -2.225396  2.218300
H    0.182151  -2.977046  1.258769
H    0.414080  -4.256915  3.272233
H    -1.139409  -3.433806  3.364884
H    -0.190669  -1.741268  4.916417
H    1.423454  -2.441270  4.722585
H    0.490044  -4.477529  5.745798
H    0.171808  -3.208698  6.726953
O    1.714512  1.082769  1.960232
H    2.675762  1.258252  1.950488
24
Lattice="100 0 0 0 100 0 0 0 100" Properties=species:S:1:pos:R:3
N    0.563598  0.536059  -0.364129
C    -0.384166  0.467189  0.751453
C    0.121856  1.106500  2.045352
O    -0.444996  1.979523  2.670889
H    0.814986  1.504148  -0.566328
H    1.428041  0.047950  -0.124510
H    -1.267957  1.056603  0.471842
C    -0.797749  -0.996396  0.989736
C    -1.779263  -1.231506  2.142568
C    -3.130148  -0.523783  1.991952
C    -4.163284  -0.959625  3.034481
N    -4.514237  -2.379181  2.877946
H    0.115915  -1.586631  1.164639
H    -1.226072  -1.356562  0.041951
H    -1.318601  -0.924580  3.097132
H    -1.960367  -2.311984  2.230789
H    -3.537324  -0.717028  0.983021
H    -3.005590  0.566979  2.068939
H    -5.034726  -0.279059  2.978823
H    -3.734150  -0.834498  4.041142
H    -5.093617  -2.694422  3.655302
H    -5.068206  -2.514479  2.030930
O    1.322497  0.587140  2.443348
H    1.555871  1.057860  3.266382
24
Lattice="100 0 0 0 100 0 0 0 100" Properties=species:S:1:pos:R:3
N    -0.250062  0.354683  0.090919
C    -0.179804  0.300401  1.547229
C    1.274793  0.456234  1.953713
O    2.227264  0.101460  1.290448
H    -1.121496  -0.053499  -0.244278
H    0.524918  -0.182292  -0.303156
H    -0.735484  1.155080  1.967328
C    -0.725857  -0.993030  2.214977
C    -2.222352  -1.203589  1.982650
C    -2.757202  -2.476653  2.643906
C    -4.226910  -2.765235  2.326072
N    -4.417224  -3.029547  0.892359
H    -0.524972  -0.943558  3.297461
H    -0.157037  -1.851819  1.821523
H    -2.446469  -1.260025  0.906607
H    -2.778121  -0.332385  2.369812
H    -2.638758  -2.411221  3.737516
H    -2.146864  -3.340476  2.326333
H    -4.833214  -1.881930  2.581697
H    -4.578516  -3.587104  2.979561
H    -4.016988  -3.935342  0.643372
H    -5.409435  -3.079554  0.663734
O    1.403149  1.002892  3.194370
H    2.361164  1.007144  3.386274
24
Lattice="100 0 0 0 100 0 0 0 100" Properties=species:S:1:pos:R:3
N    1.016205  -0.745770  0.174461
C    0.420080  -0.255035  1.419023
C    1.480297  0.154380  2.444632
O    2.429867  -0.526404  2.775483
H    1.678426  -1.494657  0.390249
H    1.556462  -0.006402  -0.276953
H    -0.184449  0.632050  1.181598
C    -0.491728  -1.339777  2.016747
C    -1.244325  -0.916139  3.281619
C    -2.147120  -2.009814  3.866110
C    -3.331523  -2.398957  2.980361
N    -4.166750  -3.401016  3.653611
H    0.123938  -2.228802  2.232892
H    -1.188600  -1.624203  1.216107
H    -1.846020  -0.016563  3.067035
H    -0.521918  -0.615737  4.056411
H    -2.538364  -1.659036  4.835888
H    -1.557836  -2.913915  4.085804
H    -2.969417  -2.853119  2.045963
H    -3.878640  -1.477772  2.690336
H    -4.605678  -2.998361  4.483093
H    -4.925124  -3.706337  3.043995
O    1.254087  1.398069  2.957650
H    1.972368  1.559093  3.601779
24
Lattice="100 0 0 0 100 0 0 0 100" Properties=species:S:1:pos:R:3
N    -0.233952  -2.780859  1.148203
C    0.184436  -1.394571  1.337609
C    1.702083  -1.215467  1.303493
O    2.514823  -2.056517  1.630820
H    0.323481  -3.381299  1.760539
H    -0.027373  -3.085062  0.196385
H    -0.241494  -0.787561  0.524067
C    -0.337204  -0.839327  2.681886
C    -1.865712  -0.752817  2.725212
C    -2.463630  -0.388532  4.092115
C    -2.350304  1.076668  4.523899
N    -0.961524  1.482272  4.792171
H    0.102032  0.147115  2.877189
H    0.021923  -1.505872  3.485000
H    -2.270991  -1.723996  2.406605
H    -2.206415  -0.016679  1.976646
H    -2.021648  -1.032583  4.873455
H    -3.536193  -0.638686  4.079748
H    -3.026609  1.235261  5.387530
H    -2.728327  1.718123  3.711574
H    -0.923183  2.468516  5.050023
H    -0.593101  0.962436  5.590614
O    2.062926  0.029584  0.880725
H    3.037748  0.063668  0.942236
24
Lattice="100 0 0 0 100 0 0 0 100" Properties=species:S:1:pos:R:3
N    0.416170  0.377306  -0.324518
C    -0.123598  0.538422  1.027975
C    0.927795  0.873925  2.087155
O    0.903140  1.836282  2.827271
H    1.106503  -0.374942  -0.344118
H    0.892529  1.227167  -0.627715
H    -0.798156  1.404968  1.013884
C    -0.915895  -0.721729  1.420329
C    -1.517080  -0.713921  2.831049
C    -2.533653  0.401817  3.090997
C    -3.178258  0.303681  4.472124
N    -4.151415  1.385936  4.669748
H    -0.248950  -1.592167  1.315657
H    -1.707440  -0.839662  0.665266
H    -0.709622  -0.655829  3.580382
H    -2.001918  -1.689615  2.995441
H    -3.327750  0.380236  2.327769
H    -2.042171  1.384696  3.004092
H    -2.377882  0.276084  5.239439
H    -3.722137  -0.650931  4.553540
H    -4.612330  1.291547  5.574835
H    -3.673688  2.288607  4.683880
O    1.940828  -0.044014  2.118241
H    2.553931  0.259956  2.814826
24
Lattice="100 0 0 0 100 0 0 0 100" Properties=species:S:1:pos:R:3
N    -0.060335  0.991551  1.507412
C    -0.175038  0.079515  2.635768
C    1.188375  -0.299519  3.224370
O    2.268438  -0.000236  2.758517
H    -0.005384  0.445414  0.640803
H    0.809292  1.520935  1.582983
H    -0.709509  0.581757  3.466013
C    -0.973085  -1.192838  2.280466
C    -2.472000  -0.983261  2.010185
C    -2.904005  -0.289470  0.707256
C    -2.460748  -0.979364  -0.591910
N    -1.115931  -0.544551  -1.021015
H    -0.881373  -1.888502  3.125257
H    -0.487177  -1.675483  1.418292
H    -2.903909  -0.428621  2.859715
H    -2.947662  -1.978308  2.034720
H    -2.552401  0.753069  0.699938
H    -4.004156  -0.244823  0.711057
H    -3.226185  -0.805920  -1.370895
H    -2.421938  -2.069396  -0.437170
H    -0.779433  -1.132306  -1.784228
H    -1.168881  0.404520  -1.395626
O    1.067063  -0.996940  4.392325
H    1.979612  -1.168837  4.694706
24
Lattice="100 0 0 0 100 0 0 0 100" Properties=species:S:1:pos:R:3
N    0.600040  0.877755  -0.194862
C    -0.250880  0.692886  0.984387
C    0.412593  1.098069  2.301444
O    -0.020483  1.914936  3.088828
H    1.437951  0.298660  -0.120314
H    0.913284  1.846317  -0.267085
H    -1.108378  1.372162  0.881556
C    -0.747393  -0.761626  1.041762
C    -1.654529  -1.109394  2.228828
C    -2.945999  -0.284501  2.345683
C    -3.871569  -0.345790  1.127447
N    -4.259896  -1.729521  0.819847
H    0.131637  -1.425053  1.060965
H    -1.260772  -0.959883  0.090111
H    -1.090837  -1.007829  3.170190
H    -1.917709  -2.172631  2.141892
H    -2.711520  0.770900  2.553194
H    -3.501879  -0.637883  3.230655
H    -3.353115  0.052489  0.241327
H    -4.730325  0.329462  1.309908
H    -4.841597  -2.108049  1.569171
H    -4.823435  -1.764632  -0.029117
O    1.590394  0.436072  2.512532
H    1.931628  0.767278  3.365353
24
Lattice="100 0 0 0 100 0 0 0 100" Properties=species:S:1:pos:R:3
N    -0.019142  -1.286782  -0.097351
C    -0.012906  -0.384247  1.040630
C    1.341541  0.164320  1.524451
O    1.479089  0.970932  2.421678
H    0.511760  -2.140548  0.114264
H    0.419621  -0.851078  -0.906984
H    -0.539055  0.539646  0.743196
C    -0.829859  -0.964186  2.223965
C    -0.508279  -2.414803  2.602367
C    0.893519  -2.675810  3.196558
C    1.625106  -3.846266  2.536162
N    1.893991  -3.558308  1.117413
H    -1.886403  -0.914407  1.925542
H    -0.705781  -0.296070  3.088376
H    -0.644520  -3.043730  1.710482
H    -1.272894  -2.748463  3.318978
H    0.819188  -2.873223  4.275935
H    1.528991  -1.780097  3.118682
H    0.988045  -4.743676  2.576375
H    2.538741  -4.080000  3.115040
H    2.597863  -2.823008  1.030973
H    2.261039  -4.381863  0.641895
O    2.415402  -0.294056  0.804894
H    3.183873  0.180304  1.178689
24
Lattice="100 0 0 0 100 0 0 0 100" Properties=species:S:1:pos:R:3
N    -0.286836  0.119518  -0.415678
C    0.203785  0.204039  0.955945
C    1.725971  0.294160  1.054212
O    2.512088  -0.190057  0.265699
H    0.207600  -0.632042  -0.901949
H    -0.065427  0.975542  -0.925075
H    -0.205563  1.116931  1.413686
C    -0.257781  -1.017969  1.781469
C    -1.782873  -1.120066  1.929926
C    -2.469197  -0.023892  2.759960
C    -2.265612  -0.080408  4.277008
N    -0.876057  0.199032  4.672222
H    0.209312  -0.977512  2.773800
H    0.118110  -1.921655  1.273981
H    -2.015472  -2.098928  2.380191
H    -2.228063  -1.126453  0.924573
H    -3.553129  -0.085833  2.575960
H    -2.177305  0.975732  2.392879
H    -2.510083  -1.094328  4.633161
H    -3.000524  0.602029  4.748934
H    -0.613550  1.148141  4.400623
H    -0.777514  0.152333  5.686369
O    2.126842  0.978508  2.164891
H    3.103306  0.937591  2.168086
24
Lattice="100 0 0 0 100 0 0 0 100" Properties=species:S:1:pos:R:3
N    0.968054  1.615952  1.996142
C    0.905191  0.364912  2.742984
C    2.171186  -0.485060  2.615027
O    2.969179  -0.432418  1.702177
H    1.209741  1.412656  1.023679
H    1.721818  2.203491  2.353751
H    0.780079  0.604792  3.811209
C    -0.304390  -0.479477  2.286595
C    -1.644044  0.191577  2.604681
C    -2.887363  -0.585664  2.145785
C    -3.218836  -0.516968  0.651413
N    -2.239295  -1.234964  -0.179791
H    -0.257245  -1.463161  2.778878
H    -0.225361  -0.662376  1.204813
H    -1.654453  1.198487  2.161413
H    -1.708231  0.339820  3.695692
H    -3.761745  -0.191354  2.687103
H    -2.805780  -1.644343  2.451624
H    -3.208783  0.537559  0.333212
H    -4.257399  -0.877068  0.510444
H    -2.285329  -2.237384  0.011221
H    -2.461586  -1.121332  -1.168864
O    2.308925  -1.353692  3.660064
H    3.114845  -1.873329  3.472128
24
Lattice="100 0 0 0 100 0 0 0 100" Properties=species:S:1:pos:R:3
N    -0.621891  0.865400  0.478440
C    -0.317044  0.192025  1.746203
C    1.156294  0.297923  2.144739
O    1.582816  0.851068  3.137665
H    -0.365803  1.852285  0.524517
H    -0.078141  0.451950  -0.280906
H    -0.864817  0.716362  2.542128
C    -0.782453  -1.269344  1.692762
C    -0.574141  -2.039822  2.998270
C    -1.061420  -3.489260  2.917609
C    -0.940565  -4.259812  4.233517
N    0.462625  -4.424204  4.640479
H    -0.255482  -1.781727  0.871461
H    -1.848841  -1.253335  1.421640
H    -1.098542  -1.519962  3.818618
H    0.496303  -2.029235  3.260755
H    -0.491782  -4.025781  2.142197
H    -2.118581  -3.499857  2.604878
H    -1.359980  -5.266624  4.092370
H    -1.569255  -3.761641  5.000177
H    0.847182  -3.541196  4.977527
H    0.530640  -5.078006  5.419911
O    1.980139  -0.289468  1.224575
H    2.889076  -0.152622  1.553892
24
Lattice="100 0 0 0 100 0 0 0 100" Properties=species:S:1:pos:R:3
N    -0.957272  1.882857  -0.130118
C    -0.016705  1.191142  0.739608
C    1.222318  0.796004  -0.052982
O    1.274978  0.792578  -1.271848
H    -0.807897  1.581540  -1.094831
H    -1.923041  1.691764  0.129339
H    0.326509  1.873725  1.537703
C    -0.562629  -0.068885  1.478277
C    -1.032784  -1.266584  0.632186
C    0.010528  -2.030249  -0.210517
C    1.218676  -2.615592  0.552035
N    2.504302  -2.190390  -0.060985
H    -1.419324  0.268355  2.083983
H    0.204495  -0.383448  2.200505
H    -1.827234  -0.933320  -0.054587
H    -1.521294  -1.975643  1.320393
H    0.381176  -1.374089  -1.008610
H    -0.516749  -2.846573  -0.725256
H    1.136057  -3.713913  0.598981
H    1.230046  -2.255446  1.590401
H    3.282601  -2.714813  0.341752
H    2.502175  -2.392132  -1.062516
O    2.205523  0.345061  0.746217
H    2.606915  -0.475261  0.292313
24
Lattice="100 0 0 0 100 0 0 0 100" Properties=species:S:1:pos:R:3
N    -0.287631  0.494689  -0.129644
C    0.050606  -0.054573  1.189465
C    1.541756  0.061203  1.510610
O    2.025655  0.754347  2.381656
H    0.216313  -0.008311  -0.861995
H    -0.007827  1.474137  -0.193811
H    -0.451529  0.565483  1.945656
C    -0.452800  -1.498504  1.305249
C    -0.207264  -2.137268  2.673944
C    -0.762592  -3.559345  2.775770
C    -0.524479  -4.201744  4.140887
N    -1.038466  -5.577458  4.167277
H    0.022626  -2.107523  0.519379
H    -1.529500  -1.477727  1.078885
H    -0.657848  -1.506011  3.458100
H    0.874486  -2.157076  2.888517
H    -0.311801  -4.201210  2.002731
H    -1.846802  -3.543653  2.567335
H    -0.953481  -3.547693  4.927257
H    0.558857  -4.249563  4.333873
H    -0.827578  -6.021176  5.061177
H    -2.056048  -5.576583  4.080264
O    2.310538  -0.689540  0.663409
H    3.236123  -0.520546  0.924486
24
Lattice="100 0 0 0 100 0 0 0 100" Properties=species:S:1:pos:R:3
N    -1.494557  0.332137  0.589861
C    -0.286052  -0.021080  1.336150
C    0.994140  -0.057907  0.501580
O    2.047061  0.472663  0.802809
H    -1.387830  1.237828  0.132313
H    -1.671297  -0.353451  -0.146125
H    -0.116362  0.763927  2.084363
C    -0.501103  -1.375388  2.042903
C    0.646183  -1.900203  2.923161
C    0.706994  -1.365172  4.363758
C    1.056018  0.115324  4.554090
N    2.388299  0.436302  4.033728
H    -0.720781  -2.117088  1.258157
H    -1.422417  -1.270764  2.635727
H    1.618258  -1.743990  2.428484
H    0.534647  -2.992699  2.988485
H    1.460318  -1.953812  4.909489
H    -0.262545  -1.556909  4.853586
H    1.064152  0.318058  5.635567
H    0.243935  0.748350  4.139771
H    2.693981  1.344062  4.381670
H    2.384487  0.507533  3.013560
O    0.847542  -0.769694  -0.651285
H    1.717530  -0.745302  -1.094518
24
Lattice="100 0 0 0 100 0 0 0 100" Properties=species:S:1:pos:R:3
N    -1.504867  -0.209863  0.957785
C    -0.291030  -0.203371  1.763256
C    0.949560  -0.127612  0.884472
O    0.972291  -0.261306  -0.322585
H    -1.259650  -0.257508  -0.031998
H    -2.078426  -1.029060  1.184550
H    -0.253380  0.705874  2.392919
C    -0.209232  -1.412090  2.724831
C    -0.005014  -2.769447  2.021989
C    -0.835619  -3.927468  2.600981
C    -2.214079  -4.103541  1.956621
N    -3.050997  -2.895517  2.065482
H    -1.153417  -1.410226  3.287252
H    0.588669  -1.236631  3.459580
H    1.062107  -3.030717  2.061741
H    -0.250060  -2.670985  0.952391
H    -0.945990  -3.802143  3.692264
H    -0.296497  -4.877660  2.466919
H    -2.694146  -5.005794  2.382112
H    -2.073712  -4.300043  0.882099
H    -3.927477  -3.027943  1.560171
H    -3.308419  -2.728747  3.040037
O    2.074806  0.123246  1.612741
H    2.806978  0.152561  0.967381
24
Lattice="100 0 0 0 100 0 0 0 100" Properties=species:S:1:pos:R:3
N    -0.597753  -0.212610  -0.469054
C    -0.336908  -0.014381  0.963495
C    1.151824  0.170686  1.261556
O    1.675068  1.201723  1.630754
H    -0.115399  -1.049058  -0.802473
H    -0.238761  0.574287  -1.011155
H    -0.805533  0.935794  1.256543
C    -0.956218  -1.156218  1.776991
C    -0.777271  -1.012710  3.289305
C    -1.469957  -2.126494  4.078073
C    -1.203556  -2.076341  5.584706
N    0.215766  -2.320284  5.880128
H    -0.518862  -2.110777  1.441048
H    -2.024296  -1.190158  1.512341
H    -1.175068  -0.037166  3.616773
H    0.291212  -1.010639  3.552088
H    -1.144646  -3.108776  3.691648
H    -2.558528  -2.084053  3.910831
H    -1.890083  -2.781397  6.092824
H    -1.451073  -1.072023  5.963243
H    0.414939  -2.144884  6.864388
H    0.450155  -3.298745  5.706432
O    1.872220  -0.966346  1.015105
H    2.802321  -0.735900  1.202695
24
Lattice="100 0 0 0 100 0 0 0 100" Properties=species:S:1:pos:R:3
N    0.830241  0.229780  0.413945
C    0.411990  -0.811270  1.346630
C    1.599746  -1.458961  2.041207
O    1.615758  -1.831166  3.196617
H    1.298038  -0.172258  -0.399094
H    -0.001914  0.737707  0.095577
H    -0.145301  -0.318291  2.155806
C    -0.474201  -1.953904  0.767593
C    -1.756089  -1.453163  0.093781
C    -2.767889  -0.763262  1.034399
C    -3.232720  0.606063  0.533217
N    -2.110900  1.560669  0.497132
H    -0.720215  -2.655357  1.581422
H    0.125206  -2.516844  0.034055
H    -2.238468  -2.305645  -0.405552
H    -1.478178  -0.752412  -0.708176
H    -2.335561  -0.636554  2.040979
H    -3.651618  -1.401664  1.178633
H    -4.080784  0.954775  1.151800
H    -3.613444  0.505841  -0.495021
H    -1.864113  1.850547  1.445092
H    -2.374870  2.409986  -0.001507
O    2.654837  -1.646656  1.197982
H    3.341195  -2.093041  1.730402
24
Lattice="100 0 0 0 100 0 0 0 100" Properties=species:S:1:pos:R:3
N    -0.071147  0.542044  0.709536
C    0.134922  -0.184326  1.958552
C    1.550386  -0.732567  2.223775
O    1.834239  -1.561042  3.067651
H    0.085245  -0.071269  -0.090824
H    0.600088  1.303999  0.620582
H    -0.024993  0.535594  2.781511
C    -0.889418  -1.315890  2.133573
C    -0.775100  -2.423335  1.077029
C    -1.492255  -3.727676  1.451971
C    -0.951182  -4.413947  2.713508
N    0.493147  -4.666100  2.617413
H    -1.892897  -0.868242  2.109094
H    -0.747009  -1.736124  3.137542
H    0.286033  -2.661496  0.893830
H    -1.177134  -2.066015  0.116552
H    -1.397854  -4.428354  0.608687
H    -2.569326  -3.536356  1.591191
H    -1.457710  -5.384508  2.817938
H    -1.233815  -3.825368  3.608857
H    1.020021  -3.814618  2.823259
H    0.776300  -5.348317  3.319730
O    2.497293  -0.159705  1.429746
H    3.347081  -0.553684  1.708632
24
Lattice="100 0 0 0 100 0 0 0 100" Properties=species:S:1:pos:R:3
N    -0.189195  0.654065  0.466721
C    0.070244  0.082711  1.784285
C    1.535177  -0.313252  1.840723
O    2.199141  -0.668749  0.888978
H    0.274268  0.085521  -0.244725
H    -1.187980  0.663432  0.266172
H    -0.096652  0.856824  2.550978
C    -0.774061  -1.162290  2.176657
C    -2.270394  -0.868082  2.289893
C    -3.091356  -2.102645  2.672702
C    -4.585675  -1.823882  2.853950
N    -4.823353  -0.902468  3.974190
H    -0.407965  -1.544678  3.143103
H    -0.592802  -1.952958  1.429417
H    -2.655793  -0.479703  1.331343
H    -2.442143  -0.076339  3.034439
H    -2.691743  -2.535309  3.606878
H    -2.971298  -2.884377  1.905158
H    -5.117698  -2.790250  2.952449
H    -4.977620  -1.343512  1.943396
H    -5.803330  -0.623655  4.009499
H    -4.622219  -1.365442  4.861827
O    2.026086  -0.277820  3.110220
H    2.945972  -0.601652  3.049832
24
Lattice="100 0 0 0 100 0 0 0 100" Properties=species:S:1:pos:R:3
N    0.158113  0.065010  -0.108978
C    0.110115  -0.248011  1.315944
C    1.525104  -0.187222  1.862599
O    2.532422  -0.410690  1.223159
H    -0.647468  -0.331370  -0.591832
H    0.999300  -0.354039  -0.511030
H    -0.478975  0.523139  1.840427
C    -0.488776  -1.634020  1.683674
C    -1.980879  -1.737319  1.357521
C    -2.579207  -3.126853  1.615105
C    -2.098333  -4.222553  0.656634
N    -2.408186  -3.879690  -0.738270
H    -0.338896  -1.818660  2.759673
H    0.085358  -2.400490  1.139826
H    -2.158652  -1.484929  0.301109
H    -2.527567  -0.992553  1.957318
H    -3.677958  -3.058499  1.544839
H    -2.363912  -3.446725  2.647669
H    -2.530100  -5.187564  0.985763
H    -1.006137  -4.334039  0.731837
H    -1.992881  -4.557426  -1.376496
H    -3.416491  -3.911740  -0.896827
O    1.547050  0.105607  3.192349
H    2.486324  0.067109  3.458378
24
Lattice="100 0 0 0 100 0 0 0 100" Properties=species:S:1:pos:R:3
N    0.873630  -0.551771  0.131066
C    0.338446  -0.295820  1.466078
C    1.423862  -0.150282  2.534374
O    2.446302  -0.803605  2.585069
H    1.525693  -1.338431  0.178956
H    1.423086  0.247969  -0.186497
H    -0.227692  0.646821  1.437219
C    -0.639677  -1.433520  1.846646
C    -1.253878  -1.353135  3.255661
C    -0.451853  -2.100274  4.336567
C    -0.814783  -1.719782  5.772078
N    -0.295088  -0.385848  6.123064
H    -0.110170  -2.392888  1.724764
H    -1.423043  -1.414491  1.077319
H    -2.271276  -1.771237  3.226091
H    -1.378601  -0.293482  3.530174
H    0.628055  -1.938371  4.208021
H    -0.613870  -3.181761  4.203948
H    -0.346252  -2.439401  6.459142
H    -1.910881  -1.816944  5.911769
H    -0.502701  -0.175667  7.099615
H    -0.763851  0.335070  5.572561
O    1.093582  0.790597  3.460586
H    1.729370  0.704580  4.199552
24
Lattice="100 0 0 0 100 0 0 0 100" Properties=species:S:1:pos:R:3
N    0.633891  -0.213723  0.202477
C    0.194691  -0.102762  1.601004
C    1.314564  -0.454504  2.581165
O    1.900338  0.330942  3.297505
H    1.440582  0.387801  0.031068
H    0.926637  -1.171090  -0.000522
H    -0.031956  0.955283  1.793868
C    -1.067858  -0.940825  1.828141
C    -1.652102  -0.816682  3.236320
C    -2.912288  -1.662590  3.433167
C    -3.572303  -1.484346  4.802836
N    -4.079210  -0.115222  4.974153
H    -0.840524  -1.996347  1.604820
H    -1.803927  -0.612796  1.078445
H    -1.888815  0.235162  3.455160
H    -0.900508  -1.122442  3.983964
H    -2.671729  -2.729421  3.295573
H    -3.648529  -1.416858  2.647307
H    -2.823001  -1.659223  5.591038
H    -4.348594  -2.264277  4.929003
H    -4.893516  0.037995  4.377526
H    -4.390074  0.037142  5.932993
O    1.644480  -1.782795  2.533635
H    2.392396  -1.890643  3.152012
24
Lattice="100 0 0 0 100 0 0 0 100" Properties=species:S:1:pos:R:3
N    -0.441590  0.740471  0.195324
C    -0.089966  0.055274  1.434310
C    1.366441  -0.371143  1.352879
O    2.008231  -0.492429  0.330022
H    0.093115  0.346790  -0.580463
H    -1.433501  0.634924  -0.011433
H    -0.162176  0.764440  2.276244
C    -0.973800  -1.168444  1.806339
C    -0.872612  -2.362053  0.855357
C    -1.859241  -3.479636  1.200640
C    -1.751083  -4.685860  0.269773
N    -2.750822  -5.704204  0.617134
H    -2.014882  -0.806631  1.843027
H    -0.723272  -1.481507  2.831680
H    0.154861  -2.761879  0.871224
H    -1.048601  -2.028521  -0.180418
H    -2.893172  -3.101507  1.165047
H    -1.690095  -3.809729  2.240748
H    -0.706858  -5.059214  0.283151
H    -1.952117  -4.363695  -0.764086
H    -2.715373  -6.480586  -0.043411
H    -2.548135  -6.100050  1.536470
O    1.881828  -0.645610  2.582738
H    2.799095  -0.943298  2.427629
24
Lattice="100 0 0 0 100 0 0 0 100" Properties=species:S:1:pos:R:3
N    -0.640054  -0.019054  -0.433735
C    -0.405111  0.079631  1.003018
C    1.062166  0.401917  1.232279
O    1.955944  0.230076  0.429660
H    0.199896  -0.373990  -0.893871
H    -1.404573  -0.662702  -0.632111
H    -0.977365  0.931398  1.408732
C    -0.806597  -1.165687  1.842758
C    -0.011865  -2.437647  1.547087
C    -0.499737  -3.642671  2.355284
C    0.195037  -4.955816  1.984370
N    -0.130717  -5.356707  0.607965
H    -1.878390  -1.342773  1.650712
H    -0.728067  -0.904554  2.909880
H    1.056134  -2.269916  1.765726
H    -0.067384  -2.685394  0.477242
H    -1.588803  -3.765377  2.216161
H    -0.354399  -3.458421  3.432229
H    -0.060083  -5.722526  2.741606
H    1.286086  -4.815346  2.037478
H    0.456762  -6.134521  0.309676
H    -1.095934  -5.685043  0.553617
O    1.282347  0.890354  2.484755
H    2.246516  1.032322  2.548856
24
Lattice="100 0 0 0 100 0 0 0 100" Properties=species:S:1:pos:R:3
N    -0.041957  -0.024451  -0.791912
C    -0.112309  0.158750  0.655113
C    1.243695  0.632958  1.141978
O    2.304945  0.389047  0.605802
H    -0.756119  -0.679989  -1.106198
H    0.870881  -0.415768  -1.033789
H    -0.833167  0.960914  0.881946
C    -0.501670  -1.097359  1.484282
C    -1.879543  -1.678949  1.142232
C    -3.067892  -0.721642  1.316387
C    -3.240922  -0.146155  2.725794
N    -3.368900  -1.214852  3.725496
H    -0.467109  -0.843295  2.554142
H    0.266199  -1.869196  1.318251
H    -2.032730  -2.558093  1.783707
H    -1.881606  -2.060079  0.107646
H    -3.989662  -1.258801  1.036061
H    -2.995372  0.119850  0.608761
H    -4.095853  0.557681  2.710348
H    -2.357564  0.451997  2.997174
H    -3.401927  -0.824732  4.666783
H    -4.244024  -1.723969  3.591808
O    1.149252  1.341970  2.301211
H    2.067362  1.549819  2.562488
24
Lattice="100 0 0 0 100 0 0 0 100" Properties=species:S:1:pos:R:3
N    -0.150116  0.213989  0.087676
C    -0.327903  -0.319677  1.435354
C    0.883913  -0.253189  2.365829
O    0.831731  -0.071727  3.565156
H    0.142129  1.190453  0.119230
H    0.585765  -0.297066  -0.401935
H    -1.094769  0.285500  1.940598
C    -0.809084  -1.786387  1.382536
C    -2.158695  -1.985176  0.682120
C    -3.341964  -1.238903  1.314644
C    -3.591145  -1.532015  2.797484
N    -3.781362  -2.969926  3.034246
H    -0.856217  -2.178174  2.408837
H    -0.040858  -2.382104  0.862982
H    -2.371920  -3.063454  0.684061
H    -2.072047  -1.673866  -0.368260
H    -4.252338  -1.488936  0.743856
H    -3.215437  -0.151386  1.193128
H    -4.440524  -0.907147  3.136791
H    -2.722303  -1.214828  3.394703
H    -4.642335  -3.291907  2.589143
H    -3.882569  -3.158945  4.031031
O    2.065186  -0.452384  1.707651
H    2.756974  -0.428735  2.396745
24
Lattice="100 0 0 0 100 0 0 0 100" Properties=species:S:1:pos:R:3
N    0.174226  -0.990723  -0.178322
C    -0.015939  -0.354726  1.138938
C    1.348277  -0.148362  1.795975
O    2.053957  -1.025648  2.254282
H    0.766776  -0.409083  -0.773307
H    0.662728  -1.881365  -0.059433
H    -0.467739  0.632102  0.963747
C    -0.958987  -1.207830  1.995467
C    -1.599019  -0.499860  3.197757
C    -0.665881  -0.098568  4.350523
C    0.030485  -1.263362  5.061829
N    -0.949597  -2.200651  5.629363
H    -0.426583  -2.116125  2.318442
H    -1.757545  -1.541093  1.317234
H    -2.370647  -1.169335  3.603055
H    -2.125595  0.400351  2.840771
H    -1.260886  0.461898  5.092057
H    0.103885  0.610768  4.007822
H    0.730101  -0.843227  5.810743
H    0.650041  -1.820764  4.345395
H    -0.482559  -3.031988  5.989602
H    -1.435002  -1.774794  6.420456
O    1.751445  1.156461  1.741355
H    2.651020  1.175023  2.124080
24
Lattice="100 0 0 0 100 0 0 0 100" Properties=species:S:1:pos:R:3
N    0.718645  -0.336167  -0.175055
C    0.117727  0.077602  1.092848
C    1.154482  0.291649  2.196698
O    2.132163  -0.404842  2.381851
H    1.337262  -1.134516  -0.012853
H    1.310123  0.409682  -0.543637
H    -0.412040  1.025101  0.925232
C    -0.896497  -0.995048  1.544010
C    -1.788802  -0.639578  2.740547
C    -2.649519  0.629518  2.622671
C    -3.647767  0.675951  1.457339
N    -3.036185  1.115843  0.190888
H    -0.338650  -1.917589  1.773096
H    -1.505629  -1.230913  0.658699
H    -1.169759  -0.551433  3.647461
H    -2.452337  -1.500744  2.921619
H    -2.014301  1.526166  2.566564
H    -3.220064  0.719595  3.560503
H    -4.422313  1.416799  1.702349
H    -4.167125  -0.301438  1.382750
H    -2.514685  0.361832  -0.256889
H    -3.761700  1.388544  -0.471520
O    0.861557  1.366567  2.983293
H    1.560590  1.399230  3.666416
24
Lattice="100 0 0 0 100 0 0 0 100" Properties=species:S:1:pos:R:3
N    0.535749  -0.097729  -0.051212
C    -0.014505  -0.133219  1.299663
C    1.027531  0.440947  2.244064
O    2.227748  0.387564  2.073840
H    0.039874  -0.742639  -0.664357
H    1.518339  -0.376938  -0.021895
H    -0.900434  0.521756  1.346003
C    -0.429950  -1.530064  1.839783
C    -1.583208  -2.162777  1.058503
C    -1.988950  -3.535391  1.600979
C    -3.145360  -4.169620  0.829994
N    -3.459127  -5.500843  1.364030
H    -0.724603  -1.427025  2.896271
H    0.452816  -2.189626  1.814761
H    -1.306039  -2.271841  -0.004027
H    -2.451395  -1.482412  1.079928
H    -2.272425  -3.437757  2.663465
H    -1.130476  -4.224463  1.575556
H    -2.850718  -4.297281  -0.223670
H    -4.006722  -3.470683  0.831577
H    -3.825535  -5.424557  2.314201
H    -4.189753  -5.946719  0.809381
O    0.462528  0.991600  3.353414
H    1.206271  1.277309  3.918995
24
Lattice="100 0 0 0 100 0 0 0 100" Properties=species:S:1:pos:R:3
N    0.464425  -0.089728  -0.191012
C    0.058943  0.012428  1.209914
C    1.151332  0.428034  2.197758
O    0.990434  1.161428  3.151087
H    1.240978  -0.745721  -0.286767
H    0.795919  0.810253  -0.537561
H    -0.705250  0.800058  1.286609
C    -0.562712  -1.314262  1.694984
C    -1.872624  -1.659930  0.984310
C    -2.440603  -3.014175  1.413284
C    -3.764228  -3.353384  0.730351
N    -4.238148  -4.682160  1.140407
H    -0.731671  -1.246983  2.780915
H    0.174319  -2.120915  1.543626
H    -1.704001  -1.649506  -0.102728
H    -2.610824  -0.866196  1.189340
H    -2.587352  -3.023777  2.508014
H    -1.719239  -3.817354  1.194805
H    -3.612252  -3.377746  -0.360124
H    -4.490509  -2.538556  0.927214
H    -4.474632  -4.681629  2.133989
H    -5.094248  -4.926097  0.642342
O    2.358671  -0.145588  1.911207
H    2.967253  0.154383  2.613718
24
Lattice="100 0 0 0 100 0 0 0 100" Properties=species:S:1:pos:R:3
N    -0.083986  1.126229  -0.721209
C    -0.440684  0.830295  0.658244
C    0.663425  1.173638  1.668567
O    1.764718  1.606341  1.397429
H    0.252450  2.086934  -0.794862
H    0.702471  0.542677  -1.010437
H    -1.277779  1.494031  0.936155
C    -0.978172  -0.613247  0.801609
C    -0.058618  -1.746267  0.328690
C    1.233912  -1.941100  1.129067
C    1.971226  -3.237076  0.777770
N    1.178143  -4.417874  1.149060
H    -1.906396  -0.650953  0.214090
H    -1.258035  -0.776795  1.852163
H    0.187494  -1.610077  -0.737885
H    -0.631779  -2.683529  0.375668
H    1.003578  -1.944188  2.209127
H    1.927630  -1.101587  0.970632
H    2.975717  -3.213258  1.242723
H    2.132741  -3.277725  -0.311230
H    1.604827  -5.268609  0.783866
H    1.150244  -4.520128  2.164553
O    0.250887  0.986687  2.956264
H    1.001295  1.261091  3.518359
24
Lattice="100 0 0 0 100 0 0 0 100" Properties=species:S:1:pos:R:3
N    -0.498664  0.780831  0.158633
C    -0.026828  0.047834  1.329194
C    1.456761  -0.235216  1.157359
O    2.064251  -0.191616  0.107827
H    0.060324  0.521396  -0.655865
H    -1.473716  0.562070  -0.039180
H    -0.119897  0.688103  2.223292
C    -0.782051  -1.272614  1.645528
C    -0.591383  -2.394651  0.624630
C    -1.488017  -3.604548  0.899359
C    -1.219806  -4.795135  -0.025169
N    0.122991  -5.348870  0.200879
H    -1.850832  -1.010748  1.728814
H    -0.474788  -1.618984  2.644428
H    0.457124  -2.727742  0.617558
H    -0.799077  -2.018142  -0.390611
H    -2.547747  -3.316078  0.803659
H    -1.359556  -3.931632  1.946567
H    -1.265125  -4.457439  -1.072576
H    -2.032716  -5.536611  0.101228
H    0.158134  -5.838249  1.096248
H    0.354982  -6.036777  -0.514714
O    2.044589  -0.581200  2.335385
H    2.975231  -0.783870  2.119269
24
Lattice="100 0 0 0 100 0 0 0 100" Properties=species:S:1:pos:R:3
N    0.040321  0.095710  0.183052
C    0.244104  -0.206571  1.596514
C    1.650158  -0.750551  1.767195
O    2.278928  -1.343272  0.914708
H    0.488851  -0.629169  -0.381086
H    -0.953137  0.099077  -0.044274
H    0.185301  0.726893  2.178843
C    -0.742305  -1.234028  2.223856
C    -2.216684  -0.822501  2.152285
C    -2.560004  0.474952  2.890043
C    -4.065515  0.738271  2.990548
N    -4.731990  -0.292480  3.799053
H    -0.460607  -1.388705  3.277603
H    -0.605225  -2.198363  1.709336
H    -2.824214  -1.635266  2.575304
H    -2.537825  -0.738148  1.099164
H    -2.092094  1.340886  2.395630
H    -2.133641  0.443833  3.908529
H    -4.507220  0.702773  1.982011
H    -4.223331  1.767922  3.365586
H    -4.485614  -0.184314  4.783974
H    -5.745244  -0.196588  3.741965
O    2.129368  -0.541133  3.024463
H    3.005652  -0.972231  3.051240
24
Lattice="100 0 0 0 100 0 0 0 100" Properties=species:S:1:pos:R:3
N    1.109620  -0.209262  -0.928038
C    0.489182  0.282888  0.303839
C    1.297936  1.405093  0.955022
O    2.488744  1.589678  0.808827
H    2.101524  -0.378047  -0.739029
H    1.090922  0.523107  -1.639836
H    -0.498707  0.700354  0.053774
C    0.297542  -0.858039  1.338021
C    -1.040160  -1.607893  1.228690
C    -1.372280  -2.312596  -0.096135
C    -0.614588  -3.610320  -0.388422
N    0.832105  -3.393062  -0.524304
H    0.356855  -0.433815  2.351121
H    1.136779  -1.558557  1.229262
H    -1.848271  -0.890158  1.448381
H    -1.073835  -2.351758  2.042040
H    -1.231493  -1.619297  -0.940537
H    -2.445259  -2.560802  -0.085922
H    -1.074081  -4.069580  -1.286758
H    -0.779862  -4.319568  0.440825
H    1.282063  -4.211841  -0.932189
H    0.999452  -2.598741  -1.147417
O    0.525299  2.188501  1.761111
H    1.130673  2.840410  2.165549
24
Lattice="100 0 0 0 100 0 0 0 100" Properties=species:S:1:pos:R:3
N    1.154171  -0.532745  -0.023561
C    0.807234  0.123267  1.228482
C    1.970158  0.198171  2.227485
O    3.061119  -0.316540  2.092209
H    1.448900  -1.493750  0.156182
H    1.964766  -0.076456  -0.443083
H    0.575865  1.177469  0.999800
C    -0.487272  -0.470760  1.835515
C    -0.516163  -1.989684  2.059761
C    0.432231  -2.554178  3.128437
C    0.159052  -2.076692  4.558727
N    -1.196778  -2.443437  4.991343
H    -1.292826  -0.218621  1.131724
H    -0.713954  0.059210  2.770793
H    -0.328580  -2.502924  1.103819
H    -1.545709  -2.253340  2.341183
H    0.354575  -3.654823  3.108745
H    1.482392  -2.335341  2.882853
H    0.233942  -0.980473  4.609043
H    0.959109  -2.472385  5.214861
H    -1.405109  -2.040181  5.904138
H    -1.274250  -3.456232  5.096967
O    1.661178  0.973710  3.308818
H    2.462952  0.983003  3.866960
24
Lattice="100 0 0 0 100 0 0 0 100" Properties=species:S:1:pos:R:3
N    -0.572132  -1.217561  -0.036017
C    -0.213414  -0.418375  1.133154
C    1.300160  -0.261926  1.300615
O    2.135775  -1.041904  0.891893
H    -0.018732  -2.077750  -0.027252
H    -0.301165  -0.727602  -0.889858
H    -0.635253  0.591154  1.008516
C    -0.789390  -1.026168  2.435200
C    -2.272398  -0.730421  2.702289
C    -3.296000  -1.305293  1.712335
C    -3.301356  -2.830866  1.594941
N    -3.501376  -3.474885  2.902107
H    -0.214068  -0.634487  3.286879
H    -0.603672  -2.111643  2.419166
H    -2.406865  0.362622  2.752536
H    -2.502856  -1.115789  3.706192
H    -3.130727  -0.893993  0.706973
H    -4.299193  -0.968827  2.027177
H    -2.332314  -3.169235  1.200508
H    -4.057240  -3.116280  0.837415
H    -4.438965  -3.275944  3.255217
H    -3.436515  -4.488750  2.815059
O    1.624674  0.864908  1.997621
H    2.597375  0.853985  2.092310
24
Lattice="100 0 0 0 100 0 0 0 100" Properties=species:S:1:pos:R:3
N    1.238390  -0.748741  -0.365851
C    0.588802  -0.091599  0.763926
C    1.483032  0.039601  1.999698
O    2.481883  -0.611883  2.225681
H    2.024508  -0.182620  -0.687580
H    1.644954  -1.636721  -0.068410
H    0.337232  0.931796  0.446797
C    -0.748510  -0.775728  1.155444
C    -0.678303  -2.038731  2.024089
C    0.036416  -3.252120  1.417230
C    -0.222130  -4.549401  2.190158
N    -1.638099  -4.937759  2.118029
H    -1.260262  -0.996946  0.206941
H    -1.361122  -0.032043  1.684851
H    -1.710434  -2.339111  2.257441
H    -0.210510  -1.798206  2.994110
H    1.125066  -3.088098  1.393075
H    -0.283731  -3.389756  0.369782
H    0.023933  -4.392556  3.252358
H    0.471054  -5.329140  1.819754
H    -1.869570  -5.257638  1.176458
H    -1.830669  -5.718087  2.745036
O    1.013405  0.985115  2.864067
H    1.620383  0.975620  3.629896
24
Lattice="100 0 0 0 100 0 0 0 100" Properties=species:S:1:pos:R:3
N    -0.268744  0.332799  0.142962
C    0.049418  -0.067276  1.512506
C    1.528016  -0.406142  1.712968
O    2.315069  -0.681313  0.830681
H    0.201729  -0.291885  -0.514634
H    0.120931  1.258072  -0.040719
H    -0.173007  0.789589  2.165798
C    -0.831219  -1.241682  2.017445
C    -0.461042  -2.663157  1.568314
C    -0.543173  -2.978912  0.066452
C    -1.901850  -2.712640  -0.588051
N    -2.972039  -3.464410  0.083748
H    -1.862449  -1.002614  1.722908
H    -0.806360  -1.223909  3.116516
H    -1.136307  -3.347619  2.101325
H    0.555186  -2.906838  1.918624
H    -0.286225  -4.043670  -0.069547
H    0.231598  -2.428857  -0.490057
H    -1.814317  -2.933623  -1.670157
H    -2.145910  -1.643366  -0.509522
H    -3.882220  -3.209977  -0.298580
H    -2.859739  -4.466422  -0.079024
O    1.878475  -0.393570  3.030725
H    2.819347  -0.656054  3.062409
24
Lattice="100 0 0 0 100 0 0 0 100" Properties=species:S:1:pos:R:3
N    -0.236015  -0.380054  -0.293432
C    -0.693592  0.046574  1.036570
C    0.271462  1.040981  1.683168
O    0.052375  2.219938  1.871975
H    0.675517  -0.835796  -0.223626
H    -0.120278  0.426158  -0.908698
H    -1.631128  0.603918  0.901262
C    -0.957463  -1.174672  1.923878
C    -1.516371  -0.821681  3.304446
C    -1.721005  -2.035164  4.220829
C    -2.751712  -3.059076  3.733529
N    -4.068180  -2.437863  3.537595
H    -0.022075  -1.748901  2.031423
H    -1.661655  -1.811281  1.369809
H    -2.475108  -0.296143  3.182889
H    -0.836113  -0.119147  3.811941
H    -2.025238  -1.677198  5.218999
H    -0.761315  -2.556831  4.369767
H    -2.758915  -3.908383  4.444733
H    -2.436785  -3.474204  2.764040
H    -4.727766  -3.107744  3.143289
H    -4.457514  -2.139266  4.433248
O    1.474026  0.464982  1.995546
H    2.026118  1.185966  2.354397
24
Lattice="100 0 0 0 100 0 0 0 100" Properties=species:S:1:pos:R:3
N    0.318583  -0.361268  -0.228783
C    0.079254  -0.358891  1.211779
C    1.304802  -0.543012  2.108504
O    1.460154  -0.021161  3.193346
H    0.984718  0.366626  -0.486214
H    0.728809  -1.249939  -0.519485
H    -0.320479  0.627284  1.489060
C    -0.960128  -1.436892  1.596112
C    -2.318168  -1.283252  0.903972
C    -3.051332  0.020841  1.228008
C    -4.499895  0.044332  0.732050
N    -5.317344  -0.960390  1.428169
H    -1.090732  -1.409635  2.689009
H    -0.535848  -2.426147  1.357508
H    -2.955682  -2.127418  1.203801
H    -2.182201  -1.357082  -0.185438
H    -2.523343  0.877547  0.781051
H    -3.045035  0.193158  2.319587
H    -4.517724  -0.201764  -0.341388
H    -4.892533  1.075596  0.824746
H    -6.242007  -1.028854  1.004298
H    -5.464115  -0.683882  2.400126
O    2.225393  -1.399425  1.571298
H    2.936547  -1.471135  2.236934
24
Lattice="100 0 0 0 100 0 0 0 100" Properties=species:S:1:pos:R:3
N    0.468396  0.777082  -0.265313
C    -0.136366  0.840793  1.068701
C    0.833158  1.281208  2.166711
O    0.689959  2.242994  2.892894
H    1.248721  0.118212  -0.269651
H    0.844825  1.686493  -0.534620
H    -0.910531  1.619264  1.044241
C    -0.778714  -0.514601  1.409992
C    -1.453507  -0.597772  2.784369
C    -2.642076  0.349542  2.974356
C    -3.361831  0.134894  4.304796
N    -4.484107  1.070394  4.449588
H    -0.000550  -1.290956  1.339774
H    -1.506302  -0.725933  0.611825
H    -0.709801  -0.413858  3.578202
H    -1.791179  -1.636132  2.931804
H    -3.359127  0.202336  2.147153
H    -2.320462  1.400191  2.925360
H    -2.658903  0.331270  5.129588
H    -3.654172  -0.932230  4.388766
H    -5.212139  0.859752  3.765186
H    -4.915741  0.973736  5.368548
O    1.927403  0.463149  2.245885
H    2.483903  0.832570  2.958118
24
Lattice="100 0 0 0 100 0 0 0 100" Properties=species:S:1:pos:R:3
N    0.175905  0.041215  0.269009
C    -0.244535  -0.114405  1.673834
C    0.979294  -0.417015  2.539264
O    1.609565  -1.456123  2.522421
H    0.658103  -0.807428  -0.036958
H    0.849291  0.804547  0.182992
H    -0.671251  0.845602  1.997498
C    -1.310045  -1.213925  1.775591
C    -2.183797  -1.179936  3.039090
C    -1.488681  -1.435524  4.384049
C    -0.872049  -2.826596  4.533767
N    -0.274821  -2.976932  5.867644
H    -0.818465  -2.193086  1.663556
H    -1.957494  -1.086334  0.896167
H    -2.986910  -1.923532  2.909104
H    -2.690667  -0.202542  3.086922
H    -2.235821  -1.295933  5.183885
H    -0.710898  -0.682188  4.581310
H    -0.064567  -2.959812  3.800597
H    -1.644968  -3.587915  4.299985
H    -1.001774  -3.012952  6.583871
H    0.240289  -3.854491  5.932353
O    1.352730  0.653729  3.297621
H    2.153686  0.373367  3.783653
24
Lattice="100 0 0 0 100 0 0 0 100" Properties=species:S:1:pos:R:3
N    -0.575399  0.946054  0.819229
C    -0.014265  0.157129  1.922719
C    1.514729  0.181629  1.970023
O    2.187574  0.599246  2.890114
H    -0.239166  0.586062  -0.075622
H    -0.267779  1.917371  0.880856
H    -0.335766  0.624187  2.864517
C    -0.548161  -1.281006  1.866244
C    -0.071236  -2.163976  3.022272
C    -0.720601  -3.553744  3.049563
C    -0.390033  -4.454624  1.854838
N    1.058569  -4.665969  1.731603
H    -0.250993  -1.723691  0.902716
H    -1.646935  -1.209922  1.860051
H    -0.284389  -1.656963  3.976711
H    1.020914  -2.285790  2.971361
H    -1.816653  -3.454104  3.112978
H    -0.412607  -4.070134  3.974529
H    -0.733621  -3.980688  0.922718
H    -0.971464  -5.391998  1.956265
H    1.406373  -5.210204  2.522703
H    1.273665  -5.203961  0.892790
O    2.069566  -0.308733  0.821197
H    3.036106  -0.253317  0.946759
24
Lattice="100 0 0 0 100 0 0 0 100" Properties=species:S:1:pos:R:3
N    -0.363491  0.595597  0.179120
C    0.135644  0.112143  1.480048
C    1.649305  -0.089283  1.397083
O    2.208965  -0.986671  0.799253
H    -0.108332  -0.071734  -0.552825
H    0.082455  1.481379  -0.065516
H    -0.070971  0.896161  2.222490
C    -0.598642  -1.176306  1.869432
C    -0.520805  -1.567615  3.350823
C    0.869926  -1.939270  3.875058
C    0.833505  -2.507147  5.292667
N    2.192511  -2.770653  5.783089
H    -0.220352  -1.999208  1.241380
H    -1.651053  -1.019830  1.592448
H    -1.197997  -2.423675  3.503828
H    -0.934117  -0.748073  3.963346
H    1.538320  -1.065148  3.881053
H    1.332832  -2.677254  3.197930
H    0.171192  -3.397006  5.305721
H    0.374971  -1.768125  5.969025
H    2.166862  -3.118474  6.741629
H    2.633953  -3.501813  5.223052
O    2.332681  0.919975  2.012608
H    3.280987  0.732641  1.865626
24
Lattice="100 0 0 0 100 0 0 0 100" Properties=species:S:1:pos:R:3
N    -0.371704  0.345049  0.340947
C    -0.083315  0.009095  1.731286
C    1.425011  -0.041642  1.913071
O    2.235753  -0.187331  1.021418
H    -1.260297  -0.056476  0.045783
H    0.364586  -0.026531  -0.261407
H    -0.451164  0.817459  2.385555
C    -0.715112  -1.311247  2.256470
C    -0.189506  -2.586243  1.594221
C    -0.978819  -3.848081  1.966819
C    -0.931378  -4.237184  3.448410
N    0.451450  -4.437228  3.901636
H    -1.804365  -1.224060  2.100771
H    -0.559779  -1.353177  3.344386
H    0.865406  -2.732876  1.868590
H    -0.214111  -2.470371  0.499612
H    -0.598005  -4.693309  1.368729
H    -2.035880  -3.728771  1.676455
H    -1.582981  -5.120728  3.596142
H    -1.364362  -3.431338  4.060655
H    0.478101  -4.627657  4.902820
H    0.862301  -5.250474  3.440291
O    1.778023  0.063537  3.222166
H    2.749107  -0.037396  3.247450
24
Lattice="100 0 0 0 100 0 0 0 100" Properties=species:S:1:pos:R:3
N    -0.118296  0.481861  0.225779
C    -0.127701  0.406164  1.686432
C    1.225822  0.597628  2.372857
O    1.410184  1.211619  3.403271
H    0.540498  -0.197423  -0.157709
H    0.193417  1.401578  -0.085653
H    -0.757333  1.224144  2.066025
C    -0.735980  -0.931573  2.158282
C    -2.220774  -1.068216  1.818885
C    -2.789569  -2.439388  2.191066
C    -4.298667  -2.566170  1.965776
N    -5.046831  -1.667272  2.856544
H    -0.591692  -1.018329  3.246677
H    -0.159497  -1.754506  1.701586
H    -2.362330  -0.888907  0.742520
H    -2.792698  -0.288462  2.343739
H    -2.568598  -2.661681  3.250620
H    -2.282356  -3.225761  1.608230
H    -4.586079  -3.631110  2.067480
H    -4.535086  -2.275658  0.929986
H    -6.037407  -1.663780  2.615470
H    -4.984784  -1.994257  3.821907
O    2.240995  -0.033042  1.707093
H    3.043346  0.123098  2.241498
24
Lattice="100 0 0 0 100 0 0 0 100" Properties=species:S:1:pos:R:3
N    0.394039  0.271624  0.107890
C    0.237579  -0.137712  1.516109
C    1.608767  -0.149040  2.192022
O    2.487720  -0.964238  1.995195
H    1.035404  -0.370222  -0.364066
H    0.815765  1.200222  0.051218
H    -0.386918  0.620225  2.010361
C    -0.456259  -1.503505  1.586376
C    -1.066093  -1.877888  2.942344
C    -0.074385  -2.090122  4.091843
C    -0.713666  -2.720728  5.332846
N    -1.176490  -4.087665  5.053577
H    0.260346  -2.278401  1.268304
H    -1.252307  -1.475614  0.828344
H    -1.639651  -2.807300  2.815538
H    -1.798652  -1.106279  3.236434
H    0.384288  -1.136026  4.395229
H    0.757595  -2.730743  3.752246
H    -1.594109  -2.128504  5.629541
H    0.004181  -2.658866  6.173796
H    -0.378130  -4.711591  4.927636
H    -1.711402  -4.455517  5.839562
O    1.786625  0.933695  3.007907
H    2.703884  0.869621  3.340345
24
Lattice="100 0 0 0 100 0 0 0 100" Properties=species:S:1:pos:R:3
N    0.143267  -0.313969  -0.473680
C    0.107573  -0.041927  0.959657
C    1.448191  -0.258303  1.668403
O    2.377792  -0.914736  1.245919
H    0.504536  -1.253067  -0.645668
H    0.800536  0.320323  -0.929520
H    -0.142628  1.022791  1.082069
C    -1.006762  -0.848140  1.681888
C    -0.674929  -2.280738  2.122697
C    -0.340308  -3.280352  1.010188
C    -0.106368  -4.703720  1.521841
N    1.040845  -4.748748  2.439222
H    -1.868253  -0.842999  0.997295
H    -1.303778  -0.281278  2.575575
H    -1.546681  -2.662346  2.679769
H    0.149237  -2.272280  2.851189
H    0.571718  -2.964890  0.475774
H    -1.149024  -3.300285  0.262275
H    -0.007145  -5.379916  0.649860
H    -0.993250  -5.041334  2.082270
H    1.187185  -5.695783  2.787293
H    1.895373  -4.481739  1.947109
O    1.484306  0.372342  2.876888
H    2.348309  0.146884  3.274022
24
Lattice="100 0 0 0 100 0 0 0 100" Properties=species:S:1:pos:R:3
N    0.049556  -0.019421  -0.497412
C    0.196938  0.014642  0.954204
C    1.616707  -0.409000  1.287385
O    2.286195  -1.180772  0.631952
H    0.493481  -0.865031  -0.860957
H    -0.934189  -0.038204  -0.761759
H    0.065819  1.050886  1.305868
C    -0.770101  -0.887287  1.772033
C    -2.237103  -0.477315  1.629088
C    -3.216358  -1.407557  2.358923
C    -3.074537  -1.440857  3.884478
N    -3.232545  -0.100018  4.462421
H    -0.476092  -0.833607  2.831059
H    -0.630128  -1.931884  1.446321
H    -2.520183  -0.460488  0.564005
H    -2.362776  0.548027  2.008095
H    -3.108070  -2.436718  1.979348
H    -4.246425  -1.102254  2.108004
H    -2.071579  -1.801247  4.159064
H    -3.789589  -2.187425  4.282123
H    -4.192939  0.227050  4.346197
H    -3.050996  -0.115709  5.465398
O    2.054351  0.138891  2.454099
H    2.943411  -0.236047  2.607878
24
Lattice="100 0 0 0 100 0 0 0 100" Properties=species:S:1:pos:R:3
N    0.530133  -0.193653  0.065930
C    0.447869  -0.357053  1.513886
C    1.745889  -0.891091  2.128706
O    2.565713  -1.576182  1.552395
H    1.237933  0.504542  -0.165726
H    0.858848  -1.068223  -0.350295
H    0.251737  0.629013  1.962309
C    -0.704253  -1.301036  1.929292
C    -2.118236  -0.773727  1.639883
C    -2.621336  -0.985116  0.208039
C    -4.019869  -0.416280  -0.037039
N    -4.026242  1.048121  0.103789
H    -0.605783  -1.481566  3.009575
H    -0.548077  -2.277918  1.440065
H    -2.172013  0.297193  1.886606
H    -2.815923  -1.275469  2.330819
H    -2.638216  -2.063732  -0.020890
H    -1.911019  -0.531002  -0.499386
H    -4.720660  -0.821699  0.711201
H    -4.377085  -0.767512  -1.025145
H    -3.453896  1.471004  -0.628834
H    -4.969510  1.416743  -0.015290
O    1.881735  -0.525731  3.436000
H    2.708178  -0.943040  3.749258
24
Lattice="100 0 0 0 100 0 0 0 100" Properties=species:S:1:pos:R:3
N    0.813645  -0.802417  0.029420
C    0.191580  -0.215268  1.213423
C    1.286758  0.329984  2.118270
O    2.463653  0.400149  1.826703
H    1.739266  -0.394126  -0.107241
H    0.258132  -0.632751  -0.805377
H    -0.435868  0.670705  0.976402
C    -0.711204  -1.232057  1.942824
C    -1.890119  -1.689585  1.083732
C    -2.786425  -2.704830  1.796963
C    -3.965797  -3.199829  0.956233
N    -3.505528  -3.909975  -0.245440
H    -1.078098  -0.782254  2.876965
H    -0.089007  -2.099310  2.215117
H    -1.524607  -2.134737  0.148056
H    -2.496830  -0.811281  0.798878
H    -3.183020  -2.267905  2.728073
H    -2.179127  -3.573155  2.108654
H    -4.559305  -2.334634  0.619768
H    -4.631516  -3.804905  1.602894
H    -3.039841  -4.780649  0.015618
H    -4.296276  -4.170376  -0.834090
O    0.803387  0.773539  3.310931
H    1.577247  1.119779  3.795776
24
Lattice="100 0 0 0 100 0 0 0 100" Properties=species:S:1:pos:R:3
N    -0.509802  -0.252396  0.162968
C    -0.150431  0.114795  1.528191
C    1.289738  -0.262417  1.892087
O    1.925278  -1.170009  1.396403
H    0.096162  0.232273  -0.500344
H    -0.329309  -1.249390  0.024821
H    -0.237411  1.208223  1.625799
C    -1.092320  -0.529707  2.570951
C    -2.554607  -0.062849  2.522390
C    -3.427579  -0.711807  1.442935
C    -4.908591  -0.344880  1.559232
N    -5.491497  -0.847260  2.813702
H    -0.680656  -0.306613  3.566048
H    -1.039584  -1.626139  2.456913
H    -2.579702  1.033501  2.399441
H    -3.014678  -0.266925  3.500111
H    -3.327677  -1.810674  1.507679
H    -3.060743  -0.433645  0.446015
H    -5.435258  -0.702664  0.653183
H    -5.011195  0.752158  1.565795
H    -6.443595  -0.501989  2.931839
H    -5.555425  -1.866166  2.787455
O    1.795074  0.537833  2.874878
H    2.691393  0.198267  3.066068
24
Lattice="100 0 0 0 100 0 0 0 100" Properties=species:S:1:pos:R:3
N    0.462398  0.242812  -0.235143
C    -0.098539  0.140561  1.108958
C    0.760455  0.685956  2.251822
O    0.331733  1.219325  3.253948
H    0.630917  1.217083  -0.483938
H    1.364530  -0.232965  -0.281683
H    -1.018580  0.741351  1.140863
C    -0.456839  -1.326283  1.440052
C    -1.482018  -1.951837  0.487462
C    -2.868984  -1.307174  0.537877
C    -3.898810  -2.049958  -0.311388
N    -5.196279  -1.362249  -0.280491
H    -0.832004  -1.363871  2.474389
H    0.472150  -1.919430  1.421791
H    -1.567999  -3.020750  0.742161
H    -1.093004  -1.904639  -0.540536
H    -2.828955  -0.264760  0.188017
H    -3.220766  -1.270514  1.584414
H    -3.944386  -3.107391  0.020958
H    -3.557656  -2.066974  -1.358442
H    -5.866203  -1.833549  -0.888347
H    -5.590768  -1.393424  0.661039
O    2.096857  0.482459  2.046408
H    2.541253  0.830721  2.843398
24
Lattice="100 0 0 0 100 0 0 0 100" Properties=species:S:1:pos:R:3
N    0.454714  0.355156  -0.064864
C    0.034455  0.127912  1.319668
C    1.241200  -0.414175  2.071798
O    1.992013  -1.267025  1.644453
H    0.950889  -0.473185  -0.401079
H    -0.363803  0.482170  -0.660748
H    -0.239234  1.093867  1.770509
C    -1.157436  -0.851100  1.483312
C    -1.665989  -1.044476  2.913299
C    -2.925838  -1.911652  2.980503
C    -3.406186  -2.200354  4.405127
N    -2.416806  -2.992726  5.149439
H    -0.864355  -1.820802  1.048630
H    -1.971772  -0.457984  0.850965
H    -1.878026  -0.060968  3.366002
H    -0.889421  -1.504783  3.540399
H    -2.740787  -2.870945  2.465168
H    -3.746094  -1.427117  2.425862
H    -4.406610  -2.673026  4.354465
H    -3.537362  -1.248005  4.942929
H    -2.687337  -3.078553  6.128616
H    -2.371778  -3.942520  4.777078
O    1.376017  0.138406  3.305710
H    2.138726  -0.311383  3.720505
24
Lattice="100 0 0 0 100 0 0 0 100" Properties=species:S:1:pos:R:3
N    0.008492  -0.237321  0.231952
C    0.448090  -0.248567  1.622668
C    1.909792  -0.657942  1.650469
O    2.445866  -1.386693  0.841729
H    -1.008579  -0.251075  0.172203
H    0.366525  -1.067787  -0.243802
H    0.385722  0.773856  2.026366
C    -0.322184  -1.202585  2.582076
C    -1.824568  -0.916232  2.689422
C    -2.178650  0.460246  3.258230
C    -3.679582  0.644116  3.477186
N    -3.974394  1.997880  3.962100
H    0.132772  -1.133357  3.583078
H    -0.170774  -2.235319  2.230166
H    -2.269736  -1.698640  3.325017
H    -2.303155  -1.042484  1.702839
H    -1.829299  1.265461  2.594134
H    -1.651406  0.604261  4.217715
H    -4.047508  -0.162490  4.143965
H    -4.203463  0.515739  2.516620
H    -4.981054  2.137233  4.048153
H    -3.583871  2.133578  4.895886
O    2.560903  -0.151642  2.733745
H    3.467504  -0.513868  2.694278
24
Lattice="100 0 0 0 100 0 0 0 100" Properties=species:S:1:pos:R:3
N    -0.010376  0.104194  -0.204861
C    -0.008938  0.023326  1.251134
C    1.335869  -0.234307  1.947070
O    1.534376  -0.081824  3.135015
H    0.314982  -0.771175  -0.615183
H    0.632926  0.826948  -0.526068
H    -0.330619  1.001877  1.640589
C    -1.035566  -1.016222  1.752172
C    -0.729496  -2.463254  1.359182
C    -1.771128  -3.448451  1.895864
C    -1.542237  -4.896102  1.455195
N    -1.663777  -5.033673  -0.003636
H    -2.012265  -0.717180  1.343315
H    -1.097994  -0.931302  2.847111
H    0.264032  -2.754035  1.741150
H    -0.685681  -2.570965  0.265538
H    -2.778381  -3.130820  1.572560
H    -1.784811  -3.414548  2.997280
H    -2.230028  -5.553538  2.022039
H    -0.520302  -5.201437  1.730689
H    -1.404068  -5.974331  -0.298945
H    -2.634212  -4.897909  -0.291335
O    2.310627  -0.668061  1.095288
H    3.099026  -0.809395  1.655177
24
Lattice="100 0 0 0 100 0 0 0 100" Properties=species:S:1:pos:R:3
N    0.373979  -0.984130  -0.320752
C    0.075410  -0.267276  0.915519
C    1.321119  0.311705  1.593012
O    2.464372  -0.046838  1.394574
H    0.682867  -0.324899  -1.035830
H    1.169783  -1.607114  -0.169010
H    -0.576865  0.583515  0.668416
C    -0.703793  -1.152494  1.916704
C    0.058616  -2.393602  2.393175
C    -0.735429  -3.320568  3.327595
C    -0.896519  -2.855399  4.778433
N    -1.776150  -1.682637  4.903856
H    -1.622929  -1.467266  1.399159
H    -1.005906  -0.548400  2.781229
H    0.991142  -2.093566  2.900416
H    0.366255  -2.983980  1.515782
H    -0.230495  -4.298712  3.357575
H    -1.732822  -3.517315  2.895584
H    0.091570  -2.568863  5.172946
H    -1.234360  -3.721365  5.381914
H    -2.728358  -1.928174  4.627487
H    -1.828761  -1.380453  5.876752
O    1.005860  1.292633  2.485695
H    1.851391  1.573009  2.887327
24
Lattice="100 0 0 0 100 0 0 0 100" Properties=species:S:1:pos:R:3
N    0.370764  0.166071  0.023168
C    0.296215  -0.069725  1.466412
C    1.538190  -0.858679  1.855208
O    1.975779  -1.804909  1.233780
H    0.583915  -0.715696  -0.448182
H    -0.533033  0.487130  -0.324842
H    0.334812  0.899701  1.985873
C    -0.969850  -0.833642  1.934394
C    -1.112500  -1.021134  3.446953
C    -2.446151  -1.660618  3.840542
C    -2.589833  -1.876780  5.345833
N    -3.903040  -2.450607  5.666869
H    -0.988165  -1.811012  1.425448
H    -1.835687  -0.266035  1.554847
H    -1.010209  -0.044278  3.948843
H    -0.284845  -1.641483  3.826810
H    -2.550991  -2.631438  3.325066
H    -3.286167  -1.038223  3.494134
H    -2.518738  -0.904946  5.859383
H    -1.734554  -2.484353  5.705945
H    -3.979885  -3.394422  5.284304
H    -4.018086  -2.540050  6.676389
O    2.099936  -0.410430  3.009617
H    2.857339  -1.002912  3.187187
24
Lattice="100 0 0 0 100 0 0 0 100" Properties=species:S:1:pos:R:3
N    0.378716  0.066392  0.149694
C    -0.087464  0.085068  1.532407
C    0.971381  0.246966  2.632933
O    0.725179  0.544310  3.783720
H    1.061333  -0.678857  0.011223
H    0.859946  0.936322  -0.076870
H    -0.741185  0.962658  1.652031
C    -0.946620  -1.158729  1.850529
C    -0.201848  -2.493412  1.773486
C    -1.095378  -3.682167  2.137427
C    -0.376041  -5.032740  2.118275
N    0.697788  -5.079220  3.121329
H    -1.787096  -1.153402  1.140286
H    -1.368310  -1.029128  2.858250
H    0.669833  -2.489677  2.444877
H    0.190475  -2.650439  0.754847
H    -1.951669  -3.732548  1.445319
H    -1.528871  -3.520694  3.140368
H    0.089192  -5.181664  1.130821
H    -1.128562  -5.837074  2.235423
H    0.301802  -5.073910  4.062708
H    1.230806  -5.944280  3.037159
O    2.242347  0.008814  2.196323
H    2.811173  0.110715  2.984336
24
Lattice="100 0 0 0 100 0 0 0 100" Properties=species:S:1:pos:R:3
N    -0.301843  -0.434181  -0.204348
C    -0.339779  -0.025856  1.212773
C    1.091551  0.059127  1.742947
O    1.802456  -0.885204  2.027470
H    0.179319  -1.332557  -0.289540
H    0.232506  0.239188  -0.755895
H    -0.781622  0.980180  1.251168
C    -1.210589  -1.002109  2.010150
C    -1.679690  -0.501513  3.386022
C    -0.605750  -0.299774  4.464771
C    0.080770  -1.585828  4.924537
N    1.130640  -1.279471  5.909081
H    -0.674296  -1.959246  2.102999
H    -2.092649  -1.196734  1.383360
H    -2.429067  -1.215482  3.764861
H    -2.221843  0.447757  3.245949
H    -1.062281  0.179531  5.343774
H    0.159968  0.412986  4.115417
H    0.458707  -2.143152  4.048522
H    -0.663667  -2.230515  5.418315
H    1.513071  -2.144012  6.293340
H    1.910361  -0.816218  5.438184
O    1.541908  1.348713  1.779200
H    2.478767  1.300166  2.054393
24
Lattice="100 0 0 0 100 0 0 0 100" Properties=species:S:1:pos:R:3
N    -1.226986  1.178518  0.392450
C    -0.360227  0.490633  1.338629
C    1.111557  0.442083  0.901380
O    1.560212  0.917542  -0.120606
H    -1.194387  0.708237  -0.513666
H    -0.868953  2.117847  0.216498
H    -0.346447  1.085420  2.268381
C    -0.937881  -0.888964  1.730186
C    -1.215898  -1.870774  0.583901
C    0.015491  -2.408460  -0.151927
C    -0.334156  -3.512416  -1.149028
N    0.864125  -3.974696  -1.860215
H    -1.885123  -0.684570  2.248761
H    -0.263898  -1.354625  2.463272
H    -1.911346  -1.411802  -0.138158
H    -1.770981  -2.720734  1.013515
H    0.737869  -2.801374  0.584612
H    0.537743  -1.610106  -0.699567
H    -1.031868  -3.112387  -1.901802
H    -0.878681  -4.318498  -0.615506
H    1.503261  -4.438751  -1.212891
H    0.617401  -4.667326  -2.567055
O    1.902643  -0.162455  1.835045
H    2.812534  -0.115591  1.482281
24
Lattice="100 0 0 0 100 0 0 0 100" Properties=species:S:1:pos:R:3
N    0.929609  0.206319  0.438603
C    1.050855  -0.636406  1.632712
C    2.345307  -1.450002  1.680533
O    3.189844  -1.386736  2.549736
H    1.711507  0.859177  0.377198
H    0.954249  -0.368718  -0.405090
H    1.102796  0.031065  2.503613
C    -0.182431  -1.545988  1.751686
C    -0.202489  -2.467123  2.980301
C    -0.148526  -1.765123  4.344992
C    -1.309933  -0.806586  4.606823
N    -1.204208  -0.227873  5.951608
H    -0.247606  -2.163070  0.841843
H    -1.060682  -0.884515  1.738393
H    0.636462  -3.178532  2.918802
H    -1.115065  -3.081939  2.924412
H    0.799210  -1.220500  4.470521
H    -0.149551  -2.540981  5.128899
H    -2.265362  -1.339879  4.419168
H    -1.277045  0.029301  3.891139
H    -1.300456  -0.956734  6.660346
H    -1.957622  0.439195  6.117390
O    2.473790  -2.276159  0.596971
H    3.329344  -2.732595  0.711366
24
Lattice="100 0 0 0 100 0 0 0 100" Properties=species:S:1:pos:R:3
N    0.312265  0.135562  -0.198632
C    0.058484  -0.040123  1.232135
C    1.225161  0.316489  2.153901
O    1.139426  0.940451  3.191021
H    1.133212  -0.402897  -0.479078
H    0.513360  1.112435  -0.411732
H    -0.751937  0.644900  1.520751
C    -0.394610  -1.483611  1.533965
C    -1.752192  -1.817811  0.911247
C    -2.124884  -3.303184  0.996722
C    -2.241123  -3.874791  2.413868
N    -3.216353  -3.122821  3.214332
H    -0.436272  -1.611834  2.625781
H    0.380222  -2.176340  1.162201
H    -1.741974  -1.510853  -0.144013
H    -2.527685  -1.220404  1.413438
H    -1.385307  -3.906049  0.444138
H    -3.084431  -3.456356  0.473862
H    -1.269667  -3.801300  2.926592
H    -2.466072  -4.956726  2.334790
H    -4.157228  -3.246929  2.837152
H    -3.239993  -3.468949  4.172965
O    2.417992  -0.170203  1.691645
H    3.083432  0.087030  2.358371
24
Lattice="100 0 0 0 100 0 0 0 100" Properties=species:S:1:pos:R:3
N    0.439550  -0.458784  0.403043
C    0.211959  -0.063273  1.788853
C    1.495597  0.058707  2.616157
O    2.574450  -0.413568  2.326251
H    1.056167  -1.272148  0.362852
H    0.936846  0.283766  -0.089551
H    -0.243982  0.938431  1.771874
C    -0.799773  -0.989368  2.514314
C    -0.279722  -2.334672  3.048857
C    0.268655  -3.346202  2.031898
C    -0.720269  -3.761032  0.943006
N    -0.104476  -4.745748  0.044225
H    -1.628209  -1.142725  1.808424
H    -1.211159  -0.430058  3.366630
H    -1.111060  -2.803747  3.600344
H    0.499323  -2.145709  3.804783
H    0.578341  -4.247633  2.587898
H    1.190082  -2.973431  1.559430
H    -0.990461  -2.887285  0.332682
H    -1.656028  -4.114264  1.424508
H    0.076416  -5.619668  0.540592
H    -0.734424  -4.973726  -0.724589
O    1.288397  0.765752  3.765556
H    2.144251  0.769168  4.237291
24
Lattice="100 0 0 0 100 0 0 0 100" Properties=species:S:1:pos:R:3
N    0.162034  0.273914  0.071944
C    0.620140  0.001624  1.440694
C    2.043203  -0.558161  1.478508
O    3.016863  0.015776  1.921270
H    0.161765  -0.586452  -0.478645
H    0.792490  0.926880  -0.394905
H    0.679583  0.964618  1.967594
C    -0.381246  -0.908034  2.162028
C    -0.024293  -1.181267  3.626697
C    -0.990132  -2.134792  4.340369
C    -2.409301  -1.591647  4.512135
N    -3.237651  -2.549324  5.255086
H    -0.458149  -1.862521  1.615992
H    -1.360910  -0.416557  2.077632
H    0.024452  -0.225529  4.175487
H    0.988891  -1.609807  3.682830
H    -0.581740  -2.364463  5.338851
H    -1.042280  -3.096002  3.805089
H    -2.879717  -1.450689  3.527501
H    -2.352967  -0.586766  4.979955
H    -2.895322  -2.646593  6.212293
H    -4.198964  -2.215895  5.324339
O    2.124865  -1.796874  0.902904
H    3.068497  -2.045255  0.939639
24
Lattice="100 0 0 0 100 0 0 0 100" Properties=species:S:1:pos:R:3
N    0.338743  -0.300760  -0.190067
C    -0.108509  -0.091112  1.189204
C    1.109806  0.343442  1.990844
O    2.204641  -0.175746  1.915331
H    -0.376669  -0.805175  -0.714374
H    1.178692  -0.883609  -0.182387
H    -0.836221  0.734038  1.204286
C    -0.752648  -1.332971  1.858462
C    -1.322968  -1.110917  3.260684
C    -2.024771  -2.353049  3.816376
C    -2.688625  -2.134506  5.178416
N    -3.791173  -1.166800  5.082615
H    -0.004494  -2.142842  1.867798
H    -1.562275  -1.663177  1.185874
H    -2.033713  -0.271098  3.251073
H    -0.517279  -0.819117  3.953936
H    -1.303599  -3.181646  3.906238
H    -2.790313  -2.697793  3.098411
H    -1.947117  -1.721310  5.880278
H    -2.994827  -3.116966  5.587822
H    -4.579013  -1.577496  4.579351
H    -4.137084  -0.921724  6.009746
O    0.837020  1.369289  2.839817
H    1.666758  1.541421  3.327768
24
Lattice="100 0 0 0 100 0 0 0 100" Properties=species:S:1:pos:R:3
N    0.443204  -0.048959  -0.284021
C    -0.098003  0.089197  1.074156
C    0.987203  -0.005705  2.148086
O    1.349747  0.900157  2.869921
H    0.898120  -0.956943  -0.393153
H    1.151930  0.663434  -0.462905
H    -0.503263  1.106749  1.167851
C    -1.223732  -0.926519  1.301510
C    -1.899471  -0.799775  2.670771
C    -3.103967  -1.728560  2.865282
C    -2.759252  -3.218398  2.879669
N    -3.961202  -4.019852  3.140421
H    -0.813560  -1.939245  1.165902
H    -1.959443  -0.773238  0.497460
H    -2.229531  0.241728  2.810735
H    -1.163181  -0.990571  3.469867
H    -3.857586  -1.547617  2.082745
H    -3.591014  -1.474480  3.821693
H    -1.937659  -3.387880  3.606327
H    -2.372334  -3.523954  1.895956
H    -3.746579  -5.015880  3.096275
H    -4.309711  -3.840195  4.083372
O    1.563007  -1.246955  2.189598
H    2.261344  -1.192347  2.869868
24
Lattice="100 0 0 0 100 0 0 0 100" Properties=species:S:1:pos:R:3
N    0.310712  0.046919  -0.061503
C    -0.346772  0.151735  1.243449
C    0.676011  0.705383  2.222214
O    1.843588  0.377324  2.262604
H    -0.242140  -0.545960  -0.681280
H    1.219574  -0.405386  0.060576
H    -1.167091  0.879361  1.164125
C    -0.905936  -1.192531  1.787912
C    -1.655854  -1.153644  3.124398
C    -2.908271  -0.270961  3.134876
C    -3.765835  -0.448385  4.391263
N    -4.322809  -1.806692  4.469035
H    -0.063048  -1.898274  1.854738
H    -1.580154  -1.583418  1.007047
H    -0.976767  -0.825075  3.928330
H    -1.954266  -2.179817  3.383001
H    -3.526945  -0.496742  2.247352
H    -2.633672  0.791448  3.053733
H    -4.534723  0.347987  4.414213
H    -3.135351  -0.298791  5.281994
H    -4.765933  -1.963965  5.373498
H    -5.050831  -1.931530  3.764143
O    0.132170  1.598355  3.094263
H    0.855754  1.853706  3.700201
24
Lattice="100 0 0 0 100 0 0 0 100" Properties=species:S:1:pos:R:3
N    0.092317  -0.084078  0.244406
C    -0.239363  -0.668218  1.539901
C    0.879318  -0.721330  2.582619
O    0.713569  -0.661404  3.783467
H    0.871470  -0.585887  -0.183741
H    0.389907  0.885429  0.349074
H    -1.020142  -0.047109  2.002802
C    -0.792035  -2.100773  1.366401
C    -2.074352  -2.178961  0.525539
C    -3.269174  -1.383727  1.066363
C    -3.717969  -1.779595  2.473063
N    -4.901072  -1.005985  2.870152
H    -0.957157  -2.529364  2.365546
H    -0.010835  -2.717901  0.893010
H    -2.351827  -3.242140  0.438646
H    -1.853427  -1.829699  -0.492441
H    -4.115561  -1.524629  0.373301
H    -3.056638  -0.303830  1.052593
H    -2.924002  -1.552028  3.200665
H    -3.866795  -2.879160  2.507127
H    -5.700599  -1.254287  2.285399
H    -5.166337  -1.221873  3.830941
O    2.115603  -0.880935  2.022023
H    2.738222  -0.940545  2.772307
24
Lattice="100 0 0 0 100 0 0 0 100" Properties=species:S:1:pos:R:3
N    0.286358  -0.669349  -0.036607
C    -0.024778  -0.210586  1.318060
C    1.197703  0.368145  2.034578
O    2.307664  -0.123909  2.038295
H    1.051188  -1.346715  0.007824
H    0.626979  0.107466  -0.605021
H    -0.780216  0.585876  1.246073
C    -0.601018  -1.383066  2.132635
C    -1.055848  -1.016410  3.548605
C    -1.782887  -2.136515  4.309120
C    -0.909170  -3.273618  4.848842
N    -0.358914  -4.119224  3.779201
H    0.142129  -2.191773  2.176831
H    -1.452144  -1.770352  1.551920
H    -1.727114  -0.143642  3.492229
H    -0.192196  -0.688441  4.150848
H    -2.579907  -2.561211  3.673215
H    -2.301093  -1.689537  5.171946
H    -1.502758  -3.840136  5.593913
H    -0.056883  -2.839901  5.396040
H    0.259921  -4.830135  4.168924
H    -1.111218  -4.619887  3.303455
O    0.911480  1.532635  2.688718
H    1.742987  1.805288  3.125263
24
Lattice="100 0 0 0 100 0 0 0 100" Properties=species:S:1:pos:R:3
N    -0.571934  -0.116805  -0.029438
C    -0.055420  -0.250892  1.346057
C    1.472393  -0.215853  1.309935
O    2.192427  -1.112556  0.918515
H    -0.194453  -0.869033  -0.610563
H    -0.255450  0.760960  -0.445026
H    -0.410881  0.619410  1.915885
C    -0.592500  -1.538987  1.980698
C    -0.531354  -1.601869  3.512043
C    0.872581  -1.644137  4.124593
C    0.872368  -1.832609  5.643467
N    0.239592  -0.691759  6.322333
H    -0.057941  -2.396486  1.539930
H    -1.641414  -1.617141  1.660446
H    -1.074546  -2.506165  3.832085
H    -1.087789  -0.755534  3.941913
H    1.422394  -0.715381  3.894973
H    1.456981  -2.458155  3.667164
H    1.910330  -2.027544  5.977364
H    0.287889  -2.731679  5.896136
H    0.155566  -0.870506  7.322653
H    0.821809  0.141822  6.226039
O    1.965339  1.001079  1.693687
H    2.933825  0.946636  1.571280
24
Lattice="100 0 0 0 100 0 0 0 100" Properties=species:S:1:pos:R:3
N    0.740463  -0.596529  -0.125521
C    -0.113055  -0.192250  0.994312
C    0.798701  0.306137  2.104520
O    1.829708  -0.234744  2.446123
H    0.198415  -1.143999  -0.794753
H    1.486354  -1.200452  0.227356
H    -0.738984  0.649663  0.666838
C    -1.020382  -1.325075  1.550864
C    -1.923876  -0.971878  2.738755
C    -2.986565  0.091515  2.444730
C    -3.840470  0.457487  3.660897
N    -3.018810  1.071404  4.714085
H    -0.361765  -2.163377  1.826930
H    -1.636623  -1.674321  0.704875
H    -1.318941  -0.644639  3.596582
H    -2.429434  -1.894302  3.068233
H    -3.652697  -0.258305  1.638927
H    -2.510997  1.012234  2.068101
H    -4.289024  -0.456763  4.081839
H    -4.681210  1.095510  3.324580
H    -2.643477  1.963907  4.388959
H    -3.583768  1.274929  5.538079
O    0.311752  1.419818  2.716049
H    0.929108  1.614723  3.448768
24
Lattice="100 0 0 0 100 0 0 0 100" Properties=species:S:1:pos:R:3
N    -0.070496  -0.265199  -0.403674
C    -0.038749  0.004517  1.029197
C    1.372531  0.042757  1.623829
O    2.371322  -0.418091  1.112795
H    0.467687  -1.106354  -0.616443
H    0.393951  0.491452  -0.907138
H    -0.469863  1.005499  1.183559
C    -0.922958  -0.982549  1.835831
C    -0.341957  -2.369678  2.146917
C    -0.047580  -3.275295  0.945992
C    0.252679  -4.715775  1.358393
N    0.576594  -5.537693  0.186053
H    -1.857719  -1.084348  1.264746
H    -1.178593  -0.498890  2.789263
H    -1.066103  -2.880284  2.803269
H    0.573852  -2.261956  2.752271
H    0.818121  -2.905821  0.376130
H    -0.909890  -3.267035  0.257333
H    -0.598233  -5.101912  1.956647
H    1.130971  -4.726010  2.023053
H    0.842233  -6.480465  0.470145
H    -0.243068  -5.637143  -0.414829
O    1.387896  0.656733  2.843343
H    2.312638  0.610980  3.156005
24
Lattice="100 0 0 0 100 0 0 0 100" Properties=species:S:1:pos:R:3
N    -0.783564  0.390267  0.953390
C    0.397444  -0.248956  1.520905
C    1.517932  -0.470220  0.504160
O    1.364311  -0.621074  -0.690300
H    -1.045034  -0.091429  0.089979
H    -0.572430  1.352021  0.686610
H    0.794702  0.401902  2.311890
C    0.022174  -1.621388  2.132700
C    -0.918627  -1.533173  3.346195
C    -0.227517  -1.483825  4.715877
C    0.650803  -0.260000  4.981173
N    1.163935  -0.294446  6.356709
H    0.941584  -2.162700  2.404239
H    -0.453545  -2.206405  1.329828
H    -1.577647  -2.413700  3.337861
H    -1.581000  -0.663726  3.213269
H    0.384884  -2.387570  4.864632
H    -1.009256  -1.519128  5.494047
H    0.075317  0.657645  4.739188
H    1.525579  -0.271313  4.312805
H    1.792929  0.490137  6.526820
H    0.395908  -0.200677  7.023256
O    2.744706  -0.508906  1.100190
H    3.386757  -0.699629  0.388316
24
Lattice="100 0 0 0 100 0 0 0 100" Properties=species:S:1:pos:R:3
N    0.230457  -1.103120  -0.720104
C    0.182967  -0.148883  0.396822
C    1.558262  0.043245  1.031482
O    2.506861  -0.701102  0.883632
H    1.019285  -1.737915  -0.570909
H    0.445592  -0.604462  -1.583431
H    -0.130760  0.828923  0.003049
C    -0.857360  -0.523473  1.487694
C    -0.508632  -1.688245  2.428637
C    -0.320855  -3.091016  1.825698
C    -1.571339  -3.782019  1.273212
N    -2.216157  -3.029159  0.189197
H    -1.797096  -0.737824  0.963633
H    -1.016731  0.373224  2.104975
H    -1.308308  -1.742545  3.185681
H    0.406935  -1.434787  2.989575
H    0.077954  -3.742191  2.619471
H    0.461011  -3.075365  1.051297
H    -2.302730  -3.898996  2.092098
H    -1.274090  -4.807840  0.976321
H    -2.853694  -3.626229  -0.335468
H    -1.516797  -2.660884  -0.462712
O    1.606456  1.142447  1.832521
H    2.502471  1.154237  2.222505
24
Lattice="100 0 0 0 100 0 0 0 100" Properties=species:S:1:pos:R:3
N    0.560345  -0.534499  -0.284767
C    0.663359  -0.281672  1.154705
C    1.989877  -0.779953  1.732306
O    2.459968  -1.885742  1.552671
H    0.719122  -1.528942  -0.462917
H    1.294595  -0.033167  -0.786825
H    0.609064  0.804695  1.315126
C    -0.512042  -0.955673  1.882200
C    -0.535468  -0.730403  3.397423
C    -1.721045  -1.383085  4.127435
C    -3.050982  -0.624745  4.077467
N    -3.609147  -0.546598  2.719476
H    -0.466499  -2.038279  1.674160
H    -1.435654  -0.575514  1.428741
H    -0.533461  0.352149  3.609849
H    0.394404  -1.123825  3.838474
H    -1.459652  -1.499692  5.190710
H    -1.870329  -2.409217  3.747303
H    -2.883809  0.408151  4.422619
H    -3.739984  -1.090801  4.810087
H    -3.867744  -1.478363  2.390328
H    -4.465749  0.007088  2.717514
O    2.619162  0.168137  2.486395
H    3.439786  -0.251016  2.814310
24
Lattice="100 0 0 0 100 0 0 0 100" Properties=species:S:1:pos:R:3
N    -0.464966  -0.101270  0.038784
C    0.063387  0.104258  1.381236
C    1.591513  0.046664  1.449339
O    2.308029  -0.544017  0.667587
H    -0.149923  0.645406  -0.581348
H    -0.077860  -0.964858  -0.348207
H    -0.237781  1.104464  1.728106
C    -0.498449  -0.949275  2.363399
C    -2.027295  -0.973448  2.495620
C    -2.658482  0.319352  3.046959
C    -3.221276  1.250238  1.970779
N    -3.706728  2.499474  2.571420
H    -0.047053  -0.773568  3.351473
H    -0.147546  -1.940984  2.032212
H    -2.274749  -1.814187  3.160176
H    -2.472397  -1.215220  1.519023
H    -1.929552  0.880058  3.654429
H    -3.479447  0.058832  3.735116
H    -3.992565  0.696259  1.398490
H    -2.437502  1.508208  1.244499
H    -4.067608  3.125804  1.851682
H    -4.486669  2.309174  3.203247
O    2.079433  0.729267  2.524286
H    3.048546  0.604013  2.507942
24
Lattice="100 0 0 0 100 0 0 0 100" Properties=species:S:1:pos:R:3
N    0.508053  -0.605734  0.535978
C    -0.232654  -0.294501  1.761378
C    0.570495  0.745706  2.524930
O    1.779286  0.745004  2.632809
H    1.493049  -0.745346  0.772582
H    0.166066  -1.481632  0.139418
H    -1.194014  0.161575  1.483064
C    -0.491966  -1.522559  2.676612
C    -1.330133  -1.298543  3.942255
C    -2.744706  -0.739917  3.719258
C    -3.631032  -1.552825  2.771360
N    -3.744455  -2.951338  3.207912
H    0.487509  -1.939415  2.958343
H    -0.980218  -2.284536  2.048393
H    -0.795785  -0.626965  4.631845
H    -1.407005  -2.267196  4.456090
H    -2.694798  0.293551  3.344424
H    -3.245965  -0.670592  4.699627
H    -3.192296  -1.560467  1.761031
H    -4.604421  -1.032823  2.677215
H    -4.221203  -3.002419  4.109774
H    -4.311390  -3.487701  2.551675
O    -0.220360  1.679051  3.122233
H    0.385625  2.263910  3.618769
24
Lattice="100 0 0 0 100 0 0 0 100" Properties=species:S:1:pos:R:3
N    -0.430003  1.009533  1.691174
C    -0.034212  -0.124585  2.523368
C    1.448761  -0.199719  2.893513
O    1.885772  -0.545821  3.971668
H    0.099419  1.010289  0.818267
H    -0.226150  1.891564  2.160602
H    -0.561091  -0.041091  3.485476
C    -0.442907  -1.458019  1.862492
C    -1.957162  -1.635912  1.741807
C    -2.341348  -2.953164  1.063745
C    -3.849876  -3.154579  0.897428
N    -4.426941  -2.151826  -0.008702
H    -0.011236  -2.284190  2.449545
H    0.025144  -1.509325  0.864476
H    -2.389103  -0.793194  1.187355
H    -2.404589  -1.605230  2.750031
H    -1.939142  -3.804075  1.638165
H    -1.862708  -3.010630  0.069633
H    -4.340409  -3.034832  1.876444
H    -4.035062  -4.199604  0.579461
H    -4.112799  -2.317595  -0.966034
H    -5.444000  -2.221091  -0.021798
O    2.264755  0.146661  1.852063
H    3.176500  0.032913  2.183035
24
Lattice="100 0 0 0 100 0 0 0 100" Properties=species:S:1:pos:R:3
N    -0.073403  0.496084  0.364114
C    0.067065  -0.148401  1.671751
C    1.482244  -0.682349  1.897905
O    2.138139  -1.291037  1.077282
H    0.244372  -0.149907  -0.362613
H    0.540585  1.309833  0.304967
H    -0.137872  0.603759  2.447171
C    -0.982385  -1.272270  1.794265
C    -1.081495  -1.969769  3.160846
C    -0.144812  -3.166740  3.356158
C    -0.293885  -3.816040  4.730123
N    0.664933  -4.916639  4.894261
H    -0.789800  -2.016388  1.003673
H    -1.938946  -0.793740  1.543165
H    -2.118662  -2.315186  3.294091
H    -0.909167  -1.232420  3.962911
H    0.908252  -2.881246  3.227556
H    -0.353458  -3.916861  2.573588
H    -1.351886  -4.116944  4.875231
H    -0.074045  -3.067318  5.507748
H    0.582011  -5.328536  5.823750
H    0.462080  -5.664675  4.229150
O    1.951742  -0.386933  3.144445
H    2.841881  -0.788128  3.202169
24
Lattice="100 0 0 0 100 0 0 0 100" Properties=species:S:1:pos:R:3
N    0.104375  -0.376146  -0.279751
C    0.116315  -0.326303  1.181053
C    1.495689  -0.273592  1.841003
O    1.774783  0.373675  2.828847
H    0.650755  -1.172597  -0.610643
H    0.534659  0.460165  -0.673720
H    -0.382264  0.603012  1.494337
C    -0.665992  -1.518327  1.773529
C    -2.160852  -1.468240  1.442082
C    -2.931342  -2.734844  1.831479
C    -2.971942  -3.021917  3.332834
N    -3.778919  -4.217874  3.605882
H    -0.509371  -1.527117  2.862218
H    -0.225076  -2.452622  1.385870
H    -2.271359  -1.294561  0.362713
H    -2.609344  -0.593617  1.943468
H    -2.508416  -3.612055  1.316380
H    -3.967749  -2.639479  1.465705
H    -3.322989  -2.111346  3.861490
H    -1.955941  -3.224626  3.704203
H    -3.769225  -4.438837  4.601542
H    -4.755031  -4.050763  3.356351
O    2.406514  -1.073047  1.208485
H    3.231658  -0.993752  1.724931
24
Lattice="100 0 0 0 100 0 0 0 100" Properties=species:S:1:pos:R:3
N    0.016516  -0.211734  0.271730
C    -0.145244  -0.256759  1.736073
C    0.999422  -1.066619  2.343436
O    1.167659  -2.266827  2.228059
H    0.010805  -1.163999  -0.100818
H    0.918131  0.197852  0.021844
H    -0.063916  0.775121  2.107381
C    -1.530312  -0.819792  2.077050
C    -1.987338  -0.649531  3.535273
C    -1.316685  -1.518294  4.613963
C    -1.749970  -2.987037  4.672858
N    -1.478804  -3.716684  3.428183
H    -1.578202  -1.880730  1.794305
H    -2.228875  -0.277381  1.423015
H    -3.071455  -0.843597  3.567892
H    -1.867503  0.409938  3.817827
H    -1.549818  -1.079984  5.597154
H    -0.219148  -1.466651  4.535515
H    -2.837694  -3.026805  4.851227
H    -1.272077  -3.440129  5.565433
H    -0.490327  -3.650918  3.176227
H    -1.696935  -4.706148  3.539959
O    1.899682  -0.270166  2.990973
H    2.617304  -0.863163  3.290593
24
Lattice="100 0 0 0 100 0 0 0 100" Properties=species:S:1:pos:R:3
N    -0.460768  0.859771  0.939136
C    -0.356274  -0.200630  1.931686
C    1.042310  -0.678683  2.332927
O    1.260475  -1.468139  3.232262
H    0.000268  0.588555  0.069876
H    -0.000213  1.709790  1.261400
H    -0.784684  0.175431  2.875792
C    -1.182118  -1.433858  1.504103
C    -2.697559  -1.205387  1.482176
C    -3.346275  -0.769374  2.805993
C    -3.098412  -1.666154  4.029948
N    -1.851358  -1.338890  4.742213
H    -0.929546  -2.270854  2.169970
H    -0.847840  -1.740437  0.498451
H    -3.167284  -2.144931  1.148079
H    -2.934722  -0.452512  0.716458
H    -4.432344  -0.718944  2.630190
H    -3.036975  0.253966  3.069624
H    -3.169558  -2.730222  3.724151
H    -3.917743  -1.499164  4.743734
H    -1.877354  -1.718182  5.687812
H    -1.026281  -1.744694  4.297646
O    2.043744  -0.136026  1.584759
H    2.870335  -0.519529  1.938106
24
Lattice="100 0 0 0 100 0 0 0 100" Properties=species:S:1:pos:R:3
N    0.537377  -0.271306  -0.327726
C    0.353701  -0.172319  1.116192
C    1.614273  -0.200727  1.993107
O    1.647779  0.133307  3.159384
H    1.045648  -1.121643  -0.570238
H    1.102816  0.504609  -0.670898
H    -0.102015  0.807156  1.327539
C    -0.634735  -1.242143  1.631008
C    -0.164764  -2.689787  1.465220
C    -1.169334  -3.699487  2.025528
C    -0.716110  -5.149622  1.869465
N    -1.730938  -6.072778  2.393515
H    -1.577739  -1.091886  1.085380
H    -0.833354  -1.038172  2.693306
H    0.807681  -2.827551  1.967517
H    0.003669  -2.910851  0.398209
H    -2.145881  -3.581001  1.530674
H    -1.338960  -3.486235  3.095386
H    0.282220  -5.267593  2.338581
H    -0.585416  -5.374742  0.799130
H    -1.448499  -7.040768  2.239979
H    -1.825528  -5.957716  3.403871
O    2.718949  -0.659614  1.334015
H    3.438433  -0.648459  1.995279
24
Lattice="100 0 0 0 100 0 0 0 100" Properties=species:S:1:pos:R:3
N    1.386993  0.807802  1.302356
C    0.514432  0.128153  2.253414
C    1.275317  -0.731605  3.268308
O    2.428319  -1.097826  3.165915
H    2.049341  0.138062  0.906469
H    1.961263  1.495909  1.790334
H    -0.022743  0.895731  2.831091
C    -0.558844  -0.720070  1.531298
C    0.004140  -1.878603  0.701063
C    -1.050777  -2.787564  0.050627
C    -1.823921  -2.201887  -1.135786
N    -2.790713  -1.171974  -0.725117
H    -1.135200  -0.044853  0.887804
H    -1.255526  -1.115396  2.286190
H    0.647125  -2.507999  1.338450
H    0.659073  -1.483075  -0.092834
H    -1.769042  -3.130555  0.816625
H    -0.545121  -3.697898  -0.307724
H    -2.289011  -3.039875  -1.692203
H    -1.110977  -1.726916  -1.828541
H    -3.247836  -0.766807  -1.542054
H    -3.530402  -1.590948  -0.159098
O    0.493198  -1.072198  4.334416
H    1.051928  -1.632493  4.907752
24
Lattice="100 0 0 0 100 0 0 0 100" Properties=species:S:1:pos:R:3
N    0.277145  -0.487358  -0.093036
C    0.083392  -0.257487  1.335397
C    1.350806  -0.154925  2.188616
O    1.484324  0.568978  3.154033
H    0.721246  -1.392985  -0.251150
H    0.891970  0.219374  -0.495633
H    -0.417880  0.714600  1.460919
C    -0.819421  -1.349232  1.946668
C    -2.216783  -1.390575  1.325020
C    -3.166744  -2.384547  2.006900
C    -2.707757  -3.846737  2.008119
N    -2.403769  -4.317654  0.650154
H    -0.890937  -1.170484  3.031188
H    -0.318400  -2.322119  1.816426
H    -2.126824  -1.631147  0.258452
H    -2.663907  -0.384935  1.380661
H    -4.151271  -2.322820  1.512567
H    -3.339242  -2.083927  3.053544
H    -3.478465  -4.448684  2.528570
H    -1.787462  -3.947962  2.604034
H    -2.095010  -5.289315  0.668530
H    -3.243645  -4.291902  0.069397
O    2.340331  -0.998248  1.766459
H    3.075981  -0.874261  2.396888
24
Lattice="100 0 0 0 100 0 0 0 100" Properties=species:S:1:pos:R:3
N    0.877098  0.025120  0.261740
C    0.598351  -0.234144  1.667423
C    1.837615  -0.654737  2.472091
O    2.957739  -0.795258  2.030290
H    1.249383  -0.816649  -0.180955
H    1.616965  0.722787  0.175336
H    0.259473  0.711972  2.122548
C    -0.541658  -1.255148  1.843734
C    -0.201111  -2.675456  1.364523
C    -1.185485  -3.750343  1.860991
C    -0.843889  -4.359006  3.225395
N    -0.909590  -3.388619  4.329085
H    -1.405301  -0.875338  1.279169
H    -0.841008  -1.273388  2.898468
H    0.818545  -2.954397  1.686632
H    -0.177712  -2.688431  0.264384
H    -1.209741  -4.578254  1.135799
H    -2.204842  -3.333801  1.895855
H    0.141345  -4.863102  3.143681
H    -1.578234  -5.148565  3.443271
H    -0.878587  -3.876138  5.224124
H    -0.102333  -2.763281  4.317498
O    1.551019  -0.849362  3.797435
H    2.403068  -1.075851  4.219084
24
Lattice="100 0 0 0 100 0 0 0 100" Properties=species:S:1:pos:R:3
N    0.390082  0.682072  0.523975
C    -0.151974  0.234446  1.809572
C    1.033900  0.017065  2.738186
O    2.053662  -0.564402  2.428846
H    -0.338139  0.645079  -0.189845
H    1.133357  0.042414  0.234897
H    -0.771235  1.040318  2.230773
C    -1.003701  -1.059222  1.739976
C    -1.679469  -1.468813  3.050651
C    -2.505916  -2.758710  2.946872
C    -3.664866  -2.724083  1.945286
N    -4.573768  -1.601980  2.215911
H    -0.362944  -1.873713  1.362774
H    -1.772117  -0.874729  0.973072
H    -2.327891  -0.648013  3.391376
H    -0.920665  -1.611389  3.835062
H    -2.908809  -2.998817  3.945505
H    -1.848901  -3.602350  2.679492
H    -4.160250  -3.714681  1.957018
H    -3.273351  -2.590965  0.925047
H    -5.027439  -1.723995  3.122863
H    -5.320306  -1.569316  1.522183
O    0.822479  0.520764  3.983652
H    1.621498  0.297509  4.501405
24
Lattice="100 0 0 0 100 0 0 0 100" Properties=species:S:1:pos:R:3
N    0.010326  0.781896  0.437446
C    -0.375012  0.288272  1.754860
C    0.823135  0.434764  2.677072
O    1.983557  0.389498  2.325546
H    -0.619601  0.432423  -0.282871
H    0.955133  0.459089  0.219811
H    -1.181965  0.923378  2.156550
C    -0.854467  -1.188925  1.829722
C    -2.152861  -1.438140  1.056813
C    -2.602882  -2.904721  1.038967
C    -2.989726  -3.468618  2.406953
N    -3.469279  -4.849186  2.273059
H    -0.994775  -1.452741  2.888779
H    -0.051995  -1.836366  1.439157
H    -2.031365  -1.109054  0.012128
H    -2.953706  -0.809666  1.482518
H    -1.815093  -3.540258  0.604962
H    -3.472055  -2.995447  0.365959
H    -3.719318  -2.781475  2.883893
H    -2.108887  -3.493246  3.065806
H    -3.667278  -5.252404  3.188553
H    -4.346064  -4.872390  1.750137
O    0.450784  0.575199  3.979074
H    1.281119  0.603304  4.493288
24
Lattice="100 0 0 0 100 0 0 0 100" Properties=species:S:1:pos:R:3
N    0.954648  -0.987883  1.533168
C    -0.282960  -1.009666  2.306334
C    -0.147364  -1.251872  3.811226
O    -0.860951  -0.762764  4.662676
H    1.425320  -1.892352  1.586200
H    1.604297  -0.297149  1.908147
H    -0.750884  -0.017424  2.228680
C    -1.265983  -2.062315  1.744515
C    -1.614081  -1.881819  0.262503
C    -2.305006  -0.556381  -0.066211
C    -2.795865  -0.453609  -1.512011
N    -1.682061  -0.565943  -2.463847
H    -2.180639  -2.028924  2.356677
H    -0.825525  -3.061633  1.896211
H    -2.276791  -2.712827  -0.030033
H    -0.709546  -1.980314  -0.350479
H    -1.616394  0.283266  0.129839
H    -3.168046  -0.404320  0.603256
H    -3.381066  0.481375  -1.618685
H    -3.490878  -1.283474  -1.718937
H    -2.023048  -0.512150  -3.423301
H    -1.033189  0.213265  -2.340947
O    0.865427  -2.118095  4.115887
H    0.835040  -2.225911  5.086163
24
Lattice="100 0 0 0 100 0 0 0 100" Properties=species:S:1:pos:R:3
N    0.129467  -0.242571  -0.328051
C    -0.153871  -0.074355  1.094960
C    0.996618  0.445162  1.958776
O    0.878121  1.196614  2.904124
H    0.947133  -0.839455  -0.459587
H    0.344196  0.653831  -0.763572
H    -0.944578  0.681986  1.197673
C    -0.656332  -1.403036  1.705362
C    -1.988968  -1.885807  1.120536
C    -3.199679  -1.046458  1.543568
C    -4.539228  -1.612137  1.068520
N    -4.677851  -1.521355  -0.391600
H    -0.748203  -1.277187  2.795470
H    0.121435  -2.166371  1.541531
H    -2.147835  -2.927957  1.443810
H    -1.896877  -1.901698  0.024219
H    -3.108843  -0.019101  1.158347
H    -3.222238  -0.976126  2.643724
H    -5.351958  -1.016881  1.510311
H    -4.652132  -2.643077  1.464679
H    -5.609145  -1.821039  -0.679345
H    -4.019436  -2.146818  -0.856809
O    2.208085  -0.057485  1.571603
H    2.858171  0.305290  2.203756
24
Lattice="100 0 0 0 100 0 0 0 100" Properties=species:S:1:pos:R:3
N    -0.917452  0.380646  0.515437
C    -0.301716  -0.089884  1.751880
C    1.203796  -0.146434  1.550631
O    1.769527  -0.181580  0.477429
H    -1.856875  0.001235  0.408802
H    -0.356911  0.080725  -0.283783
H    -0.482059  0.647036  2.552900
C    -0.815020  -1.457952  2.282787
C    -0.478729  -2.663737  1.400784
C    -1.071152  -3.988277  1.898867
C    -2.595601  -4.075846  1.810432
N    -3.059425  -5.397343  2.249013
H    -1.905594  -1.352713  2.397289
H    -0.415162  -1.614229  3.296641
H    0.615364  -2.771164  1.338289
H    -0.819044  -2.477683  0.368800
H    -0.765678  -4.179718  2.939629
H    -0.642050  -4.809332  1.300399
H    -2.908348  -3.807563  0.779633
H    -3.056163  -3.332910  2.479059
H    -4.078132  -5.443890  2.239663
H    -2.730106  -6.120129  1.607182
O    1.870043  -0.188187  2.736694
H    2.817302  -0.259852  2.509497
24
Lattice="100 0 0 0 100 0 0 0 100" Properties=species:S:1:pos:R:3
N    0.338668  0.274399  -0.246360
C    -0.200225  0.274475  1.115172
C    0.975319  0.438788  2.066059
O    2.044433  -0.122770  1.946000
H    1.127882  -0.373913  -0.292894
H    -0.369156  -0.058611  -0.901449
H    -0.855699  1.148882  1.231855
C    -0.987727  -1.011514  1.491087
C    -1.625351  -1.058968  2.885747
C    -2.692897  0.009202  3.140644
C    -3.401272  -0.170657  4.482196
N    -4.389394  0.893518  4.698972
H    -0.303938  -1.865664  1.366043
H    -1.776227  -1.125941  0.728412
H    -0.842864  -0.986020  3.658515
H    -2.075564  -2.056835  3.014184
H    -3.442262  -0.024739  2.329520
H    -2.254802  1.017455  3.117656
H    -2.658843  -0.102932  5.292999
H    -3.826121  -1.194362  4.531192
H    -5.150527  0.813650  4.022803
H    -4.814585  0.805814  5.621886
O    0.688582  1.264925  3.107865
H    1.485185  1.269229  3.674854
24
Lattice="100 0 0 0 100 0 0 0 100" Properties=species:S:1:pos:R:3
N    0.206289  -0.852382  -0.364845
C    0.082146  -0.217309  0.944183
C    1.376486  0.144206  1.666417
O    1.498108  1.057895  2.458613
H    0.614111  -0.209040  -1.042219
H    0.823427  -1.663895  -0.314703
H    -0.454737  0.732017  0.799660
C    -0.774844  -1.110598  1.877311
C    -2.276021  -1.027259  1.558948
C    -3.054913  -0.000178  2.398945
C    -2.549609  1.446045  2.379689
N    -2.482466  1.988384  1.014623
H    -0.592933  -0.833131  2.927230
H    -0.414286  -2.144860  1.764789
H    -2.738039  -2.011293  1.727622
H    -2.393725  -0.819675  0.485624
H    -3.065568  -0.327831  3.451562
H    -4.109897  -0.012419  2.074631
H    -1.534306  1.496485  2.803649
H    -3.194881  2.038335  3.057090
H    -3.403612  1.965332  0.574448
H    -2.192777  2.966071  1.034325
O    2.412675  -0.695491  1.363767
H    3.163791  -0.390881  1.908980
24
Lattice="100 0 0 0 100 0 0 0 100" Properties=species:S:1:pos:R:3
N    0.410813  0.583449  0.519493
C    0.376871  -0.230764  1.727171
C    1.710406  -0.924602  2.028067
O    2.545375  -1.230061  1.202234
H    1.084987  1.342202  0.625541
H    0.747708  0.017606  -0.262707
H    0.151039  0.428022  2.580120
C    -0.723031  -1.314870  1.665307
C    -2.159798  -0.778004  1.549410
C    -2.641990  -0.496846  0.123111
C    -4.098794  -0.041528  0.073200
N    -4.520968  0.212021  -1.311022
H    -0.633962  -1.922941  2.576870
H    -0.502752  -1.991076  0.821997
H    -2.252564  0.138077  2.156506
H    -2.836447  -1.514571  2.012605
H    -2.533209  -1.416991  -0.478914
H    -2.007972  0.265499  -0.347593
H    -4.200785  0.904768  0.628144
H    -4.730281  -0.784537  0.603591
H    -4.507980  -0.656786  -1.847827
H    -5.483017  0.550330  -1.335795
O    1.859141  -1.190495  3.358201
H    2.710156  -1.663096  3.446309
24
Lattice="100 0 0 0 100 0 0 0 100" Properties=species:S:1:pos:R:3
N    -0.263715  0.446921  0.147036
C    -0.442719  0.313041  1.593561
C    0.826861  0.831386  2.253031
O    1.949519  0.634193  1.836070
H    -0.938357  -0.139303  -0.344711
H    0.670705  0.116243  -0.103522
H    -1.276607  0.957407  1.912787
C    -0.726727  -1.134033  2.078339
C    -1.078944  -1.275164  3.561886
C    -1.549773  -2.682801  3.951630
C    -0.482660  -3.777905  3.842968
N    0.673031  -3.477792  4.698229
H    0.146726  -1.753127  1.821145
H    -1.567861  -1.504574  1.467321
H    -1.872128  -0.553269  3.813698
H    -0.209977  -1.011641  4.180622
H    -2.412819  -2.976739  3.331496
H    -1.921579  -2.658137  4.990022
H    -0.116697  -3.841978  2.806950
H    -0.960210  -4.752973  4.062084
H    0.416950  -3.555935  5.683576
H    1.424874  -4.147325  4.538787
O    0.575018  1.524218  3.395177
H    1.449680  1.761322  3.762081
24
Lattice="100 0 0 0 100 0 0 0 100" Properties=species:S:1:pos:R:3
N    0.458047  1.290902  0.175303
C    0.674923  0.077213  0.966284
C    1.771973  -0.803753  0.373171
O    1.914725  -1.054821  -0.807349
H    1.273813  1.901051  0.236931
H    0.360198  1.041450  -0.811983
H    0.957534  0.366398  1.987754
C    -0.647381  -0.712385  1.038227
C    -0.656383  -2.026603  1.834647
C    -0.789108  -1.948920  3.365867
C    0.414460  -1.459207  4.181839
N    0.523212  0.008466  4.196333
H    -1.395717  -0.015503  1.443700
H    -0.952070  -0.930172  0.001620
H    0.228969  -2.632978  1.581368
H    -1.515235  -2.612360  1.472508
H    -1.026999  -2.963802  3.721444
H    -1.669397  -1.334715  3.626464
H    1.341986  -1.855760  3.741826
H    0.336441  -1.890263  5.198675
H    1.336763  0.298942  4.739135
H    -0.292181  0.416666  4.656028
O    2.618897  -1.302936  1.324687
H    3.263217  -1.855976  0.839167
24
Lattice="100 0 0 0 100 0 0 0 100" Properties=species:S:1:pos:R:3
N    0.427015  0.056429  -0.432631
C    0.025079  0.235630  0.964143
C    1.288840  0.266139  1.805242
O    2.247762  -0.461183  1.649318
H    1.058987  -0.744302  -0.500076
H    -0.397820  -0.156027  -0.994757
H    -0.472509  1.210049  1.054638
C    -0.930005  -0.865160  1.497514
C    -1.477177  -0.683610  2.920870
C    -2.317348  0.574829  3.195680
C    -3.609246  0.716009  2.382162
N    -3.353224  1.176319  1.005445
H    -0.400048  -1.828927  1.433464
H    -1.767081  -0.900631  0.786064
H    -0.645220  -0.705963  3.642581
H    -2.092209  -1.568016  3.156059
H    -1.705490  1.482419  3.063782
H    -2.592089  0.564690  4.261917
H    -4.303572  1.377636  2.935433
H    -4.105487  -0.265664  2.315014
H    -4.219706  1.177595  0.466596
H    -3.028063  2.144505  1.018729
O    1.223287  1.187327  2.808511
H    2.056497  1.091566  3.311039
24
Lattice="100 0 0 0 100 0 0 0 100" Properties=species:S:1:pos:R:3
N    0.459759  0.665461  0.689062
C    -0.208190  0.482319  1.977404
C    0.671389  0.662247  3.216325
O    0.333584  1.216053  4.241697
H    1.254582  0.029280  0.610902
H    0.831566  1.611557  0.606786
H    -0.987489  1.253248  2.069166
C    -0.883611  -0.903039  2.046981
C    -2.034654  -1.053692  1.047539
C    -2.713838  -2.428267  1.076979
C    -1.839971  -3.578836  0.575232
N    -2.593327  -4.839214  0.589089
H    -1.256964  -1.063892  3.070476
H    -0.110261  -1.668613  1.873501
H    -1.661799  -0.837937  0.035108
H    -2.788838  -0.280888  1.265954
H    -3.619645  -2.382541  0.449053
H    -3.062330  -2.667304  2.094389
H    -0.973721  -3.712338  1.240811
H    -1.432318  -3.308217  -0.420557
H    -3.364397  -4.797752  -0.079298
H    -2.000376  -5.616240  0.297784
O    1.907975  0.098999  3.062019
H    2.370632  0.240590  3.910380
24
Lattice="100 0 0 0 100 0 0 0 100" Properties=species:S:1:pos:R:3
N    0.656544  1.543318  1.125521
C    0.679647  0.563020  2.215965
C    2.077298  0.042978  2.546764
O    2.612045  0.087391  3.636903
H    1.050635  1.137331  0.275338
H    1.226762  2.356374  1.359793
H    0.327898  1.068445  3.124087
C    -0.286933  -0.587566  1.892182
C    -0.287963  -1.763867  2.878965
C    -0.647818  -1.471983  4.345834
C    -2.039462  -0.877135  4.591997
N    -2.062730  0.575130  4.349178
H    -0.037885  -0.975771  0.891236
H    -1.283575  -0.132032  1.824886
H    0.699265  -2.254806  2.860907
H    -0.993438  -2.517833  2.493046
H    0.109957  -0.816225  4.804913
H    -0.580714  -2.423410  4.896048
H    -2.367132  -1.150254  5.613799
H    -2.763261  -1.340202  3.902192
H    -1.556530  1.059237  5.092251
H    -3.019072  0.928741  4.378248
O    2.704434  -0.492718  1.454166
H    3.581484  -0.783924  1.769464
24
Lattice="100 0 0 0 100 0 0 0 100" Properties=species:S:1:pos:R:3
N    -0.668450  0.292947  -0.644625
C    -0.284895  0.420146  0.757507
C    1.221076  0.587300  0.971776
O    2.101397  0.172690  0.241509
H    -0.089031  -0.415062  -1.099718
H    -0.474172  1.165201  -1.137063
H    -0.741120  1.342389  1.145479
C    -0.849369  -0.743054  1.623800
C    -0.820225  -2.146494  0.999100
C    0.531693  -2.835892  0.749991
C    1.336546  -3.226890  1.993865
N    1.995904  -2.066564  2.614667
H    -1.904334  -0.496649  1.813278
H    -0.332960  -0.741462  2.592521
H    -1.373009  -2.108251  0.047777
H    -1.418985  -2.799426  1.655951
H    1.170907  -2.225977  0.091646
H    0.326646  -3.760674  0.187780
H    2.047793  -4.027808  1.711352
H    0.657071  -3.664849  2.743193
H    2.492177  -2.351567  3.459166
H    2.697860  -1.690946  1.974227
O    1.482958  1.296385  2.102363
H    2.454634  1.305899  2.200447
24
Lattice="100 0 0 0 100 0 0 0 100" Properties=species:S:1:pos:R:3
N    -0.445451  0.432684  0.528040
C    0.500010  -0.311724  1.355710
C    1.532122  -1.086320  0.537230
O    1.412909  -1.410711  -0.627522
H    0.055560  1.129953  -0.025057
H    -0.867739  -0.198831  -0.157431
H    1.047554  0.400048  1.993042
C    -0.253108  -1.307365  2.284730
C    0.354787  -1.468143  3.687965
C    -0.194958  -0.487713  4.738506
C    -0.085587  1.006066  4.418902
N    1.304185  1.411447  4.159126
H    -0.321141  -2.286949  1.787448
H    -1.285197  -0.931937  2.360151
H    1.448803  -1.381307  3.626027
H    0.155231  -2.487130  4.051679
H    0.310544  -0.684494  5.699829
H    -1.260765  -0.708185  4.913004
H    -0.559148  1.565678  5.248722
H    -0.672089  1.238706  3.516067
H    1.358684  2.417971  4.003620
H    1.892407  1.211049  4.969598
O    2.633472  -1.414027  1.274180
H    3.205178  -1.937545  0.678731
24
Lattice="100 0 0 0 100 0 0 0 100" Properties=species:S:1:pos:R:3
N    -0.220546  -0.423921  -0.755769
C    -0.050331  -0.230042  0.680160
C    1.352506  -0.453594  1.265081
O    1.705188  -0.072729  2.362277
H    0.050605  -1.369719  -1.025021
H    0.389694  0.205348  -1.276646
H    -0.271587  0.825056  0.903351
C    -1.057457  -1.079737  1.485319
C    -0.927812  -2.593332  1.279013
C    -1.776675  -3.407763  2.265806
C    -1.190639  -3.482017  3.680730
N    0.094575  -4.194679  3.678521
H    -2.065833  -0.749340  1.194548
H    -0.923952  -0.826189  2.546660
H    0.120328  -2.910977  1.393877
H    -1.229300  -2.849749  0.252109
H    -1.893374  -4.435714  1.884162
H    -2.795626  -2.990959  2.323451
H    -1.946449  -3.929135  4.355056
H    -1.000661  -2.467005  4.061418
H    0.567844  -4.090264  4.575011
H    -0.052080  -5.195191  3.538679
O    2.182650  -1.143050  0.429717
H    3.017949  -1.250515  0.925335
24
Lattice="100 0 0 0 100 0 0 0 100" Properties=species:S:1:pos:R:3
N    0.118736  -0.890772  -0.281726
C    -0.361757  -0.215550  0.937102
C    0.726592  0.696065  1.502008
O    0.747428  1.907451  1.407027
H    0.919108  -1.486432  -0.060524
H    0.441398  -0.203459  -0.964629
H    -1.177145  0.458150  0.636747
C    -0.904104  -1.257700  1.924735
C    -1.764230  -0.711413  3.072433
C    -1.028232  0.121490  4.126790
C    -1.917212  0.491036  5.312721
N    -1.165511  1.278540  6.298694
H    -0.065720  -1.846342  2.330112
H    -1.509453  -1.948431  1.319588
H    -2.235749  -1.573258  3.572184
H    -2.595352  -0.121357  2.650317
H    -0.645763  1.053123  3.678771
H    -0.149337  -0.426019  4.500876
H    -2.257291  -0.429994  5.812340
H    -2.828953  0.998192  4.935790
H    -0.899288  2.180121  5.899351
H    -1.747252  1.485057  7.110743
O    1.749774  -0.008239  2.072352
H    2.411380  0.656446  2.344282
24
Lattice="100 0 0 0 100 0 0 0 100" Properties=species:S:1:pos:R:3
N    0.583689  -1.048941  -0.082397
C    -0.167313  -0.253395  0.905274
C    0.790595  0.593826  1.740539
O    0.961343  1.790741  1.618411
H    1.170619  -0.441872  -0.656692
H    1.209135  -1.701304  0.394508
H    -0.778748  0.468808  0.345468
C    -1.090199  -1.172317  1.717524
C    -2.183424  -0.476625  2.537871
C    -1.706912  0.338769  3.745304
C    -2.851122  0.788196  4.659232
N    -3.516469  -0.363441  5.285961
H    -0.479627  -1.814780  2.372555
H    -1.562719  -1.837974  0.980175
H    -2.878863  -1.245346  2.904123
H    -2.774896  0.176289  1.873122
H    -1.159084  1.237043  3.422690
H    -0.991077  -0.259373  4.336020
H    -3.606793  1.318994  4.058678
H    -2.457403  1.523093  5.387740
H    -2.905275  -0.786914  5.985670
H    -4.359467  -0.069140  5.777816
O    1.525541  -0.159018  2.615530
H    2.145457  0.463603  3.041517
24
Lattice="100 0 0 0 100 0 0 0 100" Properties=species:S:1:pos:R:3
N    1.289388  0.278358  0.862493
C    0.423198  0.318791  2.034596
C    1.062290  0.687792  3.381170
O    0.438068  1.015243  4.369690
H    1.983174  -0.464297  0.950150
H    1.810607  1.149242  0.766639
H    -0.327473  1.107582  1.868907
C    -0.349920  -1.008736  2.196052
C    0.512509  -2.210916  2.596281
C    -0.275636  -3.526718  2.659890
C    -0.641686  -4.117322  1.293412
N    0.565618  -4.471663  0.534106
H    -0.845294  -1.191016  1.231644
H    -1.137923  -0.857622  2.948265
H    0.965411  -2.019795  3.581646
H    1.342521  -2.350359  1.887221
H    -1.199933  -3.383754  3.243194
H    0.316160  -4.274989  3.213213
H    -1.196286  -3.374826  0.699982
H    -1.334146  -4.966857  1.451006
H    1.018936  -5.287810  0.947450
H    0.328739  -4.724265  -0.424514
O    2.425059  0.607425  3.373327
H    2.703056  0.847206  4.279023
24
Lattice="100 0 0 0 100 0 0 0 100" Properties=species:S:1:pos:R:3
N    0.846881  -0.363237  0.087773
C    0.307268  -0.439822  1.437601
C    1.333704  -0.874736  2.487170
O    2.336438  -1.522809  2.270135
H    1.666099  0.244948  0.067917
H    1.177379  -1.285143  -0.203940
H    -0.040074  0.563468  1.731870
C    -0.889134  -1.416460  1.507043
C    -2.066672  -1.096374  0.575442
C    -2.735393  0.269337  0.817278
C    -2.284371  1.367831  -0.154188
N    -2.760886  1.075909  -1.513040
H    -1.241154  -1.445565  2.549469
H    -0.511908  -2.427833  1.279813
H    -2.804643  -1.900483  0.712755
H    -1.750755  -1.150701  -0.475575
H    -2.557017  0.607210  1.851918
H    -3.829308  0.166974  0.728976
H    -1.186445  1.393178  -0.199187
H    -2.619566  2.350455  0.232208
H    -3.764154  1.248897  -1.587173
H    -2.305664  1.680591  -2.195323
O    0.985566  -0.456372  3.739330
H    1.670866  -0.807436  4.340950
24
Lattice="100 0 0 0 100 0 0 0 100" Properties=species:S:1:pos:R:3
N    -0.392992  -0.959199  -1.332614
C    -0.168717  -0.403926  0.013996
C    1.192105  0.294966  -0.012734
O    2.172905  0.012633  0.642040
H    -0.433734  -0.210381  -2.024394
H    -1.293635  -1.438268  -1.353649
H    -0.906067  0.380931  0.287905
C    -0.206764  -1.510577  1.065759
C    -0.278680  -0.986560  2.505096
C    0.012229  -2.044553  3.577867
C    1.429626  -2.629291  3.525722
N    2.448432  -1.575968  3.612045
H    0.675538  -2.148719  0.918805
H    -1.084068  -2.145900  0.862094
H    -1.277398  -0.557478  2.684679
H    0.431640  -0.156872  2.638283
H    -0.712157  -2.872323  3.496533
H    -0.135890  -1.584586  4.566549
H    1.533401  -3.270689  2.627291
H    1.558154  -3.296119  4.391062
H    3.364876  -1.987217  3.785006
H    2.521783  -1.075872  2.723309
O    1.186203  1.324676  -0.906075
H    2.087472  1.701619  -0.892715
24
Lattice="100 0 0 0 100 0 0 0 100" Properties=species:S:1:pos:R:3
N    -0.194951  -0.556571  -0.143920
C    -0.047959  -0.246630  1.277471
C    1.387119  -0.174833  1.803797
O    1.794540  0.624562  2.620726
H    0.253427  0.157668  -0.717347
H    0.266735  -1.440855  -0.361693
H    -0.464044  0.756756  1.451886
C    -0.837013  -1.254986  2.138780
C    -2.351551  -1.164086  1.925609
C    -3.168856  -2.155290  2.763795
C    -3.023871  -3.618387  2.344262
N    -3.925252  -4.469787  3.133858
H    -0.600569  -1.072461  3.198877
H    -0.467765  -2.266771  1.906228
H    -2.574821  -1.301653  0.857140
H    -2.675600  -0.140815  2.174037
H    -4.235894  -1.894133  2.701605
H    -2.892328  -2.054253  3.828616
H    -1.961538  -3.926089  2.407352
H    -3.315298  -3.716757  1.286478
H    -3.853839  -5.441894  2.832751
H    -3.651717  -4.454201  4.117889
O    2.187139  -1.146488  1.269087
H    3.060025  -1.032012  1.691944
24
Lattice="100 0 0 0 100 0 0 0 100" Properties=species:S:1:pos:R:3
N    0.865452  0.133245  -0.272242
C    0.367561  0.047242  1.095843
C    1.434643  0.382826  2.142973
O    2.631193  0.242741  1.996053
H    1.117320  1.097096  -0.494458
H    1.731346  -0.405338  -0.347087
H    -0.449819  0.775100  1.215903
C    -0.191956  -1.361237  1.410981
C    -1.586176  -1.661507  0.842306
C    -1.684473  -1.799106  -0.680868
C    -3.053455  -2.287118  -1.157334
N    -4.113454  -1.306255  -0.874718
H    -0.236196  -1.477156  2.504075
H    0.537766  -2.105128  1.050143
H    -2.277218  -0.877053  1.193909
H    -1.934149  -2.602105  1.304148
H    -0.921120  -2.516273  -1.025055
H    -1.449183  -0.842157  -1.164132
H    -3.252745  -3.289150  -0.722538
H    -3.018334  -2.421825  -2.248290
H    -4.322335  -1.278983  0.123719
H    -4.980479  -1.580418  -1.336343
O    0.885246  0.848640  3.301856
H    1.631457  0.993882  3.916187
24
Lattice="100 0 0 0 100 0 0 0 100" Properties=species:S:1:pos:R:3
N    1.208955  -0.203954  -0.080145
C    0.727329  -0.072659  1.291152
C    1.849055  -0.179174  2.327708
O    2.893590  -0.777035  2.170370
H    1.850731  -0.998694  -0.130552
H    1.760556  0.614314  -0.340450
H    0.265734  0.920060  1.407334
C    -0.341522  -1.144680  1.616609
C    -1.760062  -0.825533  1.117147
C    -1.977424  -0.714420  -0.397798
C    -1.674361  -1.994623  -1.174147
N    -2.082499  -1.852248  -2.577891
H    -0.393465  -1.270495  2.708267
H    0.014174  -2.106887  1.215560
H    -2.087216  0.114285  1.591083
H    -2.430250  -1.605943  1.515201
H    -1.374371  0.098697  -0.823748
H    -3.034358  -0.444204  -0.564982
H    -2.147911  -2.855325  -0.656067
H    -0.589642  -2.173895  -1.166745
H    -1.806042  -2.672251  -3.117518
H    -3.099372  -1.788979  -2.647327
O    1.535775  0.462132  3.490044
H    2.283681  0.301761  4.098563
24
Lattice="100 0 0 0 100 0 0 0 100" Properties=species:S:1:pos:R:3
N    -0.795356  0.837258  0.340697
C    -0.045041  0.466631  1.535518
C    1.437517  0.500959  1.206474
O    1.912738  0.521793  0.088796
H    -1.695937  0.362627  0.311443
H    -0.266766  0.575712  -0.492823
H    -0.187684  1.241393  2.310043
C    -0.469487  -0.874615  2.202428
C    -0.348156  -2.152062  1.363528
C    1.070849  -2.709445  1.200626
C    1.097537  -4.119861  0.603731
N    0.455385  -5.091942  1.500716
H    -1.523388  -0.736780  2.493094
H    0.088708  -0.986454  3.144867
H    -0.788094  -1.986968  0.365389
H    -0.962830  -2.931450  1.836399
H    1.573982  -2.727860  2.183657
H    1.678812  -2.057567  0.557447
H    2.142959  -4.377697  0.346201
H    0.534147  -4.122238  -0.342808
H    0.350999  -5.994610  1.038668
H    1.038816  -5.253057  2.323010
O    2.205439  0.505290  2.330178
H    3.131374  0.510003  2.020009
24
Lattice="100 0 0 0 100 0 0 0 100" Properties=species:S:1:pos:R:3
N    0.260862  -0.049916  -0.047228
C    -0.097950  0.071254  1.377134
C    1.118837  0.495554  2.196512
O    1.302746  1.601144  2.665623
H    0.960215  -0.784366  -0.172155
H    0.679201  0.818377  -0.384761
H    -0.808310  0.905787  1.464711
C    -0.778768  -1.220392  1.850640
C    -1.534105  -1.134732  3.184830
C    -0.687403  -1.010737  4.461180
C    0.219912  -2.208648  4.758441
N    -0.562700  -3.442637  4.916155
H    -0.042362  -2.038647  1.873716
H    -1.495132  -1.478637  1.057092
H    -2.151899  -2.039306  3.273983
H    -2.233732  -0.284377  3.142074
H    -1.373465  -0.872167  5.314322
H    -0.070232  -0.099751  4.441161
H    0.843462  -1.960533  5.639966
H    0.917900  -2.364170  3.922984
H    0.052929  -4.248832  5.017418
H    -1.126625  -3.399708  5.766480
O    2.058309  -0.496615  2.289703
H    2.812355  -0.100025  2.766680
24
Lattice="100 0 0 0 100 0 0 0 100" Properties=species:S:1:pos:R:3
N    -0.172004  0.128622  0.071442
C    -0.552784  0.239387  1.490739
C    0.684913  0.196064  2.385767
O    1.173993  1.152743  2.952026
H    0.497327  0.859792  -0.173856
H    0.292351  -0.765733  -0.098150
H    -0.977978  1.242622  1.637238
C    -1.621101  -0.812238  1.818707
C    -2.333327  -0.648859  3.171584
C    -1.521047  -0.966011  4.436448
C    -1.087872  -2.426289  4.557864
N    -0.239288  -2.613631  5.742620
H    -1.180322  -1.817233  1.728608
H    -2.366182  -0.732671  1.013689
H    -3.227185  -1.293340  3.157587
H    -2.713949  0.382361  3.246329
H    -2.140612  -0.708358  5.312194
H    -0.630193  -0.325931  4.512929
H    -0.486257  -2.710168  3.682538
H    -1.991763  -3.069698  4.545855
H    -0.763011  -2.397615  6.592579
H    0.050923  -3.588122  5.824315
O    1.250621  -1.047838  2.429646
H    2.032440  -0.966293  3.009149
24
Lattice="100 0 0 0 100 0 0 0 100" Properties=species:S:1:pos:R:3
N    0.632374  0.725708  0.701308
C    0.607111  -0.151903  1.885497
C    2.016823  -0.642810  2.208391
O    2.713486  -0.237170  3.117926
H    0.959721  0.205034  -0.114779
H    1.287380  1.496167  0.843426
H    0.310874  0.466503  2.744672
C    -0.430914  -1.264705  1.684083
C    -0.841612  -2.034361  2.946226
C    0.216112  -2.974880  3.533642
C    -0.281970  -3.778560  4.737364
N    -0.619919  -2.893149  5.860879
H    -0.070863  -1.962319  0.910374
H    -1.316636  -0.764045  1.266092
H    -1.733721  -2.632595  2.698469
H    -1.166711  -1.327096  3.723751
H    1.108031  -2.408171  3.847960
H    0.561774  -3.678069  2.758768
H    0.475881  -4.546582  4.988619
H    -1.198880  -4.322048  4.457845
H    -1.021824  -3.426395  6.631327
H    0.224549  -2.448630  6.224881
O    2.471941  -1.556618  1.297089
H    3.394341  -1.747694  1.554000
24
Lattice="100 0 0 0 100 0 0 0 100" Properties=species:S:1:pos:R:3
N    0.744037  -1.129151  0.150202
C    0.204481  -0.366850  1.272303
C    1.357083  0.034414  2.181357
O    2.534641  -0.102076  1.917827
H    0.217792  -0.958244  -0.703101
H    1.717246  -0.865163  -0.007495
H    -0.246924  0.601502  0.963228
C    -0.885734  -1.158379  2.022719
C    -2.122817  -1.413925  1.157461
C    -3.230859  -2.187954  1.884892
C    -2.950873  -3.684807  2.063511
N    -2.902400  -4.366884  0.763326
H    -1.176219  -0.602690  2.926184
H    -0.437750  -2.110035  2.346534
H    -1.842417  -1.977661  0.255477
H    -2.524088  -0.443262  0.820815
H    -4.175816  -2.078653  1.326589
H    -3.414040  -1.740934  2.875941
H    -3.703488  -4.104915  2.758927
H    -1.972412  -3.827238  2.546470
H    -2.546857  -5.316637  0.864154
H    -3.839641  -4.445269  0.366482
O    0.931452  0.612612  3.338112
H    1.743158  0.855361  3.823905
24
Lattice="100 0 0 0 100 0 0 0 100" Properties=species:S:1:pos:R:3
N    1.125285  -0.212187  0.261087
C    0.218020  0.002646  1.387105
C    0.832312  -0.113404  2.794693
O    0.221264  -0.342048  3.821119
H    1.479897  -1.169090  0.266691
H    1.940480  0.395473  0.334745
H    -0.112217  1.056535  1.335523
C    -1.036530  -0.873458  1.283718
C    -0.758899  -2.386368  1.328410
C    -1.992707  -3.231386  1.693681
C    -2.226722  -3.414301  3.198190
N    -2.528699  -2.158739  3.898796
H    -1.538369  -0.621650  0.338798
H    -1.724125  -0.595592  2.091087
H    0.040681  -2.606045  2.058537
H    -0.373362  -2.711902  0.350292
H    -1.881864  -4.236624  1.258049
H    -2.893373  -2.788946  1.238578
H    -1.351277  -3.951519  3.620005
H    -3.091314  -4.082002  3.330100
H    -2.891671  -2.359629  4.829954
H    -1.682334  -1.601324  4.035848
O    2.175595  0.119509  2.798744
H    2.448118  0.070474  3.735814
24
Lattice="100 0 0 0 100 0 0 0 100" Properties=species:S:1:pos:R:3
N    -0.076217  -0.846315  0.204806
C    0.161117  -0.279722  1.533247
C    1.643703  -0.024509  1.756940
O    2.104247  0.902470  2.388920
H    -1.075296  -0.995761  0.064418
H    0.379948  -1.755616  0.118427
H    -0.307649  0.715178  1.562211
C    -0.371021  -1.095202  2.744115
C    -1.893656  -1.229859  2.755283
C    -2.417085  -2.026885  3.952911
C    -3.930970  -2.253884  3.929037
N    -4.326361  -3.081414  2.779595
H    -0.034164  -0.602979  3.671007
H    0.096353  -2.094114  2.726364
H    -2.245505  -1.721109  1.835700
H    -2.347939  -0.223981  2.764400
H    -2.152703  -1.513212  4.891221
H    -1.909327  -3.006837  3.993264
H    -4.441170  -1.283055  3.827156
H    -4.244212  -2.672090  4.905322
H    -4.018355  -4.045420  2.915901
H    -5.341554  -3.112990  2.691521
O    2.424530  -1.006276  1.220335
H    3.343840  -0.767507  1.447606
24
Lattice="100 0 0 0 100 0 0 0 100" Properties=species:S:1:pos:R:3
N    -1.606342  1.350171  0.946339
C    -0.577091  0.555454  1.620311
C    0.795483  0.759248  0.984469
O    1.707309  -0.043225  1.006974
H    -1.325367  2.326862  0.872431
H    -2.470785  1.319420  1.486620
H    -0.405476  0.871448  2.675089
C    -0.943793  -0.934370  1.649783
C    -1.151484  -1.562021  0.266161
C    -1.158716  -3.096500  0.271625
C    0.148300  -3.743851  0.747734
N    1.298320  -3.281564  -0.039666
H    -1.853660  -1.053210  2.260600
H    -0.143628  -1.453928  2.194238
H    -0.359744  -1.219872  -0.418001
H    -2.089743  -1.191946  -0.168448
H    -1.363369  -3.443633  -0.752475
H    -1.982226  -3.467380  0.905133
H    0.062724  -4.832152  0.612183
H    0.268078  -3.581873  1.838395
H    1.563625  -2.333518  0.235887
H    2.110312  -3.868598  0.148143
O    0.932857  1.996017  0.433319
H    1.848635  2.038098  0.095639
24
Lattice="100 0 0 0 100 0 0 0 100" Properties=species:S:1:pos:R:3
N    1.223039  -0.447581  -0.447359
C    0.486084  0.018227  0.727621
C    1.331602  0.602268  1.858020
O    1.072515  1.615257  2.475433
H    1.886729  -1.176278  -0.180765
H    1.765987  0.310473  -0.860778
H    -0.156936  0.852057  0.411913
C    -0.397836  -1.109206  1.299431
C    -1.555369  -1.511054  0.372426
C    -2.652675  -0.457530  0.151001
C    -3.596423  -0.186296  1.326914
N    -2.911639  0.433555  2.471446
H    -0.800698  -0.790971  2.269894
H    0.246727  -1.984821  1.480657
H    -2.020424  -2.421658  0.783884
H    -1.137647  -1.791696  -0.605720
H    -3.275458  -0.786511  -0.695445
H    -2.207414  0.496880  -0.180138
H    -4.018271  -1.143156  1.675483
H    -4.449943  0.411907  0.949443
H    -2.517372  1.338309  2.207441
H    -3.571043  0.615352  3.227850
O    2.435845  -0.156584  2.130427
H    2.882499  0.285815  2.877715
24
Lattice="100 0 0 0 100 0 0 0 100" Properties=species:S:1:pos:R:3
N    0.606348  1.229401  0.989570
C    -0.021743  0.625304  2.162903
C    0.878011  0.408923  3.381576
O    0.515197  0.482021  4.538002
H    1.366966  0.636004  0.655121
H    1.018455  2.132474  1.223157
H    -0.812647  1.305532  2.515250
C    -0.667355  -0.726239  1.792673
C    -1.831335  -0.574087  0.808269
C    -2.494919  -1.891857  0.379578
C    -1.747791  -2.718365  -0.671979
N    -0.494197  -3.293090  -0.156804
H    -1.025192  -1.207366  2.716423
H    0.099549  -1.388868  1.365035
H    -1.481741  -0.031306  -0.082721
H    -2.597217  0.068307  1.273495
H    -3.486690  -1.660869  -0.039866
H    -2.690814  -2.521814  1.265898
H    -1.485134  -2.063635  -1.518039
H    -2.445003  -3.481713  -1.070935
H    -0.698195  -3.978478  0.572782
H    -0.007169  -3.799757  -0.896330
O    2.161753  0.088051  3.039128
H    2.627235  -0.064136  3.884161
24
Lattice="100 0 0 0 100 0 0 0 100" Properties=species:S:1:pos:R:3
N    -0.646437  -0.680177  -0.582660
C    -0.337862  -0.242798  0.773412
C    1.144382  -0.144692  1.172717
O    1.536262  0.242444  2.254959
H    -0.278547  -1.616077  -0.753774
H    -0.196703  -0.071655  -1.265654
H    -0.685582  0.800143  0.865229
C    -1.139005  -1.046526  1.824678
C    -1.047367  -2.577586  1.723928
C    0.338000  -3.210072  1.918326
C    0.939146  -3.028372  3.312571
N    2.263711  -3.660609  3.381370
H    -2.192973  -0.761254  1.700936
H    -0.830111  -0.700217  2.820353
H    -1.453379  -2.895600  0.751098
H    -1.739242  -2.996319  2.472876
H    1.059432  -2.830858  1.177892
H    0.252082  -4.290584  1.712171
H    0.219019  -3.411736  4.064592
H    1.079663  -1.959876  3.525801
H    2.715642  -3.447453  4.270235
H    2.178472  -4.677219  3.335757
O    2.000635  -0.498301  0.172231
H    2.896372  -0.399972  0.550548
24
Lattice="100 0 0 0 100 0 0 0 100" Properties=species:S:1:pos:R:3
N    0.685572  -0.828938  -0.456278
C    0.650488  -0.134012  0.826124
C    2.070794  -0.017888  1.352172
O    3.028634  -0.645669  0.947811
H    1.486655  -1.461426  -0.484011
H    -0.160801  -1.377023  -0.598927
H    0.319268  0.907910  0.665685
C    -0.330254  -0.723394  1.880602
C    -0.109619  -2.177102  2.320281
C    1.061224  -2.439831  3.281159
C    0.987534  -1.701935  4.621265
N    -0.246928  -2.031939  5.347053
H    -1.331077  -0.645373  1.426796
H    -0.354309  -0.053645  2.752356
H    0.018260  -2.814491  1.430873
H    -1.035599  -2.513923  2.807031
H    2.023141  -2.202648  2.804520
H    1.098939  -3.524571  3.480349
H    0.988874  -0.615012  4.450624
H    1.912350  -1.925534  5.188927
H    -0.236004  -3.010556  5.639043
H    -0.322891  -1.476910  6.198853
O    2.166949  0.898014  2.355943
H    3.103888  0.892603  2.631119
24
Lattice="100 0 0 0 100 0 0 0 100" Properties=species:S:1:pos:R:3
N    0.549753  0.033874  -0.198305
C    0.061728  0.123049  1.179723
C    1.260127  -0.075963  2.095182
O    2.133753  -0.899609  1.918251
H    1.133674  -0.800164  -0.291779
H    -0.236521  -0.070641  -0.840087
H    -0.328800  1.137011  1.347344
C    -1.035552  -0.916632  1.537701
C    -1.649736  -0.828452  2.943406
C    -2.329217  0.501899  3.299004
C    -3.485102  0.889270  2.376820
N    -4.113478  2.132869  2.837926
H    -0.605103  -1.919353  1.389857
H    -1.825072  -0.807086  0.776899
H    -0.875580  -1.039751  3.696781
H    -2.384029  -1.645049  3.037684
H    -1.599206  1.324166  3.318708
H    -2.715361  0.423513  4.329222
H    -4.185910  0.031914  2.297539
H    -3.108439  1.076227  1.359115
H    -4.859769  2.417278  2.203684
H    -4.546908  1.993479  3.751961
O    1.234201  0.751137  3.174406
H    2.015835  0.515208  3.712416
24
Lattice="100 0 0 0 100 0 0 0 100" Properties=species:S:1:pos:R:3
N    0.463815  0.189033  0.219456
C    -0.122945  -0.079618  1.530270
C    0.954783  0.147288  2.578987
O    2.116014  -0.186736  2.461000
H    1.383846  -0.254097  0.170073
H    -0.113059  -0.216218  -0.517886
H    -0.927624  0.647555  1.719831
C    -0.722973  -1.509394  1.688326
C    -1.277256  -1.863645  3.080951
C    -0.253339  -2.559455  3.995654
C    -0.625184  -2.565562  5.478505
N    -0.442775  -1.235072  6.085007
H    0.050301  -2.236541  1.392532
H    -1.523604  -1.580850  0.936273
H    -2.151164  -2.523006  2.969013
H    -1.659069  -0.945060  3.554765
H    0.738320  -2.094025  3.898550
H    -0.134270  -3.600153  3.654874
H    0.045881  -3.256578  6.009232
H    -1.651783  -2.968612  5.597358
H    -1.103502  -0.566930  5.685662
H    -0.648143  -1.274422  7.083568
O    0.450385  0.721308  3.700421
H    1.140235  0.662357  4.391749
24
Lattice="100 0 0 0 100 0 0 0 100" Properties=species:S:1:pos:R:3
N    0.872316  -0.212166  0.011317
C    0.529686  -0.114160  1.433427
C    1.729011  -0.506790  2.281197
O    2.095527  0.065603  3.288854
H    0.081097  0.102947  -0.551212
H    1.050690  -1.184934  -0.243917
H    0.353825  0.945416  1.657556
C    -0.710550  -0.949375  1.862005
C    -1.158220  -0.878406  3.333300
C    -2.041185  0.317764  3.725777
C    -1.391945  1.706184  3.711377
N    -0.274555  1.795674  4.653890
H    -0.495895  -1.996731  1.596155
H    -1.540616  -0.630786  1.209576
H    -0.285970  -0.932220  4.003379
H    -1.735661  -1.791234  3.543427
H    -2.415585  0.139640  4.745465
H    -2.923228  0.341134  3.063413
H    -2.154216  2.434103  4.027675
H    -1.129540  1.986248  2.669040
H    0.001803  2.767747  4.784989
H    0.551601  1.305678  4.302122
O    2.339608  -1.631539  1.822003
H    3.072872  -1.813649  2.441129
24
Lattice="100 0 0 0 100 0 0 0 100" Properties=species:S:1:pos:R:3
N    0.638627  -0.890058  -0.320198
C    0.066360  -0.485352  0.969359
C    1.008263  -0.722046  2.151068
O    1.436379  0.135358  2.897170
H    0.828906  -1.893554  -0.318867
H    1.529104  -0.418566  -0.483267
H    -0.082399  0.603995  0.942233
C    -1.286357  -1.179247  1.179617
C    -2.001070  -0.759852  2.468172
C    -3.415482  -1.332194  2.648401
C    -3.510201  -2.806865  3.052693
N    -3.082736  -3.717000  1.978823
H    -1.151845  -2.269867  1.166849
H    -1.906184  -0.927440  0.305058
H    -2.066160  0.340270  2.495243
H    -1.393227  -1.041908  3.344562
H    -4.002548  -1.169639  1.726949
H    -3.927921  -0.750154  3.430200
H    -4.542716  -3.001181  3.405302
H    -2.848781  -2.983433  3.916055
H    -3.126772  -4.685625  2.295644
H    -3.720367  -3.645281  1.184035
O    1.356216  -2.038485  2.279615
H    1.966799  -2.076808  3.040499
24
Lattice="100 0 0 0 100 0 0 0 100" Properties=species:S:1:pos:R:3
N    0.521894  0.254342  -0.104183
C    -0.461667  0.191671  0.983504
C    0.212970  0.551964  2.301040
O    -0.196965  1.363000  3.104416
H    1.204371  -0.499088  -0.003810
H    0.050925  0.110873  -0.998329
H    -1.188241  0.996057  0.811242
C    -1.210025  -1.161780  1.115242
C    -2.127582  -1.310701  2.335135
C    -3.276525  -0.299109  2.406859
C    -4.077303  -0.375738  3.708755
N    -3.211901  -0.114452  4.866445
H    -0.452227  -1.960938  1.132715
H    -1.786429  -1.296567  0.184319
H    -1.537080  -1.238298  3.260320
H    -2.546733  -2.329899  2.332268
H    -3.963232  -0.445708  1.557279
H    -2.884473  0.726510  2.311298
H    -4.496503  -1.388632  3.826828
H    -4.939267  0.315845  3.629346
H    -3.754085  -0.104472  5.729481
H    -2.771296  0.803362  4.779535
O    1.338105  -0.187609  2.512829
H    1.686928  0.095813  3.379962
24
Lattice="100 0 0 0 100 0 0 0 100" Properties=species:S:1:pos:R:3
N    0.393889  -0.176322  -0.134066
C    0.567839  0.316267  1.226757
C    2.006666  0.504396  1.734831
O    2.301698  0.909201  2.841091
H    0.918955  0.395855  -0.794184
H    0.759980  -1.124035  -0.224216
H    0.167931  1.345058  1.253551
C    -0.282844  -0.491728  2.232971
C    -0.095160  -2.015676  2.221746
C    1.284163  -2.547203  2.639057
C    1.673097  -2.274189  4.096541
N    0.710061  -2.884984  5.023638
H    -1.333678  -0.276637  1.994760
H    -0.097330  -0.088348  3.237574
H    -0.348058  -2.408417  1.224259
H    -0.843921  -2.439545  2.906090
H    2.078040  -2.148399  1.987019
H    1.297502  -3.637870  2.471201
H    1.677773  -1.191785  4.285868
H    2.715338  -2.617416  4.247738
H    0.889519  -2.580075  5.979464
H    0.803713  -3.901710  5.019859
O    2.954435  0.221517  0.791863
H    3.810123  0.415117  1.222060
24
Lattice="100 0 0 0 100 0 0 0 100" Properties=species:S:1:pos:R:3
N    0.461703  0.931547  0.747569
C    -0.126593  0.458538  1.995824
C    0.767209  -0.371315  2.929415
O    0.514670  -0.605771  4.093112
H    0.828516  0.152058  0.201700
H    1.254919  1.543930  0.935342
H    -0.395129  1.343296  2.593100
C    -1.437241  -0.320150  1.743705
C    -1.269745  -1.612422  0.937048
C    -2.585744  -2.361920  0.690133
C    -3.224320  -2.951027  1.948797
N    -4.442423  -3.694972  1.604589
H    -2.116849  0.361609  1.211315
H    -1.887136  -0.535461  2.722508
H    -0.561280  -2.285375  1.449786
H    -0.820465  -1.378868  -0.040537
H    -2.393774  -3.183764  -0.020008
H    -3.315910  -1.700081  0.198389
H    -3.520049  -2.143564  2.634887
H    -2.463922  -3.554583  2.486020
H    -4.209764  -4.517606  1.045940
H    -4.903071  -4.038935  2.446982
O    1.891567  -0.846540  2.317099
H    2.358576  -1.366678  3.000014
24
Lattice="100 0 0 0 100 0 0 0 100" Properties=species:S:1:pos:R:3
N    -0.496050  -0.846367  -0.076127
C    -0.367048  -0.164952  1.206542
C    0.978943  0.510676  1.523068
O    1.235847  1.081064  2.563158
H    0.177382  -1.609204  -0.149169
H    -0.283012  -0.208997  -0.842517
H    -1.070567  0.685519  1.193173
C    -0.818637  -1.068590  2.375619
C    -0.150090  -2.446960  2.465525
C    1.363277  -2.440490  2.703185
C    1.929729  -3.838629  2.943429
N    3.391446  -3.792112  3.078977
H    -1.901811  -1.214012  2.262050
H    -0.660036  -0.512283  3.310177
H    -0.381212  -3.030283  1.558720
H    -0.638476  -2.992034  3.289604
H    1.597491  -1.797825  3.568727
H    1.900694  -2.005104  1.846380
H    1.697733  -4.478947  2.077366
H    1.412223  -4.290788  3.814068
H    3.651468  -3.265828  3.914761
H    3.770105  -4.731284  3.201621
O    1.863756  0.454588  0.485208
H    2.659003  0.929422  0.796336
24
Lattice="100 0 0 0 100 0 0 0 100" Properties=species:S:1:pos:R:3
N    1.044425  0.057945  -0.039579
C    0.403922  0.213936  1.258952
C    1.330030  0.353909  2.473966
O    1.014024  0.875398  3.524465
H    1.313378  -0.920930  -0.178771
H    1.881801  0.633705  -0.110183
H    -0.183159  1.148845  1.265279
C    -0.566769  -0.950087  1.556974
C    -1.793392  -1.051566  0.636551
C    -1.601841  -1.578309  -0.796036
C    -0.967076  -2.972503  -0.913000
N    0.508739  -2.908316  -0.955091
H    -0.926113  -0.812207  2.586511
H    0.005200  -1.890850  1.543499
H    -2.276585  -0.062081  0.584306
H    -2.520503  -1.709468  1.141719
H    -1.007258  -0.862996  -1.382757
H    -2.596794  -1.614961  -1.266220
H    -1.389182  -3.487650  -1.795711
H    -1.246526  -3.582894  -0.039487
H    0.904627  -3.846728  -0.889796
H    0.804440  -2.539221  -1.860854
O    2.569876  -0.182253  2.272532
H    3.046151  -0.049167  3.115153
24
Lattice="100 0 0 0 100 0 0 0 100" Properties=species:S:1:pos:R:3
N    -0.942010  0.388223  0.214595
C    0.092476  -0.271660  1.014464
C    1.028610  -1.123252  0.153194
O    0.670344  -1.947665  -0.663066
H    -0.519529  1.037516  -0.450221
H    -1.438299  -0.312387  -0.341133
H    0.693479  0.509062  1.496856
C    -0.583638  -1.160894  2.076062
C    0.338232  -1.915669  3.049026
C    0.797366  -1.142085  4.293439
C    1.712663  0.058309  4.046946
N    2.192168  0.596133  5.327222
H    -1.200514  -1.890319  1.527670
H    -1.281773  -0.515905  2.630193
H    1.217718  -2.308702  2.512365
H    -0.205795  -2.805365  3.398287
H    1.333605  -1.848019  4.950794
H    -0.078201  -0.803310  4.869459
H    1.149983  0.864958  3.553156
H    2.521869  -0.237301  3.349393
H    2.796907  -0.083738  5.791072
H    2.758551  1.430901  5.176587
O    2.345204  -0.848151  0.387072
H    2.852609  -1.440447  -0.203346
24
Lattice="100 0 0 0 100 0 0 0 100" Properties=species:S:1:pos:R:3
N    0.140923  -0.094950  -0.045873
C    0.422598  -0.215854  1.385377
C    1.856024  -0.706510  1.516984
O    2.361969  -1.564888  0.826882
H    0.440389  -0.949725  -0.520058
H    -0.863538  0.001919  -0.195951
H    0.362676  0.783745  1.837649
C    -0.524817  -1.191717  2.141996
C    -0.382437  -1.304605  3.671582
C    -1.170026  -0.278772  4.503812
C    -0.759620  1.190499  4.371311
N    0.617310  1.414646  4.824530
H    -0.386023  -2.182499  1.682007
H    -1.553200  -0.878771  1.895473
H    0.679190  -1.287022  3.962700
H    -0.739170  -2.303011  3.965002
H    -1.079476  -0.557049  5.564991
H    -2.238974  -0.360741  4.244733
H    -1.420619  1.785699  5.018906
H    -0.957376  1.542013  3.337107
H    0.816721  2.413067  4.873836
H    1.292542  1.017118  4.170181
O    2.525083  -0.096648  2.537600
H    3.408724  -0.514005  2.571405
24
Lattice="100 0 0 0 100 0 0 0 100" Properties=species:S:1:pos:R:3
N    -0.522804  0.449582  0.203718
C    0.113398  0.125766  1.478147
C    1.619492  0.204488  1.297402
O    2.205901  0.128977  0.236452
H    0.081275  0.155954  -0.565650
H    -1.414887  -0.033887  0.111241
H    -0.152699  0.893888  2.223620
C    -0.269907  -1.245899  2.101923
C    0.181820  -2.467009  1.295804
C    -0.363870  -3.816161  1.788482
C    0.267529  -4.384524  3.063339
N    -0.077377  -3.604356  4.261745
H    -1.369661  -1.250632  2.194432
H    0.119159  -1.304306  3.126274
H    1.283633  -2.515068  1.280702
H    -0.122523  -2.337099  0.244857
H    -0.213313  -4.562821  0.993077
H    -1.458110  -3.747682  1.925143
H    1.364118  -4.359897  2.959193
H    -0.014614  -5.453390  3.140764
H    -1.078240  -3.677410  4.451915
H    0.398437  -3.982220  5.081076
O    2.266951  0.339361  2.486500
H    3.219815  0.340063  2.272190
24
Lattice="100 0 0 0 100 0 0 0 100" Properties=species:S:1:pos:R:3
N    -0.432565  -1.200624  -0.038719
C    -0.403024  -0.276118  1.089841
C    0.943753  0.377425  1.433813
O    1.073182  1.344288  2.155514
H    0.233448  -1.960616  0.099581
H    -0.148680  -0.727779  -0.896277
H    -1.059617  0.572075  0.842242
C    -0.983396  -0.929626  2.363742
C    -0.176784  -2.118389  2.898467
C    -0.707893  -2.681072  4.223431
C    -2.099240  -3.309768  4.134733
N    -2.484011  -3.884166  5.429840
H    -2.006446  -1.241182  2.111336
H    -1.056551  -0.156015  3.142316
H    0.871011  -1.812667  3.048297
H    -0.157836  -2.927355  2.149174
H    -0.723501  -1.892843  4.992342
H    -0.002237  -3.447210  4.586502
H    -2.110211  -4.037859  3.297236
H    -2.844667  -2.539579  3.886606
H    -3.434107  -4.252898  5.392077
H    -1.876854  -4.671359  5.663472
O    2.010325  -0.246189  0.851413
H    2.797089  0.245983  1.157842
24
Lattice="100 0 0 0 100 0 0 0 100" Properties=species:S:1:pos:R:3
N    0.225966  -0.515737  -0.267393
C    0.052714  -0.055959  1.113050
C    1.345756  0.100554  1.912327
O    1.636502  1.053038  2.605849
H    0.724847  -1.406631  -0.279362
H    0.790849  0.145730  -0.800112
H    -0.383011  0.953414  1.080688
C    -0.908702  -0.981980  1.884277
C    -2.338775  -0.925540  1.337248
C    -3.315295  -1.945452  1.941003
C    -3.802053  -1.669504  3.367187
N    -2.734891  -1.825391  4.367854
H    -0.902782  -0.719585  2.950291
H    -0.523340  -2.014002  1.819645
H    -2.296379  -1.076345  0.248728
H    -2.742180  0.090269  1.489916
H    -2.870351  -2.955896  1.899055
H    -4.208141  -1.992083  1.297686
H    -4.682596  -2.313442  3.562946
H    -4.159092  -0.628855  3.427284
H    -3.081588  -1.590373  5.297924
H    -2.434092  -2.800495  4.410898
O    2.171802  -0.982586  1.777769
H    2.947695  -0.792706  2.339348
24
Lattice="100 0 0 0 100 0 0 0 100" Properties=species:S:1:pos:R:3
N    -0.898399  -0.510298  -0.300670
C    -0.277143  -0.371985  1.029107
C    1.200111  -0.010447  0.885968
O    1.668972  1.098063  1.048534
H    -0.451365  -1.268721  -0.819596
H    -0.761594  0.342054  -0.846204
H    -0.741455  0.497284  1.516436
C    -0.560889  -1.628398  1.862389
C    -0.273174  -1.519827  3.366077
C    1.204149  -1.474981  3.769851
C    1.401424  -1.565037  5.282441
N    2.826670  -1.497317  5.628665
H    -0.009649  -2.481664  1.435336
H    -1.629880  -1.841067  1.714794
H    -0.743857  -2.387628  3.856134
H    -0.791110  -0.633564  3.770525
H    1.688591  -0.551627  3.420450
H    1.739305  -2.309113  3.283815
H    0.891433  -2.476173  5.657724
H    0.902826  -0.709155  5.764188
H    2.950256  -1.485997  6.640984
H    3.313549  -2.327858  5.288093
O    1.956938  -1.067171  0.458846
H    2.859725  -0.713805  0.341809
24
Lattice="100 0 0 0 100 0 0 0 100" Properties=species:S:1:pos:R:3
N    -0.307088  0.620881  0.139671
C    -0.106927  0.094996  1.491040
C    1.375572  -0.010639  1.815558
O    1.866546  0.185081  2.906977
H    0.066074  -0.026463  -0.556054
H    -1.303406  0.728824  -0.048331
H    -0.504215  0.835887  2.200332
C    -0.763637  -1.275685  1.812685
C    -2.290263  -1.247451  1.738030
C    -2.928801  -2.597961  2.073934
C    -4.459481  -2.579443  2.072299
N    -4.981588  -1.684792  3.114985
H    -0.452915  -1.578890  2.825613
H    -0.359736  -2.030872  1.117209
H    -2.612987  -0.950473  0.725498
H    -2.684998  -0.483881  2.425332
H    -2.575846  -2.935787  3.064238
H    -2.587056  -3.362459  1.357349
H    -4.827113  -3.620987  2.154638
H    -4.816428  -2.198330  1.102247
H    -5.993157  -1.587919  3.033098
H    -4.802506  -2.077635  4.040396
O    2.110860  -0.426514  0.744076
H    3.030908  -0.494744  1.064509
24
Lattice="100 0 0 0 100 0 0 0 100" Properties=species:S:1:pos:R:3
N    -0.446037  0.626287  0.313213
C    0.377582  -0.108746  1.280500
C    1.825325  -0.126965  0.811517
O    2.793178  0.116836  1.500312
H    -1.402392  0.693967  0.663749
H    -0.489543  0.115233  -0.570172
H    0.388528  0.472570  2.211897
C    -0.100757  -1.553690  1.583502
C    0.747659  -2.366502  2.568653
C    0.871810  -1.754790  3.968192
C    1.511296  -2.701588  4.987509
N    0.666941  -3.882660  5.222993
H    -0.171482  -2.093429  0.625814
H    -1.130552  -1.467246  1.969390
H    1.758416  -2.517887  2.154470
H    0.306060  -3.368808  2.664667
H    -0.128802  -1.460701  4.334348
H    1.471082  -0.832760  3.932763
H    1.742157  -2.131833  5.908119
H    2.475325  -3.057779  4.591747
H    1.164179  -4.574738  5.782522
H    -0.163567  -3.622173  5.756826
O    1.931571  -0.509430  -0.493812
H    2.886795  -0.505671  -0.696922
24
Lattice="100 0 0 0 100 0 0 0 100" Properties=species:S:1:pos:R:3
N    1.373753  -2.538881  0.061303
C    1.168634  -1.243537  0.705978
C    2.150938  -1.138081  1.858665
O    2.550464  -2.073831  2.521382
H    1.498119  -3.253203  0.781742
H    0.562935  -2.795982  -0.499858
H    1.411494  -0.442922  -0.011874
C    -0.251388  -0.961787  1.270501
C    -1.324807  -0.902624  0.179476
C    -2.761829  -0.693793  0.684714
C    -3.134620  0.728394  1.115464
N    -2.430149  1.155460  2.333652
H    -0.248387  -0.011766  1.821594
H    -0.498042  -1.756238  1.994954
H    -1.309593  -1.840157  -0.401360
H    -1.073488  -0.100129  -0.535054
H    -2.967144  -1.392074  1.515325
H    -3.458879  -0.979509  -0.118602
H    -4.237902  0.780801  1.205701
H    -2.855757  1.428803  0.311968
H    -2.667301  2.121001  2.561473
H    -2.729723  0.590008  3.129778
O    2.508866  0.149965  2.111568
H    3.084721  0.117047  2.900163
24
Lattice="100 0 0 0 100 0 0 0 100" Properties=species:S:1:pos:R:3
N    0.309869  0.247808  -0.043344
C    0.015674  -0.496771  1.179373
C    1.214372  -0.378384  2.101879
O    2.366375  -0.260076  1.736638
H    -0.271552  -0.081361  -0.812945
H    1.286414  0.089023  -0.300787
H    -0.834929  -0.022367  1.693667
C    -0.300060  -2.009156  1.009685
C    -1.511310  -2.298188  0.109773
C    -2.872964  -1.745387  0.562101
C    -3.526268  -2.439320  1.761346
N    -2.787751  -2.217408  3.013216
H    -0.478047  -2.441511  2.003058
H    0.589291  -2.495087  0.577193
H    -1.593524  -3.391665  -0.001224
H    -1.306925  -1.925585  -0.908518
H    -3.573375  -1.831851  -0.283254
H    -2.801549  -0.662702  0.764898
H    -3.543814  -3.525953  1.578731
H    -4.584639  -2.114369  1.811495
H    -2.807796  -1.228659  3.268252
H    -3.229298  -2.721181  3.782256
O    0.862754  -0.464417  3.413603
H    1.700535  -0.440782  3.915721
24
Lattice="100 0 0 0 100 0 0 0 100" Properties=species:S:1:pos:R:3
N    0.503327  -0.164136  -0.097563
C    0.168477  0.046225  1.317229
C    1.303314  -0.368710  2.254406
O    1.949279  0.378264  2.960999
H    0.676878  -1.155066  -0.274411
H    1.358511  0.336366  -0.342750
H    0.052817  1.128389  1.473086
C    -1.151932  -0.655106  1.657619
C    -1.598864  -0.453219  3.109406
C    -2.918361  -1.146143  3.485910
C    -4.205716  -0.430815  3.064759
N    -4.372899  -0.375800  1.604857
H    -1.044019  -1.733824  1.454409
H    -1.916567  -0.272802  0.969887
H    -1.686793  0.626122  3.319513
H    -0.812163  -0.824960  3.785922
H    -2.957795  -1.257121  4.580712
H    -2.924160  -2.175492  3.085356
H    -4.169920  0.608117  3.429678
H    -5.055072  -0.915626  3.586451
H    -4.508323  -1.316203  1.229792
H    -5.209926  0.154011  1.361845
O    1.560130  -1.712622  2.192105
H    2.314921  -1.864188  2.792637
24
Lattice="100 0 0 0 100 0 0 0 100" Properties=species:S:1:pos:R:3
N    0.487692  -0.159575  -0.368611
C    -0.132093  0.091812  0.937006
C    0.946529  0.187065  2.007130
O    1.021032  1.047364  2.858530
H    0.907466  -1.090516  -0.386748
H    -0.228287  -0.140896  -1.095795
H    -0.584066  1.091451  0.899259
C    -1.209666  -0.942226  1.359260
C    -1.854070  -0.734744  2.736520
C    -2.598131  0.593522  2.902700
C    -3.320346  0.702733  4.243971
N    -4.026111  1.986578  4.350522
H    -0.751968  -1.943110  1.314792
H    -1.989122  -0.918873  0.579706
H    -1.086448  -0.824640  3.522663
H    -2.555849  -1.566915  2.909596
H    -3.335403  0.723212  2.094009
H    -1.887751  1.431858  2.819059
H    -2.589677  0.524730  5.058942
H    -4.073687  -0.097691  4.318805
H    -3.353663  2.755116  4.370957
H    -4.545166  2.037202  5.227203
O    1.820318  -0.858430  1.941689
H    2.460308  -0.718763  2.666071
24
Lattice="100 0 0 0 100 0 0 0 100" Properties=species:S:1:pos:R:3
N    0.946949  -0.569759  -0.112358
C    0.204818  -0.110947  1.073224
C    1.151106  0.001599  2.270052
O    1.600744  -0.930989  2.905385
H    1.674366  0.100421  -0.364842
H    1.413778  -1.455660  0.093714
H    -0.185006  0.888807  0.840954
C    -0.943037  -1.082273  1.362467
C    -1.864202  -0.743771  2.543718
C    -2.721543  0.527206  2.398099
C    -2.087283  1.808822  2.943490
N    -3.004069  2.943304  2.775469
H    -0.500084  -2.075552  1.537992
H    -1.531486  -1.157226  0.435954
H    -1.276831  -0.693558  3.475845
H    -2.534764  -1.605300  2.674666
H    -3.672065  0.373993  2.935834
H    -2.998246  0.687011  1.343933
H    -1.166648  2.052563  2.394980
H    -1.781032  1.629696  3.994661
H    -3.841173  2.810683  3.345475
H    -2.568864  3.807674  3.097396
O    1.513194  1.295970  2.516832
H    2.158018  1.259111  3.251025
24
Lattice="100 0 0 0 100 0 0 0 100" Properties=species:S:1:pos:R:3
N    0.513556  -1.463060  0.323559
C    0.190696  -0.387972  1.251807
C    1.427304  0.333957  1.782169
O    1.380379  1.348519  2.449464
H    -0.341620  -1.797417  -0.120481
H    0.932347  -2.258505  0.821428
H    -0.309702  0.407275  0.674280
C    -0.785413  -0.732155  2.423325
C    -0.486324  -2.030676  3.179597
C    0.810152  -2.052240  4.019446
C    1.681765  -3.284050  3.762356
N    2.139988  -3.320046  2.364592
H    -1.789587  -0.815375  1.979207
H    -0.818980  0.127372  3.109850
H    -0.448449  -2.856802  2.453255
H    -1.345778  -2.245671  3.831117
H    0.568974  -2.013332  5.091706
H    1.414781  -1.151478  3.834445
H    1.086637  -4.193978  3.939127
H    2.510320  -3.301181  4.495817
H    2.800444  -2.561888  2.183343
H    2.622884  -4.194267  2.161270
O    2.616278  -0.242625  1.439041
H    3.294718  0.349517  1.819575
24
Lattice="100 0 0 0 100 0 0 0 100" Properties=species:S:1:pos:R:3
N    0.843095  0.380949  -0.147687
C    0.075590  0.324299  1.101519
C    0.963365  0.686635  2.280214
O    0.657788  1.429364  3.190334
H    0.206131  0.227518  -0.930739
H    1.532756  -0.372270  -0.173134
H    -0.683966  1.113208  1.051959
C    -0.636347  -1.027368  1.361190
C    -1.468530  -1.129866  2.647992
C    -2.627817  -0.133636  2.817790
C    -3.720691  -0.179969  1.743472
N    -3.322953  0.534652  0.516056
H    0.127786  -1.821483  1.365279
H    -1.280112  -1.198352  0.486318
H    -0.805354  -1.033042  3.522474
H    -1.877630  -2.152459  2.700073
H    -2.238619  0.894502  2.897631
H    -3.100695  -0.339870  3.790378
H    -4.661824  0.207339  2.178854
H    -3.917221  -1.228364  1.466293
H    -4.028031  0.406585  -0.210491
H    -3.288168  1.538915  0.699881
O    2.158145  0.027866  2.246254
H    2.641365  0.312217  3.045870
24
Lattice="100 0 0 0 100 0 0 0 100" Properties=species:S:1:pos:R:3
N    -0.615467  0.286691  0.194311
C    -0.301791  0.098184  1.606531
C    1.181503  0.061835  2.004847
O    1.588156  0.156370  3.144395
H    -0.184331  -0.443709  -0.372248
H    -0.233216  1.169636  -0.143050
H    -0.707417  0.962116  2.155419
C    -1.002859  -1.156466  2.172928
C    -0.538642  -2.481872  1.557264
C    -1.136306  -3.727277  2.225826
C    -2.646623  -3.886726  2.051263
N    -3.090302  -5.174941  2.603729
H    -2.079375  -1.010977  2.009066
H    -0.834355  -1.178586  3.259849
H    0.559082  -2.550697  1.624094
H    -0.783071  -2.504465  0.482214
H    -0.894749  -3.709425  3.303220
H    -0.654334  -4.628934  1.819124
H    -2.885674  -3.886183  0.975678
H    -3.170994  -3.015883  2.490028
H    -2.937128  -5.195163  3.613534
H    -4.093960  -5.295117  2.465579
O    2.022326  -0.099801  0.941197
H    2.921775  -0.123495  1.322744
24
Lattice="100 0 0 0 100 0 0 0 100" Properties=species:S:1:pos:R:3
N    -0.505336  0.844218  0.431444
C    -0.107536  0.249668  1.709344
C    1.403759  0.248098  1.868330
O    1.991541  0.385589  2.920702
H    -0.157156  0.281630  -0.346436
H    -1.522703  0.857965  0.358424
H    -0.469824  0.910659  2.509399
C    -0.611697  -1.193372  1.989335
C    -2.138075  -1.330532  2.046517
C    -2.839485  -0.485635  3.121021
C    -2.369857  -0.737861  4.557746
N    -2.520478  -2.151701  4.926270
H    -0.173067  -1.544657  2.935508
H    -0.219816  -1.854929  1.200412
H    -2.367672  -2.390454  2.223609
H    -2.572227  -1.086060  1.063287
H    -3.923826  -0.678899  3.060947
H    -2.725155  0.590025  2.909336
H    -2.910139  -0.040406  5.227177
H    -1.302649  -0.486112  4.652224
H    -2.109906  -2.330057  5.842095
H    -3.508757  -2.398473  4.997594
O    2.050237  0.001282  0.693312
H    3.001794  -0.016202  0.912577
24
Lattice="100 0 0 0 100 0 0 0 100" Properties=species:S:1:pos:R:3
N    0.711250  -0.526096  -0.075166
C    0.045395  -0.231409  1.194385
C    1.033844  0.331807  2.204999
O    0.777148  1.181786  3.030762
H    0.033422  -0.866096  -0.756713
H    1.412584  -1.257570  0.048584
H    -0.673254  0.581931  1.014448
C    -0.715161  -1.402739  1.874559
C    -1.903275  -1.910823  1.056339
C    -2.651287  -3.059020  1.738104
C    -3.848932  -3.560081  0.932864
N    -4.495106  -4.691252  1.610406
H    -1.070240  -1.061822  2.860326
H    -0.004015  -2.224845  2.059229
H    -1.557818  -2.250732  0.065226
H    -2.598249  -1.074208  0.870106
H    -2.996921  -2.728710  2.733075
H    -1.969766  -3.905350  1.916440
H    -3.500904  -3.917947  -0.049110
H    -4.530455  -2.708227  0.732105
H    -4.911452  -4.385533  2.491398
H    -5.259439  -5.059256  1.044096
O    2.250650  -0.279693  2.132803
H    2.793861  0.124239  2.836823
24
Lattice="100 0 0 0 100 0 0 0 100" Properties=species:S:1:pos:R:3
N    0.605713  -0.343630  -0.025438
C    0.034118  -0.107416  1.306219
C    1.137388  -0.156114  2.353143
O    1.297730  0.647236  3.247303
H    0.961164  -1.299298  -0.088023
H    -0.129226  -0.256301  -0.728727
H    -0.329531  0.928690  1.327666
C    -1.118140  -1.067177  1.701333
C    -1.739178  -0.866637  3.090652
C    -2.325002  0.527458  3.366879
C    -3.386197  1.004004  2.371735
N    -4.495309  0.044954  2.267230
H    -0.741260  -2.098954  1.621649
H    -1.897630  -0.965556  0.929570
H    -0.989820  -1.085403  3.867429
H    -2.532181  -1.618785  3.206949
H    -1.521367  1.278163  3.406553
H    -2.766575  0.520183  4.377785
H    -2.943992  1.101777  1.367390
H    -3.702771  2.023624  2.666028
H    -4.984476  -0.025886  3.161163
H    -5.184317  0.365865  1.587373
O    1.923953  -1.262069  2.211460
H    2.585097  -1.213517  2.928533
24
Lattice="100 0 0 0 100 0 0 0 100" Properties=species:S:1:pos:R:3
N    -0.016707  0.023341  -0.091837
C    -0.583263  -0.324078  1.205504
C    0.383719  -0.451750  2.394611
O    0.050402  -0.728528  3.528313
H    0.601205  -0.716306  -0.425707
H    0.556602  0.863121  -0.021366
H    -1.234174  0.513510  1.511186
C    -1.504406  -1.561425  1.105345
C    -0.891924  -2.824730  0.488008
C    0.277764  -3.448176  1.257807
C    0.680280  -4.829801  0.732531
N    -0.397586  -5.807764  0.935834
H    -2.368456  -1.259882  0.497025
H    -1.879614  -1.782194  2.114726
H    -0.581075  -2.622160  -0.550967
H    -1.687773  -3.579345  0.409856
H    0.016723  -3.533437  2.326623
H    1.167253  -2.799297  1.218026
H    1.640034  -5.123408  1.200638
H    0.867709  -4.766550  -0.351374
H    -0.178339  -6.688983  0.472650
H    -0.500442  -6.018807  1.929498
O    1.680986  -0.169922  2.068564
H    2.178772  -0.252216  2.905294
24
Lattice="100 0 0 0 100 0 0 0 100" Properties=species:S:1:pos:R:3
N    0.321349  -0.823617  -0.600045
C    0.229686  -0.373880  0.785306
C    1.632194  -0.265691  1.352976
O    2.582911  -0.942852  1.010627
H    -0.555730  -1.248994  -0.897633
H    1.055680  -1.528197  -0.686047
H    -0.206902  0.637103  0.810068
C    -0.619117  -1.262859  1.742387
C    -0.177438  -2.738672  1.837072
C    -0.120659  -3.281503  3.273098
C    1.007979  -2.699099  4.130486
N    2.328730  -3.108695  3.634351
H    -1.661317  -1.198511  1.394839
H    -0.609528  -0.789761  2.736239
H    0.808823  -2.874538  1.367050
H    -0.859764  -3.365681  1.246820
H    0.012620  -4.373115  3.238894
H    -1.083246  -3.090907  3.776068
H    0.903069  -3.093502  5.151714
H    0.884460  -1.599330  4.213589
H    2.579828  -2.609333  2.779983
H    3.050664  -2.889654  4.319480
O    1.707321  0.645923  2.358017
H    2.621313  0.595851  2.699930
24
Lattice="100 0 0 0 100 0 0 0 100" Properties=species:S:1:pos:R:3
N    0.864889  -0.143014  0.238360
C    0.460593  -0.058670  1.646073
C    1.660994  -0.354845  2.535759
O    2.011093  0.302259  3.492139
H    0.075199  0.102950  -0.359761
H    1.129338  -1.101418  0.005040
H    0.201803  0.988333  1.858702
C    -0.735802  -0.957955  2.046458
C    -1.192290  -0.823797  3.501453
C    -2.422005  -1.679152  3.820647
C    -2.935689  -1.517368  5.252606
N    -1.958158  -2.002318  6.237350
H    -0.475757  -2.006406  1.827568
H    -1.568598  -0.695837  1.372551
H    -1.412190  0.235282  3.720625
H    -0.363467  -1.107707  4.168544
H    -2.185796  -2.741763  3.650747
H    -3.238173  -1.416569  3.127181
H    -3.846700  -2.122048  5.371013
H    -3.236582  -0.460760  5.408597
H    -1.169244  -1.359368  6.311278
H    -2.379468  -2.041426  7.164969
O    2.294825  -1.503645  2.160891
H    3.034125  -1.619611  2.788306
24
Lattice="100 0 0 0 100 0 0 0 100" Properties=species:S:1:pos:R:3
N    0.204794  -0.298669  -0.035963
C    -0.015005  -0.283885  1.411311
C    1.304801  -0.255873  2.164933
O    1.491493  0.312102  3.220276
H    -0.691850  -0.294849  -0.522423
H    0.692621  -1.151634  -0.313897
H    -0.503002  0.667446  1.665667
C    -0.865745  -1.448427  1.995003
C    -2.290381  -1.533446  1.438504
C    -3.170073  -0.316232  1.740518
C    -4.643529  -0.522307  1.376413
N    -5.248001  -1.584092  2.193089
H    -0.906350  -1.331443  3.089983
H    -0.337205  -2.394577  1.796084
H    -2.776558  -2.425295  1.858636
H    -2.259394  -1.700649  0.347744
H    -2.806672  0.574734  1.203842
H    -3.097845  -0.067374  2.814142
H    -4.716145  -0.835364  0.322651
H    -5.168576  0.449589  1.451804
H    -6.182402  -1.811612  1.855071
H    -5.357283  -1.269403  3.158253
O    2.265390  -1.010074  1.557441
H    3.050553  -0.955249  2.135648
24
Lattice="100 0 0 0 100 0 0 0 100" Properties=species:S:1:pos:R:3
N    0.010516  0.882077  0.259554
C    0.080059  0.257312  1.585405
C    1.441484  0.546557  2.204713
O    1.634794  0.974337  3.321680
H    -0.920624  0.744607  -0.135266
H    0.673603  0.434915  -0.375510
H    -0.641653  0.771133  2.236017
C    -0.214375  -1.262752  1.616893
C    -0.199749  -1.900287  3.008701
C    -0.583231  -3.381674  2.987672
C    -0.556375  -4.030302  4.370343
N    -0.973283  -5.436813  4.294832
H    0.507462  -1.773345  0.958624
H    -1.207258  -1.402610  1.158129
H    -0.890240  -1.349895  3.669467
H    0.798526  -1.786241  3.461387
H    0.106221  -3.927524  2.319655
H    -1.589717  -3.511207  2.559506
H    -1.269047  -3.508651  5.028296
H    0.447444  -3.883343  4.818143
H    -0.287104  -5.981313  3.769743
H    -1.012910  -5.848658  5.227146
O    2.460299  0.220392  1.355851
H    3.284863  0.433949  1.833485
24
Lattice="100 0 0 0 100 0 0 0 100" Properties=species:S:1:pos:R:3
N    -0.237538  0.068674  0.126174
C    0.450468  -0.158927  1.396464
C    1.881239  -0.637243  1.190765
O    2.754922  -0.557696  2.029393
H    -1.212680  0.312287  0.302849
H    -0.237591  -0.776279  -0.445055
H    0.556290  0.815220  1.898031
C    -0.250098  -1.109507  2.409626
C    -0.425848  -2.551862  1.935684
C    -1.181594  -3.420382  2.944664
C    -1.462362  -4.841556  2.449680
N    -2.369984  -4.831561  1.292577
H    -1.236462  -0.668158  2.630605
H    0.320409  -1.083694  3.351435
H    0.561656  -3.005269  1.746413
H    -0.965887  -2.579428  0.977674
H    -2.140654  -2.936814  3.203030
H    -0.613497  -3.481555  3.886934
H    -1.832854  -5.448931  3.298214
H    -0.517595  -5.304343  2.123522
H    -2.440347  -5.762267  0.882429
H    -3.313306  -4.573642  1.586392
O    2.082025  -1.224677  -0.021477
H    3.014721  -1.515434  -0.020838
24
Lattice="100 0 0 0 100 0 0 0 100" Properties=species:S:1:pos:R:3
N    0.067474  -1.590725  -0.080490
C    -0.003539  -0.519551  0.904187
C    1.344623  0.171231  1.146329
O    2.411497  -0.168154  0.677449
H    0.724886  -2.307051  0.231828
H    0.455648  -1.235033  -0.954708
H    -0.646834  0.273804  0.487202
C    -0.708897  -0.988439  2.199128
C    -0.082696  -2.187533  2.930086
C    1.239368  -1.953926  3.682477
C    1.113796  -1.314559  5.068526
N    0.484218  0.012588  5.028617
H    -1.724656  -1.271677  1.888198
H    -0.803793  -0.144106  2.892184
H    0.051658  -3.015268  2.215676
H    -0.829318  -2.555083  3.652293
H    1.736110  -2.926206  3.825793
H    1.943541  -1.368031  3.070525
H    2.119141  -1.314201  5.535749
H    0.478594  -1.958510  5.698650
H    0.457181  0.423552  5.961415
H    1.023020  0.648703  4.438593
O    1.223511  1.286180  1.931785
H    2.118780  1.676520  1.966585
24
Lattice="100 0 0 0 100 0 0 0 100" Properties=species:S:1:pos:R:3
N    1.567890  -0.227388  1.157196
C    0.848860  0.157280  2.365774
C    1.609521  0.068090  3.700696
O    1.124173  0.277829  4.794052
H    2.436579  0.298992  1.073296
H    1.834560  -1.211341  1.192921
H    0.634792  1.237750  2.283713
C    -0.526702  -0.539090  2.450902
C    -0.513720  -2.072920  2.344802
C    0.207542  -2.838864  3.462859
C    -0.481756  -2.764229  4.825881
N    0.328256  -3.447142  5.846994
H    -1.129341  -0.142139  1.622274
H    -1.011219  -0.217408  3.382336
H    -0.085380  -2.361820  1.372323
H    -1.562532  -2.409493  2.302786
H    1.246333  -2.480893  3.566486
H    0.298310  -3.898481  3.180553
H    -1.449790  -3.285825  4.762755
H    -0.699811  -1.711170  5.078925
H    -0.189774  -3.503957  6.724323
H    1.158131  -2.886858  6.051078
O    2.936426  -0.214291  3.539748
H    3.317059  -0.192509  4.439272
24
Lattice="100 0 0 0 100 0 0 0 100" Properties=species:S:1:pos:R:3
N    0.474000  0.176706  -0.318376
C    0.185657  -0.057593  1.092714
C    1.315165  0.175074  2.093147
O    1.189310  0.128727  3.301510
H    1.289715  -0.359859  -0.616757
H    0.697567  1.157199  -0.482853
H    -0.610664  0.643344  1.406104
C    -0.376814  -1.479396  1.303048
C    -1.740769  -1.735767  0.641904
C    -2.996906  -1.387214  1.463127
C    -3.484221  0.064853  1.468832
N    -2.603946  0.965886  2.227615
H    -0.434549  -1.676116  2.383119
H    0.358843  -2.193902  0.896589
H    -1.796124  -2.810427  0.411268
H    -1.768220  -1.219728  -0.330713
H    -2.862303  -1.725378  2.506476
H    -3.831430  -1.988764  1.069618
H    -4.525907  0.068599  1.844979
H    -3.524122  0.435358  0.432053
H    -2.997138  1.906339  2.263265
H    -2.515585  0.648723  3.194649
O    2.517889  0.459389  1.505376
H    3.139820  0.586708  2.248135
24
Lattice="100 0 0 0 100 0 0 0 100" Properties=species:S:1:pos:R:3
N    0.202842  -1.142965  -0.014076
C    0.017820  -0.460625  1.269626
C    1.307159  -0.171714  2.041309
O    1.567594  0.865657  2.614621
H    0.691407  -2.027720  0.131128
H    0.791316  -0.584905  -0.633655
H    -0.416532  0.529896  1.068573
C    -0.946529  -1.240739  2.191955
C    -2.441333  -1.049135  1.895929
C    -2.962437  -1.561522  0.545269
C    -2.809215  -3.066672  0.316091
N    -3.453763  -3.845942  1.383901
H    -0.769347  -0.914972  3.228192
H    -0.673986  -2.307632  2.163658
H    -2.678045  0.023976  1.979854
H    -2.998424  -1.551780  2.699887
H    -2.457663  -1.043598  -0.281841
H    -4.032298  -1.299376  0.471743
H    -1.741392  -3.330505  0.310468
H    -3.187934  -3.301574  -0.697857
H    -4.465386  -3.706156  1.361893
H    -3.298767  -4.843812  1.242545
O    2.160020  -1.241162  2.042264
H    2.927168  -0.967019  2.580844
24
Lattice="100 0 0 0 100 0 0 0 100" Properties=species:S:1:pos:R:3
N    0.295743  -0.406000  -0.183741
C    0.064311  -0.180555  1.243988
C    1.385041  -0.083238  1.992801
O    1.601999  0.647694  2.935617
H    0.746554  -1.309290  -0.335874
H    -0.592580  -0.421010  -0.683913
H    -0.403317  0.808597  1.355874
C    -0.826264  -1.216697  1.984070
C    -2.262451  -1.257115  1.459240
C    -3.141148  -2.321922  2.130423
C    -3.406262  -2.102991  3.624058
N    -4.055126  -0.807609  3.863438
H    -0.827391  -0.957671  3.053759
H    -0.358860  -2.212117  1.893121
H    -2.254977  -1.456287  0.375470
H    -2.726225  -0.269047  1.600812
H    -2.686729  -3.318018  2.001592
H    -4.109897  -2.363979  1.604183
H    -2.454473  -2.100979  4.176352
H    -3.981454  -2.969536  4.004974
H    -5.009967  -0.814196  3.501831
H    -4.123350  -0.616298  4.862264
O    2.308024  -0.975190  1.528805
H    3.097478  -0.855648  2.091127
24
Lattice="100 0 0 0 100 0 0 0 100" Properties=species:S:1:pos:R:3
N    -0.608565  1.082607  0.590040
C    -0.528419  0.300762  1.834550
C    0.938597  0.363723  2.244587
O    1.856426  -0.083319  1.587368
H    -0.010415  0.649327  -0.116852
H    -1.563604  1.054361  0.230763
H    -1.115995  0.828686  2.599754
C    -1.035796  -1.153794  1.714772
C    -1.212157  -1.942277  3.021084
C    0.068988  -2.404366  3.734234
C    0.991066  -3.305463  2.907018
N    0.283997  -4.505166  2.436432
H    -0.383119  -1.698747  1.015354
H    -2.018707  -1.088000  1.221483
H    -1.811865  -2.833165  2.787892
H    -1.810496  -1.342008  3.726153
H    -0.229094  -2.946669  4.647989
H    0.654452  -1.543731  4.090287
H    1.890752  -3.527334  3.513802
H    1.349117  -2.761118  2.021446
H    0.876552  -5.045536  1.806996
H    0.061061  -5.118709  3.221856
O    1.125139  0.997646  3.432986
H    2.090953  1.000596  3.586870
24
Lattice="100 0 0 0 100 0 0 0 100" Properties=species:S:1:pos:R:3
N    0.348053  -0.745823  0.017206
C    0.254127  -0.368461  1.427163
C    1.590359  -0.545682  2.132255
O    2.000236  0.156851  3.031871
H    0.531419  -1.745523  -0.079034
H    -0.532917  -0.550468  -0.457746
H    0.054094  0.711068  1.470365
C    -0.821084  -1.106171  2.275885
C    -2.257315  -0.932757  1.769243
C    -2.773433  0.508710  1.785768
C    -4.254657  0.614202  1.426499
N    -4.680623  2.017992  1.375748
H    -0.750346  -0.742725  3.313576
H    -0.568267  -2.178429  2.296281
H    -2.912600  -1.560390  2.394354
H    -2.345492  -1.345323  0.749660
H    -2.207734  1.142441  1.085391
H    -2.610615  0.942431  2.787996
H    -4.840640  -0.008631  2.132995
H    -4.416210  0.183272  0.425495
H    -5.656450  2.087164  1.087280
H    -4.623981  2.440002  2.303999
O    2.268420  -1.642928  1.689564
H    3.083982  -1.684699  2.225285
24
Lattice="100 0 0 0 100 0 0 0 100" Properties=species:S:1:pos:R:3
N    -0.349310  -0.577686  -0.484992
C    -0.199639  -0.223230  0.933692
C    1.271419  -0.155831  1.345792
O    1.890567  0.859521  1.592637
H    0.062314  -1.494687  -0.667030
H    0.138087  0.094803  -1.078150
H    -0.583311  0.798702  1.052653
C    -1.015942  -1.195957  1.793841
C    -0.999606  -0.961831  3.311650
C    -1.658196  0.341751  3.802028
C    -0.707750  1.531000  3.960181
N    -1.442961  2.712220  4.429558
H    -0.655429  -2.216465  1.588679
H    -2.049825  -1.149676  1.419759
H    0.034320  -1.021116  3.692483
H    -1.522350  -1.815162  3.767255
H    -2.124894  0.154413  4.783376
H    -2.482680  0.631295  3.131260
H    -0.246390  1.794583  2.998664
H    0.127366  1.228219  4.624312
H    -1.791152  2.561867  5.377955
H    -0.824825  3.522226  4.473727
O    1.863458  -1.388937  1.354973
H    2.801712  -1.230708  1.574584
24
Lattice="100 0 0 0 100 0 0 0 100" Properties=species:S:1:pos:R:3
N    -0.522804  0.214681  0.047801
C    0.257932  -0.024056  1.260999
C    1.703531  -0.382400  0.944822
O    2.622163  -0.271927  1.729539
H    -1.502867  0.362844  0.289873
H    -0.481224  -0.587256  -0.580485
H    0.323896  0.928531  1.808460
C    -0.306892  -1.073730  2.260653
C    -0.382051  -2.506981  1.732948
C    -1.036760  -3.470201  2.725754
C    -1.100043  -4.908821  2.216502
N    -1.777947  -5.776314  3.188430
H    -1.313622  -0.730056  2.550427
H    0.308282  -1.041783  3.173212
H    0.631965  -2.865971  1.490772
H    -0.946883  -2.526981  0.785791
H    -2.059331  -3.137149  2.963552
H    -0.478076  -3.447929  3.677670
H    -0.075652  -5.243615  1.954199
H    -1.684809  -4.937129  1.283387
H    -1.866557  -6.724124  2.822142
H    -1.224369  -5.849479  4.043542
O    1.865590  -0.903431  -0.303758
H    2.815225  -1.121216  -0.376467
24
Lattice="100 0 0 0 100 0 0 0 100" Properties=species:S:1:pos:R:3
N    0.104395  0.398999  -0.148634
C    0.134363  0.127070  1.288810
C    1.506206  0.270270  1.955136
O    1.712625  0.787274  3.033466
H    0.703753  -0.262405  -0.644565
H    0.471596  1.330479  -0.344890
H    -0.498530  0.875442  1.788702
C    -0.423320  -1.272712  1.625924
C    -1.926274  -1.467992  1.380265
C    -2.347648  -1.679489  -0.078002
C    -3.820284  -2.067324  -0.231067
N    -4.100614  -3.371706  0.389528
H    -0.214390  -1.456958  2.690630
H    0.155245  -2.027851  1.066762
H    -2.474023  -0.604856  1.795595
H    -2.257625  -2.342116  1.959586
H    -1.722935  -2.473881  -0.525779
H    -2.147016  -0.773473  -0.665116
H    -4.090517  -2.021335  -1.303978
H    -4.447218  -1.319100  0.279876
H    -5.102157  -3.562653  0.390540
H    -3.664579  -4.119608  -0.152065
O    2.509445  -0.275955  1.202867
H    3.325460  -0.157899  1.726326
24
Lattice="100 0 0 0 100 0 0 0 100" Properties=species:S:1:pos:R:3
N    -0.354312  0.651749  0.133678
C    -0.130116  -0.097244  1.376464
C    1.285272  0.175454  1.869800
O    1.592845  0.524243  2.988325
H    0.238677  0.281581  -0.610941
H    -1.321997  0.530916  -0.167742
H    -0.786614  0.328973  2.147911
C    -0.388221  -1.621060  1.286726
C    -0.236609  -2.384026  2.604381
C    -0.528083  -3.880177  2.461951
C    -0.504529  -4.643835  3.788941
N    -1.597281  -4.207858  4.670185
H    0.279928  -2.043652  0.517877
H    -1.416382  -1.745094  0.906986
H    -0.908777  -1.958539  3.364417
H    0.784965  -2.255690  2.998335
H    0.202769  -4.340816  1.777341
H    -1.515569  -4.022459  1.987598
H    0.442903  -4.434247  4.309811
H    -0.512600  -5.730804  3.576789
H    -2.492851  -4.553029  4.322173
H    -1.482156  -4.593380  5.606738
O    2.211733  -0.060726  0.893445
H    3.078942  0.138039  1.295903
24
Lattice="100 0 0 0 100 0 0 0 100" Properties=species:S:1:pos:R:3
N    -0.549719  0.306353  0.454933
C    0.014312  -0.118824  1.736092
C    1.534057  -0.186215  1.697780
O    2.244236  -0.163215  2.681575
H    -0.202622  -0.278716  -0.304763
H    -1.564168  0.194349  0.475450
H    -0.205894  0.664653  2.477752
C    -0.532889  -1.451618  2.323027
C    -0.258593  -2.691714  1.471822
C    -0.843378  -3.986799  2.052969
C    -2.367983  -4.010085  2.206239
N    -3.040462  -3.707249  0.934865
H    -1.618170  -1.311261  2.445100
H    -0.113551  -1.580750  3.333422
H    0.828249  -2.826957  1.354628
H    -0.668091  -2.540508  0.462350
H    -0.397569  -4.190022  3.040149
H    -0.540269  -4.829371  1.408463
H    -2.682663  -3.246355  2.933699
H    -2.655762  -4.986463  2.642411
H    -2.845599  -4.438448  0.248700
H    -4.052348  -3.693188  1.060159
O    2.035280  -0.332655  0.438775
H    3.004182  -0.393486  0.548371
24
Lattice="100 0 0 0 100 0 0 0 100" Properties=species:S:1:pos:R:3
N    -0.337524  -0.331013  -0.239221
C    0.125271  -0.146873  1.137230
C    1.589498  -0.518471  1.390826
O    2.364728  0.110565  2.080565
H    -0.244027  -1.310495  -0.512642
H    0.239981  0.208313  -0.884801
H    0.061687  0.925020  1.375616
C    -0.751099  -0.913208  2.151994
C    -2.179967  -0.375835  2.325238
C    -3.186487  -0.805705  1.252677
C    -4.591747  -0.244008  1.476357
N    -4.598227  1.222909  1.368913
H    -0.236978  -0.864882  3.123743
H    -0.769632  -1.979822  1.869392
H    -2.157624  0.722682  2.380774
H    -2.551700  -0.716466  3.305967
H    -3.251383  -1.906457  1.228286
H    -2.821404  -0.498270  0.260956
H    -4.934209  -0.500623  2.492224
H    -5.288764  -0.742739  0.774256
H    -4.379993  1.504294  0.411711
H    -5.524493  1.594979  1.577069
O    1.947974  -1.678674  0.760943
H    2.878981  -1.836912  1.009949
24
Lattice="100 0 0 0 100 0 0 0 100" Properties=species:S:1:pos:R:3
N    0.087906  -0.492446  0.002931
C    -0.067856  -0.205486  1.436794
C    1.278321  0.029183  2.126684
O    1.614139  1.037198  2.715696
H    0.619118  0.250518  -0.454113
H    0.622019  -1.353930  -0.126438
H    -0.609719  0.747108  1.524382
C    -0.893096  -1.324294  2.106826
C    -1.730227  -0.901841  3.326373
C    -0.986941  -0.268775  4.510270
C    0.058666  -1.165047  5.172632
N    0.754158  -0.423547  6.232757
H    -0.230588  -2.166414  2.356967
H    -1.578719  -1.690619  1.328450
H    -2.279891  -1.791012  3.676157
H    -2.501009  -0.192191  2.985654
H    -1.719072  0.028073  5.275987
H    -0.498984  0.665292  4.189260
H    0.742892  -1.578159  4.405844
H    -0.441887  -2.030602  5.635820
H    1.442660  -1.017497  6.695090
H    1.271892  0.355984  5.821956
O    2.124943  -1.035204  1.974494
H    2.954855  -0.778512  2.419816
24
Lattice="100 0 0 0 100 0 0 0 100" Properties=species:S:1:pos:R:3
N    0.389937  -1.266084  0.013416
C    0.000117  -0.302414  1.044809
C    1.200345  0.440619  1.622701
O    1.201375  1.044421  2.674590
H    -0.436750  -1.579502  -0.494632
H    1.025166  -0.844203  -0.662095
H    -0.627826  0.526813  0.648464
C    -0.815926  -0.982263  2.158193
C    -0.078184  -2.098233  2.901036
C    -0.956468  -2.787675  3.946837
C    -0.225433  -3.887438  4.713817
N    -1.125133  -4.542441  5.673802
H    -1.732626  -1.385468  1.696647
H    -1.139464  -0.205867  2.865976
H    0.812832  -1.676558  3.394029
H    0.289869  -2.835784  2.172482
H    -1.847471  -3.227030  3.470402
H    -1.331361  -2.036740  4.664727
H    0.686207  -3.457956  5.176610
H    0.118413  -4.656343  4.004162
H    -0.643794  -5.304282  6.151897
H    -1.405865  -3.881142  6.399860
O    2.281948  0.421571  0.792126
H    2.963830  0.961892  1.236383
24
Lattice="100 0 0 0 100 0 0 0 100" Properties=species:S:1:pos:R:3
N    0.333405  -1.400725  -0.359809
C    -0.010741  -0.656046  0.852260
C    1.283882  -0.065570  1.390373
O    2.341151  -0.658251  1.448044
H    -0.434087  -2.020169  -0.621007
H    1.149986  -1.986060  -0.170959
H    -0.671395  0.181198  0.579717
C    -0.729468  -1.502624  1.939682
C    -1.195245  -0.752441  3.199933
C    -0.174382  -0.725147  4.342190
C    -0.647664  0.091396  5.542197
N    0.385191  0.132010  6.585619
H    -0.072340  -2.343881  2.213145
H    -1.602823  -1.942648  1.433589
H    -2.120794  -1.222068  3.567795
H    -1.473346  0.279923  2.928737
H    0.789455  -0.315892  4.009139
H    0.031237  -1.761015  4.663723
H    -1.622537  -0.307827  5.890422
H    -0.833429  1.128175  5.219777
H    0.079154  0.706829  7.370704
H    0.546829  -0.804107  6.960598
O    1.125889  1.211865  1.829556
H    1.991594  1.481111  2.196115
24
Lattice="100 0 0 0 100 0 0 0 100" Properties=species:S:1:pos:R:3
N    0.436016  -0.563579  0.028115
C    0.008342  -0.517679  1.426177
C    1.201264  -0.494358  2.368958
O    1.225669  0.070665  3.442127
H    0.917246  -1.440925  -0.174286
H    -0.374770  -0.512131  -0.588088
H    -0.495354  0.445780  1.587763
C    -0.936378  -1.657133  1.902377
C    -2.271961  -1.724466  1.148398
C    -3.143650  -0.463163  1.219666
C    -3.544120  -0.047091  2.635630
N    -4.434331  1.118601  2.592738
H    -1.115460  -1.530616  2.980994
H    -0.407777  -2.616653  1.784730
H    -2.839480  -2.580844  1.546649
H    -2.083290  -1.967649  0.090384
H    -4.059517  -0.643940  0.632553
H    -2.648232  0.392376  0.733993
H    -2.651469  0.247105  3.207804
H    -3.975015  -0.925687  3.159460
H    -4.629668  1.457760  3.534295
H    -5.334207  0.866552  2.181422
O    2.240717  -1.248875  1.912010
H    2.930119  -1.196023  2.601840
24
Lattice="100 0 0 0 100 0 0 0 100" Properties=species:S:1:pos:R:3
N    0.867646  -0.429758  -0.652136
C    0.391344  0.042750  0.652948
C    1.504918  0.148617  1.695763
O    1.869160  1.171240  2.239726
H    1.285081  -1.357649  -0.562465
H    1.590623  0.189879  -1.019134
H    0.033930  1.070698  0.517186
C    -0.755415  -0.861260  1.136488
C    -1.348533  -0.550273  2.521077
C    -2.384077  0.581284  2.594566
C    -1.863630  1.997416  2.339841
N    -2.914012  2.979892  2.642485
H    -0.375398  -1.895057  1.139084
H    -1.539647  -0.821878  0.365440
H    -0.537757  -0.353525  3.242979
H    -1.837637  -1.467552  2.880804
H    -2.826494  0.563109  3.605392
H    -3.215893  0.378213  1.901665
H    -1.609836  2.121560  1.276628
H    -0.924434  2.150023  2.907001
H    -3.120593  2.975695  3.642825
H    -2.594352  3.922644  2.419840
O    2.095653  -1.059610  1.944845
H    2.802019  -0.881347  2.594996
24
Lattice="100 0 0 0 100 0 0 0 100" Properties=species:S:1:pos:R:3
N    -0.054330  -0.051472  0.159055
C    0.051849  0.022308  1.624366
C    1.354656  -0.692675  1.964760
O    1.582993  -1.858523  1.717368
H    -0.066838  -1.032918  -0.126959
H    -0.939256  0.359407  -0.141026
H    0.162735  1.080918  1.901329
C    -1.150124  -0.579743  2.388760
C    -1.220239  -0.320873  3.899517
C    -0.218271  -1.099335  4.760455
C    -0.548752  -1.057242  6.255651
N    -1.820992  -1.737431  6.537566
H    -1.182101  -1.662898  2.185993
H    -2.049086  -0.149439  1.918644
H    -2.230551  -0.582979  4.245730
H    -1.102679  0.759670  4.092141
H    0.801334  -0.709752  4.626737
H    -0.186992  -2.152264  4.430196
H    -0.657752  -0.008264  6.574287
H    0.309063  -1.469409  6.821624
H    -1.717620  -2.745561  6.412994
H    -2.101541  -1.592016  7.506732
O    2.258783  0.122872  2.571324
H    3.052120  -0.427195  2.727863
24
Lattice="100 0 0 0 100 0 0 0 100" Properties=species:S:1:pos:R:3
N    -1.068962  -0.791799  -0.579079
C    -0.385229  -0.306239  0.615754
C    1.113132  -0.335575  0.365465
O    1.667629  -0.915895  -0.544372
H    -1.936514  -1.265595  -0.333811
H    -0.470195  -1.453002  -1.075846
H    -0.646482  0.754294  0.779743
C    -0.709763  -1.051443  1.936437
C    -0.252109  -2.514958  1.984495
C    -0.405609  -3.167917  3.370596
C    0.803138  -3.006799  4.298672
N    1.077201  -1.606206  4.658161
H    -1.802412  -1.004365  2.075907
H    -0.283232  -0.484463  2.774461
H    0.802242  -2.594662  1.666375
H    -0.820470  -3.093072  1.240784
H    -0.571350  -4.248816  3.243169
H    -1.301666  -2.770603  3.873849
H    1.671148  -3.515503  3.831383
H    0.594284  -3.546716  5.233956
H    1.740217  -1.568643  5.432102
H    1.521509  -1.110899  3.883652
O    1.802163  0.357168  1.318431
H    2.744122  0.272030  1.074650
24
Lattice="100 0 0 0 100 0 0 0 100" Properties=species:S:1:pos:R:3
N    1.058940  -0.328583  0.714522
C    0.009448  -0.176149  1.715643
C    0.454662  0.088311  3.163159
O    -0.293564  0.220560  4.112660
H    1.621101  -1.157794  0.906322
H    1.701220  0.462418  0.740801
H    -0.546629  0.744686  1.465447
C    -1.025882  -1.320001  1.629983
C    -0.473914  -2.751016  1.736654
C    0.136336  -3.179807  3.082680
C    -0.861534  -3.608972  4.164615
N    -1.863009  -2.579627  4.462693
H    -1.510541  -1.214648  0.648972
H    -1.793607  -1.162621  2.396428
H    0.268857  -2.909807  0.938290
H    -1.301841  -3.437061  1.496751
H    0.793665  -2.391143  3.483591
H    0.803121  -4.038760  2.908065
H    -0.278222  -3.936083  5.049816
H    -1.402876  -4.499915  3.805299
H    -2.478863  -2.887762  5.214108
H    -1.419195  -1.712129  4.771072
O    1.807086  0.224746  3.291931
H    1.956916  0.429759  4.235586
24
Lattice="100 0 0 0 100 0 0 0 100" Properties=species:S:1:pos:R:3
N    -0.259010  -0.909828  -0.613075
C    0.174116  -1.046470  0.781399
C    1.601969  -1.575694  0.865434
O    2.062619  -2.222046  1.781735
H    0.438765  -0.404413  -1.157598
H    -1.122065  -0.368898  -0.653522
H    0.233891  -0.068493  1.313567
C    -0.780971  -1.940105  1.579716
C    -2.183503  -1.344724  1.725312
C    -3.119731  -2.183927  2.606390
C    -2.754590  -2.214263  4.094479
N    -2.778837  -0.863910  4.674033
H    -0.330120  -2.104291  2.567233
H    -0.835000  -2.920888  1.081403
H    -2.650222  -1.242816  0.732863
H    -2.110222  -0.332578  2.154282
H    -3.153343  -3.220995  2.234559
H    -4.147680  -1.796119  2.506699
H    -1.735457  -2.608566  4.222773
H    -3.428667  -2.930145  4.603984
H    -3.737497  -0.515489  4.722513
H    -2.426213  -0.876618  5.630417
O    2.360619  -1.182166  -0.199623
H    3.255266  -1.535177  -0.029859
24
Lattice="100 0 0 0 100 0 0 0 100" Properties=species:S:1:pos:R:3
N    0.437653  -0.488259  -0.002355
C    -0.085366  -0.232854  1.343268
C    1.040429  -0.158051  2.370174
O    0.942967  -0.432143  3.550050
H    1.157870  0.189013  -0.249796
H    -0.316323  -0.395293  -0.682944
H    -0.567200  0.767555  1.438877
C    -1.133154  -1.275211  1.749437
C    -0.639047  -2.731055  1.719611
C    -1.511489  -3.690783  2.547624
C    -1.137700  -3.785742  4.031862
N    -1.312763  -2.519868  4.758722
H    -1.998300  -1.167771  1.074842
H    -1.503351  -1.017631  2.749546
H    0.398417  -2.782554  2.090098
H    -0.589095  -3.072003  0.676845
H    -1.427629  -4.705329  2.127458
H    -2.572123  -3.403103  2.460868
H    -0.105997  -4.189241  4.101850
H    -1.794545  -4.531499  4.504544
H    -1.265328  -2.688177  5.763110
H    -0.554312  -1.868691  4.542565
O    2.192837  0.334032  1.837772
H    2.828431  0.385475  2.577812
24
Lattice="100 0 0 0 100 0 0 0 100" Properties=species:S:1:pos:R:3
N    -0.346898  -0.694183  -0.014649
C    -0.008583  -0.193192  1.314995
C    1.477818  -0.023631  1.652199
O    1.905778  0.695631  2.531486
H    0.069425  -1.609759  -0.180953
H    0.026649  -0.073671  -0.732778
H    -0.419460  0.824950  1.388827
C    -0.685968  -1.014227  2.442069
C    -0.048744  -2.354594  2.837205
C    -0.040902  -3.455283  1.770734
C    0.350012  -4.819401  2.337723
N    0.417117  -5.828001  1.272763
H    -1.726753  -1.169416  2.120648
H    -0.714569  -0.376642  3.336696
H    -0.601406  -2.723485  3.717052
H    0.981136  -2.184063  3.193128
H    0.667789  -3.218487  0.962722
H    -1.039803  -3.527925  1.306983
H    -0.348375  -5.079067  3.159408
H    1.351442  -4.749281  2.791270
H    0.735491  -6.722533  1.645250
H    -0.512167  -5.993183  0.882678
O    2.295816  -0.789229  0.872447
H    3.201322  -0.619012  1.197989
24
Lattice="100 0 0 0 100 0 0 0 100" Properties=species:S:1:pos:R:3
N    -0.586104  -0.307786  -0.080471
C    0.028101  -0.321757  1.245124
C    1.479172  -0.807593  1.349971
O    2.219661  -0.563814  2.280547
H    -0.552810  -1.228917  -0.516701
H    -0.074671  0.320093  -0.700346
H    0.069659  0.723021  1.588266
C    -0.831264  -1.080445  2.289155
C    -0.762334  -2.617180  2.296840
C    -1.239994  -3.365013  1.043583
C    -2.687002  -3.084096  0.639627
N    -3.036856  -3.848154  -0.565051
H    -1.864089  -0.733806  2.142824
H    -0.517393  -0.731495  3.282877
H    -1.357050  -2.960047  3.159268
H    0.271047  -2.928841  2.517640
H    -1.131945  -4.446576  1.234085
H    -0.582262  -3.161645  0.184554
H    -2.806720  -2.018702  0.395317
H    -3.346939  -3.285785  1.508701
H    -3.043660  -4.849397  -0.364077
H    -3.976965  -3.610064  -0.880453
O    1.867773  -1.574183  0.289780
H    2.787534  -1.840972  0.484158
24
Lattice="100 0 0 0 100 0 0 0 100" Properties=species:S:1:pos:R:3
N    0.362754  -0.111877  0.197370
C    -0.173203  -0.100185  1.567330
C    1.009570  -0.477608  2.454596
O    1.590205  -1.542360  2.397537
H    0.721652  -1.045192  -0.015201
H    -0.387355  0.080779  -0.467394
H    -0.464966  0.933006  1.806167
C    -1.380323  -1.040628  1.793433
C    -2.196615  -0.827831  3.079119
C    -1.513382  -1.163697  4.412594
C    -1.068036  -2.619048  4.559104
N    -0.468677  -2.833698  5.882894
H    -1.028881  -2.081236  1.713019
H    -2.053102  -0.879930  0.935910
H    -3.115911  -1.429791  2.991678
H    -2.532447  0.221488  3.112996
H    -2.224917  -0.932312  5.223440
H    -0.647281  -0.510847  4.590881
H    -0.295259  -2.853493  3.813570
H    -1.930318  -3.283665  4.343032
H    -1.179036  -2.764173  6.613161
H    -0.073784  -3.771384  5.950021
O    1.363733  0.512353  3.312761
H    2.116494  0.164162  3.831413
24
Lattice="100 0 0 0 100 0 0 0 100" Properties=species:S:1:pos:R:3
N    0.554027  -0.428400  -0.402039
C    0.184615  -0.049420  0.960339
C    1.301509  -0.015101  2.009081
O    1.262292  0.627549  3.037847
H    0.969211  -1.358978  -0.424855
H    1.259899  0.210485  -0.768214
H    -0.178156  0.988448  0.917721
C    -0.991232  -0.898693  1.508550
C    -0.683656  -2.310279  2.026109
C    -0.165859  -3.325437  0.999983
C    -0.221477  -4.771548  1.504272
N    -1.609263  -5.206240  1.714099
H    -1.733672  -0.946225  0.697650
H    -1.447387  -0.328719  2.330184
H    -1.613012  -2.714391  2.453701
H    0.029545  -2.251412  2.865805
H    0.878815  -3.106307  0.728056
H    -0.754026  -3.249837  0.068803
H    0.295165  -4.836205  2.475084
H    0.344692  -5.415950  0.803988
H    -2.081500  -5.331093  0.817618
H    -1.638390  -6.108882  2.186683
O    2.365665  -0.810869  1.688318
H    2.986006  -0.727105  2.438639
24
Lattice="100 0 0 0 100 0 0 0 100" Properties=species:S:1:pos:R:3
N    0.434022  0.688156  -0.126397
C    0.309290  0.148242  1.227664
C    1.465938  0.610222  2.102029
O    1.385264  0.868889  3.283964
H    -0.367952  0.411466  -0.691794
H    1.270843  0.323451  -0.583402
H    -0.588175  0.591830  1.683822
C    0.202377  -1.396494  1.361641
C    -1.066577  -1.968683  0.724529
C    -1.153598  -3.499897  0.758167
C    -1.252894  -4.100880  2.161003
N    -1.398378  -5.559369  2.083064
H    0.233464  -1.647908  2.432689
H    1.093778  -1.853373  0.900002
H    -1.125000  -1.646973  -0.327732
H    -1.949477  -1.537012  1.226593
H    -0.285287  -3.942612  0.245206
H    -2.039798  -3.812828  0.180659
H    -2.073452  -3.594187  2.710208
H    -0.329771  -3.896110  2.723394
H    -1.396585  -5.971449  3.015881
H    -2.294339  -5.805516  1.659419
O    2.647658  0.638444  1.422117
H    3.323176  0.909383  2.073390
24
Lattice="100 0 0 0 100 0 0 0 100" Properties=species:S:1:pos:R:3
N    -1.291245  0.705819  1.155057
C    -0.340363  -0.159747  1.853824
C    1.045414  -0.324744  1.221463
O    2.044633  -0.659458  1.823260
H    -1.394795  0.421280  0.181479
H    -0.940884  1.663694  1.133108
H    -0.141458  0.307080  2.829775
C    -0.921749  -1.564016  2.159823
C    -0.978462  -2.591463  1.019095
C    -1.899832  -2.287163  -0.172949
C    -3.367375  -2.024383  0.179530
N    -3.948540  -3.159469  0.909708
H    -1.923431  -1.401374  2.581687
H    -0.308431  -1.996738  2.962785
H    -1.304333  -3.540376  1.468160
H    0.039236  -2.773180  0.637498
H    -1.850869  -3.144531  -0.866379
H    -1.518263  -1.433598  -0.755557
H    -3.908166  -1.770108  -0.753545
H    -3.439643  -1.140021  0.829269
H    -4.892553  -2.938210  1.224422
H    -4.029636  -3.973671  0.298639
O    1.052631  -0.082273  -0.123795
H    1.970204  -0.252719  -0.413122
24
Lattice="100 0 0 0 100 0 0 0 100" Properties=species:S:1:pos:R:3
N    0.005956  -0.738950  -0.680119
C    -0.058072  -0.344333  0.730504
C    1.350551  0.078499  1.119622
O    2.355527  -0.553937  0.867763
H    0.770287  -1.406133  -0.805726
H    -0.857663  -1.212856  -0.946692
H    -0.709797  0.537468  0.819069
C    -0.599027  -1.446771  1.680418
C    -0.818452  -1.046252  3.148361
C    0.399159  -1.236762  4.059489
C    0.165050  -0.779989  5.500986
N    -0.128538  0.658818  5.561280
H    0.066610  -2.322767  1.609207
H    -1.562278  -1.754704  1.244081
H    -1.645553  -1.649188  3.555909
H    -1.156005  -0.000754  3.208850
H    1.273466  -0.698665  3.659353
H    0.687410  -2.300144  4.072218
H    1.037014  -1.083560  6.113106
H    -0.707756  -1.311315  5.913774
H    -0.315032  0.948718  6.520774
H    0.678540  1.198419  5.244448
O    1.373648  1.255519  1.802470
H    2.314851  1.424940  2.006699
24
Lattice="100 0 0 0 100 0 0 0 100" Properties=species:S:1:pos:R:3
N    0.486366  -0.286298  0.262076
C    -0.181765  -0.052536  1.551314
C    0.886999  -0.280824  2.611825
O    1.520546  -1.308487  2.752678
H    -0.197274  -0.208590  -0.492192
H    0.841678  -1.244871  0.241970
H    -0.468657  1.008513  1.594836
C    -1.434121  -0.929875  1.787110
C    -2.242391  -0.661041  3.069254
C    -1.692829  -1.213192  4.396507
C    -1.748252  -2.732527  4.587322
N    -0.893206  -3.458918  3.638569
H    -1.144800  -1.989004  1.744257
H    -2.089106  -0.738402  0.921394
H    -3.251970  -1.078197  2.923142
H    -2.385948  0.427269  3.178837
H    -2.280736  -0.766453  5.213780
H    -0.661797  -0.868373  4.570160
H    -2.785020  -3.075431  4.432497
H    -1.505993  -2.944048  5.648448
H    -0.874990  -4.453267  3.862962
H    0.070804  -3.122911  3.689011
O    1.070712  0.806472  3.406994
H    1.773750  0.561226  4.041171
24
Lattice="100 0 0 0 100 0 0 0 100" Properties=species:S:1:pos:R:3
N    -0.895682  0.084344  0.291446
C    -0.310992  -0.106367  1.616649
C    1.216326  -0.030405  1.735966
O    1.815530  0.157794  2.775122
H    -0.536740  -0.603931  -0.369523
H    -0.638958  0.998997  -0.080016
H    -0.674697  0.717123  2.249586
C    -0.798730  -1.416403  2.287954
C    -0.112749  -2.729016  1.879383
C    -0.283039  -3.170441  0.419874
C    0.175481  -4.607313  0.162868
N    1.626195  -4.754478  0.351374
H    -1.879405  -1.474559  2.089939
H    -0.673042  -1.293900  3.372680
H    -0.520995  -3.520301  2.531211
H    0.959803  -2.665302  2.125781
H    0.294931  -2.513428  -0.248600
H    -1.343837  -3.086256  0.133492
H    -0.046046  -4.868879  -0.882143
H    -0.426887  -5.292579  0.794757
H    1.869480  -4.695214  1.340596
H    1.931888  -5.675907  0.039415
O    1.855079  -0.223507  0.546993
H    2.809985  -0.202680  0.753109
24
Lattice="100 0 0 0 100 0 0 0 100" Properties=species:S:1:pos:R:3
N    0.062535  0.391690  0.260806
C    0.418066  -0.200533  1.548064
C    1.678900  -1.071930  1.556241
O    2.507248  -1.096683  2.442735
H    -0.108375  -0.337966  -0.432606
H    0.828005  0.963556  -0.096242
H    0.641836  0.619430  2.246774
C    -0.740415  -1.027644  2.145447
C    -2.006586  -0.224439  2.487851
C    -2.992062  -0.022736  1.332642
C    -4.261482  0.708784  1.764060
N    -5.181708  0.874427  0.630681
H    -0.356518  -1.504392  3.059376
H    -0.988363  -1.848743  1.451858
H    -1.710989  0.756687  2.895608
H    -2.526463  -0.745159  3.308491
H    -3.269562  -1.010409  0.922055
H    -2.513816  0.535199  0.517266
H    -3.993917  1.715685  2.122030
H    -4.710244  0.178352  2.629616
H    -5.519123  -0.036390  0.314995
H    -6.006699  1.403312  0.913962
O    1.774169  -1.860741  0.443776
H    2.586805  -2.389150  0.563551
24
Lattice="100 0 0 0 100 0 0 0 100" Properties=species:S:1:pos:R:3
N    -0.159503  0.284340  0.477076
C    0.489629  -0.007644  1.758438
C    1.993825  -0.179513  1.632121
O    2.706347  -0.644315  2.500358
H    0.329771  1.033293  -0.011802
H    -1.111051  0.611387  0.644148
H    0.408553  0.824453  2.490890
C    -0.124327  -1.259329  2.408914
C    -1.557905  -1.075338  2.924505
C    -1.795126  0.053897  3.941108
C    -0.979724  -0.009084  5.241893
N    0.373379  0.556276  5.105022
H    0.535813  -1.583883  3.224515
H    -0.111385  -2.064226  1.658618
H    -1.871123  -2.029465  3.378389
H    -2.240420  -0.926921  2.071452
H    -2.863723  0.032048  4.207407
H    -1.618398  1.040171  3.482065
H    -0.988658  -1.049797  5.624747
H    -1.498626  0.599494  5.996242
H    0.752681  0.783776  6.023294
H    1.025649  -0.107590  4.685991
O    2.495631  0.306223  0.463446
H    3.463578  0.188781  0.523969
24
Lattice="100 0 0 0 100 0 0 0 100" Properties=species:S:1:pos:R:3
N    -0.308890  -0.050944  -0.011934
C    0.098376  -0.370013  1.353570
C    1.506619  -0.944811  1.527288
O    2.231202  -0.740252  2.478548
H    0.338331  0.613280  -0.436089
H    -0.290146  -0.889635  -0.593781
H    0.107810  0.562043  1.937671
C    -0.896058  -1.353078  2.009606
C    -2.349041  -0.863888  2.090951
C    -2.570695  0.401617  2.940857
C    -2.649174  1.696932  2.129839
N    -2.774775  2.856373  3.021956
H    -0.527789  -1.580400  3.021586
H    -0.864199  -2.300682  1.446316
H    -2.938004  -1.693107  2.509551
H    -2.736624  -0.698560  1.074416
H    -1.777664  0.505160  3.698913
H    -3.510885  0.297852  3.507141
H    -3.475912  1.600626  1.397050
H    -1.734866  1.828345  1.534061
H    -2.801960  3.722031  2.483207
H    -3.653995  2.812231  3.540188
O    1.871628  -1.759316  0.491134
H    2.759094  -2.095631  0.722005
24
Lattice="100 0 0 0 100 0 0 0 100" Properties=species:S:1:pos:R:3
N    -0.110002  0.248371  -0.066359
C    -0.403763  -0.082762  1.324790
C    0.645449  0.445111  2.288474
O    0.461497  0.568071  3.484637
H    -0.884943  -0.038936  -0.663305
H    0.723890  -0.241172  -0.393811
H    -1.324990  0.450728  1.604950
C    -0.605526  -1.589748  1.652276
C    -1.848456  -2.219308  1.013124
C    -3.204642  -1.587290  1.369688
C    -3.542555  -1.484820  2.866628
N    -3.019884  -0.258837  3.490030
H    -0.644655  -1.711136  2.745459
H    0.291573  -2.137214  1.318793
H    -1.865807  -3.282699  1.301460
H    -1.739250  -2.218851  -0.084251
H    -3.982572  -2.193406  0.879614
H    -3.293035  -0.576815  0.940220
H    -3.224590  -2.417427  3.376529
H    -4.636635  -1.442312  2.964288
H    -3.508821  -0.071016  4.364115
H    -2.029270  -0.327466  3.727555
O    1.842151  0.709840  1.702120
H    2.430794  1.002325  2.425165
24
Lattice="100 0 0 0 100 0 0 0 100" Properties=species:S:1:pos:R:3
N    1.102898  0.523136  0.563268
C    0.701688  -0.013271  1.860208
C    1.814866  -0.528999  2.783073
O    1.680145  -0.747453  3.969686
H    1.601366  -0.182031  0.020538
H    1.753012  1.299584  0.682627
H    0.236704  0.806200  2.429671
C    -0.376364  -1.109448  1.707571
C    0.093929  -2.365422  0.965027
C    -0.928186  -3.512637  0.916263
C    -2.118251  -3.332652  -0.031623
N    -3.060965  -2.304926  0.434617
H    -1.233643  -0.666243  1.187057
H    -0.717362  -1.389068  2.715600
H    1.009386  -2.750454  1.444358
H    0.375941  -2.108890  -0.069989
H    -1.302631  -3.716700  1.935050
H    -0.403141  -4.429735  0.606227
H    -2.590565  -4.323993  -0.181802
H    -1.745322  -3.014014  -1.018296
H    -3.818076  -2.184093  -0.238130
H    -3.496874  -2.599232  1.310104
O    3.000571  -0.740384  2.136425
H    3.609611  -1.080347  2.820926
24
Lattice="100 0 0 0 100 0 0 0 100" Properties=species:S:1:pos:R:3
N    -0.187321  0.752255  -0.096045
C    -0.042078  0.394946  1.312213
C    1.428084  0.500005  1.679324
O    2.365624  0.272742  0.938615
H    -1.097856  0.463016  -0.451297
H    0.529941  0.281581  -0.649877
H    -0.553597  1.159520  1.916824
C    -0.634519  -0.981152  1.773161
C    -0.488989  -2.172214  0.814445
C    0.904809  -2.763786  0.548580
C    1.588054  -3.453143  1.734052
N    2.140044  -2.484199  2.694783
H    -1.712842  -0.811550  1.921284
H    -0.216589  -1.227559  2.758700
H    -0.930692  -1.899821  -0.158262
H    -1.134117  -2.976919  1.205270
H    1.582729  -1.998450  0.140378
H    0.792232  -3.516133  -0.248068
H    2.351244  -4.151166  1.337451
H    0.850548  -4.072071  2.270774
H    2.556744  -2.971325  3.488399
H    2.891226  -1.954510  2.248503
O    1.589368  0.879722  2.972026
H    2.549428  0.846600  3.146843
24
Lattice="100 0 0 0 100 0 0 0 100" Properties=species:S:1:pos:R:3
N    1.485970  0.370737  0.891835
C    0.349140  0.219225  1.798344
C    0.610828  -0.833013  2.867072
O    0.019313  -0.894819  3.924497
H    1.741681  -0.520391  0.467700
H    1.244558  1.012007  0.135856
H    0.241326  1.160252  2.358901
C    -1.034432  -0.070502  1.146717
C    -1.130940  -1.399505  0.393317
C    -2.431263  -1.574257  -0.401094
C    -3.693923  -1.649897  0.458370
N    -4.873514  -1.881115  -0.384505
H    -1.244732  0.763258  0.456036
H    -1.793595  -0.017980  1.940852
H    -1.023263  -2.236181  1.103716
H    -0.283836  -1.484490  -0.305683
H    -2.357871  -2.500269  -0.995970
H    -2.547805  -0.754834  -1.128210
H    -3.850000  -0.694521  0.981266
H    -3.544628  -2.416870  1.246164
H    -4.824129  -2.804242  -0.818478
H    -5.724336  -1.871587  0.177758
O    1.546364  -1.751597  2.496239
H    1.602666  -2.384056  3.238761
24
Lattice="100 0 0 0 100 0 0 0 100" Properties=species:S:1:pos:R:3
N    -0.570397  0.405239  -0.218750
C    -0.027047  -0.003158  1.074799
C    1.481210  -0.274526  1.140840
O    2.145621  -0.250589  2.155856
H    -0.132694  1.271715  -0.531358
H    -0.358871  -0.290914  -0.933619
H    -0.184924  0.826930  1.779264
C    -0.787009  -1.219330  1.651314
C    -0.666553  -2.504461  0.824737
C    -1.486501  -3.693539  1.350875
C    -0.962073  -4.377884  2.618134
N    -1.148511  -3.554076  3.821769
H    -1.845307  -0.922739  1.712795
H    -0.443305  -1.404366  2.676191
H    0.391195  -2.810229  0.755990
H    -0.993570  -2.307146  -0.209017
H    -1.528871  -4.459634  0.560853
H    -2.532624  -3.379616  1.514496
H    0.119262  -4.557282  2.506465
H    -1.437511  -5.376214  2.693080
H    -2.143179  -3.455698  4.030865
H    -0.725600  -4.005093  4.632886
O    2.027050  -0.570993  -0.078124
H    2.971727  -0.746737  0.098963
24
Lattice="100 0 0 0 100 0 0 0 100" Properties=species:S:1:pos:R:3
N    0.587861  0.335718  0.298069
C    -0.006828  0.200940  1.638334
C    1.080155  0.047168  2.699788
O    1.375487  0.881848  3.531262
H    1.271926  1.093557  0.282615
H    1.084849  -0.520775  0.046730
H    -0.496610  1.156243  1.876973
C    -1.062124  -0.913722  1.618098
C    -1.972985  -0.997249  2.854431
C    -1.392702  -1.608132  4.141996
C    -1.282179  -3.135301  4.174631
N    -0.379483  -3.664506  3.142240
H    -0.585373  -1.887435  1.439577
H    -1.683018  -0.696587  0.736145
H    -2.864305  -1.581047  2.573961
H    -2.342744  0.015602  3.084722
H    -2.044690  -1.319362  4.981158
H    -0.413286  -1.165358  4.383301
H    -2.279926  -3.567716  3.992684
H    -0.996554  -3.432022  5.203866
H    0.551456  -3.255697  3.238773
H    -0.274538  -4.673770  3.242779
O    1.780105  -1.128708  2.582173
H    2.494385  -1.067131  3.245493
24
Lattice="100 0 0 0 100 0 0 0 100" Properties=species:S:1:pos:R:3
N    0.081936  -1.175486  0.195412
C    -0.091792  -0.109469  1.183566
C    1.236329  0.418839  1.714930
O    1.347048  1.159427  2.669145
H    0.787779  -0.926745  -0.495636
H    -0.795042  -1.331300  -0.300764
H    -0.564763  0.803494  0.760105
C    -0.988855  -0.575929  2.346320
C    -0.437261  -1.763809  3.136239
C    -1.399104  -2.238483  4.227635
C    -0.860439  -3.391748  5.077643
N    0.333478  -2.985861  5.832536
H    -1.974109  -0.830283  1.919820
H    -1.150642  0.282678  3.013906
H    0.520779  -1.491070  3.602428
H    -0.222765  -2.592301  2.444752
H    -2.351948  -2.558841  3.774204
H    -1.653381  -1.393702  4.892876
H    -0.564916  -4.221315  4.415783
H    -1.680825  -3.774980  5.716409
H    0.085600  -2.293081  6.540718
H    0.731785  -3.780903  6.331250
O    2.307043  0.023843  0.969399
H    3.083392  0.449880  1.381937
24
Lattice="100 0 0 0 100 0 0 0 100" Properties=species:S:1:pos:R:3
N    -0.422783  0.338529  0.456314
C    0.364411  -0.019167  1.637491
C    1.843590  -0.183886  1.312476
O    2.650821  -0.750128  2.019274
H    -0.013946  1.136609  -0.027879
H    -1.366632  0.602982  0.736574
H    0.375916  0.782772  2.410502
C    -0.178951  -1.298213  2.293606
C    -1.600811  -1.172176  2.856469
C    -1.801108  -0.080501  3.918433
C    -0.935940  -0.229444  5.174907
N    -1.182257  -1.515715  5.838764
H    0.518114  -1.600186  3.085881
H    -0.163242  -2.095840  1.536317
H    -1.867856  -2.142497  3.297650
H    -2.317692  -1.008159  2.035833
H    -2.863006  -0.074248  4.217258
H    -1.615330  0.919812  3.492453
H    -1.109806  0.650682  5.824831
H    0.129375  -0.202095  4.899869
H    -0.521014  -1.661391  6.600603
H    -2.114821  -1.531082  6.254090
O    2.201933  0.438348  0.152776
H    3.166085  0.304152  0.071782
24
Lattice="100 0 0 0 100 0 0 0 100" Properties=species:S:1:pos:R:3
N    0.526124  0.154790  -0.374233
C    -0.036744  0.350574  0.966496
C    1.087815  0.604060  1.961207
O    1.104811  1.478408  2.800315
H    -0.230833  0.064173  -1.052852
H    1.063775  -0.712895  -0.408341
H    -0.616238  1.283151  0.947924
C    -0.938975  -0.805658  1.471790
C    -1.563836  -0.624741  2.864175
C    -2.459114  0.610029  3.041971
C    -3.667462  0.654753  2.107182
N    -4.494697  1.832293  2.394529
H    -0.343328  -1.731956  1.459925
H    -1.728592  -0.940723  0.715276
H    -0.765132  -0.587578  3.620883
H    -2.147139  -1.531927  3.091264
H    -1.877558  1.535887  2.923263
H    -2.822153  0.620273  4.083355
H    -4.213895  -0.309173  2.178941
H    -3.332856  0.742935  1.061503
H    -5.293352  1.876652  1.761835
H    -4.875768  1.775334  3.340205
O    2.086084  -0.319481  1.842325
H    2.748605  -0.085590  2.520589
24
Lattice="100 0 0 0 100 0 0 0 100" Properties=species:S:1:pos:R:3
N    0.129735  0.156653  0.173413
C    0.346119  0.049551  1.612522
C    1.777097  -0.248884  2.067144
O    2.291236  0.185020  3.077444
H    0.781459  0.820393  -0.244377
H    0.292815  -0.742233  -0.281933
H    0.114442  1.023891  2.069005
C    -0.576986  -1.020465  2.236614
C    -2.083568  -0.797839  2.040116
C    -2.632744  0.508165  2.642877
C    -2.810010  1.642552  1.625492
N    -3.879229  1.313378  0.672609
H    -0.348580  -1.069932  3.312617
H    -0.297449  -2.000799  1.815593
H    -2.591239  -1.659670  2.497827
H    -2.340994  -0.826508  0.972068
H    -1.981856  0.856897  3.461852
H    -3.612345  0.316401  3.110395
H    -1.887119  1.763526  1.040820
H    -2.978212  2.591791  2.170914
H    -4.793948  1.392185  1.118936
H    -3.877662  1.963011  -0.112568
O    2.433915  -1.095006  1.217936
H    3.311250  -1.241982  1.621326
24
Lattice="100 0 0 0 100 0 0 0 100" Properties=species:S:1:pos:R:3
N    -0.140151  0.799850  0.179089
C    0.235303  0.234844  1.472601
C    1.709915  -0.123114  1.425972
O    2.371273  -0.260204  0.416492
H    -1.109039  0.580805  -0.045990
H    0.454986  0.410696  -0.553621
H    0.148641  1.015171  2.249065
C    -0.649153  -0.945728  1.967331
C    -0.650393  -2.218585  1.104965
C    0.519892  -3.200830  1.287062
C    0.491250  -4.061785  2.553288
N    0.632414  -3.268193  3.783456
H    -1.673551  -0.540308  2.000743
H    -0.385293  -1.195260  3.002977
H    -0.703389  -1.932101  0.041827
H    -1.586394  -2.763662  1.307653
H    1.486747  -2.677450  1.224096
H    0.520140  -3.892423  0.430075
H    1.264940  -4.848343  2.447240
H    -0.477581  -4.584753  2.608844
H    0.652110  -3.877471  4.601107
H    1.516357  -2.756267  3.776770
O    2.243811  -0.278285  2.672100
H    3.186077  -0.490197  2.525974
24
Lattice="100 0 0 0 100 0 0 0 100" Properties=species:S:1:pos:R:3
N    -0.265580  -0.273146  0.215618
C    0.042071  0.027878  1.614935
C    1.542032  0.145103  1.865543
O    2.067618  0.093352  2.957398
H    0.259104  0.331163  -0.414593
H    -1.257585  -0.116677  0.039447
H    -0.333859  1.024742  1.936443
C    -0.592361  -1.009665  2.559292
C    -0.113330  -2.446851  2.329934
C    -0.884909  -3.494964  3.140135
C    -0.706558  -3.385482  4.654793
N    -1.439326  -4.460107  5.338110
H    -1.685497  -0.957844  2.421330
H    -0.391857  -0.688018  3.589996
H    0.959256  -2.514292  2.575690
H    -0.201281  -2.678298  1.259419
H    -0.553189  -4.497840  2.821849
H    -1.960770  -3.444268  2.906953
H    -1.120375  -2.431172  5.014135
H    0.378085  -3.362248  4.885480
H    -1.036998  -5.367970  5.099043
H    -1.353123  -4.365184  6.350071
O    2.250854  0.388034  0.725973
H    3.179415  0.491171  1.011307
24
Lattice="100 0 0 0 100 0 0 0 100" Properties=species:S:1:pos:R:3
N    0.218850  -0.617250  -0.358281
C    0.116230  -0.106774  1.008041
C    1.515027  0.204069  1.520645
O    2.522707  0.205125  0.842292
H    0.979426  -0.144871  -0.848728
H    -0.646092  -0.444456  -0.867281
H    -0.394970  0.879460  1.053524
C    -0.703377  -1.047456  1.925747
C    -0.044419  -2.304157  2.518442
C    0.395688  -3.428887  1.568112
C    1.775527  -3.251683  0.921241
N    2.823757  -3.018327  1.926714
H    -1.596877  -1.335226  1.347064
H    -1.071042  -0.440954  2.766614
H    -0.781419  -2.722065  3.221736
H    0.820769  -2.014987  3.132842
H    -0.345468  -3.569268  0.765224
H    0.403573  -4.370735  2.143002
H    1.749498  -2.384499  0.251687
H    1.971891  -4.133635  0.281159
H    3.108654  -3.891834  2.370350
H    3.652825  -2.620273  1.488590
O    1.512029  0.547233  2.834342
H    2.445080  0.718275  3.066038
24
Lattice="100 0 0 0 100 0 0 0 100" Properties=species:S:1:pos:R:3
N    1.615764  0.258088  -0.399754
C    0.581671  0.038885  0.612828
C    1.061548  0.042473  2.064398
O    0.435624  0.463704  3.015645
H    2.338914  -0.460319  -0.330840
H    2.085342  1.150166  -0.240518
H    -0.154838  0.853243  0.549017
C    -0.153220  -1.297479  0.342004
C    -1.567413  -1.377369  0.944901
C    -2.699762  -1.022120  -0.034383
C    -2.616066  0.341591  -0.726486
N    -2.517752  1.443851  0.239126
H    0.469432  -2.127242  0.710698
H    -0.191265  -1.408149  -0.752867
H    -1.622802  -0.730857  1.832603
H    -1.752235  -2.399345  1.306573
H    -3.660939  -1.089240  0.503725
H    -2.747991  -1.788563  -0.825186
H    -3.483243  0.426039  -1.410386
H    -1.718631  0.381128  -1.364812
H    -2.545192  2.344377  -0.238387
H    -3.308981  1.430511  0.884375
O    2.300818  -0.525233  2.208478
H    2.484352  -0.505367  3.167360
24
Lattice="100 0 0 0 100 0 0 0 100" Properties=species:S:1:pos:R:3
N    -0.478262  1.652658  1.076503
C    0.140743  0.655301  1.967783
C    1.647701  0.710476  1.710607
O    2.347078  -0.172458  1.260103
H    -0.178614  2.594162  1.330467
H    -1.492187  1.617752  1.184299
H    0.007494  0.894886  3.044879
C    -0.421925  -0.736527  1.691943
C    -0.059469  -1.773274  2.767569
C    -0.260209  -3.232464  2.320436
C    0.951299  -3.858534  1.619821
N    1.298671  -3.189423  0.359206
H    -0.089826  -1.066998  0.699641
H    -1.519443  -0.653310  1.634226
H    -0.664312  -1.574036  3.666254
H    0.990000  -1.643267  3.079531
H    -1.138095  -3.302924  1.658091
H    -0.481615  -3.852592  3.203033
H    0.709095  -4.905803  1.384150
H    1.790962  -3.887643  2.345797
H    1.762318  -2.296075  0.540882
H    1.966147  -3.756693  -0.162387
O    2.150927  1.929539  2.055491
H    3.101238  1.905141  1.829859
24
Lattice="100 0 0 0 100 0 0 0 100" Properties=species:S:1:pos:R:3
N    -0.060007  0.326662  -0.057327
C    -0.056609  0.057500  1.381229
C    1.337140  -0.288721  1.896047
O    1.570725  -0.859047  2.940883
H    0.663373  0.998795  -0.307767
H    -0.958740  0.722328  -0.331927
H    -0.322413  0.950178  1.991934
C    -1.068025  -1.042661  1.745953
C    -0.833953  -2.387898  1.056107
C    -1.854715  -3.445455  1.482438
C    -1.702546  -4.786989  0.761040
N    -1.994227  -4.658029  -0.674259
H    -2.073280  -0.665231  1.493030
H    -1.049667  -1.166042  2.838616
H    0.177141  -2.752304  1.301822
H    -0.862822  -2.263014  -0.033680
H    -2.878304  -3.065002  1.311962
H    -1.778672  -3.622844  2.567804
H    -2.330910  -5.541223  1.274505
H    -0.660732  -5.131652  0.856052
H    -1.770265  -5.522547  -1.166128
H    -2.991738  -4.493498  -0.817963
O    2.328389  0.180638  1.085399
H    3.164960  -0.052327  1.532662
24
Lattice="100 0 0 0 100 0 0 0 100" Properties=species:S:1:pos:R:3
N    0.808561  -0.898340  0.011080
C    0.242417  -0.415066  1.274224
C    1.342556  0.000319  2.246237
O    1.263928  -0.029242  3.455158
H    1.498309  -0.240016  -0.348990
H    0.072968  -0.978399  -0.690094
H    -0.354587  0.519279  1.151560
C    -0.674353  -1.465197  1.910551
C    -1.933490  -1.744710  1.083543
C    -2.955475  -2.647199  1.786376
C    -2.461149  -4.068250  2.060657
N    -3.531618  -4.875784  2.658288
H    -0.957948  -1.111645  2.911996
H    -0.086816  -2.384855  2.047624
H    -1.658131  -2.204587  0.119301
H    -2.421804  -0.785775  0.840838
H    -3.861738  -2.707217  1.160278
H    -3.272053  -2.193817  2.738729
H    -1.631126  -4.042608  2.782057
H    -2.047678  -4.491490  1.121688
H    -4.285485  -5.021533  1.985071
H    -3.185867  -5.801383  2.910708
O    2.441201  0.488455  1.599201
H    3.062740  0.759619  2.302077
24
Lattice="100 0 0 0 100 0 0 0 100" Properties=species:S:1:pos:R:3
N    -0.002710  -0.302188  0.044001
C    0.053634  -0.083254  1.488236
C    1.442912  -0.219778  2.120495
O    1.902310  0.513049  2.971678
H    0.618860  0.343767  -0.442781
H    0.313865  -1.245504  -0.184100
H    -0.242310  0.957761  1.685754
C    -0.916246  -1.011647  2.251081
C    -2.410447  -0.695116  2.082796
C    -3.042472  -1.114002  0.749996
C    -4.564799  -0.969054  0.727343
N    -4.981326  0.438972  0.816673
H    -0.664194  -0.941615  3.320137
H    -0.712259  -2.054729  1.955549
H    -2.557093  0.385341  2.246409
H    -2.949534  -1.203427  2.900988
H    -2.795602  -2.171691  0.556915
H    -2.605615  -0.531379  -0.071286
H    -5.001314  -1.610168  1.522118
H    -4.941280  -1.358899  -0.229786
H    -5.985343  0.521396  0.658035
H    -4.812472  0.806368  1.753551
O    2.132000  -1.295044  1.631906
H    2.981060  -1.306346  2.114392
24
Lattice="100 0 0 0 100 0 0 0 100" Properties=species:S:1:pos:R:3
N    -0.391672  0.625730  0.311864
C    -0.721091  0.666735  1.736302
C    0.497080  0.960010  2.606365
O    0.526624  0.844813  3.813746
H    -1.248894  0.594156  -0.239786
H    0.125795  1.456795  0.029946
H    -1.397770  1.508715  2.003701
C    -1.450231  -0.619796  2.183203
C    -0.831543  -1.945977  1.726618
C    0.590174  -2.217076  2.225737
C    1.077813  -3.635571  1.919238
N    0.287371  -4.639213  2.648216
H    -2.480864  -0.561422  1.798504
H    -1.528892  -0.587367  3.279299
H    -0.830514  -1.990699  0.626790
H    -1.484383  -2.760775  2.071870
H    0.648789  -2.044873  3.314207
H    1.294859  -1.508569  1.762944
H    2.163993  -3.691639  2.128250
H    0.955393  -3.837122  0.843117
H    0.479760  -4.577898  3.649284
H    0.549242  -5.581702  2.360598
O    1.551733  1.456525  1.896996
H    2.239116  1.657619  2.561207
24
Lattice="100 0 0 0 100 0 0 0 100" Properties=species:S:1:pos:R:3
N    -0.413427  -1.128997  -0.432528
C    -0.271314  -0.478897  0.869508
C    1.186184  -0.344110  1.295724
O    1.551796  0.005063  2.399512
H    0.184435  -0.690224  -1.131026
H    -1.377281  -1.046566  -0.755659
H    -0.601585  0.583758  0.865670
C    -1.132168  -1.179054  1.944875
C    -1.036610  -2.709838  2.006771
C    0.322933  -3.294438  2.411826
C    0.776045  -2.978218  3.840536
N    -0.186900  -3.489379  4.828062
H    -2.180806  -0.908204  1.743698
H    -0.887499  -0.726727  2.915706
H    -1.313339  -3.124880  1.027671
H    -1.791498  -3.055462  2.727683
H    1.107311  -2.971189  1.709458
H    0.271505  -4.390698  2.294747
H    0.849255  -1.890475  3.978177
H    1.801681  -3.374721  3.975039
H    -0.167657  -4.510251  4.848794
H    0.063067  -3.176411  5.765530
O    2.065835  -0.572472  0.278711
H    2.949699  -0.397392  0.656063
24
Lattice="100 0 0 0 100 0 0 0 100" Properties=species:S:1:pos:R:3
N    1.508754  -0.278748  0.227949
C    0.527157  -0.165670  1.298987
C    1.148880  0.223683  2.644411
O    2.293020  0.002857  2.982746
H    2.000155  0.607130  0.101825
H    2.223967  -0.957945  0.495206
H    -0.192419  0.625499  1.035364
C    -0.250353  -1.490581  1.491172
C    -1.422326  -1.765168  0.535576
C    -1.108986  -2.033091  -0.946347
C    -1.041549  -0.789655  -1.833874
N    -0.866269  -1.176091  -3.240309
H    -0.653094  -1.504544  2.514872
H    0.480036  -2.315134  1.440163
H    -2.148789  -0.937838  0.614102
H    -1.943064  -2.646246  0.940891
H    -1.896775  -2.692688  -1.348151
H    -0.165003  -2.589414  -1.047424
H    -0.168114  -0.191150  -1.543320
H    -1.946507  -0.173003  -1.650571
H    -1.713582  -1.618900  -3.599479
H    -0.700383  -0.354304  -3.820568
O    0.248289  0.848750  3.457560
H    0.716389  1.020917  4.298023
24
Lattice="100 0 0 0 100 0 0 0 100" Properties=species:S:1:pos:R:3
N    1.184629  -1.274349  -0.198766
C    0.381600  -0.404216  0.664374
C    1.246120  0.298533  1.706595
O    0.856955  0.713233  2.777155
H    0.639673  -1.555875  -1.012709
H    2.007901  -0.781540  -0.542110
H    -0.083673  0.445134  0.110986
C    -0.752044  -1.181175  1.345101
C    -1.804539  -1.702193  0.362133
C    -2.959392  -2.462681  1.027066
C    -3.843878  -1.607030  1.935201
N    -4.958593  -2.403702  2.462156
H    -1.211946  -0.514450  2.086016
H    -0.308394  -2.023150  1.898964
H    -1.329679  -2.378166  -0.366404
H    -2.210739  -0.855529  -0.219676
H    -2.570173  -3.311595  1.610595
H    -3.591946  -2.901460  0.237072
H    -4.161819  -0.702573  1.375658
H    -3.262793  -1.250312  2.798273
H    -5.509940  -1.857640  3.123840
H    -5.592547  -2.671694  1.707797
O    2.528567  0.481552  1.277476
H    2.979040  0.969631  1.993585
24
Lattice="100 0 0 0 100 0 0 0 100" Properties=species:S:1:pos:R:3
N    0.476709  -0.548441  0.013048
C    0.291853  -0.191729  1.419024
C    1.547684  -0.428409  2.252707
O    1.582879  -0.402285  3.465031
H    1.338289  -0.150916  -0.357382
H    -0.296599  -0.183034  -0.542277
H    0.117687  0.896141  1.573909
C    -0.936823  -0.906524  2.022923
C    -1.042956  -2.412307  1.750062
C    0.091566  -3.267361  2.319295
C    -0.160481  -4.764174  2.150270
N    0.976770  -5.545260  2.655477
H    -1.834358  -0.411863  1.619035
H    -0.934098  -0.708186  3.104190
H    -1.105435  -2.580870  0.664525
H    -2.002086  -2.754572  2.172678
H    0.230066  -3.039652  3.389886
H    1.042955  -3.027199  1.821448
H    -0.270938  -4.994571  1.078773
H    -1.127723  -5.022448  2.628637
H    1.075430  -5.411099  3.663165
H    0.818087  -6.542710  2.512374
O    2.667167  -0.593435  1.492661
H    3.403178  -0.691144  2.127348
24
Lattice="100 0 0 0 100 0 0 0 100" Properties=species:S:1:pos:R:3
N    0.226336  -1.194678  -0.113805
C    0.139275  -0.574581  1.208361
C    1.478288  -0.365280  1.921393
O    1.803763  0.633265  2.529213
H    0.688784  -2.102267  -0.048474
H    0.788386  -0.623038  -0.744696
H    -0.272649  0.437749  1.082940
C    -0.797513  -1.368499  2.145501
C    -2.301852  -1.167812  1.896619
C    -2.885909  -1.701843  0.581451
C    -2.771946  -3.215945  0.413261
N    -3.482621  -3.653804  -0.794916
H    -0.585981  -1.057263  3.179922
H    -0.523437  -2.434276  2.090741
H    -2.521865  -0.090652  1.970494
H    -2.837679  -1.637411  2.738598
H    -2.410867  -1.218375  -0.281979
H    -3.954708  -1.427941  0.553821
H    -3.121552  -3.712156  1.343268
H    -1.714958  -3.494177  0.286229
H    -3.372327  -4.658274  -0.933396
H    -4.484729  -3.483440  -0.696415
O    2.293127  -1.459111  1.821835
H    3.099174  -1.235855  2.326067
24
Lattice="100 0 0 0 100 0 0 0 100" Properties=species:S:1:pos:R:3
N    0.081180  0.457780  0.629276
C    0.354999  -0.448710  1.738304
C    1.645341  -1.264652  1.673577
O    2.281241  -1.617791  2.648202
H    0.817396  1.156927  0.535815
H    0.043642  -0.056068  -0.251821
H    0.461388  0.162290  2.646510
C    -0.832718  -1.424061  1.929385
C    -2.072559  -0.754155  2.546977
C    -2.206919  -0.849508  4.075414
C    -1.092066  -0.238482  4.941344
N    0.029700  -1.158531  5.177791
H    -0.518683  -2.279645  2.545007
H    -1.073180  -1.832451  0.935144
H    -2.971757  -1.212876  2.108948
H    -2.095221  0.299293  2.225897
H    -2.313368  -1.904216  4.375904
H    -3.152540  -0.353057  4.345567
H    -1.521452  -0.015914  5.928925
H    -0.793615  0.742312  4.514242
H    0.666008  -1.232591  4.382170
H    0.596847  -0.826314  5.956840
O    2.007514  -1.598603  0.403666
H    2.809218  -2.150356  0.490877
24
Lattice="100 0 0 0 100 0 0 0 100" Properties=species:S:1:pos:R:3
N    0.048096  0.022695  0.005409
C    -0.000574  -0.074529  1.468602
C    1.441726  -0.140414  1.952482
O    2.281254  -0.890942  1.499697
H    0.639283  -0.729035  -0.356764
H    -0.886468  -0.117500  -0.380269
H    -0.454705  0.847474  1.856833
C    -0.774714  -1.310886  1.996706
C    -0.937489  -1.477729  3.515717
C    -1.876074  -0.469920  4.204969
C    -1.200999  0.781973  4.778058
N    -0.246062  0.422990  5.835394
H    -0.269723  -2.199991  1.586815
H    -1.773412  -1.276973  1.528671
H    0.039927  -1.454118  4.021817
H    -1.328572  -2.492506  3.680510
H    -2.397896  -0.975844  5.034259
H    -2.670367  -0.155937  3.507386
H    -1.990962  1.481977  5.113920
H    -0.633697  1.304292  3.996260
H    -0.740321  0.125466  6.677796
H    0.319004  1.229946  6.096666
O    1.692754  0.716192  2.975833
H    2.616960  0.549514  3.247892
24
Lattice="100 0 0 0 100 0 0 0 100" Properties=species:S:1:pos:R:3
N    -0.916077  -0.651029  -0.293246
C    -0.370088  -0.136012  0.961329
C    1.146985  -0.007194  0.919170
O    1.802673  0.562471  1.768210
H    -1.922298  -0.791678  -0.198606
H    -0.506810  -1.554567  -0.529835
H    -0.705339  0.910594  1.056698
C    -0.831689  -0.842381  2.270216
C    -0.641124  -2.361834  2.351881
C    0.803432  -2.875161  2.453599
C    1.578705  -2.406892  3.689694
N    0.895898  -2.807405  4.928141
H    -1.906862  -0.625878  2.371422
H    -0.345010  -0.342683  3.120287
H    -1.125858  -2.839380  1.484812
H    -1.191964  -2.711282  3.236565
H    1.382083  -2.604495  1.557327
H    0.773329  -3.978374  2.454132
H    1.654797  -1.310407  3.690856
H    2.616441  -2.786144  3.610719
H    1.347583  -2.385417  5.738640
H    0.953546  -3.818714  5.057363
O    1.719777  -0.602190  -0.163850
H    2.679712  -0.448938  -0.065104
24
Lattice="100 0 0 0 100 0 0 0 100" Properties=species:S:1:pos:R:3
N    0.202628  -0.585850  0.012327
C    -0.233485  -0.132829  1.332100
C    0.866348  0.595680  2.097381
O    0.774956  0.940063  3.257699
H    0.684760  0.156643  -0.491446
H    -0.605621  -0.863115  -0.544262
H    -1.029592  0.642212  1.287207
C    -0.828842  -1.296609  2.157735
C    -0.008024  -2.595397  2.183232
C    1.380809  -2.524171  2.830027
C    1.382862  -2.228573  4.329633
N    2.759442  -2.213972  4.844686
H    -1.818500  -1.523753  1.730619
H    -1.016967  -0.919257  3.172341
H    0.112017  -2.954079  1.151728
H    -0.611370  -3.355570  2.706525
H    2.013407  -1.784130  2.316962
H    1.880705  -3.493852  2.664262
H    0.722663  -2.960764  4.839478
H    0.957338  -1.233115  4.516927
H    2.772945  -1.917718  5.820348
H    3.159750  -3.153186  4.820822
O    1.948230  0.900804  1.328451
H    2.559436  1.384407  1.917609
24
Lattice="100 0 0 0 100 0 0 0 100" Properties=species:S:1:pos:R:3
N    -0.032187  -0.824356  -0.432851
C    -0.063950  -0.346776  0.951195
C    1.293591  -0.661401  1.561638
O    1.892811  -1.705763  1.411968
H    0.320907  -1.783743  -0.447616
H    -0.977187  -0.841191  -0.817239
H    -0.181974  0.744685  0.940466
C    -1.181440  -0.991237  1.819946
C    -1.341860  -0.508245  3.273256
C    -2.193530  0.752141  3.482161
C    -1.623666  2.055546  2.920212
N    -2.471574  3.187558  3.317059
H    -0.996095  -2.076669  1.811943
H    -2.129993  -0.835041  1.279321
H    -0.352329  -0.366405  3.736435
H    -1.815417  -1.322926  3.840840
H    -2.338173  0.886055  4.567916
H    -3.201197  0.599788  3.063497
H    -1.626841  2.025473  1.820047
H    -0.563955  2.152667  3.230050
H    -2.129995  4.054410  2.902127
H    -2.435291  3.317903  4.329370
O    1.765298  0.353827  2.335906
H    2.614409  0.037006  2.703425
24
Lattice="100 0 0 0 100 0 0 0 100" Properties=species:S:1:pos:R:3
N    0.093394  0.290885  0.228615
C    0.230543  -0.147046  1.619392
C    1.521852  -0.916507  1.849525
O    2.048547  -1.064214  2.932859
H    0.205794  -0.494411  -0.412063
H    -0.844634  0.666012  0.083026
H    0.331371  0.752670  2.245706
C    -0.958027  -0.960793  2.204061
C    -1.189527  -2.328838  1.555980
C    -2.434007  -3.077989  2.061299
C    -3.774280  -2.650980  1.454817
N    -4.159443  -1.280530  1.830044
H    -1.861574  -0.344999  2.090643
H    -0.787178  -1.087552  3.284878
H    -0.307222  -2.964721  1.732270
H    -1.267396  -2.216436  0.461436
H    -2.490559  -3.006747  3.161862
H    -2.312219  -4.150374  1.843087
H    -4.534319  -3.408712  1.730215
H    -3.692206  -2.678643  0.356416
H    -4.336217  -1.230710  2.835121
H    -5.034921  -1.022587  1.374003
O    2.015986  -1.489533  0.714607
H    2.815627  -1.976010  0.994437
24
Lattice="100 0 0 0 100 0 0 0 100" Properties=species:S:1:pos:R:3
N    -0.527149  0.054535  0.026192
C    -0.489737  -0.118974  1.476064
C    0.871662  0.229432  2.067226
O    1.077806  0.339581  3.259092
H    -1.425951  -0.259482  -0.340279
H    0.198600  -0.495494  -0.432380
H    -1.154038  0.644878  1.913699
C    -0.996616  -1.481427  2.038376
C    -0.397906  -2.755631  1.425036
C    1.101091  -3.002976  1.644999
C    1.521845  -3.162874  3.106437
N    2.970224  -3.393623  3.194144
H    -2.084866  -1.501519  1.869738
H    -0.861047  -1.466027  3.129699
H    -0.597805  -2.761173  0.341482
H    -0.965008  -3.610567  1.828026
H    1.706409  -2.203210  1.193883
H    1.376819  -3.921155  1.098802
H    0.910389  -3.963964  3.570894
H    1.308238  -2.240290  3.663659
H    3.274152  -3.392974  4.167475
H    3.210788  -4.310942  2.815371
O    1.849687  0.394128  1.137763
H    2.666335  0.568658  1.645506
24
Lattice="100 0 0 0 100 0 0 0 100" Properties=species:S:1:pos:R:3
N    0.169878  -1.142711  -0.126812
C    0.273087  -0.549779  1.206346
C    1.753776  -0.433505  1.531346
O    2.608361  -1.212517  1.158835
H    0.848868  -1.902467  -0.210276
H    -0.758407  -1.542196  -0.262839
H    -0.150610  0.465754  1.200263
C    -0.425060  -1.364273  2.340339
C    -0.751054  -0.577338  3.623800
C    -2.187334  -0.032174  3.692496
C    -2.620359  0.904755  2.560768
N    -1.726202  2.062223  2.439584
H    0.197583  -2.243508  2.565908
H    -1.357059  -1.764336  1.907589
H    -0.037145  0.249722  3.740792
H    -0.601485  -1.230900  4.495518
H    -2.318067  0.492787  4.654349
H    -2.896782  -0.875731  3.716345
H    -3.681325  1.174784  2.729318
H    -2.594913  0.366797  1.599072
H    -2.041016  2.686349  1.697298
H    -1.728132  2.608890  3.301954
O    2.033394  0.627872  2.334705
H    2.991942  0.572904  2.518917
24
Lattice="100 0 0 0 100 0 0 0 100" Properties=species:S:1:pos:R:3
N    -0.744372  -2.189621  -0.434478
C    -0.333057  -1.406677  0.735093
C    0.844002  -0.491712  0.398152
O    0.895860  0.685687  0.699119
H    -1.211798  -1.597717  -1.121649
H    -1.419204  -2.900162  -0.149093
H    -1.113554  -0.716064  1.098348
C    0.054813  -2.372506  1.875660
C    0.728927  -1.732930  3.093790
C    -0.118459  -0.695905  3.838986
C    0.649546  0.045322  4.935639
N    1.792027  0.772618  4.366961
H    0.719379  -3.135572  1.444357
H    -0.869686  -2.890697  2.184303
H    1.677456  -1.263345  2.794522
H    1.007442  -2.537547  3.793046
H    -1.001534  -1.180159  4.286727
H    -0.506477  0.054525  3.131288
H    1.044911  -0.679365  5.666549
H    -0.063272  0.691442  5.485207
H    1.473253  1.431437  3.653968
H    2.269271  1.316911  5.084509
O    1.857585  -1.130615  -0.237288
H    2.558090  -0.459036  -0.351432
24
Lattice="100 0 0 0 100 0 0 0 100" Properties=species:S:1:pos:R:3
N    -0.376174  0.169025  -0.274600
C    0.127477  -0.147919  1.061263
C    1.612491  -0.484272  1.044578
O    2.333683  -0.435482  2.018967
H    -1.387978  0.296699  -0.242208
H    -0.185049  -0.588959  -0.929201
H    0.060880  0.767628  1.668864
C    -0.627999  -1.258062  1.847040
C    -0.570069  -2.653350  1.218850
C    -1.331667  -3.732688  2.000090
C    -2.851681  -3.569111  2.005170
N    -3.487189  -4.722033  2.658408
H    -1.671644  -0.919301  1.940514
H    -0.217840  -1.292929  2.868573
H    0.482191  -2.966908  1.133982
H    -0.958283  -2.616420  0.187089
H    -0.964901  -3.755027  3.041346
H    -1.103390  -4.721520  1.575101
H    -3.211852  -3.537668  0.964086
H    -3.126024  -2.598367  2.462595
H    -3.218819  -4.760299  3.643241
H    -4.502814  -4.627160  2.642564
O    2.053808  -0.906347  -0.173170
H    2.999600  -1.118907  -0.051115
24
Lattice="100 0 0 0 100 0 0 0 100" Properties=species:S:1:pos:R:3
N    -0.199559  0.254145  0.206589
C    0.502950  -0.071606  1.452078
C    1.961208  -0.397858  1.173778
O    2.899884  -0.043085  1.854904
H    -0.256346  -0.570491  -0.393338
H    -1.156904  0.538987  0.413769
H    0.538830  0.844063  2.058235
C    -0.093785  -1.218935  2.310219
C    -1.486379  -0.908535  2.880148
C    -1.580519  0.251408  3.885958
C    -1.034365  -0.018568  5.291702
N    0.416825  -0.248611  5.300293
H    0.591729  -1.437396  3.140388
H    -0.153866  -2.119433  1.677914
H    -1.868998  -1.823352  3.360661
H    -2.182034  -0.707280  2.047844
H    -2.641355  0.524490  3.998812
H    -1.094816  1.155656  3.479599
H    -1.513149  -0.927422  5.691048
H    -1.353675  0.816067  5.947671
H    0.916509  0.581838  4.977739
H    0.745190  -0.433980  6.247720
O    2.109162  -1.202202  0.081565
H    3.067485  -1.374378  0.006299
24
Lattice="100 0 0 0 100 0 0 0 100" Properties=species:S:1:pos:R:3
N    0.466341  -1.178345  0.495426
C    -0.047157  -0.082017  1.315366
C    1.064750  0.834329  1.818317
O    0.934138  1.665698  2.692104
H    -0.309886  -1.692650  0.079438
H    1.047186  -0.828005  -0.264729
H    -0.684509  0.629730  0.744156
C    -0.928566  -0.602531  2.471413
C    -0.376816  -1.796153  3.261300
C    0.965914  -1.556932  3.955878
C    1.428536  -2.731142  4.821125
N    1.609158  -3.948716  4.017333
H    -1.901496  -0.886909  2.040275
H    -1.123985  0.249402  3.138350
H    -0.284099  -2.672642  2.607255
H    -1.128736  -2.064109  4.022050
H    0.914119  -0.655956  4.587108
H    1.744191  -1.358065  3.199206
H    0.660708  -2.948392  5.581493
H    2.339257  -2.422954  5.371960
H    2.334264  -3.799357  3.313501
H    1.925285  -4.721724  4.602377
O    2.227045  0.692382  1.117228
H    2.833800  1.364771  1.483079
24
Lattice="100 0 0 0 100 0 0 0 100" Properties=species:S:1:pos:R:3
N    0.293511  -0.552314  0.101259
C    -0.004496  0.220203  1.305829
C    1.219597  0.952770  1.840714
O    1.177056  1.792319  2.716455
H    -0.530007  -1.085776  -0.178817
H    1.043841  -1.222187  0.269017
H    -0.677347  1.041807  1.007962
C    -0.741330  -0.529849  2.455523
C    -0.107540  -1.828451  2.963342
C    1.218998  -1.675119  3.715840
C    1.650989  -2.951561  4.444127
N    0.702122  -3.301121  5.510636
H    -1.750778  -0.756753  2.077367
H    -0.876428  0.178083  3.287637
H    0.031572  -2.530485  2.123075
H    -0.826158  -2.314699  3.638835
H    1.136910  -0.853861  4.448710
H    2.028705  -1.385728  3.029202
H    2.691553  -2.823248  4.800480
H    1.667013  -3.790090  3.729506
H    0.923587  -4.214094  5.906354
H    0.767756  -2.628675  6.276185
O    2.388054  0.572495  1.252067
H    3.081005  1.106805  1.686756
24
Lattice="100 0 0 0 100 0 0 0 100" Properties=species:S:1:pos:R:3
N    0.264682  -0.582516  0.003090
C    -0.059212  0.050361  1.279242
C    1.132575  0.786882  1.880967
O    1.057723  1.508699  2.854126
H    -0.526245  -1.139025  -0.321582
H    1.063922  -1.209315  0.091630
H    -0.775422  0.862703  1.068943
C    -0.746944  -0.843796  2.352943
C    -0.046084  -2.157620  2.716712
C    1.292962  -2.017521  3.447256
C    1.824530  -3.352437  3.966036
N    3.147600  -3.182526  4.580168
H    -1.751029  -1.077890  1.965376
H    -0.898165  -0.230713  3.254385
H    0.094857  -2.767625  1.808188
H    -0.739765  -2.734766  3.349784
H    1.178370  -1.316999  4.292031
H    2.059960  -1.583233  2.789760
H    1.939027  -4.050873  3.121590
H    1.069282  -3.801400  4.643245
H    3.077121  -2.596336  5.413556
H    3.516895  -4.081037  4.891129
O    2.304240  0.555227  1.229397
H    2.980580  1.061750  1.720054
24
Lattice="100 0 0 0 100 0 0 0 100" Properties=species:S:1:pos:R:3
N    -0.690295  0.493275  0.079419
C    -0.426682  0.246871  1.504888
C    1.009216  0.486725  1.975506
O    1.334813  0.717535  3.120960
H    0.074770  0.130520  -0.489379
H    -0.711867  1.498206  -0.095290
H    -1.030921  0.967236  2.074227
C    -0.887323  -1.154710  1.982683
C    -0.067320  -2.375422  1.533002
C    -0.020918  -2.726459  0.035759
C    -1.322475  -3.215969  -0.607326
N    -2.417421  -2.240877  -0.521295
H    -1.930397  -1.270260  1.662746
H    -0.875735  -1.129607  3.082356
H    -0.469018  -3.247751  2.074287
H    0.970166  -2.265085  1.890475
H    0.718053  -3.533216  -0.092778
H    0.380884  -1.883821  -0.548697
H    -1.645776  -4.136748  -0.091478
H    -1.081746  -3.513710  -1.647715
H    -2.091347  -1.297707  -0.749516
H    -3.165170  -2.479520  -1.171023
O    1.925831  0.374030  0.966555
H    2.797239  0.501617  1.389410
24
Lattice="100 0 0 0 100 0 0 0 100" Properties=species:S:1:pos:R:3
N    0.350216  -1.187282  -0.176109
C    -0.340582  -0.462300  0.898247
C    0.608562  0.595888  1.443980
O    0.361167  1.777135  1.559069
H    1.131672  -1.721688  0.206928
H    -0.289877  -1.857954  -0.603284
H    -1.162810  0.106625  0.441479
C    -0.928242  -1.362759  2.015465
C    -1.782931  -0.665641  3.087308
C    -1.000622  -0.032501  4.242688
C    -1.911497  0.580031  5.304932
N    -1.118197  1.156105  6.398881
H    -0.107082  -1.925086  2.488768
H    -1.549253  -2.106597  1.491406
H    -2.478303  -1.410354  3.506839
H    -2.417887  0.097530  2.606355
H    -0.330017  0.754870  3.865978
H    -0.358193  -0.787859  4.721734
H    -2.549544  -0.207805  5.736224
H    -2.593879  1.305615  4.817462
H    -0.581125  1.955394  6.058379
H    -1.729168  1.514260  7.133021
O    1.800000  0.052809  1.826238
H    2.341961  0.795134  2.155999
24
Lattice="100 0 0 0 100 0 0 0 100" Properties=species:S:1:pos:R:3
N    0.274878  0.202495  -0.053866
C    0.044598  0.168915  1.399282
C    1.412661  0.174213  2.070165
O    1.820569  1.007217  2.849886
H    -0.617335  0.315908  -0.536705
H    0.669460  -0.687098  -0.364354
H    -0.409621  1.128689  1.683558
C    -0.871671  -0.981025  1.881255
C    -1.313172  -0.957734  3.353197
C    -0.267968  -1.375357  4.400973
C    0.296367  -2.789244  4.234934
N    -0.771547  -3.799073  4.249407
H    -0.401671  -1.944863  1.631725
H    -1.774776  -0.918582  1.253113
H    -2.177828  -1.629522  3.446603
H    -1.676656  0.052138  3.603674
H    -0.738103  -1.299442  5.396413
H    0.571608  -0.666130  4.424994
H    1.068484  -2.944917  5.013959
H    0.816230  -2.873182  3.268750
H    -0.389792  -4.728101  4.074266
H    -1.211117  -3.836253  5.170608
O    2.163561  -0.902190  1.689437
H    3.023974  -0.798847  2.139544
24
Lattice="100 0 0 0 100 0 0 0 100" Properties=species:S:1:pos:R:3
N    0.001825  0.318448  0.431028
C    -0.264510  -0.104822  1.806019
C    1.017700  -0.362715  2.588302
O    1.071717  -0.878030  3.688265
H    0.672391  1.084813  0.401823
H    -0.862334  0.647622  0.000850
H    -0.742059  0.689850  2.421984
C    -1.245054  -1.297631  1.844789
C    -0.897912  -2.495720  0.946417
C    0.321823  -3.344674  1.340404
C    0.104957  -4.358234  2.469248
N    -0.365069  -3.739855  3.715047
H    -2.223842  -0.902767  1.526422
H    -1.364512  -1.622340  2.885298
H    -0.747907  -2.128594  -0.078803
H    -1.783281  -3.151168  0.916502
H    1.181330  -2.700161  1.583338
H    0.642964  -3.917644  0.456452
H    1.044241  -4.936673  2.587059
H    -0.664290  -5.080729  2.148601
H    -0.425262  -4.435782  4.457467
H    0.285718  -3.016684  4.028707
O    2.127737  0.128357  1.969696
H    2.865973  -0.038092  2.587604
24
Lattice="100 0 0 0 100 0 0 0 100" Properties=species:S:1:pos:R:3
N    -0.585446  0.606239  0.197527
C    -0.480417  -0.037760  1.507427
C    0.965810  -0.157669  1.965396
O    1.305667  -0.447821  3.096333
H    -1.556147  0.585526  -0.116396
H    -0.032005  0.111817  -0.501711
H    -0.923383  0.650443  2.246590
C    -1.242181  -1.383646  1.689100
C    -0.860064  -2.534332  0.745761
C    0.475802  -3.254913  0.999285
C    0.518665  -4.216091  2.192064
N    0.261634  -3.550528  3.474924
H    -2.305477  -1.142527  1.527864
H    -1.148385  -1.710707  2.732591
H    -0.866939  -2.164811  -0.293603
H    -1.667304  -3.283140  0.791448
H    1.300921  -2.531325  1.087593
H    0.717428  -3.849218  0.103912
H    1.490812  -4.748876  2.155788
H    -0.260128  -4.984951  2.055225
H    0.379455  -4.205150  4.247387
H    0.919398  -2.783068  3.627558
O    1.871595  0.074113  0.975826
H    2.748096  -0.036832  1.393119
24
Lattice="100 0 0 0 100 0 0 0 100" Properties=species:S:1:pos:R:3
N    -0.177029  -1.067973  -1.015535
C    -0.544866  -0.470250  0.273937
C    0.711998  0.060118  0.951935
O    0.853199  1.169659  1.419026
H    -1.022046  -1.343413  -1.517340
H    0.372232  -1.916212  -0.866770
H    -1.155668  0.415845  0.059827
C    -1.314232  -1.417845  1.229407
C    -1.752099  -0.868036  2.596912
C    -2.868343  0.192223  2.577120
C    -2.402084  1.644821  2.458549
N    -3.560435  2.548528  2.470473
H    -0.683594  -2.307741  1.385290
H    -2.205600  -1.762270  0.679154
H    -0.879047  -0.477326  3.145921
H    -2.102028  -1.730096  3.183823
H    -3.447544  0.105096  3.511722
H    -3.582447  -0.020212  1.765155
H    -1.867685  1.809307  1.513328
H    -1.662977  1.847201  3.258725
H    -4.025523  2.517129  3.379479
H    -3.258684  3.513493  2.335627
O    1.686315  -0.893220  1.019806
H    2.444477  -0.469952  1.466665
24
Lattice="100 0 0 0 100 0 0 0 100" Properties=species:S:1:pos:R:3
N    0.209084  -0.363720  0.170908
C    -0.100444  -0.453762  1.605406
C    1.054780  -1.196268  2.271356
O    1.695152  -0.818696  3.228869
H    0.195745  -1.293877  -0.250457
H    -0.509342  0.188621  -0.298635
H    -0.065141  0.565846  2.015139
C    -1.478850  -1.087772  1.944775
C    -2.116909  -0.682181  3.285671
C    -1.337329  -0.996233  4.569502
C    -1.031859  -2.476206  4.795252
N    -0.229269  -2.639785  6.014015
H    -1.404661  -2.182156  1.853885
H    -2.161499  -0.768005  1.141407
H    -3.108866  -1.160624  3.337763
H    -2.312962  0.402114  3.260415
H    -1.909955  -0.628262  5.433860
H    -0.389486  -0.436474  4.577264
H    -0.550077  -2.904153  3.894000
H    -1.974980  -3.029767  4.931934
H    -0.031642  -3.625855  6.184884
H    0.674895  -2.179523  5.890914
O    1.297336  -2.391691  1.658000
H    2.054115  -2.786533  2.131975
24
Lattice="100 0 0 0 100 0 0 0 100" Properties=species:S:1:pos:R:3
N    0.719473  0.352196  0.912229
C    -0.040754  0.150816  2.146341
C    0.800542  0.431695  3.382442
O    0.348113  0.746743  4.463108
H    0.159367  0.058144  0.111938
H    1.568230  -0.211369  0.906877
H    -0.830387  0.917292  2.172434
C    -0.764819  -1.216688  2.339457
C    0.084022  -2.444173  2.696452
C    1.084209  -2.922858  1.638472
C    1.670256  -4.295834  1.965585
N    2.670303  -4.689014  0.965226
H    -1.327766  -1.408955  1.410888
H    -1.515293  -1.073927  3.131633
H    -0.616310  -3.268090  2.912742
H    0.615826  -2.260618  3.644883
H    1.921369  -2.218149  1.534492
H    0.587367  -2.966723  0.653184
H    0.840059  -5.022427  2.081478
H    2.179141  -4.247421  2.941261
H    3.111156  -5.571096  1.225613
H    2.223952  -4.846799  0.060351
O    2.132179  0.229375  3.176441
H    2.562451  0.403735  4.036011
24
Lattice="100 0 0 0 100 0 0 0 100" Properties=species:S:1:pos:R:3
N    0.536199  0.052430  -0.319475
C    0.450385  -0.162420  1.130911
C    1.762285  0.222198  1.807396
O    2.240806  -0.304747  2.787601
H    0.887973  0.987829  -0.520659
H    -0.393347  -0.012855  -0.732935
H    -0.297130  0.504799  1.620674
C    0.068745  -1.605586  1.470477
C    -1.316864  -2.003328  0.951029
C    -1.759047  -3.424632  1.342969
C    -2.436329  -3.562168  2.709823
N    -1.553510  -3.179489  3.820056
H    0.098043  -1.723395  2.559911
H    0.830916  -2.274968  1.041395
H    -1.328087  -1.934599  -0.148373
H    -2.067956  -1.280893  1.316449
H    -0.891993  -4.106304  1.292551
H    -2.472422  -3.801358  0.593781
H    -2.834022  -4.593548  2.794674
H    -3.309040  -2.890078  2.740959
H    -2.052955  -3.229774  4.707760
H    -0.769317  -3.829977  3.892022
O    2.342551  1.306486  1.209255
H    3.148836  1.492076  1.727978
24
Lattice="100 0 0 0 100 0 0 0 100" Properties=species:S:1:pos:R:3
N    0.244686  -0.675569  0.128354
C    0.300869  -0.543345  1.584655
C    1.587000  -1.140438  2.135937
O    2.191496  -0.720364  3.099233
H    0.252993  -1.660067  -0.141796
H    -0.622296  -0.273082  -0.227420
H    0.367778  0.526229  1.826568
C    -0.878770  -1.161377  2.387168
C    -2.276458  -0.629300  2.039538
C    -2.547196  0.850405  2.364966
C    -2.205648  1.842318  1.248901
N    -2.579937  3.203769  1.644444
H    -0.686259  -0.998236  3.459490
H    -0.865220  -2.251614  2.225343
H    -2.994437  -1.248908  2.596595
H    -2.500127  -0.822748  0.976075
H    -2.014119  1.147855  3.281379
H    -3.619874  0.967483  2.591599
H    -2.690251  1.497467  0.310927
H    -1.123017  1.851254  1.055181
H    -3.594226  3.284923  1.729945
H    -2.291182  3.879156  0.937241
O    1.965965  -2.265715  1.463971
H    2.770987  -2.585553  1.915048
24
Lattice="100 0 0 0 100 0 0 0 100" Properties=species:S:1:pos:R:3
N    0.441215  0.039293  -0.226344
C    -0.107014  0.192385  1.124035
C    0.862133  0.929556  2.041905
O    0.860939  0.872645  3.253243
H    0.777201  0.932259  -0.584673
H    -0.287661  -0.286481  -0.860027
H    -1.016356  0.838766  1.151382
C    -0.489764  -1.164554  1.727822
C    -1.661210  -1.832609  1.000291
C    -2.224264  -3.089529  1.683456
C    -1.408037  -4.376473  1.530127
N    -0.112867  -4.310027  2.220720
H    -0.758057  -0.999808  2.781228
H    0.387049  -1.824719  1.717453
H    -1.368597  -2.099920  -0.029372
H    -2.480434  -1.098280  0.906522
H    -3.225215  -3.292974  1.271486
H    -2.382179  -2.884262  2.757096
H    -1.202064  -4.543263  0.460472
H    -2.041420  -5.223849  1.861654
H    -0.252870  -4.218182  3.228185
H    0.412963  -5.172195  2.078465
O    1.717597  1.741079  1.354181
H    2.255934  2.189549  2.034599
24
Lattice="100 0 0 0 100 0 0 0 100" Properties=species:S:1:pos:R:3
N    0.224721  -0.207678  -0.028384
C    0.263072  -0.293017  1.433603
C    1.613676  -0.830016  1.887280
O    2.234153  -0.441572  2.853586
H    -0.666400  0.176761  -0.337328
H    0.313106  -1.137340  -0.440045
H    0.219065  0.731148  1.832323
C    -0.844616  -1.136070  2.133258
C    -2.181076  -0.414493  2.352261
C    -2.946525  0.015697  1.096422
C    -4.361715  0.502308  1.409083
N    -5.033200  0.972795  0.191708
H    -0.472585  -1.452051  3.120678
H    -0.994361  -2.057476  1.546924
H    -2.007876  0.467512  2.991339
H    -2.826302  -1.086018  2.942741
H    -3.003296  -0.829815  0.388430
H    -2.427146  0.831843  0.570657
H    -4.304661  1.353095  2.106120
H    -4.907265  -0.302962  1.942006
H    -5.215167  0.191049  -0.439568
H    -5.941432  1.378677  0.416197
O    2.037816  -1.869691  1.111748
H    2.887419  -2.159439  1.496571
24
Lattice="100 0 0 0 100 0 0 0 100" Properties=species:S:1:pos:R:3
N    0.100304  0.410174  -0.086033
C    0.272991  -0.052719  1.291475
C    1.625787  -0.716915  1.502551
O    2.171400  -0.831176  2.580480
H    -0.852782  0.749407  -0.217208
H    0.241965  -0.350541  -0.748772
H    0.300342  0.840022  1.935031
C    -0.831041  -0.978586  1.888227
C    -0.855107  -2.450700  1.453800
C    -1.155657  -2.729695  -0.024696
C    -1.461575  -4.201199  -0.312432
N    -0.286060  -5.052868  -0.080871
H    -1.799330  -0.504225  1.657060
H    -0.722909  -0.945080  2.982820
H    -1.624011  -2.954824  2.064437
H    0.101483  -2.921297  1.733706
H    -0.302322  -2.434555  -0.652763
H    -2.021511  -2.125766  -0.342615
H    -1.736577  -4.305651  -1.372158
H    -2.352632  -4.502739  0.276832
H    -0.091231  -5.136827  0.917229
H    -0.462900  -5.999606  -0.415727
O    2.143779  -1.239361  0.357709
H    2.974663  -1.682781  0.617062
24
Lattice="100 0 0 0 100 0 0 0 100" Properties=species:S:1:pos:R:3
N    0.221430  -0.064522  -0.050638
C    0.033632  -0.033986  1.414424
C    1.425006  -0.276238  2.004423
O    1.855079  -1.305944  2.473047
H    0.808710  0.715409  -0.348610
H    -0.684136  0.051623  -0.506478
H    -0.298887  0.957706  1.783006
C    -0.987095  -1.093647  1.842348
C    -1.732236  -0.786799  3.149666
C    -0.897298  -0.784253  4.438668
C    -0.353169  -2.154571  4.855899
N    -1.448399  -3.102408  5.110425
H    -0.491013  -2.073174  1.882900
H    -1.735639  -1.167169  1.038115
H    -2.532659  -1.531110  3.267650
H    -2.229835  0.192041  3.048761
H    -1.526659  -0.391710  5.255748
H    -0.051568  -0.082166  4.362158
H    0.321459  -2.012593  5.722424
H    0.268419  -2.565180  4.048750
H    -1.083490  -4.046342  5.231712
H    -1.933407  -2.865068  5.977041
O    2.187127  0.854355  1.900470
H    3.072780  0.612726  2.235080
24
Lattice="100 0 0 0 100 0 0 0 100" Properties=species:S:1:pos:R:3
N    0.003774  -0.471818  0.252378
C    0.005838  -0.166280  1.684626
C    1.351540  0.380664  2.151936
O    1.696017  0.473413  3.311180
H    0.311191  0.331848  -0.293762
H    -0.943680  -0.702866  -0.045945
H    -0.691664  0.660367  1.949803
C    -0.419600  -1.374480  2.541175
C    0.477209  -2.619780  2.494375
C    0.348212  -3.497717  1.244568
C    1.098893  -4.826686  1.359547
N    0.527444  -5.678968  2.414304
H    -1.448411  -1.644041  2.248197
H    -0.481529  -1.016691  3.577857
H    0.241570  -3.240385  3.370982
H    1.530381  -2.318405  2.620534
H    0.708905  -2.952991  0.361761
H    -0.720164  -3.709935  1.054237
H    2.147844  -4.627072  1.631109
H    1.120412  -5.311291  0.363921
H    -0.390352  -6.023823  2.128832
H    1.109847  -6.501559  2.568300
O    2.125600  0.832626  1.123772
H    2.926430  1.201976  1.544129
24
Lattice="100 0 0 0 100 0 0 0 100" Properties=species:S:1:pos:R:3
N    -0.041142  0.650327  0.333540
C    -0.088955  0.062052  1.667858
C    1.285492  -0.493846  2.007969
O    2.291929  -0.329120  1.350214
H    0.861624  1.098555  0.176157
H    -0.774006  1.347880  0.221008
H    -0.263331  0.816843  2.466007
C    -1.228475  -0.973540  1.814208
C    -1.080858  -2.356136  1.156662
C    -1.104343  -2.441829  -0.380293
C    0.265401  -2.361538  -1.054112
N    0.135699  -2.569058  -2.503228
H    -2.142330  -0.487497  1.435369
H    -1.391513  -1.126579  2.891039
H    -1.914863  -2.958770  1.547209
H    -0.171682  -2.850477  1.538638
H    -1.750965  -1.658379  -0.802822
H    -1.564238  -3.403964  -0.663307
H    0.947314  -3.084861  -0.560512
H    0.686517  -1.360710  -0.898369
H    1.025797  -2.393086  -2.968611
H    -0.110425  -3.539262  -2.706402
O    1.283490  -1.172752  3.188539
H    2.207314  -1.455056  3.332139
24
Lattice="100 0 0 0 100 0 0 0 100" Properties=species:S:1:pos:R:3
N    -0.087917  -0.599777  -0.063060
C    -0.185550  -0.281468  1.362979
C    1.135030  -0.364765  2.131181
O    1.542448  0.465692  2.918061
H    0.236822  -1.560219  -0.186429
H    0.599160  0.001130  -0.519535
H    -0.495327  0.769826  1.454768
C    -1.274212  -1.162421  2.008269
C    -1.560608  -0.860725  3.493450
C    -0.788315  -1.723507  4.511732
C    -1.489007  -3.024350  4.911933
N    -1.644433  -3.961279  3.786811
H    -0.992047  -2.218896  1.881715
H    -2.173831  -0.997393  1.398581
H    -2.640325  -0.979479  3.680543
H    -1.349824  0.202023  3.685797
H    -0.630851  -1.139181  5.430711
H    0.212583  -1.967880  4.125979
H    -2.449996  -2.769718  5.404547
H    -0.874949  -3.530358  5.671541
H    -1.948457  -4.871853  4.131580
H    -2.379677  -3.644499  3.153329
O    1.837232  -1.499353  1.837056
H    2.643423  -1.463062  2.386826
24
Lattice="100 0 0 0 100 0 0 0 100" Properties=species:S:1:pos:R:3
N    1.263817  0.351383  0.732528
C    0.364627  0.043887  1.844280
C    0.982121  0.198743  3.236610
O    0.452818  0.741963  4.183951
H    2.053598  -0.295043  0.727267
H    1.650657  1.290757  0.826921
H    -0.465592  0.765574  1.826270
C    -0.214640  -1.383860  1.721490
C    -1.412473  -1.579104  0.778131
C    -1.181323  -1.424437  -0.734975
C    -1.354009  -0.005231  -1.277300
N    -1.224519  0.001276  -2.740785
H    -0.533748  -1.704405  2.725308
H    0.606959  -2.061690  1.435953
H    -2.230028  -0.909106  1.095305
H    -1.783882  -2.597827  0.967158
H    -1.900119  -2.076665  -1.259401
H    -0.180983  -1.789087  -1.013376
H    -0.557076  0.631865  -0.871360
H    -2.322317  0.397889  -0.913852
H    -1.224541  0.956981  -3.096234
H    -2.021438  -0.468694  -3.173438
O    2.223255  -0.369282  3.318134
H    2.513220  -0.241079  4.241884
24
Lattice="100 0 0 0 100 0 0 0 100" Properties=species:S:1:pos:R:3
N    0.329338  -0.276569  -0.147529
C    0.100564  0.120255  1.242628
C    1.394837  0.531078  1.938802
O    1.549208  0.590571  3.140666
H    0.851129  0.438885  -0.651691
H    -0.564885  -0.400033  -0.621638
H    -0.518435  1.042683  1.330530
C    -0.641392  -0.964265  2.046241
C    0.087588  -2.296892  2.277883
C    0.174541  -3.240322  1.071984
C    0.708950  -4.628523  1.427038
N    2.115448  -4.577177  1.854714
H    -1.604110  -1.149653  1.540782
H    -0.887427  -0.521798  3.021150
H    -0.441869  -2.819629  3.092987
H    1.095641  -2.084064  2.666927
H    0.804885  -2.793744  0.291966
H    -0.833060  -3.361723  0.638778
H    0.664885  -5.264945  0.530787
H    0.035325  -5.093501  2.177778
H    2.198378  -4.117253  2.761923
H    2.481240  -5.520728  1.981345
O    2.365866  0.905412  1.059027
H    3.123361  1.188206  1.607203
24
Lattice="100 0 0 0 100 0 0 0 100" Properties=species:S:1:pos:R:3
N    0.140654  0.609271  0.012096
C    -0.003474  0.181396  1.418060
C    1.410011  -0.138867  1.906030
O    1.850296  -1.210662  2.262308
H    0.715748  1.450190  -0.046180
H    -0.779098  0.845206  -0.361026
H    -0.367878  0.998224  2.077931
C    -0.974442  -1.002560  1.513747
C    -1.754569  -1.102783  2.834853
C    -0.968948  -1.473967  4.105002
C    -0.722342  -2.971360  4.318631
N    -0.029882  -3.598955  3.188408
H    -0.447856  -1.941166  1.304655
H    -1.708759  -0.871594  0.703323
H    -2.558403  -1.843037  2.695982
H    -2.261626  -0.137924  3.005942
H    -1.531554  -1.116344  4.981493
H    -0.007026  -0.939045  4.138032
H    -1.697377  -3.474497  4.433115
H    -0.195549  -3.090287  5.287739
H    0.849630  -3.115582  2.995701
H    0.192869  -4.570733  3.399976
O    2.182352  0.987028  1.887163
H    3.074987  0.706773  2.168111
24
Lattice="100 0 0 0 100 0 0 0 100" Properties=species:S:1:pos:R:3
N    -0.497041  -1.048345  -0.823988
C    -0.347119  -0.395428  0.479575
C    1.127435  -0.271469  0.851776
O    1.620980  0.715506  1.363350
H    -0.070125  -0.491105  -1.564574
H    -1.489079  -1.130768  -1.048912
H    -0.718333  0.645412  0.511303
C    -1.138334  -1.205611  1.532681
C    -1.168100  -0.609236  2.947464
C    -0.006547  -1.036800  3.853891
C    0.096318  -0.221833  5.144801
N    0.294990  1.202208  4.846938
H    -0.756568  -2.238003  1.537519
H    -2.167938  -1.260896  1.143374
H    -2.111448  -0.902246  3.434062
H    -1.188492  0.489065  2.890360
H    0.952624  -0.948437  3.320472
H    -0.107919  -2.102798  4.112389
H    0.894865  -0.664329  5.772728
H    -0.841318  -0.316131  5.717438
H    0.440600  1.736189  5.702663
H    1.124821  1.332959  4.265395
O    1.847990  -1.391114  0.581932
H    2.755565  -1.193634  0.885526
24
Lattice="100 0 0 0 100 0 0 0 100" Properties=species:S:1:pos:R:3
N    0.221676  1.744676  1.380494
C    0.464307  0.379277  1.835259
C    1.871996  -0.008704  1.413190
O    2.437838  0.390867  0.417804
H    -0.762603  1.988574  1.476614
H    0.472180  1.826356  0.393382
H    0.430708  0.367640  2.936687
C    -0.503598  -0.725778  1.322880
C    -1.974506  -0.489058  1.731422
C    -2.867984  0.185962  0.671293
C    -3.527338  -0.774168  -0.323014
N    -2.554906  -1.460550  -1.187101
H    -0.155991  -1.687683  1.729021
H    -0.415881  -0.785148  0.227863
H    -1.992452  0.107735  2.657944
H    -2.432364  -1.452170  2.009933
H    -2.289692  0.932468  0.105554
H    -3.678059  0.731023  1.180686
H    -4.188366  -0.190492  -0.980419
H    -4.182026  -1.469462  0.241989
H    -2.060713  -2.189481  -0.671148
H    -3.038158  -1.935355  -1.949384
O    2.426603  -0.918769  2.262739
H    3.295739  -1.146406  1.878483
24
Lattice="100 0 0 0 100 0 0 0 100" Properties=species:S:1:pos:R:3
N    0.525076  -0.803436  -0.105669
C    -0.259810  -0.013223  0.860770
C    0.595314  1.013799  1.597807
O    0.218764  1.676515  2.540270
H    -0.051244  -1.033560  -0.913430
H    1.312348  -0.256034  -0.451178
H    -1.022819  0.614815  0.353912
C    -0.992332  -0.886799  1.900382
C    -2.196198  -1.686927  1.378091
C    -1.962824  -2.843581  0.390206
C    -1.186551  -4.059703  0.905957
N    0.183690  -3.737709  1.325015
H    -1.354479  -0.206387  2.683231
H    -0.260761  -1.565530  2.358624
H    -2.911734  -0.983112  0.917907
H    -2.715450  -2.099088  2.258898
H    -1.483757  -2.481203  -0.533534
H    -2.952249  -3.208909  0.071998
H    -1.229101  -4.833893  0.113952
H    -1.724175  -4.479501  1.774348
H    0.618834  -3.072786  0.679321
H    0.761354  -4.576326  1.352564
O    1.847096  1.153366  1.068947
H    2.280944  1.845369  1.604349
24
Lattice="100 0 0 0 100 0 0 0 100" Properties=species:S:1:pos:R:3
N    -0.111017  -0.154447  -0.027613
C    -0.053163  0.084146  1.414094
C    1.345387  0.442175  1.897896
O    1.600211  0.700015  3.059697
H    -1.071397  -0.364224  -0.300979
H    0.174338  0.672369  -0.551959
H    -0.656850  0.956696  1.739483
C    -0.569072  -1.159436  2.173260
C    -2.105388  -1.259152  2.241711
C    -2.777022  -0.664483  3.490931
C    -2.567931  0.832302  3.775504
N    -1.368439  1.098055  4.577913
H    -0.151493  -1.167317  3.188740
H    -0.152922  -2.032060  1.648627
H    -2.387620  -2.321247  2.190260
H    -2.551289  -0.801760  1.340818
H    -2.449474  -1.218340  4.385067
H    -3.858918  -0.846083  3.393634
H    -3.423389  1.187622  4.368529
H    -2.612650  1.393326  2.816524
H    -0.496845  0.936467  4.069323
H    -1.349868  2.072367  4.877012
O    2.280764  0.489648  0.917675
H    3.111167  0.752569  1.361633
24
Lattice="100 0 0 0 100 0 0 0 100" Properties=species:S:1:pos:R:3
N    -0.045055  -0.312995  -0.268303
C    -0.099705  -0.130516  1.178363
C    1.238458  -0.104523  1.933590
O    1.383281  0.315581  3.062912
H    0.515233  0.422726  -0.698244
H    0.414805  -1.192162  -0.506351
H    -0.534751  0.862468  1.370878
C    -1.034100  -1.156302  1.860051
C    -0.618430  -2.635240  1.696644
C    -1.278244  -3.377713  0.514534
C    -2.587150  -4.090731  0.864314
N    -3.650462  -3.159965  1.274145
H    -2.037958  -1.001135  1.442195
H    -1.074866  -0.891280  2.925408
H    -0.850139  -3.177739  2.627669
H    0.477322  -2.700840  1.605104
H    -0.584301  -4.143041  0.133285
H    -1.467483  -2.675313  -0.310750
H    -2.371232  -4.871456  1.623016
H    -2.946322  -4.618219  -0.031732
H    -3.468952  -2.792504  2.209141
H    -4.541148  -3.652989  1.336368
O    2.277524  -0.618881  1.210029
H    3.055328  -0.562861  1.799153
24
Lattice="100 0 0 0 100 0 0 0 100" Properties=species:S:1:pos:R:3
N    -0.337639  1.099476  0.193510
C    -0.015854  0.719385  1.578446
C    1.507976  0.654124  1.690046
O    2.179097  1.425261  2.346351
H    -1.347149  1.046056  0.054202
H    -0.061888  2.065445  0.013633
H    -0.305974  1.484999  2.321840
C    -0.738043  -0.593758  1.922031
C    -0.678775  -1.022630  3.397387
C    0.635097  -1.631769  3.917605
C    0.887412  -3.097626  3.552666
N    0.947583  -3.321864  2.102281
H    -0.385152  -1.400452  1.268373
H    -1.797704  -0.422661  1.666491
H    -1.483673  -1.755823  3.565842
H    -0.932727  -0.152102  4.024519
H    0.627692  -1.574959  5.017222
H    1.500450  -1.023380  3.611665
H    1.799169  -3.427335  4.090657
H    0.057879  -3.708532  3.945826
H    1.667842  -2.736084  1.676690
H    1.189625  -4.291052  1.898614
O    2.068483  -0.344718  0.950990
H    3.032622  -0.234822  1.064756
24
Lattice="100 0 0 0 100 0 0 0 100" Properties=species:S:1:pos:R:3
N    1.625361  -0.381332  3.887564
C    0.698128  -1.012624  2.922395
C    1.518571  -1.590675  1.743736
O    2.813319  -1.221587  1.782912
H    1.275587  0.534530  4.216200
H    2.845523  -0.686287  2.642911
H    0.152835  -1.862344  3.367766
C    -0.318198  0.003573  2.378020
C    -1.328877  0.475811  3.444231
C    -1.639242  1.981357  3.413657
C    -0.416487  2.896017  3.577042
N    0.443124  2.466747  4.701527
H    -0.832987  -0.450837  1.521061
H    0.254257  0.855365  1.974848
H    -0.946781  0.221825  4.445286
H    -2.270015  -0.083393  3.331208
H    -2.365805  2.205525  4.214051
H    -2.139033  2.251766  2.468679
H    -0.769896  3.940184  3.670369
H    0.205646  2.861016  2.668891
H    -0.080777  2.528810  5.580217
H    1.227124  3.116553  4.799626
O    1.036471  -2.284659  0.869231
H    1.766153  -0.971340  4.708571
24
Lattice="100 0 0 0 100 0 0 0 100" Properties=species:S:1:pos:R:3
N    -0.910705  -2.423031  1.292320
C    -1.037530  -1.027956  1.750234
C    0.134780  -0.222665  1.134810
O    0.460059  0.894216  1.486594
H    -1.805451  -2.913079  1.309703
H    -0.228550  -2.929481  1.881951
H    -1.923691  -0.603562  1.245690
C    -1.225129  -0.780560  3.265234
C    -0.327488  -1.588193  4.215220
C    1.188268  -1.268718  4.179233
C    2.061579  -2.503945  3.945049
N    1.792113  -3.089079  2.613478
H    -1.092112  0.299052  3.436715
H    -2.274711  -1.011705  3.509090
H    -0.471560  -2.663528  4.015499
H    -0.707288  -1.429011  5.235893
H    1.496566  -0.804100  5.128216
H    1.412274  -0.518387  3.405536
H    1.820379  -3.273102  4.697450
H    3.125187  -2.236060  4.090019
H    2.268923  -3.988987  2.523183
H    2.195621  -2.484441  1.890211
O    0.737683  -0.881009  0.119649
H    0.225784  -1.752671  0.103025
24
Lattice="100 0 0 0 100 0 0 0 100" Properties=species:S:1:pos:R:3
N    0.037605  -0.687828  -0.068606
C    -0.228858  -0.050881  1.233743
C    0.864079  -0.521607  2.224956
O    0.790471  -0.405204  3.432679
H    -0.322588  -0.130706  -0.843720
H    -0.384310  -1.633386  -0.109243
H    -0.002016  1.023712  1.114180
C    -1.658171  -0.139986  1.815610
C    -2.445625  -1.448799  1.630798
C    -2.022141  -2.695009  2.430952
C    -0.748956  -3.429947  1.986801
N    -0.698892  -3.606603  0.517916
H    -2.251838  0.660035  1.345500
H    -1.584557  0.111290  2.885355
H    -2.496152  -1.702225  0.558685
H    -3.483801  -1.222901  1.922155
H    -2.861615  -3.411102  2.382052
H    -1.906549  -2.435659  3.495685
H    -0.700643  -4.388659  2.536979
H    0.149230  -2.871143  2.280279
H    -1.480091  -4.194793  0.211671
H    0.150582  -4.118613  0.267030
O    1.941727  -1.037854  1.595062
H    1.646109  -1.019133  0.628481
24
Lattice="100 0 0 0 100 0 0 0 100" Properties=species:S:1:pos:R:3
N    -0.777648  -1.291217  2.000725
C    -0.276699  0.014596  1.511528
C    0.940208  -0.241596  0.581283
O    1.604579  0.649078  0.086358
H    -1.782728  -1.379303  1.852941
H    -0.597946  -1.420449  3.012683
H    -1.041786  0.472131  0.863498
C    0.093161  1.016671  2.616353
C    1.217627  0.511158  3.552975
C    0.923401  0.662761  5.053853
C    -0.326825  -0.073704  5.552880
N    -0.342735  -1.483402  5.106481
H    -0.821965  1.241069  3.186394
H    0.400490  1.954054  2.132925
H    2.150705  1.042732  3.319131
H    1.431693  -0.548859  3.344987
H    0.814311  1.728697  5.315054
H    1.799328  0.302500  5.621464
H    -1.234258  0.401707  5.146095
H    -0.383183  0.036806  6.652236
H    -1.137094  -1.969976  5.529247
H    0.493494  -1.965846  5.450813
O    1.167206  -1.551862  0.377551
H    0.433663  -1.971745  0.941544
24
Lattice="100 0 0 0 100 0 0 0 100" Properties=species:S:1:pos:R:3
N    -0.498801  0.738757  2.053290
C    0.646616  -0.188867  1.972513
C    1.535979  0.205757  0.771608
O    1.225410  1.421821  0.274732
H    -1.300127  0.351689  1.545124
H    0.440802  1.693402  0.846281
H    1.275876  0.023769  2.854761
C    0.303946  -1.685293  1.962833
C    -0.479885  -2.152531  3.198024
C    0.260495  -2.001051  4.549940
C    -0.460583  -1.113086  5.570194
N    -0.499891  0.304548  5.142342
H    1.243100  -2.249735  1.859118
H    -0.282704  -1.904773  1.053546
H    -0.753660  -3.207435  3.047607
H    -1.434015  -1.601671  3.251202
H    1.280871  -1.609457  4.392418
H    0.402957  -2.990355  5.011111
H    0.012306  -1.242468  6.562174
H    -1.503555  -1.454451  5.670123
H    -1.133759  0.828718  5.750269
H    0.423519  0.724774  5.287013
O    2.439622  -0.482806  0.339759
H    -0.776518  0.814743  3.044018
24
Lattice="100 0 0 0 100 0 0 0 100" Properties=species:S:1:pos:R:3
N    0.026835  -2.139482  1.012159
C    -0.716147  -1.005613  1.606123
C    -0.063102  0.318321  1.138134
O    -0.538721  1.416783  1.354130
H    -0.495524  -2.546201  0.235164
H    0.190542  -2.882968  1.713481
H    -1.755631  -0.975665  1.240959
C    -0.773327  -1.041241  3.149584
C    0.527537  -0.728970  3.915233
C    1.699866  -1.727596  3.857137
C    1.379995  -3.154282  4.336103
N    0.902462  -4.014953  3.225073
H    -1.511010  -0.281826  3.447011
H    -1.186845  -2.016626  3.452449
H    0.249759  -0.604220  4.975951
H    0.895405  0.258432  3.592523
H    2.502207  -1.321671  4.493351
H    2.125786  -1.775226  2.841377
H    0.581514  -3.118422  5.094641
H    2.266302  -3.583898  4.837277
H    0.447183  -4.850412  3.600538
H    1.710681  -4.356436  2.696319
O    1.099313  0.117244  0.487355
H    1.145919  -0.897069  0.472930
24
Lattice="100 0 0 0 100 0 0 0 100" Properties=species:S:1:pos:R:3
N    -0.713380  -0.899512  1.731013
C    0.243162  0.188501  2.015990
C    0.619016  0.887134  0.689335
O    1.540711  1.670206  0.570424
H    -1.288236  -1.046506  2.574025
H    -0.208099  -1.774191  1.556186
H    -0.324943  0.954315  2.567473
C    1.497495  -0.197140  2.822132
C    1.245006  -0.958113  4.133282
C    0.677865  -0.169997  5.328853
C    -0.742773  0.403696  5.213353
N    -1.711674  -0.588953  4.696272
H    2.082314  0.717039  3.005963
H    2.131411  -0.827317  2.174015
H    2.210671  -1.377019  4.458271
H    0.601288  -1.831464  3.935280
H    1.353797  0.666416  5.573642
H    0.705234  -0.839637  6.206867
H    -0.754457  1.262584  4.525573
H    -1.025251  0.803493  6.206101
H    -2.652812  -0.188280  4.720133
H    -1.741602  -1.396478  5.326784
O    -0.215677  0.563805  -0.321716
H    -0.832062  -0.104580  0.111753
24
Lattice="100 0 0 0 100 0 0 0 100" Properties=species:S:1:pos:R:3
N    -0.473074  0.243936  1.817976
C    0.984569  -0.000792  1.739788
C    1.304524  -0.582689  0.335010
O    2.436493  -0.794742  -0.057250
H    -0.528962  -0.521504  0.259450
H    -0.687253  1.240616  1.768758
H    1.558188  0.939598  1.808940
C    1.509138  -0.974421  2.812584
C    1.840790  -0.355419  4.183826
C    0.745423  0.409937  4.947951
C    -0.404094  -0.422747  5.528352
N    -1.289509  -1.003674  4.489035
H    2.435763  -1.412768  2.414723
H    0.795769  -1.810791  2.900311
H    2.688412  0.334298  4.034002
H    2.226713  -1.160030  4.834634
H    0.323494  1.211708  4.319778
H    1.231172  0.917951  5.797829
H    -1.023952  0.240015  6.150846
H    0.007123  -1.194427  6.206900
H    -2.230463  -1.131126  4.866293
H    -0.968947  -1.940854  4.234101
O    0.196860  -0.833167  -0.383040
H    -0.885175  -0.124909  2.692202
24
Lattice="100 0 0 0 100 0 0 0 100" Properties=species:S:1:pos:R:3
N    -0.551716  -1.451216  1.121168
C    0.288595  -0.300827  1.520731
C    1.536549  -0.247631  0.602610
O    1.594636  -1.286500  -0.250475
H    -0.745665  -2.067597  1.929388
H    0.740176  -1.783569  -0.017336
H    -0.241031  0.654220  1.364886
C    0.730299  -0.394808  2.988322
C    -0.416302  -0.164002  4.000656
C    -0.468406  -1.170071  5.166296
C    -1.316825  -2.418231  4.897777
N    -0.867047  -3.172370  3.706270
H    1.538115  0.332630  3.145445
H    1.182218  -1.389235  3.136577
H    -1.387064  -0.192122  3.476888
H    -0.324856  0.854379  4.406429
H    -0.892419  -0.684786  6.059622
H    0.557323  -1.466880  5.449665
H    -2.355413  -2.102819  4.703423
H    -1.339048  -3.038698  5.814362
H    0.062301  -3.568002  3.880782
H    -1.482753  -3.976656  3.561102
O    2.371828  0.634955  0.658726
H    -1.441492  -1.152165  0.722684
24
Lattice="100 0 0 0 100 0 0 0 100" Properties=species:S:1:pos:R:3
N    -0.276353  0.215330  1.694084
C    1.145996  -0.192571  1.685276
C    1.442705  -0.896902  0.331473
O    2.544544  -1.309177  0.020443
H    -0.349124  -0.548905  0.140943
H    -0.375799  1.230591  1.698036
H    1.808113  0.690084  1.704713
C    1.538123  -1.126490  2.843323
C    1.874728  -0.444501  4.179815
C    0.754160  0.260377  4.967964
C    -0.429461  -0.636604  5.374139
N    -1.498905  -0.639960  4.346568
H    2.431881  -1.675688  2.513812
H    0.742474  -1.880567  2.970217
H    2.684878  0.282955  3.999974
H    2.311096  -1.213756  4.840497
H    0.368190  1.131382  4.411244
H    1.207241  0.672507  5.883743
H    -0.808909  -0.322116  6.363059
H    -0.078583  -1.674046  5.492784
H    -2.102315  0.175883  4.484490
H    -2.105826  -1.453496  4.472348
O    0.352460  -0.995609  -0.447050
H    -0.767313  -0.157721  2.525106
24
Lattice="100 0 0 0 100 0 0 0 100" Properties=species:S:1:pos:R:3
N    1.024353  0.015144  3.177998
C    1.721166  -0.958482  2.305423
C    1.278417  -0.716134  0.838285
O    0.312940  0.215072  0.739674
H    0.562680  -0.442420  3.983552
H    0.206736  0.492686  1.712901
H    2.807567  -0.774463  2.318055
C    1.507089  -2.441752  2.681425
C    0.114899  -3.048644  2.405548
C    -1.134239  -2.426756  3.057943
C    -1.265008  -2.554519  4.579955
N    -0.266937  -1.742612  5.323465
H    1.809562  -2.573860  3.732253
H    2.228905  -3.018060  2.084004
H    0.161781  -4.115703  2.685962
H    -0.038685  -3.039065  1.314690
H    -2.011446  -2.931125  2.619732
H    -1.232429  -1.366197  2.779110
H    -1.228791  -3.622755  4.867588
H    -2.261401  -2.187591  4.868232
H    0.563204  -2.305339  5.524206
H    -0.645592  -1.480878  6.235767
O    1.750238  -1.312345  -0.111665
H    1.677990  0.707799  3.543896
24
Lattice="100 0 0 0 100 0 0 0 100" Properties=species:S:1:pos:R:3
N    -1.088869  0.916827  2.865024
C    0.255485  0.341880  2.849141
C    1.301575  1.173541  2.082543
O    2.585740  0.855994  2.360200
H    -1.074358  1.783887  3.408976
H    2.603213  0.107685  3.044554
H    0.598548  0.284549  3.894433
C    0.200178  -1.092932  2.262181
C    -0.222953  -2.154790  3.288609
C    0.911602  -2.814162  4.093928
C    1.791133  -1.929302  4.989336
N    2.837737  -1.191766  4.229855
H    1.167671  -1.366232  1.812854
H    -0.523330  -1.064719  1.432627
H    -0.754930  -2.965925  2.766488
H    -0.963987  -1.706542  3.971746
H    1.570682  -3.376390  3.406330
H    0.456942  -3.575965  4.747493
H    2.249319  -2.567065  5.766077
H    1.172009  -1.185659  5.516245
H    3.422602  -1.871857  3.732753
H    3.466950  -0.728830  4.892927
O    1.012271  2.038201  1.275894
H    -1.308230  1.218572  1.908785
24
Lattice="100 0 0 0 100 0 0 0 100" Properties=species:S:1:pos:R:3
N    1.485241  -1.117980  1.517699
C    0.382599  -0.151515  1.730938
C    0.911329  1.279062  1.450779
O    2.233482  1.299805  1.197227
H    1.545945  -1.783425  2.308873
H    2.463676  0.311907  1.257156
H    -0.438845  -0.314825  1.014565
C    -0.199633  -0.225957  3.152228
C    0.814352  0.087597  4.284263
C    0.827946  -0.923844  5.445816
C    1.777853  -2.111915  5.259914
N    1.471222  -2.909955  4.050604
H    -0.626703  -1.231462  3.285844
H    -1.039595  0.480863  3.199822
H    0.592156  1.087997  4.680887
H    1.835913  0.158429  3.876687
H    -0.197082  -1.289582  5.638367
H    1.138070  -0.415471  6.372544
H    1.773230  -2.720957  6.184366
H    2.803861  -1.727832  5.137203
H    0.557874  -3.361459  4.162610
H    2.146598  -3.674757  3.970962
O    0.206519  2.270081  1.472042
H    1.335992  -1.657806  0.664605
24
Lattice="100 0 0 0 100 0 0 0 100" Properties=species:S:1:pos:R:3
N    -0.695806  0.257899  -0.115855
C    0.123212  0.048561  1.100280
C    1.618576  0.067739  0.686777
O    1.819407  0.543684  -0.554967
H    -1.008964  -0.639382  -0.495625
H    0.882073  0.700687  -0.884884
H    -0.002078  0.943149  1.733115
C    -0.190457  -1.198228  1.938020
C    -0.054956  -2.518907  1.161062
C    0.125819  -3.754475  2.057893
C    1.425069  -3.751107  2.880241
N    2.605632  -3.598244  2.016170
H    -1.202484  -1.105654  2.364315
H    0.510670  -1.188695  2.784691
H    0.811266  -2.469512  0.479332
H    -0.939733  -2.677961  0.521406
H    0.128856  -4.648576  1.414658
H    -0.731977  -3.851292  2.746134
H    1.501617  -4.721522  3.394929
H    1.360870  -2.985401  3.680723
H    3.441769  -3.896295  2.521375
H    2.756029  -2.608293  1.796783
O    2.523189  -0.288892  1.419183
H    -1.532601  0.804718  0.089243
24
Lattice="100 0 0 0 100 0 0 0 100" Properties=species:S:1:pos:R:3
N    -0.453124  1.027588  2.750734
C    0.363342  -0.198950  2.901991
C    1.809321  0.092960  2.451735
O    2.030973  1.395067  2.177474
H    -1.084772  0.950760  1.949624
H    1.124782  1.804115  2.332596
H    0.420549  -0.403200  3.983312
C    -0.208466  -1.440755  2.195786
C    -1.390312  -2.092683  2.934633
C    -0.996622  -3.162046  3.972794
C    -0.001113  -2.744394  5.062408
N    -0.452852  -1.540825  5.789769
H    0.608961  -2.165055  2.058613
H    -0.516739  -1.139709  1.178770
H    -2.051154  -2.578234  2.199573
H    -2.002617  -1.311928  3.416425
H    -0.560722  -4.028281  3.447386
H    -1.917961  -3.536136  4.454128
H    0.975579  -2.510795  4.607799
H    0.166499  -3.617409  5.722535
H    0.206370  -1.325540  6.541510
H    -1.348491  -1.730173  6.248907
O    2.674172  -0.760298  2.386115
H    -1.029603  1.184920  3.578382
24
Lattice="100 0 0 0 100 0 0 0 100" Properties=species:S:1:pos:R:3
N    -1.675826  -0.928630  0.691271
C    -1.109930  -0.584453  2.015868
C    0.094028  0.370486  1.800162
O    0.885233  0.662552  2.676976
H    -2.692189  -1.010242  0.731822
H    -1.314889  -1.830220  0.368875
H    -1.861871  0.027248  2.541522
C    -0.710223  -1.758334  2.920389
C    0.386812  -2.655414  2.324981
C    1.059358  -3.581278  3.350907
C    1.775408  -2.856432  4.514530
N    2.761371  -1.828592  4.174949
H    -0.359477  -1.318581  3.864483
H    -1.606185  -2.353261  3.162017
H    1.164755  -2.022116  1.865371
H    -0.023860  -3.277132  1.510810
H    1.793869  -4.210319  2.819225
H    0.313884  -4.276433  3.777921
H    2.274135  -3.622516  5.131534
H    1.033058  -2.385653  5.178838
H    2.314152  -1.010996  3.750460
H    3.440279  -2.184225  3.497147
O    0.164564  0.860884  0.548854
H    -0.599453  0.397659  0.087090
24
Lattice="100 0 0 0 100 0 0 0 100" Properties=species:S:1:pos:R:3
N    -0.014073  0.475236  3.801973
C    0.875220  -0.512817  3.162585
C    1.895692  0.239427  2.285794
O    1.488284  1.487414  1.956121
H    -0.841041  0.011943  4.206186
H    0.626254  1.585461  2.459737
H    1.466772  -1.108301  3.879105
C    0.091853  -1.463168  2.227973
C    -1.123425  -2.200206  2.814117
C    -0.885458  -3.160114  3.993581
C    -0.664930  -2.522919  5.375284
N    -1.675829  -1.482543  5.657389
H    0.819381  -2.188954  1.833378
H    -0.260863  -0.875854  1.363888
H    -1.552171  -2.789368  1.987922
H    -1.906902  -1.475815  3.087566
H    -0.029650  -3.821620  3.778396
H    -1.764378  -3.824608  4.065872
H    0.322063  -2.038932  5.425649
H    -0.650372  -3.334495  6.127711
H    -1.538424  -1.115917  6.602221
H    -2.611944  -1.899370  5.654994
O    2.938740  -0.244936  1.896238
H    0.468200  0.901455  4.598322
24
Lattice="100 0 0 0 100 0 0 0 100" Properties=species:S:1:pos:R:3
N    1.798573  0.554652  1.296835
C    1.096879  -0.246785  2.329217
C    1.984193  -1.466825  2.656127
O    2.949566  -1.683871  1.746155
H    1.138153  0.939552  0.618863
H    2.849063  -0.887701  1.134424
H    0.943876  0.307525  3.270078
C    -0.271411  -0.720409  1.789174
C    -1.206114  -1.418042  2.790142
C    -1.798481  -0.497669  3.889329
C    -1.267988  -0.719755  5.311739
N    0.150733  -0.350967  5.452178
H    -0.093633  -1.384825  0.926181
H    -0.788188  0.174137  1.397030
H    -0.686673  -2.275212  3.245943
H    -2.029964  -1.848850  2.201281
H    -2.889799  -0.644251  3.922346
H    -1.638537  0.560747  3.620549
H    -1.480518  -1.768330  5.608116
H    -1.848868  -0.079056  5.994257
H    0.742441  -1.098232  5.067204
H    0.388707  -0.287109  6.443903
O    1.819518  -2.186693  3.627957
H    2.290471  1.343969  1.719971
24
Lattice="100 0 0 0 100 0 0 0 100" Properties=species:S:1:pos:R:3
N    -1.191787  0.055933  0.762265
C    -0.157725  0.206237  1.810273
C    0.980246  1.104390  1.278823
O    1.990374  1.339136  1.917723
H    -2.129027  0.216819  1.131320
H    -1.179012  -0.887328  0.367251
H    -0.584258  0.778770  2.650775
C    0.413715  -1.114535  2.348502
C    -0.518332  -1.896614  3.284437
C    -1.005487  -1.153199  4.543039
C    0.078930  -0.502693  5.422803
N    0.463250  0.843457  4.954880
H    1.363158  -0.888248  2.854859
H    0.690901  -1.750742  1.488537
H    0.015682  -2.810455  3.594495
H    -1.403151  -2.247743  2.724750
H    -1.561795  -1.881412  5.155663
H    -1.728668  -0.363832  4.277107
H    0.935134  -1.200875  5.528779
H    -0.340993  -0.378761  6.432414
H    0.864327  1.375997  5.728086
H    1.192001  0.811550  4.235392
O    0.733444  1.621729  0.061977
H    -0.169927  1.235419  -0.157148
24
Lattice="100 0 0 0 100 0 0 0 100" Properties=species:S:1:pos:R:3
N    0.374614  -0.439522  0.452794
C    0.195656  -0.080370  1.880735
C    1.600712  0.025364  2.529899
O    2.600311  0.038908  1.630252
H    0.246354  -1.445740  0.317855
H    2.110278  -0.082195  0.758544
H    -0.202346  0.947744  1.910096
C    -0.725497  -0.988378  2.704286
C    -0.258461  -2.456904  2.778054
C    -0.806910  -3.216219  4.001956
C    0.003073  -3.019792  5.292977
N    -0.012230  -1.631465  5.783786
H    -1.743108  -0.940420  2.284094
H    -0.791083  -0.571930  3.718228
H    0.845591  -2.501598  2.808133
H    -0.558669  -2.990297  1.860064
H    -0.813053  -4.295931  3.780317
H    -1.854353  -2.921917  4.183929
H    1.027281  -3.414700  5.121992
H    -0.448118  -3.653436  6.072959
H    0.660830  -1.057578  5.263818
H    0.302797  -1.612733  6.755378
O    1.786268  0.111207  3.730276
H    -0.312938  0.030902  -0.136423
24
Lattice="100 0 0 0 100 0 0 0 100" Properties=species:S:1:pos:R:3
N    -0.787876  -0.454184  1.485288
C    0.075780  0.552963  2.146149
C    0.462022  1.636576  1.106663
O    -0.192396  1.503858  -0.064639
H    -0.255799  -1.304984  1.284072
H    -0.751635  0.681737  0.090240
H    -0.538282  1.083861  2.893535
C    1.321831  -0.010920  2.841327
C    1.008417  -0.856440  4.077334
C    2.263333  -1.413048  4.758513
C    1.957739  -2.332932  5.945396
N    1.218185  -3.531140  5.507647
H    1.966434  0.840917  3.105635
H    1.893344  -0.607377  2.105643
H    0.351038  -1.703001  3.821450
H    0.448135  -0.239548  4.803576
H    2.902388  -0.584639  5.107357
H    2.868493  -1.970248  4.019370
H    1.317524  -1.795313  6.664604
H    2.904588  -2.561006  6.474191
H    1.845426  -4.149779  4.985692
H    0.908548  -4.067628  6.320552
O    1.256007  2.527191  1.334533
H    -1.569242  -0.728916  2.080870
24
Lattice="100 0 0 0 100 0 0 0 100" Properties=species:S:1:pos:R:3
N    0.064604  0.824516  2.218592
C    1.050768  -0.254040  2.013042
C    1.697494  -0.075043  0.626517
O    0.952895  0.687262  -0.208406
H    -0.559818  0.605296  3.006547
H    0.188742  0.980413  0.370872
H    1.876778  -0.237627  2.745237
C    0.379881  -1.647772  2.028315
C    -0.493526  -1.932789  3.257178
C    0.205364  -1.812960  4.626571
C    -0.698877  -1.160863  5.677926
N    -0.965466  0.248471  5.313357
H    1.185476  -2.391536  1.935167
H    -0.245365  -1.745967  1.125880
H    -0.916265  -2.943581  3.147142
H    -1.359082  -1.251082  3.245244
H    1.126384  -1.210805  4.544624
H    0.531043  -2.801674  4.984348
H    -0.248949  -1.270988  6.682313
H    -1.666975  -1.686595  5.704072
H    -1.765432  0.605004  5.839936
H    -0.168059  0.827043  5.592485
O    2.744723  -0.593666  0.297268
H    0.550664  1.683982  2.488774
24
Lattice="100 0 0 0 100 0 0 0 100" Properties=species:S:1:pos:R:3
N    -1.014748  -1.721519  0.272236
C    -1.292380  -0.869441  1.452288
C    -0.688484  0.537885  1.202162
O    -0.665541  1.413214  2.044491
H    -1.825022  -2.288503  0.022160
H    -0.243296  -2.364852  0.466364
H    -2.380619  -0.701349  1.495907
C    -0.831421  -1.432911  2.806641
C    0.665691  -1.754480  2.873828
C    1.114284  -2.210349  4.266790
C    2.571424  -2.682988  4.310468
N    2.761339  -3.879128  3.468828
H    -1.083527  -0.682655  3.571581
H    -1.421816  -2.337071  3.032112
H    1.246617  -0.861095  2.586331
H    0.939321  -2.551746  2.162365
H    0.460705  -3.030420  4.618202
H    0.984524  -1.387009  4.988549
H    2.869643  -2.829547  5.367541
H    3.221380  -1.889073  3.907090
H    2.335114  -4.691088  3.924272
H    3.756777  -4.094537  3.385051
O    -0.217905  0.698219  -0.050578
H    -0.391058  -0.202555  -0.464680
24
Lattice="100 0 0 0 100 0 0 0 100" Properties=species:S:1:pos:R:3
N    -0.787042  -0.873484  1.456864
C    0.600444  -0.479461  1.772055
C    1.383705  -0.359614  0.442098
O    0.569917  -0.235290  -0.629981
H    -0.817683  -1.889518  1.320191
H    -0.345757  -0.325492  -0.226376
H    0.547638  0.560643  2.144172
C    1.352792  -1.313144  2.820595
C    0.900956  -1.053025  4.278450
C    0.100426  -2.168537  4.973117
C    -1.257205  -2.546153  4.371613
N    -2.135454  -1.370325  4.192119
H    2.418990  -1.072058  2.709650
H    1.261061  -2.383282  2.562366
H    0.322074  -0.115583  4.315949
H    1.793443  -0.871175  4.896046
H    -0.057076  -1.871288  6.025427
H    0.711195  -3.086223  5.014032
H    -1.707196  -3.328540  5.011768
H    -1.113977  -3.007462  3.379799
H    -3.084013  -1.681189  3.967460
H    -2.214650  -0.862016  5.078094
O    2.595323  -0.334029  0.360533
H    -1.393912  -0.691755  2.270960
24
Lattice="100 0 0 0 100 0 0 0 100" Properties=species:S:1:pos:R:3
N    -0.490328  -0.115647  0.561134
C    0.637681  -0.193764  1.519607
C    1.965291  -0.003545  0.741823
O    1.778906  0.366500  -0.541629
H    -0.836742  -1.052570  0.338122
H    0.776593  0.385416  -0.621016
H    0.569993  0.684256  2.184525
C    0.682681  -1.461050  2.382543
C    -0.477097  -1.574512  3.374028
C    -0.388558  -2.824733  4.255958
C    -1.497682  -2.916936  5.309031
N    -1.438961  -1.774969  6.237924
H    1.644859  -1.459863  2.916470
H    0.708785  -2.341948  1.713903
H    -1.443196  -1.587241  2.837187
H    -0.501337  -0.685004  4.024291
H    0.593148  -2.845905  4.763773
H    -0.422265  -3.732771  3.629967
H    -1.431638  -3.904995  5.807538
H    -2.479484  -2.882792  4.807155
H    -2.230579  -1.806109  6.883428
H    -0.598426  -1.846748  6.818587
O    3.061295  -0.149623  1.244338
H    -1.275939  0.407552  0.948312
24
Lattice="100 0 0 0 100 0 0 0 100" Properties=species:S:1:pos:R:3
N    2.547053  0.276171  1.460019
C    1.404507  0.185126  2.397241
C    1.256253  -1.291971  2.819844
O    1.867342  -2.150177  1.982362
H    2.397857  1.013987  0.768786
H    2.349508  -1.536467  1.348638
H    1.567796  0.766122  3.316680
C    0.124715  0.672955  1.675463
C    -1.213402  0.591361  2.433716
C    -1.520099  1.743429  3.406338
C    -0.639335  1.861838  4.669152
N    -0.581391  0.712537  5.573635
H    0.043743  0.087401  0.743730
H    0.305718  1.720197  1.372782
H    -1.286593  -0.374410  2.956737
H    -2.010638  0.577835  1.674314
H    -2.569266  1.633573  3.732090
H    -1.473597  2.703247  2.858588
H    -0.995558  2.730952  5.247184
H    0.395451  2.117507  4.383917
H    -0.217512  -0.117237  5.092161
H    -1.522194  0.470751  5.895367
O    0.626818  -1.654639  3.797186
H    3.413824  0.495911  1.955071
24
Lattice="100 0 0 0 100 0 0 0 100" Properties=species:S:1:pos:R:3
N    0.067852  0.638368  -0.312174
C    -0.136485  -0.093616  0.961451
C    1.096539  0.156383  1.868764
O    1.951007  1.063684  1.360943
H    0.308171  -0.012645  -1.063730
H    1.514687  1.299254  0.481855
H    -0.957733  0.404457  1.502742
C    -0.518289  -1.581656  0.826515
C    0.376501  -2.442617  -0.085706
C    1.837533  -2.664051  0.352638
C    2.049686  -3.738684  1.428681
N    1.244395  -3.501922  2.635494
H    -1.547619  -1.619190  0.433931
H    -0.537794  -2.025920  1.830647
H    0.373679  -2.029232  -1.111652
H    -0.113964  -3.425500  -0.182024
H    2.297406  -1.719048  0.683824
H    2.422443  -2.974347  -0.528583
H    3.141002  -3.806556  1.620109
H    1.744122  -4.715265  1.013146
H    1.476233  -2.590270  3.044369
H    1.461327  -4.207737  3.341291
O    1.259992  -0.377010  2.950909
H    -0.777691  1.131118  -0.600441
24
Lattice="100 0 0 0 100 0 0 0 100" Properties=species:S:1:pos:R:3
N    -1.395697  -1.023026  0.605431
C    -1.401966  -0.833162  2.074660
C    -0.513476  0.389933  2.419276
O    -0.261291  0.734051  3.557622
H    -2.331430  -1.217306  0.248565
H    -0.805162  -1.818336  0.350003
H    -2.414236  -0.506626  2.364017
C    -1.060535  -2.080037  2.916967
C    0.177915  -2.887097  2.489836
C    1.538422  -2.171918  2.556050
C    1.983756  -1.770006  3.969039
N    2.013082  -2.939106  4.866276
H    -0.955438  -1.750674  3.960906
H    -1.932418  -2.752782  2.890020
H    0.034873  -3.292850  1.471560
H    0.226959  -3.767055  3.148759
H    1.553919  -1.271043  1.920445
H    2.297241  -2.848055  2.123036
H    1.274523  -1.041620  4.387461
H    2.954476  -1.242560  3.886719
H    2.149044  -2.631909  5.831093
H    2.816377  -3.533184  4.642656
O    -0.086928  1.060715  1.330510
H    -0.478008  0.518652  0.577092
24
Lattice="100 0 0 0 100 0 0 0 100" Properties=species:S:1:pos:R:3
N    -1.156101  1.665088  0.226259
C    -0.714583  0.946087  1.444739
C    0.824166  0.754971  1.381870
O    1.396628  1.391480  0.341057
H    0.607619  1.816318  -0.116070
H    -1.838273  2.390711  0.446660
H    -0.880160  1.612442  2.306388
C    -1.419440  -0.391544  1.723971
C    -1.255802  -1.439220  0.615271
C    -1.884692  -2.788623  0.980058
C    -1.783758  -3.854303  -0.127352
N    -0.441939  -4.300300  -0.521354
H    -2.489168  -0.196655  1.907836
H    -0.998774  -0.790396  2.659361
H    -0.180687  -1.575856  0.409345
H    -1.713959  -1.086903  -0.328512
H    -2.951790  -2.641527  1.226190
H    -1.407037  -3.173358  1.898834
H    -2.288664  -3.485069  -1.036724
H    -2.348288  -4.746018  0.189716
H    0.104450  -3.519359  -0.892041
H    0.070494  -4.641541  0.296683
O    1.448943  0.110242  2.200377
H    -1.600186  1.023334  -0.434559
24
Lattice="100 0 0 0 100 0 0 0 100" Properties=species:S:1:pos:R:3
N    -0.135066  1.115214  1.579821
C    0.741188  -0.077846  1.582398
C    1.414511  -0.209954  0.193938
O    1.225155  0.870656  -0.591333
H    -1.110301  0.845295  1.424572
H    0.648331  1.461817  -0.019106
H    1.574337  0.131058  2.273207
C    0.063895  -1.395549  1.990070
C    -0.478655  -1.415959  3.425890
C    0.593437  -1.237803  4.508496
C    0.052934  -1.324679  5.938766
N    -0.873730  -0.214614  6.230059
H    0.796622  -2.202888  1.842624
H    -0.757324  -1.597757  1.279975
H    -0.996336  -2.377717  3.583671
H    -1.250062  -0.633579  3.538551
H    1.086730  -0.257294  4.401759
H    1.373811  -2.006523  4.375649
H    0.898044  -1.238583  6.638555
H    -0.390971  -2.329138  6.100286
H    -1.034686  -0.155300  7.237487
H    -1.790428  -0.402999  5.816903
O    2.069452  -1.175403  -0.143591
H    -0.102888  1.604546  2.475353
24
Lattice="100 0 0 0 100 0 0 0 100" Properties=species:S:1:pos:R:3
N    -0.464399  0.810783  1.598189
C    0.763787  0.020821  1.842340
C    1.638864  0.049036  0.568353
O    0.997793  0.555984  -0.504519
H    -1.281779  0.357485  2.011204
H    0.106054  0.820114  -0.120409
H    1.379569  0.457953  2.644880
C    0.440333  -1.445432  2.186090
C    -0.252703  -1.651893  3.540206
C    0.628898  -1.361350  4.760683
C    -0.148199  -1.381360  6.081705
N    -1.135136  -0.285528  6.122311
H    1.386742  -2.005557  2.150921
H    -0.192121  -1.852135  1.378109
H    -0.598339  -2.697865  3.591784
H    -1.164000  -1.035486  3.620054
H    1.113734  -0.373593  4.659939
H    1.451590  -2.093569  4.812853
H    0.571441  -1.363217  6.923586
H    -0.704367  -2.329931  6.163122
H    -1.762274  -0.407050  6.919948
H    -0.653069  0.604190  6.278147
O    2.780574  -0.364890  0.537295
H    -0.398993  1.738490  2.020208
24
Lattice="100 0 0 0 100 0 0 0 100" Properties=species:S:1:pos:R:3
N    -0.282991  1.143897  1.993415
C    -0.261713  -0.240397  1.465077
C    -1.398657  -0.393054  0.420945
O    -1.693456  -1.453655  -0.091959
H    0.656129  1.532969  2.077216
H    -0.703607  1.168605  2.925869
H    0.670577  -0.366017  0.888379
C    -0.343673  -1.346760  2.524914
C    0.897544  -1.452436  3.415317
C    0.777842  -2.548782  4.479941
C    2.005684  -2.679402  5.400109
N    3.274501  -3.091071  4.785899
H    -1.243016  -1.173379  3.144385
H    -0.518372  -2.296826  1.998415
H    1.092797  -0.486813  3.917253
H    1.774966  -1.648529  2.772798
H    0.588783  -3.519696  3.987662
H    -0.108308  -2.348222  5.108435
H    1.775066  -3.405239  6.196197
H    2.183958  -1.717312  5.910591
H    3.569952  -2.413626  4.079135
H    3.155506  -3.982047  4.295734
O    -2.006297  0.772800  0.124386
H    -1.527214  1.427991  0.717885
24
Lattice="100 0 0 0 100 0 0 0 100" Properties=species:S:1:pos:R:3
N    2.526880  0.034453  1.403565
C    1.384963  0.077383  2.345640
C    1.097655  -1.367584  2.805775
O    1.623575  -2.300140  1.990228
H    2.442399  0.762509  0.691351
H    2.158931  -1.749896  1.340690
H    1.605623  0.665253  3.248989
C    0.156389  0.671563  1.616745
C    -1.172167  0.773173  2.386263
C    -1.306834  1.936319  3.386717
C    -0.518165  1.831177  4.700466
N    -0.916650  0.647856  5.468154
H    -0.002256  0.064116  0.709058
H    0.447763  1.680384  1.272090
H    -1.398979  -0.182230  2.882859
H    -1.960560  0.902211  1.628039
H    -2.371934  2.018050  3.656223
H    -1.031157  2.880544  2.883790
H    -0.756702  2.722227  5.303487
H    0.573050  1.896992  4.493320
H    -0.526807  0.696563  6.411087
H    -0.526244  -0.199292  5.040586
O    0.441228  -1.647078  3.792613
H    3.412997  0.187448  1.889262
24
Lattice="100 0 0 0 100 0 0 0 100" Properties=species:S:1:pos:R:3
N    -0.570168  0.228678  0.952361
C    0.487166  -0.400987  1.778915
C    1.796501  -0.458908  0.950134
O    1.716540  0.215263  -0.215316
H    -1.205553  -0.482443  0.580815
H    0.769813  0.554556  -0.206859
H    0.710096  0.281914  2.616330
C    0.143693  -1.781478  2.350827
C    -0.970441  -1.755402  3.400856
C    -1.335914  -3.144114  3.948443
C    -0.191191  -3.869429  4.670174
N    0.354255  -3.043152  5.759331
H    1.070426  -2.183851  2.782789
H    -0.126798  -2.454241  1.514972
H    -1.881561  -1.297159  2.979361
H    -0.648222  -1.118388  4.240583
H    -1.695197  -3.791936  3.130275
H    -2.185934  -3.037311  4.645153
H    0.630599  -4.063800  3.963153
H    -0.559058  -4.862756  4.997012
H    1.200604  -3.472144  6.137752
H    -0.313877  -2.997231  6.533402
O    2.798714  -1.034991  1.322667
H    -1.136492  0.879310  1.496872
24
Lattice="100 0 0 0 100 0 0 0 100" Properties=species:S:1:pos:R:3
N    -0.603255  -0.175084  0.435909
C    0.541127  -0.187635  1.377128
C    1.854086  -0.011297  0.569782
O    1.643192  0.264916  -0.732346
H    -0.957288  -1.122920  0.283489
H    0.639992  0.256335  -0.799642
H    0.471180  0.717313  2.004478
C    0.625700  -1.419296  2.288118
C    -0.494604  -1.507508  3.328222
C    -0.409074  -2.770231  4.192988
C    -1.513596  -2.888009  5.259579
N    -1.524433  -1.891290  6.337945
H    1.607390  -1.397679  2.784069
H    0.626672  -2.324748  1.653245
H    -1.482122  -1.481449  2.831797
H    -0.448976  -0.609312  3.970378
H    0.577784  -2.811292  4.688097
H    -0.459205  -3.659751  3.539642
H    -1.444717  -3.881267  5.731264
H    -2.501634  -2.854155  4.769090
H    -1.650411  -0.950046  5.958417
H    -0.621638  -1.886074  6.820828
O    2.958237  -0.093160  1.068751
H    -1.380407  0.382642  0.789773
24
Lattice="100 0 0 0 100 0 0 0 100" Properties=species:S:1:pos:R:3
N    1.536834  0.342033  1.076328
C    0.354998  -0.542955  1.211162
C    -0.827558  0.067311  0.420621
O    -0.499413  1.192707  -0.244170
H    0.473760  1.304426  -0.013010
H    2.370926  -0.177140  0.802364
H    0.573423  -1.492155  0.695590
C    -0.057025  -0.832930  2.661648
C    0.911669  -1.734024  3.439823
C    1.117903  -3.135485  2.839115
C    -0.173142  -3.935305  2.614269
N    -0.945190  -4.049933  3.861630
H    -1.061154  -1.278276  2.647366
H    -0.167188  0.131683  3.188374
H    0.513650  -1.842696  4.459280
H    1.896130  -1.244788  3.539912
H    1.784375  -3.706158  3.509289
H    1.657313  -3.075916  1.877684
H    0.095009  -4.908715  2.156317
H    -0.812116  -3.416683  1.881735
H    -0.474807  -4.687704  4.509264
H    -1.861768  -4.459014  3.671647
O    -1.934148  -0.434073  0.390092
H    1.747522  0.802790  1.964671
24
Lattice="100 0 0 0 100 0 0 0 100" Properties=species:S:1:pos:R:3
N    -0.038513  -0.818552  -0.876835
C    0.557048  -0.269164  0.363520
C    2.100216  -0.415826  0.283674
O    2.532474  -0.834270  -0.922480
H    -0.426809  -1.750199  -0.711566
H    1.675216  -0.951545  -1.434513
H    0.380510  0.818579  0.363997
C    0.019459  -0.847601  1.682742
C    0.196284  -2.364593  1.829542
C    -0.203252  -2.877985  3.218279
C    -0.073373  -4.403166  3.358285
N    -0.404155  -4.975559  4.668642
H    -1.045225  -0.578159  1.781805
H    0.558049  -0.342106  2.498516
H    1.249886  -2.630329  1.637537
H    -0.403811  -2.902385  1.071909
H    -1.244219  -2.580647  3.441127
H    0.428692  -2.387817  3.979692
H    0.959355  -4.704754  3.115496
H    -0.715807  -4.895340  2.607971
H    -1.358922  -4.716888  4.932822
H    0.204652  -4.574368  5.387331
O    2.842690  -0.157220  1.209655
H    -0.799445  -0.231106  -1.218147
24
Lattice="100 0 0 0 100 0 0 0 100" Properties=species:S:1:pos:R:3
N    1.516274  0.289036  0.525946
C    1.048812  0.032283  1.906678
C    2.139038  -0.775609  2.644845
O    3.002702  -1.389264  1.808519
H    0.732289  0.317712  -0.128987
H    2.727087  -1.042023  0.908031
H    0.899425  0.959875  2.481081
C    -0.278136  -0.759708  1.850081
C    -0.840212  -1.252779  3.189862
C    -1.174317  -0.148688  4.198808
C    -1.686255  -0.682601  5.550567
N    -0.746362  -1.483235  6.346194
H    -0.123880  -1.624399  1.181875
H    -1.019644  -0.104934  1.358312
H    -0.121989  -1.954864  3.640808
H    -1.752179  -1.835432  2.974279
H    -1.934874  0.530052  3.771169
H    -0.276834  0.461607  4.393976
H    -2.592678  -1.291803  5.393132
H    -2.000455  0.175002  6.168020
H    0.151440  -0.993895  6.413287
H    -0.536808  -2.361974  5.866617
O    2.201209  -0.873510  3.854846
H    1.999347  1.187150  0.459054
24
Lattice="100 0 0 0 100 0 0 0 100" Properties=species:S:1:pos:R:3
N    -0.697959  1.360014  2.841380
C    -0.696241  -0.020782  2.356220
C    0.596964  -0.715606  2.801401
O    0.548427  -2.061701  2.778585
H    0.282954  1.640371  2.957072
H    -0.378148  -2.360247  2.489853
H    -1.522963  -0.563748  2.846670
C    -0.856811  -0.185653  0.814879
C    -2.320257  -0.207855  0.338552
C    -3.004451  -1.587812  0.303821
C    -3.162502  -2.363652  1.620100
N    -1.922131  -3.079392  2.024162
H    -0.350993  -1.100834  0.467592
H    -0.315941  0.652071  0.347211
H    -2.367843  0.195230  -0.685670
H    -2.923951  0.480539  0.956073
H    -2.480699  -2.234794  -0.423708
H    -4.016787  -1.446779  -0.107753
H    -4.003293  -3.071100  1.508444
H    -3.433800  -1.677059  2.437477
H    -1.675581  -3.752321  1.290768
H    -2.119948  -3.645356  2.855186
O    1.602760  -0.109979  3.124669
H    -1.116807  1.985447  2.151018
24
Lattice="100 0 0 0 100 0 0 0 100" Properties=species:S:1:pos:R:3
N    1.516853  -2.946923  2.935812
C    1.025891  -1.798310  2.138516
C    2.002614  -1.555071  0.958537
O    2.942583  -2.514050  0.841782
H    1.962173  -2.622900  3.798296
H    2.729384  -3.125519  1.611049
H    0.077285  -2.099896  1.662386
C    0.794273  -0.505403  2.930463
C    -0.383668  -0.576433  3.905491
C    -0.567579  0.712662  4.711972
C    -1.778335  0.672936  5.644892
N    -1.844779  1.898188  6.456196
H    0.639746  0.305497  2.203228
H    1.724136  -0.253957  3.473318
H    -0.250010  -1.421396  4.605049
H    -1.305968  -0.793137  3.336733
H    -0.673209  1.564611  4.016148
H    0.331869  0.918048  5.315704
H    -1.673312  -0.177738  6.339441
H    -2.691001  0.477567  5.042859
H    -2.637794  1.849903  7.099638
H    -2.022934  2.704557  5.850743
O    1.912578  -0.607750  0.203958
H    0.758205  -3.572486  3.206790
24
Lattice="100 0 0 0 100 0 0 0 100" Properties=species:S:1:pos:R:3
N    -0.378671  0.930124  1.121277
C    0.608804  -0.095614  1.529217
C    1.646793  -0.275000  0.392779
O    1.511230  0.629066  -0.598034
H    -1.256998  0.492572  0.831037
H    0.720291  1.170645  -0.296091
H    1.188697  0.312677  2.372973
C    0.009890  -1.451479  1.931924
C    -0.854024  -1.425026  3.199842
C    -0.096968  -1.054838  4.482012
C    -0.956869  -1.201710  5.748530
N    -0.315402  -0.868076  7.024978
H    0.844789  -2.157518  2.053481
H    -0.586581  -1.830250  1.082951
H    -1.299803  -2.426011  3.325683
H    -1.708692  -0.737025  3.066839
H    0.272163  -0.014622  4.427826
H    0.800062  -1.692920  4.575688
H    -1.320688  -2.240597  5.820500
H    -1.858833  -0.573076  5.654016
H    0.018367  0.099597  7.008673
H    0.515780  -1.449989  7.161132
O    2.509147  -1.130085  0.407067
H    -0.600484  1.568154  1.885701
24
Lattice="100 0 0 0 100 0 0 0 100" Properties=species:S:1:pos:R:3
N    -0.954849  -0.528901  0.770929
C    0.153651  0.168771  1.463930
C    1.192751  0.629623  0.411833
O    2.256123  1.139246  0.703310
H    -1.864669  -0.249667  1.138400
H    -0.879370  -1.541377  0.899207
H    -0.248942  1.105045  1.884002
C    0.830493  -0.639362  2.581851
C    -0.063353  -0.953008  3.786971
C    -0.553963  0.283072  4.551173
C    -1.254120  -0.055378  5.872711
N    -0.331740  -0.734303  6.797584
H    1.719989  -0.076324  2.902193
H    1.210091  -1.580297  2.145128
H    0.497508  -1.589131  4.487576
H    -0.937010  -1.553087  3.472129
H    -1.254505  0.875829  3.938366
H    0.302809  0.950751  4.758154
H    -2.089819  -0.747494  5.673849
H    -1.702122  0.871355  6.284372
H    0.376027  -0.072461  7.128253
H    -0.834595  -1.050542  7.628858
O    0.785910  0.432112  -0.858787
H    -0.116296  0.005527  -0.735991
24
Lattice="100 0 0 0 100 0 0 0 100" Properties=species:S:1:pos:R:3
N    0.843964  -0.710057  0.377394
C    0.197986  0.114223  1.423571
C    1.296821  0.919263  2.166729
O    2.503944  0.843888  1.570900
H    0.931345  -1.681706  0.685083
H    2.329086  0.220352  0.800708
H    -0.387712  0.894394  0.909838
C    -0.759305  -0.622964  2.382925
C    -0.232293  -1.935403  2.995018
C    1.048730  -1.843874  3.839318
C    0.886242  -1.085617  5.160501
N    2.199325  -0.943631  5.813907
H    -1.686516  -0.846117  1.831628
H    -1.029093  0.090508  3.174956
H    -0.080224  -2.681518  2.194083
H    -1.043092  -2.358532  3.611914
H    1.860437  -1.370695  3.259514
H    1.410664  -2.859139  4.065971
H    0.235395  -1.672048  5.830944
H    0.383450  -0.118163  4.979209
H    2.074219  -0.532386  6.742119
H    2.750864  -0.258416  5.287421
O    1.084423  1.588332  3.159044
H    0.298340  -0.716694  -0.484694
24
Lattice="100 0 0 0 100 0 0 0 100" Properties=species:S:1:pos:R:3
N    -0.781196  -0.495944  1.451249
C    0.081586  0.491545  2.140822
C    0.488731  1.593122  1.127282
O    -0.154938  1.492893  -0.052720
H    -0.254638  -1.345499  1.232198
H    -0.723395  0.673806  0.074930
H    -0.537592  1.013777  2.890055
C    1.317695  -0.090744  2.838455
C    1.000254  -0.924064  4.083376
C    2.254672  -1.505228  4.746427
C    1.990820  -2.255394  6.064919
N    1.161229  -3.466169  6.007043
H    1.974176  0.751486  3.102773
H    1.881837  -0.697518  2.106035
H    0.307584  -1.744110  3.820835
H    0.464464  -0.288633  4.812448
H    2.966177  -0.685858  4.951067
H    2.765827  -2.183086  4.038552
H    1.517508  -1.567201  6.785789
H    2.957911  -2.539952  6.509316
H    1.560007  -4.136034  5.343360
H    0.223529  -3.244943  5.664407
O    1.289074  2.469847  1.383117
H    -1.576321  -0.774098  2.026266
24
Lattice="100 0 0 0 100 0 0 0 100" Properties=species:S:1:pos:R:3
N    1.752084  1.408935  2.140529
C    2.172843  -0.003857  1.975411
C    1.588562  -0.547345  0.648254
O    0.707164  0.294071  0.070923
H    1.434674  1.596194  3.093360
H    0.722048  1.084039  0.694616
H    3.267365  -0.085357  1.883320
C    1.722726  -0.901033  3.142349
C    0.203808  -0.976522  3.350679
C    -0.172635  -1.844646  4.556984
C    -1.681909  -2.002981  4.763677
N    -2.324257  -0.710922  5.069447
H    2.214125  -0.542690  4.063418
H    2.114524  -1.910507  2.946165
H    -0.269113  -1.383876  2.440139
H    -0.210519  0.036496  3.492354
H    0.261291  -1.409842  5.473303
H    0.269654  -2.847759  4.431768
H    -1.848608  -2.664793  5.627373
H    -2.116105  -2.517797  3.881615
H    -2.441627  -0.164867  4.212308
H    -3.270009  -0.872005  5.421574
O    1.884174  -1.632352  0.189038
H    2.523741  2.048416  1.947397
24
Lattice="100 0 0 0 100 0 0 0 100" Properties=species:S:1:pos:R:3
N    -0.821074  -0.617492  1.291854
C    0.186942  0.344851  1.795859
C    0.666499  1.229126  0.614941
O    -0.044321  1.036638  -0.514048
H    -0.411035  -1.549684  1.191067
H    -0.695367  0.319341  -0.243738
H    -0.325867  1.042223  2.480151
C    1.380400  -0.281337  2.528195
C    1.028404  -0.900990  3.883325
C    2.239800  -1.542025  4.571535
C    1.948298  -2.088464  5.971930
N    0.988546  -3.206811  5.930125
H    2.140049  0.504450  2.654228
H    1.836911  -1.043303  1.869857
H    0.238977  -1.661951  3.751668
H    0.604958  -0.116824  4.538227
H    3.046912  -0.793994  4.650239
H    2.622911  -2.366591  3.947362
H    1.629427  -1.251140  6.627982
H    2.886037  -2.478620  6.396484
H    0.038550  -2.852999  5.793278
H    0.975782  -3.684583  6.833432
O    1.574741  2.029993  0.708228
H    -1.613479  -0.705815  1.927818
24
Lattice="100 0 0 0 100 0 0 0 100" Properties=species:S:1:pos:R:3
N    -0.038731  -1.103680  -0.364353
C    -0.938819  -0.837225  0.782804
C    -0.698574  0.612892  1.279669
O    -1.235120  1.075797  2.266473
H    -0.527833  -1.585725  -1.118602
H    0.743249  -1.699361  -0.082448
H    -1.974149  -0.837868  0.406258
C    -0.846247  -1.837146  1.947229
C    0.541261  -1.926146  2.595422
C    0.574971  -2.893731  3.782306
C    1.951462  -2.987667  4.441560
N    1.934594  -3.978636  5.529405
H    -1.578596  -1.522594  2.705869
H    -1.160706  -2.830432  1.585827
H    0.851875  -0.921685  2.929284
H    1.296905  -2.255454  1.857765
H    0.268979  -3.904634  3.465641
H    -0.165668  -2.565562  4.533569
H    2.270704  -1.972643  4.757646
H    2.688266  -3.329880  3.695103
H    1.333750  -3.645680  6.288907
H    2.869707  -4.069666  5.932751
O    0.147611  1.309527  0.495535
H    0.390111  0.638200  -0.213619
24
Lattice="100 0 0 0 100 0 0 0 100" Properties=species:S:1:pos:R:3
N    -0.050433  -0.414669  -0.411566
C    -0.332752  -0.678826  1.018562
C    0.334080  0.454487  1.845379
O    0.538297  0.399635  3.043328
H    -0.810366  -0.749816  -1.005279
H    0.796178  -0.911312  -0.704218
H    -1.418849  -0.535647  1.158273
C    0.059936  -2.076011  1.531647
C    -0.687555  -2.498130  2.808475
C    -0.048596  -3.682877  3.546326
C    1.352835  -3.394618  4.131777
N    1.488162  -2.240686  5.024257
H    -0.142883  -2.807674  0.731729
H    1.149091  -2.089184  1.701543
H    -1.728685  -2.747977  2.543452
H    -0.738929  -1.639514  3.493700
H    0.020766  -4.559422  2.876077
H    -0.720099  -3.980482  4.370141
H    2.081626  -3.261230  3.315078
H    1.688417  -4.291702  4.677745
H    1.269856  -1.371216  4.528259
H    0.820422  -2.308073  5.797105
O    0.652789  1.530200  1.100765
H    0.422690  1.233743  0.168446
24
Lattice="100 0 0 0 100 0 0 0 100" Properties=species:S:1:pos:R:3
N    -0.306578  1.146080  2.464385
C    0.484878  -0.059509  2.800674
C    1.957888  0.167573  2.380463
O    2.203629  1.425291  1.962574
H    -0.879082  0.983897  1.632161
H    1.301007  1.861636  2.037294
H    0.521096  -0.139432  3.899563
C    -0.047892  -1.374141  2.212677
C    -1.402031  -1.831621  2.778216
C    -1.453787  -1.990561  4.305795
C    -0.408143  -2.947613  4.885777
N    -0.528636  -3.000050  6.350645
H    0.723405  -2.140548  2.373685
H    -0.126696  -1.259633  1.117122
H    -1.660086  -2.791203  2.300168
H    -2.194582  -1.127077  2.473196
H    -2.460007  -2.349642  4.583343
H    -1.341945  -1.015517  4.810043
H    0.606043  -2.583137  4.657866
H    -0.504252  -3.933811  4.383787
H    -1.400593  -3.467448  6.613844
H    0.226066  -3.566371  6.743726
O    2.809334  -0.696680  2.445725
H    -0.942035  1.402517  3.220272
24
Lattice="100 0 0 0 100 0 0 0 100" Properties=species:S:1:pos:R:3
N    -0.242022  -0.016498  0.098748
C    0.092717  -0.300879  1.514119
C    1.595574  -0.685650  1.570441
O    2.274414  -0.316140  0.467804
H    -0.602955  -0.859738  -0.356950
H    1.550987  0.047163  -0.128380
H    0.020594  0.659181  2.054965
C    -0.794393  -1.342894  2.219071
C    -0.799875  -1.214469  3.753177
C    -1.269711  -2.479605  4.487165
C    -0.325656  -3.681233  4.330105
N    1.025013  -3.356648  4.807788
H    -0.455084  -2.348155  1.919320
H    -1.824166  -1.232995  1.840517
H    -1.446830  -0.366904  4.034952
H    0.209613  -0.959402  4.105760
H    -2.277563  -2.768724  4.140614
H    -1.349869  -2.246567  5.560607
H    -0.355684  -4.044810  3.280047
H    -0.715534  -4.506698  4.946465
H    1.589352  -4.206905  4.854158
H    1.498434  -2.739331  4.140090
O    2.124687  -1.248956  2.510069
H    -0.973042  0.692858  0.029348
24
Lattice="100 0 0 0 100 0 0 0 100" Properties=species:S:1:pos:R:3
N    0.587676  0.111478  0.000766
C    -0.203685  0.339494  1.232125
C    0.667567  -0.029585  2.461255
O    0.247445  -0.033284  3.601047
H    0.475552  0.878157  -0.662881
H    0.276533  -0.741210  -0.471251
H    -0.355090  1.426337  1.335542
C    -1.592330  -0.331521  1.271965
C    -1.646630  -1.815797  0.879626
C    -0.826054  -2.774717  1.753846
C    -1.129918  -4.249958  1.468479
N    -2.535270  -4.564925  1.779212
H    -2.263352  0.233721  0.605725
H    -1.977779  -0.204481  2.295115
H    -1.354032  -1.948273  -0.180227
H    -2.698413  -2.137403  0.919451
H    -1.023722  -2.563978  2.819116
H    0.256324  -2.616004  1.618892
H    -0.398254  -4.874311  2.018459
H    -0.976031  -4.456055  0.395322
H    -2.677269  -4.533253  2.792810
H    -2.753628  -5.521194  1.492806
O    1.948851  -0.303735  2.140182
H    1.946510  -0.205503  1.138619
24
Lattice="100 0 0 0 100 0 0 0 100" Properties=species:S:1:pos:R:3
N    0.194229  0.484009  -0.238688
C    -0.244233  0.192615  1.145974
C    0.903485  0.563176  2.121617
O    1.930617  1.195279  1.517062
H    0.426040  -0.382885  -0.730133
H    1.636738  1.213972  0.554755
H    -1.044578  0.906498  1.400058
C    -0.790686  -1.229008  1.393041
C    0.053744  -2.391617  0.849856
C    1.475268  -2.515138  1.415631
C    2.164495  -3.824454  1.014472
N    1.438043  -4.987206  1.554077
H    -1.797536  -1.288941  0.949982
H    -0.914359  -1.337412  2.481350
H    0.104660  -2.350600  -0.255742
H    -0.480600  -3.328720  1.067721
H    1.442424  -2.444896  2.516686
H    2.113646  -1.678821  1.086882
H    3.226412  -3.774774  1.326971
H    2.164204  -3.917692  -0.085149
H    1.548075  -5.017332  2.571705
H    1.848134  -5.853572  1.199852
O    0.863624  0.340973  3.315188
H    -0.541845  0.943548  -0.775168
24
Lattice="100 0 0 0 100 0 0 0 100" Properties=species:S:1:pos:R:3
N    -0.806608  -0.847833  0.825398
C    0.104712  -0.224557  1.814653
C    1.180716  0.566928  1.047408
O    1.883502  1.419015  1.556573
H    0.530943  -0.449474  -0.357248
H    -1.619172  -0.251976  0.653574
H    -0.418796  0.479161  2.478129
C    0.737238  -1.332667  2.682019
C    1.801134  -0.896422  3.701098
C    1.378072  0.126531  4.770254
C    0.208766  -0.281972  5.675957
N    -1.099414  -0.097893  5.008575
H    1.184601  -2.082699  2.006722
H    -0.099886  -1.816853  3.210530
H    2.672310  -0.488636  3.166578
H    2.152970  -1.810609  4.209627
H    1.157380  1.096730  4.293950
H    2.255155  0.311087  5.411152
H    0.285625  0.277384  6.629164
H    0.299422  -1.350877  5.934749
H    -1.291612  0.905220  4.929453
H    -1.843068  -0.470776  5.603815
O    1.288455  0.201461  -0.249273
H    -1.162446  -1.739275  1.177140
24
Lattice="100 0 0 0 100 0 0 0 100" Properties=species:S:1:pos:R:3
N    -0.371413  -1.193585  0.030087
C    -1.179627  -0.893690  1.233720
C    -0.579268  0.348772  1.943321
O    -0.964420  0.753428  3.021532
H    -0.961039  -1.447054  -0.763088
H    0.254518  -1.984120  0.202243
H    -2.166243  -0.543654  0.888423
C    -1.419227  -2.067439  2.205057
C    -0.181345  -2.891444  2.596164
C    0.944596  -2.127279  3.306922
C    2.081393  -3.053116  3.770562
N    3.214082  -2.414103  4.450193
H    -1.882980  -1.642212  3.107893
H    -2.161702  -2.742296  1.750236
H    0.229919  -3.409688  1.708586
H    -0.528748  -3.706869  3.252924
H    0.532715  -1.583588  4.173748
H    1.372932  -1.354355  2.645303
H    2.482692  -3.605955  2.903317
H    1.672797  -3.819032  4.451825
H    2.880975  -1.906374  5.274619
H    3.630927  -1.705649  3.839596
O    0.380423  0.960980  1.218636
H    0.445043  0.376323  0.403181
24
Lattice="100 0 0 0 100 0 0 0 100" Properties=species:S:1:pos:R:3
N    0.178576  1.554330  2.218540
C    0.558796  0.246703  1.637243
C    0.816833  0.427622  0.120072
O    0.822259  1.719440  -0.266576
H    -0.833442  1.606865  2.361465
H    0.621746  2.207339  0.588631
H    1.541652  -0.029105  2.053040
C    -0.437543  -0.895626  1.886461
C    -0.595793  -1.305655  3.357114
C    0.673884  -1.875438  4.000819
C    0.485335  -2.353915  5.453902
N    -0.424017  -3.481885  5.686227
H    -0.110718  -1.755196  1.282427
H    -1.417854  -0.593258  1.477262
H    -1.399719  -2.058966  3.405583
H    -0.954401  -0.448318  3.956521
H    1.474849  -1.114592  4.001733
H    1.052325  -2.713172  3.387521
H    0.129594  -1.511506  6.071773
H    1.469146  -2.634696  5.862570
H    -1.374004  -3.249538  5.387853
H    -0.136084  -4.289043  5.126140
O    1.019475  -0.499681  -0.637467
H    0.617104  1.706292  3.127146
24
Lattice="100 0 0 0 100 0 0 0 100" Properties=species:S:1:pos:R:3
N    0.018809  -1.920799  0.947142
C    -0.015609  -0.773387  1.875632
C    -0.443051  0.486730  1.074139
O    -0.377995  1.621440  1.507067
H    -0.231691  -2.782097  1.464990
H    0.972786  -2.047865  0.596165
H    -0.861206  -0.946825  2.565461
C    1.257322  -0.512082  2.697917
C    1.393410  -1.244503  4.042189
C    1.398582  -2.790947  4.070527
C    0.024209  -3.485939  4.215876
N    -0.468004  -4.065466  2.944264
H    2.130952  -0.737860  2.059443
H    1.296659  0.568842  2.900048
H    0.602974  -0.883866  4.724076
H    2.338995  -0.898423  4.489335
H    2.014623  -3.100159  4.928442
H    1.914606  -3.188118  3.179407
H    -0.724776  -2.751550  4.550276
H    0.089022  -4.247753  5.014269
H    -1.423705  -4.409839  3.069851
H    0.091457  -4.891487  2.710922
O    -0.934809  0.176733  -0.139934
H    -0.806560  -0.828782  -0.162504
24
Lattice="100 0 0 0 100 0 0 0 100" Properties=species:S:1:pos:R:3
N    0.257848  -0.689734  -0.095444
C    -0.811798  -0.800915  0.923532
C    -0.849666  0.512141  1.749719
O    -1.538064  0.657418  2.739971
H    -0.027005  -1.105194  -0.982592
H    1.099952  -1.182330  0.212276
H    -1.775552  -0.816931  0.388743
C    -0.746603  -2.030609  1.843647
C    0.575431  -2.182888  2.605190
C    0.521019  -3.309418  3.644059
C    1.845276  -3.548089  4.375755
N    2.302298  -2.326320  5.056955
H    -1.572509  -1.932441  2.564716
H    -0.946872  -2.934668  1.244163
H    0.836574  -1.242180  3.113738
H    1.406777  -2.398133  1.907920
H    0.215223  -4.254048  3.162294
H    -0.266958  -3.077465  4.383488
H    2.620967  -3.824190  3.641088
H    1.721806  -4.421867  5.047908
H    1.650202  -2.081544  5.807715
H    3.204998  -2.490080  5.506870
O    -0.069394  1.484908  1.237666
H    0.351049  1.034580  0.443620
24
Lattice="100 0 0 0 100 0 0 0 100" Properties=species:S:1:pos:R:3
N    0.899478  -0.689342  0.175642
C    0.462190  0.002024  1.407581
C    1.720408  0.477989  2.181103
O    1.685236  0.922417  3.310897
H    0.254922  -0.522497  -0.597477
H    0.946414  -1.702388  0.319182
H    -0.014781  0.945250  1.092655
C    -0.538995  -0.744026  2.315851
C    -0.239172  -2.231954  2.552854
C    1.125965  -2.544154  3.180087
C    1.389472  -4.045521  3.327650
N    1.418033  -4.714315  2.010045
H    -1.543132  -0.654958  1.872175
H    -0.561005  -0.202744  3.273773
H    -0.336588  -2.777764  1.596913
H    -1.035947  -2.636543  3.200690
H    1.201120  -2.057107  4.165594
H    1.942521  -2.130616  2.566653
H    0.649004  -4.485969  4.026201
H    2.377872  -4.182640  3.790983
H    0.470749  -4.969542  1.721822
H    1.928965  -5.596073  2.080319
O    2.851788  0.398614  1.450211
H    2.531485  -0.014141  0.591597
24
Lattice="100 0 0 0 100 0 0 0 100" Properties=species:S:1:pos:R:3
N    0.359625  -0.506696  0.305578
C    0.164578  -0.024631  1.692542
C    1.560329  0.208402  2.329242
O    2.562116  0.193346  1.431234
H    0.293603  -1.526992  0.265582
H    2.085980  -0.028043  0.573352
H    -0.281523  0.981792  1.626440
C    -0.711031  -0.890747  2.607983
C    -0.205078  -2.334624  2.781712
C    -0.790190  -3.053875  4.014052
C    0.041939  -2.897383  5.306876
N    0.261183  -1.558659  5.858341
H    -1.742614  -0.899385  2.219835
H    -0.744313  -0.389003  3.584388
H    0.896799  -2.336791  2.864569
H    -0.443766  -2.919098  1.877039
H    -0.867541  -4.134124  3.804357
H    -1.823744  -2.705953  4.191396
H    1.037102  -3.342217  5.134648
H    -0.429906  -3.512475  6.091786
H    -0.627920  -1.080437  6.021078
H    0.808213  -0.969514  5.224449
O    1.731623  0.408279  3.517079
H    -0.354461  -0.135172  -0.321556
24
Lattice="100 0 0 0 100 0 0 0 100" Properties=species:S:1:pos:R:3
N    -0.429848  0.465694  0.218263
C    0.640241  0.087301  1.126101
C    1.932168  -0.377726  0.434339
O    2.089039  -0.581563  -0.758138
H    -0.676255  -0.342942  -0.372697
H    -0.099881  1.193229  -0.419425
H    0.954382  0.984276  1.689649
C    0.133517  -0.922036  2.194339
C    -0.624025  -2.146430  1.658244
C    0.208114  -3.173797  0.853207
C    -0.395575  -3.511870  -0.515094
N    -0.498228  -2.307527  -1.358336
H    -0.551089  -0.353350  2.841107
H    0.984045  -1.234338  2.819853
H    -1.460419  -1.793317  1.035792
H    -1.085746  -2.649049  2.521957
H    0.313480  -4.109553  1.423941
H    1.238714  -2.814886  0.700940
H    -1.416406  -3.905076  -0.372664
H    0.197211  -4.325584  -0.978235
H    0.437340  -1.969847  -1.607257
H    -0.979645  -2.526406  -2.232242
O    2.965847  -0.497441  1.323615
H    3.743017  -0.765765  0.789741
24
Lattice="100 0 0 0 100 0 0 0 100" Properties=species:S:1:pos:R:3
N    0.778236  -1.268947  0.795958
C    -0.022749  -0.274610  1.547184
C    -0.177559  1.001586  0.680025
O    -0.698098  2.021781  1.085242
H    0.383399  -2.206676  0.866972
H    1.732229  -1.315312  1.162944
H    -1.047019  -0.672665  1.647760
C    0.510909  0.075446  2.942323
C    0.358242  -1.058577  3.961745
C    0.972004  -0.761062  5.340153
C    0.415297  0.480050  6.049747
N    -1.033672  0.358725  6.288667
H    -0.021058  0.979914  3.271421
H    1.573464  0.368440  2.849191
H    0.824581  -1.979229  3.570829
H    -0.713375  -1.297102  4.080717
H    2.063695  -0.637072  5.233719
H    0.808013  -1.634270  5.991160
H    0.700156  1.392144  5.486847
H    0.905100  0.560429  7.032392
H    -1.340373  1.102869  6.918627
H    -1.549010  0.511853  5.417630
O    0.298996  0.854303  -0.571543
H    0.650591  -0.088018  -0.562710
24
Lattice="100 0 0 0 100 0 0 0 100" Properties=species:S:1:pos:R:3
N    0.568495  1.033051  1.724436
C    0.657418  -0.439579  1.850387
C    1.280928  -1.020251  0.557000
O    1.735157  -0.071854  -0.286374
H    -0.392268  1.322394  1.523820
H    1.504072  0.779777  0.195054
H    1.396252  -0.663077  2.637287
C    -0.664443  -1.149042  2.180072
C    -1.242495  -0.827094  3.566676
C    -0.336773  -1.167884  4.764593
C    0.149658  -2.621337  4.829052
N    -0.980140  -3.558397  4.955502
H    -0.488767  -2.228456  2.062336
H    -1.403799  -0.883671  1.403753
H    -2.200223  -1.361631  3.673271
H    -1.504946  0.243399  3.623803
H    -0.892652  -0.947759  5.689572
H    0.548584  -0.508003  4.769974
H    0.772169  -2.734123  5.730027
H    0.811864  -2.836917  3.965679
H    -1.467239  -3.646610  4.059684
H    -0.626416  -4.494215  5.165024
O    1.372226  -2.211957  0.338840
H    0.848337  1.503236  2.585533
24
Lattice="100 0 0 0 100 0 0 0 100" Properties=species:S:1:pos:R:3
N    -0.836793  -0.691407  0.813266
C    0.273976  -0.386250  1.748888
C    1.467200  0.158626  0.934290
O    2.544143  0.451232  1.420149
H    0.228478  0.017818  -0.430641
H    -1.726047  -0.364516  1.194361
H    -0.059187  0.437635  2.398030
C    0.621568  -1.579591  2.658700
C    1.698180  -1.361758  3.735797
C    1.483126  -0.197043  4.718158
C    0.171796  -0.211053  5.516570
N    -0.959040  0.346245  4.738181
H    0.935386  -2.426251  2.021819
H    -0.325242  -1.873346  3.140157
H    2.671170  -1.214653  3.246863
H    1.771744  -2.299541  4.313668
H    1.579557  0.764928  4.185803
H    2.320038  -0.215468  5.434516
H    0.329277  0.321088  6.474702
H    -0.088399  -1.250714  5.778271
H    -0.857585  1.364644  4.692631
H    -1.833956  0.184163  5.242862
O    1.189066  0.316133  -0.377206
H    -0.925455  -1.702924  0.683167
24
Lattice="100 0 0 0 100 0 0 0 100" Properties=species:S:1:pos:R:3
N    2.135313  -0.369783  1.867197
C    1.068490  -0.634839  2.868190
C    0.504353  0.720139  3.338272
O    1.243317  1.775564  2.939200
H    2.962246  -0.941560  2.049905
H    1.947236  1.334897  2.366852
H    0.231508  -1.208307  2.435255
C    1.643935  -1.457464  4.040498
C    0.716029  -1.790116  5.220211
C    -0.387753  -2.842073  4.996893
C    -1.606217  -2.430667  4.151637
N    -1.384208  -2.647951  2.704332
H    2.521919  -0.915304  4.435275
H    2.022298  -2.400924  3.606840
H    0.258542  -0.864277  5.600653
H    1.365202  -2.165192  6.028245
H    -0.762776  -3.124842  5.993789
H    0.051587  -3.765357  4.574681
H    -1.801128  -1.357409  4.296681
H    -2.491596  -2.980250  4.525185
H    -1.355987  -3.652994  2.510037
H    -2.184774  -2.284664  2.180824
O    -0.508962  0.837834  4.005230
H    1.815426  -0.596460  0.924120
24
Lattice="100 0 0 0 100 0 0 0 100" Properties=species:S:1:pos:R:3
N    -0.583790  -0.407749  0.435416
C    0.585415  -0.228692  1.327761
C    1.878769  -0.507504  0.518219
O    1.654089  -0.671094  -0.800506
H    -1.047945  -1.300142  0.623567
H    0.654733  -0.580938  -0.866261
H    0.644563  0.840373  1.594999
C    0.555987  -1.062099  2.614912
C    -0.506902  -0.603308  3.620525
C    -0.555161  -1.441380  4.908528
C    -1.090506  -2.871320  4.713653
N    -1.219488  -3.691361  5.923962
H    1.556466  -1.007176  3.069745
H    0.405728  -2.119618  2.334498
H    -1.507704  -0.614591  3.151194
H    -0.306597  0.449616  3.883112
H    -1.197359  -0.926952  5.643982
H    0.452860  -1.486142  5.358190
H    -0.446776  -3.427805  4.013885
H    -2.085204  -2.820267  4.236684
H    -0.301294  -3.815691  6.359255
H    -1.794686  -3.203704  6.616648
O    2.983159  -0.549644  1.021709
H    -1.279355  0.326186  0.569325
24
Lattice="100 0 0 0 100 0 0 0 100" Properties=species:S:1:pos:R:3
N    -0.513854  0.121801  0.664364
C    0.678696  -0.263143  1.455839
C    1.910492  -0.301358  0.513485
O    1.651432  0.183540  -0.717788
H    -1.087991  -0.699227  0.455471
H    0.675423  0.417546  -0.661573
H    0.889449  0.557169  2.163137
C    0.551409  -1.574467  2.241380
C    -0.460733  -1.522038  3.389645
C    -0.545348  -2.845399  4.161246
C    -1.601444  -2.860238  5.270321
N    -1.277601  -1.901322  6.340448
H    1.550438  -1.826729  2.626572
H    0.284435  -2.383314  1.536176
H    -1.464658  -1.263492  3.003889
H    -0.168323  -0.708455  4.076804
H    0.436682  -3.070470  4.608621
H    -0.773215  -3.661532  3.454112
H    -1.617598  -3.862977  5.724315
H    -2.603761  -2.703454  4.816482
H    -1.891129  -2.056188  7.142832
H    -1.464289  -0.944798  6.029744
O    3.002115  -0.705596  0.858836
H    -1.106627  0.781141  1.168642
24
Lattice="100 0 0 0 100 0 0 0 100" Properties=species:S:1:pos:R:3
N    -0.318053  0.932440  1.041790
C    0.550502  0.013371  1.811541
C    1.834579  -0.271472  0.993523
O    1.948856  0.503757  -0.103584
H    -1.082227  0.419423  0.594415
H    1.106968  1.051141  -0.076893
H    0.906335  0.561756  2.699208
C    -0.110100  -1.299704  2.256486
C    -1.264731  -1.133929  3.256486
C    -0.909202  -0.410820  4.566606
C    0.233802  -1.040088  5.389464
N    0.050330  -2.423139  5.843985
H    0.684645  -1.938968  2.667479
H    -0.477402  -1.826413  1.358062
H    -1.659990  -2.136861  3.488539
H    -2.102623  -0.598834  2.777531
H    -1.816147  -0.367640  5.194380
H    -0.647345  0.643494  4.361449
H    0.401773  -0.414334  6.280920
H    1.177677  -1.007073  4.821757
H    -0.845789  -2.524513  6.328229
H    0.024410  -3.066163  5.049427
O    2.665901  -1.092949  1.323782
H    -0.744168  1.639519  1.641416
24
Lattice="100 0 0 0 100 0 0 0 100" Properties=species:S:1:pos:R:3
N    -1.577877  1.185718  1.748146
C    -0.334403  0.386050  1.816817
C    -0.261490  -0.502336  0.553253
O    0.752787  -1.055255  0.176810
H    -1.408322  2.095174  1.313910
H    -1.954204  1.361822  2.681738
H    0.574891  1.010147  1.820473
C    -0.345175  -0.489313  3.087245
C    0.939550  -1.284136  3.338151
C    0.869215  -2.130606  4.613017
C    2.154839  -2.928717  4.903490
N    2.542028  -3.964287  3.938373
H    -0.526682  0.183633  3.944821
H    -1.209486  -1.174698  3.037364
H    1.791634  -0.584889  3.408241
H    1.143335  -1.923527  2.466349
H    0.018264  -2.833005  4.543971
H    0.660010  -1.479273  5.481284
H    2.054376  -3.413991  5.887868
H    3.003633  -2.229681  4.995114
H    2.716981  -3.551814  3.018862
H    1.774825  -4.629935  3.809525
O    -1.450126  -0.629738  -0.074111
H    -2.044603  -0.008342  0.444290
24
Lattice="100 0 0 0 100 0 0 0 100" Properties=species:S:1:pos:R:3
N    -0.025347  -0.850737  0.010967
C    -0.100969  -0.331113  1.394741
C    0.132884  1.194716  1.353174
O    -0.179525  1.947745  2.254064
H    -0.948557  -0.872542  -0.426924
H    0.339081  -1.805448  -0.004194
H    -1.090679  -0.487315  1.852677
C    0.978852  -1.027192  2.253604
C    1.139209  -0.532680  3.697239
C    -0.113471  -0.656032  4.573617
C    0.160831  -0.281506  6.039398
N    -0.984842  -0.328016  6.956318
H    1.943621  -0.927698  1.727107
H    0.731757  -2.104079  2.263857
H    1.471965  0.517117  3.692868
H    1.959135  -1.114498  4.151767
H    -0.504522  -1.689941  4.530231
H    -0.904582  0.005947  4.184871
H    0.575421  0.739453  6.078200
H    0.943534  -0.943810  6.447838
H    -1.710835  0.318141  6.634241
H    -1.409364  -1.259615  6.937449
O    0.748867  1.607468  0.224398
H    0.783536  0.772636  -0.330507
24
Lattice="100 0 0 0 100 0 0 0 100" Properties=species:S:1:pos:R:3
N    -0.719005  0.736143  2.465334
C    0.713329  0.460615  2.209142
C    1.145965  1.204750  0.920145
O    0.197219  2.035567  0.442528
H    -0.900773  0.911234  3.453779
H    -0.558231  1.905655  1.092000
H    1.295295  0.938407  3.014055
C    1.087917  -1.026713  2.123844
C    0.917766  -1.816321  3.428885
C    1.824967  -1.355801  4.577028
C    1.794730  -2.277960  5.811056
N    0.524384  -2.404606  6.536492
H    2.130415  -1.083217  1.777205
H    0.477926  -1.489676  1.327829
H    1.130735  -2.877089  3.211499
H    -0.138954  -1.785028  3.750965
H    1.554348  -0.333159  4.897709
H    2.865951  -1.295080  4.212848
H    2.552043  -1.930115  6.531558
H    2.104523  -3.293409  5.511258
H    0.194360  -1.484181  6.839508
H    -0.202954  -2.788892  5.929212
O    2.238166  1.068982  0.407091
H    -1.297121  -0.062104  2.190030
24
Lattice="100 0 0 0 100 0 0 0 100" Properties=species:S:1:pos:R:3
N    -0.147775  1.318141  0.774643
C    -0.123968  -0.045331  1.351116
C    1.349373  -0.481698  1.499460
O    1.715390  -1.384172  2.225965
H    -0.163026  2.029997  1.507803
H    -0.980712  1.458007  0.199151
H    -0.570107  -0.088375  2.357518
C    -0.886522  -1.003582  0.407546
C    -0.880564  -2.491407  0.775078
C    -1.460372  -2.816751  2.157102
C    -1.688747  -4.317660  2.365909
N    -2.702471  -4.835081  1.428851
H    -0.471374  -0.878004  -0.607312
H    -1.931184  -0.644741  0.369049
H    0.146789  -2.884577  0.718336
H    -1.467866  -3.030599  0.016369
H    -2.422156  -2.286470  2.296939
H    -0.781897  -2.457091  2.946058
H    -1.933089  -4.497215  3.431788
H    -0.746721  -4.853911  2.165182
H    -2.739295  -5.855053  1.478707
H    -3.630355  -4.504654  1.708197
O    2.193917  0.223608  0.714974
H    1.598731  0.929622  0.323572
24
Lattice="100 0 0 0 100 0 0 0 100" Properties=species:S:1:pos:R:3
N    0.694199  -0.995746  0.376158
C    0.224933  -0.004468  1.373257
C    1.444187  0.812567  1.877281
O    2.580246  0.542323  1.203449
H    0.735148  -1.931723  0.786279
H    2.283385  -0.158786  0.546537
H    -0.404597  0.729446  0.845040
C    -0.581479  -0.573330  2.552545
C    0.176447  -1.601331  3.401825
C    -0.641647  -2.095450  4.598813
C    0.085694  -3.156212  5.426071
N    -0.717316  -3.539759  6.597047
H    -1.512051  -1.017604  2.161077
H    -0.871991  0.275802  3.189112
H    1.116908  -1.152412  3.763613
H    0.465259  -2.476256  2.789464
H    -1.602101  -2.510580  4.241039
H    -0.895798  -1.249973  5.258045
H    1.033770  -2.734462  5.798875
H    0.357729  -4.007090  4.765194
H    -0.194843  -4.196218  7.181026
H    -1.558538  -4.038715  6.294235
O    1.374102  1.628183  2.774531
H    0.065355  -1.045207  -0.425513
24
Lattice="100 0 0 0 100 0 0 0 100" Properties=species:S:1:pos:R:3
N    0.260450  1.184330  1.461051
C    -0.362783  0.143190  2.311467
C    0.692376  -0.372700  3.324611
O    1.838151  0.336278  3.304987
H    0.479960  0.809803  0.534413
H    1.664320  1.014488  2.583159
H    -1.135398  0.630232  2.930555
C    -0.999396  -1.027237  1.551900
C    -2.262749  -0.648023  0.771197
C    -2.811001  -1.779047  -0.110502
C    -3.241416  -3.029821  0.661422
N    -3.777206  -4.038462  -0.264708
H    -1.213866  -1.811053  2.291573
H    -0.243717  -1.453505  0.865566
H    -2.057277  0.224066  0.126931
H    -3.040822  -0.323128  1.485485
H    -2.061277  -2.074641  -0.863418
H    -3.678585  -1.396229  -0.675960
H    -3.945350  -2.730926  1.467520
H    -2.368770  -3.479790  1.160175
H    -4.667054  -3.716155  -0.655115
H    -3.986238  -4.902001  0.240696
O    0.494544  -1.308273  4.073499
H    -0.357895  1.983605  1.323495
24
Lattice="100 0 0 0 100 0 0 0 100" Properties=species:S:1:pos:R:3
N    2.199534  1.463932  2.520993
C    1.520175  0.151303  2.432706
C    1.719784  -0.403467  1.006441
O    2.066486  0.546571  0.110732
H    1.706103  2.087284  3.163264
H    2.192809  1.359086  0.686083
H    1.951086  -0.592718  3.121924
C    0.019039  0.339096  2.743261
C    -0.876057  -0.904090  2.644424
C    -0.459959  -2.099732  3.519287
C    -0.242601  -1.792826  5.005094
N    -1.406866  -1.103625  5.589965
H    -0.372829  1.114305  2.062983
H    -0.055149  0.750514  3.764507
H    -0.927610  -1.245085  1.599946
H    -1.889881  -0.582768  2.926663
H    0.456195  -2.557326  3.114203
H    -1.240464  -2.875352  3.427008
H    0.626024  -1.123470  5.130141
H    0.024773  -2.739116  5.517174
H    -2.228188  -1.713439  5.537665
H    -1.248242  -0.933625  6.585464
O    1.557640  -1.570525  0.709103
H    3.155199  1.364073  2.868970
24
Lattice="100 0 0 0 100 0 0 0 100" Properties=species:S:1:pos:R:3
N    0.916381  -1.391437  0.726535
C    0.216314  -0.214476  1.291460
C    0.568792  1.032937  0.439686
O    0.237110  2.161266  0.742140
H    0.317017  -2.216567  0.708051
H    1.737261  -1.628463  1.289749
H    -0.866357  -0.363758  1.139337
C    0.473261  0.056511  2.778769
C    -0.119270  -1.002696  3.715128
C    0.175094  -0.753365  5.203212
C    -0.469507  0.522593  5.774899
N    -0.286538  0.754405  7.212682
H    0.061271  1.051365  2.997031
H    1.564738  0.136121  2.940119
H    0.263627  -2.001077  3.441887
H    -1.213455  -1.044304  3.563445
H    1.268131  -0.710841  5.362086
H    -0.185394  -1.618553  5.786233
H    -1.554537  0.499920  5.573617
H    -0.084682  1.411717  5.251716
H    -0.619642  -0.055218  7.743591
H    0.710199  0.842435  7.428461
O    1.257335  0.733491  -0.679644
H    1.362852  -0.264006  -0.613189
24
Lattice="100 0 0 0 100 0 0 0 100" Properties=species:S:1:pos:R:3
N    -0.159042  -0.154426  0.185179
C    0.122744  -0.329797  1.628211
C    1.554096  -0.904212  1.770190
O    2.056364  -1.362421  0.608590
H    -1.129430  -0.389006  -0.031616
H    1.335554  -1.119601  -0.052449
H    0.091980  0.624835  2.178523
C    -0.873333  -1.319720  2.270387
C    -0.858072  -1.308482  3.810822
C    -1.262263  -2.648589  4.445223
C    -0.230198  -3.768536  4.250386
N    1.048214  -3.427197  4.890148
H    -0.652353  -2.329577  1.886506
H    -1.886142  -1.067852  1.911545
H    -1.531937  -0.512996  4.166661
H    0.144794  -1.033984  4.167597
H    -2.234939  -2.980946  4.041516
H    -1.395363  -2.497528  5.527870
H    -0.140082  -4.013378  3.169768
H    -0.616547  -4.679011  4.735018
H    1.660002  -4.245446  4.895574
H    1.543206  -2.714184  4.345584
O    2.152484  -0.979610  2.827955
H    -0.005737  0.811664  -0.109190
24
Lattice="100 0 0 0 100 0 0 0 100" Properties=species:S:1:pos:R:3
N    1.218598  0.469352  0.712108
C    0.096693  -0.486542  0.865792
C    -1.155530  0.287542  1.356803
O    -2.194287  -0.257735  1.671953
H    1.746576  0.290839  -0.142280
H    1.873359  0.390219  1.493615
H    -0.174871  -0.847312  -0.139344
C    0.374203  -1.706672  1.759199
C    0.748242  -1.352550  3.207103
C    0.827276  -2.569784  4.142842
C    1.954232  -3.562770  3.810409
N    2.113194  -4.698624  4.727128
H    -0.541405  -2.317929  1.766035
H    1.164011  -2.310125  1.284904
H    -0.000826  -0.650428  3.607740
H    1.719599  -0.824434  3.241457
H    -0.142541  -3.098160  4.132040
H    0.970263  -2.211213  5.176681
H    2.916239  -3.021542  3.778210
H    1.807920  -3.980237  2.801295
H    1.253282  -5.254241  4.742035
H    2.240866  -4.357564  5.684251
O    -0.981054  1.623912  1.374416
H    -0.031038  1.724997  1.060607
24
Lattice="100 0 0 0 100 0 0 0 100" Properties=species:S:1:pos:R:3
N    0.625068  0.676113  1.550657
C    1.530970  -0.457403  1.851484
C    1.739973  -1.288028  0.557906
O    1.201320  -0.712723  -0.535611
H    0.943789  1.536559  1.996523
H    0.786466  0.123372  -0.161501
H    2.524768  -0.038621  2.077839
C    1.108664  -1.358159  3.023530
C    -0.254611  -2.040977  2.834471
C    -0.604937  -3.042704  3.947140
C    -0.809143  -2.412886  5.336127
N    -1.233203  -3.321627  6.408638
H    1.119957  -0.752287  3.943282
H    1.883343  -2.132198  3.135913
H    -0.258053  -2.570448  1.868213
H    -1.064076  -1.288861  2.780048
H    0.185408  -3.812002  4.005841
H    -1.530059  -3.573931  3.664778
H    -1.563147  -1.609415  5.261801
H    0.119503  -1.926079  5.674317
H    -2.091661  -3.807582  6.133705
H    -0.529396  -4.053284  6.541485
O    2.347648  -2.339570  0.532781
H    -0.318592  0.488741  1.897633
24
Lattice="100 0 0 0 100 0 0 0 100" Properties=species:S:1:pos:R:3
N    -0.324047  0.838597  1.253440
C    0.750520  -0.114008  1.616634
C    1.793253  -0.153470  0.471082
O    1.583609  0.790212  -0.469683
H    -1.155813  0.338886  0.928104
H    0.753014  1.249866  -0.140229
H    1.297322  0.311038  2.474106
C    0.275653  -1.532346  1.967760
C    -0.607884  -1.626458  3.219196
C    0.091314  -1.220050  4.521086
C    -0.786521  -1.416143  5.758173
N    -0.045155  -1.063547  6.978141
H    1.171206  -2.160615  2.082993
H    -0.270127  -1.938156  1.097692
H    -0.955955  -2.668941  3.309620
H    -1.522667  -1.020580  3.085784
H    0.396365  -0.158207  4.475101
H    1.020189  -1.798591  4.652955
H    -1.065517  -2.480064  5.836589
H    -1.734043  -0.851718  5.623141
H    0.144165  -0.057458  6.993693
H    -0.615257  -1.255916  7.804513
O    2.718724  -0.938834  0.437637
H    -0.610347  1.407503  2.050470
24
Lattice="100 0 0 0 100 0 0 0 100" Properties=species:S:1:pos:R:3
N    -1.589963  0.007128  2.349875
C    -0.329907  -0.294855  1.631821
C    -0.664998  -0.629107  0.154629
O    0.155032  -1.048998  -0.636197
H    -1.477705  0.784596  3.000772
H    -1.897114  -0.801526  2.896844
H    0.254085  0.640396  1.582907
C    0.543953  -1.390502  2.255454
C    1.163020  -0.997082  3.601835
C    2.161434  -2.026135  4.156327
C    1.577320  -3.412738  4.493359
N    0.525405  -3.470499  5.517716
H    -0.067033  -2.305845  2.353393
H    1.334487  -1.633219  1.529417
H    0.369952  -0.814033  4.349776
H    1.685740  -0.032459  3.482623
H    2.628327  -1.610686  5.066261
H    2.979605  -2.162251  3.427224
H    2.400204  -4.063528  4.829074
H    1.177601  -3.888805  3.583631
H    -0.296778  -2.939778  5.219844
H    0.850794  -3.027889  6.381920
O    -1.950017  -0.379134  -0.168178
H    -2.338443  -0.055052  0.699672
24
Lattice="100 0 0 0 100 0 0 0 100" Properties=species:S:1:pos:R:3
N    1.307498  -1.192577  0.767301
C    0.170340  -0.412329  1.308541
C    -0.072335  0.816589  0.394283
O    -0.866823  1.696584  0.658226
H    1.126608  -2.195992  0.794564
H    2.154706  -1.024417  1.315977
H    -0.739774  -1.027450  1.204418
C    0.308453  0.022143  2.773259
C    0.254779  -1.140113  3.771042
C    0.471816  -0.729186  5.234206
C    -0.602337  0.203384  5.801181
N    -0.418048  0.365882  7.253553
H    -0.492960  0.747836  2.969238
H    1.258090  0.577801  2.888605
H    1.016110  -1.894191  3.507097
H    -0.721927  -1.648807  3.676827
H    1.462233  -0.247562  5.334808
H    0.501806  -1.629358  5.868272
H    -1.593179  -0.255544  5.642841
H    -0.605035  1.160982  5.244034
H    0.455918  0.868394  7.434630
H    -1.160994  0.958359  7.631506
O    0.669520  0.795567  -0.730758
H    1.203534  -0.049996  -0.625651
24
Lattice="100 0 0 0 100 0 0 0 100" Properties=species:S:1:pos:R:3
N    -0.104795  0.913173  0.900952
C    0.400166  -0.202513  1.733045
C    1.484874  -0.975506  0.949140
O    1.754777  -0.448115  -0.257684
H    -1.077248  0.755455  0.627683
H    1.130895  0.341018  -0.293782
H    0.933331  0.217735  2.600719
C    -0.689557  -1.164288  2.231940
C    -1.518422  -0.636490  3.411215
C    -0.748656  -0.355327  4.714856
C    0.042349  -1.543887  5.317859
N    1.406441  -1.804600  4.850317
H    -0.211012  -2.118174  2.492923
H    -1.357241  -1.396436  1.382862
H    -2.306660  -1.377949  3.624194
H    -2.052037  0.282216  3.108834
H    -1.487862  -0.017327  5.461054
H    -0.057801  0.497755  4.586347
H    -0.540117  -2.472024  5.185274
H    0.104148  -1.389286  6.407416
H    1.457218  -2.057751  3.861097
H    1.999523  -0.981979  4.976926
O    2.049204  -1.954533  1.401148
H    -0.069521  1.804830  1.394665
24
Lattice="100 0 0 0 100 0 0 0 100" Properties=species:S:1:pos:R:3
N    -0.041141  -0.385555  -0.393769
C    -0.598159  -0.642934  0.952980
C    -0.234361  0.555492  1.861674
O    -0.757231  0.769448  2.938073
H    -0.731814  0.059297  -1.001431
H    0.245653  -1.255665  -0.846189
H    -1.697694  -0.727291  0.950808
C    0.008963  -1.935245  1.538233
C    -0.645442  -2.410234  2.841804
C    0.073166  -3.599587  3.495507
C    1.498337  -3.303413  4.009618
N    1.650991  -2.222710  4.990155
H    -0.091520  -2.727884  0.774840
H    1.091156  -1.774649  1.678850
H    -1.691299  -2.689172  2.632833
H    -0.700843  -1.570650  3.550995
H    0.124190  -4.447242  2.787720
H    -0.539492  -3.948842  4.344357
H    2.168121  -3.074500  3.164294
H    1.901647  -4.224605  4.460591
H    1.364677  -1.325789  4.589002
H    1.033369  -2.382181  5.790998
O    0.757811  1.318744  1.358723
H    0.918914  0.909167  0.455334
24
Lattice="100 0 0 0 100 0 0 0 100" Properties=species:S:1:pos:R:3
N    0.162850  -0.890442  -0.197316
C    -0.884925  -0.847915  0.851193
C    -0.761729  0.487482  1.624547
O    -1.592225  0.870050  2.423239
H    -0.224945  -0.660618  -1.113352
H    0.579676  -1.820252  -0.270889
H    -1.896211  -0.858013  0.414752
C    -0.778660  -2.025711  1.837687
C    0.540378  -2.104097  2.619585
C    0.593321  -3.325230  3.546653
C    1.920785  -3.483203  4.293922
N    2.125434  -2.396936  5.265013
H    -1.615121  -1.932447  2.546572
H    -0.943320  -2.961532  1.275260
H    0.654887  -1.180315  3.210329
[truncated: 272,184 more chars]
