# Supplementary material for: Mapping and classifying molecules from a high-throughput structural database
Source: J Cheminform. 2017 Feb 2;9:6. doi: 10.1186/s13321-017-0192-4 (PMC5289135; doi:10.1186/s13321-017-0192-4)
Supplement: Supplementary file 1 — Additional file 1. Supplementary file contains dissimilarity matrix data for all the oligopeptides available in the database including the one discussed in this paper. [file 13321_2017_192_MOESM1_ESM.tar › SI/lys.uncapped/sigmaE-sigmaD.dat]

# Sigma_D	Sigma_E	Idx of Representative Structure
0.008856184279926495	0.49672872520138184	1
0.06540562666927104	0.40580104052543936	1
0.06040688702457707	0.021612860188773887	353
0.06315047109879661	0.029640289920697623	356
0.06774227631250625	0.02242064139246976	361
0.05357943635388567	0.008602307546712136	358
0.04902024071748262	0.001429487068388855	360
0.0715878993499132	0.00543667384430532	358
0.08810295114239923	0.01563688160201303	362
0.07337539096999737	0.008715232499052926	357
0.07660894856346721	0.05260106971160265	357
0.08633406048599834	0.011267251583157825	408
0.08420416854289324	0.06466712983335841	357
0.09290033997067305	0.050111442047781125	362
0.09852662448969467	0.1912778627645464	362
0.0853280844739884	0.01288673824469115	369
0.10208932651475018	0.18253863844131601	356
0.008480919761437696	0.5117333189661786	2
0.005762985337474769	0.50731870990893	6
0.041403703538049196	0.4162310055410105	6
0.009712363255152236	0.5119058530200309	3
0.00992340667311738	0.5110536479284996	24
0.04249899606657457	0.41872617311441573	368
0.057551839985480024	0.3866900965038013	2
0.008366719787345453	0.5097729361265612	21
0.006296189323706116	0.5089669051057231	23
0.04392337266953335	0.41589915937163396	21
0.0015446682491787262	0.0006998942925504994	444
0.004068660713306279	0.4149949920514603	449
0.038188637053448535	0.3681395557268217	38
0.05692078204462259	0.3815116630938778	38
0.011350770898926114	0.5099772192748327	42
0.04723239354510793	0.40808636244314456	485
0.06253697466299427	0.3683293032302841	38
0.07588777240109223	0.37360833749136796	6
0.01126747531614338	0.5072810211186249	4
0.007987865797570687	0.5117418042478529	8
0.016123771271012857	0.5127927770564967	12
0.04301808921837442	0.4183076534657098	12
0.058022002723104774	0.39570374465095565	12
0.06587020823812029	0.3904182067819386	12
0.07037171306711183	0.03758633166362261	371
0.075844388388331	0.366543329358226	12
0.05702694100160024	0.053821008386463975	625
0.0820446634461987	0.3575267395010099	12
0.08618014747133954	0.3477179272663958	12
0.08961592269234303	0.3637600300322569	38
0.005904235767647657	0.5119081157622395	5
0.009279224105493722	0.4204059479587822	373
0.008087521251903393	0.00713293965445374	398
0.022568739441980817	0.33231098658634695	377
0.02675798198668971	0.30376462246574504	377
0.011077364307447683	0.5276773040901028	16
0.018115959814481154	0.5077586010377381	28
0.015815625185242235	0.0018341642801775729	433
0.01850533256478599	0.3615293112824936	433
0.025790719261006737	0.37945284993913975	440
0.03984280475705911	0.33141738522945013	440
0.005470100547518303	0.5131285113556459	11
0.006996427659888121	0.5152146177813322	30
0.01571627606442855	0.4202589097785777	382
0.005654025114911398	0.5115636840503388	19
0.024272947905023635	0.3978994238849918	446
0.024786205841153625	0.014911114247804166	413
0.030349711695500135	0.017712436200655227	456
0.03486186072677902	0.04608568006087258	456
0.03490137533106687	0.3596172222666078	382
0.00714646765891971	0.5146622966748404	75
0.02027019980167867	0.41152644381661124	552
0.039679381715613166	0.3541482985314037	382
0.04598142469157153	0.3363354082758508	19
0.03467416905997799	0.008937334738840692	482
0.036465572805043305	0.006829845469524052	482
0.04670781677779576	0.3258083668588351	19
0.04800781186432023	0.003447499112175424	484
0.048497721595967554	0.032956955465172647	502
0.047323434645708644	0.3144903034141072	19
0.005746477181716957	0.513283650583995	15
0.016507816330450665	0.003713936946460891	417
0.027432000777679884	0.3680057301521098	15
0.032685822614705005	0.40682624076676627	417
0.028805693881592376	0.5103009327584909	56
0.0022561028345201538	0.0005325928275634152	384
0.005667186250684079	0.003754449657470755	384
0.0285206241165914	0.009601590849645056	514
0.028882070562894567	0.04064267400060569	384
0.013857561112979193	0.005777415956492556	407
0.02670230327143951	0.007583819873629315	422
0.03715481510806252	0.031661107471820486	384
0.03823565816820168	0.21793553294655096	537
0.0418526053123171	0.30367849834979	384
0.019409173089034736	0.0011336335918230506	497
0.04394980375382783	0.2899813817279255	387
0.019786763252237383	0.5135387039998798	57
0.04643105522049777	0.30489225920301144	537
0.00787718223731841	0.0005087633302310734	505
0.032523945025164314	0.038263415237195626	506
0.03783474593544897	0.031458870261738915	506
0.04988791163471088	0.28639698096226285	407
0.05694100853365875	0.30122804151516636	418
0.01296610967098863	0.5121015801766978	14
0.03268827006741169	0.42025614851622434	388
0.04894372278443774	0.002069842969358113	414
0.044696962984077854	0.3282812766593588	388
0.022913009405137925	0.004540332642031172	536
0.051786697133530145	0.0015029554641593724	547
0.048848480017293916	0.003680624274559066	536
0.055318712927905384	0.26024380949712234	401
0.05840609695306071	0.2950148763615051	30
0.038688758057090246	0.51194849155948	41
0.01630417124541795	0.01425456560172328	397
0.029960757667321196	0.05401874785832889	397
0.04178131161177241	0.004868713031253323	478
0.043488854894098795	0.03837241916069341	397
0.05347201448733084	0.2748896518911124	397
0.05967717671178706	0.2915544178848332	30
0.04751288246360236	0.48770250713989616	52
0.04522782329495742	0.001877509925360966	630
0.0486562157728416	0.3832037206762112	460
0.008485399224551278	0.5148036473201473	76
0.012426302748604042	0.4157853538432113	555
0.01442641096507695	0.3623274130302465	555
0.006868915489368754	0.00018900964254394323	483
0.029333557574900037	0.2908006537424478	555
0.029169744599498056	0.021755837179199034	490
0.03745041292925096	0.2516217975518077	555
0.03947047630824813	0.2364680689310943	555
0.049063701789952	0.2743232620941896	555
0.06277662004592344	0.28830633331563044	19
0.007606839028135344	0.5131591290796039	7
0.02114407718487466	0.4276053102546396	375
0.028519934548778998	0.37568235361491126	7
0.004320648099539579	0.008464633856368801	399
0.03367517186296181	0.3077527939976515	7
0.008033305670772182	0.515742614414548	26
0.011140421895064785	0.42169421239765326	438
0.012495599225330585	0.5164784297324246	37
0.014762418501045335	0.3989954730594239	438
0.011560622820594129	0.001187302996162558	470
0.013567903301543192	0.001332637499047097	470
0.019633069769432854	0.3398749439431869	438
0.037690686464348866	0.3144158302084711	467
0.010067869685296127	0.5140140211780705	35
0.001619259089833271	0.00022860762283352448	403
0.03512004176155459	0.3544763844631921	35
0.03687112691524466	0.029519233240192747	410
0.041155765088260146	0.022297951779634655	488
0.043434859272248084	0.27214547727581967	404
0.045671973900850996	0.29537769759253973	467
0.04656088180313739	0.2904913245224201	467
0.008648005550417264	0.5136504975817594	10
0.028773703272259452	0.4207618743111838	381
0.005636665681060124	0.00033743135548399864	429
0.01400278543719029	0.41563164052444995	430
0.016806665344440558	0.362007627534294	430
0.032482000143669525	0.3562528729781196	430
0.0074947981960875034	0.5111349652075681	22
0.036337253611136176	0.3643411610449609	429
0.03884698186474641	0.0003434417638726024	443
0.0391407102643785	0.3422678155463486	429
0.052897066908289034	0.30542534576703784	467
0.03990077693479163	0.012967136284375593	598
0.04157522098558287	0.014962393031463371	598
0.050684060610807956	0.004414821188325697	592
0.05388361996005853	0.011003188463552888	598
0.055463915710540546	0.29704503938304017	467
0.06778727547753097	0.2898711892081107	446
0.08294841770642758	0.11294977240353564	593
0.06785280549184941	0.28812851620833024	19
0.06790148890209954	0.28716552869275486	19
0.013834449754148806	0.00231202704158441	565
0.034500594197781724	0.016005733334019483	565
0.009779570542721366	0.5108036149691167	17
0.016731138634295366	0.42564221494529375	390
0.028172953933397755	0.36895590507772824	390
0.011544435889204853	0.5139860904610479	25
0.027380449229330448	0.4248479099017961	25
0.04504075191793961	0.35910141147817964	17
0.04726064505937893	0.36798909006358826	17
0.02933424619791665	0.02532297875912442	43
0.008706664114337969	0.5156006273734373	55
0.028212125052890783	0.4306325461456388	531
0.035403234315525375	0.40852580877635725	531
0.01928045642613151	0.010465321783296348	420
0.03227565646117781	0.008171528817692938	420
0.0022943408639288536	0.00008195367487244827	500
0.01592215437684004	0.002755580560192068	501
0.03680450515901475	0.015816904292249755	501
0.02219612578807208	0.011010996085595382	452
0.02530545395759475	0.011283820020947464	452
0.03128877327945777	0.04327559861039832	477
0.04286878688380248	0.028829367289524746	481
0.047119965437774976	0.2939312583445093	501
0.051718939734614715	0.3225186342840541	501
0.006552251521419184	0.5165585449298153	27
0.009342162490553993	0.5166430441904764	32
0.014795404691996285	0.42181707213408376	448
0.011711191228904672	0.517169131634994	34
0.02356081492648385	0.42957494024630644	464
0.027416831813078996	0.39460730826823875	27
0.004052653451754156	0.00443702434053971	455
0.03267393839132347	0.3682211169344628	27
0.013490441060243682	0.5170576208966944	40
0.00802869852466344	0.5181083815729748	46
0.010457294105072195	0.4229505504778748	525
0.014762164475441791	0.40258143823376397	525
0.015565024895578834	0.007786164899081423	512
0.016493008619816903	0.35914013605606293	525
0.038847016187432734	0.3534442517869506	525
0.034974419223198404	0.005732443964904614	634
0.019009155688772282	0.02733222267765666	604
0.03860316049237413	0.025441999465395524	549
0.041877031765320795	0.33757502040905635	525
0.01735079248910622	0.0010065665029295706	568
0.033128673381227505	0.42849890465542545	567
0.029073217916150303	0.032208006776543216	451
0.03606455323444279	0.023342243551544593	451
0.038363993535604636	0.00950924270439995	468
0.04246769949031881	0.01780987067789834	451
0.04348587356832074	0.02671265241409375	468
0.04592142927508522	0.030268266584270245	468
0.04987906263041515	0.22881063004463612	468
0.0497042223974779	0.3071009598679622	525
0.056358938953816336	0.3125068107978541	448
0.05768494872226986	0.30756597640370326	448
0.04447014729006383	0.5273303267924137	33
0.032322592717786855	0.028908222271573504	426
0.03968512315717331	0.020578721395262196	507
0.04774263817595302	0.3291759555311358	426
0.057545356024617036	0.004845873481949068	405
0.056988466669435016	0.274705938999186	426
0.06257774184319491	0.30211129579778756	523
0.07494965342406257	0.2914752557198549	19
0.03652599074631624	0.5536658824602837	86
0.07520010121937505	0.29312645108702823	19
0.04508403265015121	0.023191688209486777	644
0.0505448711542524	0.018053116749224458	644
0.010838173277820669	0.5103420156640381	39
0.04989256457629667	0.02379237541894991	519
0.0402934734169191	0.0004585587472054195	543
0.04388317445217455	0.0032772143455808748	543
0.05642512738133596	0.012124210518818119	543
0.06225186208727653	0.28644699993772776	543
0.06881157040950477	0.24840899947411021	557
0.07576131365324022	0.2915703967710941	19
0.01785133048262693	0.007284048374329196	471
0.03140880449810159	0.0053197885036718635	471
0.03870294562433136	0.004442628108401352	471
0.03343255898073151	0.006655147604263448	516
0.04531082652082251	0.00516272622457467	516
0.059774336745239624	0.013589472030985776	471
0.07671979933339304	0.2877452432851203	19
0.008095060222141114	0.506876768171563	13
0.04544614395083504	0.4295218200552754	379
0.015839444434703514	0.5120294552863243	20
0.0375574493276634	0.41859835808623086	20
0.03271189386140735	0.4837031818958862	36
0.04509961197172345	0.4055851369174309	36
0.055332626903121504	0.39417362695497493	395
0.06445885509377275	0.383178454550304	380
0.011692219635300066	0.5117687450155612	49
0.04671911814236336	0.01448147616822193	588
0.04632616251464572	0.3819671231156618	49
0.07632220078937296	0.3823277031667005	395
0.07929215331911255	0.2955504776553876	19
0.08452382069606318	0.3083568018154973	19
0.0872064527901445	0.3013307905083549	19
0.05989632709941483	0.010742154087954474	694
0.05015898723060397	0.013159327908512089	696
0.04258579575398413	0.008293372594124491	693
0.053406497732017576	0.017798813760997265	688
0.055579540600237134	0.04471269816485873	693
0.06368748071638596	0.0351336395115342	688
0.06831846017000104	0.0324657805069127	688
0.07092666811573763	0.030491782079468736	696
0.07730499337041563	0.02977420093174685	704
0.08897629660421208	0.30692159997509105	19
0.03870330735221439	0.02634517232129192	714
0.033448766793412216	0.0013215825738361426	701
0.03696463174441209	0.003001084187653326	701
0.042084787433624316	0.009907484930138504	701
0.04440012387370107	0.014817792038643193	701
0.05052291229399435	0.021204153475392867	701
0.0540847958566651	0.026250547005379418	701
0.04896747900392723	0.05975518991513787	730
0.0489984693638486	0.042625699521529524	730
0.04056372763935656	0.010369579524095273	707
0.05447156597712229	0.03506628408494254	697
0.05927261453093963	0.028530421027397185	700
0.0603895622667465	0.027520129831342083	700
0.03242261556383076	0.005543151480066931	709
0.03794420904433148	0.024983829111801737	709
0.0442186612189915	0.03573191540137558	709
0.04490456546944762	0.0064759667436460255	721
0.051096277750928065	0.027930285987869112	726
0.053801115230077724	0.01078408552038295	715
0.05447005206008659	0.027465057210694935	713
0.05893487295311637	0.04338339760345997	713
0.06674111517307352	0.03582228849950313	700
0.06880991144481646	0.03503635790414781	700
0.07201352708577283	0.034312857642587784	700
0.08112428736204667	0.026170375525230993	672
0.04827817312202307	0.0133121336834362	686
0.04453158429699185	0.0003846660892805131	682
0.04892336183597085	0.007702566898874881	686
0.04683338552784727	0.007848319586381521	680
0.051941159016718516	0.03647863277414109	685
0.06017495326130315	0.023996674825993575	682
0.0630011904649435	0.004187769201966397	689
0.06386272582657289	0.02138088158812691	681
0.04947344742384584	0.005852864249605467	687
0.07023444026971393	0.01933562987622021	681
0.035909553046509175	0.016457415357146933	729
0.04315439722670261	0.01994389679995302	724
0.047413858733496975	0.018525924538125352	724
0.0347489855967053	0.01940385860381476	710
0.06601303507641493	0.02940638363277784	724
0.08113527361758269	0.04272628176515113	681
0.0846050747098936	0.046026585740166555	681
0.08718019210082563	0.04518137411682922	681
0.10045617452401813	0.048453084979263886	700
0.143096666627843	0.1039697991252459	733
0.10316586054799662	0.052037360483545556	700
0.09381365572239471	0.06454958602373946	364
0.11721098924588952	0.06431225179194958	364
0.11075339438295753	0.10159861417619763	700
0.11000244781819123	0.32251940614686636	19
0.0438793117539452	0.02043390105185261	673
0.04430373573413424	0.014532613288730506	665
0.0504433741932486	0.03247274755578003	204
0.05980972328978027	0.05442494688304887	204
0.06845524572059251	0.048531032022282664	204
0.08337463843000074	0.39457359920102425	204
0.03584661769260947	0.0013702315203875724	663
0.03955306562075917	0.002442902049128113	664
0.043929177851021954	0.006307754509779045	663
0.04709195260338971	0.02654931404970286	661
0.047583766139304366	0.01594583706334591	663
0.03863951345449463	0.020217031402216333	147
0.05208775562178017	0.36795348672506334	663
0.03152773382277889	0.014908851506881813	668
0.045979462806779614	0.022817308817628557	658
0.06200654804131575	0.3196596329446789	663
0.017928580534999246	0.521786751048906	610
0.035452884226816146	0.41368678851908186	121
0.0596164742332187	0.3482549439908731	121
0.008426505800151364	0.5229718620140765	629
0.010400576907076716	0.5211292831634412	631
0.016772974293983577	0.42625441939780195	150
0.014598082065804534	0.0035978300138137676	636
0.024184416470115537	0.38289337904518433	162
0.0052901795810814285	0.5230884639213809	154
0.029006550984217387	0.3835730795751053	162
0.04040485119388524	0.5360052542041563	649
0.027280102639104596	0.0005558566403082788	164
0.040581448963781616	0.3819645288730012	164
0.03823099171186572	0.3881314083414179	162
0.0437264450876135	0.005996901900561468	269
0.040435253088211415	0.3755826498575375	162
0.01369277181581623	0.5224233592849815	642
0.024077167607507555	0.4255566569910026	184
0.03502914025017907	0.43572483999070244	192
0.04305241265357997	0.37685927300855215	162
0.04402994183255061	0.37227818357461573	162
0.04498386260356993	0.3735374263340069	162
0.0339867621288065	0.026243702498568423	231
0.03634740706020172	0.4326187045338264	141
0.04264824341830102	0.42736536739308545	141
0.006691038783321784	0.5219051914349783	606
0.006847919392050371	0.5221436278410245	613
0.019842210898319237	0.4262347232632008	128
0.004940445324060503	0.5238993032689298	611
0.029723539493135713	0.40484577784426884	120
0.03455814424029932	0.39192848321349183	120
0.043219930587634896	0.385226181863412	606
0.05630480026901212	0.37131143367788955	162
0.06918030066427831	0.06373563540838699	348
0.015947037342400792	0.523988398722652	632
0.016084122605848707	0.4282863007411518	151
0.026686363558941092	0.4309625343917993	632
0.03179355280556135	0.40609616952169447	151
0.009948366700118744	0.5212534511143221	98
0.013033150041336603	0.42336781603230494	98
0.02547161819228056	0.3651238263933206	98
0.02809031861691961	0.007461956440766133	116
0.03327616263934379	0.025422595764455002	145
0.0370893425842699	0.27262834118678614	115
0.04620555063075114	0.333306428315112	115
0.05232979148556842	0.3085197317421726	115
0.06321124648207938	0.3589271084853168	162
0.06690636585308368	0.3552229871249446	640
0.07151284108940127	0.3757982178485629	606
0.0543494434194135	0.0026322049927121486	208
0.05492931821896192	0.024015785917689256	219
0.07133234422990262	0.36169898446120224	208
0.07218332943013256	0.37350417385696366	606
0.019656551070823907	0.5183804762634248	259
0.041044597695676366	0.42035562259564097	650
0.05305953260253938	0.36260121168364357	650
0.0473381875445183	0.014901073332228012	174
0.04837002170766511	0.01067198788863964	174
0.049405148179785835	0.03210283984097536	220
0.05728035876284271	0.03439381152235552	220
0.06816714201138253	0.24570970644276013	259
0.07280937210735065	0.23362083450172702	259
0.0745118644593294	0.3648847752468225	192
0.012342528104076515	0.0026785204871246815	554
0.006670832032063382	0.5127714931423805	535
0.007747257579301819	0.5133757865968768	538
0.01708711015161269	0.4189257129252063	538
0.024242623620392922	0.3773886281373	66
0.0035062800800882673	0.001376029796412762	550
0.00538952688091077	0.42105782580533685	546
0.03051722874050028	0.36515282023494666	66
0.010100792048150347	0.5163021480111061	583
0.007756158843133715	0.5158870763315171	94
0.01266501743649075	0.4213971653041093	571
0.013667900350819773	0.40036646297373885	571
0.0209614407901731	0.4037802500948772	571
0.04023906595053405	0.37024603878711415	66
0.04163509897510354	0.37088538276258254	550
0.015863227918681996	0.002678025512467528	616
0.01863866948041082	0.4186066976229416	609
0.024795443129735823	0.4179885662703777	609
0.009255160722533831	0.5131012877456438	566
0.011333490194988135	0.5142521040306065	81
0.023519197832125728	0.4194272863490759	89
0.03370247129556766	0.38814877212265125	89
0.030460728815967186	0.0009965962972837406	62
0.036000246912733555	0.38092884452069337	89
0.04507209336163568	0.37082599150759393	538
0.02319818958453345	0.005974698747061235	143
0.03340862164172497	0.0051838282627393656	167
0.0469430049558581	0.36553283155716165	538
0.04312535217247471	0.007283270556092084	73
0.04816330553440071	0.0022131735132935463	229
0.04980093707284407	0.04062763462402655	88
0.050884039737426515	0.35646387605355745	583
0.04767208826976278	0.004639539722546101	615
0.06173618063988031	0.10214419083667302	90
0.011495216396399778	0.010150659264613839	101
0.027582222535539894	0.009628494650529652	101
0.014516680061223872	0.0006091724911375023	161
0.03397417401497809	0.012763518983377492	137
0.006382005954247014	0.5126402541238664	118
0.016094440033751427	0.4188867159303022	118
0.022577998139782923	0.36323310044147566	118
0.027544908785473315	0.32507626636717113	118
0.026287601640317678	0.0011880101031831252	135
0.02751555923473131	0.004096269583602507	223
0.03624052059964575	0.021758294505730337	139
0.03898050474275602	0.238284736123569	586
0.04530829266939342	0.1918503106534391	118
0.022071429496068832	0.008834379992145733	200
0.023049121458311093	0.0031285939526557306	201
0.033656440691196	0.00580358185732853	200
0.04731146111610995	0.16805146572286478	586
0.04981126061655662	0.1606788988572395	586
0.051686540570930826	0.2530080586305841	586
0.060829918625623584	0.3261257217598475	583
0.008017855074767127	0.5141614529416964	544
0.01012659863923179	0.5148953590708746	539
0.022943539395655944	0.4201127525869072	69
0.015499290306333674	0.0055688194548810166	540
0.029288782835755516	0.376634098761022	544
0.00420238027788055	0.0030863089680031887	541
0.006188699378701118	0.42120146781267015	541
0.03467968425461797	0.3647066586716014	544
0.010467091286506679	0.5169749601135151	578
0.01338491688431681	0.424022201108219	578
0.010153226088289275	0.516142624722059	573
0.013278930679838147	0.4247790106532401	573
0.015928352080487908	0.37959561767151373	573
0.041502147965066336	0.3572521192549373	551
0.018282778782231945	0.5147989097046529	181
0.024936138434008336	0.42260561098413496	181
0.031078320417937684	0.37358924635919866	181
0.03902438980945147	0.3361672121964295	181
0.045691173856895514	0.3704860432015829	544
0.047136768026668927	0.3717326841673277	544
0.013475013914646084	0.5166984106511507	533
0.008284926070887067	0.5152609332757446	556
0.012890034910736365	0.4196160118032817	77
0.03121666221747521	0.39785490914804367	80
0.03546147205066292	0.3682260852409756	80
0.0038976916245384535	0.0012725800737744294	47
0.02454538653189381	0.01030777839159168	51
0.03364814011700145	0.008429576274232914	47
0.04171630110373875	0.3059920740102026	77
0.029617326010294806	0.013145963590196512	54
0.023695315992826482	0.0004398204175914801	146
0.033674728407714946	0.025303942350736845	54
0.04534624571009243	0.04696369895499063	71
0.039875205328625055	0.029589760410716544	54
0.03296583079492941	0.0023947585359801902	100
0.03486957126206129	0.018438209634273787	100
0.04086073910246821	0.01520570241543477	58
0.04435023737879569	0.02450768704333601	146
0.046030631105819265	0.023322127184224918	54
0.05007283994342624	0.21583724223150874	146
0.05731915229233758	0.34011345766821166	544
0.040316869918185824	0.0004648519978877624	522
0.04311693402829187	0.016792583971708578	492
0.055363279045470726	0.010230933483453535	521
0.05861496244323815	0.3513555690184638	544
0.014000214284071345	0.512250921130308	50
0.04562630820042362	0.03912874368563848	61
0.04938971552864027	0.03144938096703918	173
0.04849881785500899	0.030820766788210843	173
0.05313087614560839	0.28014668957214556	61
0.047883003247499514	0.021712137980505357	132
0.052200689650616916	0.04040687645784951	207
0.05571314925580847	0.2251371614349268	61
0.061003394258935605	0.3375331927801337	54
0.06753943313000886	0.3303896851734702	566
0.006096556405051652	0.5136701551507573	620
0.012008580265792459	0.42247499234776764	620
0.01521578128128952	0.0055802745857845264	195
0.015535282424211152	0.39661990760551347	177
0.038506155352098385	0.044121624669058904	149
0.027969823024110028	0.3510241480038663	205
0.023922834280241827	0.007903615335839357	142
0.03211921543251015	0.008525974603787793	142
0.03592999675294564	0.3071274096756817	205
0.01315439090190094	0.5147347751200104	628
0.02960760037558018	0.40420870059957476	187
0.0273362031013823	0.012080707225139356	136
0.023258245849592733	0.0010815905326018729	263
0.032142806349165866	0.026915113414316374	136
0.038292322990385576	0.2692827460959265	136
0.03170050472784161	0.00465948013512398	159
0.030490785493326334	0.00407979399491092	217
0.036813077386529766	0.014211501591055914	159
0.04191003459793414	0.2165022642293398	266
0.046945754866654386	0.2589714025946342	205
0.04332138040275376	0.013219926960624183	607
0.047974678927344874	0.3006300934553484	205
0.04196398455818887	0.0036636616547911323	288
0.04480542377882495	0.009899565647272563	122
0.048405440465578264	0.03959952080274791	165
0.04794006675005726	0.02102002186260866	312
0.0493226925461287	0.02454946982348956	257
0.05435953458226054	0.03277094213311654	165
0.05159849302798104	0.2686878394669118	136
0.052354448394254446	0.26421016476546244	136
0.03341008829679949	0.0012913891146049134	290
0.039064587544218994	0.02429373620818483	290
0.04213257646999463	0.02523908869516588	290
0.015128846618299802	0.0030928143510489457	244
0.015466932468981585	0.003376529290095344	232
0.023216631969343655	0.0010090413762153371	152
0.032350131375312244	0.003988415627658556	152
0.0399785342402647	0.0166563415183446	232
0.04668708124905134	0.0227284582114273	155
0.03942435795291926	0.004604679359037077	248
0.05007454806222778	0.020756888809881403	152
0.052740899688951064	0.0431574958661187	152
0.010564658063561886	0.513918632473666	652
0.029369576094999232	0.41916083932986536	277
0.03536411552218862	0.3622470484407598	652
0.04417625493407112	0.3964888686610949	652
0.04446184881446082	0.002220951687947349	282
0.05001757691052182	0.3532679672424311	285
0.06109820223042145	0.2294509725014693	202
0.06459845787633008	0.24904758588984788	136
0.07511735951163354	0.30801648316302327	89
0.008399761901390712	0.5137219860776151	612
0.020279423068718074	0.41626498682903684	612
0.039814293915628095	0.517660570848366	603
0.034223749064064155	0.3980096811447668	612
0.03837710775970495	0.37300955159759336	612
0.053225501406751016	0.5246214714249108	131
0.04831074710366502	0.3761979922568145	612
0.05225507630843154	0.3701398622659937	612
0.00926056153804894	0.5130433049879642	601
0.025457219015438445	0.4199451768058391	601
0.009300860175270388	0.5163261896420881	623
0.03809929133199153	0.4002077403428936	133
0.03904046106285088	0.4047540258201687	133
0.041355918560708284	0.0021852427975571085	590
0.046083408852086664	0.3776165715237965	623
0.019668502739149683	0.5107877757788016	594
0.036337473770200274	0.4142810375897022	134
0.05308968072987432	0.37995058931286285	133
0.06942703477676941	0.3686559640812465	603
0.07718240681801926	0.32417003851107584	89
0.0480313855723537	0.005164425087958478	138
0.05001381809060424	0.006064752444212712	156
0.058955938349471264	0.00783679163645076	123
0.030317123874141604	0.5258033296972723	648
0.03880221643153893	0.42939703954196023	648
0.04549040191806065	0.3679816669576657	648
0.04359690355977174	0.014756187153104573	103
0.048593199112633434	0.016874514086966944	103
0.048816718447679236	0.0036937844040920366	261
0.052043049487899784	0.02964495955142693	158
0.0629258253819526	0.24901522050926223	158
0.07326876323964164	0.20992998228622697	648
0.09522056500567548	0.017255456070967727	124
0.07812024614107947	0.19603175431890454	648
0.07796516204246415	0.31822271087030174	89
0.07286949979243755	0.030092060443849766	221
0.07521905343727775	0.40413376483470154	117
0.07818836559969473	0.3184437942798194	566
0.06652811435776683	0.03843118284651309	190
0.06449234063049612	0.036062799393653776	198
0.07171699008370785	0.04185038828976078	85
0.07574813859099121	0.038408005262340346	190
0.07871230035134914	0.3157411489049286	566
0.01107275936701932	0.5210469759350584	670
0.035335803372782554	0.4219271374292838	670
0.03271553147971021	0.006114564468396596	250
0.03572545311119236	0.004468880378726989	264
0.03418528923381943	0.0026148101659227998	224
0.03587482404137968	0.002619130810683038	236
0.04471671574105869	0.03659764993388799	236
0.05064605282415064	0.02639143865712569	240
0.05581261107989435	0.32329551326368994	240
0.04788772285252162	0.020034244300424407	247
0.0518773360919768	0.016646399131301757	247
0.06840311396420526	0.014259303217217618	333
0.06443282160514135	0.030647263165990677	297
0.0626107487348848	0.2683107067391763	236
0.022435997860581126	0.012132043176053747	292
0.03803926918330487	0.0038113055494940753	253
0.04123894599364362	0.018450320563317055	322
0.03650304096921357	0.023200739175748625	318
0.045644548414898234	0.017856642117017263	322
0.04494754720782802	0.0040517925666717185	334
0.04980983838560402	0.027532382911018404	292
0.01225324446830615	0.5209122013827276	653
0.013393580551893436	0.426931277838923	653
0.02483731064346612	0.42860088248316636	260
0.03291921931030574	0.39511758649595197	260
0.012220065466270939	0.005266884858710064	214
0.028944170397508205	0.006023091545087541	214
0.04466210922023167	0.007734404683440204	258
0.03872151210890429	0.012055694005857272	235
0.04468150251129278	0.3112947722777033	260
0.05736221547940651	0.2358511203095733	260
0.04439062964185089	0.010343275153477164	245
0.0475668792333489	0.02350498540022185	245
0.05458686044583726	0.03213991692273114	270
0.05865805997473835	0.214411143660517	251
0.07221635048780702	0.234598440860095	260
0.042805069793192464	0.038385715880268	335
0.02236609040489607	0.001772787411114588	310
0.03219677002433687	0.42393950387369833	305
0.04406783974737194	0.32685365522477416	305
0.04865984792413599	0.3727592894431642	305
0.053013771795638466	0.3492209933608102	305
0.02477801444829618	0.007985215458487741	307
0.030693940770125817	0.02150604853468751	307
0.04024973705918218	0.026462625153866725	307
0.04493466367961419	0.5528329106730236	677
0.01813780582098957	0.0033436251248102626	295
0.03172391842127934	0.010747218696684815	295
0.021550638041600328	0.53383570917834	300
0.04311634260927076	0.33986285896479873	268
0.04546975185036029	0.3778992688117292	268
0.049492916664912893	0.30787802026871375	341
0.05814213921882439	0.31621480372964283	304
0.06464195232200205	0.00275898923802567	287
0.06274925120123567	0.3042942060702697	304
0.07824533623710193	0.2617890526531395	253
0.08623383960086488	0.30445729742695243	139
0.09041203502766827	0.32228524017675136	566
0.07141441031052514	0.07954024978563307	294
0.07992849304221929	0.022147857179692743	183
0.08379840093939715	0.07285557895462624	294
0.09068779704317655	0.32082004947404663	566
0.048193651034134546	0.00494946462573427	675
0.06660192189419147	0.03647384056605516	321
0.08981149518111056	0.42686738391171214	676
0.09103006546583087	0.3226611754641634	566
0.09166877052721581	0.3245606298886761	566
0.005925031645476329	0.5089750368338872	561
0.006166684684664749	0.512121874142786	45
0.04463549409756009	0.41732981389251644	508
0.06485155742154503	0.419995120902892	91
0.09192543072272942	0.32609166392854116	566
0.0679284476489778	0.03878714040053384	289
0.08698937866199541	0.06420600283871998	350
0.08408574195426921	0.0654658603167732	179
0.06770827128202354	0.031809622815436846	110
0.05790001727115386	0.02857772056128965	213
0.05632999201136057	0.020487570456192115	215
0.07107912492426977	0.028679605482832427	213
0.08323928159228632	0.027760894074522667	114
0.0941505508333446	0.05336122454167274	114
0.055335395543900746	0.0017581503011909639	315
0.04432193587829863	0.0008359416364892831	325
0.06103423629406677	0.003222432088977477	325
0.0650068496390957	0.0077254482532548505	315
0.050054310503691066	0.004084178056894975	308
0.058363370361897454	0.009225566996326748	308
0.07503205029471463	0.008034090165958976	315
0.05130280694075056	0.0109231734234812	255
0.05199184551446439	0.008177588631053334	218
0.05856796621589859	0.012493680425686072	225
0.0801067027044669	0.023791915386937836	315
0.09832514865049966	0.041303309213278176	255
0.07090251053383147	0.03399076439201742	197
0.08592043412367063	0.024075244729416394	291
0.09971340180737998	0.039647758890343825	225
0.09542385728033938	0.31813512827112256	566
0.07049751768679577	0.01193928586861599	559
0.07390343699720643	0.05621640331696196	171
0.0913407174630608	0.3775881362418033	171
0.08481135537179016	0.03547257736449363	228
0.08563527310635523	0.026533468039508592	102
0.1002652897733475	0.33272582379725835	171
0.10371025572650548	0.3088814811142376	171
0.0613626922486288	0.0325333466066059	301
0.10538737537717173	0.27678821163456896	171
0.09635503268593426	0.3168677297783808	566
0.08785527872586883	0.5618845138683158	608
0.027040894955605542	0.5117184697238915	581
0.08981948934761733	0.4388755064122048	111
0.10948034526799788	0.02164475070433999	113
0.10050211341061467	0.38964621939090677	111
0.005352569476425638	0.5029453251783756	412
0.0511870784475924	0.39140287955825875	29
0.060357103972937295	0.4030392543091567	29
0.07297166573403745	0.037306105247580955	104
0.07612676270537233	0.42701578768318565	104
0.0786770911172155	0.3771479716552041	29
0.10610901548250583	0.3677239431177926	29
0.09798277945461506	0.3181633505010261	153
0.17179640565873397	0.3651615922630872	224
0.08310098675707787	0.02271028991169088	108
0.1720735339937345	0.3652787166139144	224
