# Supplementary material for: Mapping and classifying molecules from a high-throughput structural database
Source: J Cheminform. 2017 Feb 2;9:6. doi: 10.1186/s13321-017-0192-4 (PMC5289135; doi:10.1186/s13321-017-0192-4)
Supplement: Supplementary file 1 — Additional file 1. Supplementary file contains dissimilarity matrix data for all the oligopeptides available in the database including the one discussed in this paper. [file 13321_2017_192_MOESM1_ESM.tar › SI/lys.uncapped/COLVAR-OOS-Cd-0.19-1-4]

#! FIELDS CV1 CV2 Energy
-7.200000000000e-02 2.740000000000e-01	-167646.053156
-3.600000000000e-02 -1.120000000000e-01	-167646.044208
-7.800000000000e-02 2.720000000000e-01	-167646.036252
-3.400000000000e-02 -1.100000000000e-01	-167646.018483
-6.600000000000e-02 2.760000000000e-01	-167646.002702
-6.400000000000e-02 2.780000000000e-01	-167645.986983
-6.200000000000e-02 2.740000000000e-01	-167645.983458
-6.800000000000e-02 2.700000000000e-01	-167645.962259
-6.800000000000e-02 2.760000000000e-01	-167645.923362
-7.000000000000e-02 2.720000000000e-01	-167645.899228
-1.340000000000e-01 -2.760000000000e-01	-167645.753534
2.600000000000e-02 -1.940000000000e-01	-167645.732598
4.000000000000e-02 -3.040000000000e-01	-167645.72596
-1.400000000000e-01 -2.720000000000e-01	-167645.667992
-1.360000000000e-01 -2.740000000000e-01	-167645.667583
-1.320000000000e-01 -2.700000000000e-01	-167645.661091
-1.280000000000e-01 -2.720000000000e-01	-167645.658081
-1.520000000000e-01 -2.700000000000e-01	-167645.64487
-1.420000000000e-01 -2.680000000000e-01	-167645.642611
-1.400000000000e-01 -2.680000000000e-01	-167645.642051
-1.480000000000e-01 -2.640000000000e-01	-167645.621254
-1.320000000000e-01 -2.720000000000e-01	-167645.619648
-1.340000000000e-01 -2.760000000000e-01	-167645.617408
-1.420000000000e-01 -2.680000000000e-01	-167645.599593
-1.280000000000e-01 -2.740000000000e-01	-167645.595706
-1.360000000000e-01 -2.700000000000e-01	-167645.588918
-1.040000000000e-01 2.780000000000e-01	-167645.58822
-1.100000000000e-01 2.780000000000e-01	-167645.582164
-1.380000000000e-01 -2.720000000000e-01	-167645.572037
-1.640000000000e-01 -2.620000000000e-01	-167645.570779
-1.400000000000e-01 -2.680000000000e-01	-167645.556495
-1.480000000000e-01 -2.660000000000e-01	-167645.556181
-1.340000000000e-01 -2.700000000000e-01	-167645.545488
-1.520000000000e-01 -2.660000000000e-01	-167645.544758
-1.320000000000e-01 -2.680000000000e-01	-167645.544346
-1.040000000000e-01 2.840000000000e-01	-167645.537474
-9.600000000000e-02 2.820000000000e-01	-167645.528567
-1.000000000000e-01 2.780000000000e-01	-167645.520254
-1.560000000000e-01 -2.600000000000e-01	-167645.518244
-1.400000000000e-01 -2.680000000000e-01	-167645.516301
-1.460000000000e-01 -2.700000000000e-01	-167645.513919
-1.100000000000e-01 2.800000000000e-01	-167645.510177
-2.120000000000e-01 -2.300000000000e-01	-167645.507734
-1.440000000000e-01 -2.660000000000e-01	-167645.500748
-1.060000000000e-01 2.760000000000e-01	-167645.499424
-1.040000000000e-01 2.840000000000e-01	-167645.494951
-1.480000000000e-01 -2.660000000000e-01	-167645.491542
-1.240000000000e-01 2.800000000000e-01	-167645.489753
-1.360000000000e-01 -2.660000000000e-01	-167645.48584
-2.320000000000e-01 -2.220000000000e-01	-167645.484514
-2.200000000000e-01 -2.260000000000e-01	-167645.470457
-2.100000000000e-01 -2.340000000000e-01	-167645.469962
-9.800000000000e-02 2.860000000000e-01	-167645.467723
-2.220000000000e-01 -2.220000000000e-01	-167645.464969
-1.440000000000e-01 -2.660000000000e-01	-167645.457929
-1.200000000000e-01 -2.740000000000e-01	-167645.452874
-9.600000000000e-02 2.920000000000e-01	-167645.430456
-1.060000000000e-01 2.800000000000e-01	-167645.41874
-2.240000000000e-01 -2.280000000000e-01	-167645.418464
-1.920000000000e-01 -2.480000000000e-01	-167645.417093
-1.140000000000e-01 2.760000000000e-01	-167645.41614
-1.360000000000e-01 -2.700000000000e-01	-167645.394881
-1.160000000000e-01 2.920000000000e-01	-167645.382872
-1.100000000000e-01 2.800000000000e-01	-167645.380859
-1.140000000000e-01 2.740000000000e-01	-167645.380427
-1.100000000000e-01 2.780000000000e-01	-167645.377633
-9.000000000000e-02 2.700000000000e-01	-167645.322339
-2.280000000000e-01 -2.240000000000e-01	-167645.318208
-1.180000000000e-01 2.760000000000e-01	-167645.122897
-1.360000000000e-01 -2.600000000000e-01	-167644.865735
-1.240000000000e-01 -2.600000000000e-01	-167644.83021
-1.020000000000e-01 2.520000000000e-01	-167644.791746
-9.200000000000e-02 2.560000000000e-01	-167644.783543
-1.520000000000e-01 -2.460000000000e-01	-167644.767226
-1.040000000000e-01 -2.440000000000e-01	-167644.759184
-1.140000000000e-01 -2.500000000000e-01	-167644.75582
-1.620000000000e-01 -2.480000000000e-01	-167644.755507
-2.000000000000e-01 -2.120000000000e-01	-167644.753334
-1.300000000000e-01 -2.520000000000e-01	-167644.748232
-1.260000000000e-01 -2.560000000000e-01	-167644.742644
-1.300000000000e-01 -2.520000000000e-01	-167644.741799
-1.440000000000e-01 -2.460000000000e-01	-167644.732938
-1.220000000000e-01 -2.600000000000e-01	-167644.721022
-8.400000000000e-02 -2.460000000000e-01	-167644.716712
-1.460000000000e-01 -2.540000000000e-01	-167644.707802
-1.440000000000e-01 -2.440000000000e-01	-167644.707745
-1.380000000000e-01 -2.640000000000e-01	-167644.707186
-8.200000000000e-02 2.600000000000e-01	-167644.70493
-1.520000000000e-01 -2.500000000000e-01	-167644.70229
-1.860000000000e-01 -2.320000000000e-01	-167644.688254
-1.980000000000e-01 -2.240000000000e-01	-167644.68404
-2.020000000000e-01 -2.220000000000e-01	-167644.679299
-8.400000000000e-02 2.580000000000e-01	-167644.679289
-1.240000000000e-01 -2.600000000000e-01	-167644.671295
-8.200000000000e-02 2.540000000000e-01	-167644.651204
-1.980000000000e-01 -2.280000000000e-01	-167644.619744
-1.600000000000e-01 -2.520000000000e-01	-167644.609664
-8.600000000000e-02 -2.140000000000e-01	-167644.395308
-2.200000000000e-02 -2.140000000000e-01	-167644.377621
-1.220000000000e-01 -1.760000000000e-01	-167644.369249
4.000000000000e-03 -1.940000000000e-01	-167644.363048
-4.000000000000e-02 -1.980000000000e-01	-167644.354306
-4.000000000000e-02 -2.000000000000e-01	-167644.335336
-7.800000000000e-02 -2.140000000000e-01	-167644.328327
-3.400000000000e-02 -1.840000000000e-01	-167644.295886
-1.180000000000e-01 -1.820000000000e-01	-167644.291711
-3.400000000000e-02 -1.900000000000e-01	-167644.289959
-3.600000000000e-02 -1.920000000000e-01	-167644.288112
-1.240000000000e-01 -1.800000000000e-01	-167644.280172
-1.120000000000e-01 -2.020000000000e-01	-167644.279994
-1.240000000000e-01 -1.820000000000e-01	-167644.279731
-1.160000000000e-01 -1.840000000000e-01	-167644.278766
-3.400000000000e-02 -2.060000000000e-01	-167644.262731
-4.000000000000e-02 -1.980000000000e-01	-167644.259013
-2.600000000000e-02 -2.120000000000e-01	-167644.251715
-3.200000000000e-02 -2.100000000000e-01	-167644.244071
-1.280000000000e-01 -1.820000000000e-01	-167644.236991
-8.400000000000e-02 -2.000000000000e-01	-167644.235818
-3.400000000000e-02 -2.140000000000e-01	-167644.235444
-1.140000000000e-01 -2.380000000000e-01	-167644.228609
-1.000000000000e-01 -2.220000000000e-01	-167644.225748
-9.600000000000e-02 -2.260000000000e-01	-167644.217589
-1.160000000000e-01 -1.860000000000e-01	-167644.200769
-1.160000000000e-01 -1.880000000000e-01	-167644.193563
-1.420000000000e-01 -2.360000000000e-01	-167644.179504
-4.000000000000e-02 -1.820000000000e-01	-167643.985102
-5.600000000000e-02 -1.260000000000e-01	-167643.962614
-4.200000000000e-02 -1.860000000000e-01	-167643.960685
-1.140000000000e-01 -1.720000000000e-01	-167643.866369
