# Supplementary material for: Mapping and classifying molecules from a high-throughput structural database
Source: J Cheminform. 2017 Feb 2;9:6. doi: 10.1186/s13321-017-0192-4 (PMC5289135; doi:10.1186/s13321-017-0192-4)
Supplement: Supplementary file 1 — Additional file 1. Supplementary file contains dissimilarity matrix data for all the oligopeptides available in the database including the one discussed in this paper. [file 13321_2017_192_MOESM1_ESM.tar › SI/lys.uncapped/traj.lys.uncapped.Cd.xyz]

25
Lattice="100 0 0 0 100 0 0 0 100" Properties=species:S:1:pos:R:3
N    0.229045  1.262990  0.841357
C    0.285569  0.405083  2.095611
C    0.883962  -0.949780  1.730709
O    1.504987  -1.576984  2.632206
H    -0.407882  2.064999  0.960477
H    1.155201  1.635238  0.583249
H    0.933204  0.915367  2.817793
C    -1.150182  0.220477  2.659935
C    -1.308717  -0.908887  3.705471
C    -1.620051  -2.300257  3.094540
C    -0.989656  -3.491768  3.839773
N    -0.452067  -4.539678  2.888396
H    -1.842491  0.042943  1.820843
H    -1.436869  1.178355  3.116878
H    -2.123410  -0.620852  4.380114
H    -0.406463  -0.956017  4.331645
H    -1.290277  -2.322699  2.039654
H    -2.707526  -2.436795  3.026878
H    -1.715356  -3.982313  4.503059
H    -0.143098  -3.169689  4.458834
H    -0.018413  -5.304683  3.418518
H    -1.218024  -4.969566  2.356286
O    0.581604  -1.454256  0.596463
H    -0.105494  0.685415  0.050506
Cd    0.984202  -3.491718  1.544791
25
Lattice="100 0 0 0 100 0 0 0 100" Properties=species:S:1:pos:R:3
N    0.422782  -0.757785  -0.139188
C    -0.173882  -0.052685  1.032680
C    0.909420  0.038525  2.119007
O    1.802526  -0.821809  2.223720
H    1.080776  -0.145706  -0.635304
H    -0.310539  -0.993293  -0.814921
H    -0.478547  0.965250  0.742597
C    -1.422963  -0.803102  1.582827
C    -1.227290  -2.252253  2.085558
C    -1.417043  -3.400246  1.055728
C    -0.657988  -4.683678  1.406713
N    0.813157  -4.620203  1.010455
H    -2.197973  -0.768516  0.801894
H    -1.818913  -0.191752  2.405490
H    -1.953175  -2.420780  2.892557
H    -0.263988  -2.342871  2.629372
H    -1.159696  -3.103832  0.023054
H    -2.486268  -3.645369  0.998672
H    -1.096902  -5.550125  0.897322
H    -0.693846  -4.877773  2.485765
H    1.381259  -5.168915  1.665435
H    0.937890  -5.074351  0.098955
O    0.879637  0.998078  3.004027
H    0.189899  1.673782  2.842960
Cd    1.462827  -2.535244  0.871430
25
Lattice="100 0 0 0 100 0 0 0 100" Properties=species:S:1:pos:R:3
N    1.152976  0.275993  0.389081
C    0.192357  -0.021140  1.533579
C    0.931668  -0.923978  2.517955
O    0.492277  -0.994150  3.707788
H    0.653855  0.565274  -0.464177
H    1.816692  1.025430  0.633630
H    -0.073115  0.936937  1.994748
C    -1.083336  -0.742625  1.023541
C    -0.949623  -2.232203  0.625466
C    -1.132783  -3.231876  1.799679
C    -0.220111  -4.472305  1.747262
N    0.330507  -4.840064  3.109239
H    -1.467150  -0.156987  0.173695
H    -1.839174  -0.623815  1.812501
H    0.016441  -2.415460  0.129090
H    -1.706700  -2.438287  -0.140634
H    -2.183323  -3.546842  1.847170
H    -0.976215  -2.704732  2.756653
H    0.649014  -4.299971  1.099899
H    -0.752843  -5.349161  1.354351
H    -0.429861  -5.131537  3.735469
H    0.950176  -5.654701  3.028283
O    1.832366  -1.689224  2.055200
H    1.711855  -0.573821  0.195235
Cd    1.347956  -3.029540  3.904260
25
Lattice="100 0 0 0 100 0 0 0 100" Properties=species:S:1:pos:R:3
N    0.279412  0.607902  0.433669
C    -0.301774  0.325757  1.784104
C    0.802797  0.548515  2.827120
O    2.000094  0.390205  2.547690
H    -0.375169  0.315578  -0.300233
H    0.426223  1.615556  0.303840
H    -1.120874  1.034592  1.982225
C    -0.890053  -1.119588  1.855018
C    -0.056514  -2.284227  1.278842
C    1.109681  -2.865103  2.123256
C    2.202682  -3.526774  1.276877
N    3.162987  -2.519066  0.654502
H    -1.846172  -1.082881  1.313388
H    -1.156477  -1.329055  2.901228
H    0.275770  -2.038387  0.247369
H    -0.763494  -3.103859  1.087535
H    0.703130  -3.630556  2.797883
H    1.570724  -2.128020  2.800420
H    1.765256  -4.104472  0.453209
H    2.803081  -4.214381  1.885178
H    3.984868  -2.417777  1.261239
H    3.524051  -2.877122  -0.236176
O    0.485547  0.859594  4.058054
H    -0.468078  1.027838  4.199590
Cd    2.218514  -0.548650  0.509677
25
Lattice="100 0 0 0 100 0 0 0 100" Properties=species:S:1:pos:R:3
N    1.215797  0.362727  0.421067
C    0.239955  -0.036942  1.519644
C    1.015650  -0.890650  2.517317
O    0.493395  -1.084172  3.659795
H    1.793449  1.169097  0.701338
H    1.863120  -0.428432  0.251817
H    -0.134675  0.886531  1.974769
C    -0.939534  -0.885754  0.962083
C    -0.718492  -2.415546  0.795954
C    -1.284870  -3.241498  1.976163
C    -0.811626  -4.686548  2.130443
N    0.628921  -4.850243  2.600444
H    -1.241973  -0.438895  0.002958
H    -1.786253  -0.704761  1.637838
H    0.347832  -2.632975  0.625078
H    -1.225230  -2.737767  -0.122662
H    -2.379236  -3.289151  1.869774
H    -1.140679  -2.715595  2.937481
H    -0.910656  -5.247552  1.190250
H    -1.434556  -5.184603  2.882136
H    0.713189  -5.733212  3.115713
H    1.253050  -4.950597  1.792291
O    2.019641  -1.533900  2.083932
H    0.731587  0.612617  -0.452662
Cd    1.410191  -3.094175  3.717040
25
Lattice="100 0 0 0 100 0 0 0 100" Properties=species:S:1:pos:R:3
N    0.620534  -0.193338  -0.043021
C    0.039228  -0.055254  1.354447
C    1.147218  -0.266951  2.378175
O    1.042235  0.341470  3.477727
H    1.243841  -1.018594  -0.074025
H    -0.119620  -0.311005  -0.751250
H    -0.360455  0.960626  1.445714
C    -1.071227  -1.127888  1.569162
C    -1.343082  -1.551795  3.038714
C    -0.592358  -2.840661  3.448468
C    -0.468621  -3.156474  4.939184
N    0.516142  -2.283711  5.698498
H    -0.804166  -2.026280  0.989451
H    -1.992041  -0.725200  1.127179
H    -2.420399  -1.733765  3.138792
H    -1.125810  -0.710167  3.711869
H    0.418263  -2.879948  2.998640
H    -1.109261  -3.700582  2.996080
H    -0.115746  -4.187447  5.056552
H    -1.439391  -3.075846  5.449234
H    0.036243  -1.458745  6.076741
H    0.859603  -2.797383  6.517052
O    1.999099  -1.193909  2.155925
H    1.180750  0.629550  -0.312276
Cd    2.123021  -1.410704  4.419967
25
Lattice="100 0 0 0 100 0 0 0 100" Properties=species:S:1:pos:R:3
N    0.502985  -0.748694  0.229188
C    0.269793  -0.101901  1.588023
C    1.349098  -0.595621  2.546576
O    1.414036  -0.030536  3.674836
H    -0.359296  -0.779324  -0.333347
H    1.214255  -0.240030  -0.315971
H    0.364583  0.982583  1.450295
C    -1.134546  -0.411398  2.160666
C    -1.572433  -1.874282  2.407514
C    -0.802599  -2.771268  3.403627
C    -0.726954  -2.284292  4.858552
N    0.509973  -2.813674  5.554115
H    -1.869289  0.048349  1.481461
H    -1.197284  0.183198  3.082604
H    -1.612348  -2.422904  1.452991
H    -2.623848  -1.813585  2.724604
H    0.214100  -2.956323  3.020914
H    -1.284816  -3.758883  3.384628
H    -1.603821  -2.618967  5.431022
H    -0.685426  -1.190994  4.936581
H    0.490294  -2.554349  6.547529
H    0.517943  -3.840498  5.535238
O    2.011757  -1.641818  2.240784
H    0.863044  -1.708676  0.366444
Cd    2.283801  -1.926111  4.510127
25
Lattice="100 0 0 0 100 0 0 0 100" Properties=species:S:1:pos:R:3
N    0.336661  0.050415  -0.137595
C    -0.159812  0.113002  1.302015
C    0.446041  -1.075075  2.051076
O    0.340686  -2.217812  1.506558
H    -0.196572  0.690225  -0.745574
H    1.333364  0.302235  -0.217095
H    0.184958  1.062144  1.728703
C    -1.702422  -0.009011  1.290400
C    -2.460075  0.107471  2.634827
C    -2.270535  -0.957756  3.737616
C    -2.572005  -2.414259  3.351930
N    -1.753708  -3.391092  4.172324
H    -1.962585  -0.948291  0.777103
H    -2.082125  0.808818  0.657110
H    -3.524804  0.151326  2.363921
H    -2.237545  1.084054  3.087732
H    -2.923366  -0.668617  4.573016
H    -1.251394  -0.876883  4.145709
H    -2.346162  -2.629533  2.299822
H    -3.633602  -2.652701  3.509106
H    -2.048067  -4.353565  3.969751
H    -1.933991  -3.249762  5.173703
O    0.866814  -0.893459  3.233714
H    0.225250  -0.912720  -0.497878
Cd    0.394998  -3.038154  3.670002
25
Lattice="100 0 0 0 100 0 0 0 100" Properties=species:S:1:pos:R:3
N    0.463511  0.454780  0.401529
C    -0.571554  0.044503  1.439396
C    0.154303  -0.395201  2.703207
O    -0.542638  -0.571243  3.739224
H    0.074383  0.442439  -0.552203
H    0.822480  1.404504  0.580068
H    -1.213949  0.913817  1.622416
C    -1.424130  -1.167572  0.981879
C    -0.703055  -2.541609  0.902529
C    -1.430603  -3.719413  1.587466
C    -1.560069  -3.762359  3.111574
N    -0.261525  -4.054644  3.862098
H    -1.887983  -0.915864  0.016395
H    -2.255985  -1.199735  1.698638
H    0.331254  -2.472389  1.275029
H    -0.589311  -2.821595  -0.152988
H    -0.965915  -4.657445  1.244023
H    -2.462248  -3.768071  1.205686
H    -2.251564  -4.575310  3.372962
H    -1.980817  -2.837863  3.527722
H    -0.497482  -4.512811  4.749674
H    0.290806  -4.746770  3.341262
O    1.366989  -0.787354  2.588276
H    1.274042  -0.185883  0.453749
Cd    0.908682  -2.212218  4.292531
25
Lattice="100 0 0 0 100 0 0 0 100" Properties=species:S:1:pos:R:3
N    0.259988  0.118988  -0.215569
C    -0.095414  0.249095  1.256278
C    0.635337  -0.838363  2.035787
O    0.608687  -2.014470  1.564222
H    1.205840  0.475808  -0.419084
H    0.235869  -0.880199  -0.484022
H    0.202774  1.250168  1.587339
C    -1.611741  -0.021321  1.446219
C    -2.072042  -0.140566  2.926072
C    -2.993082  -1.337931  3.241077
C    -2.463953  -2.771826  3.148354
N    -1.494731  -3.182249  4.255730
H    -1.846653  -0.948485  0.900106
H    -2.164375  0.791590  0.953462
H    -2.631472  0.766482  3.186653
H    -1.209131  -0.122374  3.606308
H    -3.861531  -1.307616  2.564494
H    -3.423451  -1.182810  4.243406
H    -1.972635  -2.982154  2.189102
H    -3.319275  -3.457208  3.225005
H    -1.565960  -4.197177  4.389419
H    -1.798503  -2.771160  5.147204
O    1.023624  -0.552872  3.213487
H    -0.403269  0.636451  -0.811877
Cd    0.610100  -2.636800  3.812832
25
Lattice="100 0 0 0 100 0 0 0 100" Properties=species:S:1:pos:R:3
N    2.430806  -0.924033  3.099357
C    1.412435  -1.045049  2.142901
C    2.009334  -0.788065  0.631208
O    2.382700  0.367557  0.326560
H    -4.201847  0.876901  6.192363
H    3.058923  -1.708946  3.244386
H    1.070067  -2.085700  2.103966
C    0.238796  -0.071279  2.343665
C    -0.560130  -0.409665  3.613026
C    -1.742909  0.550117  3.834831
C    -2.508999  0.183816  5.101474
N    -3.685408  1.124838  5.335959
H    -0.414959  -0.121828  1.460513
H    0.631030  0.956291  2.387172
H    0.112030  -0.379229  4.483384
H    -0.936395  -1.442640  3.545206
H    -2.420606  0.512666  2.966220
H    -1.370722  1.584872  3.910565
H    -1.884030  0.252633  6.000576
H    -2.935846  -0.825732  5.052530
H    -4.353902  1.095045  4.552788
H    -3.373050  2.101394  5.435525
O    2.076038  -1.805926  -0.102400
H    2.860138  -0.012980  3.241536
Cd    3.088507  -0.527057  -1.715311
25
Lattice="100 0 0 0 100 0 0 0 100" Properties=species:S:1:pos:R:3
N    -0.760092  0.897769  1.070253
C    0.063841  -0.144274  1.745561
C    1.009571  -0.708301  0.668321
O    0.583715  -0.915466  -0.483919
H    -1.461520  1.266847  1.718573
H    -0.188692  1.696564  0.772929
H    0.626676  0.289414  2.585626
C    -0.827228  -1.335848  2.213120
C    -2.201505  -1.007691  2.858628
C    -3.414039  -1.752346  2.254331
C    -4.154352  -1.148005  1.055591
N    -3.534620  -1.389700  -0.318045
H    -0.223359  -1.940912  2.902441
H    -0.985316  -2.009555  1.349608
H    -2.416760  0.073033  2.873247
H    -2.143656  -1.276833  3.920016
H    -4.180017  -1.805689  3.042044
H    -3.157651  -2.805900  2.054498
H    -4.279179  -0.061922  1.163871
H    -5.162075  -1.583972  1.008147
H    -3.450626  -2.402200  -0.474629
H    -4.199349  -1.066436  -1.031709
O    2.239600  -1.040851  0.941378
H    2.524761  -0.817296  1.850895
Cd    -1.580568  -0.446125  -0.595530
25
Lattice="100 0 0 0 100 0 0 0 100" Properties=species:S:1:pos:R:3
N    0.354368  0.457164  0.517828
C    0.505774  0.207364  1.972218
C    1.935917  -0.296562  2.230236
O    2.613317  -0.820561  1.349971
H    -0.621038  0.339886  0.231396
H    0.575861  1.436830  0.312717
H    0.360429  1.146147  2.530794
C    -0.531053  -0.807407  2.522713
C    -0.427355  -2.255057  2.007604
C    -1.480894  -3.152848  2.710587
C    -1.512208  -4.539874  2.206766
N    -1.535889  -5.587924  2.957014
H    -1.531622  -0.398130  2.312376
H    -0.440400  -0.806031  3.619185
H    0.575050  -2.663577  2.202227
H    -0.587510  -2.297753  0.919203
H    -2.491646  -2.751933  2.491163
H    -1.364208  -3.133416  3.804003
H    -1.541457  -4.723859  1.127036
H    2.218022  -1.425441  -2.318830
H    -1.594636  -6.530262  2.561286
H    -1.517684  -5.528519  3.979259
O    2.428309  -0.224422  3.453845
H    1.870256  0.290557  4.068426
Cd    1.883949  -0.801113  -0.825657
25
Lattice="100 0 0 0 100 0 0 0 100" Properties=species:S:1:pos:R:3
N    1.155068  1.486151  1.935619
C    1.333440  0.100231  2.086522
C    2.161999  -0.528827  0.818698
O    3.306600  -0.975208  1.086708
H    -3.779915  0.138723  6.236547
H    1.935084  2.096153  2.163703
H    1.993168  -0.091251  2.940870
C    0.020859  -0.693730  2.201477
C    -0.707996  -0.421232  3.529405
C    -2.001958  -1.243998  3.642985
C    -2.690302  -1.210557  5.002365
N    -3.308855  0.149714  5.320440
H    0.250084  -1.766856  2.124766
H    -0.622310  -0.448659  1.342430
H    -0.909517  0.660428  3.601145
H    -0.040399  -0.674122  4.368996
H    -1.777389  -2.306856  3.463835
H    -2.717857  -0.963343  2.852755
H    -1.998938  -1.425339  5.827090
H    -3.518634  -1.927304  5.048793
H    -4.012200  0.413731  4.615790
H    -2.600385  0.895497  5.347697
O    1.628879  -0.505444  -0.314813
H    0.598063  1.812900  1.149110
Cd    3.606412  -1.429800  -1.136933
25
Lattice="100 0 0 0 100 0 0 0 100" Properties=species:S:1:pos:R:3
N    0.184824  0.195036  -0.141671
C    -0.222092  0.385461  1.188324
C    0.986651  1.062165  2.072122
O    0.798727  2.252608  2.428479
H    -4.804258  -2.055013  1.065498
H    0.177339  0.993739  -0.769353
H    -1.013922  1.142949  1.222590
C    -0.638897  -0.907518  1.908804
C    -1.914660  -1.526821  1.310424
C    -2.286686  -2.840989  2.016539
C    -3.410157  -3.644718  1.372581
N    -4.776825  -2.977866  1.519752
H    -0.791262  -0.683951  2.974987
H    0.192816  -1.626709  1.856423
H    -1.755477  -1.712934  0.237340
H    -2.734408  -0.791121  1.384313
H    -2.512916  -2.668090  3.081844
H    -1.416055  -3.514828  2.013223
H    -3.513987  -4.631054  1.839935
H    -3.259991  -3.785448  0.294688
H    -5.518117  -3.552564  1.093710
H    -5.022217  -2.844656  2.511200
O    2.010250  0.377359  2.301687
H    0.931057  -0.470932  -0.328310
Cd    2.907260  2.263895  3.335872
25
Lattice="100 0 0 0 100 0 0 0 100" Properties=species:S:1:pos:R:3
N    -0.576870  -1.232054  1.141544
C    0.516434  -0.376158  1.380687
C    1.770901  -0.687500  0.373067
O    2.160028  0.284894  -0.324122
H    -3.610039  -0.703364  5.279244
H    -1.155407  -1.028238  0.330220
H    0.237140  0.653159  1.126492
C    1.099166  -0.456991  2.804178
C    0.238683  0.228097  3.882992
C    -1.006067  -0.549438  4.347985
C    -1.689781  0.194154  5.491277
N    -2.903635  -0.564454  6.015649
H    2.078166  0.042015  2.798296
H    1.293469  -1.510353  3.058115
H    -0.056094  1.231062  3.535855
H    0.895730  0.393466  4.750572
H    -0.703184  -1.553946  4.686811
H    -1.706363  -0.685689  3.509141
H    -2.060072  1.180382  5.184447
H    -1.025079  0.328335  6.354021
H    -3.358985  -0.057795  6.788750
H    -2.641373  -1.495549  6.369701
O    2.256827  -1.841904  0.357379
H    -0.414974  -2.229853  1.265796
Cd    3.723382  -1.077278  -1.284098
25
Lattice="100 0 0 0 100 0 0 0 100" Properties=species:S:1:pos:R:3
N    -0.745430  -0.081573  0.264334
C    0.310273  -0.189257  1.180968
C    1.755376  -0.363317  0.411349
O    2.583133  0.565996  0.586116
H    -3.061664  0.276183  6.871402
H    -0.892289  0.807122  -0.205086
H    0.430335  0.760869  1.713957
C    0.192722  -1.394647  2.132279
C    -1.050687  -1.378338  3.039700
C    -1.025949  -0.350710  4.186745
C    -2.242416  -0.544937  5.086434
N    -2.239307  0.419640  6.267196
H    1.108483  -1.458198  2.738694
H    0.165081  -2.308908  1.522138
H    -1.137623  -2.386793  3.471328
H    -1.949117  -1.225487  2.423769
H    -1.020759  0.677222  3.789561
H    -0.103032  -0.478307  4.776248
H    -2.274501  -1.551412  5.522222
H    -3.185827  -0.368758  4.554764
H    -2.253556  1.401166  5.955579
H    -1.401257  0.295104  6.853107
O    1.927980  -1.378850  -0.300692
H    -0.968403  -0.891772  -0.309908
Cd    4.007432  -0.514036  -0.866209
25
Lattice="100 0 0 0 100 0 0 0 100" Properties=species:S:1:pos:R:3
N    -1.274937  1.357905  3.433622
C    -0.927826  0.209251  2.719513
C    0.691303  0.305836  2.347737
O    1.026790  0.925315  1.314047
H    -4.391668  -3.069052  -1.773051
H    -1.032938  1.434613  4.416494
H    -0.966350  -0.664880  3.381275
C    -1.763364  0.012582  1.448183
C    -1.530745  -1.318012  0.720794
C    -2.567324  -1.528798  -0.399315
C    -2.383355  -2.872846  -1.094428
N    -3.441399  -3.087388  -2.170951
H    -1.595119  0.859870  0.766946
H    -2.810740  0.068793  1.782039
H    -1.601354  -2.149233  1.440220
H    -0.517271  -1.351023  0.292246
H    -2.485899  -0.713035  -1.135941
H    -3.580373  -1.473294  0.031843
H    -2.484089  -3.717322  -0.401143
H    -1.414489  -2.954040  -1.602677
H    -3.398796  -2.354686  -2.893933
H    -3.322570  -3.995260  -2.643430
O    1.462133  -0.197624  3.199300
H    -1.416387  2.237333  2.944744
Cd    3.252766  0.690993  2.055869
25
Lattice="100 0 0 0 100 0 0 0 100" Properties=species:S:1:pos:R:3
N    0.721579  -3.036758  2.297741
C    0.221825  -2.096698  1.384862
C    1.253578  -1.932517  0.114302
O    0.866060  -2.456502  -0.960140
H    0.587677  -4.024658  2.103007
H    1.577223  -2.821702  2.803359
H    -0.688413  -2.491255  0.918411
C    -0.022619  -0.700344  1.984067
C    -1.212367  -0.734154  2.959222
C    -1.668145  0.635725  3.498758
C    -0.712948  1.244096  4.520351
N    -1.310141  2.507961  5.130243
H    -0.230460  0.001353  1.162501
H    0.905772  -0.357895  2.466572
H    -0.989843  -1.411302  3.797391
H    -2.079021  -1.173791  2.444525
H    -2.651700  0.490847  3.973816
H    -1.821371  1.337545  2.662740
H    0.249375  1.545515  4.089362
H    -0.522658  0.565928  5.361852
H    -1.500730  3.220515  4.411019
H    -2.203744  2.306689  5.602642
O    2.345916  -1.349712  0.299930
H    -0.680386  2.930958  5.827150
Cd    2.867540  -1.903848  -1.921684
25
Lattice="100 0 0 0 100 0 0 0 100" Properties=species:S:1:pos:R:3
N    1.302884  -2.871877  2.228369
C    0.354154  -2.088822  1.556469
C    0.882091  -1.764604  0.031597
O    0.329254  -2.428613  -0.880624
H    2.202048  -2.461196  2.466936
H    1.327128  -3.872194  2.054871
H    -0.552745  -2.681108  1.387129
C    0.035047  -0.753744  2.252892
C    -0.678797  -1.000713  3.593744
C    -0.898420  0.247642  4.470156
C    -1.975914  1.191203  3.946053
N    -2.250064  2.305522  4.950576
H    -0.582872  -0.149547  1.572362
H    0.974138  -0.199241  2.404848
H    -0.078316  -1.706258  4.183553
H    -1.644260  -1.502029  3.420512
H    0.052037  0.792584  4.590409
H    -1.191086  -0.103703  5.472750
H    -2.935083  0.679576  3.795837
H    -1.696701  1.692650  3.011568
H    -2.980189  2.951057  4.616831
H    -2.565411  1.922498  5.853952
O    1.811394  -0.938414  -0.115479
H    -1.403801  2.863043  5.136144
Cd    1.788483  -1.504714  -2.389453
25
Lattice="100 0 0 0 100 0 0 0 100" Properties=species:S:1:pos:R:3
N    -1.455006  -0.323753  2.892489
C    -0.349674  -0.407349  2.023913
C    0.782273  0.723325  2.385343
O    0.465337  1.932896  2.310937
H    -4.289033  -1.905649  -2.138708
H    -1.348158  -0.714589  3.825264
H    0.175853  -1.354557  2.193447
C    -0.682597  -0.216157  0.532111
C    -1.408795  -1.417359  -0.109905
C    -2.898109  -1.547911  0.244062
C    -3.595664  -2.778953  -0.322757
N    -3.745260  -2.729028  -1.843277
H    0.261784  -0.062972  -0.008049
H    -1.263065  0.710519  0.405413
H    -0.880406  -2.347946  0.154008
H    -1.280554  -1.296644  -1.199027
H    -3.448963  -0.638250  -0.048158
H    -3.015046  -1.621333  1.335463
H    -4.614942  -2.878716  0.068229
H    -3.049190  -3.706075  -0.107541
H    -2.832819  -2.684889  -2.317240
H    -4.234445  -3.564039  -2.196363
O    1.905582  0.275127  2.730545
H    -1.990716  0.542206  2.884116
Cd    2.616612  2.424094  3.064687
25
Lattice="100 0 0 0 100 0 0 0 100" Properties=species:S:1:pos:R:3
N    -0.314592  -1.467074  0.598082
C    0.431523  -0.536054  1.337490
C    1.943869  -0.363234  0.720298
O    2.206161  0.763159  0.227153
H    -2.199621  -1.132125  6.101680
H    -0.717681  -1.170847  -0.286110
H    -0.001278  0.462305  1.207608
C    0.609493  -0.915604  2.819982
C    -0.710479  -0.983723  3.614146
C    -1.365803  0.377423  3.895282
C    -2.709331  0.313698  4.614188
N    -2.585635  -0.179147  6.054709
H    1.299199  -0.198277  3.289160
H    1.105638  -1.895481  2.866222
H    -0.466128  -1.495947  4.559726
H    -1.419652  -1.634460  3.080065
H    -1.578784  0.903187  2.952313
H    -0.676933  1.037754  4.448114
H    -3.412480  -0.371374  4.123719
H    -3.177617  1.302635  4.681350
H    -3.504002  -0.196306  6.521119
H    -1.970266  0.433301  6.608981
O    2.716427  -1.348843  0.753707
H    -0.015545  -2.439822  0.607866
Cd    4.260514  -0.048147  -0.399850
25
Lattice="100 0 0 0 100 0 0 0 100" Properties=species:S:1:pos:R:3
N    -0.309066  -3.258166  1.527050
C    -0.650231  -2.142686  0.756275
C    0.625181  -1.717990  -0.214248
O    1.616748  -1.147273  0.292346
H    -0.378944  -4.180283  1.107361
H    0.398627  -3.177879  2.250556
H    -1.410716  -2.430672  0.023143
C    -1.138796  -0.906306  1.535628
C    -0.345560  -0.499848  2.782568
C    -1.007825  0.696114  3.494238
C    -0.273059  1.063021  4.778468
N    -0.961726  2.215865  5.500618
H    -2.173033  -1.153803  1.824227
H    -1.209576  -0.063550  0.832361
H    0.690456  -0.246941  2.510454
H    -0.299593  -1.344800  3.487612
H    -2.055192  0.443703  3.728188
H    -1.030232  1.564416  2.815906
H    0.756550  1.393593  4.593478
H    -0.247867  0.232610  5.495166
H    -0.468849  2.466215  6.370087
H    -1.000330  3.061090  4.912964
O    0.496111  -2.058320  -1.415532
H    -1.931082  1.975381  5.753953
Cd    2.604004  -1.307492  -1.865866
25
Lattice="100 0 0 0 100 0 0 0 100" Properties=species:S:1:pos:R:3
N    2.144145  -2.785779  2.350779
C    0.922941  -2.252887  1.925234
C    0.959791  -2.104800  0.276089
O    0.456900  -3.064098  -0.358247
H    2.314270  -3.782168  2.255029
H    2.975815  -2.201660  2.349371
H    0.124963  -2.988279  2.084696
C    0.590718  -0.897596  2.568202
C    -0.796581  -0.355016  2.202438
C    -1.164420  0.980072  2.882672
C    -1.438906  0.846030  4.378082
N    -1.911220  2.171434  4.964597
H    1.370499  -0.169048  2.298894
H    0.671658  -1.075260  3.651304
H    -1.569723  -1.105654  2.431431
H    -0.853324  -0.180235  1.118670
H    -2.066769  1.372974  2.388148
H    -0.361908  1.716252  2.712823
H    -0.551720  0.564163  4.957573
H    -2.236813  0.122487  4.588100
H    -2.776127  2.496241  4.508067
H    -2.105198  2.093378  5.973490
O    1.533551  -1.108552  -0.219464
H    -1.205372  2.911848  4.841715
Cd    1.226829  -2.131847  -2.312693
25
Lattice="100 0 0 0 100 0 0 0 100" Properties=species:S:1:pos:R:3
N    0.232665  1.224815  1.302232
C    0.701663  -0.044105  1.684928
C    1.770114  -0.652341  0.599781
O    1.384261  -0.839755  -0.577540
H    -2.406836  1.043777  5.741050
H    0.848582  2.021008  1.442122
H    1.302861  0.048570  2.596610
C    -0.407957  -1.103869  1.818776
C    -1.452440  -0.809677  2.913152
C    -0.915196  -0.856808  4.353625
C    -1.979040  -1.021783  5.433321
N    -2.920775  0.177405  5.527092
H    0.059485  -2.081253  2.010037
H    -0.922654  -1.190762  0.851030
H    -2.240539  -1.570550  2.796345
H    -1.916935  0.166275  2.697856
H    -0.290308  0.021508  4.582466
H    -0.254014  -1.729179  4.475157
H    -1.532272  -1.125759  6.429094
H    -2.623083  -1.890969  5.248591
H    -3.619795  0.042280  6.271726
H    -3.434138  0.328595  4.647855
O    2.926719  -0.879021  1.039625
H    -0.314019  1.286612  0.445472
Cd    3.544653  -1.531016  -1.069403
25
Lattice="100 0 0 0 100 0 0 0 100" Properties=species:S:1:pos:R:3
N    -0.180250  -1.414015  2.931677
C    0.327356  -0.844450  1.748218
C    1.215208  0.500203  2.055240
O    0.658913  1.465948  2.627509
H    -2.161170  -4.029098  -1.354921
H    0.467043  -1.943536  3.510249
H    1.055172  -1.528943  1.296297
C    -0.742252  -0.411797  0.729169
C    -1.466188  -1.569517  0.011103
C    -2.494418  -2.336425  0.859472
C    -3.500998  -3.161058  0.064279
N    -2.861283  -4.340002  -0.667674
H    -0.249522  0.202839  -0.037097
H    -1.471503  0.245109  1.227733
H    -0.709247  -2.252748  -0.411003
H    -1.982677  -1.116011  -0.850320
H    -3.107879  -1.619238  1.426659
H    -2.003239  -2.963272  1.619542
H    -4.003853  -2.568535  -0.710765
H    -4.265567  -3.599442  0.716371
H    -2.391940  -4.979465  -0.010962
H    -3.569282  -4.887682  -1.177748
O    2.417842  0.454271  1.689492
H    -0.826445  -0.848879  3.479458
Cd    2.715181  2.551741  2.558022
25
Lattice="100 0 0 0 100 0 0 0 100" Properties=species:S:1:pos:R:3
N    1.511820  -1.769589  0.072979
C    0.482359  -0.909776  0.753003
C    1.038029  -0.094526  1.944248
O    2.045693  -0.528800  2.651811
H    1.074467  -2.588703  -0.364337
H    1.988080  -1.256860  -0.677414
H    0.142067  -0.159739  0.023551
C    -0.699016  -1.797509  1.212980
C    -1.768040  -1.110812  2.076145
C    -2.596245  -0.012847  1.371581
C    -3.148265  1.035154  2.335654
N    -2.089701  2.076752  2.681473
H    -0.292760  -2.645953  1.791092
H    -1.163636  -2.226630  0.310934
H    -1.291464  -0.717816  2.986317
H    -2.453444  -1.893135  2.429554
H    -3.452514  -0.469126  0.857150
H    -2.023158  0.497412  0.581750
H    -3.472440  0.585974  3.282248
H    -3.997644  1.582005  1.912013
H    -2.059413  2.815527  1.967307
H    -2.281276  2.534914  3.581359
O    0.449750  0.943034  2.249643
H    -1.131338  1.656842  2.706745
Cd    2.987192  -2.191647  1.765327
25
Lattice="100 0 0 0 100 0 0 0 100" Properties=species:S:1:pos:R:3
N    -0.924451  0.684276  0.025465
C    -0.545830  0.134257  1.376736
C    0.972735  0.324060  1.683174
O    1.614128  1.360670  1.207308
H    -0.755790  -0.012939  -0.709957
H    -1.926162  0.900648  -0.008461
H    -1.070705  0.769652  2.110052
C    -0.991021  -1.331912  1.554972
C    -1.188852  -1.712412  3.041444
C    -0.918896  -3.188665  3.377759
C    0.507022  -3.694782  3.170673
N    1.532140  -2.849651  3.904051
H    -0.247843  -1.979378  1.066910
H    -1.939045  -1.487419  1.020954
H    -2.223717  -1.487694  3.333020
H    -0.566770  -1.067245  3.678468
H    -1.568281  -3.844577  2.778748
H    -1.216468  -3.364280  4.423148
H    0.818092  -3.684660  2.118984
H    0.608993  -4.721715  3.540047
H    1.299782  -2.751308  4.901136
H    2.468949  -3.269869  3.848374
O    1.551551  -0.474574  2.415727
H    1.581129  -1.897450  3.470193
Cd    0.520267  2.436007  -0.226225
25
Lattice="100 0 0 0 100 0 0 0 100" Properties=species:S:1:pos:R:3
N    0.264803  -1.506341  -0.002268
C    -0.073620  -0.173765  0.262356
C    1.186534  0.819340  -0.137732
O    2.202774  0.844470  0.594267
H    -1.028057  -0.766764  6.754818
H    0.184735  -1.844970  -0.956525
H    -0.852296  0.145312  -0.438095
C    -0.529233  0.125161  1.706207
C    0.328344  -0.465123  2.830934
C    -0.128009  -0.077831  4.253199
C    -1.444931  -0.728562  4.668448
N    -1.767850  -0.420893  6.126269
H    -1.556994  -0.269620  1.748511
H    -0.610952  1.216758  1.819011
H    1.366486  -0.121157  2.720272
H    0.354158  -1.563774  2.757076
H    -0.210443  1.018386  4.332514
H    0.661959  -0.389086  4.954884
H    -1.406438  -1.822757  4.593437
H    -2.305758  -0.370327  4.091320
H    -2.652822  -0.859067  6.420334
H    -1.855963  0.592742  6.288140
O    1.029429  1.456370  -1.208120
H    0.995528  -1.957515  0.539992
Cd    3.153619  2.283018  -1.022251
25
Lattice="100 0 0 0 100 0 0 0 100" Properties=species:S:1:pos:R:3
N    2.438464  -2.517505  2.373432
C    1.137980  -2.201601  1.972372
C    1.165708  -1.815743  0.358292
O    0.922297  -2.771084  -0.418125
H    2.820971  -3.433257  2.159291
H    3.122799  -1.778186  2.504970
H    0.515900  -3.104756  1.990922
C    0.504440  -1.063585  2.785673
C    -0.945805  -0.741106  2.394965
C    -1.761481  -0.024588  3.490220
C    -1.268628  1.382924  3.809625
N    -2.178072  2.050397  4.835531
H    1.148036  -0.173778  2.715901
H    0.541882  -1.412688  3.829680
H    -1.481913  -1.676560  2.176440
H    -0.974149  -0.146820  1.469287
H    -1.755049  -0.636717  4.406951
H    -2.808214  0.028408  3.151145
H    -1.275422  2.036859  2.928400
H    -0.263477  1.398357  4.248098
H    -1.862714  3.004481  5.062720
H    -3.146413  2.118563  4.489580
O    1.487425  -0.652956  0.027211
H    -2.207348  1.516253  5.716249
Cd    1.472783  -1.438312  -2.201828
25
Lattice="100 0 0 0 100 0 0 0 100" Properties=species:S:1:pos:R:3
N    -0.064237  1.149303  0.496116
C    0.634139  0.482397  1.513526
C    1.946399  -0.283896  0.884448
O    1.757259  -1.295653  0.170487
H    -1.908967  -0.840401  7.082005
H    0.280468  2.048782  0.174205
H    1.074460  1.219168  2.195661
C    -0.205367  -0.565095  2.265651
C    -1.378855  0.078229  3.026461
C    -2.323095  -0.948828  3.682646
C    -1.909231  -1.487677  5.048174
N    -2.205758  -0.484707  6.161996
H    0.457884  -1.120285  2.945961
H    -0.588139  -1.297683  1.538630
H    -1.965425  0.680445  2.320175
H    -0.993038  0.801587  3.767011
H    -2.433484  -1.822453  3.023423
H    -3.339389  -0.529015  3.756583
H    -0.837655  -1.711678  5.120297
H    -2.468885  -2.391906  5.314500
H    -3.215500  -0.287152  6.219030
H    -1.726836  0.413199  6.006738
O    3.057260  0.246339  1.136634
H    -0.531062  0.597953  -0.220018
Cd    4.054053  -1.298973  -0.242337
25
Lattice="100 0 0 0 100 0 0 0 100" Properties=species:S:1:pos:R:3
N    1.512295  -2.197529  2.720438
C    0.526467  -2.001670  1.736601
C    1.180668  -2.003318  0.236223
O    1.984240  -1.092385  -0.070899
H    1.826936  -3.147997  2.895306
H    2.254290  -1.505245  2.795088
H    -0.148252  -2.865560  1.722540
C    -0.264320  -0.688843  1.887153
C    -1.236174  -0.749515  3.078903
C    -2.126657  0.502374  3.211327
C    -1.521699  1.693893  3.946478
N    -1.546165  1.489890  5.460328
H    -0.839308  -0.516329  0.965317
H    0.447620  0.147048  1.972378
H    -0.670214  -0.949657  4.004786
H    -1.896693  -1.619125  2.952648
H    -3.082871  0.234365  3.688840
H    -2.410464  0.863696  2.211849
H    -2.090471  2.613726  3.767104
H    -0.473105  1.879961  3.682855
H    -1.116729  2.283279  5.957426
H    -2.513620  1.398503  5.803076
O    0.831546  -2.958870  -0.503773
H    -1.041067  0.637349  5.739352
Cd    2.243749  -2.185042  -2.122342
25
Lattice="100 0 0 0 100 0 0 0 100" Properties=species:S:1:pos:R:3
N    1.227001  0.568302  -0.670649
C    0.316554  0.077629  0.268186
C    1.003179  0.193372  1.779035
O    1.834083  -0.680896  2.112657
H    -5.172156  -2.237636  -0.682648
H    2.022455  -0.002572  -0.944525
H    -0.537595  0.761500  0.342000
C    -0.090224  -1.382715  0.016081
C    -1.301347  -1.889185  0.817527
C    -2.660922  -1.504128  0.200037
C    -3.812655  -2.161061  0.953473
N    -5.153821  -1.881777  0.284202
H    0.776922  -2.024504  0.220968
H    -0.295598  -1.467073  -1.061399
H    -1.250789  -1.545342  1.863234
H    -1.234078  -2.985674  0.862286
H    -2.676034  -1.833162  -0.851991
H    -2.794098  -0.410125  0.196984
H    -3.906167  -1.795456  1.983595
H    -3.714251  -3.253617  0.981689
H    -5.929780  -2.331054  0.792042
H    -5.355506  -0.872536  0.242775
O    0.681632  1.206368  2.445544
H    1.353338  1.569983  -0.776575
Cd    2.290857  0.599358  4.005473
25
Lattice="100 0 0 0 100 0 0 0 100" Properties=species:S:1:pos:R:3
N    -1.252349  1.252215  3.368906
C    -1.023040  0.079777  2.644153
C    0.620739  -0.133728  2.519838
O    1.219874  0.426920  1.574628
H    -4.406937  -2.924430  -1.212846
H    -1.141801  1.251644  4.378110
H    -1.331715  -0.788982  3.239089
C    -1.665697  0.098958  1.251038
C    -1.662374  -1.245062  0.509400
C    -2.333536  -1.107735  -0.868354
C    -2.411344  -2.376103  -1.709699
N    -3.470423  -3.353699  -1.202663
H    -1.174292  0.869382  0.638510
H    -2.704502  0.426646  1.407095
H    -2.181324  -1.993910  1.133142
H    -0.632471  -1.610092  0.370730
H    -1.766008  -0.385723  -1.474714
H    -3.340000  -0.667216  -0.769094
H    -1.466927  -2.934655  -1.723299
H    -2.695164  -2.151538  -2.744530
H    -3.512917  -4.197113  -1.792816
H    -3.281409  -3.661590  -0.239216
O    1.147741  -0.788658  3.450734
H    -1.148270  2.156301  2.916576
Cd    3.223142  -0.225610  2.614281
25
Lattice="100 0 0 0 100 0 0 0 100" Properties=species:S:1:pos:R:3
N    -0.807647  1.069593  0.749303
C    -0.277853  0.140959  1.670178
C    1.337487  0.309881  1.848393
O    2.069496  0.237069  0.834347
H    -4.424089  -1.015634  -1.696823
H    -0.956505  2.017451  1.087681
H    -0.670481  0.357532  2.670517
C    -0.516313  -1.337731  1.302301
C    -1.943187  -1.821285  1.633037
C    -3.085164  -1.427018  0.674366
C    -3.113739  -2.281344  -0.588848
N    -4.369281  -2.002838  -1.408753
H    0.181892  -1.953954  1.885624
H    -0.246323  -1.494882  0.246602
H    -2.211980  -1.464649  2.637535
H    -1.912477  -2.918151  1.721581
H    -3.016348  -0.359058  0.414216
H    -4.034377  -1.565280  1.216518
H    -3.141708  -3.353773  -0.357793
H    -2.267183  -2.094424  -1.260780
H    -4.403478  -2.578525  -2.262429
H    -5.219877  -2.207751  -0.864091
O    1.732151  0.504035  3.028002
H    -0.417068  1.051887  -0.191074
Cd    3.874051  0.636892  2.264389
25
Lattice="100 0 0 0 100 0 0 0 100" Properties=species:S:1:pos:R:3
N    1.308531  -0.521672  0.047731
C    0.083138  -0.315860  0.895341
C    0.311236  0.665229  2.070156
O    1.482930  0.783139  2.631036
H    1.282757  -1.436006  -0.417936
H    1.371916  0.184129  -0.694438
H    -0.681616  0.156561  0.261084
C    -0.397049  -1.689121  1.417266
C    -1.557921  -1.735056  2.429922
C    -2.996154  -1.539389  1.910816
C    -3.480433  -0.151498  1.495602
N    -3.365822  0.866173  2.611584
H    0.468256  -2.180427  1.897628
H    -0.653416  -2.306915  0.541366
H    -1.343975  -1.073666  3.282888
H    -1.532612  -2.746810  2.857701
H    -3.679244  -1.919651  2.686838
H    -3.169926  -2.194212  1.043114
H    -4.536709  -0.197436  1.205334
H    -2.923497  0.273551  0.651833
H    -3.873559  1.730853  2.384184
H    -3.749269  0.508887  3.496421
O    -0.660631  1.282066  2.506852
H    -2.351860  1.110388  2.740701
Cd    3.003451  -0.192177  1.549315
25
Lattice="100 0 0 0 100 0 0 0 100" Properties=species:S:1:pos:R:3
N    0.513646  0.524588  0.331269
C    -0.241391  0.040395  1.543149
C    0.702446  -0.333819  2.726477
O    1.842834  0.289434  2.881114
H    0.822425  -0.263851  -0.249302
H    -0.091521  1.101148  -0.262644
H    -0.801968  0.917714  1.906863
C    -1.251575  -1.078651  1.228736
C    -0.642172  -2.458241  0.908083
C    -1.522788  -3.655961  1.317959
C    -1.931074  -3.755637  2.786854
N    -0.745662  -3.744096  3.735087
H    -1.906570  -0.744340  0.411560
H    -1.902647  -1.131194  2.110640
H    0.347193  -2.558750  1.381850
H    -0.459635  -2.554428  -0.171609
H    -1.014018  -4.584197  1.016962
H    -2.463706  -3.642957  0.747536
H    -2.477522  -4.688931  2.965564
H    -2.573900  -2.928337  3.110794
H    -1.047862  -3.913915  4.703536
H    -0.062304  -4.475011  3.497805
O    0.337329  -1.170875  3.548897
H    -0.266072  -2.811181  3.711397
Cd    2.323793  1.551832  1.273035
25
Lattice="100 0 0 0 100 0 0 0 100" Properties=species:S:1:pos:R:3
N    -1.179955  1.120380  0.578333
C    -0.894987  0.112635  1.659075
C    0.515793  0.251239  2.275132
O    1.523385  0.690436  1.566597
H    -1.871975  0.756676  -0.086943
H    -1.579245  1.979620  0.972805
H    -1.596064  0.300247  2.487211
C    -1.119198  -1.315933  1.109489
C    -0.920262  -2.451646  2.137025
C    0.516908  -3.012175  2.200623
C    0.916985  -3.662674  3.520325
N    0.967812  -2.652341  4.667649
H    -0.467786  -1.485027  0.233958
H    -2.154797  -1.352291  0.739708
H    -1.606419  -3.267937  1.877414
H    -1.258305  -2.087831  3.119069
H    1.265071  -2.243689  1.956664
H    0.638514  -3.786219  1.429237
H    1.921908  -4.092033  3.443823
H    0.229466  -4.459249  3.828689
H    0.081375  -2.617644  5.184947
H    1.700798  -2.893990  5.345936
O    0.674186  -0.149999  3.428063
H    1.137001  -1.685773  4.309284
Cd    0.895793  1.560216  -0.250112
25
Lattice="100 0 0 0 100 0 0 0 100" Properties=species:S:1:pos:R:3
N    -1.505939  0.492981  2.342751
C    -0.578286  -0.562260  2.231529
C    0.948892  -0.042569  2.509504
O    1.523900  -0.563743  3.499849
H    -3.726438  -2.204375  -2.996917
H    -1.788502  0.769347  3.279915
H    -0.752942  -1.284559  3.037400
C    -0.563712  -1.268134  0.860651
C    -1.760852  -2.223253  0.663929
C    -3.112569  -1.571635  0.314590
C    -3.319065  -1.210513  -1.152317
N    -3.608615  -2.446749  -2.002762
H    0.359359  -1.859901  0.790690
H    -0.499236  -0.509087  0.065265
H    -1.889521  -2.824905  1.574991
H    -1.468275  -2.958383  -0.105750
H    -3.238394  -0.643742  0.891078
H    -3.939928  -2.220008  0.645299
H    -2.442533  -0.732165  -1.607601
H    -4.183995  -0.551709  -1.292232
H    -2.849550  -3.139629  -1.940869
H    -4.474324  -2.912325  -1.693751
O    1.435978  0.828741  1.752779
H    -1.386264  1.286691  1.716296
Cd    3.335808  0.769885  3.115684
25
Lattice="100 0 0 0 100 0 0 0 100" Properties=species:S:1:pos:R:3
N    -0.782414  0.643721  0.426428
C    0.191654  0.189009  1.327234
C    1.470521  -0.446456  0.515917
O    2.535963  0.218410  0.571351
H    -2.323349  -0.112534  6.774548
H    -0.651660  1.545751  -0.021551
H    0.629665  1.047523  1.849557
C    -0.317087  -0.894702  2.298330
C    -1.423053  -0.378266  3.241702
C    -0.942275  0.463911  4.440653
C    -0.515411  -0.325130  5.674949
N    -1.721187  -0.875882  6.433372
H    0.538283  -1.293311  2.865018
H    -0.704069  -1.733463  1.702414
H    -1.999643  -1.253763  3.585445
H    -2.136784  0.215016  2.655063
H    -1.716993  1.191575  4.730380
H    -0.078198  1.083168  4.158263
H    0.022712  0.301395  6.395826
H    0.111226  -1.193387  5.434689
H    -1.432723  -1.430675  7.251903
H    -2.302628  -1.482084  5.837593
O    1.298247  -1.507778  -0.127061
H    -1.277268  -0.038648  -0.143251
Cd    3.481473  -1.273399  -0.899776
25
Lattice="100 0 0 0 100 0 0 0 100" Properties=species:S:1:pos:R:3
N    0.382424  1.801477  1.244409
C    1.284460  0.791919  1.606713
C    1.405406  -0.329575  0.403236
O    2.491165  -0.300320  -0.228246
H    -2.292947  -0.003047  6.389552
H    0.719741  2.555337  0.652771
H    2.295051  1.211223  1.643703
C    0.990131  0.066232  2.935610
C    -0.465304  -0.320444  3.228688
C    -0.555416  -1.129181  4.535293
C    -1.953970  -1.552049  4.970037
N    -2.760300  -0.396178  5.559789
H    1.351712  0.751563  3.718609
H    1.635214  -0.823278  2.990387
H    -0.878189  -0.919642  2.401881
H    -1.071368  0.600039  3.294602
H    -0.056760  -0.594406  5.361410
H    0.012449  -2.064612  4.419624
H    -1.913976  -2.310445  5.760674
H    -2.554124  -1.947309  4.140755
H    -3.697819  -0.706469  5.853494
H    -2.887196  0.369615  4.884503
O    0.439240  -1.092806  0.175791
H    -0.594116  1.566507  1.094026
Cd    1.735490  -1.923152  -1.634309
25
Lattice="100 0 0 0 100 0 0 0 100" Properties=species:S:1:pos:R:3
N    -0.744012  0.605542  -0.095632
C    -0.665252  -0.014486  1.274416
C    0.485023  0.606285  2.126080
O    0.780770  1.873762  1.997789
H    -0.079566  0.157943  -0.738595
H    -1.675317  0.468978  -0.502284
H    -1.597131  0.282662  1.784371
C    -0.574642  -1.553524  1.233624
C    -1.191695  -2.212415  2.492798
C    -0.537606  -3.551449  2.906895
C    0.366581  -3.480129  4.132498
N    1.616475  -2.647353  3.905544
H    0.480064  -1.838022  1.105857
H    -1.103740  -1.925032  0.344843
H    -2.259918  -2.378448  2.304513
H    -1.150642  -1.514035  3.341488
H    -0.002642  -4.012833  2.061730
H    -1.322306  -4.273689  3.171224
H    0.705329  -4.478089  4.435475
H    -0.151025  -3.021998  4.984766
H    2.237276  -3.092050  3.217501
H    1.386810  -1.681744  3.557648
O    1.074405  -0.085489  2.953706
H    2.155135  -2.547206  4.776104
Cd    -0.104379  2.763816  0.312640
25
Lattice="100 0 0 0 100 0 0 0 100" Properties=species:S:1:pos:R:3
N    0.710520  -1.735741  3.282869
C    0.246855  -1.766286  1.908941
C    1.355796  -2.251850  0.887933
O    0.959652  -2.976451  -0.074206
H    0.797263  -2.672587  3.682611
H    1.624807  -1.281137  3.359221
H    -0.558658  -2.506105  1.821856
C    -0.253609  -0.392601  1.416233
C    -1.604360  -0.007532  2.075180
C    -1.617276  1.283856  2.909983
C    -0.665524  1.354671  4.099011
N    -0.791919  0.136641  4.994899
H    -0.379153  -0.434912  0.327037
H    0.527962  0.359579  1.603489
H    -1.976384  -0.851326  2.679097
H    -2.357884  0.110691  1.286715
H    -2.646691  1.454828  3.261748
H    -1.380293  2.148757  2.272873
H    -0.868874  2.239210  4.713290
H    0.389619  1.389454  3.799072
H    -0.288942  0.268994  5.881552
H    -1.774013  -0.064094  5.225480
O    2.553655  -1.886193  1.046418
H    -0.370003  -0.693072  4.488387
Cd    3.050454  -3.043792  -0.861691
25
Lattice="100 0 0 0 100 0 0 0 100" Properties=species:S:1:pos:R:3
N    2.516254  0.318985  0.972544
C    1.548895  -0.583141  1.429565
C    1.188606  -1.633704  0.202202
O    1.845350  -2.703430  0.198540
H    3.484680  0.020881  0.906524
H    2.247470  1.060951  0.331854
H    1.989343  -1.240303  2.189635
C    0.266407  0.103038  1.924019
C    -0.744220  -0.838280  2.592787
C    -2.057452  -0.141449  3.000381
C    -2.007090  0.792351  4.206438
N    -1.970858  0.024097  5.526444
H    -0.209368  0.622144  1.078475
H    0.605403  0.879101  2.626978
H    -0.273432  -1.343513  3.454691
H    -1.016225  -1.647607  1.899826
H    -2.846222  -0.893848  3.161194
H    -2.419847  0.467673  2.158812
H    -2.902946  1.421785  4.261189
H    -1.128005  1.448314  4.214887
H    -2.812657  -0.559612  5.637453
H    -1.154409  -0.599451  5.587405
O    0.358446  -1.272674  -0.663423
H    -1.931889  0.664011  6.332942
Cd    0.926769  -3.211322  -1.850362
25
Lattice="100 0 0 0 100 0 0 0 100" Properties=species:S:1:pos:R:3
N    1.806321  -0.241496  0.689617
C    0.508647  -0.157787  1.450083
C    0.661881  -0.539835  2.953062
O    1.795356  -0.340847  3.574039
H    1.966690  -1.193607  0.340487
H    1.781795  0.368452  -0.134173
H    0.246380  0.913280  1.466354
C    -0.641216  -0.928552  0.776159
C    -0.505713  -2.468244  0.762543
C    -1.847935  -3.223321  0.889315
C    -2.270603  -3.629700  2.298849
N    -2.604905  -2.461437  3.209831
H    -0.763415  -0.548837  -0.248232
H    -1.553152  -0.610531  1.297750
H    0.166950  -2.811139  1.565870
H    -0.034066  -2.780942  -0.178694
H    -1.778334  -4.170829  0.336665
H    -2.655534  -2.663391  0.391147
H    -1.477536  -4.189649  2.810628
H    -3.164735  -4.263432  2.263806
H    -3.392426  -1.912812  2.841867
H    -2.881807  -2.796043  4.142452
O    -0.313038  -0.967312  3.568194
H    -1.775986  -1.823183  3.336743
Cd    3.351071  0.257414  2.297273
25
Lattice="100 0 0 0 100 0 0 0 100" Properties=species:S:1:pos:R:3
N    -0.652513  0.367881  -0.080623
C    -0.247030  -0.269811  1.226179
C    1.294253  -0.450978  1.346740
O    2.117178  0.320888  0.684311
H    -0.810543  -0.354861  -0.793424
H    -1.543187  0.865562  0.021812
H    -0.502321  0.469879  2.003809
C    -1.038265  -1.583704  1.475809
C    -1.537094  -1.813950  2.918777
C    -0.495501  -2.048745  4.023365
C    0.293361  -3.357533  3.868116
N    1.751331  -3.154334  4.229200
H    -0.441641  -2.432087  1.111992
H    -1.940604  -1.555950  0.847737
H    -2.224190  -2.673076  2.880341
H    -2.162765  -0.960609  3.220371
H    -1.018008  -2.052056  4.989497
H    0.202672  -1.199800  4.062547
H    0.303421  -3.721910  2.834972
H    -0.092986  -4.158441  4.508074
H    1.863783  -2.818764  5.195011
H    2.295285  -4.022750  4.138436
O    1.728917  -1.296786  2.123362
H    2.143587  -2.444172  3.580137
Cd    1.165862  1.609107  -0.675549
25
Lattice="100 0 0 0 100 0 0 0 100" Properties=species:S:1:pos:R:3
N    -1.323301  1.362731  3.095651
C    -1.031341  0.242303  2.313510
C    0.617640  0.045213  2.282882
O    1.082099  -0.744457  3.140407
H    -4.216798  -2.577327  -1.698806
H    -1.292246  1.294544  4.108069
H    -1.371150  -0.661488  2.832968
C    -1.564645  0.359205  0.876586
C    -1.511093  -0.918528  0.022119
C    -2.534147  -1.991241  0.435597
C    -2.601582  -3.218189  -0.468150
N    -3.250760  -2.915260  -1.817241
H    -1.015423  1.161726  0.365745
H    -2.608267  0.696514  0.966319
H    -0.496978  -1.349566  0.024724
H    -1.688759  -0.595712  -1.017127
H    -3.539837  -1.548354  0.531542
H    -2.297010  -2.383361  1.435828
H    -3.211118  -4.012978  -0.022607
H    -1.610043  -3.628844  -0.697162
H    -2.733269  -2.195809  -2.340721
H    -3.290499  -3.757465  -2.409280
O    1.279588  0.740796  1.480072
H    -1.182322  2.294732  2.715154
Cd    3.207264  -0.051186  2.542921
25
Lattice="100 0 0 0 100 0 0 0 100" Properties=species:S:1:pos:R:3
N    0.287203  0.508935  0.222667
C    0.089734  0.079501  1.656966
C    1.224069  -0.856685  2.170667
O    2.414113  -0.827930  1.626419
H    -0.177951  -0.151610  -0.412312
H    -0.153592  1.419847  0.056632
H    0.193790  0.998616  2.257804
C    -1.328343  -0.501914  1.848894
C    -1.772827  -0.638253  3.329273
C    -2.139344  -2.081825  3.744516
C    -1.804928  -2.410099  5.196086
N    -0.322951  -2.737283  5.341135
H    -1.379531  -1.478097  1.342444
H    -2.029144  0.158627  1.319911
H    -2.639416  0.011148  3.505546
H    -0.980650  -0.245852  3.981347
H    -1.645387  -2.817112  3.090008
H    -3.215879  -2.248317  3.607058
H    -2.355453  -3.283288  5.563311
H    -2.012505  -1.569057  5.868691
H    0.010759  -2.607468  6.304338
H    -0.141215  -3.716525  5.085649
O    1.012660  -1.583872  3.138637
H    0.253628  -2.158462  4.691172
Cd    2.540334  0.383561  -0.082853
25
Lattice="100 0 0 0 100 0 0 0 100" Properties=species:S:1:pos:R:3
N    0.702878  -1.748174  2.435000
C    0.183663  -0.892449  1.431444
C    1.096074  -0.889359  0.084219
O    2.327857  -0.672409  0.186552
H    -0.741181  -0.715116  6.618442
H    0.608818  -2.746248  2.255120
H    -0.783019  -1.278035  1.085066
C    0.075137  0.587140  1.846900
C    -1.122806  0.957223  2.743550
C    -1.037544  0.656782  4.257179
C    -1.579708  -0.709433  4.658702
N    -1.665264  -0.827509  6.177827
H    -0.023852  1.184830  0.929618
H    1.024338  0.900056  2.309143
H    -2.051897  0.538871  2.325131
H    -1.235517  2.045523  2.648369
H    -1.626671  1.430843  4.774917
H    0.001117  0.770400  4.606510
H    -0.941372  -1.532199  4.314667
H    -2.600996  -0.870017  4.290880
H    -2.039958  -1.741058  6.470421
H    -2.279601  -0.100677  6.573597
O    0.479976  -1.094088  -0.996407
H    1.644086  -1.520569  2.754976
Cd    2.448444  -0.889327  -2.114821
25
Lattice="100 0 0 0 100 0 0 0 100" Properties=species:S:1:pos:R:3
N    -0.355761  -1.838263  2.612226
C    -0.228742  -0.629643  1.829574
C    1.075304  0.223919  2.145719
O    1.617080  0.140704  3.282090
H    -3.470387  -3.331448  1.863663
H    0.451177  -2.457296  2.508872
H    -0.101133  -0.904313  0.774187
C    -1.413725  0.351162  2.011257
C    -2.827187  -0.260497  2.041091
C    -3.411363  -0.871247  0.756032
C    -2.801431  -2.165610  0.221013
N    -2.608326  -3.191999  1.320062
H    -1.341799  1.108495  1.218424
H    -1.279958  0.885181  2.964700
H    -3.496165  0.565878  2.320339
H    -2.911451  -0.964893  2.884099
H    -3.367730  -0.141616  -0.066198
H    -4.484629  -1.042381  0.932605
H    -1.811203  -2.023953  -0.228450
H    -3.448721  -2.615690  -0.540658
H    -2.335049  -4.106342  0.938316
H    -1.837623  -2.843911  1.961937
O    1.489659  0.984207  1.219592
H    -0.466384  -1.646143  3.611531
Cd    3.125549  1.692700  2.578977
25
Lattice="100 0 0 0 100 0 0 0 100" Properties=species:S:1:pos:R:3
N    0.510309  1.021866  2.162252
C    0.808845  -0.397971  2.146285
C    1.594556  -0.854440  0.853049
O    1.353224  -0.297268  -0.253868
H    -0.792678  1.474946  3.377933
H    1.342880  1.592900  2.326591
H    1.486509  -0.629813  2.977601
C    -0.473201  -1.265797  2.231899
C    -0.809585  -1.767396  3.648601
C    -1.014786  -0.753604  4.786525
C    -2.114808  0.292981  4.573573
N    -1.531072  1.623661  4.134505
H    -0.368257  -2.158020  1.600363
H    -1.299861  -0.690585  1.785388
H    -0.026181  -2.470761  3.967177
H    -1.722590  -2.375598  3.553638
H    -0.070105  -0.250428  5.053118
H    -1.275380  -1.330798  5.683758
H    -2.678005  0.490281  5.492126
H    -2.833260  -0.007074  3.800781
H    -1.070435  2.091581  4.925654
H    -2.257083  2.263648  3.787855
O    2.423177  -1.803509  0.999841
H    0.102128  1.325856  1.273198
Cd    2.867662  -1.722659  -1.191841
25
Lattice="100 0 0 0 100 0 0 0 100" Properties=species:S:1:pos:R:3
N    -0.055150  -1.217312  -0.236106
C    -0.082267  -0.444856  0.990871
C    1.362013  0.040275  1.435258
O    1.439074  1.191510  1.959563
H    -1.597678  -1.995094  -0.642323
H    0.205061  -0.648260  -1.045493
H    -0.644344  0.481632  0.817766
C    -0.672049  -1.212899  2.195078
C    -2.211838  -1.168034  2.342337
C    -3.091604  -2.235003  1.661866
C    -3.554998  -2.002798  0.225626
N    -2.545819  -2.468920  -0.803455
H    -0.261416  -0.761342  3.108272
H    -0.296325  -2.248306  2.180411
H    -2.582021  -0.161420  2.090255
H    -2.397761  -1.270358  3.420263
H    -4.018836  -2.291839  2.250615
H    -2.643556  -3.238014  1.761787
H    -3.745775  -0.941615  0.019970
H    -4.479631  -2.555047  0.020291
H    -2.411993  -3.486409  -0.742775
H    -2.865603  -2.263338  -1.758637
O    2.349056  -0.731878  1.283308
H    0.616506  -1.988548  -0.176011
Cd    3.636954  0.879874  2.260264
25
Lattice="100 0 0 0 100 0 0 0 100" Properties=species:S:1:pos:R:3
N    1.090525  0.752916  0.772759
C    -0.149792  0.052993  1.268639
C    -0.200374  -0.137242  2.805859
O    0.881214  -0.114130  3.537089
H    1.374221  0.387628  -0.142532
H    0.917817  1.756040  0.644393
H    -0.999408  0.709380  1.027071
C    -0.333797  -1.335471  0.589480
C    -1.725239  -1.584994  -0.031399
C    -2.943321  -1.526393  0.904934
C    -2.979973  -2.629168  1.972610
N    -3.529061  -2.087003  3.277024
H    -0.073903  -2.130770  1.303541
H    0.399405  -1.431838  -0.226421
H    -1.685779  -2.566184  -0.527676
H    -1.890246  -0.855573  -0.837867
H    -3.850398  -1.586195  0.288811
H    -2.978661  -0.543455  1.398094
H    -1.983924  -3.013431  2.220309
H    -3.606750  -3.478076  1.678304
H    -4.467990  -1.683523  3.159355
H    -3.593540  -2.814627  4.001301
O    -1.294744  -0.385755  3.308965
H    -2.881532  -1.342384  3.607859
Cd    2.594310  0.468200  2.464756
25
Lattice="100 0 0 0 100 0 0 0 100" Properties=species:S:1:pos:R:3
N    -0.170956  0.408907  1.168895
C    0.463608  -0.876045  1.354164
C    1.105148  -1.495395  0.041898
O    2.027157  -2.349501  0.214216
H    0.463838  1.103273  0.769178
H    -0.988299  0.354841  0.555194
H    1.324168  -0.748901  2.025872
C    -0.499251  -1.959097  1.898021
C    -1.399076  -1.497092  3.054572
C    -0.683943  -1.000952  4.335493
C    -1.196330  0.346002  4.826225
N    -0.735387  1.470323  3.903444
H    0.109027  -2.822246  2.200799
H    -1.152290  -2.304644  1.081980
H    -2.042128  -2.350019  3.308291
H    -2.095618  -0.729145  2.684015
H    0.410307  -0.956809  4.211948
H    -0.840874  -1.716103  5.153497
H    -0.836492  0.593570  5.831347
H    -2.292466  0.378940  4.837238
H    -1.358772  2.285946  3.954738
H    0.202564  1.792532  4.172393
O    0.669745  -1.152562  -1.092066
H    -0.670718  1.142049  2.895756
Cd    2.156038  -2.611871  -2.005108
25
Lattice="100 0 0 0 100 0 0 0 100" Properties=species:S:1:pos:R:3
N    -0.532289  1.386596  0.498929
C    -0.448688  0.135196  1.119207
C    0.997949  0.032111  1.916932
O    0.962249  0.316413  3.139466
H    -2.070747  -4.619756  -0.702439
H    -0.751481  2.206837  1.055941
H    -1.178001  0.085874  1.936910
C    -0.570656  -1.038675  0.133135
C    -0.700196  -2.426944  0.782809
C    -2.091762  -2.761193  1.357156
C    -3.173280  -3.114718  0.339411
N    -2.982676  -4.516399  -0.235978
H    0.301058  -1.023821  -0.535254
H    -1.447308  -0.815792  -0.494272
H    0.039343  -2.537519  1.589517
H    -0.393942  -3.180671  0.038692
H    -2.484842  -1.908799  1.931017
H    -2.010698  -3.575381  2.094972
H    -3.193425  -2.436546  -0.522912
H    -4.170168  -3.118963  0.795262
H    -3.033155  -5.231659  0.503903
H    -3.710811  -4.739496  -0.929862
O    2.022579  -0.245945  1.252786
H    0.015934  1.567272  -0.338005
Cd    3.265015  0.200979  3.180678
25
Lattice="100 0 0 0 100 0 0 0 100" Properties=species:S:1:pos:R:3
N    -0.775021  -1.198201  0.785611
C    0.305280  -0.668783  1.512540
C    1.667514  -0.544971  0.600924
O    2.156096  0.609281  0.495560
H    -2.899281  0.600647  6.032878
H    -1.217500  -0.603443  0.090204
H    0.097460  0.376275  1.772980
C    0.714042  -1.513079  2.733314
C    -0.382669  -1.772801  3.781490
C    -0.854315  -0.584267  4.652149
C    -2.104811  0.110212  4.122905
N    -2.657559  1.088001  5.157324
H    1.583735  -1.036696  3.209922
H    1.063383  -2.489714  2.367131
H    0.035132  -2.525077  4.463383
H    -1.248343  -2.256034  3.305419
H    -0.038833  0.144900  4.783892
H    -1.080904  -0.979096  5.655256
H    -2.914692  -0.602849  3.924931
H    -1.933333  0.697921  3.213405
H    -3.509243  1.560811  4.822305
H    -1.970402  1.817061  5.396711
O    2.125987  -1.585068  0.074089
H    -0.705564  -2.169598  0.487173
Cd    3.783843  -0.276434  -0.867497
25
Lattice="100 0 0 0 100 0 0 0 100" Properties=species:S:1:pos:R:3
N    -1.431326  1.175580  0.576905
C    -0.928345  0.122108  1.527693
C    0.488646  0.441311  2.058460
O    1.367364  1.041336  1.297259
H    -2.168355  0.797453  -0.028799
H    -1.845773  1.964745  1.086121
H    -1.591314  0.117336  2.407328
C    -0.961048  -1.257354  0.826769
C    -0.946384  -2.518823  1.715819
C    0.387851  -2.897086  2.409573
C    0.333090  -2.785459  3.941889
N    1.635034  -2.250351  4.504204
H    -0.144541  -1.314784  0.085619
H    -1.900645  -1.297897  0.252605
H    -1.243520  -3.345725  1.058946
H    -1.754924  -2.441894  2.458347
H    1.203014  -2.269925  2.020689
H    0.656723  -3.925408  2.138303
H    0.142731  -3.750925  4.423820
H    -0.431131  -2.075200  4.273845
H    1.761455  -1.282902  4.142511
H    1.618174  -2.212615  5.532283
O    0.788549  0.043072  3.182366
H    2.442960  -2.824123  4.229145
Cd    0.489714  1.872532  -0.432699
25
Lattice="100 0 0 0 100 0 0 0 100" Properties=species:S:1:pos:R:3
N    -0.889556  0.774047  0.232459
C    -0.405842  -0.051474  1.397208
C    1.114357  0.141569  1.671020
O    1.714240  1.256014  1.348108
H    -0.777309  0.255275  -0.646959
H    -1.891327  0.973933  0.320994
H    -0.900921  0.380783  2.283190
C    -0.808419  -1.545889  1.258546
C    -1.448377  -2.172569  2.518047
C    -0.643425  -2.263860  3.826998
C    0.331027  -3.425237  4.005214
N    1.545047  -3.356125  3.084371
H    0.059182  -2.114618  0.897705
H    -1.564957  -1.624355  0.464178
H    -1.803595  -3.175896  2.235227
H    -2.364455  -1.603952  2.738810
H    -1.370348  -2.395585  4.642464
H    -0.129411  -1.318987  4.060649
H    -0.146370  -4.397602  3.834188
H    0.725380  -3.419319  5.027470
H    2.383116  -3.737315  3.540365
H    1.401849  -3.898762  2.225441
O    1.735585  -0.743857  2.255469
H    1.730752  -2.360399  2.802676
Cd    0.521777  2.572177  0.227160
25
Lattice="100 0 0 0 100 0 0 0 100" Properties=species:S:1:pos:R:3
N    -0.953930  0.668737  -0.135931
C    -0.482270  0.120584  1.188856
C    1.027328  0.396436  1.430392
O    1.588945  1.490276  0.951299
H    -0.758085  -0.000533  -0.889848
H    -1.970400  0.801969  -0.130126
H    -1.008673  0.712558  1.956340
C    -0.868186  -1.367432  1.344612
C    -0.826827  -1.905879  2.800786
C    0.257281  -2.972715  3.028634
C    0.317338  -3.388032  4.493305
N    1.411690  -4.422935  4.725372
H    -0.221023  -1.971947  0.691277
H    -1.890991  -1.481064  0.960289
H    -1.810928  -2.327732  3.047041
H    -0.666314  -1.074908  3.502838
H    1.229407  -2.559212  2.719909
H    0.044970  -3.852590  2.399701
H    -0.615047  -3.849122  4.842972
H    0.557576  -2.544175  5.152251
H    2.335950  -4.053995  4.458884
H    1.463105  -4.705443  5.714623
O    1.680681  -0.367555  2.123187
H    1.248814  -5.274083  4.168611
Cd    0.380585  2.522788  -0.407277
25
Lattice="100 0 0 0 100 0 0 0 100" Properties=species:S:1:pos:R:3
N    1.618696  -0.480540  -1.246618
C    0.595692  -0.109985  -0.372455
C    1.289731  0.409376  1.048506
O    1.584756  1.628597  1.070198
H    -2.332343  -3.070781  2.740467
H    2.141257  0.233278  -1.744867
H    0.106593  0.801780  -0.737733
C    -0.420646  -1.230718  -0.116565
C    -1.593384  -0.845247  0.803524
C    -2.909851  -1.573819  0.470063
C    -2.963445  -3.081094  0.698877
N    -3.113360  -3.433683  2.177674
H    0.110697  -2.119387  0.255076
H    -0.805523  -1.483753  -1.116863
H    -1.805699  0.229482  0.698759
H    -1.311710  -0.980593  1.860754
H    -3.139693  -1.424160  -0.595577
H    -3.746448  -1.096072  1.005438
H    -2.066684  -3.608283  0.350645
H    -3.834833  -3.526863  0.205084
H    -3.982320  -3.036765  2.563776
H    -3.151156  -4.453315  2.319593
O    1.534257  -0.431411  1.941172
H    2.090538  -1.372927  -1.133152
Cd    2.681879  1.331885  3.056224
25
Lattice="100 0 0 0 100 0 0 0 100" Properties=species:S:1:pos:R:3
N    1.507455  -0.823954  0.687788
C    0.556448  -0.265279  1.630116
C    1.252717  0.469480  2.845640
O    0.673780  1.511086  3.278895
H    0.746359  -2.237871  -0.193011
H    1.890327  -0.116278  0.057908
H    -0.020993  0.518787  1.126336
C    -0.429346  -1.312019  2.202385
C    0.163732  -2.645550  2.717067
C    -0.187111  -3.903364  1.896186
C    0.619871  -4.197186  0.636333
N    0.385280  -3.198872  -0.483718
H    -1.158706  -1.496673  1.397163
H    -1.017118  -0.822745  2.989985
H    -0.221983  -2.816282  3.729457
H    1.256650  -2.579219  2.844577
H    -1.264426  -3.912628  1.662059
H    -0.031743  -4.783330  2.537509
H    0.359188  -5.184196  0.236016
H    1.700964  -4.186540  0.828470
H    0.877672  -3.484563  -1.340107
H    -0.613400  -3.129957  -0.717815
O    2.312586  -0.003934  3.343386
H    2.294523  -1.277942  1.158113
Cd    2.257796  1.735502  4.834932
25
Lattice="100 0 0 0 100 0 0 0 100" Properties=species:S:1:pos:R:3
N    0.635040  0.471331  -0.679768
C    -0.031671  0.187550  0.521305
C    1.069771  0.076353  1.736046
O    1.193113  1.105206  2.447468
H    -2.891487  -2.535391  -1.029776
H    0.926426  1.427004  -0.863235
H    -0.642401  1.050652  0.812118
C    -0.874620  -1.100662  0.466179
C    -1.682449  -1.368396  1.741215
C    -2.521808  -2.659161  1.760077
C    -3.789617  -2.693964  0.906303
N    -3.545409  -3.153341  -0.531302
H    -0.215106  -1.951966  0.235088
H    -1.538522  -0.943533  -0.401718
H    -2.339903  -0.510447  1.953385
H    -0.993289  -1.436768  2.595688
H    -2.868747  -2.810497  2.792210
H    -1.895018  -3.541346  1.545068
H    -4.277778  -1.713775  0.833642
H    -4.517197  -3.408364  1.308675
H    -3.149715  -4.104097  -0.552026
H    -4.424310  -3.175355  -1.069113
O    1.748582  -0.972720  1.835945
H    1.230232  -0.239732  -1.096674
Cd    2.969884  0.127421  3.507197
25
Lattice="100 0 0 0 100 0 0 0 100" Properties=species:S:1:pos:R:3
N    -1.031624  0.835483  0.030107
C    -0.662580  -0.047948  1.201608
C    0.756213  0.259825  1.754346
O    1.315901  1.429428  1.573775
H    -0.768906  0.376737  -0.851081
H    -2.047523  0.968495  -0.013407
H    -1.346826  0.242524  2.016446
C    -0.910174  -1.532794  0.824864
C    -1.209432  -2.547089  1.955019
C    0.000212  -3.226266  2.637276
C    0.272987  -2.757499  4.073926
N    1.761181  -2.598455  4.319265
H    -0.074279  -1.892810  0.205241
H    -1.798336  -1.534035  0.175713
H    -1.814178  -3.333930  1.486821
H    -1.874855  -2.090658  2.704204
H    0.894620  -3.064145  2.019320
H    -0.162973  -4.311660  2.648559
H    -0.103475  -3.461814  4.824203
H    -0.157477  -1.771959  4.279251
H    2.279159  -3.462317  4.110561
H    2.103249  -1.841304  3.698226
O    1.321748  -0.595788  2.428793
H    1.966431  -2.342367  5.294209
Cd    0.240936  2.704347  0.296753
25
Lattice="100 0 0 0 100 0 0 0 100" Properties=species:S:1:pos:R:3
N    0.275620  -1.117510  0.520708
C    0.160330  -0.264172  1.694496
C    1.561968  0.241725  2.207280
O    1.600331  1.423515  2.667069
H    -0.922689  -2.611902  0.469691
H    0.271055  -0.571931  -0.343017
H    -0.387495  0.645081  1.422384
C    -0.570613  -0.938823  2.886015
C    -0.210551  -2.416185  3.145446
C    -1.407315  -3.390243  3.120094
C    -2.325795  -3.332895  1.902695
N    -1.563907  -3.448930  0.594559
H    -1.639709  -0.829603  2.650637
H    -0.424466  -0.328263  3.786191
H    0.267357  -2.517915  4.127303
H    0.555594  -2.762064  2.434360
H    -2.056290  -3.206889  3.989420
H    -1.030377  -4.416131  3.248123
H    -2.884984  -2.391847  1.833144
H    -3.055202  -4.150775  1.927227
H    -2.208321  -3.485409  -0.205959
H    -0.996452  -4.306383  0.568312
O    2.561814  -0.529766  2.170304
H    1.141167  -1.662528  0.531752
Cd    3.770278  1.175726  3.112542
25
Lattice="100 0 0 0 100 0 0 0 100" Properties=species:S:1:pos:R:3
N    -0.755332  0.265658  -0.390001
C    -0.484686  -0.045950  1.059500
C    0.923625  0.448650  1.503587
O    1.413479  1.571363  1.012342
H    -0.320949  -0.436988  -0.999664
H    -1.760943  0.234801  -0.586199
H    -1.208118  0.560250  1.630130
C    -0.684702  -1.536608  1.402077
C    -1.023968  -1.755493  2.896029
C    -0.528764  -3.090156  3.483856
C    0.961610  -3.062660  3.812100
N    1.388960  -4.354218  4.501497
H    0.227622  -2.079281  1.115127
H    -1.502226  -1.941478  0.788790
H    -2.113644  -1.712642  3.022708
H    -0.611766  -0.936782  3.501323
H    -0.756249  -3.919960  2.794911
H    -1.096283  -3.283449  4.407898
H    1.214205  -2.250598  4.504462
H    1.602709  -2.960961  2.929067
H    1.220646  -5.177247  3.905614
H    2.391294  -4.342353  4.738366
O    1.547680  -0.179253  2.344002
H    0.866494  -4.500888  5.377434
Cd    0.337305  2.279240  -0.634956
25
Lattice="100 0 0 0 100 0 0 0 100" Properties=species:S:1:pos:R:3
N    0.299126  -0.918995  0.098318
C    0.014173  -0.321001  1.388577
C    1.319420  0.066460  2.192759
O    1.261796  1.134970  2.873104
H    -1.104371  -2.044513  -0.406622
H    0.528490  -0.218485  -0.609619
H    -0.504102  0.631450  1.224948
C    -0.875887  -1.194040  2.305671
C    -0.469277  -2.643696  2.608735
C    -0.565726  -3.717423  1.500959
C    -1.860075  -3.731814  0.683966
N    -1.736577  -2.884464  -0.576564
H    -1.880897  -1.155127  1.851843
H    -0.989821  -0.656818  3.257743
H    -1.119575  -2.967931  3.434606
H    0.550221  -2.675597  3.022691
H    -0.486667  -4.695596  1.994030
H    0.298589  -3.689575  0.818451
H    -2.713054  -3.338780  1.250370
H    -2.120703  -4.742207  0.351586
H    -1.307291  -3.430515  -1.334339
H    -2.652195  -2.567061  -0.918894
O    2.331729  -0.687342  2.152186
H    1.078391  -1.579961  0.143960
Cd    3.354320  0.797111  3.572464
25
Lattice="100 0 0 0 100 0 0 0 100" Properties=species:S:1:pos:R:3
N    -1.145253  -2.125988  1.035358
C    -0.457484  -1.127975  0.289905
C    0.986538  -1.664165  -0.092821
O    1.949298  -0.847413  -0.106135
H    -1.216368  -3.041093  0.593055
H    -2.023598  -1.824573  1.447796
H    -0.843504  -1.017604  -0.749789
C    -0.470855  0.258314  0.937094
C    0.115152  0.404934  2.357718
C    -0.873826  0.151734  3.513081
C    -0.263571  0.581164  4.843524
N    -1.246275  0.413843  5.997407
H    -1.514486  0.612782  0.920497
H    0.074136  0.931583  0.264660
H    0.489267  1.435424  2.444243
H    0.995691  -0.244461  2.474115
H    -1.148633  -0.913814  3.557479
H    -1.796862  0.727435  3.332341
H    0.018787  1.641497  4.842351
H    0.619960  -0.011923  5.110542
H    -2.096865  0.976361  5.850679
H    -1.541643  -0.566850  6.105378
O    1.067887  -2.871442  -0.452017
H    -0.831310  0.711529  6.892349
Cd    3.237818  -2.493302  -1.035811
25
Lattice="100 0 0 0 100 0 0 0 100" Properties=species:S:1:pos:R:3
N    -0.686031  0.564408  -0.266473
C    -0.691657  0.019133  1.140816
C    -0.034612  1.000461  2.150380
O    -0.113248  2.303956  1.961162
H    0.207570  0.353880  -0.726770
H    -1.411455  0.113204  -0.833068
H    -1.753403  -0.025280  1.436113
C    -0.091423  -1.405191  1.180069
C    -0.365436  -2.212043  2.481680
C    0.910606  -2.479343  3.296097
C    0.701619  -3.053734  4.689516
N    0.210889  -4.502676  4.673830
H    0.992700  -1.335708  1.002147
H    -0.510664  -1.956207  0.327206
H    -0.851257  -3.156978  2.192633
H    -1.087623  -1.672605  3.111691
H    1.426159  -1.522052  3.459758
H    1.611981  -3.113077  2.728486
H    -0.042073  -2.490029  5.266996
H    1.639538  -3.070589  5.256836
H    0.876456  -5.114974  4.180975
H    0.104614  -4.870109  5.630264
O    0.495150  0.565768  3.160022
H    -0.700735  -4.595318  4.206209
Cd    -0.831665  2.840105  0.074420
25
Lattice="100 0 0 0 100 0 0 0 100" Properties=species:S:1:pos:R:3
N    0.443921  -0.490561  -0.156813
C    0.016679  -0.025011  1.163369
C    1.220353  0.487065  2.008095
O    0.984179  0.840986  3.207352
H    1.478600  -1.914462  -0.149886
H    -0.385700  -0.773675  -0.686860
H    -0.559497  0.919921  1.097120
C    -0.866017  -1.057615  1.895061
C    -0.502955  -2.535433  1.697234
C    0.914413  -2.982070  2.137897
C    1.690968  -3.711805  1.047175
N    2.157298  -2.752702  -0.038250
H    -1.891978  -0.911826  1.522700
H    -0.897095  -0.795812  2.960115
H    -0.671070  -2.815252  0.645489
H    -1.249412  -3.118814  2.251294
H    0.841054  -3.672355  2.988402
H    1.516793  -2.139611  2.516670
H    1.063428  -4.465500  0.556567
H    2.581857  -4.218029  1.436428
H    3.073559  -2.355214  0.197891
H    2.264442  -3.227955  -0.942617
O    2.358916  0.639952  1.461178
H    0.887112  0.262705  -0.689614
Cd    3.010146  1.711061  3.360356
25
Lattice="100 0 0 0 100 0 0 0 100" Properties=species:S:1:pos:R:3
N    0.771566  -0.583998  0.081691
C    0.110131  -0.263309  1.420030
C    1.255668  0.084761  2.403723
O    0.958336  0.269008  3.614199
H    0.886721  -1.599048  -0.045891
H    0.242889  -0.220114  -0.720808
H    -0.450263  0.672082  1.267088
C    -0.819386  -1.376180  1.898702
C    -2.059852  -1.582284  1.010037
C    -3.025081  -2.600265  1.633724
C    -4.306234  -2.800047  0.750142
N    -5.226346  -3.725801  1.312210
H    -1.128150  -1.094076  2.915389
H    -0.249359  -2.314240  2.005099
H    -1.771336  -1.929718  0.003118
H    -2.575818  -0.617790  0.876115
H    -3.341371  -2.262160  2.630836
H    -2.533734  -3.575731  1.760927
H    -3.996159  -3.160820  -0.242244
H    -4.806159  -1.828079  0.629178
H    -5.938972  -3.430601  1.971728
H    -5.132173  -4.725122  1.162355
O    2.420869  0.204003  1.918016
H    1.723149  -0.162895  0.104704
Cd    3.138923  0.780914  4.117486
25
Lattice="100 0 0 0 100 0 0 0 100" Properties=species:S:1:pos:R:3
N    0.080244  0.622991  0.606121
C    0.083057  0.194529  2.069723
C    1.560953  0.012496  2.473962
O    1.820659  -0.095073  3.704718
H    -0.776625  0.315684  0.125488
H    0.156878  1.643446  0.497155
H    -0.342938  1.020274  2.654751
C    -0.725400  -1.094194  2.276579
C    -2.237322  -0.931827  2.047417
C    -2.994290  -2.230364  2.374820
C    -4.518593  -2.122410  2.174815
N    -5.165826  -1.274353  3.128692
H    -0.541671  -1.401243  3.316058
H    -0.311529  -1.894042  1.640606
H    -2.456955  -0.658724  0.998911
H    -2.624198  -0.111105  2.671569
H    -2.785303  -2.531325  3.413423
H    -2.635125  -3.051446  1.737854
H    -4.921227  -3.157899  2.246636
H    -4.769511  -1.771037  1.164397
H    -6.036686  -0.818575  2.869727
H    -5.094296  -1.505144  4.117348
O    2.423630  -0.040023  1.546354
H    0.916047  0.205540  0.153834
Cd    4.043014  -0.359634  3.255270
25
Lattice="100 0 0 0 100 0 0 0 100" Properties=species:S:1:pos:R:3
N    1.296296  -0.417193  0.488316
C    0.660238  -0.368465  1.874333
C    1.559234  -1.240930  2.795589
O    1.171430  -1.476614  3.973184
H    0.868172  -1.152817  -0.091834
H    1.205798  0.475168  -0.014764
H    0.787425  0.664940  2.233447
C    -0.820322  -0.740727  1.813967
C    -1.583400  -0.452856  3.110622
C    -3.092195  -0.735585  3.028065
C    -3.888711  0.283270  2.190931
N    -3.638929  0.199246  0.775022
H    -0.926047  -1.801962  1.533562
H    -1.290116  -0.152871  0.997102
H    -1.418028  0.592590  3.416854
H    -1.169373  -1.074676  3.920283
H    -3.505725  -0.708304  4.044644
H    -3.276458  -1.755270  2.654158
H    -3.688625  1.311262  2.523124
H    -4.963944  0.093060  2.401963
H    -3.852321  1.028798  0.224266
H    -3.943794  -0.656591  0.312750
O    2.665661  -1.627575  2.313638
H    2.299846  -0.661214  0.606237
Cd    3.111505  -2.628423  4.418012
25
Lattice="100 0 0 0 100 0 0 0 100" Properties=species:S:1:pos:R:3
N    1.342326  -0.580400  0.532599
C    1.102493  -0.750911  2.029758
C    1.771456  -2.091116  2.419566
O    1.590865  -2.536389  3.588777
H    0.534053  -0.903962  -0.017429
H    1.534013  0.395364  0.271134
H    1.691622  0.036291  2.525711
C    -0.385820  -0.603530  2.374018
C    -0.645299  -0.434136  3.878423
C    -2.122769  -0.365450  4.282646
C    -2.839897  0.959698  3.834513
N    -4.174324  1.054654  4.308805
H    -0.940621  -1.472038  1.982957
H    -0.753368  0.284586  1.831674
H    -0.110781  0.455674  4.247626
H    -0.209022  -1.293914  4.411580
H    -2.188614  -0.422269  5.376904
H    -2.681279  -1.224952  3.883534
H    -2.853627  0.999199  2.732238
H    -2.267624  1.818940  4.209500
H    -4.387974  1.514429  5.188288
H    -4.921769  0.505792  3.895385
O    2.504292  -2.643541  1.545902
H    2.151474  -1.186808  0.282371
Cd    3.001632  -4.313577  3.181532
25
Lattice="100 0 0 0 100 0 0 0 100" Properties=species:S:1:pos:R:3
N    -0.182492  0.695726  0.374424
C    -0.145439  0.099028  1.779511
C    1.329479  0.147246  2.236010
O    1.630177  -0.421823  3.321237
H    -0.172212  -0.038060  -0.347779
H    -1.007452  1.287156  0.214144
H    -0.686192  0.808398  2.425341
C    -0.790493  -1.286873  1.849523
C    -2.297109  -1.275127  1.548727
C    -2.975666  -2.655803  1.580748
C    -3.137449  -3.244529  3.024463
N    -3.881534  -4.457157  3.043354
H    -0.592170  -1.652773  2.866655
H    -0.258113  -1.973954  1.170067
H    -2.484004  -0.869770  0.539044
H    -2.807747  -0.592953  2.247803
H    -2.423842  -3.378552  0.961954
H    -3.977765  -2.563097  1.141527
H    -3.655900  -2.501812  3.648756
H    -2.145192  -3.436282  3.459463
H    -3.442978  -5.351360  2.847693
H    -4.896244  -4.450172  3.077053
O    2.144928  0.794515  1.510756
H    0.687250  1.256979  0.262275
Cd    3.800259  0.303103  3.145677
25
Lattice="100 0 0 0 100 0 0 0 100" Properties=species:S:1:pos:R:3
N    -0.634415  -0.138585  -0.069284
C    -0.059702  -0.337409  1.271913
C    1.488120  -0.459933  1.337498
O    2.188300  -0.807922  0.375374
H    -2.366800  -0.675898  -0.210351
H    -0.635369  0.871308  -0.272655
H    -0.306103  0.553058  1.878598
C    -0.646735  -1.621346  1.934319
C    -1.828930  -1.377251  2.888668
C    -3.103016  -0.710261  2.346217
C    -3.804270  -1.442819  1.198619
N    -3.420735  -0.859871  -0.151280
H    0.128876  -2.150375  2.506342
H    -0.918050  -2.310363  1.117797
H    -1.479214  -0.782985  3.746602
H    -2.100338  -2.355867  3.312931
H    -2.925206  0.341620  2.063835
H    -3.814324  -0.648856  3.180903
H    -4.894769  -1.364745  1.268330
H    -3.548449  -2.509267  1.167946
H    -3.713702  -1.473958  -0.921669
H    -3.894755  0.041530  -0.293098
O    2.095277  -0.254200  2.480380
H    1.497919  0.044472  3.194624
Cd    0.899772  -0.853958  -1.448833
25
Lattice="100 0 0 0 100 0 0 0 100" Properties=species:S:1:pos:R:3
N    0.672117  -0.231167  0.363385
C    -0.026052  -0.121652  1.659786
C    0.824519  0.369804  2.865450
O    2.064288  0.344657  2.891720
H    0.002903  -1.600593  -0.836999
H    0.534636  0.649925  -0.149947
H    -0.830970  0.628018  1.551431
C    -0.640370  -1.495211  2.038534
C    -1.861044  -1.845027  1.152817
C    -1.854919  -3.243100  0.515731
C    -0.660848  -3.566443  -0.377283
N    -0.376128  -2.443080  -1.360280
H    -0.931303  -1.511039  3.097368
H    0.161294  -2.245877  1.950754
H    -1.975417  -1.081532  0.366132
H    -2.777166  -1.759048  1.750579
H    -2.784188  -3.366366  -0.060769
H    -1.885923  -4.022344  1.291348
H    -0.837173  -4.477351  -0.960581
H    0.269498  -3.705164  0.187407
H    0.312053  -2.733674  -2.066054
H    -1.228342  -2.166347  -1.866304
O    0.211281  0.787970  3.945068
H    -0.762461  0.817086  3.859103
Cd    2.791839  -0.132701  0.840895
25
Lattice="100 0 0 0 100 0 0 0 100" Properties=species:S:1:pos:R:3
N    0.457784  -0.155333  0.309326
C    -0.016059  0.274950  1.692987
C    1.147891  1.051480  2.344901
O    1.036181  1.366663  3.562362
H    0.866567  -1.100360  0.335644
H    -0.305825  -0.157451  -0.379657
H    -0.800819  1.027479  1.520446
C    -0.598865  -0.884790  2.503629
C    0.361152  -2.031901  2.853997
C    -0.346657  -3.097900  3.705410
C    0.577526  -4.268904  4.089575
N    -0.095963  -5.261459  4.862152
H    -1.476135  -1.270221  1.959850
H    -0.994794  -0.435255  3.425261
H    1.230585  -1.637769  3.403969
H    0.758175  -2.516440  1.942922
H    -1.219360  -3.488389  3.158367
H    -0.730574  -2.641267  4.629368
H    1.451092  -3.921401  4.659566
H    0.983387  -4.722702  3.155404
H    -0.984921  -5.644499  4.551976
H    0.413084  -5.818558  5.541519
O    2.120418  1.385959  1.601209
H    1.206469  0.498361  0.009251
Cd    2.967181  2.594572  3.454879
25
Lattice="100 0 0 0 100 0 0 0 100" Properties=species:S:1:pos:R:3
N    0.174493  -0.469475  -0.038859
C    -0.087420  -0.162638  1.433592
C    1.277852  0.204735  2.054283
O    1.332297  0.372591  3.303960
H    0.278116  -1.481295  -0.199737
H    -0.572658  -0.125595  -0.655099
H    -0.687531  0.760564  1.449582
C    -0.828960  -1.295759  2.145824
C    -2.247316  -1.539556  1.603517
C    -3.005546  -2.687580  2.292259
C    -3.468514  -2.376504  3.734825
N    -4.286032  -3.417413  4.265767
H    -0.854920  -1.011074  3.206584
H    -0.225420  -2.217931  2.093670
H    -2.207259  -1.792462  0.530853
H    -2.834083  -0.609100  1.675064
H    -2.395498  -3.602904  2.308495
H    -3.892566  -2.917864  1.684265
H    -4.037093  -1.419088  3.712665
H    -2.624575  -2.223164  4.420297
H    -5.117769  -3.725506  3.769227
H    -4.226960  -3.682438  5.243596
O    2.259404  0.356779  1.264258
H    1.079224  -0.020636  -0.288751
Cd    3.542819  0.962223  3.165860
25
Lattice="100 0 0 0 100 0 0 0 100" Properties=species:S:1:pos:R:3
N    0.710588  -0.578416  0.137653
C    0.322423  -0.018866  1.501717
C    1.629683  0.164867  2.292962
O    1.577928  0.841801  3.358941
H    -0.024159  -1.193266  -0.239951
H    0.895774  0.160120  -0.554326
H    -0.131467  0.966959  1.339497
C    -0.642383  -0.972285  2.227962
C    -2.047083  -1.095321  1.612448
C    -2.933605  0.149056  1.770459
C    -4.383435  -0.079880  1.296943
N    -5.103253  -1.008355  2.116600
H    -0.722493  -0.603053  3.260194
H    -0.170021  -1.965743  2.295324
H    -2.534357  -1.948595  2.106707
H    -1.999348  -1.386925  0.546249
H    -2.541875  1.004683  1.199578
H    -2.945095  0.465795  2.825644
H    -4.413866  -0.436955  0.258127
H    -4.893047  0.908832  1.296897
H    -5.224130  -0.803385  3.106017
H    -5.859815  -1.548097  1.704983
O    2.676854  -0.394638  1.846103
H    1.593899  -1.111173  0.259920
Cd    3.795315  0.485073  3.742551
25
Lattice="100 0 0 0 100 0 0 0 100" Properties=species:S:1:pos:R:3
N    -0.144047  0.695926  0.232725
C    -0.046406  0.096756  1.631510
C    1.450418  0.047755  1.990650
O    1.756578  -0.195542  3.192001
H    -0.974630  0.346716  -0.266281
H    -0.194146  1.723650  0.250677
H    -0.551268  0.788176  2.319183
C    -0.695844  -1.295276  1.688902
C    -2.212840  -1.282274  1.442224
C    -2.864427  -2.678682  1.527349
C    -3.073433  -3.218835  2.950241
N    -4.058078  -2.486456  3.690362
H    -0.471171  -1.685275  2.691460
H    -0.189771  -1.965557  0.974572
H    -2.440087  -0.892127  0.434319
H    -2.703894  -0.600844  2.154799
H    -2.268452  -3.412701  0.966017
H    -3.839473  -2.639836  1.019422
H    -2.143450  -3.243068  3.537618
H    -3.380516  -4.285229  2.851628
H    -4.976201  -2.348255  3.272275
H    -4.074979  -2.576110  4.703084
O    2.290050  0.233678  1.057754
H    0.718878  0.443053  -0.284495
Cd    3.979233  -0.080096  2.682106
25
Lattice="100 0 0 0 100 0 0 0 100" Properties=species:S:1:pos:R:3
N    0.074355  0.789806  0.406820
C    0.345633  0.369993  1.847596
C    1.852270  0.066640  1.940468
O    2.351518  -0.069469  3.093217
H    -0.863449  0.499269  0.096914
H    0.155306  1.806089  0.269221
H    0.118929  1.228016  2.492992
C    -0.496154  -0.860281  2.225767
C    -2.011749  -0.620657  2.351221
C    -2.435147  0.180996  3.589571
C    -3.969368  0.240286  3.737957
N    -4.381035  0.941751  4.912077
H    -0.100107  -1.225254  3.183880
H    -0.299346  -1.658418  1.491882
H    -2.480676  -1.615292  2.381502
H    -2.423602  -0.149712  1.439164
H    -2.057808  1.214971  3.558522
H    -2.003379  -0.286232  4.488798
H    -4.356322  -0.804420  3.758068
H    -4.438794  0.718492  2.866577
H    -5.277420  1.419626  4.925959
H    -4.025109  0.662150  5.822608
O    2.498947  -0.056385  0.856249
H    0.801601  0.341340  -0.185310
Cd    4.403053  -0.514645  2.200789
25
Lattice="100 0 0 0 100 0 0 0 100" Properties=species:S:1:pos:R:3
N    0.672442  0.648208  1.280083
C    0.007889  0.121982  2.496523
C    0.969224  -0.083774  3.692269
O    2.124118  0.369659  3.739463
H    0.819654  -0.622855  -0.267638
H    0.070249  1.387461  0.898937
H    -0.734996  0.845342  2.881170
C    -0.739655  -1.191898  2.133017
C    0.189336  -2.344573  1.697580
C    -0.253414  -3.096875  0.431227
C    -0.469398  -2.234993  -0.808857
N    0.714323  -1.313345  -1.062737
H    -1.456208  -0.919326  1.346318
H    -1.387289  -1.499146  2.969690
H    0.281872  -3.079117  2.507548
H    1.213376  -1.961416  1.554109
H    -1.201981  -3.624572  0.609665
H    0.482863  -3.883934  0.209823
H    -1.342776  -1.576343  -0.729069
H    -0.598297  -2.851791  -1.705624
H    0.589011  -0.788949  -1.938389
H    1.586093  -1.852426  -1.151866
O    0.546142  -0.741009  4.745070
H    -0.374493  -1.057147  4.659690
Cd    2.465439  1.643393  1.947133
25
Lattice="100 0 0 0 100 0 0 0 100" Properties=species:S:1:pos:R:3
N    0.252562  0.361875  0.478777
C    -0.060371  -0.100072  1.898535
C    1.241806  0.043355  2.708870
O    1.158194  -0.059400  3.965438
H    -0.345679  -0.110342  -0.213086
H    0.127037  1.377016  0.364581
H    -0.805519  0.594390  2.309085
C    -0.603745  -1.537044  1.920233
C    -1.961648  -1.685091  1.209842
C    -2.708496  -2.992991  1.524727
C    -2.072139  -4.269708  0.933084
N    -2.891334  -5.417461  1.149711
H    -0.712583  -1.794656  2.983763
H    0.154125  -2.222464  1.508496
H    -1.850453  -1.599515  0.113395
H    -2.617739  -0.856595  1.519213
H    -3.730743  -2.895509  1.130347
H    -2.807383  -3.118927  2.612864
H    -1.080055  -4.475495  1.357522
H    -1.921246  -4.108055  -0.158975
H    -3.866474  -5.417108  0.863059
H    -2.479357  -6.327887  1.325941
O    2.319216  0.240731  2.070652
H    1.252705  0.158576  0.291598
Cd    3.401758  0.276497  4.192061
25
Lattice="100 0 0 0 100 0 0 0 100" Properties=species:S:1:pos:R:3
N    0.224105  0.095173  0.600504
C    -0.001689  -0.518859  1.916130
C    1.269690  -0.683442  2.797140
O    2.394427  -0.859825  2.307087
H    -1.461699  0.275156  -0.482562
H    0.439862  1.090579  0.762638
H    -0.682063  0.153251  2.472218
C    -0.617404  -1.942652  1.804479
C    -1.709809  -2.100642  0.742895
C    -2.974388  -1.227624  0.925151
C    -3.428862  -0.577162  -0.373059
N    -2.445306  0.516865  -0.785122
H    -0.996133  -2.236046  2.794978
H    0.187408  -2.663141  1.577043
H    -2.001336  -3.159005  0.730691
H    -1.261938  -1.923728  -0.247246
H    -2.838021  -0.449220  1.693627
H    -3.808773  -1.839322  1.292121
H    -4.414134  -0.104503  -0.291615
H    -3.460643  -1.299164  -1.197911
H    -2.460663  0.683298  -1.799424
H    -2.689311  1.406535  -0.331952
O    1.161533  -0.717325  4.102622
H    0.253098  -0.551881  4.423961
Cd    2.213302  -0.624475  0.066692
25
Lattice="100 0 0 0 100 0 0 0 100" Properties=species:S:1:pos:R:3
N    0.413248  -0.209818  -0.400759
C    -0.079706  -0.045333  1.032797
C    1.149039  0.349189  1.883831
O    1.016585  0.369825  3.138402
H    -0.296913  0.065798  -1.091691
H    0.682913  -1.185782  -0.590025
H    -0.727815  0.844384  1.028084
C    -0.871210  -1.257580  1.529798
C    -0.096637  -2.583676  1.580920
C    -0.819387  -3.713553  2.334289
C    -2.097446  -4.237120  1.637535
N    -2.703278  -5.309074  2.355653
H    -1.776445  -1.345583  0.908197
H    -1.220903  -0.988638  2.536953
H    0.865753  -2.425553  2.093388
H    0.148780  -2.943834  0.565298
H    -1.067640  -3.373635  3.351813
H    -0.128817  -4.560241  2.444985
H    -1.876635  -4.584512  0.618966
H    -2.823066  -3.398376  1.537655
H    -2.969276  -5.200649  3.330128
H    -3.096478  -6.108371  1.869623
O    2.203982  0.687774  1.265005
H    1.265187  0.372849  -0.513847
Cd    3.133645  1.223375  3.376184
25
Lattice="100 0 0 0 100 0 0 0 100" Properties=species:S:1:pos:R:3
N    -1.188510  0.014712  0.300712
C    0.035824  0.188409  1.098321
C    1.381032  0.030796  0.325306
O    1.456179  -0.099486  -0.905630
H    -1.537119  -0.939936  0.466479
H    -2.415988  1.066907  1.120377
H    0.074490  1.256802  1.393671
C    0.023149  -0.696811  2.373610
C    -1.286227  -0.682649  3.180689
C    -1.763144  0.687476  3.725406
C    -3.099670  1.177374  3.179317
N    -2.995256  1.708626  1.755925
H    0.835691  -0.369039  3.043368
H    0.255360  -1.735944  2.093423
H    -1.127508  -1.364665  4.025827
H    -2.092316  -1.158454  2.599981
H    -0.996343  1.471007  3.605401
H    -1.902172  0.610655  4.812097
H    -3.508219  1.995087  3.784718
H    -3.842613  0.370416  3.155514
H    -2.546819  2.633480  1.754177
H    -3.928545  1.831792  1.342361
O    2.510145  0.098274  0.985712
H    2.391964  0.163030  1.953865
Cd    -0.591449  -0.106129  -1.777658
25
Lattice="100 0 0 0 100 0 0 0 100" Properties=species:S:1:pos:R:3
N    0.580324  -0.357763  0.161543
C    -0.010091  -0.156392  1.552465
C    1.155622  0.249258  2.480100
O    0.930209  0.309986  3.720344
H    0.835307  -1.344040  0.006606
H    -0.071244  -0.075928  -0.582633
H    -0.647423  0.738156  1.481036
C    -0.856320  -1.349862  2.007313
C    -0.099144  -2.670178  2.215815
C    -1.005088  -3.886264  2.472124
C    -1.754621  -3.841690  3.847953
N    -2.501204  -5.024001  4.112026
H    -1.669296  -1.482944  1.274929
H    -1.340620  -1.028276  2.939479
H    0.622897  -2.561642  3.040205
H    0.499648  -2.927814  1.322873
H    -0.389034  -4.795001  2.453782
H    -1.750103  -3.990473  1.669734
H    -2.444078  -2.985719  3.869661
H    -1.006175  -3.708224  4.644789
H    -2.055556  -5.856925  4.483851
H    -3.461974  -5.125562  3.801431
O    2.258129  0.558943  1.932446
H    1.453629  0.200675  0.100920
Cd    3.035377  1.162700  4.081624
25
Lattice="100 0 0 0 100 0 0 0 100" Properties=species:S:1:pos:R:3
N    -1.464115  0.456584  0.079315
C    -0.808580  0.210273  1.436936
C    0.663900  0.644736  1.283117
O    1.349616  0.793107  2.333752
H    -2.172031  -0.255830  -0.143962
H    -1.916479  1.379588  0.027323
H    -1.290841  0.878430  2.162470
C    -0.996573  -1.258808  1.862136
C    -0.528448  -1.545567  3.299805
C    -1.096320  -2.834946  3.913807
C    -0.538954  -4.151560  3.269375
N    -0.980780  -5.325762  3.939765
H    -0.495208  -1.916413  1.134686
H    -2.078793  -1.466074  1.798899
H    -0.849978  -0.717671  3.951537
H    0.569277  -1.557569  3.348485
H    -2.194569  -2.849014  3.852310
H    -0.839099  -2.849761  4.981284
H    0.560767  -4.114428  3.306515
H    -0.853367  -4.213680  2.217319
H    -1.868954  -5.761946  3.713230
H    -0.530453  -5.641747  4.793409
O    1.100066  0.829109  0.106606
H    -0.705247  0.442736  -0.632796
Cd    3.176317  1.441341  1.107824
25
Lattice="100 0 0 0 100 0 0 0 100" Properties=species:S:1:pos:R:3
N    0.667119  -0.434488  0.031308
C    0.066244  -0.188468  1.410856
C    1.248330  0.043403  2.377577
O    0.995671  0.101461  3.613128
H    0.069995  -0.073439  -0.724202
H    0.817348  -1.440437  -0.132041
H    -0.449686  0.781774  1.346486
C    -0.928768  -1.275926  1.824325
C    -0.352165  -2.698010  1.921640
C    -1.275753  -3.702884  2.632317
C    -2.581289  -4.033065  1.878032
N    -3.325384  -5.063120  2.526923
H    -1.781934  -1.234132  1.129984
H    -1.319320  -0.961840  2.802966
H    0.591994  -2.673216  2.488239
H    -0.104299  -3.096904  0.921132
H    -1.533687  -3.330000  3.634465
H    -0.711099  -4.634988  2.781412
H    -2.315346  -4.348237  0.842131
H    -3.236436  -3.157050  1.775376
H    -4.339697  -5.073943  2.486696
H    -2.881212  -5.943785  2.772837
O    2.396857  0.223713  1.868812
H    1.597331  0.025300  0.000196
Cd    3.170529  0.660346  4.063760
25
Lattice="100 0 0 0 100 0 0 0 100" Properties=species:S:1:pos:R:3
N    1.418227  0.442350  0.429408
C    0.667356  0.047163  1.695533
C    1.712060  -0.505548  2.687654
O    1.287994  -1.042025  3.749676
H    1.437886  -0.338557  -0.242473
H    0.990304  1.253295  -0.036739
H    0.316922  0.989240  2.144818
C    -0.533287  -0.856319  1.406054
C    -0.231214  -2.206453  0.739118
C    -1.506236  -3.061912  0.631208
C    -1.294560  -4.416577  -0.064440
N    -1.057454  -4.303088  -1.474596
H    -1.253288  -0.281665  0.801995
H    -1.023443  -1.018428  2.376773
H    0.526009  -2.756136  1.321695
H    0.183553  -2.074647  -0.276884
H    -2.294037  -2.501791  0.102688
H    -1.898887  -3.261860  1.638393
H    -2.207117  -5.026652  0.121357
H    -0.463825  -4.977664  0.386478
H    -0.574615  -5.063346  -1.947072
H    -1.767390  -3.850624  -2.047467
O    2.938835  -0.330347  2.412699
H    2.400220  0.657659  0.684697
Cd    3.420976  -1.239311  4.538833
25
Lattice="100 0 0 0 100 0 0 0 100" Properties=species:S:1:pos:R:3
N    0.588262  -1.508872  -0.233599
C    0.118203  -0.454902  0.764256
C    1.360326  0.353002  1.193260
O    1.230786  1.182030  2.136635
H    0.835420  -2.385554  0.249104
H    -0.132424  -1.724104  -0.935348
H    -0.501300  0.248960  0.187603
C    -0.714079  -1.064587  1.898019
C    0.035186  -2.018976  2.836462
C    -0.854945  -2.748446  3.861288
C    -1.490829  -1.859947  4.945456
N    -2.617887  -1.094209  4.488167
H    -1.578929  -1.572191  1.439895
H    -1.131669  -0.219190  2.462297
H    0.829845  -1.472612  3.368305
H    0.546804  -2.814568  2.263269
H    -0.235749  -3.494530  4.376529
H    -1.642685  -3.319480  3.344404
H    -0.754770  -1.172604  5.386634
H    -1.803720  -2.536394  5.772331
H    -3.414924  -1.608079  4.116048
H    -2.889991  -0.280210  5.035164
O    2.430671  0.181015  0.531611
H    1.445638  -1.163507  -0.702552
Cd    3.387505  1.895450  1.816562
25
Lattice="100 0 0 0 100 0 0 0 100" Properties=species:S:1:pos:R:3
N    1.479750  0.652822  0.660395
C    0.223395  0.224731  1.410444
C    0.630399  -0.011365  2.879808
O    -0.223839  -0.522759  3.656015
H    1.957268  -0.162778  0.249006
H    1.269613  1.314854  -0.098434
H    -0.429834  1.110597  1.431217
C    -0.500445  -0.928276  0.708679
C    0.253473  -2.266052  0.654603
C    -0.390432  -3.297904  -0.293166
C    -1.740265  -3.873760  0.163080
N    -1.632994  -4.719834  1.315680
H    -0.753881  -0.587877  -0.308986
H    -1.459281  -1.042852  1.232052
H    0.336171  -2.689998  1.667052
H    1.289051  -2.122768  0.296755
H    0.315920  -4.128514  -0.439884
H    -0.534638  -2.853014  -1.288605
H    -2.154265  -4.448620  -0.696853
H    -2.488229  -3.094549  0.370379
H    -2.477656  -4.927438  1.842841
H    -0.968585  -5.491063  1.285199
O    1.782570  0.382830  3.241101
H    2.135796  1.086046  1.336669
Cd    1.189739  -0.210372  5.434580
25
Lattice="100 0 0 0 100 0 0 0 100" Properties=species:S:1:pos:R:3
N    -0.690303  0.456303  0.362907
C    -0.370335  0.484438  1.854807
C    1.133911  0.790935  1.976562
O    1.570748  1.117232  3.117559
H    -1.519046  -0.123548  0.169249
H    -0.862229  1.397875  -0.016295
H    -0.932989  1.318195  2.295955
C    -0.731621  -0.844424  2.542499
C    -2.220022  -1.062077  2.864738
C    -3.170343  -1.297667  1.680323
C    -4.586096  -1.730363  2.137411
N    -4.598692  -3.011696  2.778230
H    -0.177485  -0.846666  3.491495
H    -0.322604  -1.681719  1.952034
H    -2.585958  -0.222120  3.475926
H    -2.267702  -1.947629  3.515926
H    -2.767235  -2.072324  1.004823
H    -3.325836  -0.380614  1.083882
H    -5.241860  -1.737062  1.241812
H    -5.005965  -0.989076  2.829624
H    -4.381866  -3.841982  2.232075
H    -5.244006  -3.172778  3.546265
O    1.852861  0.676734  0.938036
H    0.136208  0.078910  -0.135927
Cd    3.684952  1.284779  2.310992
25
Lattice="100 0 0 0 100 0 0 0 100" Properties=species:S:1:pos:R:3
N    1.110864  -0.931659  0.361433
C    0.457536  -0.703973  1.720439
C    1.537893  -0.977769  2.783945
O    1.301560  -0.591762  3.964592
H    0.403019  -1.130279  -0.360986
H    1.663652  -0.118978  0.054855
H    0.174589  0.355953  1.774095
C    -0.769021  -1.609269  1.922308
C    -2.059323  -1.188812  1.193485
C    -2.098832  -1.380622  -0.329901
C    -3.529432  -1.150525  -0.887018
N    -3.614254  -1.342175  -2.301434
H    -0.972804  -1.591384  3.001911
H    -0.497343  -2.651223  1.683325
H    -2.297745  -0.144684  1.449345
H    -2.864105  -1.792615  1.638701
H    -1.775391  -2.399993  -0.599376
H    -1.446218  -0.663804  -0.861753
H    -3.869928  -0.135167  -0.648524
H    -4.208124  -1.851977  -0.358038
H    -3.510925  -2.275680  -2.690337
H    -4.178371  -0.708384  -2.859394
O    2.586435  -1.593591  2.424950
H    1.769795  -1.726235  0.445250
Cd    3.278730  -1.441878  4.686511
25
Lattice="100 0 0 0 100 0 0 0 100" Properties=species:S:1:pos:R:3
N    0.544224  -0.606711  -0.020695
C    0.208843  -0.335642  1.442989
C    1.376117  -0.919713  2.262341
O    1.502274  -0.552418  3.465015
H    -0.303369  -0.716277  -0.594298
H    1.116968  0.140693  -0.436904
H    0.187085  0.752607  1.580403
C    -1.151968  -0.975616  1.791341
C    -1.703248  -0.617158  3.183258
C    -2.282277  0.802749  3.332715
C    -3.718466  0.968857  2.803903
N    -4.684377  0.259842  3.586768
H    -1.061132  -2.068751  1.697454
H    -1.868269  -0.652455  1.016242
H    -0.917119  -0.764578  3.935926
H    -2.485768  -1.351259  3.422415
H    -1.650734  1.556364  2.838022
H    -2.269178  1.078509  4.397451
H    -3.823754  0.649422  1.756055
H    -3.950564  2.058308  2.803989
H    -5.581009  0.017707  3.173677
H    -4.709142  0.407999  4.593477
O    2.136563  -1.755725  1.684836
H    1.108266  -1.478629  -0.055410
Cd    3.330628  -1.910328  3.720353
25
Lattice="100 0 0 0 100 0 0 0 100" Properties=species:S:1:pos:R:3
N    0.295770  0.866208  0.214867
C    -0.092011  0.454608  1.632807
C    1.090592  -0.338945  2.222831
O    0.927391  -0.872540  3.357068
H    -0.120613  1.769685  -0.046788
H    -0.015844  0.161311  -0.470103
H    -0.123049  1.389903  2.213244
C    -1.462196  -0.225125  1.710852
C    -1.635138  -1.624397  1.094971
C    -1.670836  -1.709206  -0.440219
C    -2.213827  -3.069251  -0.949617
N    -3.599876  -3.262067  -0.646966
H    -2.208228  0.472119  1.296000
H    -1.686396  -0.286909  2.785328
H    -2.596624  -2.003635  1.470725
H    -0.873822  -2.312521  1.495488
H    -0.665059  -1.611224  -0.889450
H    -2.298960  -0.905313  -0.859624
H    -1.641630  -3.898779  -0.514281
H    -2.045578  -3.106704  -2.046141
H    -4.293043  -2.667265  -1.094666
H    -3.932298  -4.194893  -0.420517
O    2.179488  -0.359406  1.571521
H    1.328636  0.924716  0.155506
Cd    3.112524  -1.496707  3.420196
25
Lattice="100 0 0 0 100 0 0 0 100" Properties=species:S:1:pos:R:3
N    -0.178813  0.867406  1.090553
C    -0.615617  0.044560  2.299070
C    0.626904  -0.160656  3.189156
O    0.507567  -0.924084  4.189601
H    0.093631  0.252427  0.308256
H    -0.928772  1.488951  0.760125
H    -1.276677  0.703265  2.883614
C    -1.383915  -1.224343  1.921826
C    -0.635128  -2.348962  1.182319
C    -0.378229  -2.133341  -0.318620
C    0.025903  -3.455015  -1.021796
N    0.238578  -3.293911  -2.426096
H    -2.281377  -0.924395  1.357325
H    -1.758521  -1.620605  2.876101
H    -1.259837  -3.247099  1.294736
H    0.306422  -2.587239  1.702042
H    0.444127  -1.419066  -0.513199
H    -1.283348  -1.737854  -0.807415
H    -0.785052  -4.190096  -0.831236
H    0.938693  -3.867223  -0.573140
H    0.983403  -3.811968  -2.882437
H    -0.544630  -3.054904  -3.028866
O    1.676694  0.494162  2.908472
H    0.652520  1.427547  1.354321
Cd    2.596359  -0.385572  4.904504
25
Lattice="100 0 0 0 100 0 0 0 100" Properties=species:S:1:pos:R:3
N    0.598667  -0.080800  0.163074
C    0.363067  0.022538  1.628685
C    1.678062  0.389863  2.341713
O    2.793999  0.078044  1.908880
H    -0.025524  -0.778870  -0.252616
H    0.397560  0.807775  -0.308472
H    -0.363840  0.830754  1.814319
C    -0.197077  -1.318781  2.172905
C    -0.627226  -1.313257  3.651100
C    -1.351026  -2.615081  4.023762
C    -1.774220  -2.623690  5.536841
N    -2.447988  -3.813994  5.919768
H    0.548048  -2.112498  2.001367
H    -1.072713  -1.558977  1.549125
H    -1.300441  -0.459488  3.836693
H    0.249395  -1.188574  4.305281
H    -0.703246  -3.484493  3.841316
H    -2.255697  -2.744359  3.412864
H    -2.436386  -1.763777  5.717960
H    -0.869877  -2.511341  6.153121
H    -1.942674  -4.626460  6.259328
H    -3.454471  -3.909903  5.826452
O    1.623816  1.018227  3.493363
H    0.717717  1.276728  3.753726
Cd    2.876183  -0.639995  -0.231467
25
Lattice="100 0 0 0 100 0 0 0 100" Properties=species:S:1:pos:R:3
N    -0.061600  0.415625  0.629732
C    0.169626  -0.040961  2.023386
C    1.658436  -0.382681  2.240842
O    2.435710  -0.676760  1.324816
H    -0.967881  0.086458  0.286010
H    -0.082221  1.438597  0.570936
H    -0.077236  0.787095  2.709360
C    -0.686138  -1.284886  2.375949
C    -2.184643  -0.980344  2.558365
C    -2.958601  -2.227844  3.002738
C    -4.484849  -1.917560  3.211833
N    -5.230905  -3.047332  3.641526
H    -0.292043  -1.722999  3.304865
H    -0.530695  -2.052637  1.599839
H    -2.622520  -0.593216  1.622702
H    -2.303260  -0.181841  3.307806
H    -2.555523  -2.611714  3.950795
H    -2.866307  -3.032679  2.259314
H    -4.901916  -1.555406  2.260255
H    -4.577502  -1.120365  3.964356
H    -5.331497  -3.275669  4.625707
H    -5.646456  -3.695093  2.979467
O    2.125969  -0.413701  3.466215
H    1.482505  -0.130819  4.145831
Cd    1.708380  -0.360651  -0.777288
25
Lattice="100 0 0 0 100 0 0 0 100" Properties=species:S:1:pos:R:3
N    0.426004  -0.077509  -0.027787
C    0.180475  0.020334  1.436586
C    1.521608  0.173208  2.177642
O    2.586109  -0.296815  1.755375
H    -0.302998  -0.640978  -0.476324
H    0.397624  0.846248  -0.473167
H    -0.426885  0.918892  1.636333
C    -0.573225  -1.241749  1.932013
C    -1.005690  -1.232737  3.407298
C    -1.882011  -2.453731  3.738683
C    -2.292508  -2.530795  5.221852
N    -3.233764  -1.528789  5.614760
H    0.050068  -2.128587  1.729767
H    -1.470158  -1.330207  1.298065
H    -1.570444  -0.312056  3.629864
H    -0.123600  -1.242796  4.066343
H    -1.339101  -3.380632  3.503788
H    -2.786482  -2.457370  3.110303
H    -1.420396  -2.476250  5.888322
H    -2.730772  -3.543279  5.380131
H    -3.271672  -1.239194  6.588952
H    -4.121475  -1.461808  5.120723
O    1.542610  0.781068  3.340185
H    0.679293  1.162831  3.594637
Cd    2.578603  -1.005683  -0.383335
25
Lattice="100 0 0 0 100 0 0 0 100" Properties=species:S:1:pos:R:3
N    0.490034  0.605821  1.002575
C    -0.224879  0.136877  2.216082
C    0.792024  -0.039215  3.358059
O    1.971457  -0.352709  3.150108
H    -0.109437  0.522343  0.175686
H    0.746089  1.596111  1.081558
H    -0.971761  0.889403  2.515746
C    -0.972058  -1.203726  1.954364
C    -0.115552  -2.454714  1.700687
C    -0.892063  -3.669097  1.179155
C    -1.906501  -4.266417  2.242870
N    -2.517543  -5.451980  1.770807
H    -1.654783  -1.027703  1.108034
H    -1.619896  -1.385091  2.824047
H    0.451092  -2.732612  2.602318
H    0.656416  -2.263779  0.896479
H    -0.184524  -4.466615  0.919615
H    -1.450991  -3.416478  0.267137
H    -2.686944  -3.522359  2.456057
H    -1.355086  -4.482648  3.168572
H    -2.064106  -6.354671  1.875211
H    -3.316042  -5.421000  1.144289
O    0.391440  0.071396  4.601902
H    -0.527699  0.392168  4.697110
Cd    2.434702  -0.714517  0.957648
25
Lattice="100 0 0 0 100 0 0 0 100" Properties=species:S:1:pos:R:3
N    0.488418  0.412507  0.133649
C    0.155916  -0.016591  1.516335
C    1.442591  -0.312416  2.312841
O    2.521333  -0.612908  1.785139
H    -0.221009  0.080657  -0.526152
H    0.506137  1.434270  0.053098
H    -0.364872  0.811178  2.027012
C    -0.738271  -1.282539  1.522415
C    -2.190740  -1.026904  1.085133
C    -3.024511  -2.317873  1.120499
C    -4.493624  -2.113517  0.697041
N    -5.271387  -1.383861  1.649420
H    -0.736301  -1.704284  2.538522
H    -0.264006  -2.049336  0.886581
H    -2.226379  -0.607484  0.064702
H    -2.646938  -0.270914  1.743294
H    -2.998265  -2.759648  2.129132
H    -2.590900  -3.070121  0.445797
H    -4.928154  -3.128924  0.552264
H    -4.569211  -1.611784  -0.277490
H    -6.071140  -0.843603  1.329379
H    -5.356919  -1.742372  2.598353
O    1.392502  -0.300897  3.622918
H    0.529972  -0.017804  3.986273
Cd    2.651825  -0.398276  -0.442027
25
Lattice="100 0 0 0 100 0 0 0 100" Properties=species:S:1:pos:R:3
N    0.073801  0.041388  -0.060122
C    0.129507  -0.114360  1.416604
C    1.555090  -0.494652  1.864469
O    2.382316  -1.043817  1.124122
H    -0.840958  -0.250310  -0.416401
H    0.194848  1.021127  -0.336738
H    -0.114438  0.855455  1.882563
C    -0.858296  -1.197136  1.918700
C    -2.340020  -0.792169  1.828847
C    -3.248255  -1.843946  2.487730
C    -4.737684  -1.442698  2.516169
N    -5.371774  -1.474736  1.233948
H    -0.612317  -1.422215  2.967381
H    -0.669688  -2.133684  1.366910
H    -2.655672  -0.648660  0.781879
H    -2.480600  0.178423  2.330930
H    -2.937910  -2.002016  3.530796
H    -3.141510  -2.817855  1.984595
H    -4.876703  -0.444708  2.953512
H    -5.245979  -2.153828  3.206285
H    -5.410186  -2.356394  0.726463
H    -6.158998  -0.855649  1.057193
O    1.907017  -0.279851  3.108422
H    1.233870  0.190870  3.639170
Cd    1.842223  -1.208640  -1.041375
25
Lattice="100 0 0 0 100 0 0 0 100" Properties=species:S:1:pos:R:3
N    0.316634  0.371912  0.118910
C    0.212349  0.004562  1.554509
C    1.612341  -0.254405  2.151172
O    2.669976  -0.049082  1.543492
H    0.113187  -0.436349  -0.478090
H    -0.372406  1.091025  -0.118360
H    -0.151782  0.901290  2.083756
C    -0.795086  -1.150247  1.820506
C    -0.394601  -2.539029  1.302018
C    -1.450423  -3.588890  1.680506
C    -1.069955  -5.018622  1.156493
N    -2.025755  -6.012780  1.497739
H    -1.759021  -0.838252  1.391329
H    -0.986993  -1.193885  2.906022
H    0.583828  -2.835296  1.714061
H    -0.278760  -2.527267  0.204543
H    -2.432059  -3.316057  1.267218
H    -1.561298  -3.643198  2.773079
H    -0.095121  -5.302171  1.578589
H    -0.980058  -4.971157  0.059737
H    -2.852904  -6.172941  0.931012
H    -1.942254  -6.563379  2.346595
O    1.699932  -0.683793  3.388841
H    0.831921  -0.810850  3.819587
Cd    2.534817  1.039232  -0.423391
25
Lattice="100 0 0 0 100 0 0 0 100" Properties=species:S:1:pos:R:3
N    0.984337  0.185361  0.041578
C    1.396250  -0.569723  1.252085
C    2.471250  -1.611979  0.890529
O    2.595732  -2.097943  -0.242000
H    0.008199  0.486255  0.123922
H    1.545115  1.034543  -0.083194
H    1.841695  0.131334  1.977262
C    0.189153  -1.310230  1.882514
C    -0.868687  -0.416392  2.555161
C    -0.432766  0.201108  3.891699
C    -1.569044  0.966345  4.602606
N    -2.615812  0.116367  5.079923
H    0.569149  -2.036514  2.616342
H    -0.284518  -1.916317  1.091635
H    -1.754361  -1.046741  2.722724
H    -1.213037  0.379386  1.871115
H    0.394975  0.914267  3.757557
H    -0.057582  -0.586955  4.564590
H    -2.010120  1.730548  3.947761
H    -1.110573  1.519982  5.452724
H    -2.393968  -0.628514  5.737181
H    -3.558979  0.486709  5.163767
O    3.263210  -2.062595  1.832691
H    3.146616  -1.619365  2.696379
Cd    1.328110  -1.201320  -1.856389
25
Lattice="100 0 0 0 100 0 0 0 100" Properties=species:S:1:pos:R:3
N    1.198071  0.280122  0.669263
C    0.526422  -0.057905  1.952910
C    1.569371  -0.313248  3.061552
O    2.784822  -0.121434  2.926159
H    1.224117  -0.537943  0.051108
H    0.673391  1.004899  0.171252
H    -0.005507  0.851751  2.279289
C    -0.514643  -1.201386  1.809518
C    0.040367  -2.600698  1.506772
C    -1.099060  -3.622214  1.339651
C    -0.616446  -5.052827  1.031835
N    0.020402  -5.696669  2.139718
H    -1.223056  -0.887451  1.027741
H    -1.126835  -1.228999  2.726907
H    0.718255  -2.933083  2.309241
H    0.640089  -2.591793  0.579648
H    -1.761224  -3.314932  0.517467
H    -1.725882  -3.640146  2.245382
H    0.066586  -5.075262  0.171393
H    -1.514596  -5.634323  0.721806
H    -0.498998  -5.811288  3.007909
H    0.702031  -6.429855  1.960643
O    1.151046  -0.724209  4.235174
H    0.181932  -0.843261  4.282049
Cd    3.448992  0.907760  1.045455
25
Lattice="100 0 0 0 100 0 0 0 100" Properties=species:S:1:pos:R:3
N    -0.367545  1.797951  0.392748
C    -0.312049  0.858641  1.541428
C    1.099496  0.854685  2.158570
O    2.120068  1.162888  1.528904
H    -0.670174  2.733190  0.683689
H    -1.045250  1.472517  -0.303419
H    -1.014993  1.201055  2.319119
C    -0.656874  -0.585208  1.095301
C    -2.131709  -0.838527  0.729674
C    -3.083208  -0.929428  1.929966
C    -4.517084  -1.317057  1.496321
N    -5.405088  -1.474228  2.601747
H    -0.357052  -1.281474  1.892483
H    -0.012401  -0.833517  0.235527
H    -2.154896  -1.788136  0.174858
H    -2.499775  -0.082394  0.014189
H    -3.144909  0.023489  2.478468
H    -2.707832  -1.685130  2.638257
H    -4.453582  -2.268759  0.921407
H    -4.941922  -0.570894  0.811615
H    -6.382235  -1.209977  2.515299
H    -5.196033  -2.143482  3.338365
O    1.250803  0.449853  3.396461
H    0.410312  0.253201  3.855435
Cd    1.817390  1.996133  -0.530927
25
Lattice="100 0 0 0 100 0 0 0 100" Properties=species:S:1:pos:R:3
N    0.274031  0.200148  0.206359
C    0.342903  -0.173369  1.642673
C    1.682719  -0.870339  1.948907
O    2.351251  -1.469548  1.096933
H    -0.693297  0.158919  -0.128645
H    0.591810  1.163268  0.055919
H    0.296356  0.745817  2.251016
C    -0.817984  -1.120348  2.041551
C    -2.196611  -0.435563  2.039157
C    -3.375785  -1.372438  2.350869
C    -3.468939  -1.825899  3.827427
N    -4.656164  -2.571255  4.083495
H    -0.595984  -1.524071  3.039906
H    -0.813715  -1.989216  1.361364
H    -2.400805  0.007107  1.050185
H    -2.189029  0.409213  2.746305
H    -3.343922  -2.266488  1.710501
H    -4.303126  -0.839928  2.094108
H    -3.450641  -0.912145  4.465258
H    -2.610658  -2.438526  4.134799
H    -4.657561  -3.344747  4.741320
H    -5.567654  -2.197366  3.831383
O    2.119875  -0.887789  3.185689
H    1.582014  -0.354981  3.804419
Cd    1.705524  -1.231520  -1.042015
25
Lattice="100 0 0 0 100 0 0 0 100" Properties=species:S:1:pos:R:3
N    -0.440296  -0.918153  -0.267816
C    0.184962  -0.472986  1.005876
C    1.602919  0.052408  0.724911
O    2.316447  -0.385134  -0.187290
H    -1.153632  -1.631513  -0.086220
H    -0.912500  -0.143611  -0.747100
H    -0.415509  0.347385  1.431248
C    0.249022  -1.669161  1.993556
C    0.826699  -1.421067  3.397330
C    -0.010273  -0.502635  4.301602
C    0.525857  -0.440474  5.750063
N    0.364967  -1.667173  6.467016
H    0.833929  -2.471824  1.513009
H    -0.782434  -2.044625  2.091042
H    1.865426  -1.059824  3.334484
H    0.898705  -2.408212  3.876893
H    -1.059350  -0.838991  4.320215
H    -0.038087  0.535788  3.931913
H    -0.022365  0.377236  6.268743
H    1.587742  -0.160215  5.771303
H    1.041997  -1.921724  7.181372
H    -0.569237  -2.043776  6.612677
O    2.117413  0.960791  1.519938
H    1.482306  1.294818  2.183611
Cd    1.285382  -1.729793  -1.672480
25
Lattice="100 0 0 0 100 0 0 0 100" Properties=species:S:1:pos:R:3
N    0.288186  0.771827  0.446905
C    0.101654  0.459846  1.888975
C    1.476711  0.306839  2.568202
O    2.486456  -0.083989  1.968593
H    0.306262  1.784906  0.287041
H    -0.493330  0.404444  -0.104365
H    -0.425864  1.300997  2.369235
C    -0.737800  -0.835064  2.059817
C    -1.141750  -1.149973  3.510571
C    -2.251233  -2.204013  3.661461
C    -1.788718  -3.670622  3.344982
N    -2.785357  -4.639081  3.644520
H    -0.187139  -1.676355  1.609077
H    -1.651607  -0.687420  1.461974
H    -1.530985  -0.230101  3.979887
H    -0.265404  -1.460864  4.100274
H    -3.114595  -1.960031  3.025700
H    -2.606385  -2.183456  4.700212
H    -0.893121  -3.886692  3.947751
H    -1.528220  -3.755869  2.279848
H    -3.504941  -4.888653  2.973062
H    -2.904787  -4.996145  4.588053
O    1.586023  0.546612  3.853331
H    0.765976  0.891764  4.258920
Cd    2.372176  -0.108639  -0.284762
25
Lattice="100 0 0 0 100 0 0 0 100" Properties=species:S:1:pos:R:3
N    0.452470  -0.864633  -0.407606
C    0.133185  -0.409050  0.971202
C    1.331158  -0.686753  1.894784
O    2.109186  -1.634423  1.726475
H    0.922397  -0.130179  -0.948088
H    -0.406358  -1.100629  -0.914900
H    -0.052242  0.677268  0.955784
C    -1.119968  -1.167447  1.484918
C    -1.645944  -0.833843  2.891468
C    -2.216287  0.581687  3.065613
C    -2.912707  0.744376  4.435704
N    -3.481085  2.040089  4.619921
H    -0.900240  -2.247466  1.443673
H    -1.918424  -0.979006  0.749306
H    -0.878452  -1.040085  3.653883
H    -2.444891  -1.563344  3.090744
H    -2.941694  0.793534  2.263948
H    -1.439183  1.361539  2.991358
H    -2.218300  0.546818  5.263946
H    -3.705749  -0.034897  4.507601
H    -4.151401  2.406637  3.948461
H    -3.530897  2.445733  5.550365
O    1.511002  0.071987  2.950715
H    0.889070  0.825082  2.990993
Cd    1.918066  -2.721767  -0.240172
25
Lattice="100 0 0 0 100 0 0 0 100" Properties=species:S:1:pos:R:3
N    0.189820  0.323928  0.190661
C    0.031474  0.234801  1.666557
C    1.408148  0.404517  2.339263
O    2.465470  0.039174  1.808743
H    -0.553815  -0.198144  -0.282800
H    0.120101  1.294290  -0.134782
H    -0.621657  1.055181  2.007955
C    -0.599901  -1.128529  2.051976
C    -0.853938  -1.335643  3.555041
C    -1.541840  -2.668092  3.904407
C    -3.048456  -2.725858  3.583735
N    -3.647960  -3.933960  4.045409
H    0.048227  -1.937008  1.673356
H    -1.547917  -1.190630  1.494957
H    -1.454342  -0.499730  3.952550
H    0.103303  -1.323427  4.095964
H    -1.410643  -2.835671  4.983487
H    -1.037732  -3.505945  3.399901
H    -3.261435  -2.630517  2.508814
H    -3.540754  -1.849747  4.069170
H    -3.461000  -4.277727  4.984295
H    -4.474400  -4.311087  3.590826
O    1.475949  0.909289  3.547421
H    0.612906  1.208483  3.896515
Cd    2.350789  -0.487126  -0.379446
25
Lattice="100 0 0 0 100 0 0 0 100" Properties=species:S:1:pos:R:3
N    -0.179718  0.048660  0.104905
C    0.323293  0.005478  1.502567
C    1.854743  -0.175964  1.518454
O    2.496521  -0.665721  0.580429
H    -1.103405  -0.388427  0.040278
H    -0.294745  1.015053  -0.217158
H    0.101267  0.972401  1.985372
C    -0.331397  -1.136556  2.321155
C    -1.829682  -0.908504  2.595003
C    -2.430499  -1.803074  3.690933
C    -2.560486  -3.316161  3.297683
N    -3.237085  -4.087535  4.282230
H    0.201955  -1.211650  3.280763
H    -0.149352  -2.092079  1.802359
H    -2.423458  -1.021426  1.671984
H    -1.976892  0.133085  2.922958
H    -3.435968  -1.429955  3.927320
H    -1.839583  -1.730439  4.615613
H    -1.561212  -3.748664  3.144515
H    -3.122788  -3.378208  2.352444
H    -4.251476  -4.103251  4.333311
H    -2.739268  -4.520696  5.053805
O    2.519263  0.154719  2.599634
H    1.972617  0.579928  3.290036
Cd    1.395005  -0.995486  -1.348481
25
Lattice="100 0 0 0 100 0 0 0 100" Properties=species:S:1:pos:R:3
N    -0.113565  0.517750  0.349009
C    -0.114253  0.034142  1.754567
C    1.322588  -0.000757  2.312865
O    2.332840  -0.072327  1.600836
H    -0.851132  0.055417  -0.190419
H    -0.309965  1.522919  0.303733
H    -0.690270  0.746175  2.369759
C    -0.743071  -1.376103  1.883716
C    -2.251504  -1.402815  1.569079
C    -2.986850  -2.657982  2.068255
C    -2.628972  -3.969519  1.331537
N    -3.452358  -5.056197  1.745957
H    -0.585357  -1.719889  2.917147
H    -0.178561  -2.076411  1.246365
H    -2.431413  -1.286810  0.486722
H    -2.730244  -0.536897  2.051804
H    -4.066039  -2.477421  1.955740
H    -2.808084  -2.801285  3.144315
H    -1.580480  -4.260823  1.480355
H    -2.758426  -3.793989  0.238449
H    -3.077626  -5.994414  1.845250
H    -4.465864  -4.975428  1.735362
O    1.496459  -0.009142  3.612416
H    0.671272  0.095539  4.126688
Cd    2.037863  0.179061  -0.608965
25
Lattice="100 0 0 0 100 0 0 0 100" Properties=species:S:1:pos:R:3
N    -0.222806  0.664226  0.683350
C    0.031661  0.266588  2.091645
C    1.547337  0.229640  2.380198
O    2.410102  0.082650  1.504921
H    -1.050714  0.187050  0.316388
H    -0.394716  1.671415  0.599997
H    -0.403497  1.029026  2.759275
C    -0.571900  -1.124499  2.414211
C    -2.048541  -1.123642  2.861648
C    -3.085554  -0.706262  1.815519
C    -4.546064  -0.973003  2.350456
N    -5.568605  -0.634920  1.425886
H    0.017932  -1.588427  3.217968
H    -0.427211  -1.777654  1.537341
H    -2.152568  -0.498758  3.762637
H    -2.261160  -2.152376  3.189308
H    -2.962418  -1.280786  0.883284
H    -3.027032  0.366377  1.571817
H    -4.684244  -0.395433  3.274901
H    -4.611646  -2.045593  2.591720
H    -5.922082  -1.314561  0.760021
H    -6.094920  0.228430  1.510116
O    1.954360  0.305834  3.623609
H    1.237320  0.452566  4.272332
Cd    1.712671  0.159193  -0.620851
25
Lattice="100 0 0 0 100 0 0 0 100" Properties=species:S:1:pos:R:3
N    0.880127  -0.527005  0.515904
C    0.678519  -0.705880  1.977789
C    1.788810  -1.597336  2.571823
O    2.445749  -2.411021  1.908618
H    1.399525  0.332493  0.308911
H    -0.019876  -0.456223  0.033234
H    0.758385  0.278271  2.468946
C    -0.698985  -1.343822  2.295805
C    -1.883337  -0.360954  2.407111
C    -2.305168  0.355369  1.122696
C    -3.600249  1.229761  1.306160
N    -4.778979  0.474389  1.560570
H    -0.623564  -1.884462  3.250345
H    -0.903458  -2.121414  1.540348
H    -1.662697  0.380076  3.191920
H    -2.731382  -0.952305  2.781385
H    -2.496682  -0.366279  0.311583
H    -1.536708  1.064710  0.772746
H    -3.721158  1.805551  0.372667
H    -3.439930  1.937739  2.129189
H    -5.303488  0.059660  0.796051
H    -5.271786  0.550342  2.444239
O    2.024398  -1.538079  3.859473
H    1.503382  -0.858208  4.331591
Cd    2.164766  -2.354398  -0.308826
25
Lattice="100 0 0 0 100 0 0 0 100" Properties=species:S:1:pos:R:3
N    0.293135  -0.056723  0.202006
C    0.121962  -0.072233  1.680344
C    1.503844  -0.024127  2.361641
O    2.527146  -0.501557  1.849937
H    -0.484248  -0.545069  -0.252840
H    0.292296  0.901699  -0.164160
H    -0.436550  0.829763  1.981214
C    -0.657561  -1.340709  2.117239
C    -0.941935  -1.451983  3.622443
C    -1.840702  -2.640562  4.020879
C    -3.339025  -2.471434  3.719036
N    -3.686068  -2.618304  2.330823
H    -0.103738  -2.232318  1.776716
H    -1.613746  -1.327391  1.567092
H    -1.406923  -0.519296  3.985577
H    0.001649  -1.573190  4.175943
H    -1.748173  -2.779720  5.106022
H    -1.468124  -3.573875  3.569624
H    -3.714012  -1.501172  4.074774
H    -3.875919  -3.238949  4.322302
H    -3.487267  -3.519640  1.898287
H    -4.577775  -2.227875  2.030889
O    1.612672  0.494256  3.559220
H    0.780401  0.878425  3.900274
Cd    2.376046  -1.050469  -0.315203
25
Lattice="100 0 0 0 100 0 0 0 100" Properties=species:S:1:pos:R:3
N    2.968401  0.512729  1.710231
C    1.871617  0.246850  2.681098
C    2.447601  -0.251474  4.026826
O    3.655950  -0.286610  4.291605
H    2.772249  1.360217  1.170555
H    3.043991  -0.254504  1.034337
H    1.417840  1.222966  2.921532
C    0.767998  -0.680716  2.109148
C    1.205607  -2.126424  1.819921
C    0.047896  -3.088977  1.500241
C    -0.661674  -2.834710  0.151088
N    -1.628439  -3.840159  -0.141673
H    0.373875  -0.187310  1.208657
H    -0.082275  -0.681842  2.812075
H    1.729468  -2.537589  2.697532
H    1.932777  -2.156617  0.990153
H    -0.704765  -3.058244  2.302328
H    0.452734  -4.111542  1.495929
H    0.115755  -2.813693  -0.647988
H    -1.165910  -1.859394  0.118151
H    -2.490377  -3.613048  -0.627971
H    -1.382471  -4.826000  -0.102368
O    1.615200  -0.626853  4.968574
H    0.675307  -0.568519  4.707127
Cd    5.066837  0.638691  2.815687
25
Lattice="100 0 0 0 100 0 0 0 100" Properties=species:S:1:pos:R:3
N    -0.477174  0.598971  0.534152
C    -0.290026  0.407689  1.995725
C    1.181089  0.651226  2.393261
O    2.130907  0.563479  1.604256
H    -1.166517  -0.063648  0.168135
H    -0.820765  1.540083  0.316940
H    -0.894846  1.159080  2.530563
C    -0.699763  -1.019770  2.443386
C    -2.197694  -1.217122  2.753087
C    -3.166799  -1.059793  1.580495
C    -4.612963  -1.596303  1.902548
N    -5.289647  -0.886265  2.934318
H    -0.132761  -1.284518  3.347490
H    -0.360897  -1.732536  1.672961
H    -2.493421  -0.546274  3.574545
H    -2.283209  -2.238082  3.156321
H    -2.832189  -1.646908  0.708419
H    -3.273969  -0.008845  1.267469
H    -4.527921  -2.654206  2.185141
H    -5.187449  -1.528441  0.965106
H    -5.883702  -0.093778  2.710059
H    -5.459864  -1.318151  3.836723
O    1.459376  0.918489  3.645724
H    0.673497  1.006606  4.221072
Cd    1.622668  0.330612  -0.561611
25
Lattice="100 0 0 0 100 0 0 0 100" Properties=species:S:1:pos:R:3
N    0.502143  0.760423  -0.151817
C    0.885366  0.287832  1.209858
C    2.350733  -0.201399  1.198731
O    3.146832  0.028603  0.276268
H    0.010387  0.016152  -0.659730
H    -0.151558  1.546660  -0.088958
H    0.892282  1.179369  1.859918
C    -0.133970  -0.754332  1.764236
C    -0.549003  -0.615938  3.247059
C    0.477144  -1.031168  4.302005
C    -0.145123  -1.191010  5.739270
N    -0.616438  0.027486  6.306498
H    0.217846  -1.774781  1.545953
H    -1.057753  -0.629187  1.180228
H    -1.438545  -1.254747  3.356734
H    -0.893108  0.411183  3.444299
H    1.295721  -0.294987  4.402628
H    0.906066  -2.023208  4.071407
H    0.649611  -1.623757  6.371471
H    -0.969600  -1.912392  5.683840
H    -1.593939  0.128800  6.560030
H    0.024512  0.634516  6.809235
O    2.804556  -0.867944  2.227296
H    2.130332  -1.020519  2.929191
Cd    2.418431  1.269604  -1.433871
25
Lattice="100 0 0 0 100 0 0 0 100" Properties=species:S:1:pos:R:3
N    0.351680  1.394249  0.882273
C    0.400714  0.435350  2.023981
C    1.861566  0.020857  2.303107
O    2.848766  0.598072  1.825157
H    0.080721  0.906644  0.020346
H    -0.362093  2.110545  1.043648
H    0.098650  0.998985  2.922782
C    -0.578370  -0.751133  1.788356
C    -1.004454  -1.619984  2.991370
C    -1.711839  -0.882692  4.137210
C    -2.275262  -1.841674  5.210182
N    -3.345827  -2.662695  4.731475
H    -0.163306  -1.400946  1.001952
H    -1.495806  -0.306999  1.373611
H    -0.175006  -2.237983  3.390493
H    -1.687029  -2.379328  2.580106
H    -2.534190  -0.269468  3.734980
H    -1.034540  -0.188693  4.658622
H    -2.622335  -1.215463  6.060996
H    -1.488238  -2.494028  5.612535
H    -3.474913  -3.590627  5.126274
H    -4.202231  -2.222366  4.402144
O    2.084866  -0.966116  3.132869
H    1.255540  -1.408595  3.417631
Cd    2.480317  2.343155  0.487378
25
Lattice="100 0 0 0 100 0 0 0 100" Properties=species:S:1:pos:R:3
N    0.972928  0.231675  0.539085
C    0.746048  -0.363122  1.888149
C    2.016944  -1.103023  2.358597
O    3.123116  -0.996565  1.811036
H    0.550252  -0.360371  -0.185382
H    0.515598  1.144925  0.466249
H    0.641590  0.479490  2.592275
C    -0.549251  -1.224306  1.894949
C    -1.202659  -1.594771  3.245189
C    -1.646712  -0.418469  4.123796
C    -2.481666  -0.900106  5.337177
N    -2.938872  0.176355  6.155069
H    -0.362599  -2.146726  1.322929
H    -1.296020  -0.650564  1.325826
H    -0.591088  -2.306509  3.834810
H    -2.080983  -2.203459  2.980020
H    -2.253329  0.279240  3.525146
H    -0.790298  0.153893  4.513254
H    -1.903234  -1.591527  5.964172
H    -3.348157  -1.478169  4.946242
H    -3.551658  0.889858  5.768809
H    -2.976416  0.069396  7.164536
O    1.945420  -1.851308  3.430641
H    1.026857  -1.934528  3.766703
Cd    3.284616  0.358832  0.044077
25
Lattice="100 0 0 0 100 0 0 0 100" Properties=species:S:1:pos:R:3
N    0.583804  -0.075098  0.080492
C    0.352200  -0.124337  1.548734
C    1.625642  -0.627664  2.252250
O    2.415164  -1.425443  1.728556
H    -0.300140  -0.184552  -0.426373
H    0.981391  0.825180  -0.209209
H    0.138876  0.894679  1.910753
C    -0.841502  -1.070506  1.853468
C    -1.241942  -1.246273  3.328467
C    -1.908037  -0.031611  4.007206
C    -3.415577  0.113992  3.717977
N    -4.195788  -0.923980  4.317445
H    -0.601523  -2.061264  1.433271
H    -1.696331  -0.684572  1.274812
H    -0.373559  -1.572085  3.919746
H    -1.937310  -2.097047  3.372096
H    -1.428277  0.919089  3.723577
H    -1.771592  -0.112901  5.095761
H    -3.637589  0.136441  2.640861
H    -3.735767  1.107170  4.107148
H    -4.101167  -1.105591  5.314796
H    -5.107591  -1.152557  3.930059
O    1.872180  -0.247591  3.482760
H    1.234687  0.411086  3.822480
Cd    2.130782  -1.785062  -0.471779
25
Lattice="100 0 0 0 100 0 0 0 100" Properties=species:S:1:pos:R:3
N    0.484265  -0.507327  0.171494
C    0.351123  -0.410774  1.649084
C    1.746452  -0.496000  2.294492
O    2.676621  -1.149873  1.804311
H    -0.374549  -0.882152  -0.243353
H    0.642637  0.412147  -0.254917
H    -0.089318  0.566380  1.906818
C    -0.550468  -1.565798  2.163107
C    -0.805063  -1.641457  3.679514
C    -1.706631  -0.552003  4.289944
C    -3.213519  -0.807386  4.077021
N    -4.029971  0.163899  4.730165
H    -0.095624  -2.516483  1.838675
H    -1.505722  -1.477432  1.621510
H    0.151956  -1.669340  4.220648
H    -1.252193  -2.627014  3.875957
H    -1.471022  0.453831  3.903201
H    -1.512501  -0.514458  5.371928
H    -3.440538  -1.825725  4.470348
H    -3.491699  -0.829841  3.013270
H    -4.966500  0.356353  4.385709
H    -3.876399  0.378685  5.712852
O    1.959662  0.099200  3.443581
H    1.198789  0.628320  3.754536
Cd    2.363190  -1.881212  -0.301130
25
Lattice="100 0 0 0 100 0 0 0 100" Properties=species:S:1:pos:R:3
N    1.783476  0.780810  1.584963
C    1.196604  -0.216929  2.499934
C    2.290324  -1.142209  3.046975
O    3.378406  -1.323387  2.472382
H    1.095407  1.093421  0.891494
H    2.117073  1.614203  2.081845
H    0.681297  0.317028  3.360119
C    0.089598  -1.013970  1.771541
C    -0.672877  -2.086919  2.576367
C    -1.291603  -1.710951  3.940029
C    -1.968944  -0.335419  4.042327
N    -1.002955  0.726362  4.346242
H    0.516394  -1.496902  0.875950
H    -0.624321  -0.257448  1.408561
H    -0.041797  -2.978393  2.708319
H    -1.487279  -2.415539  1.915591
H    -0.567909  -1.791472  4.776855
H    -2.031827  -2.485619  4.180069
H    -2.740012  -0.376326  4.832389
H    -2.493836  -0.080332  3.112007
H    -1.334539  1.661774  4.103386
H    -0.714919  0.730947  5.327435
O    2.068395  -1.817312  4.141147
H    1.177785  -1.645425  4.518603
Cd    3.663276  -0.176556  0.586274
25
Lattice="100 0 0 0 100 0 0 0 100" Properties=species:S:1:pos:R:3
N    -0.859996  -0.070749  0.097000
C    -0.222585  0.130030  1.354631
C    1.335577  -0.144385  1.248908
O    2.117302  0.807988  1.254954
H    -0.738066  0.637856  -0.622008
H    -0.935846  -1.015185  -0.272415
H    -0.279225  1.194200  1.615277
C    -0.816413  -0.726661  2.483504
C    -2.211965  -0.247731  2.953209
C    -3.357100  -0.538849  1.989871
C    -4.760184  -0.220257  2.697283
N    -5.876455  -0.527828  1.898221
H    -0.140383  -0.697208  3.351065
H    -0.873761  -1.783571  2.164938
H    -2.170683  0.827171  3.187014
H    -2.390985  -0.756846  3.912656
H    -3.368927  -1.596070  1.688206
H    -3.315054  0.078611  1.083467
H    -4.763186  0.849045  2.949859
H    -4.794363  -0.822825  3.616444
H    -6.286115  -1.457541  1.892659
H    -6.278524  0.149306  1.256403
O    1.798157  -1.371600  1.104122
H    1.108325  -2.061255  1.176434
Cd    4.448648  0.686781  0.995246
25
Lattice="100 0 0 0 100 0 0 0 100" Properties=species:S:1:pos:R:3
N    0.872338  -0.520604  0.048026
C    0.993973  -0.511590  1.467673
C    2.074435  -1.564994  1.951311
O    3.167137  -1.164860  2.355684
H    0.459552  -1.330325  -0.408504
H    1.601875  -0.072539  -0.500962
H    1.416048  0.451936  1.779230
C    -0.337971  -0.765636  2.192181
C    -1.328122  0.421548  2.080462
C    -1.940332  0.617780  0.701795
C    -3.036139  1.786418  0.643036
N    -4.260458  1.459284  1.257168
H    -0.137688  -0.948220  3.258164
H    -0.814472  -1.682192  1.798839
H    -0.823848  1.343351  2.409409
H    -2.113283  0.219570  2.823620
H    -2.414147  -0.302919  0.331872
H    -1.188388  0.932620  -0.038268
H    -3.204945  1.986128  -0.423284
H    -2.596947  2.672405  1.123134
H    -4.442671  1.651319  2.237449
H    -5.008896  1.010259  0.737162
O    1.834810  -2.860707  1.881775
H    0.920312  -3.076155  1.610005
Cd    4.993684  -2.504010  2.990739
25
Lattice="100 0 0 0 100 0 0 0 100" Properties=species:S:1:pos:R:3
N    1.176661  -1.028972  0.567475
C    0.687171  -0.503711  1.796622
C    1.482415  -1.117123  3.022339
O    2.331165  -0.431579  3.594718
H    1.009837  -2.007217  0.345366
H    2.057836  -0.672835  0.206333
H    0.921306  0.567091  1.843804
C    -0.821675  -0.730949  1.995698
C    -1.704636  0.148431  1.081289
C    -1.668173  -0.207079  -0.397094
C    -2.870878  0.451431  -1.226461
N    -2.855636  1.857969  -1.288075
H    -1.084612  -0.511544  3.041133
H    -1.063355  -1.796362  1.824897
H    -1.450153  1.209514  1.230114
H    -2.729914  0.029198  1.467572
H    -1.788755  -1.289484  -0.553933
H    -0.738646  0.107883  -0.888238
H    -3.807427  0.110606  -0.764476
H    -2.779422  0.032305  -2.239451
H    -2.350482  2.349540  -2.019656
H    -3.434645  2.427267  -0.678829
O    1.284171  -2.366030  3.398717
H    0.545485  -2.803606  2.929625
Cd    3.738237  -1.154719  5.334534
25
Lattice="100 0 0 0 100 0 0 0 100" Properties=species:S:1:pos:R:3
N    0.403870  0.402951  0.873441
C    -0.269499  0.262761  2.106079
C    0.705901  -0.417111  3.169300
O    1.204802  0.290860  4.045555
H    0.649318  -0.403088  0.308064
H    0.968827  1.230009  0.708292
H    -0.444745  1.257888  2.529055
C    -1.621030  -0.501378  2.055914
C    -1.690181  -1.806729  1.270117
C    -3.135118  -2.330146  1.094606
C    -3.977363  -1.473928  0.131985
N    -4.290381  -0.168575  0.642664
H    -2.319239  0.223385  1.582990
H    -1.984030  -0.643775  3.085142
H    -1.155263  -2.630144  1.784301
H    -1.231535  -1.699030  0.274575
H    -3.637191  -2.402089  2.071496
H    -3.100974  -3.349253  0.688541
H    -4.916225  -2.042544  -0.052332
H    -3.485263  -1.363254  -0.843356
H    -4.473929  0.574065  -0.029969
H    -4.885809  -0.115921  1.468651
O    1.030886  -1.688784  3.075133
H    0.519955  -2.166510  2.386587
Cd    2.764701  -0.410435  5.633788
