# Supplementary material for: Mapping and classifying molecules from a high-throughput structural database
Source: J Cheminform. 2017 Feb 2;9:6. doi: 10.1186/s13321-017-0192-4 (PMC5289135; doi:10.1186/s13321-017-0192-4)
Supplement: Supplementary file 1 — Additional file 1. Supplementary file contains dissimilarity matrix data for all the oligopeptides available in the database including the one discussed in this paper. [file 13321_2017_192_MOESM1_ESM.tar › SI/lys.uncapped/COLVAR-OOS-Ba-0.19-1-4]

#! FIELDS CV1 CV2 Energy
-1.020000000000e-01 2.800000000000e-01	-238664.761451
-2.280000000000e-01 -2.340000000000e-01	-238664.739831
-1.100000000000e-01 2.780000000000e-01	-238664.732682
-9.800000000000e-02 2.820000000000e-01	-238664.725726
-2.220000000000e-01 -2.300000000000e-01	-238664.725451
-7.000000000000e-02 2.640000000000e-01	-238664.711359
-1.140000000000e-01 2.780000000000e-01	-238664.699952
-1.100000000000e-01 2.780000000000e-01	-238664.694871
-1.100000000000e-01 2.700000000000e-01	-238664.680972
-1.120000000000e-01 2.800000000000e-01	-238664.655931
-8.000000000000e-02 2.600000000000e-01	-238664.640193
-1.020000000000e-01 2.740000000000e-01	-238664.636359
-8.800000000000e-02 2.540000000000e-01	-238664.635403
-7.600000000000e-02 2.620000000000e-01	-238664.633596
-8.400000000000e-02 2.580000000000e-01	-238664.624958
-8.600000000000e-02 2.600000000000e-01	-238664.621973
-2.140000000000e-01 -2.260000000000e-01	-238664.619858
-2.080000000000e-01 -2.300000000000e-01	-238664.617775
-8.000000000000e-02 2.580000000000e-01	-238664.61733
-1.080000000000e-01 2.760000000000e-01	-238664.612758
-8.000000000000e-02 2.600000000000e-01	-238664.612461
-2.140000000000e-01 -2.260000000000e-01	-238664.555189
-1.080000000000e-01 2.720000000000e-01	-238664.53225
-1.080000000000e-01 2.740000000000e-01	-238664.511935
-1.140000000000e-01 2.840000000000e-01	-238664.48763
-8.400000000000e-02 2.600000000000e-01	-238664.484621
-8.400000000000e-02 2.600000000000e-01	-238664.467962
-5.600000000000e-02 -2.820000000000e-01	-238664.459364
-5.200000000000e-02 -2.880000000000e-01	-238664.454179
-5.200000000000e-02 -2.860000000000e-01	-238664.450712
-8.800000000000e-02 -2.780000000000e-01	-238664.441075
-5.400000000000e-02 -2.840000000000e-01	-238664.430708
-9.200000000000e-02 -2.780000000000e-01	-238664.430205
-1.060000000000e-01 2.800000000000e-01	-238664.429709
-5.800000000000e-02 -2.860000000000e-01	-238664.418916
-1.020000000000e-01 -2.720000000000e-01	-238664.418746
-8.800000000000e-02 -2.760000000000e-01	-238664.418481
-9.000000000000e-02 -2.760000000000e-01	-238664.413159
-8.600000000000e-02 -2.800000000000e-01	-238664.410864
-1.260000000000e-01 2.760000000000e-01	-238664.40049
-1.960000000000e-01 -2.460000000000e-01	-238664.396307
-1.780000000000e-01 -2.560000000000e-01	-238664.367496
-5.200000000000e-02 -2.840000000000e-01	-238664.357703
-7.000000000000e-02 2.720000000000e-01	-238664.347969
-1.120000000000e-01 -2.720000000000e-01	-238664.340917
-1.140000000000e-01 -2.720000000000e-01	-238664.336194
-6.200000000000e-02 -2.820000000000e-01	-238664.335578
-2.020000000000e-01 -2.400000000000e-01	-238664.329366
-1.160000000000e-01 -2.720000000000e-01	-238664.325421
-8.200000000000e-02 2.640000000000e-01	-238664.325143
-1.940000000000e-01 -2.400000000000e-01	-238664.316182
-7.800000000000e-02 2.640000000000e-01	-238664.313412
-8.200000000000e-02 2.620000000000e-01	-238664.310079
-1.820000000000e-01 -2.520000000000e-01	-238664.30922
-2.000000000000e-01 -2.400000000000e-01	-238664.309093
-2.000000000000e-01 -2.380000000000e-01	-238664.302828
-7.800000000000e-02 2.640000000000e-01	-238664.297606
-1.720000000000e-01 -2.580000000000e-01	-238664.297523
-6.800000000000e-02 2.680000000000e-01	-238664.293771
-6.000000000000e-02 -2.840000000000e-01	-238664.291237
-1.060000000000e-01 2.740000000000e-01	-238664.29035
-2.200000000000e-01 -2.260000000000e-01	-238664.287929
-2.040000000000e-01 -2.340000000000e-01	-238664.287804
-2.020000000000e-01 -2.400000000000e-01	-238664.283546
-8.800000000000e-02 -2.780000000000e-01	-238664.279403
-1.060000000000e-01 -2.740000000000e-01	-238664.278827
-1.860000000000e-01 -2.460000000000e-01	-238664.273809
-1.880000000000e-01 -2.440000000000e-01	-238664.272704
-1.140000000000e-01 -2.720000000000e-01	-238664.266267
-4.800000000000e-02 -1.100000000000e-01	-238664.25662
-1.980000000000e-01 -2.360000000000e-01	-238664.246903
-1.240000000000e-01 -2.720000000000e-01	-238664.242808
-1.720000000000e-01 -2.540000000000e-01	-238664.236149
-4.400000000000e-02 -1.080000000000e-01	-238664.231422
-2.020000000000e-01 -2.340000000000e-01	-238664.227997
-8.600000000000e-02 2.640000000000e-01	-238664.226195
-1.440000000000e-01 -2.700000000000e-01	-238664.224613
-1.680000000000e-01 -2.560000000000e-01	-238664.223134
-1.240000000000e-01 -2.700000000000e-01	-238664.220341
-1.100000000000e-01 -2.740000000000e-01	-238664.212032
-1.300000000000e-01 -2.680000000000e-01	-238664.206736
-2.080000000000e-01 -2.320000000000e-01	-238664.206096
-1.200000000000e-01 2.720000000000e-01	-238664.205773
-1.860000000000e-01 -2.460000000000e-01	-238664.199064
-2.040000000000e-01 -2.320000000000e-01	-238664.197137
-9.000000000000e-02 2.640000000000e-01	-238664.191819
-1.060000000000e-01 -2.760000000000e-01	-238664.183704
-1.980000000000e-01 -2.420000000000e-01	-238664.183226
-8.600000000000e-02 2.640000000000e-01	-238664.164707
-8.800000000000e-02 2.640000000000e-01	-238664.143243
-9.400000000000e-02 -2.780000000000e-01	-238664.142631
-1.820000000000e-01 -2.460000000000e-01	-238664.139257
-3.800000000000e-02 1.760000000000e-01	-238664.136527
-2.080000000000e-01 -2.320000000000e-01	-238664.131889
-8.600000000000e-02 2.660000000000e-01	-238664.127578
-2.040000000000e-01 -2.360000000000e-01	-238664.104971
-9.600000000000e-02 2.680000000000e-01	-238664.056774
1.600000000000e-02 -1.980000000000e-01	-238663.994532
-2.800000000000e-02 -1.140000000000e-01	-238663.992004
-9.200000000000e-02 2.580000000000e-01	-238663.731574
-1.280000000000e-01 -2.600000000000e-01	-238663.713022
-1.940000000000e-01 -2.260000000000e-01	-238663.70833
-1.180000000000e-01 -2.660000000000e-01	-238663.704392
-1.160000000000e-01 -2.720000000000e-01	-238663.700998
-1.160000000000e-01 -2.660000000000e-01	-238663.691487
-1.560000000000e-01 -2.600000000000e-01	-238663.662563
-1.160000000000e-01 -2.700000000000e-01	-238663.660301
-1.920000000000e-01 -2.400000000000e-01	-238663.638868
-1.260000000000e-01 -2.600000000000e-01	-238663.621493
-8.600000000000e-02 2.620000000000e-01	-238663.615829
-1.460000000000e-01 -2.580000000000e-01	-238663.612812
-1.120000000000e-01 -2.680000000000e-01	-238663.568371
-1.380000000000e-01 -2.560000000000e-01	-238663.544503
-1.180000000000e-01 -2.620000000000e-01	-238663.541126
-1.240000000000e-01 -2.580000000000e-01	-238663.534634
-1.480000000000e-01 -2.500000000000e-01	-238663.525171
-1.840000000000e-01 -1.860000000000e-01	-238663.516308
-1.500000000000e-01 -2.520000000000e-01	-238663.507526
-1.820000000000e-01 -1.800000000000e-01	-238663.493565
-6.200000000000e-02 2.120000000000e-01	-238663.485121
-1.800000000000e-01 -1.860000000000e-01	-238663.464625
-8.400000000000e-02 2.540000000000e-01	-238663.447145
-8.600000000000e-02 2.540000000000e-01	-238663.431961
-2.000000000000e-03 -2.240000000000e-01	-238663.429825
-1.280000000000e-01 -2.300000000000e-01	-238663.422995
-1.920000000000e-01 -2.140000000000e-01	-238663.322452
-1.780000000000e-01 -1.920000000000e-01	-238663.293509
-1.860000000000e-01 -2.120000000000e-01	-238663.2694
-1.420000000000e-01 -1.760000000000e-01	-238663.155027
-1.320000000000e-01 -2.220000000000e-01	-238663.138157
-1.120000000000e-01 -2.360000000000e-01	-238663.072803
-1.140000000000e-01 -2.360000000000e-01	-238663.0567
-6.000000000000e-02 -2.140000000000e-01	-238663.055284
-1.080000000000e-01 -1.940000000000e-01	-238663.052003
-1.040000000000e-01 -2.440000000000e-01	-238663.049157
-2.400000000000e-02 -2.020000000000e-01	-238663.039373
-2.400000000000e-02 -1.980000000000e-01	-238663.030016
-1.180000000000e-01 -2.340000000000e-01	-238663.027859
-1.000000000000e-01 -2.480000000000e-01	-238663.025687
-1.260000000000e-01 -2.340000000000e-01	-238663.024757
-1.160000000000e-01 -1.880000000000e-01	-238663.01316
-9.800000000000e-02 -2.440000000000e-01	-238663.001211
-6.000000000000e-03 -2.100000000000e-01	-238662.990424
-1.120000000000e-01 -1.960000000000e-01	-238662.989517
-1.240000000000e-01 -1.860000000000e-01	-238662.953736
-1.180000000000e-01 -2.380000000000e-01	-238662.945948
-1.600000000000e-02 -2.140000000000e-01	-238662.945489
-4.000000000000e-02 -2.020000000000e-01	-238662.942518
-3.800000000000e-02 -2.160000000000e-01	-238662.93464
-1.400000000000e-02 -2.020000000000e-01	-238662.924552
-2.600000000000e-02 -2.180000000000e-01	-238662.914586
-1.160000000000e-01 -1.860000000000e-01	-238662.90271
-1.160000000000e-01 -2.260000000000e-01	-238662.901811
-6.800000000000e-02 -2.120000000000e-01	-238662.882659
-8.200000000000e-02 -2.100000000000e-01	-238662.881199
-3.000000000000e-02 -1.900000000000e-01	-238662.876456
-8.600000000000e-02 -2.080000000000e-01	-238662.876399
-1.200000000000e-01 -2.240000000000e-01	-238662.872302
-1.180000000000e-01 -1.760000000000e-01	-238662.86834
-1.000000000000e-01 -2.020000000000e-01	-238662.867965
-1.200000000000e-01 -2.260000000000e-01	-238662.863806
-7.000000000000e-02 -2.080000000000e-01	-238662.860949
-3.600000000000e-02 -1.960000000000e-01	-238662.853725
-1.120000000000e-01 -1.900000000000e-01	-238662.844613
-1.140000000000e-01 -1.900000000000e-01	-238662.840001
-1.900000000000e-01 -2.060000000000e-01	-238662.584766
-1.900000000000e-01 -2.000000000000e-01	-238662.512515
