# Supplementary material for: Mapping and classifying molecules from a high-throughput structural database
Source: J Cheminform. 2017 Feb 2;9:6. doi: 10.1186/s13321-017-0192-4 (PMC5289135; doi:10.1186/s13321-017-0192-4)
Supplement: Supplementary file 1 — Additional file 1. Supplementary file contains dissimilarity matrix data for all the oligopeptides available in the database including the one discussed in this paper. [file 13321_2017_192_MOESM1_ESM.tar › SI/lys.uncapped/traj.lys.uncapped.Pb.xyz]

25
Lattice="100 0 0 0 100 0 0 0 100" Properties=species:S:1:pos:R:3
N    0.518074  -0.842690  0.323311
C    0.250462  -0.150287  1.655435
C    1.304001  -0.638951  2.647964
O    1.365378  -0.064121  3.776252
H    -0.352538  -1.036309  -0.190551
H    1.124330  -0.278644  -0.288463
H    0.388503  0.927101  1.496110
C    -1.185311  -0.395432  2.167008
C    -1.664802  -1.845777  2.384151
C    -0.867389  -2.757321  3.337860
C    -0.713686  -2.244091  4.775558
N    0.554002  -2.763122  5.399278
H    -1.872859  0.100326  1.464712
H    -1.262348  0.191328  3.093072
H    -1.746442  -2.370751  1.418619
H    -2.704151  -1.768158  2.735241
H    0.127541  -2.960591  2.916233
H    -1.371589  -3.733878  3.357682
H    -1.566617  -2.557758  5.393351
H    -0.663820  -1.150464  4.825980
H    0.506842  -2.614851  6.415243
H    0.592809  -3.784133  5.288645
O    2.021441  -1.650371  2.351481
H    1.016368  -1.732326  0.511055
Pb    2.734802  -1.748728  4.683774
25
Lattice="100 0 0 0 100 0 0 0 100" Properties=species:S:1:pos:R:3
N    -0.876773  0.677448  0.037538
C    -0.565093  0.113823  1.391644
C    0.941970  0.319897  1.709967
O    1.507588  1.409648  1.214610
H    -0.706631  -0.035089  -0.683241
H    -1.874594  0.901319  -0.032309
H    -1.105458  0.750006  2.113209
C    -1.006580  -1.348051  1.570081
C    -1.194479  -1.728176  3.056809
C    -0.923638  -3.202684  3.397482
C    0.499691  -3.707574  3.171275
N    1.531172  -2.849582  3.880155
H    -0.263743  -1.994309  1.078483
H    -1.955658  -1.507402  1.038834
H    -2.226989  -1.500347  3.354363
H    -0.568984  -1.082744  3.691295
H    -1.581110  -3.860065  2.809046
H    -1.205238  -3.375658  4.447509
H    0.792876  -3.704054  2.114377
H    0.612701  -4.730841  3.547198
H    1.313100  -2.743937  4.879595
H    2.469444  -3.264511  3.814245
O    1.564353  -0.462638  2.411462
H    1.566782  -1.899639  3.436042
Pb    0.646248  2.614199  -0.346971
25
Lattice="100 0 0 0 100 0 0 0 100" Properties=species:S:1:pos:R:3
N    -0.177835  -1.017132  -0.708724
C    -0.357670  -0.395922  0.671682
C    0.997010  -0.410495  1.369923
O    1.882608  -1.240676  0.979544
H    0.211470  -0.343292  -1.383875
H    0.493125  -1.801913  -0.644854
H    -0.698193  0.636046  0.521064
C    -1.385568  -1.176909  1.516892
C    -0.979383  -2.612708  1.941733
C    -0.915454  -2.852716  3.463662
C    0.142976  -2.095628  4.265901
N    1.569934  -2.506574  3.937103
H    -2.337293  -1.184345  0.964772
H    -1.578124  -0.543909  2.394532
H    -0.022428  -2.906116  1.477616
H    -1.711654  -3.323130  1.538004
H    -0.801220  -3.933116  3.643623
H    -1.888771  -2.590673  3.906243
H    -0.013132  -2.286965  5.334173
H    0.055369  -1.011427  4.123102
H    1.998542  -2.908298  4.777246
H    1.553987  -3.278612  3.260878
O    1.145983  0.321805  2.393714
H    -1.071387  -1.360667  -1.088509
Pb    3.122110  -0.795629  3.026555
25
Lattice="100 0 0 0 100 0 0 0 100" Properties=species:S:1:pos:R:3
N    -0.227790  -0.132801  -0.106042
C    -0.018975  -0.275940  1.395491
C    1.062289  -1.328735  1.621042
O    1.837431  -1.201030  2.613908
H    -1.123222  0.333039  -0.315838
H    0.521556  0.413032  -0.556406
H    0.314131  0.696204  1.778444
C    -1.343990  -0.725811  2.049596
C    -1.235993  -1.059421  3.561507
C    -1.613374  -2.506685  3.932224
C    -0.749828  -3.639534  3.375441
N    0.653341  -3.685356  3.954721
H    -1.721548  -1.598479  1.492567
H    -2.073704  0.083454  1.901481
H    -1.914529  -0.395777  4.110573
H    -0.234340  -0.803866  3.937985
H    -2.642207  -2.706299  3.594462
H    -1.654178  -2.589014  5.029539
H    -0.670456  -3.581113  2.281624
H    -1.224943  -4.601630  3.600459
H    0.765460  -2.918844  4.628509
H    0.757327  -4.541937  4.507651
O    1.068714  -2.357495  0.865579
H    -0.234416  -1.073221  -0.537816
Pb    2.575416  -3.451024  2.411952
25
Lattice="100 0 0 0 100 0 0 0 100" Properties=species:S:1:pos:R:3
N    0.316533  0.006563  -0.072154
C    -0.215180  0.050664  1.357546
C    0.350204  -1.171448  2.086893
O    0.295617  -2.299744  1.493646
H    -0.191025  0.670809  -0.675620
H    1.319457  0.237941  -0.126646
H    0.160921  0.972122  1.818730
C    -1.757109  0.016077  1.296621
C    -2.529440  0.160486  2.625653
C    -2.321575  -0.897011  3.727443
C    -2.510530  -2.356790  3.293171
N    -1.644990  -3.283579  4.105686
H    -2.058092  -0.903596  0.769839
H    -2.072632  0.857108  0.658304
H    -3.591866  0.190964  2.344444
H    -2.315038  1.146040  3.062582
H    -3.030393  -0.667896  4.535182
H    -1.325902  -0.769801  4.171138
H    -2.242983  -2.521630  2.242332
H    -3.558860  -2.666429  3.405131
H    -1.999573  -4.242906  4.007489
H    -1.762697  -3.062910  5.102722
O    0.766010  -1.043057  3.275630
H    0.190342  -0.944923  -0.456869
Pb    0.798802  -3.396057  3.589103
25
Lattice="100 0 0 0 100 0 0 0 100" Properties=species:S:1:pos:R:3
N    1.496621  -1.746032  0.111293
C    0.455828  -0.900290  0.779580
C    1.035798  -0.111305  1.972175
O    2.145799  -0.564378  2.532787
H    1.081531  -2.622707  -0.222875
H    1.852434  -1.275393  -0.727886
H    0.106208  -0.148935  0.058861
C    -0.728339  -1.793694  1.228148
C    -1.816924  -1.110183  2.066668
C    -2.621012  -0.002575  1.349443
C    -3.163434  1.057208  2.304676
N    -2.076824  2.060101  2.676841
H    -0.326033  -2.636665  1.814570
H    -1.175029  -2.226157  0.318608
H    -1.364808  -0.725773  2.992438
H    -2.514876  -1.892326  2.395313
H    -3.478735  -0.445191  0.825723
H    -2.031246  0.496288  0.563958
H    -3.521003  0.613309  3.241609
H    -3.986410  1.631908  1.866185
H    -2.029862  2.818018  1.984510
H    -2.252616  2.497462  3.589866
O    0.448168  0.871657  2.400645
H    -1.128254  1.609864  2.687408
Pb    3.392122  -2.100065  1.692571
25
Lattice="100 0 0 0 100 0 0 0 100" Properties=species:S:1:pos:R:3
N    0.847671  -0.160753  0.179511
C    0.186131  -0.151190  1.551016
C    1.225266  -0.620978  2.569407
O    1.168062  -0.148193  3.745405
H    1.416618  -1.020469  0.087433
H    0.144430  -0.146402  -0.574072
H    -0.096464  0.884404  1.775074
C    -1.060750  -1.068910  1.513141
C    -1.626653  -1.447553  2.894704
C    -0.872988  -2.622389  3.568193
C    -0.550590  -2.414205  5.053647
N    0.808810  -2.969354  5.389177
H    -0.810810  -1.989593  0.960423
H    -1.829416  -0.539779  0.931022
H    -2.680775  -1.713540  2.754698
H    -1.631830  -0.561795  3.546522
H    0.068877  -2.814132  3.030872
H    -1.451825  -3.546922  3.442573
H    -1.297072  -2.895351  5.700144
H    -0.533132  -1.348384  5.309558
H    0.909899  -3.014452  6.411178
H    0.863271  -3.947634  5.079540
O    2.058527  -1.520484  2.226276
H    1.474458  0.644896  0.038268
Pb    2.775285  -1.673841  4.563286
25
Lattice="100 0 0 0 100 0 0 0 100" Properties=species:S:1:pos:R:3
N    1.187864  0.045116  0.402692
C    0.205730  -0.153429  1.554190
C    0.880537  -1.082608  2.561887
O    0.375415  -1.197952  3.716178
H    0.700479  0.178993  -0.494164
H    1.797805  0.860682  0.553471
H    0.041553  0.828873  2.014692
C    -1.140372  -0.717854  1.049464
C    -1.162277  -2.181720  0.568865
C    -1.211158  -3.235162  1.708808
C    -0.068385  -4.261114  1.691328
N    0.368099  -4.620839  3.087605
H    -1.490622  -0.046121  0.249532
H    -1.859175  -0.580452  1.869720
H    -0.314467  -2.389956  -0.105141
H    -2.050010  -2.291564  -0.065367
H    -2.169162  -3.768345  1.663659
H    -1.218557  -2.719963  2.679724
H    0.814879  -3.870288  1.172108
H    -0.369130  -5.180462  1.170680
H    -0.460868  -4.834340  3.656333
H    0.896420  -5.501734  3.057141
O    1.886207  -1.771634  2.178768
H    1.799289  -0.789954  0.346588
Pb    1.823812  -2.986957  4.280201
25
Lattice="100 0 0 0 100 0 0 0 100" Properties=species:S:1:pos:R:3
N    0.527435  0.500520  0.368048
C    -0.262262  0.024013  1.550313
C    0.693014  -0.329993  2.722004
O    1.801159  0.387458  2.818581
H    0.832321  -0.299019  -0.199993
H    -0.064942  1.065610  -0.248779
H    -0.822410  0.904352  1.908017
C    -1.270288  -1.092313  1.251627
C    -0.661157  -2.465348  0.905642
C    -1.533666  -3.671433  1.306854
C    -1.943392  -3.775223  2.775133
N    -0.759714  -3.726354  3.723703
H    -1.951864  -0.759881  0.455479
H    -1.895756  -1.157601  2.152522
H    0.332129  -2.570044  1.371045
H    -0.486004  -2.545132  -0.176744
H    -1.016816  -4.595105  1.005863
H    -2.473352  -3.663841  0.734449
H    -2.466293  -4.720950  2.958698
H    -2.608229  -2.962782  3.092100
H    -1.059301  -3.887721  4.694205
H    -0.063662  -4.448586  3.497444
O    0.407509  -1.189762  3.541920
H    -0.292479  -2.785142  3.686039
Pb    2.525298  1.695018  1.267443
25
Lattice="100 0 0 0 100 0 0 0 100" Properties=species:S:1:pos:R:3
N    0.613950  -0.153629  0.060774
C    0.036596  -0.113670  1.467873
C    1.158326  -0.441194  2.450418
O    1.143293  0.126393  3.585122
H    1.220432  -0.986933  -0.032306
H    -0.132438  -0.208753  -0.648255
H    -0.319757  0.907076  1.648384
C    -1.122326  -1.141214  1.574406
C    -1.435692  -1.625743  3.007732
C    -0.640515  -2.892274  3.403841
C    -0.428450  -3.124874  4.894401
N    0.499852  -2.119478  5.528294
H    -0.877804  -2.017871  0.952503
H    -2.011079  -0.671084  1.132072
H    -2.508254  -1.849359  3.061387
H    -1.279169  -0.796249  3.713200
H    0.338800  -2.919943  2.900190
H    -1.173031  -3.772637  3.015729
H    0.017197  -4.114358  5.053109
H    -1.382936  -3.106285  5.441708
H    0.010748  -1.221174  5.618445
H    0.684004  -2.421535  6.492257
O    1.992888  -1.350532  2.142607
H    1.186946  0.676138  -0.153145
Pb    2.672419  -1.434818  4.496258
25
Lattice="100 0 0 0 100 0 0 0 100" Properties=species:S:1:pos:R:3
N    1.281211  0.145167  0.450980
C    0.243496  -0.156778  1.527112
C    0.923502  -1.036580  2.573265
O    0.350003  -1.192888  3.690441
H    1.886727  0.935736  0.715043
H    1.896215  -0.679166  0.335164
H    -0.051142  0.803844  1.966627
C    -0.993238  -0.877164  0.933027
C    -0.870271  -2.404627  0.730563
C    -1.382518  -3.219176  1.944800
C    -0.763825  -4.595495  2.150764
N    0.706681  -4.554800  2.500360
H    -1.247357  -0.372892  -0.012147
H    -1.833603  -0.656235  1.605246
H    0.169774  -2.669552  0.475893
H    -1.452800  -2.685561  -0.155649
H    -2.464710  -3.373027  1.827821
H    -1.280991  -2.639917  2.873007
H    -0.881378  -5.227291  1.257365
H    -1.272436  -5.105858  2.977559
H    0.996634  -5.511986  2.734125
H    1.242938  -4.319121  1.657700
O    1.975572  -1.679076  2.242192
H    0.837745  0.376281  -0.449144
Pb    1.701772  -3.055837  4.237884
25
Lattice="100 0 0 0 100 0 0 0 100" Properties=species:S:1:pos:R:3
N    -0.694875  0.610839  -0.070318
C    -0.678958  -0.043658  1.278516
C    0.446162  0.587666  2.141951
O    0.659009  1.883219  1.976597
H    -0.022709  0.146259  -0.693400
H    -1.609965  0.486365  -0.514993
H    -1.623851  0.252194  1.764972
C    -0.585956  -1.576900  1.242319
C    -1.201486  -2.232467  2.502791
C    -0.550664  -3.568104  2.928174
C    0.376771  -3.482508  4.135171
N    1.619497  -2.648284  3.874474
H    0.470430  -1.859287  1.116590
H    -1.110460  -1.954398  0.353094
H    -2.269403  -2.399574  2.313305
H    -1.164855  -1.531062  3.350087
H    -0.034751  -4.047050  2.080881
H    -1.334303  -4.280452  3.220687
H    0.724101  -4.475727  4.443493
H    -0.125382  -3.015199  4.991756
H    2.222713  -3.095382  3.172715
H    1.380245  -1.682935  3.529405
O    1.079061  -0.070012  2.954388
H    2.179380  -2.545621  4.731000
Pb    -0.021754  2.993080  0.261347
25
Lattice="100 0 0 0 100 0 0 0 100" Properties=species:S:1:pos:R:3
N    1.797265  -0.254494  0.731423
C    0.478712  -0.159083  1.437728
C    0.639377  -0.526994  2.935702
O    1.808565  -0.265055  3.494566
H    1.947335  -1.212285  0.392050
H    1.794361  0.335946  -0.106458
H    0.218251  0.912763  1.443156
C    -0.667423  -0.928870  0.771191
C    -0.523195  -2.467840  0.749141
C    -1.859262  -3.231609  0.881129
C    -2.274263  -3.634935  2.293840
N    -2.598496  -2.463931  3.205009
H    -0.808177  -0.547634  -0.250305
H    -1.575746  -0.621853  1.307920
H    0.155734  -2.810864  1.547666
H    -0.054036  -2.773082  -0.195826
H    -1.786547  -4.180690  0.331599
H    -2.671684  -2.677217  0.384689
H    -1.478878  -4.195717  2.801133
H    -3.169957  -4.266753  2.266232
H    -3.385675  -1.913091  2.839920
H    -2.872384  -2.796447  4.139056
O    -0.293376  -0.986587  3.578787
H    -1.765577  -1.827772  3.326629
Pb    3.569767  0.310315  2.395658
25
Lattice="100 0 0 0 100 0 0 0 100" Properties=species:S:1:pos:R:3
N    -0.612768  0.360234  -0.059002
C    -0.256958  -0.289109  1.247623
C    1.281645  -0.453806  1.363322
O    2.035537  0.397970  0.682402
H    -0.791222  -0.367464  -0.762458
H    -1.497124  0.870955  0.028833
H    -0.519359  0.445895  2.027713
C    -1.040262  -1.601865  1.490548
C    -1.552306  -1.834662  2.926922
C    -0.514442  -2.059266  4.039031
C    0.280082  -3.366081  3.890003
N    1.746106  -3.145166  4.202314
H    -0.432861  -2.447832  1.137104
H    -1.933960  -1.583883  0.849269
H    -2.233140  -2.698225  2.891146
H    -2.184252  -0.983545  3.221943
H    -1.039293  -2.062977  5.003384
H    0.179635  -1.206920  4.078927
H    0.261768  -3.752405  2.864824
H    -0.081801  -4.155748  4.557412
H    1.884812  -2.792463  5.158287
H    2.295212  -4.009788  4.108846
O    1.766184  -1.302798  2.092187
H    2.107828  -2.440917  3.527278
Pb    1.303942  1.742865  -0.826856
25
Lattice="100 0 0 0 100 0 0 0 100" Properties=species:S:1:pos:R:3
N    -1.166536  1.104773  0.591154
C    -0.871614  0.096579  1.662275
C    0.551961  0.273138  2.234285
O    1.447680  0.895219  1.480658
H    -1.729663  0.676862  -0.152216
H    -1.749128  1.859127  0.970647
H    -1.560549  0.270255  2.500586
C    -1.099836  -1.336281  1.120950
C    -0.929117  -2.464325  2.160576
C    0.487709  -3.074194  2.218071
C    0.875390  -3.704586  3.550069
N    0.960355  -2.660808  4.667567
H    -0.441230  -1.517776  0.255015
H    -2.131982  -1.362979  0.740931
H    -1.645744  -3.260605  1.921676
H    -1.243597  -2.078463  3.142500
H    1.256727  -2.335323  1.950454
H    0.573718  -3.868774  1.463178
H    1.865543  -4.167909  3.482439
H    0.164059  -4.469950  3.882055
H    0.109121  -2.646569  5.241063
H    1.744397  -2.854458  5.302096
O    0.833471  -0.194851  3.327042
H    1.073565  -1.699623  4.270023
Pb    0.961303  2.076519  -0.249095
25
Lattice="100 0 0 0 100 0 0 0 100" Properties=species:S:1:pos:R:3
N    0.327512  0.992299  0.777769
C    0.248390  0.235116  2.096689
C    1.068192  -1.038975  1.944384
O    1.583516  -1.557406  2.978318
H    -0.446510  1.666273  0.683351
H    1.211193  1.513387  0.679632
H    0.671827  0.879629  2.876384
C    -1.222706  -0.121910  2.400444
C    -1.462074  -0.819490  3.767541
C    -1.936008  -2.289364  3.767250
C    -0.901006  -3.420751  3.746145
N    -0.435473  -3.852152  2.362301
H    -1.620688  -0.727185  1.570050
H    -1.785840  0.823603  2.387589
H    -2.245888  -0.243705  4.274056
H    -0.575932  -0.717383  4.410985
H    -2.694558  -2.457098  2.984161
H    -2.484712  -2.431050  4.709721
H    -1.336126  -4.310115  4.216275
H    -0.021877  -3.140638  4.341109
H    -0.712823  -4.827677  2.213861
H    -0.947768  -3.326681  1.646222
O    1.097241  -1.599621  0.798613
H    0.279255  0.311817  -0.001134
Pb    1.964664  -3.605997  1.862270
25
Lattice="100 0 0 0 100 0 0 0 100" Properties=species:S:1:pos:R:3
N    0.866452  0.094375  0.391487
C    -0.081703  -0.314183  1.512546
C    0.734589  -1.040213  2.570752
O    0.256228  -1.125091  3.739404
H    0.365334  0.238548  -0.496814
H    1.368624  0.965935  0.613394
H    -0.501182  0.606986  1.935570
C    -1.223225  -1.207720  0.983746
C    -0.854858  -2.546544  0.294532
C    -1.038533  -3.872944  1.068879
C    0.122363  -4.426765  1.912142
N    0.059372  -4.095751  3.393068
H    -1.804430  -0.584583  0.286907
H    -1.899593  -1.371073  1.834991
H    0.164118  -2.523632  -0.127515
H    -1.508728  -2.620316  -0.583701
H    -1.236198  -4.640707  0.308048
H    -1.963092  -3.842630  1.668965
H    1.085261  -4.080384  1.514352
H    0.127716  -5.520142  1.841284
H    -0.794681  -3.561474  3.587975
H    -0.047332  -4.967741  3.920726
O    1.815760  -1.621783  2.219548
H    1.578685  -0.645804  0.266461
Pb    1.875053  -2.747365  4.360247
25
Lattice="100 0 0 0 100 0 0 0 100" Properties=species:S:1:pos:R:3
N    -0.841286  0.767080  0.243105
C    -0.419038  -0.079421  1.408000
C    1.092606  0.122709  1.686638
O    1.609097  1.299556  1.376352
H    -0.728323  0.234986  -0.628671
H    -1.842418  0.978691  0.302690
H    -0.924202  0.355444  2.287310
C    -0.824645  -1.566416  1.269047
C    -1.458575  -2.198470  2.527922
C    -0.650016  -2.271850  3.837119
C    0.338983  -3.420319  4.015597
N    1.531036  -3.355433  3.066950
H    0.041652  -2.135768  0.903291
H    -1.582246  -1.642705  0.475077
H    -1.803484  -3.207589  2.254762
H    -2.379693  -1.637444  2.747008
H    -1.371462  -2.408960  4.656286
H    -0.147072  -1.319360  4.063348
H    -0.133330  -4.399336  3.870104
H    0.755154  -3.394737  5.028899
H    2.378755  -3.735941  3.504878
H    1.365861  -3.902500  2.214915
O    1.763788  -0.749872  2.217046
H    1.711131  -2.360081  2.773422
Pb    0.635728  2.775734  0.149905
25
Lattice="100 0 0 0 100 0 0 0 100" Properties=species:S:1:pos:R:3
N    0.688792  -1.693833  3.297993
C    0.250653  -1.752513  1.890751
C    1.330180  -2.240488  0.935107
O    0.997609  -2.652795  -0.238134
H    0.762906  -2.637231  3.687021
H    1.635546  -1.303707  3.344570
H    -0.568671  -2.483473  1.811421
C    -0.294283  -0.385027  1.406227
C    -1.635199  -0.012042  2.086518
C    -1.651658  1.278777  2.921283
C    -0.667108  1.363116  4.083649
N    -0.733154  0.132007  4.961961
H    -0.436008  -0.434249  0.319625
H    0.478393  0.380811  1.579112
H    -1.984199  -0.859359  2.698791
H    -2.404895  0.097718  1.312513
H    -2.673023  1.430250  3.303469
H    -1.449975  2.148666  2.278869
H    -0.873482  2.238203  4.710089
H    0.376403  1.428621  3.749389
H    -0.214311  0.269022  5.837710
H    -1.702044  -0.101050  5.213279
O    2.570151  -2.232337  1.272400
H    -0.286197  -0.683613  4.417974
Pb    3.166573  -3.112471  -0.793586
25
Lattice="100 0 0 0 100 0 0 0 100" Properties=species:S:1:pos:R:3
N    -0.934986  0.643384  -0.156070
C    -0.523627  0.116342  1.184821
C    0.968013  0.460457  1.456525
O    1.388344  1.643515  0.976990
H    -0.712389  -0.046545  -0.883916
H    -1.950754  0.769009  -0.198777
H    -1.099403  0.696283  1.925419
C    -0.827704  -1.381175  1.356372
C    -0.763300  -1.873508  2.827385
C    0.259650  -3.001351  3.042229
C    0.329137  -3.405850  4.509169
N    1.370021  -4.497189  4.729564
H    -0.126454  -1.953485  0.730177
H    -1.832944  -1.574808  0.957372
H    -1.761202  -2.215763  3.134685
H    -0.506104  -1.036957  3.492432
H    1.245441  -2.644582  2.706480
H    -0.014874  -3.874239  2.427572
H    -0.619423  -3.811900  4.882626
H    0.628968  -2.570247  5.154064
H    2.306914  -4.181956  4.439672
H    1.427427  -4.772997  5.720301
O    1.682640  -0.273309  2.098026
H    1.148696  -5.342954  4.185006
Pb    0.388912  2.723824  -0.560124
25
Lattice="100 0 0 0 100 0 0 0 100" Properties=species:S:1:pos:R:3
N    -1.453763  1.146784  0.683454
C    -0.881616  0.077850  1.567468
C    0.559334  0.446437  1.988731
O    1.263794  1.188186  1.143564
H    -2.166759  0.748582  0.062883
H    -1.944377  1.846553  1.252160
H    -1.486522  0.018720  2.482785
C    -0.909332  -1.284264  0.826584
C    -0.924062  -2.575466  1.669995
C    0.363596  -2.954964  2.439803
C    0.268032  -2.696697  3.950156
N    1.603324  -2.259500  4.516861
H    -0.081554  -1.324505  0.098918
H    -1.838330  -1.304008  0.234030
H    -1.150848  -3.383532  0.962852
H    -1.784335  -2.550954  2.356594
H    1.221594  -2.410503  2.019218
H    0.578517  -4.018670  2.277395
H    -0.047090  -3.588351  4.503812
H    -0.420052  -1.879070  4.187862
H    1.830837  -1.335856  4.097744
H    1.569295  -2.153139  5.539466
O    1.032080  0.014372  3.026537
H    2.354970  -2.926800  4.299174
Pb    0.411266  2.283797  -0.499046
25
Lattice="100 0 0 0 100 0 0 0 100" Properties=species:S:1:pos:R:3
N    -0.397064  -1.840542  2.596230
C    -0.233622  -0.606556  1.812760
C    1.037853  0.171781  2.123772
O    1.704182  -0.046323  3.200094
H    -3.404482  -3.320377  1.903763
H    0.447285  -2.416426  2.547923
H    -0.152789  -0.880122  0.749710
C    -1.433714  0.369267  1.995108
C    -2.840470  -0.250285  2.027752
C    -3.422435  -0.881746  0.750828
C    -2.799371  -2.176094  0.226549
N    -2.558405  -3.173454  1.338915
H    -1.369000  1.127690  1.203028
H    -1.298085  0.903701  2.948665
H    -3.517651  0.572476  2.298001
H    -2.922493  -0.947418  2.876935
H    -3.392289  -0.159568  -0.078461
H    -4.491907  -1.065286  0.935607
H    -1.823481  -2.021672  -0.248898
H    -3.455549  -2.648210  -0.513711
H    -2.277219  -4.088689  0.967290
H    -1.764132  -2.785569  1.959567
O    1.437700  1.080809  1.304567
H    -0.526788  -1.623426  3.588768
Pb    3.213927  1.623043  2.646240
25
Lattice="100 0 0 0 100 0 0 0 100" Properties=species:S:1:pos:R:3
N    -0.712190  0.264388  -0.374998
C    -0.505839  -0.068431  1.070166
C    0.896390  0.431201  1.523844
O    1.280740  1.612175  1.015126
H    -0.294301  -0.463546  -0.966826
H    -1.710044  0.269331  -0.606382
H    -1.238560  0.540824  1.625224
C    -0.706235  -1.552950  1.411679
C    -1.028876  -1.764458  2.909454
C    -0.531762  -3.096790  3.500189
C    0.961028  -3.068060  3.814241
N    1.395641  -4.360777  4.497250
H    0.204999  -2.095645  1.119638
H    -1.528578  -1.961584  0.806973
H    -2.116961  -1.716559  3.047435
H    -0.608293  -0.944487  3.507936
H    -0.765165  -3.928791  2.815802
H    -1.090601  -3.286866  4.430141
H    1.219428  -2.257127  4.505730
H    1.593194  -2.962683  2.925282
H    1.222119  -5.182238  3.900826
H    2.399816  -4.349177  4.725616
O    1.571133  -0.196934  2.306963
H    0.880319  -4.509587  5.376965
Pb    0.460599  2.441770  -0.768275
25
Lattice="100 0 0 0 100 0 0 0 100" Properties=species:S:1:pos:R:3
N    -0.240891  0.402708  1.209289
C    0.444929  -0.886658  1.376263
C    1.101239  -1.423521  0.114222
O    1.937004  -2.399268  0.202813
H    0.348087  1.065585  0.698674
H    -1.086191  0.290902  0.642064
H    1.268513  -0.748833  2.096708
C    -0.509600  -1.984783  1.923394
C    -1.413852  -1.542110  3.081581
C    -0.709014  -1.011056  4.354338
C    -1.176588  0.375323  4.778795
N    -0.657426  1.448757  3.833604
H    0.108319  -2.841809  2.223280
H    -1.155497  -2.334846  1.102847
H    -2.025487  -2.414287  3.347124
H    -2.140115  -0.799957  2.716083
H    0.388831  -1.018671  4.253698
H    -0.912405  -1.681214  5.199715
H    -0.833604  0.639836  5.785628
H    -2.271006  0.445929  4.763892
H    -1.239695  2.294190  3.868597
H    0.291798  1.731874  4.104623
O    0.821524  -0.934824  -1.040590
H    -0.600669  1.095404  2.811513
Pb    2.230796  -2.462671  -2.066153
25
Lattice="100 0 0 0 100 0 0 0 100" Properties=species:S:1:pos:R:3
N    0.449148  1.018646  2.161720
C    0.792120  -0.415119  2.133229
C    1.577115  -0.827164  0.898111
O    1.604067  -0.084579  -0.150078
H    -0.774404  1.437945  3.323395
H    1.286979  1.588036  2.309577
H    1.450881  -0.634326  2.987499
C    -0.487462  -1.295920  2.253714
C    -0.817189  -1.780919  3.674945
C    -1.003354  -0.748872  4.800085
C    -2.100106  0.300163  4.579505
N    -1.516815  1.612218  4.096435
H    -0.380374  -2.193040  1.629658
H    -1.320465  -0.726572  1.810771
H    -0.033919  -2.484111  3.994213
H    -1.735604  -2.382864  3.601301
H    -0.052902  -0.244746  5.044071
H    -1.255540  -1.308311  5.710552
H    -2.648912  0.518794  5.501888
H    -2.831751  -0.018306  3.826585
H    -1.048760  2.100138  4.870000
H    -2.245538  2.243949  3.742745
O    2.208379  -1.949441  0.894055
H    0.084106  1.301617  1.246542
Pb    2.952300  -1.625215  -1.244515
25
Lattice="100 0 0 0 100 0 0 0 100" Properties=species:S:1:pos:R:3
N    -1.026725  0.847690  0.093382
C    -0.667241  -0.071166  1.229247
C    0.754603  0.244772  1.758131
O    1.268439  1.434769  1.475024
H    -0.834450  0.371306  -0.797060
H    -2.036591  1.023383  0.087932
H    -1.342070  0.195113  2.059993
C    -0.902757  -1.548177  0.831209
C    -1.204216  -2.589993  1.933073
C    -0.001928  -3.256965  2.640583
C    0.261869  -2.749351  4.065255
N    1.748315  -2.588432  4.316403
H    -0.061453  -1.893294  0.209468
H    -1.786362  -1.543547  0.175146
H    -1.775030  -3.384086  1.435757
H    -1.901782  -2.165302  2.672050
H    0.896510  -3.115343  2.023374
H    -0.170573  -4.340307  2.683294
H    -0.123367  -3.431484  4.831404
H    -0.165800  -1.756719  4.239691
H    2.266112  -3.455957  4.123891
H    2.089922  -1.840373  3.683613
O    1.346907  -0.560922  2.454389
H    1.949612  -2.315909  5.287530
Pb    0.368053  2.894294  0.181224
25
Lattice="100 0 0 0 100 0 0 0 100" Properties=species:S:1:pos:R:3
N    -0.072982  -1.264404  -0.218309
C    -0.072989  -0.456211  1.012338
C    1.316344  0.036003  1.403179
O    1.433473  0.994964  2.253868
H    -1.544717  -2.005572  -0.602971
H    0.224517  -0.701125  -1.019731
H    -0.666925  0.453685  0.832772
C    -0.698288  -1.210844  2.217820
C    -2.235698  -1.164824  2.353237
C    -3.119734  -2.218365  1.657906
C    -3.538460  -1.988898  0.206573
N    -2.509537  -2.478181  -0.786605
H    -0.292510  -0.753053  3.129602
H    -0.329932  -2.249806  2.212523
H    -2.597901  -0.154009  2.105334
H    -2.435009  -1.276746  3.427683
H    -4.062208  -2.255835  2.222447
H    -2.690509  -3.228050  1.774095
H    -3.703550  -0.925152  -0.008747
H    -4.469461  -2.522714  -0.017143
H    -2.393513  -3.496151  -0.710835
H    -2.802588  -2.281213  -1.751293
O    2.373677  -0.501677  0.909584
H    0.620668  -2.014730  -0.138528
Pb    3.717834  0.924906  2.154201
25
Lattice="100 0 0 0 100 0 0 0 100" Properties=species:S:1:pos:R:3
N    0.235704  -1.690475  2.862864
C    0.023453  -1.055673  1.547200
C    1.317837  -0.761217  0.803905
O    2.458532  -0.865201  1.385853
H    -2.643643  -0.852479  4.333635
H    0.336917  -2.702433  2.758107
H    -0.518333  -1.763988  0.901379
C    -0.859420  0.216319  1.643343
C    -0.403579  1.291903  2.661957
C    -1.346154  1.529887  3.857673
C    -1.253087  0.573636  5.042094
N    -1.688373  -0.838531  4.711294
H    -1.879055  -0.127253  1.870375
H    -0.929316  0.647912  0.636902
H    -0.320847  2.247960  2.130302
H    0.612822  1.085813  3.037239
H    -2.389255  1.592344  3.506232
H    -1.129872  2.522787  4.278086
H    -1.885689  0.922259  5.867024
H    -0.224399  0.492773  5.418061
H    -1.689324  -1.427576  5.553148
H    -1.004532  -1.272009  3.985671
O    1.269567  -0.400013  -0.430702
H    1.117723  -1.368859  3.271895
Pb    3.546324  -0.316887  -0.597536
25
Lattice="100 0 0 0 100 0 0 0 100" Properties=species:S:1:pos:R:3
N    2.326859  -0.852507  3.115270
C    1.335513  -1.030619  2.054066
C    2.050976  -0.838956  0.728488
O    2.270257  0.338083  0.240817
H    -4.115670  0.886849  6.304754
H    3.008928  -1.606920  3.171060
H    1.005762  -2.078805  2.082007
C    0.132772  -0.094325  2.247165
C    -0.637874  -0.436437  3.529927
C    -1.771035  0.557952  3.833581
C    -2.498051  0.170635  5.115349
N    -3.623331  1.148382  5.438607
H    -0.528917  -0.172139  1.371035
H    0.489897  0.947010  2.277654
H    0.069019  -0.461387  4.372153
H    -1.057664  -1.451211  3.442463
H    -2.484661  0.583202  2.993358
H    -1.354198  1.573598  3.934799
H    -1.833422  0.176564  5.988249
H    -2.969222  -0.817695  5.044927
H    -4.321758  1.179544  4.682367
H    -3.263901  2.105424  5.563311
O    2.542259  -1.862993  0.111062
H    2.802963  0.048712  3.081846
Pb    3.406500  -0.553959  -1.536315
25
Lattice="100 0 0 0 100 0 0 0 100" Properties=species:S:1:pos:R:3
N    -0.220556  -2.372929  1.045818
C    0.105009  -0.925551  1.001196
C    1.112361  -0.532661  2.063309
O    1.621038  -1.405966  2.857835
H    -1.926781  -2.844130  1.290308
H    0.079137  -2.814378  0.174144
H    0.621427  -0.686454  0.054983
C    -1.160270  -0.034560  1.054681
C    -2.070599  -0.313613  2.271115
C    -3.535106  -0.647799  1.933118
C    -3.756544  -1.798044  0.954603
N    -2.988814  -3.037910  1.361471
H    -1.692117  -0.204786  0.108647
H    -0.849847  1.017017  1.025705
H    -2.080486  0.560295  2.934667
H    -1.646405  -1.128381  2.881862
H    -4.029714  0.230237  1.492187
H    -4.078873  -0.853081  2.867777
H    -3.416253  -1.560193  -0.060869
H    -4.818128  -2.063844  0.895081
H    -3.218138  -3.318942  2.322970
H    -3.219541  -3.831074  0.750661
O    1.488376  0.695319  2.155079
H    0.326227  -2.826803  1.783710
Pb    3.021597  0.211230  3.774941
25
Lattice="100 0 0 0 100 0 0 0 100" Properties=species:S:1:pos:R:3
N    -0.662002  0.567123  -0.251957
C    -0.710154  -0.011722  1.128841
C    -0.101209  0.989687  2.151309
O    -0.308123  2.290779  1.886651
H    0.236811  0.337754  -0.693316
H    -1.377255  0.141863  -0.849178
H    -1.779350  -0.080899  1.390215
C    -0.069569  -1.409746  1.200255
C    -0.348405  -2.186980  2.518019
C    0.936833  -2.513108  3.295467
C    0.739742  -3.089522  4.689651
N    0.185059  -4.515002  4.673329
H    1.016291  -1.303384  1.052418
H    -0.443000  -1.995271  0.348851
H    -0.899322  -3.105246  2.260141
H    -1.012008  -1.598483  3.167747
H    1.492184  -1.576982  3.449926
H    1.598517  -3.170165  2.706883
H    0.035429  -2.499306  5.289629
H    1.689544  -3.152716  5.233451
H    0.811520  -5.151093  4.159946
H    0.083077  -4.886767  5.628395
O    0.474323  0.610713  3.143291
H    -0.739479  -4.561235  4.224572
Pb    -0.843451  3.054708  -0.023537
25
Lattice="100 0 0 0 100 0 0 0 100" Properties=species:S:1:pos:R:3
N    0.223058  -0.915812  0.067232
C    0.011416  -0.323671  1.403672
C    1.304614  -0.024797  2.144920
O    1.264324  0.663751  3.231961
H    -1.014651  -2.049539  -0.377188
H    0.348659  -0.178219  -0.629783
H    -0.471201  0.657550  1.272249
C    -0.954631  -1.152766  2.290104
C    -0.561306  -2.592626  2.656089
C    -0.562317  -3.686525  1.565501
C    -1.814795  -3.748539  0.686825
N    -1.658103  -2.904997  -0.567700
H    -1.934238  -1.126751  1.788281
H    -1.103055  -0.589132  3.221341
H    -1.268757  -2.908747  3.436838
H    0.424367  -2.604107  3.148026
H    -0.478184  -4.654744  2.077013
H    0.332957  -3.634500  0.926087
H    -2.703440  -3.380759  1.214009
H    -2.028368  -4.770593  0.356725
H    -1.211853  -3.453251  -1.312675
H    -2.564430  -2.590759  -0.933705
O    2.436989  -0.446623  1.708565
H    1.095691  -1.452084  0.055995
Pb    3.537290  0.637288  3.450548
25
Lattice="100 0 0 0 100 0 0 0 100" Properties=species:S:1:pos:R:3
N    -0.614128  -1.253923  1.270426
C    0.546819  -0.391526  1.391082
C    1.670515  -0.680772  0.397080
O    2.548615  0.226838  0.128369
H    -3.570468  -0.781163  5.196015
H    -1.102058  -1.118605  0.385264
H    0.239522  0.644449  1.171852
C    1.137252  -0.406415  2.825779
C    0.255735  0.267471  3.892720
C    -0.959389  -0.548187  4.371787
C    -1.705862  0.205099  5.464916
N    -2.909713  -0.588288  5.961908
H    2.099184  0.124121  2.807758
H    1.358311  -1.448245  3.109032
H    -0.081506  1.246064  3.515671
H    0.900897  0.483221  4.758041
H    -0.614083  -1.520579  4.761099
H    -1.621708  -0.756366  3.518046
H    -2.103759  1.165187  5.112660
H    -1.083444  0.392487  6.349279
H    -3.423080  -0.081050  6.696672
H    -2.622326  -1.495997  6.354240
O    1.758740  -1.822578  -0.191324
H    -0.359710  -2.240967  1.329221
Pb    3.617646  -1.135277  -1.353593
25
Lattice="100 0 0 0 100 0 0 0 100" Properties=species:S:1:pos:R:3
N    -1.224295  -1.063373  3.154916
C    -0.225483  -0.746590  2.131806
C    0.717745  0.300758  2.700993
O    1.822659  -0.065661  3.260148
H    -4.742508  -3.482547  -1.640017
H    -0.841123  -1.575773  3.948081
H    0.378160  -1.650277  1.966885
C    -0.891084  -0.309670  0.818425
C    -1.699207  -1.448175  0.177313
C    -2.456420  -0.988987  -1.077441
C    -3.138784  -2.097967  -1.867626
N    -4.295037  -2.731533  -1.095967
H    -0.116117  0.035158  0.117097
H    -1.539956  0.558094  1.015103
H    -2.388542  -1.843587  0.942100
H    -1.016353  -2.271447  -0.089382
H    -1.755623  -0.518688  -1.784436
H    -3.188703  -0.202771  -0.828846
H    -2.454143  -2.921237  -2.108088
H    -3.575347  -1.723995  -2.801142
H    -3.974947  -3.139160  -0.206695
H    -5.020106  -2.034750  -0.874388
O    0.401594  1.553511  2.718955
H    -1.728708  -0.242122  3.489847
Pb    2.359326  2.086791  3.784354
25
Lattice="100 0 0 0 100 0 0 0 100" Properties=species:S:1:pos:R:3
N    -0.340197  0.696016  0.091540
C    0.058118  0.020717  1.331161
C    1.537003  0.284043  1.580012
O    2.450122  -0.340123  0.911433
H    -4.454845  -2.517848  -1.702045
H    0.219620  0.399103  -0.709042
H    -0.481099  0.501480  2.159648
C    -0.260135  -1.482324  1.308367
C    -1.756116  -1.830707  1.409789
C    -2.576521  -1.645285  0.119226
C    -4.012500  -2.104708  0.337203
N    -4.844815  -1.956196  -0.931998
H    0.245438  -1.948789  2.166722
H    0.188209  -1.939852  0.412660
H    -2.212294  -1.243934  2.223102
H    -1.826375  -2.883554  1.722244
H    -2.117166  -2.235338  -0.691378
H    -2.549557  -0.590036  -0.191582
H    -4.527574  -1.514029  1.105241
H    -4.076169  -3.164373  0.615707
H    -5.817507  -2.262165  -0.786673
H    -4.870585  -0.976943  -1.249313
O    1.899776  1.194842  2.418861
H    -0.297451  1.712436  0.165910
Pb    4.109623  0.783567  2.017202
25
Lattice="100 0 0 0 100 0 0 0 100" Properties=species:S:1:pos:R:3
N    0.893634  1.480275  1.975166
C    1.291370  0.090013  2.053464
C    2.131674  -0.409830  0.882139
O    2.886773  -1.447731  1.018686
H    -3.659616  0.325887  6.179949
H    1.674909  2.119269  2.113691
H    1.933424  -0.043369  2.939559
C    0.053428  -0.831442  2.227539
C    -0.677626  -0.541878  3.546351
C    -2.000521  -1.311538  3.666239
C    -2.702806  -1.177463  5.011389
N    -3.198208  0.245326  5.263031
H    0.368754  -1.884306  2.195473
H    -0.624904  -0.668410  1.374348
H    -0.835589  0.548260  3.599730
H    -0.019352  -0.810558  4.388580
H    -1.821744  -2.390095  3.536938
H    -2.693118  -1.031397  2.854998
H    -2.040510  -1.416185  5.853196
H    -3.590942  -1.817069  5.074277
H    -3.879007  0.534293  4.546559
H    -2.422407  0.921696  5.243083
O    2.113199  0.199091  -0.252557
H    0.456132  1.709499  1.082260
Pb    3.666051  -1.251336  -1.118087
25
Lattice="100 0 0 0 100 0 0 0 100" Properties=species:S:1:pos:R:3
N    -0.047882  -2.909027  2.220284
C    0.117229  -1.775091  1.310526
C    1.134434  -2.176764  0.254685
O    2.404606  -2.117416  0.486253
H    -0.516766  -3.707843  1.796247
H    0.824039  -3.209551  2.656220
H    -0.837425  -1.629773  0.785346
C    0.507378  -0.498183  2.069736
C    -0.563852  -0.075815  3.087375
C    -0.120145  1.131861  3.926513
C    -1.012334  1.467205  5.114400
N    -2.392766  1.963248  4.686754
H    0.686505  0.310438  1.344804
H    1.464289  -0.667364  2.587782
H    -0.780155  -0.930592  3.745871
H    -1.498028  0.145418  2.540889
H    0.016694  2.026584  3.296488
H    0.871130  0.930959  4.361552
H    -0.587253  2.270482  5.727654
H    -1.194883  0.596465  5.756852
H    -2.976358  2.195113  5.502893
H    -2.320525  2.811026  4.106689
O    0.734137  -2.679983  -0.865715
H    -2.895681  1.252706  4.137991
Pb    2.877609  -3.000104  -1.573092
25
Lattice="100 0 0 0 100 0 0 0 100" Properties=species:S:1:pos:R:3
N    -0.812495  0.112839  0.652567
C    0.442097  -0.174136  1.314866
C    1.636417  -0.358162  0.384612
O    2.831461  -0.092876  0.792885
H    -3.216010  0.338830  6.674481
H    -0.787635  0.986181  0.127968
H    0.706471  0.684376  1.952913
C    0.339900  -1.442981  2.208685
C    -0.906531  -1.490189  3.104571
C    -1.016401  -0.362204  4.144152
C    -2.231832  -0.596770  5.032725
N    -2.394149  0.504080  6.075799
H    1.255677  -1.522285  2.812056
H    0.310803  -2.331457  1.559313
H    -0.891975  -2.461953  3.621288
H    -1.806158  -1.480807  2.474112
H    -1.117428  0.607808  3.631078
H    -0.102643  -0.323507  4.760114
H    -2.159741  -1.535454  5.596168
H    -3.166702  -0.607564  4.458515
H    -2.514093  1.425955  5.632947
H    -1.570178  0.562925  6.690715
O    1.472203  -0.780496  -0.822142
H    -1.095177  -0.628574  0.010460
Pb    3.723119  -0.695579  -1.224855
25
Lattice="100 0 0 0 100 0 0 0 100" Properties=species:S:1:pos:R:3
N    0.085167  1.145633  1.623491
C    0.718166  -0.151740  1.748785
C    1.683323  -0.520442  0.626508
O    1.590078  0.030666  -0.533486
H    -2.316389  1.205173  5.439146
H    0.759261  1.909396  1.662301
H    1.334172  -0.155067  2.662447
C    -0.336591  -1.288238  1.864101
C    -1.419931  -1.030206  2.923755
C    -0.892292  -0.903897  4.359295
C    -1.972168  -0.895658  5.434022
N    -2.865612  0.339710  5.340634
H    0.183281  -2.233283  2.076727
H    -0.834746  -1.410346  0.890116
H    -2.131478  -1.868935  2.866695
H    -1.967485  -0.119820  2.632542
H    -0.260220  -0.007875  4.470126
H    -0.245242  -1.761526  4.600502
H    -1.545110  -0.878582  6.443555
H    -2.646337  -1.757998  5.354730
H    -3.583845  0.339910  6.078365
H    -3.350369  0.384583  4.433792
O    2.609652  -1.395910  0.828260
H    -0.431448  1.238725  0.747644
Pb    3.377163  -1.180278  -1.313054
25
Lattice="100 0 0 0 100 0 0 0 100" Properties=species:S:1:pos:R:3
N    -1.397530  -0.405107  2.833179
C    -0.247808  -0.409701  1.923072
C    0.730693  0.656905  2.396193
O    0.562717  1.903125  2.100287
H    -4.314843  -1.918800  -2.119271
H    -1.163209  -0.724693  3.772758
H    0.265993  -1.373786  2.045399
C    -0.657069  -0.221346  0.454071
C    -1.415550  -1.416421  -0.159040
C    -2.898316  -1.519564  0.236022
C    -3.622980  -2.751844  -0.285252
N    -3.780889  -2.741997  -1.807023
H    0.258741  -0.061814  -0.133348
H    -1.245105  0.703802  0.350491
H    -0.897845  -2.351813  0.110102
H    -1.316080  -1.318940  -1.253664
H    -3.444604  -0.609628  -0.064613
H    -2.978948  -1.561481  1.331651
H    -4.641382  -2.822738  0.114309
H    -3.090909  -3.682196  -0.048718
H    -2.868320  -2.717716  -2.281858
H    -4.280194  -3.579416  -2.138110
O    1.702410  0.333611  3.182279
H    -1.851836  0.507140  2.891427
Pb    2.417858  2.496413  3.308658
25
Lattice="100 0 0 0 100 0 0 0 100" Properties=species:S:1:pos:R:3
N    -0.497287  -1.296036  0.794295
C    0.497843  -0.443285  1.405643
C    1.855113  -0.425575  0.708225
O    2.635247  0.595852  0.823115
H    -2.132364  -1.089147  6.097015
H    -0.761452  -0.985803  -0.139547
H    0.144508  0.599245  1.355289
C    0.723707  -0.815755  2.899042
C    -0.580628  -0.948624  3.704191
C    -1.392302  0.347819  3.828387
C    -2.747509  0.190528  4.506174
N    -2.623855  -0.192466  5.980135
H    1.388022  -0.067485  3.354935
H    1.250539  -1.780950  2.946641
H    -0.287904  -1.325942  4.698955
H    -1.208007  -1.721899  3.237837
H    -1.628561  0.736801  2.826621
H    -0.809258  1.139355  4.328042
H    -3.351393  -0.599693  4.042308
H    -3.322369  1.123849  4.491117
H    -3.549828  -0.287164  6.420549
H    -2.100763  0.519850  6.508686
O    2.238235  -1.421982  -0.013018
H    -0.195428  -2.268693  0.728288
Pb    4.202691  -0.365801  -0.535927
25
Lattice="100 0 0 0 100 0 0 0 100" Properties=species:S:1:pos:R:3
N    1.422068  0.274509  1.448834
C    0.875853  -1.060048  1.305538
C    1.109521  -1.710008  -0.059675
O    1.472177  -1.004258  -1.073001
H    2.441291  0.280464  1.431327
H    1.099191  0.903057  0.712173
H    1.390812  -1.726559  2.018143
C    -0.639146  -1.114305  1.639747
C    -0.973577  -0.838659  3.120341
C    -0.936827  0.642536  3.531525
C    -1.131996  0.910188  5.015622
N    -2.544443  0.569512  5.497559
H    -1.010470  -2.115758  1.384072
H    -1.174449  -0.403457  0.989653
H    -0.283254  -1.415507  3.757422
H    -1.976897  -1.263546  3.295231
H    -1.666905  1.226998  2.946570
H    0.048532  1.057423  3.273580
H    -0.988624  1.969702  5.257934
H    -0.454501  0.315530  5.641720
H    -2.657259  0.768761  6.501418
H    -3.251519  1.120149  4.990622
O    0.960981  -2.983671  -0.209259
H    -2.764092  -0.425205  5.352872
Pb    1.592532  -2.874847  -2.399969
25
Lattice="100 0 0 0 100 0 0 0 100" Properties=species:S:1:pos:R:3
N    -0.303873  -1.338405  3.371733
C    0.199464  -0.992614  2.050582
C    1.204786  0.107143  2.375652
O    0.815618  1.310895  2.632320
H    -5.380054  -1.387320  -1.470002
H    -0.357513  -2.331204  3.570341
H    0.793765  -1.838694  1.678309
C    -0.839984  -0.574209  0.994924
C    -1.748750  -1.741246  0.585689
C    -2.821939  -1.330282  -0.437803
C    -3.697040  -2.517820  -0.820499
N    -4.760939  -2.122917  -1.839417
H    -0.312360  -0.183497  0.110031
H    -1.438627  0.260219  1.393514
H    -2.239634  -2.156386  1.479635
H    -1.133993  -2.551796  0.162558
H    -2.336227  -0.920663  -1.338745
H    -3.447515  -0.527132  -0.014844
H    -4.241191  -2.929140  0.038865
H    -3.120674  -3.327254  -1.285733
H    -4.335634  -1.759346  -2.704193
H    -5.353289  -2.924727  -2.099103
O    2.456654  -0.179129  2.490521
H    -1.144242  -0.842996  3.655734
Pb    2.933189  1.904520  3.261931
25
Lattice="100 0 0 0 100 0 0 0 100" Properties=species:S:1:pos:R:3
N    -0.632009  -1.225697  0.555920
C    0.221193  -0.126282  1.009043
C    1.588976  -0.318531  0.379222
O    2.472911  -1.107193  0.895827
H    -0.967333  -0.145498  7.234755
H    -0.902967  -1.157314  -0.423695
H    -0.185388  0.802675  0.584615
C    0.238669  -0.029243  2.543400
C    -1.126076  0.447962  3.063021
C    -1.268154  0.541368  4.594100
C    -1.438283  -0.814706  5.268608
N    -1.731297  -0.643469  6.756037
H    1.026366  0.673985  2.854705
H    0.516587  -1.012768  2.954312
H    -1.919164  -0.196079  2.654870
H    -1.319770  1.453504  2.662718
H    -2.155572  1.157517  4.811054
H    -0.401978  1.070136  5.025010
H    -0.542837  -1.444955  5.209836
H    -2.287831  -1.374452  4.857490
H    -1.858252  -1.549071  7.229663
H    -2.590423  -0.093652  6.902349
O    1.852453  0.244463  -0.754588
H    -0.242825  -2.148845  0.745987
Pb    3.922003  -0.687854  -0.835260
25
Lattice="100 0 0 0 100 0 0 0 100" Properties=species:S:1:pos:R:3
N    -0.151023  -1.632997  2.745864
C    0.376612  -0.831828  1.657522
C    1.168470  0.401552  2.091290
O    0.974502  0.939468  3.244908
H    -2.003876  -4.198440  -1.044015
H    0.589596  -2.062693  3.299679
H    1.095037  -1.444095  1.088410
C    -0.730927  -0.377424  0.672087
C    -1.472126  -1.528419  -0.038715
C    -2.604016  -2.173161  0.778474
C    -3.514816  -3.107462  -0.005849
N    -2.803133  -4.393326  -0.426159
H    -0.264771  0.258918  -0.092415
H    -1.455658  0.255585  1.209262
H    -0.726140  -2.281229  -0.348119
H    -1.896796  -1.115753  -0.967318
H    -3.267364  -1.383600  1.164225
H    -2.199100  -2.679898  1.667503
H    -3.885883  -2.655908  -0.935127
H    -4.375224  -3.430365  0.591931
H    -2.444936  -4.902308  0.394147
H    -3.438681  -5.025764  -0.932431
O    2.048949  0.919044  1.302747
H    -0.724134  -1.078255  3.383623
Pb    2.574439  2.534356  2.828478
25
Lattice="100 0 0 0 100 0 0 0 100" Properties=species:S:1:pos:R:3
N    -1.504353  -0.333945  0.791438
C    -0.521393  -0.082802  1.883772
C    0.886121  -0.266725  1.318931
O    1.111668  -0.957088  0.304835
H    -2.406204  -0.601150  1.196922
H    -1.683261  0.538665  0.280721
H    -0.625340  0.958159  2.230702
C    -0.719323  -1.016400  3.112282
C    -0.382763  -2.503546  2.926391
C    -1.433785  -3.349824  2.173639
C    -0.858223  -4.504762  1.366040
N    0.043420  -4.015692  0.261412
H    -1.756093  -0.882996  3.459632
H    -0.096873  -0.608850  3.922051
H    -0.243629  -2.937106  3.925493
H    0.609557  -2.590685  2.454248
H    -2.048652  -2.735264  1.492320
H    -2.158809  -3.760365  2.890144
H    -1.665627  -5.079537  0.897111
H    -0.290750  -5.197120  2.004870
H    0.984204  -3.838232  0.631818
H    0.168767  -4.770695  -0.423118
O    1.918256  0.247383  1.932649
H    1.690931  0.809922  2.700811
Pb    -0.570789  -1.937695  -0.967348
25
Lattice="100 0 0 0 100 0 0 0 100" Properties=species:S:1:pos:R:3
N    2.560765  -0.626417  2.890555
C    1.384320  -1.104355  2.165614
C    1.740308  -1.087471  0.690516
O    1.640103  -0.013915  -0.022541
H    -3.395155  2.197621  4.730826
H    3.337010  -1.285224  2.903140
H    1.233826  -2.158280  2.439402
C    0.134119  -0.284078  2.529792
C    -0.211241  -0.471859  4.015552
C    -1.232630  0.517382  4.604239
C    -2.655564  0.302240  4.102945
N    -3.631744  1.202797  4.854341
H    -0.695731  -0.595320  1.876793
H    0.328188  0.777842  2.309512
H    0.714784  -0.360646  4.595556
H    -0.557167  -1.502802  4.192377
H    -0.914370  1.551861  4.394656
H    -1.219749  0.397195  5.699738
H    -3.002810  -0.724744  4.273545
H    -2.781702  0.543029  3.040463
H    -3.608520  1.009127  5.866145
H    -4.601902  1.070876  4.535168
O    2.258715  -2.141142  0.147899
H    2.880958  0.296120  2.597906
Pb    2.540189  -1.082838  -1.842138
25
Lattice="100 0 0 0 100 0 0 0 100" Properties=species:S:1:pos:R:3
N    -0.777628  0.588871  0.126037
C    -0.333235  0.029014  1.396340
C    1.094324  0.390349  1.791815
O    1.944365  0.797201  0.915402
H    -4.458254  -0.627388  -1.264813
H    -0.892756  1.601485  0.183803
H    -0.961160  0.438423  2.204550
C    -0.486787  -1.517194  1.407467
C    -1.895948  -2.021341  1.766464
C    -3.090644  -1.551475  0.915020
C    -3.015910  -2.004863  -0.534933
N    -4.300342  -1.645013  -1.273228
H    0.198551  -1.951473  2.148587
H    -0.154321  -1.893382  0.427209
H    -2.112470  -1.739432  2.806961
H    -1.865215  -3.121733  1.762988
H    -3.174808  -0.454815  0.945955
H    -4.001298  -1.962386  1.380625
H    -2.904953  -3.092218  -0.632515
H    -2.206972  -1.504732  -1.080090
H    -4.276632  -1.949306  -2.256512
H    -5.120190  -2.085289  -0.831260
O    1.469327  0.284708  3.022368
H    -0.086255  0.416904  -0.606657
Pb    3.569211  1.024088  2.532414
25
Lattice="100 0 0 0 100 0 0 0 100" Properties=species:S:1:pos:R:3
N    -0.748610  -0.523606  3.458633
C    0.121465  -0.779969  2.307319
C    1.370435  0.082904  2.438510
O    1.345288  1.342967  2.153956
H    -3.472042  -3.834520  0.667752
H    -0.338174  -0.831533  4.340062
H    0.461651  -1.823175  2.374966
C    -0.590936  -0.551492  0.966356
C    -1.760225  -1.512703  0.671021
C    -3.087324  -1.159865  1.364997
C    -4.311812  -1.879176  0.815463
N    -4.285334  -3.380014  1.104462
H    0.155318  -0.666977  0.166704
H    -0.937505  0.491912  0.905881
H    -1.442173  -2.539450  0.924197
H    -1.918906  -1.500553  -0.418893
H    -3.298272  -0.088859  1.220888
H    -3.011074  -1.298700  2.453955
H    -4.398151  -1.789063  -0.275173
H    -5.238233  -1.508627  1.269799
H    -4.237201  -3.561920  2.116764
H    -5.130224  -3.845829  0.744600
O    2.457643  -0.421729  2.915543
H    -1.009861  0.460045  3.540539
Pb    3.549257  1.577931  2.728699
25
Lattice="100 0 0 0 100 0 0 0 100" Properties=species:S:1:pos:R:3
N    0.677268  -1.685650  2.540935
C    0.189768  -0.870945  1.436856
C    1.044686  -0.937309  0.173696
O    2.283498  -1.282478  0.226535
H    -0.649387  -0.764955  6.533778
H    0.706753  -2.675258  2.291646
H    -0.800990  -1.243907  1.129611
C    0.036108  0.620595  1.835026
C    -1.163756  0.985903  2.728341
C    -1.084728  0.682392  4.240979
C    -1.572556  -0.709138  4.617532
N    -1.591018  -0.879722  6.133680
H    -0.072990  1.205261  0.910758
H    0.976815  0.955601  2.301744
H    -2.087394  0.559110  2.306035
H    -1.285290  2.073530  2.636946
H    -1.704390  1.430473  4.761059
H    -0.051373  0.827238  4.595598
H    -0.910951  -1.487465  4.212530
H    -2.602793  -0.888942  4.285364
H    -1.933427  -1.810859  6.408000
H    -2.199603  -0.180418  6.583357
O    0.528371  -0.638759  -0.970589
H    1.629791  -1.419939  2.798415
Pb    2.500587  -1.019358  -2.050830
25
Lattice="100 0 0 0 100 0 0 0 100" Properties=species:S:1:pos:R:3
N    0.401245  -2.876933  2.634065
C    0.039355  -2.072309  1.488829
C    0.978506  -2.177326  0.291351
O    2.127530  -2.748613  0.398791
H    1.378674  -2.763161  2.901479
H    0.228131  -3.870272  2.491379
H    -0.929407  -2.431927  1.100381
C    -0.163856  -0.586716  1.902082
C    -1.427884  -0.453131  2.764144
C    -1.651405  0.921165  3.423488
C    -0.791863  1.131864  4.664477
N    -1.170687  2.429787  5.371278
H    -0.247215  0.045824  1.006695
H    0.739019  -0.266571  2.447237
H    -1.419034  -1.237669  3.535390
H    -2.302405  -0.656025  2.129805
H    -2.712408  0.985246  3.713889
H    -1.472731  1.730449  2.696525
H    0.279303  1.211553  4.443698
H    -0.936848  0.333747  5.403308
H    -2.160496  2.418705  5.657436
H    -0.605037  2.585335  6.217687
O    0.617695  -1.721929  -0.862752
H    -1.041975  3.245304  4.755640
Pb    2.510794  -2.520394  -1.851301
25
Lattice="100 0 0 0 100 0 0 0 100" Properties=species:S:1:pos:R:3
N    1.400622  -2.731520  2.404633
C    0.450769  -2.058090  1.552773
C    0.908853  -1.843111  0.112928
O    0.069942  -1.477636  -0.799235
H    2.323357  -2.298466  2.398583
H    1.507137  -3.719889  2.186390
H    -0.445325  -2.696460  1.457546
C    -0.015629  -0.715053  2.189267
C    -0.724994  -0.990576  3.523648
C    -0.934778  0.222781  4.446009
C    -1.991132  1.201312  3.947413
N    -2.263459  2.276962  4.995346
H    -0.666213  -0.186033  1.477955
H    0.874551  -0.085578  2.354322
H    -0.117216  -1.718371  4.077642
H    -1.693451  -1.481057  3.335172
H    0.022596  0.748492  4.596262
H    -1.243218  -0.160524  5.432348
H    -2.955278  0.710138  3.764368
H    -1.692402  1.736248  3.037799
H    -2.979168  2.948138  4.682782
H    -2.594528  1.857537  5.876422
O    2.132719  -2.060835  -0.225383
H    -1.410296  2.810183  5.215872
Pb    1.661540  -1.669596  -2.428861
25
Lattice="100 0 0 0 100 0 0 0 100" Properties=species:S:1:pos:R:3
N    2.256923  -2.794354  1.487327
C    0.879838  -2.186451  1.577606
C    0.821336  -1.694981  0.119973
O    0.526872  -2.575096  -0.764368
H    2.257399  -3.773143  1.778070
H    2.923646  -2.288910  2.074657
H    0.150888  -2.994195  1.710137
C    0.745823  -1.114854  2.655609
C    -0.659964  -0.493338  2.687073
C    -0.817105  0.547139  3.810515
C    -2.225044  1.132351  3.825666
N    -2.392374  2.154436  4.944251
H    1.497703  -0.329879  2.479184
H    0.972628  -1.576132  3.629241
H    -1.410794  -1.288280  2.818834
H    -0.873920  -0.015594  1.717719
H    -0.079215  1.354060  3.672146
H    -0.601210  0.073668  4.782262
H    -2.992001  0.367282  3.999688
H    -2.467316  1.660952  2.895263
H    -2.222422  1.732814  5.868751
H    -1.733692  2.939584  4.839787
O    1.509727  -0.657155  -0.177576
H    -3.344046  2.549215  4.955483
Pb    2.788321  -2.346144  -1.210297
25
Lattice="100 0 0 0 100 0 0 0 100" Properties=species:S:1:pos:R:3
N    0.075935  0.625218  0.376011
C    -0.282987  0.294453  1.776962
C    0.979610  0.407702  2.626804
O    2.121917  0.297465  2.137473
H    -0.652622  0.284680  -0.260064
H    0.108492  1.642635  0.244102
H    -1.024877  1.012610  2.163026
C    -0.910825  -1.126344  1.853734
C    -0.085735  -2.263014  1.232748
C    0.981909  -2.909366  2.133087
C    2.155598  -3.487557  1.349813
N    3.117306  -2.414284  0.911337
H    -1.884817  -1.048242  1.348608
H    -1.146269  -1.358112  2.902656
H    0.364670  -1.923743  0.274269
H    -0.783415  -3.043709  0.899633
H    0.516983  -3.725160  2.702872
H    1.365448  -2.214849  2.896436
H    1.810103  -4.012872  0.449699
H    2.708995  -4.215186  1.959203
H    3.659793  -2.119674  1.733434
H    3.805386  -2.834256  0.274701
O    0.896070  0.577738  3.920192
H    -0.016915  0.708664  4.248244
Pb    2.456459  -0.219178  -0.109478
25
Lattice="100 0 0 0 100 0 0 0 100" Properties=species:S:1:pos:R:3
N    -0.620955  -3.162383  1.688369
C    -0.503668  -2.056475  0.755421
C    0.852326  -2.021360  0.100416
O    1.553609  -3.100494  0.012351
H    -0.093147  -3.981348  1.388308
H    -1.594232  -3.443396  1.801451
H    -1.147854  -2.182905  -0.149732
C    -0.953803  -0.718352  1.388127
C    -0.229111  -0.356715  2.691340
C    -0.971490  0.747562  3.463929
C    -0.287821  1.065552  4.787178
N    -1.065385  2.118798  5.570849
H    -2.030563  -0.829369  1.588284
H    -0.860468  0.083940  0.643736
H    0.799450  -0.027396  2.473690
H    -0.154883  -1.261379  3.312723
H    -2.005073  0.414906  3.656614
H    -1.037686  1.660137  2.848670
H    0.721362  1.474141  4.652489
H    -0.223894  0.188347  5.443079
H    -0.608921  2.341905  6.466776
H    -1.150151  2.996255  5.038165
O    1.297009  -0.947917  -0.463740
H    -2.020828  1.796680  5.781798
Pb    3.093178  -2.075733  -1.323292
25
Lattice="100 0 0 0 100 0 0 0 100" Properties=species:S:1:pos:R:3
N    2.086403  -2.745607  2.409410
C    0.845382  -2.201761  1.860664
C    1.022316  -2.192678  0.351836
O    0.715743  -3.248837  -0.331114
H    2.235786  -3.732217  2.205821
H    2.917685  -2.201616  2.181088
H    0.042707  -2.918448  2.085203
C    0.534285  -0.841686  2.497060
C    -0.859813  -0.291602  2.169940
C    -1.214213  1.023354  2.894521
C    -1.438466  0.838071  4.392073
N    -1.869690  2.146806  5.044622
H    1.306184  -0.113929  2.201660
H    0.655671  -1.009627  3.577253
H    -1.628842  -1.047761  2.396057
H    -0.939694  -0.091084  1.091603
H    -2.132590  1.430177  2.442301
H    -0.417202  1.765781  2.724688
H    -0.535246  0.522323  4.927421
H    -2.238807  0.117799  4.603817
H    -2.743245  2.501957  4.629561
H    -2.030985  2.032908  6.055651
O    1.583019  -1.203935  -0.264768
H    -1.155540  2.879548  4.925364
Pb    1.513152  -2.345935  -2.254730
25
Lattice="100 0 0 0 100 0 0 0 100" Properties=species:S:1:pos:R:3
N    0.315491  0.302869  -0.012205
C    -0.199260  0.415660  1.343623
C    0.965003  1.083080  2.070800
O    0.965316  2.358379  2.255286
H    -4.761581  -2.023649  1.035083
H    -0.316980  0.595714  -0.748058
H    -1.012803  1.154495  1.341360
C    -0.661931  -0.885282  2.023794
C    -1.899483  -1.505665  1.357403
C    -2.276395  -2.853725  1.992149
C    -3.383238  -3.632736  1.293116
N    -4.751510  -2.968938  1.441375
H    -0.873059  -0.679425  3.085382
H    0.169605  -1.607670  2.010088
H    -1.702301  -1.652072  0.283358
H    -2.735116  -0.786561  1.428314
H    -2.523413  -2.731001  3.059973
H    -1.400430  -3.520334  1.975413
H    -3.497856  -4.637891  1.715685
H    -3.212038  -3.726981  0.213232
H    -5.485558  -3.516266  0.969810
H    -5.018065  -2.884002  2.432538
O    2.001885  0.401363  2.425443
H    0.783130  -0.572857  -0.227911
Pb    3.107586  2.311496  3.025947
25
Lattice="100 0 0 0 100 0 0 0 100" Properties=species:S:1:pos:R:3
N    -0.643141  -3.090230  1.482177
C    -0.511198  -1.906132  0.632812
C    0.858708  -1.965098  -0.018847
O    1.922027  -1.482326  0.535696
H    0.130698  -3.234152  2.128735
H    -0.817583  -3.946060  0.958367
H    -1.227573  -2.022921  -0.191266
C    -0.866215  -0.599746  1.368606
C    -0.264897  -0.399427  2.766672
C    -0.908063  0.807580  3.474344
C    -0.399283  0.964374  4.901229
N    -1.093567  2.123661  5.609483
H    -1.962754  -0.611473  1.458420
H    -0.617995  0.252975  0.717893
H    0.825046  -0.263225  2.707817
H    -0.450824  -1.299945  3.371712
H    -2.002297  0.671446  3.487948
H    -0.706274  1.728135  2.902338
H    0.674890  1.183002  4.944883
H    -0.599186  0.076084  5.513505
H    -0.756389  2.236819  6.576135
H    -0.932880  3.014534  5.118209
O    0.988001  -2.602021  -1.139232
H    -2.112562  1.978195  5.651831
Pb    3.209311  -2.199053  -1.237465
25
Lattice="100 0 0 0 100 0 0 0 100" Properties=species:S:1:pos:R:3
N    0.880313  -1.968395  2.913844
C    0.493067  -1.150004  1.765798
C    1.443728  0.034512  1.725540
O    1.255274  1.076792  2.466641
H    -3.783065  -2.858755  -0.247213
H    1.766544  -2.455479  2.794230
H    0.686312  -1.740492  0.859046
C    -0.990766  -0.750753  1.838282
C    -1.909747  -1.982358  1.872523
C    -3.383232  -1.661828  2.183589
C    -4.240601  -1.199607  1.011009
N    -4.618281  -2.372484  0.107630
H    -1.222789  -0.093064  0.986031
H    -1.152137  -0.148461  2.746043
H    -1.536028  -2.665964  2.645750
H    -1.811491  -2.545486  0.925899
H    -3.436745  -0.866448  2.941631
H    -3.868334  -2.530611  2.657804
H    -3.734578  -0.471316  0.365114
H    -5.191929  -0.767242  1.342500
H    -5.179319  -3.065655  0.623543
H    -5.172578  -2.067426  -0.704617
O    2.524769  -0.033590  1.020402
H    0.869901  -1.465470  3.800852
Pb    3.225710  2.005582  1.756130
25
Lattice="100 0 0 0 100 0 0 0 100" Properties=species:S:1:pos:R:3
N    0.918795  1.428769  1.676891
C    1.146799  0.029703  2.000365
C    1.941017  -0.460937  0.792299
O    3.226572  -0.525953  0.850563
H    -3.787936  0.207063  6.368879
H    1.117395  2.091780  2.416867
H    1.841442  -0.016776  2.850666
C    -0.095153  -0.832451  2.286575
C    -0.796775  -0.460367  3.601882
C    -2.028281  -1.343115  3.861595
C    -2.666854  -1.207627  5.237881
N    -3.355362  0.141852  5.436456
H    0.209219  -1.890618  2.328598
H    -0.794291  -0.747231  1.439603
H    -1.074778  0.607475  3.566209
H    -0.085619  -0.572794  4.436813
H    -1.739057  -2.402628  3.784579
H    -2.790507  -1.195744  3.078391
H    -1.933132  -1.291044  6.049701
H    -3.447352  -1.961126  5.396289
H    -4.099995  0.285317  4.739641
H    -2.691907  0.923262  5.348060
O    1.352707  -0.731086  -0.323905
H    0.051053  1.629987  1.189358
Pb    3.369995  -1.025710  -1.365255
25
Lattice="100 0 0 0 100 0 0 0 100" Properties=species:S:1:pos:R:3
N    -0.853149  -0.781948  1.080637
C    0.462437  -0.517519  1.632583
C    1.611859  -0.567613  0.632210
O    2.703281  0.080360  0.864048
H    -2.868139  0.695641  5.954571
H    -1.068823  -0.170344  0.293127
H    0.476185  0.509889  2.033084
C    0.822382  -1.500122  2.782691
C    -0.280914  -1.758175  3.820577
C    -0.821340  -0.533351  4.599413
C    -2.200867  -0.116194  4.104490
N    -2.785787  0.995629  4.972207
H    1.727848  -1.124119  3.279454
H    1.087564  -2.474793  2.343790
H    0.143385  -2.466076  4.544322
H    -1.117909  -2.290779  3.348367
H    -0.118696  0.313163  4.534465
H    -0.888082  -0.796526  5.666245
H    -2.917782  -0.944421  4.165064
H    -2.188002  0.248401  3.070140
H    -3.725266  1.271562  4.653666
H    -2.193745  1.837605  4.961140
O    1.518262  -1.264091  -0.447095
H    -0.941810  -1.742574  0.745078
Pb    3.657109  -0.704606  -1.060276
25
Lattice="100 0 0 0 100 0 0 0 100" Properties=species:S:1:pos:R:3
N    -1.025245  1.370636  3.431476
C    -0.766974  0.161881  2.651527
C    0.724853  0.334771  2.391214
O    1.156157  1.107177  1.449874
H    -4.490587  -3.005324  -1.717319
H    -1.589192  1.211519  4.261255
H    -0.863941  -0.707231  3.316712
C    -1.651706  -0.015298  1.408964
C    -1.495181  -1.358726  0.681002
C    -2.561001  -1.535907  -0.416476
C    -2.458599  -2.896488  -1.094160
N    -3.553975  -3.076095  -2.140552
H    -1.471416  0.818816  0.712902
H    -2.688548  0.088751  1.764332
H    -1.583782  -2.182506  1.407249
H    -0.491516  -1.439547  0.233826
H    -2.456634  -0.735242  -1.166784
H    -3.560715  -1.424538  0.034989
H    -2.581950  -3.724872  -0.385291
H    -1.508403  -3.032069  -1.625506
H    -3.495463  -2.355276  -2.874037
H    -3.492121  -3.994689  -2.602639
O    1.581598  -0.192371  3.200925
H    -1.400384  2.139372  2.880568
Pb    3.250724  1.099257  2.375948
25
Lattice="100 0 0 0 100 0 0 0 100" Properties=species:S:1:pos:R:3
N    -1.220107  0.377391  0.945769
C    -0.042278  -0.353383  1.380783
C    1.267645  0.429193  1.317037
O    1.351104  1.529509  0.655930
H    -2.291602  -4.236761  -0.909825
H    -1.073442  0.815746  0.035280
H    -0.154864  -0.601707  2.450086
C    0.100523  -1.688303  0.597233
C    -0.731728  -2.851425  1.171157
C    -2.246808  -2.641452  1.341867
C    -3.068648  -2.505606  0.068271
N    -3.208620  -3.843251  -0.658489
H    1.149854  -2.013720  0.599539
H    -0.154945  -1.480175  -0.453887
H    -0.327467  -3.110207  2.160740
H    -0.523887  -3.743982  0.554721
H    -2.438849  -1.723348  1.911854
H    -2.658872  -3.458742  1.956278
H    -2.628669  -1.805833  -0.651666
H    -4.093103  -2.179578  0.281895
H    -3.685187  -4.535872  -0.063282
H    -3.756652  -3.750695  -1.524952
O    2.310271  -0.002422  1.944293
H    -1.472813  1.121493  1.596296
Pb    3.537147  1.816133  1.317074
25
Lattice="100 0 0 0 100 0 0 0 100" Properties=species:S:1:pos:R:3
N    -0.608924  -0.368605  3.534435
C    -0.020843  -0.758054  2.261548
C    1.199104  0.154087  2.203326
O    2.345453  -0.283016  2.601507
H    -3.621475  -2.249857  -3.280687
H    -0.885712  -1.133804  4.139568
H    0.373079  -1.778685  2.364994
C    -0.930908  -0.669884  1.019885
C    -2.081513  -1.683363  1.104284
C    -3.179969  -1.549066  0.032638
C    -2.728331  -1.968818  -1.361473
N    -3.904676  -1.963374  -2.332829
H    -0.314410  -0.840089  0.122406
H    -1.325398  0.356018  0.940302
H    -2.579483  -1.573105  2.077995
H    -1.680015  -2.709374  1.088902
H    -3.552814  -0.511975  0.008692
H    -4.026808  -2.184591  0.338397
H    -2.331340  -2.991823  -1.376447
H    -1.978531  -1.295860  -1.794385
H    -4.645038  -2.609172  -2.021888
H    -4.328846  -1.027393  -2.404038
O    1.091230  1.394192  1.861079
H    -1.320208  0.354907  3.478855
Pb    3.249376  1.797704  2.513933
25
Lattice="100 0 0 0 100 0 0 0 100" Properties=species:S:1:pos:R:3
N    -0.047748  -3.114715  2.153241
C    -0.246853  -2.172300  1.065684
C    0.929360  -2.144160  0.123400
O    1.739059  -3.145491  0.067092
H    0.573693  -3.880360  1.894489
H    -0.932033  -3.521905  2.453962
H    -1.056217  -2.489231  0.365597
C    -0.669622  -0.776386  1.588806
C    0.354314  -0.138661  2.535941
C    -0.151140  1.112281  3.282329
C    -1.114908  0.776377  4.415348
N    -1.528104  2.035856  5.169769
H    -1.631510  -0.937454  2.099103
H    -0.878586  -0.116351  0.735496
H    1.240526  0.167019  1.961196
H    0.696234  -0.893869  3.259302
H    -0.632769  1.805645  2.572953
H    0.720069  1.640008  3.701966
H    -0.658591  0.113310  5.160939
H    -2.048521  0.318488  4.067561
H    -1.999958  2.708153  4.548204
H    -2.172903  1.823342  5.944309
O    1.104323  -1.159570  -0.693850
H    -0.709050  2.515103  5.570869
Pb    2.850936  -2.232130  -1.709708
25
Lattice="100 0 0 0 100 0 0 0 100" Properties=species:S:1:pos:R:3
N    0.841785  -3.019595  2.111779
C    0.243803  -2.002443  1.259365
C    1.233974  -1.941042  0.101802
O    1.002061  -2.616544  -0.971988
H    0.196863  -3.714888  2.471498
H    1.462012  -2.664513  2.833976
H    -0.681104  -2.416529  0.834039
C    -0.053563  -0.633788  1.901958
C    -1.187188  -0.741372  2.932784
C    -1.676555  0.588730  3.537784
C    -0.686433  1.223797  4.507136
N    -1.301281  2.448655  5.177120
H    -0.339513  0.075813  1.108376
H    0.875215  -0.245637  2.350179
H    -0.897466  -1.425875  3.745017
H    -2.059608  -1.205427  2.449573
H    -2.617931  0.385963  4.073596
H    -1.917619  1.299554  2.730447
H    0.230627  1.576865  4.020465
H    -0.410700  0.542655  5.322205
H    -1.571340  3.160340  4.483098
H    -2.152599  2.196917  5.700354
O    2.350786  -1.302694  0.206291
H    -0.649502  2.891872  5.840060
Pb    3.067276  -2.164817  -1.794915
25
Lattice="100 0 0 0 100 0 0 0 100" Properties=species:S:1:pos:R:3
N    -1.059920  -2.112384  1.250192
C    -0.443380  -1.135202  0.361586
C    0.902791  -1.601009  -0.133735
O    1.728284  -0.770280  -0.678912
H    -0.784709  -3.064797  1.007914
H    -2.075893  -2.066714  1.171019
H    -0.984801  -1.041442  -0.610293
C    -0.418273  0.291336  0.957136
C    0.166804  0.415890  2.377577
C    -0.878459  0.248764  3.495834
C    -0.271748  0.508913  4.867942
N    -1.326738  0.404990  5.964847
H    -1.451113  0.668946  0.944282
H    0.140507  0.935876  0.267267
H    0.629393  1.409672  2.468413
H    0.976503  -0.316467  2.524407
H    -1.295017  -0.768936  3.447574
H    -1.703843  0.958833  3.320245
H    0.152679  1.517299  4.954651
H    0.506269  -0.219525  5.128579
H    -2.081835  1.090604  5.820766
H    -1.760631  -0.528835  5.978630
O    1.215785  -2.851206  -0.102945
H    -0.926231  0.576682  6.898009
Pb    3.127578  -2.455009  -1.307984
25
Lattice="100 0 0 0 100 0 0 0 100" Properties=species:S:1:pos:R:3
N    2.059471  0.331483  1.406049
C    1.119503  -0.785914  1.457786
C    1.264999  -1.557489  0.156432
O    0.698844  -1.151383  -0.932473
H    3.037370  0.051895  1.456417
H    1.911401  0.957739  0.614872
H    1.455093  -1.461407  2.257391
C    -0.317948  -0.295630  1.716124
C    -0.436448  0.528346  3.011346
C    -0.484461  -0.289353  4.317177
C    -1.868376  -0.769616  4.740033
N    -2.710144  0.383963  5.281327
H    -0.996615  -1.163418  1.725095
H    -0.631711  0.324315  0.864013
H    -1.322778  1.179857  2.923442
H    0.417619  1.216809  3.057057
H    -0.035263  0.281903  5.145409
H    0.142591  -1.189241  4.233687
H    -1.822330  -1.506186  5.550720
H    -2.444728  -1.199007  3.910699
H    -2.279162  0.790408  6.124125
H    -2.799881  1.140336  4.588032
O    2.051621  -2.580707  0.098355
H    -3.659975  0.078074  5.534936
Pb    1.684307  -2.827779  -2.140050
25
Lattice="100 0 0 0 100 0 0 0 100" Properties=species:S:1:pos:R:3
N    0.522946  -0.490534  -0.126906
C    0.033670  -0.018127  1.184238
C    1.157770  0.522391  2.036735
O    0.884579  0.949816  3.222956
H    1.446931  -1.956329  -0.157572
H    -0.288831  -0.649660  -0.731107
H    -0.604656  0.881610  1.069975
C    -0.858426  -1.070474  1.906177
C    -0.475788  -2.537392  1.686983
C    0.946701  -2.966463  2.120462
C    1.688136  -3.751573  1.045260
N    2.085198  -2.841643  -0.109340
H    -1.886158  -0.928250  1.546432
H    -0.880973  -0.821064  2.975301
H    -0.638566  -2.797805  0.629465
H    -1.214327  -3.142060  2.229555
H    0.895958  -3.605450  3.011723
H    1.561950  -2.103636  2.426217
H    1.051203  -4.540280  0.627519
H    2.602676  -4.223256  1.421890
H    3.046057  -2.503143  0.010881
H    2.056856  -3.335026  -1.009068
O    2.354374  0.664847  1.582815
H    1.066765  0.245643  -0.585761
Pb    2.925949  1.915848  3.471524
25
Lattice="100 0 0 0 100 0 0 0 100" Properties=species:S:1:pos:R:3
N    2.358662  -2.438635  2.354211
C    1.008982  -2.130552  1.887219
C    1.127853  -1.883228  0.393451
O    1.065958  -2.888715  -0.420666
H    3.039100  -1.697303  2.192905
H    2.718722  -3.335496  2.033434
H    0.400398  -3.037291  2.012779
C    0.409510  -0.986363  2.713148
C    -1.063276  -0.675188  2.402074
C    -1.835869  -0.023154  3.566062
C    -1.308010  1.350853  3.961808
N    -2.148293  1.943591  5.088258
H    1.037135  -0.089699  2.594310
H    0.519443  -1.313393  3.758398
H    -1.596221  -1.608607  2.167279
H    -1.145269  -0.042118  1.505151
H    -1.800567  -0.695912  4.438852
H    -2.894322  0.065614  3.273516
H    -1.356491  2.071772  3.135911
H    -0.279432  1.321643  4.341191
H    -1.810143  2.874680  5.370343
H    -3.134346  2.043259  4.806550
O    1.407956  -0.717694  -0.091084
H    -2.130938  1.341039  5.923888
Pb    1.548459  -1.592103  -2.213986
25
Lattice="100 0 0 0 100 0 0 0 100" Properties=species:S:1:pos:R:3
N    1.620083  -2.187877  1.138948
C    0.731782  -1.040972  1.051530
C    1.619982  0.093549  1.558991
O    1.841494  0.243499  2.821427
H    -4.948681  -2.412136  0.394262
H    1.559904  -2.726250  1.998040
H    0.554713  -0.822027  -0.010365
C    -0.594478  -1.138969  1.829601
C    -1.544162  -2.242935  1.331855
C    -2.243062  -1.927179  0.000066
C    -3.139611  -3.035138  -0.540806
N    -4.373033  -3.263816  0.330876
H    -1.104965  -0.162884  1.800147
H    -0.357887  -1.323913  2.887604
H    -2.289644  -2.400681  2.129159
H    -0.989226  -3.191021  1.242567
H    -1.499559  -1.751181  -0.792051
H    -2.815685  -0.987449  0.073690
H    -2.625012  -4.003289  -0.588257
H    -3.524482  -2.796316  -1.539158
H    -4.968333  -4.011511  -0.052855
H    -4.114716  -3.535431  1.289533
O    2.235302  0.857220  0.723411
H    1.678292  -2.771887  0.313237
Pb    3.411984  1.850593  2.405547
25
Lattice="100 0 0 0 100 0 0 0 100" Properties=species:S:1:pos:R:3
N    0.147932  1.789352  1.399242
C    1.160892  0.756364  1.548660
C    1.202981  -0.165268  0.356576
O    1.760784  -1.327447  0.433110
H    -2.439712  0.243378  6.055108
H    0.413358  2.629653  1.912360
H    2.200011  1.164731  1.509441
C    1.060221  0.035266  2.913104
C    -0.333934  -0.508619  3.251300
C    -0.391934  -1.038957  4.691942
C    -1.750566  -1.553005  5.149474
N    -2.756422  -0.418036  5.331988
H    1.355723  0.772313  3.675281
H    1.812116  -0.764672  2.953708
H    -0.607317  -1.318506  2.555305
H    -1.057641  0.306280  3.081538
H    -0.031138  -0.274437  5.401069
H    0.303070  -1.884432  4.807364
H    -1.690809  -2.054210  6.122671
H    -2.205173  -2.244392  4.428762
H    -3.679209  -0.772694  5.619642
H    -2.882869  0.114883  4.460342
O    0.765626  0.235660  -0.788316
H    0.017595  2.057326  0.423786
Pb    1.594415  -1.625529  -1.828460
25
Lattice="100 0 0 0 100 0 0 0 100" Properties=species:S:1:pos:R:3
N    2.176060  -2.622712  1.877841
C    0.801677  -2.158445  1.728456
C    0.673650  -2.163636  0.207992
O    0.207715  -3.207716  -0.390479
H    2.299239  -3.350998  2.574382
H    2.857110  -1.877150  1.997255
H    0.127474  -2.945899  2.092799
C    0.475479  -0.821600  2.413529
C    -0.997006  -0.400587  2.303572
C    -1.350479  0.924765  3.009248
C    -1.309193  0.825219  4.530792
N    -1.769814  2.128826  5.173647
H    1.124589  -0.035572  1.995673
H    0.772002  -0.952879  3.465686
H    -1.649383  -1.201338  2.687433
H    -1.266719  -0.274785  1.244611
H    -2.365371  1.219398  2.697844
H    -0.667351  1.719774  2.667966
H    -0.302637  0.639208  4.923781
H    -1.982269  0.047009  4.912409
H    -1.169806  2.918351  4.894676
H    -2.732846  2.363942  4.892735
O    1.132663  -1.191136  -0.506733
H    -1.751923  2.074031  6.202176
Pb    0.911141  -2.451071  -2.409290
25
Lattice="100 0 0 0 100 0 0 0 100" Properties=species:S:1:pos:R:3
N    -0.345980  -1.426220  0.935234
C    -0.136935  -0.027634  0.583806
C    1.156359  0.256752  -0.161617
O    2.019444  -0.672957  -0.379516
H    -1.321142  -1.102857  6.421264
H    -0.867636  -1.917222  0.210536
H    -0.921007  0.285666  -0.125744
C    -0.294050  0.904941  1.818049
C    0.565618  0.516295  3.042070
C    -0.243557  0.303227  4.336086
C    -1.042375  -0.994432  4.313402
N    -1.899711  -1.123309  5.569123
H    -1.362618  0.865941  2.070465
H    -0.095927  1.942098  1.518852
H    1.300214  1.305983  3.243104
H    1.150399  -0.394781  2.843857
H    -0.919684  1.162004  4.483307
H    0.446883  0.291771  5.193916
H    -0.393747  -1.878575  4.297612
H    -1.725111  -1.065294  3.458085
H    -2.433547  -2.003743  5.577856
H    -2.575518  -0.349639  5.642710
O    1.399111  1.445994  -0.604068
H    0.536094  -1.926537  1.045573
Pb    3.309427  0.766530  -1.636962
25
Lattice="100 0 0 0 100 0 0 0 100" Properties=species:S:1:pos:R:3
N    0.276706  1.709604  1.350025
C    1.283278  0.685465  1.641059
C    1.448233  -0.175201  0.400243
O    2.315544  0.176076  -0.493384
H    -2.264421  0.183968  6.310655
H    0.636622  2.466896  0.771174
H    2.243043  1.205357  1.759285
C    1.003837  -0.080133  2.950402
C    -0.453329  -0.471790  3.234469
C    -0.570939  -1.185698  4.591238
C    -1.987387  -1.506646  5.050620
N    -2.736200  -0.255958  5.507651
H    1.351197  0.576664  3.761593
H    1.646935  -0.973105  2.984395
H    -0.846639  -1.128121  2.443221
H    -1.060355  0.450078  3.219519
H    -0.051001  -0.612203  5.377769
H    -0.042886  -2.149976  4.547207
H    -1.992334  -2.182869  5.913489
H    -2.599628  -1.951516  4.256011
H    -3.699283  -0.476813  5.797525
H    -2.789278  0.447744  4.758474
O    0.705265  -1.205332  0.162093
H    -0.576548  1.342944  0.930231
Pb    1.820568  -1.588437  -1.821965
25
Lattice="100 0 0 0 100 0 0 0 100" Properties=species:S:1:pos:R:3
N    2.492623  0.279065  1.142729
C    1.452597  -0.700804  1.451680
C    1.275607  -1.539211  0.195339
O    2.025415  -2.577434  0.010366
H    3.417404  -0.124641  1.004082
H    2.257574  0.906590  0.374271
H    1.848862  -1.367946  2.230532
C    0.183104  0.007010  1.942250
C    -0.842353  -0.910795  2.620537
C    -2.140684  -0.194625  3.038027
C    -2.037896  0.823616  4.168924
N    -1.841968  0.153115  5.527449
H    -0.289805  0.532536  1.098163
H    0.541080  0.784442  2.633464
H    -0.375069  -1.423196  3.480934
H    -1.134115  -1.721631  1.936378
H    -2.916863  -0.935478  3.289400
H    -2.543997  0.356704  2.175201
H    -2.958714  1.411003  4.262719
H    -1.197805  1.519002  4.052399
H    -2.632139  -0.469273  5.749951
H    -0.985243  -0.416419  5.552109
O    0.479610  -1.177835  -0.757039
H    -1.773877  0.848594  6.284055
Pb    1.199655  -2.907390  -2.082921
25
Lattice="100 0 0 0 100 0 0 0 100" Properties=species:S:1:pos:R:3
N    -0.183839  -3.253126  1.365727
C    -0.587006  -2.042088  0.666797
C    0.622034  -1.775767  -0.222542
O    1.715389  -1.259383  0.232034
H    -0.922919  -3.941800  1.468163
H    0.308721  -3.104813  2.241372
H    -1.383887  -2.321661  -0.034920
C    -1.114079  -0.847391  1.493305
C    -0.271182  -0.379641  2.687983
C    -1.030980  0.669266  3.521772
C    -0.236577  1.108693  4.744959
N    -1.023249  2.113069  5.581417
H    -2.106200  -1.158652  1.856529
H    -1.295072  -0.003525  0.807992
H    0.688451  0.035285  2.346598
H    -0.031911  -1.236189  3.338475
H    -1.996238  0.243561  3.842684
H    -1.261103  1.544975  2.892922
H    0.703706  1.607515  4.479272
H    -0.008467  0.271949  5.417075
H    -0.493394  2.415687  6.411320
H    -1.254773  2.956122  5.036754
O    0.589185  -2.164714  -1.453028
H    -1.911956  1.709960  5.911612
Pb    2.781344  -1.711334  -1.757270
25
Lattice="100 0 0 0 100 0 0 0 100" Properties=species:S:1:pos:R:3
N    -0.771418  0.709374  0.595270
C    0.341285  0.013707  1.217324
C    1.247384  -0.298107  0.025911
O    2.247821  0.467029  -0.244606
H    -2.232873  1.086274  5.703623
H    -1.024441  1.606930  0.988739
H    0.901220  0.731816  1.832043
C    -0.007589  -1.251988  2.020563
C    -0.873608  -1.021104  3.270949
C    -0.167265  -0.264795  4.410502
C    -0.776275  -0.467024  5.792801
N    -2.200982  0.075041  5.894776
H    0.925449  -1.758754  2.315016
H    -0.532361  -1.950870  1.352478
H    -1.180728  -2.015268  3.632968
H    -1.798640  -0.499425  2.970981
H    -0.086832  0.812930  4.195084
H    0.869785  -0.622990  4.505692
H    -0.204667  0.051568  6.571514
H    -0.845057  -1.529333  6.059666
H    -2.589163  -0.073148  6.837255
H    -2.830096  -0.389217  5.225274
O    0.973177  -1.273201  -0.773324
H    -1.572222  0.138646  0.344152
Pb    2.660095  -0.659092  -2.186650
25
Lattice="100 0 0 0 100 0 0 0 100" Properties=species:S:1:pos:R:3
N    2.472854  -2.473446  2.124826
C    1.082372  -2.145470  1.831203
C    1.175863  -1.862834  0.335369
O    0.963107  -2.818679  -0.505920
H    2.593813  -3.308430  2.689943
H    3.013754  -1.696547  2.496050
H    0.481463  -3.060193  1.928824
C    0.469644  -1.027380  2.689496
C    -1.006749  -0.727882  2.380416
C    -1.778089  -0.028325  3.517224
C    -1.274232  1.375412  3.831377
N    -2.125798  2.019347  4.920717
H    1.087958  -0.121823  2.585553
H    0.573451  -1.367717  3.732118
H    -1.537619  -1.671476  2.185179
H    -1.094234  -0.133005  1.457735
H    -1.723365  -0.651650  4.425020
H    -2.840714  0.024950  3.230931
H    -1.335270  2.044982  2.964107
H    -0.245375  1.387481  4.210874
H    -1.804337  2.971413  5.146850
H    -3.113034  2.084916  4.633048
O    1.580006  -0.721006  -0.111904
H    -2.099518  1.468182  5.790825
Pb    1.834047  -1.613821  -2.212859
25
Lattice="100 0 0 0 100 0 0 0 100" Properties=species:S:1:pos:R:3
N    -0.600523  0.232006  2.921085
C    0.081950  -0.703648  2.040342
C    1.365334  0.059111  1.726098
O    1.371373  1.017363  0.861318
H    -2.346218  -4.860466  0.582839
H    -1.237256  0.875688  2.459649
H    0.387396  -1.574038  2.637610
C    -0.684953  -1.159213  0.783004
C    -1.955461  -1.950391  1.128763
C    -2.866471  -2.242839  -0.078549
C    -2.459069  -3.406770  -0.975173
N    -2.801136  -4.750786  -0.334040
H    -0.005232  -1.752624  0.149764
H    -0.954976  -0.268431  0.193832
H    -2.546192  -1.373366  1.854015
H    -1.682994  -2.879987  1.661624
H    -2.913334  -1.354429  -0.725612
H    -3.904692  -2.398100  0.257611
H    -1.382572  -3.436592  -1.184308
H    -2.996814  -3.393678  -1.930371
H    -3.816779  -4.837556  -0.184196
H    -2.507058  -5.541029  -0.925168
O    2.437857  -0.176986  2.400916
H    -1.002108  -0.170397  3.760659
Pb    3.480931  1.634159  1.499290
25
Lattice="100 0 0 0 100 0 0 0 100" Properties=species:S:1:pos:R:3
N    2.423613  -2.420910  2.550439
C    1.180832  -2.096711  1.873301
C    1.383454  -2.133668  0.377240
O    0.631737  -1.466843  -0.432175
H    2.255478  -2.718176  3.510525
H    2.944397  -3.160004  2.079125
H    0.386572  -2.874090  2.007738
C    0.613232  -0.757627  2.412147
C    -0.899127  -0.569077  2.239987
C    -1.451848  0.748898  2.819635
C    -1.416285  0.803207  4.343572
N    -2.081703  2.075388  4.857656
H    1.168332  0.076096  1.957743
H    0.884671  -0.751984  3.478052
H    -1.437210  -1.417576  2.693490
H    -1.156763  -0.583078  1.173055
H    -2.494945  0.858151  2.482219
H    -0.890469  1.601557  2.403430
H    -0.398703  0.814857  4.751768
H    -1.966559  -0.029509  4.799750
H    -3.065373  2.129904  4.556092
H    -2.069661  2.123777  5.886521
O    2.307283  -2.884436  -0.117139
H    -1.606896  2.917467  4.501951
Pb    1.789937  -2.274615  -2.247121
25
Lattice="100 0 0 0 100 0 0 0 100" Properties=species:S:1:pos:R:3
N    -0.828091  0.625724  3.677071
C    -0.684197  -0.325924  2.577039
C    0.789053  -0.113649  2.244587
O    1.687871  -0.860196  2.792723
H    -3.654077  -3.954671  -2.107866
H    -1.340054  0.258890  4.474091
H    -0.766160  -1.342261  2.986637
C    -1.662540  -0.129929  1.409199
C    -1.683182  -1.254299  0.361513
C    -2.692427  -0.950717  -0.758397
C    -2.828195  -2.007066  -1.847728
N    -3.568420  -3.251626  -1.360082
H    -1.448630  0.832605  0.918576
H    -2.662279  -0.035187  1.860102
H    -1.926568  -2.203711  0.871411
H    -0.683536  -1.389242  -0.082727
H    -2.391966  -0.027298  -1.276143
H    -3.686226  -0.728114  -0.334108
H    -1.857700  -2.360206  -2.218704
H    -3.410900  -1.635989  -2.699039
H    -3.084418  -3.697953  -0.569277
H    -4.521258  -3.016506  -1.047205
O    1.169939  0.888265  1.523719
H    -1.202957  1.527200  3.390218
Pb    3.328922  0.605858  2.228389
25
Lattice="100 0 0 0 100 0 0 0 100" Properties=species:S:1:pos:R:3
N    1.321398  0.667668  -0.424943
C    0.320188  0.070419  0.455544
C    1.036996  0.208760  1.796212
O    1.967496  -0.622294  2.131685
H    -5.151759  -2.176833  -0.786575
H    1.931023  -0.014734  -0.870362
H    -0.546434  0.744579  0.496590
C    -0.095989  -1.366823  0.103145
C    -1.328774  -1.922338  0.841062
C    -2.668923  -1.501863  0.206059
C    -3.843832  -2.188909  0.891873
N    -5.163858  -1.870051  0.196870
H    0.761361  -2.029555  0.288035
H    -0.271671  -1.392145  -0.983043
H    -1.310425  -1.629842  1.903758
H    -1.266999  -3.020320  0.832616
H    -2.654314  -1.778866  -0.861027
H    -2.796863  -0.408138  0.253341
H    -3.967306  -1.873623  1.935379
H    -3.750683  -3.282032  0.868968
H    -5.957303  -2.339466  0.656747
H    -5.358637  -0.858771  0.199427
O    0.812604  1.227229  2.555844
H    0.939549  1.312982  -1.109844
Pb    2.664154  0.762962  3.802642
25
Lattice="100 0 0 0 100 0 0 0 100" Properties=species:S:1:pos:R:3
N    -0.005533  0.973793  -0.579311
C    0.022876  0.049071  0.552235
C    1.346276  0.285722  1.265563
O    1.417714  1.172985  2.204129
H    -2.236031  -4.654351  0.157820
H    0.736134  0.815543  -1.261146
H    -0.771256  0.358996  1.246271
C    -0.188149  -1.393824  0.069599
C    -0.636597  -2.389587  1.152947
C    -2.114911  -2.279173  1.575841
C    -3.144252  -2.765771  0.560554
N    -3.154677  -4.288488  0.443877
H    0.740161  -1.753396  -0.396001
H    -0.928457  -1.330856  -0.742128
H    -0.018248  -2.273119  2.055672
H    -0.407077  -3.411247  0.805458
H    -2.374408  -1.230440  1.784360
H    -2.276077  -2.801330  2.532737
H    -2.961733  -2.388037  -0.453132
H    -4.163162  -2.486489  0.852786
H    -3.394919  -4.728046  1.343994
H    -3.845216  -4.607946  -0.250282
O    2.437268  -0.289186  0.877892
H    -0.040212  1.956659  -0.313735
Pb    3.676485  0.923514  2.376003
25
Lattice="100 0 0 0 100 0 0 0 100" Properties=species:S:1:pos:R:3
N    1.559001  -2.248464  2.515802
C    0.473771  -1.963502  1.591494
C    1.173515  -1.993628  0.235543
O    1.892755  -1.001004  -0.166779
H    1.356132  -2.934187  3.234070
H    2.052590  -1.437111  2.874981
H    -0.205103  -2.827756  1.589684
C    -0.335755  -0.674381  1.827712
C    -1.233857  -0.768685  3.070611
C    -2.153713  0.451543  3.272359
C    -1.530813  1.671554  3.941477
N    -1.414341  1.478837  5.452756
H    -0.970699  -0.490030  0.946032
H    0.359788  0.178475  1.888592
H    -0.615201  -0.958125  3.966176
H    -1.876182  -1.656230  2.975579
H    -3.055902  0.158171  3.833420
H    -2.532791  0.790958  2.297142
H    -2.145449  2.569482  3.808649
H    -0.516638  1.890637  3.584929
H    -0.968547  2.288102  5.907512
H    -2.344436  1.357824  5.879177
O    1.119419  -3.057921  -0.488827
H    -0.860007  0.643747  5.686913
Pb    2.602463  -2.205306  -1.986002
25
Lattice="100 0 0 0 100 0 0 0 100" Properties=species:S:1:pos:R:3
N    -0.997896  0.852276  1.075869
C    -0.086260  -0.171793  1.657508
C    0.776117  -0.741386  0.534880
O    0.340883  -0.820813  -0.631432
H    -1.803064  0.967255  1.701777
H    -0.529437  1.765488  1.059942
H    0.540851  0.302907  2.427283
C    -0.841571  -1.389159  2.279536
C    -2.180198  -1.088926  2.995749
C    -3.450909  -1.617456  2.308330
C    -3.924304  -0.999251  0.992071
N    -3.132185  -1.424513  -0.233126
H    -0.139612  -1.848585  2.987047
H    -0.998965  -2.151748  1.503425
H    -2.292200  -0.017161  3.236199
H    -2.135814  -1.563250  3.984699
H    -4.282917  -1.477527  3.014364
H    -3.373072  -2.710554  2.182812
H    -3.928341  0.101205  1.039604
H    -4.966866  -1.297259  0.823780
H    -2.650198  -2.308700  -0.037339
H    -3.797971  -1.659344  -0.978271
O    1.951979  -1.252429  0.778856
H    2.260099  -1.134928  1.700384
Pb    -1.630592  0.249955  -1.258705
25
Lattice="100 0 0 0 100 0 0 0 100" Properties=species:S:1:pos:R:3
N    2.488869  -2.089086  2.237498
C    1.101737  -1.990800  1.822136
C    1.017655  -1.903014  0.317448
O    0.028822  -1.335730  -0.285704
H    3.043894  -2.675070  1.614638
H    2.567621  -2.467514  3.180422
H    0.513921  -2.924089  2.016525
C    0.401179  -0.845894  2.594747
C    -1.134547  -0.879502  2.605984
C    -1.776086  -0.138720  3.796299
C    -1.530116  1.365376  3.788380
N    -2.245603  2.032618  4.958995
H    0.793140  0.112010  2.223767
H    0.771586  -0.944180  3.627161
H    -1.476789  -1.923037  2.671885
H    -1.540741  -0.490395  1.661862
H    -1.396405  -0.568693  4.738110
H    -2.861405  -0.327199  3.774260
H    -1.919011  1.846706  2.882162
H    -0.470939  1.628080  3.897749
H    -2.094752  3.051361  4.971287
H    -3.262008  1.869129  4.917161
O    1.938654  -2.457212  -0.395703
H    -1.915158  1.659141  5.860523
Pb    0.926479  -1.863283  -2.340589
25
Lattice="100 0 0 0 100 0 0 0 100" Properties=species:S:1:pos:R:3
N    -0.565653  0.603698  0.347126
C    0.339528  0.104537  1.369093
C    1.483339  -0.448749  0.523017
O    2.533868  0.266561  0.308672
H    -2.415771  -0.102939  6.692314
H    -0.917032  1.544116  0.485800
H    0.757738  0.967056  1.906449
C    -0.241480  -0.932496  2.352221
C    -1.382986  -0.371059  3.218863
C    -0.942649  0.486257  4.421938
C    -0.557079  -0.290506  5.676552
N    -1.787959  -0.857860  6.380364
H    0.573250  -1.331472  2.979125
H    -0.614198  -1.786717  1.768394
H    -2.014589  -1.213139  3.549682
H    -2.048332  0.232124  2.584804
H    -1.724562  1.218379  4.680305
H    -0.067389  1.098572  4.158717
H    -0.060986  0.345674  6.418795
H    0.091596  -1.150171  5.465965
H    -1.530672  -1.409685  7.210843
H    -2.331330  -1.470223  5.755616
O    1.373154  -1.588712  -0.072187
H    -1.289588  -0.043494  0.048674
Pb    3.294785  -1.209751  -1.252147
25
Lattice="100 0 0 0 100 0 0 0 100" Properties=species:S:1:pos:R:3
N    2.244338  -2.725857  2.337851
C    1.029673  -2.057180  1.886603
C    1.312703  -1.957500  0.389481
O    2.068382  -1.024146  -0.084419
H    2.960473  -2.096544  2.691784
H    2.086809  -3.501769  2.973239
H    0.188420  -2.756154  1.993063
C    0.714157  -0.721320  2.578793
C    -0.628355  -0.090668  2.179729
C    -0.873421  1.302700  2.789969
C    -1.158205  1.361495  4.287191
N    -2.572970  0.888483  4.617061
H    1.530451  -0.011702  2.370231
H    0.747817  -0.927855  3.659888
H    -1.454780  -0.784266  2.418823
H    -0.671425  0.029769  1.086818
H    -1.685339  1.816049  2.249514
H    0.015247  1.930631  2.626334
H    -1.097566  2.387824  4.667561
H    -0.483716  0.734466  4.882985
H    -2.755881  0.922481  5.630077
H    -3.277145  1.482532  4.156021
O    0.895763  -2.883542  -0.405821
H    -2.734993  -0.078556  4.304580
Pb    2.224563  -2.127374  -2.087355
25
Lattice="100 0 0 0 100 0 0 0 100" Properties=species:S:1:pos:R:3
N    -1.355976  1.168309  3.350439
C    -0.854983  0.045821  2.580965
C    0.655589  0.037708  2.613311
O    1.354585  -0.532310  1.690493
H    -4.520835  -2.650327  -1.223966
H    -0.861594  1.295572  4.232731
H    -1.096984  -0.950730  3.031556
C    -1.450130  0.074243  1.149606
C    -1.615881  -1.285490  0.457351
C    -2.226727  -1.116570  -0.943517
C    -2.469409  -2.399499  -1.728064
N    -3.650214  -3.198982  -1.179301
H    -0.855442  0.753283  0.522162
H    -2.435480  0.552026  1.248142
H    -2.252764  -1.925598  1.095130
H    -0.645239  -1.796792  0.371516
H    -1.546945  -0.513886  -1.564661
H    -3.160672  -0.531017  -0.894665
H    -1.608457  -3.079457  -1.703497
H    -2.719054  -2.192159  -2.775252
H    -3.802038  -4.063402  -1.718160
H    -3.503700  -3.467566  -0.196855
O    1.270745  0.588553  3.602426
H    -2.349775  1.069207  3.551626
Pb    3.310377  0.135062  2.709483
25
Lattice="100 0 0 0 100 0 0 0 100" Properties=species:S:1:pos:R:3
N    -1.359218  1.384160  3.246066
C    -0.998574  0.295309  2.341126
C    0.522801  0.394033  2.408820
O    1.157437  1.291308  1.730534
H    -4.019939  -2.657459  -1.707752
H    -2.097994  1.148903  3.902296
H    -1.267755  -0.652564  2.826256
C    -1.593923  0.398834  0.926451
C    -1.450496  -0.839623  0.021877
C    -2.365278  -2.008908  0.424598
C    -2.347081  -3.210310  -0.513587
N    -3.031387  -2.911779  -1.846262
H    -1.143664  1.266306  0.422724
H    -2.661510  0.636150  1.052663
H    -0.403246  -1.182783  -0.006443
H    -1.679016  -0.507029  -1.005108
H    -3.403312  -1.657948  0.552789
H    -2.072298  -2.403649  1.408808
H    -2.888803  -4.064375  -0.090558
H    -1.329063  -3.534047  -0.764831
H    -2.577675  -2.130800  -2.340090
H    -3.007853  -3.729646  -2.471787
O    1.182768  -0.332742  3.246127
H    -1.563472  2.259914  2.769505
Pb    3.028548  0.978745  3.004776
25
Lattice="100 0 0 0 100 0 0 0 100" Properties=species:S:1:pos:R:3
N    1.997596  -2.671007  2.795371
C    0.919641  -2.077234  2.025848
C    1.256510  -2.124370  0.552560
O    0.743724  -1.294228  -0.291188
H    1.689231  -2.928701  3.731644
H    2.384017  -3.503203  2.350786
H    -0.031003  -2.667537  2.058632
C    0.607999  -0.651666  2.552452
C    -0.816487  -0.143213  2.293882
C    -1.043176  1.314546  2.737071
C    -1.083761  1.587336  4.237171
N    -2.393132  1.111772  4.864420
H    1.345459  0.051389  2.138925
H    0.816182  -0.694024  3.631813
H    -1.547545  -0.824360  2.767476
H    -1.039182  -0.191078  1.219571
H    -1.962279  1.710670  2.275388
H    -0.234002  1.944342  2.337696
H    -1.029685  2.660755  4.453064
H    -0.282504  1.085152  4.792958
H    -2.541161  0.103931  4.718282
H    -2.411739  1.285659  5.879332
O    2.052048  -3.037875  0.114290
H    -3.198876  1.603330  4.451625
Pb    1.917126  -2.258385  -2.021070
25
Lattice="100 0 0 0 100 0 0 0 100" Properties=species:S:1:pos:R:3
N    -1.277096  0.385440  2.676509
C    -0.394823  -0.690525  2.261242
C    0.991188  -0.079128  2.453853
O    1.664908  -0.343114  3.519957
H    -3.614382  -2.366218  -3.002383
H    -2.045608  0.127940  3.284340
H    -0.466160  -1.488251  3.013642
C    -0.598333  -1.301575  0.860485
C    -1.897829  -2.129883  0.746258
C    -3.143361  -1.375522  0.240998
C    -3.229400  -1.181495  -1.269137
N    -3.585903  -2.485622  -1.980004
H    0.261336  -1.955383  0.650170
H    -0.557016  -0.501345  0.103949
H    -2.137263  -2.564157  1.727615
H    -1.698022  -3.007703  0.108192
H    -3.186944  -0.372908  0.687640
H    -4.060349  -1.877925  0.589922
H    -2.283720  -0.845728  -1.713408
H    -4.015901  -0.470634  -1.548037
H    -2.903289  -3.227991  -1.771833
H    -4.510957  -2.827320  -1.681931
O    1.469927  0.768734  1.607280
H    -1.535525  1.056287  1.960704
Pb    3.269521  1.172027  2.973978
25
Lattice="100 0 0 0 100 0 0 0 100" Properties=species:S:1:pos:R:3
N    -1.419076  1.160002  3.103592
C    -0.801491  0.156579  2.261314
C    0.703461  0.249119  2.370564
O    1.236420  0.806919  3.401278
H    -4.216385  -2.338961  -1.824183
H    -0.997433  1.219279  4.029531
H    -0.987949  -0.894395  2.599422
C    -1.310314  0.297820  0.798378
C    -1.429832  -0.995662  -0.024801
C    -2.617096  -1.878629  0.394376
C    -2.820957  -3.142797  -0.432406
N    -3.312938  -2.833361  -1.845097
H    -0.673350  1.015550  0.266510
H    -2.295834  0.780147  0.866707
H    -0.494473  -1.574079  0.024460
H    -1.536139  -0.685045  -1.078319
H    -3.550372  -1.290353  0.403018
H    -2.488263  -2.226992  1.430659
H    -3.582448  -3.798000  0.006557
H    -1.895222  -3.718802  -0.556656
H    -2.647073  -2.238412  -2.357055
H    -3.444921  -3.694805  -2.393823
O    1.477548  -0.245020  1.463316
H    -2.418424  0.996517  3.213165
Pb    3.338562  0.521381  2.578495
25
Lattice="100 0 0 0 100 0 0 0 100" Properties=species:S:1:pos:R:3
N    0.945603  -3.131580  2.515871
C    0.291886  -2.195376  1.635312
C    0.875906  -2.123583  0.223890
O    0.564298  -1.175078  -0.593988
H    1.959239  -3.032281  2.538518
H    0.717317  -4.104072  2.323619
H    -0.739193  -2.559031  1.460636
C    0.164957  -0.796551  2.307019
C    -0.710863  -0.901363  3.567290
C    -0.612982  0.226976  4.606668
C    -1.362177  1.522969  4.326797
N    -0.645895  2.415685  3.312604
H    -0.242532  -0.093031  1.561654
H    1.179692  -0.453626  2.570807
H    -0.412387  -1.827584  4.077250
H    -1.764674  -1.040534  3.275897
H    0.439230  0.445004  4.858557
H    -1.049501  -0.147298  5.544748
H    -1.458833  2.136371  5.230610
H    -2.365494  1.347143  3.918197
H    -1.173520  3.281753  3.133959
H    0.285482  2.685184  3.658660
O    1.668629  -3.054650  -0.182334
H    -0.515466  1.932153  2.414186
Pb    1.727277  -2.205604  -2.297426
25
Lattice="100 0 0 0 100 0 0 0 100" Properties=species:S:1:pos:R:3
N    -0.663750  1.278965  0.562467
C    -0.298919  0.045774  1.231979
C    1.077679  0.181723  1.843945
O    1.536365  1.350875  2.126978
H    -2.011822  -4.589533  -0.736212
H    -0.400189  2.109145  1.092070
H    -0.924423  -0.179088  2.132699
C    -0.413193  -1.153145  0.249604
C    -0.699930  -2.524778  0.883519
C    -2.164028  -2.749753  1.309269
C    -3.149773  -3.036719  0.180590
N    -2.967926  -4.444296  -0.382937
H    0.501097  -1.201053  -0.355612
H    -1.208184  -0.879070  -0.460048
H    -0.054687  -2.677290  1.758850
H    -0.377669  -3.306495  0.174017
H    -2.551096  -1.860671  1.830404
H    -2.226591  -3.557422  2.056256
H    -3.036911  -2.356162  -0.672712
H    -4.189642  -2.989686  0.524285
H    -3.141252  -5.157891  0.339452
H    -3.617762  -4.626891  -1.160780
O    1.799820  -0.850984  2.121710
H    -1.664319  1.324225  0.376788
Pb    3.507106  0.489220  2.881417
25
Lattice="100 0 0 0 100 0 0 0 100" Properties=species:S:1:pos:R:3
N    0.788367  0.491685  -0.515507
C    -0.002940  0.156319  0.656813
C    1.079491  0.078830  1.732687
O    1.337144  1.117514  2.450881
H    -2.738043  -2.488139  -0.998450
H    0.406154  1.231933  -1.094854
H    -0.622016  1.026298  0.915459
C    -0.890181  -1.098990  0.542703
C    -1.741089  -1.372106  1.790905
C    -2.593389  -2.653270  1.782017
C    -3.797997  -2.685298  0.843480
N    -3.437970  -3.114850  -0.578510
H    -0.251780  -1.967918  0.312024
H    -1.524505  -0.907039  -0.341876
H    -2.395828  -0.508691  1.989483
H    -1.075958  -1.447647  2.664562
H    -3.010455  -2.787127  2.790558
H    -1.964542  -3.545021  1.617760
H    -4.286509  -1.706891  0.750905
H    -4.547002  -3.412154  1.178600
H    -3.045496  -4.066831  -0.586666
H    -4.266654  -3.117880  -1.190629
O    1.821052  -0.968993  1.860977
H    1.098054  -0.303236  -1.067548
Pb    3.236093  0.175500  3.268224
25
Lattice="100 0 0 0 100 0 0 0 100" Properties=species:S:1:pos:R:3
N    0.62007  1.09129  1.08333
C    -0.03018  0.28343  2.09180
C    0.80401  0.35843  3.37174
O    1.89884  0.94541  3.40769
H    -0.55234  -2.85903  -2.10721
H    0.03385  1.25803  0.26662
H    -1.02231  0.70656  2.35533
C    -0.25400  -1.20799  1.68721
C    -1.24740  -1.38175  0.52520
C    -1.78940  -2.81822  0.37690
C    -0.86383  -3.86205  -0.24389
N    -0.85527  -3.78260  -1.76950
H    -0.64831  -1.75694  2.55845
H    0.72644  -1.64982  1.45381
H    -0.79637  -1.02600  -0.41670
H    -2.11659  -0.72918  0.69729
H    -2.73813  -2.80056  -0.18375
H    -2.06555  -3.20419  1.36938
H    -1.19572  -4.88047  -0.01069
H    0.18203  -3.76246  0.07146
H    -0.22399  -4.48572  -2.18031
H    -1.79673  -3.95515  -2.15172
O    0.39049  -0.20421  4.48771
H    -0.49803  -0.60045  4.40927
Pb    2.45053  2.17337  1.49989
25
Lattice="100 0 0 0 100 0 0 0 100" Properties=species:S:1:pos:R:3
N    -0.299357  1.205298  0.639103
C    -0.094718  0.097003  1.557472
C    1.424086  -0.042278  1.549078
O    2.115866  0.551813  2.460613
H    -1.522523  -3.390393  -0.378938
H    -0.963211  1.906726  0.949867
H    -0.351508  0.442989  2.568475
C    -0.866763  -1.208758  1.269158
C    -2.377553  -1.003522  1.467895
C    -3.274775  -2.253003  1.459353
C    -3.544396  -2.924362  0.117015
N    -2.426091  -3.876978  -0.306749
H    -0.497219  -1.994532  1.949377
H    -0.619470  -1.526435  0.238695
H    -2.757573  -0.284036  0.726658
H    -2.526432  -0.523227  2.446772
H    -4.265367  -1.950107  1.829218
H    -2.922422  -3.000628  2.190719
H    -3.655085  -2.202082  -0.701845
H    -4.447738  -3.544584  0.153146
H    -2.315050  -4.636609  0.379498
H    -2.627003  -4.311299  -1.218834
O    2.042368  -0.653846  0.596318
H    -0.449762  0.942914  -0.330827
Pb    4.065696  0.119936  1.389765
25
Lattice="100 0 0 0 100 0 0 0 100" Properties=species:S:1:pos:R:3
N    0.910023  1.342958  2.491162
C    -0.005794  0.335766  2.982716
C    0.644680  -0.359257  4.177702
O    1.785006  -0.061952  4.572126
H    0.925705  -1.491272  -1.814083
H    0.481947  1.953047  1.794741
H    -0.923403  0.808040  3.391757
C    -0.491903  -0.689144  1.910588
C    0.607886  -1.543788  1.261177
C    0.070932  -2.773886  0.501601
C    -0.655509  -2.533163  -0.819933
N    0.314856  -2.302983  -1.976909
H    -1.048207  -0.109420  1.159226
H    -1.245439  -1.348990  2.373661
H    1.284684  -1.930627  2.038638
H    1.243050  -0.912233  0.619021
H    -0.642396  -3.311027  1.144595
H    0.888064  -3.494878  0.336607
H    -1.319872  -1.660561  -0.803258
H    -1.249263  -3.407260  -1.111809
H    -0.187171  -2.140494  -2.862007
H    0.923349  -3.123078  -2.115589
O    0.009398  -1.305963  4.838131
H    -0.901969  -1.444936  4.516748
Pb    2.754871  1.797657  3.528523
25
Lattice="100 0 0 0 100 0 0 0 100" Properties=species:S:1:pos:R:3
N    1.577525  -0.586667  -1.223572
C    0.646759  -0.139824  -0.204309
C    1.403236  0.458091  0.957726
O    2.528227  1.047891  0.730977
H    -2.446926  -3.117697  2.715894
H    2.363070  0.051654  -1.345296
H    0.023090  0.733339  -0.526136
C    -0.332213  -1.285266  0.149926
C    -1.612639  -0.886042  0.910924
C    -2.877110  -1.623722  0.431179
C    -2.926350  -3.133456  0.637493
N    -3.176456  -3.499567  2.099262
H    0.231189  -2.075198  0.665460
H    -0.611565  -1.710333  -0.826374
H    -1.811006  0.186582  0.769137
H    -1.465471  -0.994884  1.997473
H    -2.992101  -1.467611  -0.652142
H    -3.775428  -1.166898  0.878143
H    -1.996100  -3.640814  0.352939
H    -3.751624  -3.589187  0.077943
H    -4.079950  -3.124395  2.421891
H    -3.198796  -4.520096  2.235131
O    0.944043  0.447101  2.162195
H    1.116719  -0.696189  -2.126006
Pb    2.796879  1.608189  2.912140
25
Lattice="100 0 0 0 100 0 0 0 100" Properties=species:S:1:pos:R:3
N    -1.158708  -0.071223  0.250465
C    -0.007634  0.169530  1.131143
C    1.309347  0.117968  0.349991
O    1.337334  -0.080844  -0.883965
H    -1.714551  -0.849817  0.620738
H    -2.314111  1.127502  1.075901
H    -0.033027  1.225480  1.479218
C    0.019462  -0.730811  2.389098
C    -1.281697  -0.741440  3.210014
C    -1.789838  0.617257  3.752011
C    -3.062798  1.167009  3.115529
N    -2.843875  1.780636  1.738281
H    0.839106  -0.402730  3.049429
H    0.259250  -1.762437  2.089892
H    -1.095418  -1.410779  4.059787
H    -2.086361  -1.243851  2.648248
H    -0.997838  1.384978  3.746004
H    -2.038287  0.496823  4.815442
H    -3.504318  1.958927  3.732269
H    -3.817771  0.381356  2.984775
H    -2.310070  2.655544  1.817292
H    -3.744303  2.023150  1.304371
O    2.458752  0.337272  0.934504
H    2.390139  0.449601  1.903502
Pb    -0.670846  -0.447373  -1.920971
25
Lattice="100 0 0 0 100 0 0 0 100" Properties=species:S:1:pos:R:3
N    -0.585731  0.183286  0.165831
C    0.052068  -0.284079  1.411557
C    1.495979  -0.703288  1.123780
O    2.000156  -0.609142  -0.017585
H    -2.223876  -0.911536  -0.164280
H    -1.188203  0.984542  0.372974
H    0.143770  0.557451  2.125790
C    -0.718301  -1.428629  2.128197
C    -1.956610  -1.011997  2.941246
C    -3.230864  -0.548561  2.213472
C    -3.785395  -1.530787  1.183177
N    -3.226233  -1.252497  -0.209691
H    -0.044800  -1.928861  2.841583
H    -0.947952  -2.208394  1.383090
H    -1.667320  -0.228899  3.658225
H    -2.229449  -1.880843  3.558771
H    -3.116283  0.449484  1.759003
H    -4.008217  -0.409828  2.977351
H    -4.874939  -1.466364  1.090994
H    -3.530132  -2.569929  1.424514
H    -3.283047  -2.083409  -0.812573
H    -3.775113  -0.512655  -0.665837
O    2.276294  -1.169511  2.063924
H    1.851979  -1.208996  2.943856
Pb    0.775602  0.489562  -1.593643
25
Lattice="100 0 0 0 100 0 0 0 100" Properties=species:S:1:pos:R:3
N    0.307116  0.071214  0.608251
C    -0.015261  -0.501203  1.927252
C    1.232461  -0.685807  2.798072
O    2.364835  -0.815090  2.279783
H    -1.437013  0.207978  -0.498603
H    0.276466  1.096185  0.685721
H    -0.717638  0.159295  2.462602
C    -0.636891  -1.934544  1.822824
C    -1.735565  -2.096885  0.770560
C    -2.989336  -1.208319  0.941514
C    -3.432095  -0.575523  -0.368426
N    -2.413022  0.475414  -0.806862
H    -1.015600  -2.221263  2.815310
H    0.165315  -2.654041  1.591236
H    -2.037347  -3.152625  0.777378
H    -1.288681  -1.941466  -0.223684
H    -2.841528  -0.418150  1.695836
H    -3.831701  -1.802520  1.318858
H    -4.401287  -0.069391  -0.296041
H    -3.488312  -1.315052  -1.176287
H    -2.424183  0.617518  -1.824822
H    -2.628181  1.382520  -0.374425
O    1.163544  -0.803540  4.099027
H    0.263928  -0.668215  4.456824
Pb    2.451230  -0.403646  0.019184
25
Lattice="100 0 0 0 100 0 0 0 100" Properties=species:S:1:pos:R:3
N    -0.009994  0.656860  0.671384
C    0.081574  0.191643  2.117877
C    1.556274  0.016717  2.458086
O    1.892346  -0.117309  3.676512
H    -0.935112  0.416078  0.283183
H    0.124232  1.672410  0.572943
H    -0.344102  0.987854  2.743842
C    -0.709580  -1.117327  2.315098
C    -2.211353  -0.982809  2.029630
C    -2.981405  -2.264365  2.383362
C    -4.498735  -2.132907  2.168698
N    -5.092647  -1.143277  3.041809
H    -0.555498  -1.406764  3.364497
H    -0.258149  -1.914517  1.701579
H    -2.398100  -0.763408  0.960271
H    -2.633679  -0.141997  2.602287
H    -2.786466  -2.527221  3.435471
H    -2.619159  -3.109293  1.779406
H    -4.944901  -3.135948  2.316199
H    -4.715398  -1.849943  1.128800
H    -5.977603  -0.755056  2.725451
H    -5.139768  -1.399625  4.026235
O    2.416193  -0.032130  1.512400
H    0.730374  0.194533  0.116635
Pb    4.157646  -0.375659  3.134576
25
Lattice="100 0 0 0 100 0 0 0 100" Properties=species:S:1:pos:R:3
N    0.294125  -1.043605  0.504534
C    0.328338  -0.201633  1.724719
C    1.766515  0.192877  2.057630
O    2.736668  -0.515617  1.701506
H    -0.621506  -1.720134  0.530930
H    0.210208  -0.453359  -0.331315
H    -0.259377  0.716238  1.566695
C    -0.275848  -0.960295  2.944686
C    0.216824  -2.406543  3.189349
C    -0.781439  -3.543537  2.925624
C    -1.075687  -3.911505  1.473394
N    -1.714888  -2.819957  0.698398
H    -1.365276  -0.952603  2.813378
H    -0.088878  -0.352407  3.840286
H    0.569155  -2.485246  4.226521
H    1.162805  -2.629490  2.619898
H    -1.724337  -3.306970  3.446695
H    -0.404834  -4.451832  3.416481
H    -1.679033  -4.830934  1.445208
H    -0.127925  -4.178582  0.957351
H    -2.029230  -3.171605  -0.210964
H    -2.566413  -2.503392  1.171321
O    2.035023  1.238670  2.786488
H    1.255243  1.787321  3.009550
Pb    2.283424  -2.362598  0.435002
25
Lattice="100 0 0 0 100 0 0 0 100" Properties=species:S:1:pos:R:3
N    1.232269  -0.348994  0.470942
C    0.663434  -0.263683  1.883079
C    1.560295  -1.090333  2.786334
O    1.523452  -0.902871  4.045335
H    0.508238  -0.105936  -0.220550
H    2.036401  0.278246  0.327315
H    0.696136  0.790326  2.189795
C    -0.794590  -0.774034  1.873017
C    -1.574708  -0.497600  3.166025
C    -3.081720  -0.780186  3.024879
C    -3.849475  0.218775  2.151694
N    -3.500030  0.121617  0.732976
H    -0.807179  -1.849955  1.633264
H    -1.329825  -0.253216  1.051445
H    -1.430198  0.553212  3.465114
H    -1.177869  -1.107734  3.990201
H    -3.525651  -0.754103  4.029351
H    -3.245163  -1.805233  2.653489
H    -3.641480  1.246620  2.482369
H    -4.931765  0.055247  2.311195
H    -3.822868  0.923178  0.191412
H    -3.860373  -0.728213  0.296717
O    2.298767  -2.007170  2.273882
H    1.558717  -1.313476  0.290481
Pb    3.062802  -2.608224  4.443711
25
Lattice="100 0 0 0 100 0 0 0 100" Properties=species:S:1:pos:R:3
N    0.723681  -0.584265  0.074473
C    0.117557  -0.251105  1.434897
C    1.279301  0.060774  2.380384
O    1.035047  0.264338  3.608447
H    0.860036  -1.599946  -0.030259
H    0.129525  -0.266641  -0.702062
H    -0.441014  0.688754  1.297168
C    -0.824202  -1.354329  1.928376
C    -2.062867  -1.565205  1.044879
C    -3.032282  -2.584634  1.657753
C    -4.300176  -2.781695  0.805741
N    -5.204328  -3.717720  1.417251
H    -1.133118  -1.059127  2.941309
H    -0.256566  -2.293264  2.046498
H    -1.773789  -1.909170  0.035657
H    -2.580119  -0.600452  0.910693
H    -3.336940  -2.255106  2.661889
H    -2.524220  -3.554138  1.783848
H    -4.002819  -3.104725  -0.214845
H    -4.828833  -1.825454  0.688388
H    -6.193823  -3.615869  1.214864
H    -4.908432  -4.687294  1.489132
O    2.463336  0.142365  1.903471
H    1.657387  -0.138783  0.008186
Pb    3.285516  0.751182  4.091417
25
Lattice="100 0 0 0 100 0 0 0 100" Properties=species:S:1:pos:R:3
N    0.582178  -0.440787  0.168163
C    0.304762  0.021569  1.590635
C    1.639958  0.124738  2.316569
O    1.684006  0.718989  3.439054
H    -0.242333  -0.938192  -0.204084
H    0.804135  0.336549  -0.468244
H    -0.152241  1.018337  1.530204
C    -0.645365  -0.970864  2.293144
C    -2.026230  -1.118105  1.637426
C    -2.895986  0.144502  1.630952
C    -4.354251  -0.148950  1.226291
N    -5.005804  -1.027792  2.173163
H    -0.760200  -0.606347  3.323852
H    -0.147908  -1.951913  2.361633
H    -2.557227  -1.905447  2.193455
H    -1.946909  -1.529780  0.611232
H    -2.507820  0.910860  0.940107
H    -2.888599  0.601853  2.634001
H    -4.383123  -0.628070  0.237505
H    -4.883899  0.817130  1.121895
H    -5.256931  -0.608470  3.066116
H    -5.769918  -1.587060  1.803543
O    2.676182  -0.420840  1.801748
H    1.397711  -1.077736  0.172517
Pb    3.968845  0.268060  3.708324
25
Lattice="100 0 0 0 100 0 0 0 100" Properties=species:S:1:pos:R:3
N    -0.219475  0.715627  0.312546
C    -0.070789  0.067772  1.681988
C    1.413603  0.035962  2.026693
O    1.760716  -0.246578  3.216412
H    -1.121070  0.436683  -0.106168
H    -0.189271  1.743391  0.355194
H    -0.594589  0.712184  2.401901
C    -0.696643  -1.340175  1.684694
C    -2.193169  -1.342457  1.339079
C    -2.853178  -2.727663  1.477249
C    -3.068392  -3.194588  2.923617
N    -3.911014  -2.279255  3.666651
H    -0.537842  -1.733096  2.698575
H    -0.134498  -1.996636  1.000251
H    -2.353629  -1.017416  0.294378
H    -2.726970  -0.629099  1.987364
H    -2.267252  -3.489305  0.941693
H    -3.827978  -2.689894  0.968585
H    -2.114176  -3.292771  3.463003
H    -3.493075  -4.217399  2.883759
H    -4.863238  -2.190406  3.314184
H    -3.918598  -2.422070  4.673977
O    2.275952  0.261209  1.109298
H    0.554316  0.412410  -0.301722
Pb    4.042305  -0.086885  2.696899
25
Lattice="100 0 0 0 100 0 0 0 100" Properties=species:S:1:pos:R:3
N    -0.759626  0.401198  0.413509
C    -0.365187  0.496503  1.880758
C    1.133788  0.765982  1.949327
O    1.639961  1.122452  3.060620
H    -1.680355  -0.066384  0.335113
H    -0.823835  1.323105  -0.039852
H    -0.899593  1.358531  2.305269
C    -0.750615  -0.792793  2.634077
C    -2.252000  -0.988317  2.896613
C    -3.162590  -1.214765  1.679812
C    -4.553504  -1.761875  2.087554
N    -4.449705  -3.061387  2.712574
H    -0.230471  -0.743852  3.600993
H    -0.325503  -1.659758  2.099854
H    -2.631218  -0.145271  3.495106
H    -2.340736  -1.879275  3.536183
H    -2.704253  -1.936839  0.979031
H    -3.364663  -0.276405  1.126463
H    -5.197822  -1.778083  1.190121
H    -5.018335  -1.066927  2.799532
H    -4.371151  -3.853951  2.079659
H    -5.121166  -3.249467  3.451477
O    1.854477  0.598538  0.906255
H    -0.051492  -0.143112  -0.104279
Pb    3.802079  1.195806  2.175140
25
Lattice="100 0 0 0 100 0 0 0 100" Properties=species:S:1:pos:R:3
N    -0.027156  0.900749  0.597003
C    0.363806  0.332533  1.953879
C    1.857959  0.031697  1.915443
O    2.458397  -0.233751  3.002830
H    -1.017283  0.692425  0.396010
H    0.103573  1.919726  0.540485
H    0.171202  1.110693  2.704719
C    -0.459109  -0.934141  2.260595
C    -1.976905  -0.712095  2.371854
C    -2.420591  0.199865  3.520319
C    -3.951130  0.219789  3.693497
N    -4.350367  1.116164  4.749651
H    -0.071533  -1.327103  3.211229
H    -0.240048  -1.696235  1.495354
H    -2.422786  -1.710539  2.495027
H    -2.402478  -0.351929  1.414478
H    -2.089972  1.240702  3.369649
H    -1.955194  -0.142307  4.458903
H    -4.300621  -0.818155  3.872166
H    -4.433600  0.553000  2.763510
H    -5.298319  1.478458  4.698412
H    -4.098082  0.846421  5.697544
O    2.463219  0.018955  0.788908
H    0.572958  0.473063  -0.130226
Pb    4.506203  -0.589326  1.911267
25
Lattice="100 0 0 0 100 0 0 0 100" Properties=species:S:1:pos:R:3
N    0.653660  -1.535752  -0.204361
C    0.094956  -0.480876  0.746252
C    1.265720  0.381054  1.215061
O    1.068223  1.260014  2.111275
H    0.894289  -2.390306  0.322348
H    -0.028929  -1.792966  -0.929562
H    -0.540289  0.177903  0.133407
C    -0.752533  -1.118611  1.855649
C    -0.000001  -2.078681  2.785942
C    -0.895646  -2.775545  3.828385
C    -1.445293  -1.873821  4.940976
N    -2.455152  -0.936838  4.469244
H    -1.601234  -1.630627  1.374419
H    -1.201413  -0.301695  2.437928
H    0.809367  -1.539654  3.306399
H    0.494006  -2.885500  2.210756
H    -0.306194  -3.570370  4.305532
H    -1.729112  -3.287569  3.320469
H    -0.629671  -1.295083  5.399674
H    -1.839539  -2.531304  5.740332
H    -3.320379  -1.383867  4.166001
H    -2.674561  -0.198477  5.135893
O    2.409965  0.241275  0.656617
H    1.520053  -1.189451  -0.650599
Pb    3.254454  2.084243  1.923765
25
Lattice="100 0 0 0 100 0 0 0 100" Properties=species:S:1:pos:R:3
N    1.008831  -0.993279  0.335299
C    0.433551  -0.717454  1.717237
C    1.536101  -0.954347  2.744974
O    1.346077  -0.568689  3.941962
H    0.234093  -1.082493  -0.347206
H    1.639346  -0.245663  0.013900
H    0.152800  0.345632  1.742440
C    -0.800472  -1.601032  1.985600
C    -2.084513  -1.200747  1.238207
C    -2.072743  -1.340743  -0.290714
C    -3.482049  -1.178904  -0.905777
N    -3.447047  -1.270904  -2.345843
H    -0.991003  -1.533174  3.065733
H    -0.537813  -2.653935  1.785907
H    -2.361813  -0.172718  1.518729
H    -2.881693  -1.842850  1.641592
H    -1.675739  -2.328020  -0.587460
H    -1.454636  -0.560462  -0.777893
H    -3.888077  -0.197385  -0.627531
H    -4.145456  -1.939952  -0.451377
H    -3.404986  -2.209280  -2.735994
H    -4.120270  -0.694645  -2.842729
O    2.608709  -1.554425  2.393852
H    1.557978  -1.866807  0.348336
Pb    3.423080  -1.384211  4.647139
25
Lattice="100 0 0 0 100 0 0 0 100" Properties=species:S:1:pos:R:3
N    0.499647  -0.206250  0.334639
C    -0.018036  0.275679  1.684114
C    1.110671  1.067348  2.349380
O    0.969110  1.448576  3.551352
H    0.902877  -1.151388  0.424590
H    -0.246726  -0.245987  -0.371943
H    -0.806789  1.012252  1.462916
C    -0.611662  -0.869637  2.512883
C    0.341064  -2.026933  2.841389
C    -0.345403  -3.078404  3.725697
C    0.558567  -4.279472  4.046675
N    -0.109249  -5.219387  4.907605
H    -1.505613  -1.241917  1.988794
H    -0.981843  -0.410542  3.440642
H    1.239851  -1.644916  3.353655
H    0.695735  -2.529374  1.920758
H    -1.260305  -3.435739  3.226405
H    -0.665039  -2.616247  4.671155
H    1.472925  -3.943586  4.557063
H    0.887223  -4.751083  3.095108
H    -0.947702  -5.670532  4.550911
H    0.474594  -5.847302  5.451731
O    2.139501  1.382110  1.657566
H    1.252871  0.427196  0.011810
Pb    2.961252  2.700404  3.499421
25
Lattice="100 0 0 0 100 0 0 0 100" Properties=species:S:1:pos:R:3
N    0.143335  -0.448780  -0.030094
C    -0.089314  -0.158990  1.450435
C    1.272148  0.184546  2.059906
O    1.362593  0.348992  3.314404
H    0.283025  -1.456544  -0.192758
H    -0.647790  -0.145466  -0.612573
H    -0.692717  0.762605  1.487245
C    -0.832962  -1.302458  2.147420
C    -2.243472  -1.552484  1.587958
C    -2.997018  -2.695866  2.287017
C    -3.474109  -2.372010  3.711550
N    -4.210844  -3.475587  4.269107
H    -0.876667  -1.028536  3.210485
H    -0.222827  -2.220553  2.094481
H    -2.188497  -1.809775  0.516683
H    -2.833109  -0.622602  1.651710
H    -2.376833  -3.604629  2.313559
H    -3.874551  -2.943863  1.671598
H    -4.080920  -1.440455  3.682392
H    -2.627229  -2.166851  4.383562
H    -5.035575  -3.788522  3.762690
H    -4.340232  -3.487494  5.276402
O    2.278090  0.334323  1.284127
H    1.008082  0.036357  -0.332154
Pb    3.641479  0.933552  3.180847
25
Lattice="100 0 0 0 100 0 0 0 100" Properties=species:S:1:pos:R:3
N    -0.273777  0.779256  0.451186
C    -0.187310  0.165641  1.842578
C    1.282947  0.166225  2.253130
O    1.581926  -0.085834  3.461125
H    -1.113206  0.434088  -0.039068
H    -0.319781  1.807016  0.475421
H    -0.749581  0.821343  2.522033
C    -0.790800  -1.251432  1.853470
C    -2.287391  -1.286878  1.502290
C    -2.899177  -2.697847  1.539043
C    -3.102118  -3.267353  2.952398
N    -3.716460  -4.568296  2.895185
H    -0.624272  -1.637400  2.868584
H    -0.215982  -1.901590  1.173319
H    -2.456539  -0.898756  0.480851
H    -2.843123  -0.617890  2.179496
H    -2.286347  -3.398458  0.952230
H    -3.876472  -2.651914  1.036113
H    -3.706121  -2.546504  3.545401
H    -2.144441  -3.377149  3.483089
H    -3.651309  -5.147017  3.727385
H    -4.627515  -4.630824  2.447048
O    2.176929  0.391994  1.367515
H    0.574339  0.524148  -0.083923
Pb    3.887684  0.117485  3.042527
25
Lattice="100 0 0 0 100 0 0 0 100" Properties=species:S:1:pos:R:3
N    0.231786  0.309537  0.466767
C    -0.065334  -0.094047  1.905318
C    1.227630  0.046909  2.703600
O    1.169912  -0.008310  3.971115
H    -0.461246  -0.111049  -0.170741
H    0.210996  1.329732  0.331918
H    -0.804023  0.621282  2.293714
C    -0.637412  -1.521936  1.964478
C    -1.979936  -1.667614  1.226352
C    -2.716026  -2.985206  1.520203
C    -2.055868  -4.244937  0.939964
N    -2.852198  -5.411848  1.215877
H    -0.777180  -1.746181  3.031912
H    0.115586  -2.233709  1.590121
H    -1.842359  -1.586730  0.130893
H    -2.640620  -0.837245  1.520809
H    -3.731186  -2.896272  1.105272
H    -2.839623  -3.109246  2.606294
H    -1.060427  -4.414001  1.377910
H    -1.896302  -4.097267  -0.151468
H    -3.809392  -5.412649  0.871868
H    -2.400427  -6.316086  1.117330
O    2.334698  0.191557  2.081568
H    1.180848  -0.011113  0.210292
Pb    3.490538  0.270547  4.198369
25
Lattice="100 0 0 0 100 0 0 0 100" Properties=species:S:1:pos:R:3
N    0.238511  0.791828  0.187721
C    -0.111100  0.450963  1.631612
C    1.074337  -0.296129  2.240259
O    0.961015  -0.769093  3.415007
H    -0.211490  1.666797  -0.111675
H    -0.087387  0.035056  -0.439973
H    -0.162092  1.412082  2.168255
C    -1.465661  -0.262122  1.744856
C    -1.597491  -1.650200  1.100530
C    -1.604950  -1.712781  -0.437350
C    -2.226960  -3.026450  -0.970201
N    -3.618223  -3.138046  -0.594179
H    -2.236709  0.419605  1.351612
H    -1.667352  -0.338792  2.822615
H    -2.563448  -2.054130  1.438109
H    -0.833410  -2.335119  1.502938
H    -0.584831  -1.668720  -0.869345
H    -2.183518  -0.869169  -0.853749
H    -1.683254  -3.883876  -0.550775
H    -2.081124  -3.061911  -2.065343
H    -4.274002  -2.601497  -1.157739
H    -3.958499  -4.083257  -0.441824
O    2.171417  -0.381406  1.587368
H    1.262928  0.877145  0.079129
Pb    3.202666  -1.427116  3.485174
25
Lattice="100 0 0 0 100 0 0 0 100" Properties=species:S:1:pos:R:3
N    0.642887  -0.485679  0.040429
C    0.058276  -0.188537  1.415928
C    1.234472  0.060712  2.365301
O    1.007037  0.179361  3.607910
H    0.031858  -0.154404  -0.717706
H    0.775494  -1.501747  -0.078381
H    -0.463246  0.777481  1.324606
C    -0.929922  -1.271431  1.863718
C    -0.345285  -2.690586  1.939653
C    -1.270918  -3.704881  2.632849
C    -2.571923  -4.018743  1.874655
N    -3.331655  -5.030793  2.559390
H    -1.803983  -1.230745  1.197032
H    -1.292280  -0.958915  2.853699
H    0.605736  -2.669141  2.496495
H    -0.107345  -3.076889  0.930182
H    -1.523184  -3.349002  3.642729
H    -0.706818  -4.639820  2.766601
H    -2.317987  -4.321566  0.834593
H    -3.210627  -3.127369  1.791935
H    -4.323422  -5.090422  2.349486
H    -2.897575  -5.942910  2.676006
O    2.407347  0.205127  1.876314
H    1.572978  -0.037371  -0.040112
Pb    3.245427  0.740334  4.071045
25
Lattice="100 0 0 0 100 0 0 0 100" Properties=species:S:1:pos:R:3
N    1.180178  0.921566  2.041627
C    -0.114792  0.197286  2.388526
C    0.215866  -0.838198  3.466689
O    -0.677337  -1.666982  3.820496
H    1.644293  0.460601  1.243693
H    1.014486  1.904573  1.788188
H    -0.759358  0.944747  2.877625
C    -0.815929  -0.340948  1.135001
C    -0.039782  -1.409996  0.350723
C    -0.662060  -1.742746  -1.015840
C    -2.032707  -2.436529  -0.946033
N    -2.510182  -2.758240  -2.264321
H    -1.053359  0.518432  0.487423
H    -1.783747  -0.732689  1.475928
H    0.047938  -2.326427  0.956458
H    0.997028  -1.081176  0.150051
H    0.037759  -2.396705  -1.556965
H    -0.757253  -0.828639  -1.621022
H    -2.784840  -1.788990  -0.472134
H    -1.946195  -3.339106  -0.301564
H    -1.940515  -3.379790  -2.832595
H    -3.506273  -2.921290  -2.374773
O    1.364712  -0.802694  4.028002
H    1.827383  0.873278  2.848624
Pb    0.674586  -2.538656  5.543413
25
Lattice="100 0 0 0 100 0 0 0 100" Properties=species:S:1:pos:R:3
N    -0.224925  0.789785  1.024016
C    -0.620032  0.030639  2.284865
C    0.638021  -0.169968  3.129406
O    0.563485  -0.886253  4.176946
H    0.035529  0.120528  0.276480
H    -1.000193  1.368668  0.675202
H    -1.256258  0.718255  2.865415
C    -1.418447  -1.242731  1.973710
C    -0.698158  -2.375381  1.223792
C    -0.345695  -2.111702  -0.249684
C    0.000787  -3.405849  -1.016068
N    0.367432  -3.128218  -2.384726
H    -2.330320  -0.942366  1.433325
H    -1.766563  -1.614965  2.947411
H    -1.375546  -3.241059  1.265325
H    0.201152  -2.688230  1.778213
H    0.543784  -1.458911  -0.362256
H    -1.190241  -1.620102  -0.763032
H    -0.865900  -4.091880  -0.939003
H    0.844963  -3.909522  -0.525712
H    1.008502  -3.792058  -2.810505
H    -0.399966  -2.907114  -3.015481
O    1.718836  0.432133  2.804610
H    0.594956  1.390454  1.211925
Pb    2.755680  -0.372170  4.815043
25
Lattice="100 0 0 0 100 0 0 0 100" Properties=species:S:1:pos:R:3
N    0.419303  -0.591445  -0.028730
C    0.130580  -0.313130  1.443109
C    1.344479  -0.801028  2.228950
O    1.531789  -0.384136  3.413782
H    -0.454782  -0.676928  -0.566753
H    0.992180  0.143721  -0.466723
H    0.034442  0.774074  1.560171
C    -1.179353  -1.029435  1.847552
C    -1.697830  -0.705839  3.258452
C    -2.223615  0.722728  3.474916
C    -3.580292  1.016683  2.815038
N    -4.621971  0.154179  3.326713
H    -1.033270  -2.116049  1.743832
H    -1.942081  -0.739614  1.104748
H    -0.919358  -0.927666  4.000886
H    -2.516979  -1.411826  3.458115
H    -1.499746  1.483988  3.142501
H    -2.321612  0.884314  4.558926
H    -3.538081  0.881579  1.722702
H    -3.810970  2.089663  2.972130
H    -5.481426  0.126507  2.783771
H    -4.819759  0.245633  4.321741
O    2.132682  -1.648887  1.682078
H    0.950326  -1.477779  -0.101071
Pb    3.455939  -1.711508  3.684487
25
Lattice="100 0 0 0 100 0 0 0 100" Properties=species:S:1:pos:R:3
N    1.301994  -0.600792  0.509354
C    1.138423  -0.670804  2.025443
C    1.842275  -1.951577  2.477105
O    2.150225  -2.098414  3.699140
H    0.541563  -0.057846  0.076896
H    2.196028  -0.173204  0.229769
H    1.658245  0.197169  2.453132
C    -0.361229  -0.630533  2.391068
C    -0.627893  -0.436726  3.893458
C    -2.122054  -0.408571  4.252726
C    -2.873487  0.855421  3.806191
N    -4.244378  0.821799  4.242715
H    -0.853139  -1.547065  2.026984
H    -0.798623  0.213145  1.831553
H    -0.142208  0.492280  4.232739
H    -0.153930  -1.250736  4.457863
H    -2.198642  -0.490317  5.347209
H    -2.634611  -1.292986  3.844645
H    -2.880618  0.956221  2.710023
H    -2.336133  1.747400  4.197016
H    -4.413269  0.729724  5.241448
H    -4.894336  1.457924  3.790427
O    2.083391  -2.857920  1.606671
H    1.293747  -1.566300  0.132729
Pb    3.070097  -4.235657  3.321705
25
Lattice="100 0 0 0 100 0 0 0 100" Properties=species:S:1:pos:R:3
N    1.073801  0.144234  0.324961
C    0.134085  0.157992  1.524713
C    0.999146  0.280148  2.781189
O    0.444884  0.183105  3.920253
H    1.298040  -0.828885  0.062318
H    0.652885  0.600371  -0.495071
H    -0.438633  1.096932  1.460455
C    -0.817976  -1.043292  1.519888
C    -0.120917  -2.419165  1.452337
C    -0.077697  -3.074483  0.057538
C    -1.425072  -3.691226  -0.371070
N    -1.824314  -4.748990  0.530709
H    -1.529932  -0.915662  0.690672
H    -1.416392  -0.947146  2.435402
H    -0.653705  -3.114417  2.115739
H    0.899251  -2.354386  1.871533
H    0.685967  -3.866316  0.058501
H    0.227155  -2.370834  -0.739985
H    -1.325596  -4.040780  -1.416591
H    -2.220381  -2.931458  -0.378011
H    -2.818915  -4.959347  0.544647
H    -1.274012  -5.603909  0.473462
O    2.248324  0.531466  2.662621
H    1.959492  0.620325  0.570098
Pb    2.429312  0.687810  5.053321
25
Lattice="100 0 0 0 100 0 0 0 100" Properties=species:S:1:pos:R:3
N    -1.485928  0.464908  0.111938
C    -0.804442  0.229989  1.457595
C    0.663038  0.620994  1.279503
O    1.376905  0.843670  2.304661
H    -2.318377  -0.132390  0.007845
H    -1.781293  1.443504  -0.012827
H    -1.269301  0.911186  2.183215
C    -1.015866  -1.233825  1.897793
C    -0.545399  -1.524231  3.334655
C    -1.113095  -2.830004  3.912060
C    -0.582932  -4.116663  3.262011
N    -1.125535  -5.281321  3.908711
H    -0.533227  -1.906096  1.171134
H    -2.101717  -1.423768  1.844199
H    -0.864669  -0.698229  3.987482
H    0.553438  -1.539602  3.377980
H    -2.212152  -2.826632  3.854288
H    -0.865942  -2.850424  4.984114
H    0.529395  -4.103457  3.296411
H    -0.856795  -4.173481  2.197247
H    -1.063154  -6.166620  3.415295
H    -0.980519  -5.372419  4.911042
O    1.139275  0.699613  0.094686
H    -0.811321  0.250812  -0.644372
Pb    3.280770  1.329618  1.006480
25
Lattice="100 0 0 0 100 0 0 0 100" Properties=species:S:1:pos:R:3
N    1.703539  0.697029  1.542917
C    1.154480  -0.384413  2.420680
C    2.269533  -1.190553  2.981597
O    3.478025  -0.780960  2.996646
H    1.584549  0.434247  0.554673
H    1.137719  1.545801  1.665538
H    0.632135  0.163959  3.300833
C    -0.018022  -1.139197  1.756349
C    -0.834205  -2.092219  2.660537
C    -1.252896  -1.601962  4.063647
C    -1.842761  -0.189128  4.138342
N    -0.776442  0.848140  4.218157
H    0.331087  -1.690049  0.868824
H    -0.697969  -0.354654  1.393055
H    -0.344780  -3.084111  2.742064
H    -1.740356  -2.334606  2.085739
H    -0.420733  -1.666565  4.787208
H    -1.999558  -2.314278  4.439525
H    -2.509987  -0.121521  5.009818
H    -2.460111  0.022474  3.254444
H    -1.165967  1.768813  4.002232
H    -0.436184  0.913336  5.181329
O    2.059598  -2.330229  3.569921
H    1.122146  -2.624446  3.481386
Pb    4.112376  1.078529  1.985346
25
Lattice="100 0 0 0 100 0 0 0 100" Properties=species:S:1:pos:R:3
N    -0.236779  0.651740  1.091950
C    -0.380224  -0.572695  1.936207
C    0.555204  -0.503692  3.084707
O    1.105168  0.582382  3.465600
H    0.313707  0.428669  0.251107
H    -1.160037  0.927372  0.735609
H    -1.457871  -0.572316  2.411039
C    -0.382958  -1.896605  1.144204
C    -1.383595  -1.952822  -0.027960
C    -2.829835  -1.478945  0.220843
C    -3.498943  -1.957264  1.513424
N    -3.125264  -1.093302  2.668343
H    -0.652076  -2.695066  1.857546
H    0.626589  -2.135686  0.774927
H    -1.403294  -3.001924  -0.355919
H    -0.977163  -1.403940  -0.891986
H    -3.430020  -1.818060  -0.634412
H    -2.904779  -0.375823  0.181749
H    -3.201277  -2.989036  1.746172
H    -4.590236  -1.970547  1.381712
H    -3.735950  -0.273105  2.697613
H    -3.281898  -1.582025  3.553204
O    0.798484  -1.537503  3.840525
H    0.405102  -2.364664  3.493254
Pb    0.917006  2.465802  2.325801
25
Lattice="100 0 0 0 100 0 0 0 100" Properties=species:S:1:pos:R:3
N    0.550843  -0.091605  0.158018
C    -0.097835  -0.227234  1.500600
C    0.786440  0.363984  2.541515
O    1.762484  1.135296  2.266937
H    0.949217  -0.997552  -0.124567
H    -0.166224  0.116461  -0.546286
H    -1.055973  0.441749  1.484606
C    -0.611559  -1.659580  1.814963
C    -1.880017  -1.682571  2.696642
C    -3.225096  -1.548862  1.951983
C    -3.337973  -0.450380  0.892172
N    -2.792667  0.849953  1.349352
H    0.193595  -2.251407  2.276015
H    -0.841236  -2.154709  0.859811
H    -1.839179  -0.897208  3.476955
H    -1.892945  -2.628023  3.254224
H    -4.012731  -1.412933  2.707303
H    -3.453774  -2.504520  1.458439
H    -4.392842  -0.363479  0.589726
H    -2.788106  -0.734574  -0.020039
H    -3.038899  1.592651  0.690874
H    -3.208178  1.124544  2.243914
O    0.564027  0.180821  3.810650
H    -0.195048  -0.422178  3.976992
Pb    2.382201  1.582435  0.191539
25
Lattice="100 0 0 0 100 0 0 0 100" Properties=species:S:1:pos:R:3
N    -0.159817  -0.549654  -0.565075
C    0.389980  -0.579810  0.822346
C    1.816180  -1.113071  0.778402
O    2.219750  -1.847568  -0.151294
H    -1.179211  -0.660617  -0.518824
H    -0.002850  0.370826  -0.991528
H    0.399350  0.441473  1.237059
C    -0.460775  -1.498105  1.741519
C    -1.854439  -0.940742  2.057298
C    -2.640387  -1.864764  3.000070
C    -4.004493  -1.281165  3.409506
N    -3.873054  -0.078224  4.198168
H    0.090408  -1.647532  2.682054
H    -0.527034  -2.496683  1.273336
H    -2.445282  -0.796517  1.134703
H    -1.761976  0.053458  2.522451
H    -2.046266  -2.060712  3.907120
H    -2.813347  -2.842705  2.526976
H    -4.554113  -2.071194  3.958938
H    -4.606806  -1.047582  2.520436
H    -4.665613  0.558436  4.182542
H    -3.507293  -0.197129  5.140953
O    2.653082  -0.876789  1.751476
H    2.308028  -0.274665  2.441477
Pb    0.972635  -2.282243  -2.012023
25
Lattice="100 0 0 0 100 0 0 0 100" Properties=species:S:1:pos:R:3
N    -0.025830  0.071559  -0.002555
C    0.121489  -0.098658  1.474184
C    1.551837  -0.519822  1.789292
O    2.289775  -1.061372  0.935155
H    -0.990644  -0.163863  -0.263981
H    0.093804  1.058127  -0.259001
H    -0.083632  0.862989  1.972779
C    -0.857528  -1.171797  2.021156
C    -2.335737  -0.774418  1.902292
C    -3.260086  -1.800122  2.575899
C    -4.750003  -1.441083  2.441140
N    -5.213975  -1.513240  1.071771
H    -0.611725  -1.345015  3.079894
H    -0.662643  -2.129723  1.509081
H    -2.647866  -0.677120  0.847452
H    -2.485929  0.214680  2.364618
H    -3.021679  -1.871631  3.647373
H    -3.088368  -2.802745  2.152177
H    -4.933285  -0.424729  2.815991
H    -5.320945  -2.124562  3.099762
H    -5.316652  -2.452687  0.691997
H    -6.025038  -0.940249  0.851623
O    2.041416  -0.385142  2.990670
H    1.444496  0.065543  3.622029
Pb    1.706430  -1.264981  -1.258745
25
Lattice="100 0 0 0 100 0 0 0 100" Properties=species:S:1:pos:R:3
N    0.441770  -0.204337  -0.040437
C    0.236231  -0.118755  1.441192
C    1.568379  0.236186  2.107273
O    2.568352  0.611737  1.453714
H    0.499509  -1.193668  -0.312873
H    -0.386806  0.159749  -0.521891
H    -0.407569  0.759327  1.627783
C    -0.474653  -1.381311  1.994537
C    -0.958857  -1.319565  3.455552
C    -1.987251  -2.424007  3.763553
C    -2.473780  -2.407725  5.221294
N    -3.181743  -1.189485  5.550808
H    0.176377  -2.257934  1.845640
H    -1.356756  -1.530654  1.353249
H    -1.417717  -0.342552  3.680683
H    -0.120760  -1.476480  4.163470
H    -1.552969  -3.412788  3.555983
H    -2.850246  -2.311495  3.088047
H    -1.624314  -2.511404  5.911122
H    -3.106188  -3.304473  5.373820
H    -3.210428  -0.949044  6.538690
H    -4.098202  -1.079834  5.120191
O    1.680584  0.210359  3.401998
H    0.872706  -0.145974  3.841991
Pb    2.575548  0.905743  -0.804383
25
Lattice="100 0 0 0 100 0 0 0 100" Properties=species:S:1:pos:R:3
N    -0.440140  -0.934536  -0.256600
C    0.139024  -0.471060  1.038526
C    1.521517  0.103568  0.763254
O    2.229926  -0.322786  -0.175488
H    -1.180719  -1.619975  -0.069919
H    -0.895225  -0.156931  -0.749953
H    -0.506234  0.302459  1.482315
C    0.264684  -1.682488  2.005633
C    0.853104  -1.416912  3.394567
C    0.050724  -0.445874  4.273130
C    0.534505  -0.457514  5.740627
N    0.332598  -1.741518  6.364430
H    0.868511  -2.457125  1.494766
H    -0.752654  -2.092336  2.114552
H    1.904704  -1.096238  3.321374
H    0.883258  -2.385777  3.916674
H    -1.019445  -0.708632  4.246343
H    0.111495  0.599094  3.917868
H    -0.000977  0.349050  6.277329
H    1.604239  -0.212503  5.787273
H    1.006911  -2.012081  7.074731
H    -0.619989  -1.968633  6.640809
O    2.041298  1.009932  1.543809
H    1.433053  1.308420  2.251065
Pb    1.415923  -1.852066  -1.681219
25
Lattice="100 0 0 0 100 0 0 0 100" Properties=species:S:1:pos:R:3
N    0.702291  0.626369  2.134723
C    -0.204316  -0.339842  2.830180
C    0.277281  -0.510618  4.275952
O    1.084695  0.283492  4.807893
H    1.404049  0.101494  1.597745
H    0.166994  1.151833  1.436393
H    -1.187359  0.157222  2.922158
C    -0.390013  -1.668342  2.065358
C    -1.002006  -1.504866  0.666110
C    -1.325776  -2.859287  0.018239
C    -1.878655  -2.727166  -1.410041
N    -0.894952  -2.208487  -2.335762
H    -1.065476  -2.316730  2.651033
H    0.574777  -2.200035  2.014117
H    -0.316893  -0.957136  -0.001251
H    -1.924494  -0.904404  0.738202
H    -2.070931  -3.397373  0.622910
H    -0.424952  -3.494000  0.000126
H    -2.752216  -2.060480  -1.424234
H    -2.244744  -3.724764  -1.724488
H    -1.266066  -1.773227  -3.176885
H    -0.121879  -2.834259  -2.555477
O    -0.181342  -1.471656  5.025307
H    -0.783411  -2.082416  4.551986
Pb    1.947720  2.112156  3.753693
25
Lattice="100 0 0 0 100 0 0 0 100" Properties=species:S:1:pos:R:3
N    0.589010  -0.054876  0.166318
C    0.326073  0.048903  1.633397
C    1.634035  0.413216  2.329178
O    2.743275  0.093649  1.851301
H    -0.099091  -0.687743  -0.256056
H    0.444008  0.855169  -0.286486
H    -0.416928  0.840929  1.820217
C    -0.220319  -1.301529  2.171526
C    -0.621076  -1.320503  3.652654
C    -1.328983  -2.632155  4.027212
C    -1.716359  -2.683661  5.517461
N    -2.381754  -3.912198  5.848078
H    0.523952  -2.091030  1.969894
H    -1.106667  -1.533659  1.558976
H    -1.295152  -0.472702  3.865192
H    0.266854  -1.201090  4.293663
H    -0.679833  -3.492546  3.806931
H    -2.235101  -2.751281  3.412344
H    -2.351679  -1.802543  5.752900
H    -0.820859  -2.599867  6.148764
H    -2.294877  -4.262930  6.796815
H    -3.285750  -4.102181  5.424140
O    1.634561  1.027210  3.481738
H    0.741348  1.270218  3.798849
Pb    2.975422  -0.767207  -0.265919
25
Lattice="100 0 0 0 100 0 0 0 100" Properties=species:S:1:pos:R:3
N    0.431364  0.323257  0.122970
C    0.177334  -0.123114  1.528381
C    1.526228  -0.319087  2.232086
O    2.594660  0.131665  1.763960
H    0.372021  -0.489159  -0.503608
H    -0.321543  0.950843  -0.175846
H    -0.288168  0.730555  2.053955
C    -0.766714  -1.341610  1.624549
C    -2.172105  -1.096369  1.054958
C    -3.100434  -2.298774  1.284131
C    -4.527915  -2.073563  0.759679
N    -5.221341  -1.028150  1.477610
H    -0.884027  -1.611667  2.688651
H    -0.290187  -2.211078  1.141317
H    -2.118449  -0.894744  -0.028053
H    -2.614739  -0.201735  1.522001
H    -3.145481  -2.534680  2.359943
H    -2.693833  -3.193504  0.789736
H    -5.067821  -3.039450  0.827134
H    -4.510111  -1.806671  -0.306480
H    -6.002120  -0.593581  0.992124
H    -5.451280  -1.228440  2.449280
O    1.598704  -0.926594  3.381942
H    0.741199  -1.288469  3.686671
Pb    2.730824  1.330673  -0.172963
25
Lattice="100 0 0 0 100 0 0 0 100" Properties=species:S:1:pos:R:3
N    0.193865  -0.069348  0.224802
C    0.096881  -0.088080  1.718651
C    1.499827  -0.024568  2.298909
O    2.506513  -0.406731  1.650587
H    -0.594587  -0.598751  -0.164177
H    0.082724  0.889793  -0.125249
H    -0.475017  0.790558  2.057652
C    -0.628509  -1.376712  2.197990
C    -0.945725  -1.431589  3.699708
C    -1.880838  -2.594530  4.089542
C    -3.341213  -2.439105  3.648774
N    -3.522721  -2.568308  2.205222
H    -0.033861  -2.258619  1.905286
H    -1.585856  -1.429567  1.647070
H    -1.419600  -0.484306  4.012814
H    -0.019940  -1.544628  4.285166
H    -1.871004  -2.678494  5.184680
H    -1.472887  -3.547527  3.715436
H    -3.729181  -1.457052  3.955469
H    -3.941327  -3.191039  4.196439
H    -3.394533  -3.523482  1.869312
H    -4.425610  -2.223252  1.880882
O    1.707655  0.365382  3.524355
H    0.897058  0.654468  3.991691
Pb    2.425272  -0.926969  -0.550936
25
Lattice="100 0 0 0 100 0 0 0 100" Properties=species:S:1:pos:R:3
N    1.038267  0.212328  0.101582
C    1.414104  -0.579522  1.307695
C    2.445482  -1.626759  0.909687
O    2.518002  -2.069605  -0.258205
H    0.093737  0.591593  0.236698
H    1.653917  1.026993  -0.004054
H    1.849050  0.085403  2.070995
C    0.168872  -1.307748  1.886038
C    -0.867570  -0.392275  2.550929
C    -0.418552  0.243278  3.872628
C    -1.571346  0.964218  4.599741
N    -2.623786  0.053891  4.984980
H    0.510766  -2.058384  2.614315
H    -0.295760  -1.880153  1.062483
H    -1.758523  -1.008543  2.746664
H    -1.216867  0.392998  1.855635
H    0.387732  0.978825  3.721787
H    -0.011507  -0.536409  4.537596
H    -2.005086  1.738399  3.951705
H    -1.143237  1.491765  5.474506
H    -2.412524  -0.586150  5.747896
H    -3.554023  0.453171  5.077167
O    3.246329  -2.153404  1.794680
H    3.174139  -1.758238  2.687069
Pb    1.242727  -1.228056  -1.960056
25
Lattice="100 0 0 0 100 0 0 0 100" Properties=species:S:1:pos:R:3
N    -0.078069  0.412111  0.670063
C    0.169217  -0.011989  2.079656
C    1.647820  -0.348061  2.244608
O    2.365684  -0.674292  1.274664
H    -1.040341  0.166736  0.412287
H    -0.025131  1.434000  0.591681
H    -0.085340  0.816370  2.761244
C    -0.675947  -1.258835  2.453382
C    -2.183725  -0.983567  2.555852
C    -2.957658  -2.236327  2.989871
C    -4.471466  -1.977041  3.122846
N    -5.174685  -3.162427  3.525754
H    -0.313663  -1.640307  3.419757
H    -0.469308  -2.058649  1.721297
H    -2.588951  -0.633215  1.589814
H    -2.356397  -0.167049  3.275264
H    -2.566163  -2.591539  3.956339
H    -2.805926  -3.053410  2.269151
H    -4.889014  -1.642243  2.163001
H    -4.629639  -1.145262  3.842143
H    -4.981521  -3.548200  4.446062
H    -6.143170  -3.263369  3.238606
O    2.203127  -0.366680  3.426332
H    1.615044  -0.074946  4.151889
Pb    1.654055  -0.569193  -0.896207
25
Lattice="100 0 0 0 100 0 0 0 100" Properties=species:S:1:pos:R:3
N    0.575048  0.085888  0.244878
C    0.016374  0.107978  1.637492
C    1.053131  0.719341  2.578065
O    2.105064  1.267466  2.162811
H    0.857952  -0.876457  0.020008
H    -0.169596  0.307706  -0.424197
H    -0.825980  0.822559  1.639079
C    -0.515662  -1.285262  2.058432
C    -1.348364  -1.333526  3.354351
C    -2.155182  -2.639829  3.519418
C    -3.377036  -2.775714  2.601763
N    -3.024080  -2.995284  1.201471
H    0.326463  -1.993633  2.123237
H    -1.173743  -1.632713  1.242860
H    -2.046641  -0.479677  3.393406
H    -0.699357  -1.281172  4.250832
H    -2.512413  -2.683922  4.557108
H    -1.489260  -3.508573  3.395462
H    -4.000025  -1.871475  2.660708
H    -3.998863  -3.602404  2.995439
H    -2.628195  -3.920516  1.030349
H    -3.808061  -2.852556  0.565531
O    0.853621  0.727898  3.860768
H    0.047266  0.221678  4.121891
Pb    2.599693  1.550373  -0.023124
25
Lattice="100 0 0 0 100 0 0 0 100" Properties=species:S:1:pos:R:3
N    1.241194  0.230278  0.685087
C    0.515187  -0.073666  1.957418
C    1.538723  -0.314826  3.070352
O    2.748196  -0.022990  2.945927
H    1.289078  -0.627321  0.119926
H    0.689950  0.893635  0.130928
H    -0.000671  0.855268  2.259418
C    -0.541932  -1.191530  1.808820
C    -0.002295  -2.586887  1.467655
C    -1.136172  -3.614751  1.320984
C    -0.636596  -5.042605  1.052440
N    0.101043  -5.585980  2.172959
H    -1.262463  -0.854337  1.047550
H    -1.141241  -1.229810  2.735707
H    0.700996  -2.938247  2.240648
H    0.566104  -2.565241  0.519817
H    -1.805676  -3.323280  0.498381
H    -1.754527  -3.615085  2.233502
H    0.015006  -5.063576  0.167331
H    -1.516832  -5.667513  0.802420
H    -0.449470  -5.792183  3.004902
H    0.734208  -6.351760  1.955361
O    1.159676  -0.787596  4.224158
H    0.207049  -1.012329  4.256418
Pb    3.601113  1.007935  1.091733
25
Lattice="100 0 0 0 100 0 0 0 100" Properties=species:S:1:pos:R:3
N    0.463177  -0.872093  -0.393623
C    0.067729  -0.390835  0.963477
C    1.255397  -0.564733  1.901694
O    2.111712  -1.457757  1.719142
H    0.894718  -0.112374  -0.933296
H    -0.378382  -1.141396  -0.915414
H    -0.206129  0.674175  0.913723
C    -1.139387  -1.224482  1.476643
C    -1.679224  -0.894310  2.875651
C    -2.171220  0.547452  3.064007
C    -2.906618  0.737354  4.408094
N    -3.303096  2.105665  4.606030
H    -0.854954  -2.291321  1.441243
H    -1.942542  -1.082456  0.735630
H    -0.939265  -1.155352  3.648788
H    -2.521175  -1.581674  3.046488
H    -2.845271  0.827532  2.238297
H    -1.346766  1.285728  3.037079
H    -2.253752  0.442393  5.240896
H    -3.774029  0.046486  4.426823
H    -4.067297  2.459332  4.035868
H    -3.342803  2.442352  5.563498
O    1.380357  0.178560  2.965930
H    0.677563  0.857744  3.047142
Pb    2.123966  -2.754763  -0.173712
25
Lattice="100 0 0 0 100 0 0 0 100" Properties=species:S:1:pos:R:3
N    0.273744  0.252171  0.034409
C    0.375252  -0.421343  1.365604
C    1.826421  -0.876802  1.574156
O    2.765873  -0.446437  0.872289
H    -0.073536  -0.421360  -0.659450
H    -0.436313  0.989361  0.077878
H    0.219778  0.361633  2.130196
C    -0.671798  -1.537215  1.573622
C    -2.130202  -1.053938  1.522488
C    -3.114695  -2.182782  1.858723
C    -4.583662  -1.725915  1.793703
N    -5.485212  -2.798529  2.109708
H    -0.509905  -1.991414  2.566621
H    -0.499416  -2.341627  0.839432
H    -2.367454  -0.660618  0.519970
H    -2.263420  -0.217843  2.228983
H    -2.900771  -2.568148  2.868685
H    -2.981962  -3.026064  1.164755
H    -4.827887  -1.362328  0.785547
H    -4.722980  -0.863089  2.480499
H    -5.442959  -3.206796  3.039631
H    -6.423851  -2.761917  1.724401
O    2.138340  -1.698466  2.536775
H    1.362828  -2.028564  3.034900
Pb    2.514169  1.094268  -0.799679
25
Lattice="100 0 0 0 100 0 0 0 100" Properties=species:S:1:pos:R:3
N    -0.191524  0.673730  0.709908
C    0.271614  0.025980  1.975534
C    1.770560  -0.279670  1.848482
O    2.482187  0.240754  0.963292
H    -0.610221  -0.038474  0.099099
H    -0.948120  1.331710  0.920172
H    0.213788  0.796781  2.765791
C    -0.586023  -1.186279  2.398646
C    -2.059163  -0.850021  2.681193
C    -2.819562  -2.058589  3.244497
C    -4.293154  -1.737059  3.556192
N    -4.978106  -2.874166  4.103383
H    -0.162477  -1.610182  3.325742
H    -0.502772  -1.978043  1.635736
H    -2.558299  -0.506204  1.760042
H    -2.110088  -0.014088  3.398742
H    -2.339927  -2.408591  4.170784
H    -2.773037  -2.895016  2.528829
H    -4.786801  -1.373874  2.628698
H    -4.359195  -0.916737  4.284537
H    -5.766648  -2.707231  4.720549
H    -5.078620  -3.704628  3.526240
O    2.369385  -1.061287  2.702465
H    1.761375  -1.465490  3.354870
Pb    1.710643  1.741140  -0.581214
25
Lattice="100 0 0 0 100 0 0 0 100" Properties=species:S:1:pos:R:3
N    0.864070  0.318512  0.432373
C    0.333485  0.111435  1.817083
C    1.511090  -0.171531  2.755766
O    2.698607  0.027717  2.419414
H    0.751546  -0.550826  -0.103963
H    0.287840  1.013104  -0.053532
H    -0.062827  1.085059  2.157357
C    -0.813774  -0.931855  1.843804
C    -1.663628  -1.001623  3.128094
C    -2.962554  -1.793121  2.898388
C    -3.800477  -1.947239  4.182074
N    -5.011950  -2.678582  3.932417
H    -0.407396  -1.926814  1.601294
H    -1.486563  -0.657452  1.017063
H    -1.906340  0.013200  3.483432
H    -1.125017  -1.520407  3.946797
H    -2.733166  -2.795267  2.507932
H    -3.562013  -1.280328  2.129692
H    -4.011070  -0.939350  4.599374
H    -3.228133  -2.489284  4.947888
H    -5.406588  -3.217146  4.697254
H    -5.714120  -2.254896  3.331986
O    1.297820  -0.583455  3.971910
H    0.344160  -0.756683  4.148188
Pb    3.326930  0.894590  0.399874
25
Lattice="100 0 0 0 100 0 0 0 100" Properties=species:S:1:pos:R:3
N    0.371377  1.357089  0.831476
C    0.346149  0.427532  2.005718
C    1.784207  0.048488  2.361630
O    2.773790  0.686283  1.933393
H    0.178883  0.820490  -0.024251
H    -0.401138  2.026670  0.908634
H    -0.007968  1.014561  2.871773
C    -0.615367  -0.767688  1.773604
C    -1.002353  -1.631667  2.990541
C    -1.630841  -0.890156  4.176770
C    -2.249172  -1.855830  5.210636
N    -3.335987  -2.623707  4.648199
H    -0.200775  -1.409031  0.979296
H    -1.544574  -0.333774  1.374123
H    -0.172910  -2.285832  3.335669
H    -1.730710  -2.369608  2.619728
H    -2.417638  -0.210903  3.809278
H    -0.898700  -0.260867  4.709003
H    -2.573131  -1.258885  6.084161
H    -1.485251  -2.555406  5.577400
H    -3.485446  -3.548307  5.042893
H    -4.214791  -2.129097  4.510959
O    2.016898  -0.935039  3.178295
H    1.191394  -1.422908  3.415205
Pb    2.611434  2.476661  0.535344
25
Lattice="100 0 0 0 100 0 0 0 100" Properties=species:S:1:pos:R:3
N    1.116390  -1.682892  2.046966
C    0.039625  -0.899467  2.719371
C    0.225738  -0.993762  4.229298
O    0.835238  -1.945742  4.763152
H    1.916897  -1.079283  1.827663
H    0.766668  -2.019065  1.142327
H    0.107405  0.158196  2.417118
C    -1.360181  -1.462138  2.352752
C    -1.798396  -1.213119  0.899895
C    -2.113517  0.249525  0.567563
C    -2.676256  0.414671  -0.859189
N    -2.969639  1.791279  -1.156664
H    -2.103072  -1.021612  3.034368
H    -1.358758  -2.543735  2.572709
H    -2.696093  -1.829083  0.739260
H    -1.055432  -1.611365  0.185159
H    -1.220814  0.890332  0.650188
H    -2.850596  0.637284  1.289571
H    -3.575508  -0.227996  -0.960544
H    -1.948968  0.052009  -1.598730
H    -2.919891  2.077479  -2.129992
H    -3.742358  2.225898  -0.658459
O    -0.305266  -0.107302  5.026521
H    -0.748895  0.632900  4.565149
Pb    1.925818  -3.550893  3.549033
25
Lattice="100 0 0 0 100 0 0 0 100" Properties=species:S:1:pos:R:3
N    0.369713  0.299484  0.088452
C    0.196117  0.001378  1.543199
C    1.576091  -0.194962  2.179633
O    2.634043  0.125712  1.598795
H    0.235185  -0.566661  -0.447904
H    -0.375890  0.932041  -0.219006
H    -0.189365  0.924037  2.012575
C    -0.806933  -1.139756  1.827107
C    -0.413761  -2.531538  1.310003
C    -1.451076  -3.591969  1.709287
C    -1.089549  -5.002415  1.211043
N    -2.062748  -5.972867  1.628387
H    -1.777079  -0.831198  1.408689
H    -0.991771  -1.177436  2.915187
H    0.575953  -2.821812  1.701788
H    -0.320093  -2.525085  0.209259
H    -2.439410  -3.307511  1.314366
H    -1.549726  -3.626316  2.804621
H    -0.111461  -5.309973  1.607468
H    -0.985718  -4.979618  0.104265
H    -3.018481  -5.872452  1.297242
H    -1.763902  -6.938821  1.720283
O    1.682706  -0.659470  3.394153
H    0.822402  -0.902455  3.793475
Pb    2.681261  1.170034  -0.442491
25
Lattice="100 0 0 0 100 0 0 0 100" Properties=species:S:1:pos:R:3
N    0.275938  0.218201  0.233871
C    0.336405  -0.161575  1.676612
C    1.664798  -0.860979  1.949255
O    2.312249  -1.430485  1.044969
H    -0.704438  0.210841  -0.069996
H    0.593396  1.185982  0.108065
H    0.279736  0.748844  2.296032
C    -0.826647  -1.114060  2.061734
C    -2.208854  -0.440518  2.016057
C    -3.374987  -1.390081  2.338378
C    -3.475492  -1.811390  3.814644
N    -4.635426  -2.630167  4.038066
H    -0.627941  -1.497131  3.073145
H    -0.799533  -1.994625  1.396841
H    -2.400326  -0.023170  1.012918
H    -2.219585  0.418909  2.705656
H    -3.323713  -2.292644  1.710757
H    -4.306422  -0.876191  2.057719
H    -3.491151  -0.896024  4.446526
H    -2.596069  -2.391633  4.131520
H    -4.649800  -3.215341  4.868022
H    -5.544860  -2.237307  3.807927
O    2.142971  -0.939975  3.161814
H    1.624187  -0.449406  3.830862
Pb    1.760172  -1.271142  -1.172509
25
Lattice="100 0 0 0 100 0 0 0 100" Properties=species:S:1:pos:R:3
N    0.537597  0.803808  -0.119460
C    0.862342  0.285109  1.250470
C    2.309734  -0.214135  1.253964
O    3.096536  -0.000790  0.299577
H    -0.019043  0.096752  -0.615936
H    -0.078968  1.618873  -0.036814
H    0.850863  1.154290  1.931138
C    -0.173375  -0.768202  1.749646
C    -0.582744  -0.688284  3.232065
C    0.475877  -1.051340  4.280304
C    -0.108020  -1.160682  5.714568
N    -0.633451  0.099655  6.189207
H    0.174752  -1.780447  1.489101
H    -1.088756  -0.604799  1.161711
H    -1.429670  -1.381316  3.346186
H    -0.983549  0.312255  3.453881
H    1.271084  -0.279015  4.334935
H    0.932933  -2.033747  4.056376
H    0.683808  -1.550058  6.377374
H    -0.914890  -1.904997  5.706291
H    -1.524973  0.057086  6.674227
H    0.022827  0.704957  6.676053
O    2.782023  -0.865696  2.270060
H    2.125255  -0.994874  3.002957
Pb    2.574735  1.240852  -1.526104
25
Lattice="100 0 0 0 100 0 0 0 100" Properties=species:S:1:pos:R:3
N    0.995298  0.192832  0.525199
C    0.686456  -0.366090  1.879549
C    1.941976  -1.047971  2.425671
O    3.077123  -0.859690  1.933317
H    0.652813  -0.458551  -0.192708
H    0.462195  1.056643  0.381991
H    0.523456  0.494567  2.552560
C    -0.591239  -1.245715  1.859079
C    -1.240135  -1.615142  3.209851
C    -1.620362  -0.436803  4.113541
C    -2.450190  -0.885717  5.334621
N    -2.787467  0.225942  6.184783
H    -0.383650  -2.162972  1.285252
H    -1.338521  -0.678177  1.284152
H    -0.648500  -2.365178  3.776204
H    -2.144004  -2.189135  2.953328
H    -2.203915  0.295097  3.531696
H    -0.733161  0.096894  4.492356
H    -1.881502  -1.612554  5.931271
H    -3.354073  -1.416225  4.970510
H    -3.470080  0.892169  5.831884
H    -2.916358  0.025954  7.172422
O    1.866575  -1.816110  3.472640
H    0.935072  -1.960948  3.761740
Pb    3.472620  0.497022  0.142443
25
Lattice="100 0 0 0 100 0 0 0 100" Properties=species:S:1:pos:R:3
N    -0.498086  1.665887  0.437856
C    -0.274901  0.689472  1.548802
C    1.153611  0.852749  2.077860
O    1.882760  1.815822  1.754164
H    -1.457942  2.021239  0.482028
H    -0.432899  1.171824  -0.460852
H    -0.922382  1.001562  2.387859
C    -0.622758  -0.763456  1.148972
C    -2.094588  -1.005119  0.772569
C    -3.096731  -0.787371  1.911616
C    -4.521860  -1.228375  1.523704
N    -5.461358  -0.993097  2.588624
H    -0.379503  -1.432996  1.991395
H    0.038126  -1.069550  0.321673
H    -2.155129  -2.046278  0.422688
H    -2.374585  -0.397397  -0.104312
H    -3.148170  0.271106  2.217682
H    -2.776520  -1.354915  2.801054
H    -4.490874  -2.298780  1.231023
H    -4.863558  -0.675604  0.637329
H    -6.435874  -0.878670  2.324651
H    -5.351279  -1.542297  3.437792
O    1.649765  0.005267  2.934448
H    1.055941  -0.747701  3.131699
Pb    1.222250  3.522071  0.395161
25
Lattice="100 0 0 0 100 0 0 0 100" Properties=species:S:1:pos:R:3
N    1.150315  1.284810  1.544160
C    0.499306  0.332864  2.494554
C    1.589352  -0.427866  3.238092
O    2.717582  -0.624683  2.731969
H    0.510536  1.473584  0.764358
H    1.311971  2.191754  1.998053
H    -0.106102  0.895778  3.221600
C    -0.406927  -0.654331  1.704883
C    -1.107288  -1.755837  2.511475
C    -2.127034  -1.296969  3.571301
C    -3.468769  -0.807208  2.995232
N    -4.130064  -1.846874  2.242231
H    0.210580  -1.125625  0.920456
H    -1.153776  -0.031236  1.187226
H    -0.360872  -2.423599  2.967016
H    -1.644991  -2.383483  1.784787
H    -1.734997  -0.496265  4.225444
H    -2.324241  -2.146111  4.242472
H    -3.329373  0.058608  2.330521
H    -4.088075  -0.442993  3.839230
H    -4.430577  -2.661047  2.775592
H    -4.854442  -1.539705  1.598128
O    1.364334  -0.949210  4.411104
H    0.465696  -0.766888  4.756320
Pb    3.371496  0.368395  0.780589
25
Lattice="100 0 0 0 100 0 0 0 100" Properties=species:S:1:pos:R:3
N    1.099009  -0.614137  0.395313
C    0.451351  -0.277634  1.699587
C    1.498430  -0.417439  2.802951
O    2.460561  -1.208002  2.698022
H    0.384718  -0.950743  -0.259382
H    1.494185  0.230334  -0.034750
H    0.092855  0.764124  1.675150
C    -0.750200  -1.225095  1.960166
C    -1.533215  -0.956794  3.255382
C    -2.793006  -1.828987  3.407511
C    -3.981598  -1.402379  2.531041
N    -5.120180  -2.249255  2.758325
H    -0.388859  -2.267712  1.953413
H    -1.415354  -1.110392  1.089744
H    -1.822352  0.107767  3.302789
H    -0.890652  -1.155572  4.125674
H    -3.102300  -1.783700  4.461996
H    -2.554814  -2.884233  3.205785
H    -3.738286  -1.455510  1.458791
H    -4.215370  -0.335319  2.742108
H    -5.467589  -2.331057  3.710794
H    -5.858592  -2.248567  2.060916
O    1.396239  0.251750  3.918359
H    0.632567  0.863315  3.945135
Pb    2.978954  -2.273025  0.733150
25
Lattice="100 0 0 0 100 0 0 0 100" Properties=species:S:1:pos:R:3
N    -0.520940  0.651725  0.581267
C    -0.334487  0.435249  2.048089
C    1.125767  0.688316  2.400553
O    2.040716  0.556115  1.555657
H    -1.321744  0.091947  0.264946
H    -0.774290  1.628952  0.392433
H    -0.968224  1.140036  2.610932
C    -0.690969  -1.023866  2.450664
C    -2.178003  -1.290324  2.727740
C    -3.152471  -1.120185  1.556648
C    -4.578985  -1.605513  1.913666
N    -5.170955  -0.828370  2.978743
H    -0.121925  -1.288010  3.354276
H    -0.304333  -1.692743  1.659291
H    -2.514758  -0.667769  3.571297
H    -2.235621  -2.328835  3.088644
H    -2.818940  -1.702746  0.680190
H    -3.232333  -0.061683  1.248568
H    -4.531440  -2.655953  2.229361
H    -5.192663  -1.573738  0.995261
H    -5.627756  0.038811  2.707203
H    -5.723963  -1.343324  3.657932
O    1.484505  0.986394  3.618190
H    0.738880  1.102216  4.241819
Pb    1.620894  0.144891  -0.647084
25
Lattice="100 0 0 0 100 0 0 0 100" Properties=species:S:1:pos:R:3
N    -0.033108  1.058713  -0.626251
C    -0.428097  0.834940  0.798201
C    0.188788  1.931204  1.659482
O    1.208643  2.562853  1.301234
H    -0.009070  0.152846  -1.108773
H    -0.750695  1.610449  -1.111249
H    -1.525491  0.892749  0.887722
C    0.058112  -0.548037  1.317501
C    -0.840104  -1.742629  0.960172
C    -0.961557  -2.116760  -0.522124
C    -1.686629  -3.469787  -0.722056
N    -0.957755  -4.569391  -0.135871
H    0.136932  -0.496548  2.413542
H    1.090749  -0.704600  0.958375
H    -1.843444  -1.578467  1.385010
H    -0.428224  -2.612009  1.494544
H    0.040159  -2.189653  -0.983971
H    -1.539602  -1.367377  -1.090342
H    -1.850226  -3.615944  -1.806046
H    -2.680065  -3.423058  -0.256434
H    -1.513818  -5.320597  0.262510
H    -0.165391  -4.926128  -0.664604
O    -0.292744  2.209684  2.838690
H    -1.101733  1.710745  3.073175
Pb    2.140864  2.330614  -0.765708
25
Lattice="100 0 0 0 100 0 0 0 100" Properties=species:S:1:pos:R:3
N    0.311944  0.624386  0.370899
C    0.181624  0.343529  1.835537
C    1.573188  0.413822  2.474678
O    2.557386  0.906040  1.880098
H    -0.526799  1.113366  0.041846
H    0.327141  -0.265262  -0.143080
H    -0.365287  1.196784  2.276173
C    -0.621159  -0.952609  2.114142
C    -1.070853  -1.160203  3.577606
C    -2.279209  -2.102469  3.731825
C    -1.998931  -3.574143  3.386684
N    -3.161343  -4.385548  3.623871
H    -0.047532  -1.819093  1.749689
H    -1.526823  -0.886153  1.492045
H    -1.349815  -0.191236  4.021990
H    -0.254484  -1.590055  4.192288
H    -3.115062  -1.736940  3.116837
H    -2.616707  -2.040728  4.777006
H    -1.124324  -3.922196  3.980212
H    -1.721074  -3.693465  2.328826
H    -3.210228  -5.287587  3.159845
H    -3.546010  -4.398423  4.565276
O    1.758070  0.006764  3.696172
H    0.948400  -0.398106  4.086391
Pb    2.450095  1.849791  -0.197591
25
Lattice="100 0 0 0 100 0 0 0 100" Properties=species:S:1:pos:R:3
N    0.889010  1.596395  0.286817
C    0.759997  0.932931  1.621190
C    1.415402  1.832642  2.678149
O    1.696909  3.028510  2.452946
H    1.699403  1.204509  -0.208889
H    0.076875  1.361018  -0.291796
H    -0.315159  0.943806  1.877870
C    1.261206  -0.528714  1.633447
C    0.500452  -1.451164  0.664501
C    1.003265  -2.904348  0.656993
C    0.640903  -3.722828  1.907698
N    1.089826  -5.081894  1.782447
H    1.146189  -0.928018  2.655391
H    2.342549  -0.545627  1.417414
H    0.597950  -1.068999  -0.363574
H    -0.575933  -1.426587  0.903311
H    2.093876  -2.932911  0.512706
H    0.567107  -3.401173  -0.222274
H    -0.459051  -3.666973  2.065184
H    1.103826  -3.306171  2.815174
H    0.762374  -5.619715  0.983885
H    1.181667  -5.633634  2.630070
O    1.655551  1.387048  3.879549
H    1.444297  0.437777  3.990889
Pb    1.264534  4.093053  0.473969
25
Lattice="100 0 0 0 100 0 0 0 100" Properties=species:S:1:pos:R:3
N    -0.138694  -0.131778  0.057813
C    0.352236  -0.082422  1.469532
C    1.885110  -0.156632  1.455830
O    2.550857  0.058070  0.420588
H    -0.385053  -1.099968  -0.182283
H    -1.012925  0.397743  -0.016786
H    0.130478  0.933954  1.844201
C    -0.329095  -1.108535  2.400088
C    -1.854061  -0.920117  2.504204
C    -2.507756  -1.704738  3.652761
C    -2.532339  -3.231133  3.469129
N    -3.224314  -3.869979  4.553622
H    0.086103  -0.988716  3.416295
H    -0.064499  -2.127557  2.074907
H    -2.339578  -1.198482  1.554116
H    -2.067520  0.149084  2.663143
H    -3.543294  -1.346315  3.751051
H    -2.012277  -1.465595  4.605952
H    -1.516222  -3.651906  3.431730
H    -3.002822  -3.465792  2.487965
H    -4.182236  -3.586484  4.743159
H    -3.054364  -4.858132  4.713946
O    2.553441  -0.395784  2.548704
H    1.982111  -0.581251  3.322050
Pb    1.624361  0.627994  -1.593607
25
Lattice="100 0 0 0 100 0 0 0 100" Properties=species:S:1:pos:R:3
N    -0.129868  0.505679  0.368726
C    -0.130992  0.035842  1.787094
C    1.305302  -0.007946  2.301555
O    2.286783  -0.075433  1.530503
H    -0.906945  0.057576  -0.129673
H    -0.327180  1.512011  0.331531
H    -0.702620  0.750457  2.402244
C    -0.771498  -1.369297  1.928302
C    -2.266851  -1.391175  1.559371
C    -3.011204  -2.645126  2.046806
C    -2.608202  -3.958508  1.357604
N    -3.413683  -5.052182  1.824719
H    -0.655581  -1.687027  2.975727
H    -0.191634  -2.089767  1.328388
H    -2.403250  -1.298739  0.467274
H    -2.757670  -0.513618  2.007812
H    -4.085459  -2.474842  1.880261
H    -2.885273  -2.757334  3.134138
H    -1.556534  -4.213488  1.557739
H    -2.694187  -3.826077  0.255398
H    -3.064655  -5.995982  1.689580
H    -4.423470  -4.975655  1.733389
O    1.555691  -0.032370  3.582218
H    0.763358  0.053085  4.150306
Pb    2.112607  0.132711  -0.740471
25
Lattice="100 0 0 0 100 0 0 0 100" Properties=species:S:1:pos:R:3
N    2.994991  0.462452  1.724829
C    1.859033  0.234824  2.670443
C    2.423042  -0.210964  4.025145
O    3.633080  -0.101339  4.315172
H    2.752612  1.220176  1.078632
H    3.113144  -0.373549  1.139056
H    1.412515  1.224043  2.876044
C    0.760003  -0.691611  2.104151
C    1.208685  -2.131635  1.804507
C    0.050437  -3.094995  1.492561
C    -0.687147  -2.821193  0.170330
N    -1.704248  -3.808123  -0.064427
H    0.353758  -0.200735  1.207783
H    -0.089301  -0.697576  2.810336
H    1.756758  -2.539981  2.669631
H    1.916830  -2.146819  0.956992
H    -0.679761  -3.085392  2.316059
H    0.462124  -4.114601  1.462143
H    0.057768  -2.793761  -0.656022
H    -1.177582  -1.836747  0.177687
H    -2.461060  -3.571464  -0.698642
H    -1.421691  -4.783434  -0.116649
O    1.630645  -0.669981  4.953546
H    0.697921  -0.746994  4.665998
Pb    5.182639  0.856625  2.927488
25
Lattice="100 0 0 0 100 0 0 0 100" Properties=species:S:1:pos:R:3
N    0.734941  0.494316  0.983625
C    -0.063046  0.065835  2.173521
C    0.872403  -0.076817  3.378046
O    2.048620  0.341846  3.369644
H    0.931602  -0.329464  0.401040
H    0.165805  1.114907  0.399213
H    -0.721130  0.912662  2.436925
C    -0.948726  -1.174319  1.904611
C    -0.187488  -2.478924  1.619060
C    -1.086410  -3.637628  1.154229
C    -2.031372  -4.196253  2.232850
N    -2.768180  -5.325162  1.736448
H    -1.609408  -0.920189  1.061200
H    -1.639409  -1.295903  2.756114
H    0.389176  -2.788689  2.506730
H    0.557539  -2.316413  0.820787
H    -0.432310  -4.450868  0.806775
H    -1.682822  -3.329844  0.282345
H    -2.764128  -3.442390  2.556811
H    -1.431421  -4.461046  3.132132
H    -2.243165  -6.132890  1.411285
H    -3.638345  -5.568178  2.199877
O    0.438045  -0.603533  4.490391
H    -0.485994  -0.921051  4.433903
Pb    2.958609  1.508785  1.618552
25
Lattice="100 0 0 0 100 0 0 0 100" Properties=species:S:1:pos:R:3
N    -0.273024  0.710688  0.775246
C    0.029943  0.266197  2.170188
C    1.543504  0.189155  2.344781
O    2.316348  0.037385  1.372383
H    -1.185946  0.331031  0.497889
H    -0.380529  1.731469  0.744475
H    -0.369514  1.004608  2.884972
C    -0.581423  -1.129665  2.475806
C    -2.064873  -1.129118  2.883903
C    -3.079189  -0.703159  1.815962
C    -4.536794  -0.916555  2.289460
N    -5.491922  -0.521407  1.285734
H    -0.004023  -1.587893  3.292261
H    -0.410617  -1.778902  1.599037
H    -2.188500  -0.509472  3.786386
H    -2.291198  -2.158492  3.200782
H    -2.925132  -1.283627  0.888996
H    -2.987493  0.367333  1.562880
H    -4.716959  -0.323210  3.195422
H    -4.657493  -1.980191  2.573832
H    -5.659735  -1.173299  0.523773
H    -6.349624  -0.088639  1.615515
O    2.085431  0.218689  3.530582
H    1.450691  0.361543  4.262002
Pb    1.603775  0.092613  -0.794566
25
Lattice="100 0 0 0 100 0 0 0 100" Properties=species:S:1:pos:R:3
N    0.193912  0.124547  0.156324
C    0.109777  0.079975  1.651315
C    1.461197  0.509294  2.234581
O    2.365932  1.011515  1.531805
H    0.316062  -0.831225  -0.200562
H    -0.700719  0.445144  -0.227389
H    -0.588606  0.878690  1.959027
C    -0.438306  -1.282712  2.151312
C    -0.810660  -1.377064  3.645243
C    -1.635004  -2.634452  3.989429
C    -3.118330  -2.552501  3.591878
N    -3.810936  -3.759029  3.954284
H    0.280930  -2.077637  1.896353
H    -1.343070  -1.472628  1.554967
H    -1.364022  -0.477536  3.964502
H    0.098831  -1.453375  4.269819
H    -1.571904  -2.789468  5.076262
H    -1.182391  -3.523762  3.526528
H    -3.240580  -2.413968  2.506837
H    -3.568120  -1.656442  4.072896
H    -3.801159  -4.032266  4.933966
H    -4.697887  -3.948461  3.497225
O    1.686978  0.414985  3.512088
H    0.954316  -0.033627  3.994619
Pb    2.154153  1.482825  -0.689336
25
Lattice="100 0 0 0 100 0 0 0 100" Properties=species:S:1:pos:R:3
N    0.412791  -0.566475  0.182253
C    0.198235  -0.458374  1.657625
C    1.554838  -0.319896  2.339675
O    2.606928  -0.752107  1.816466
H    -0.350293  -1.113785  -0.231336
H    0.358384  0.360678  -0.255496
H    -0.397162  0.442069  1.874437
C    -0.552981  -1.717890  2.173681
C    -0.789301  -1.814808  3.690481
C    -1.591907  -0.678709  4.346845
C    -3.089685  -0.664579  3.994912
N    -3.769326  0.416004  4.662716
H    0.008933  -2.609372  1.848102
H    -1.514288  -1.736317  1.636610
H    0.172826  -1.935044  4.210491
H    -1.314697  -2.765750  3.863439
H    -1.188838  0.326499  4.109451
H    -1.487102  -0.781373  5.436923
H    -3.513696  -1.656911  4.257668
H    -3.247626  -0.540660  2.912898
H    -4.676732  0.681184  4.289107
H    -3.770451  0.393128  5.680492
O    1.654088  0.217551  3.521964
H    0.793536  0.521404  3.884641
Pb    2.686504  -1.541927  -0.325276
25
Lattice="100 0 0 0 100 0 0 0 100" Properties=species:S:1:pos:R:3
N    0.319773  -0.260294  0.088629
C    0.237053  -0.308943  1.584308
C    1.640877  -0.529411  2.150032
O    2.675338  -0.418032  1.450418
H    0.004191  -1.161773  -0.291680
H    -0.346558  0.431105  -0.270118
H    -0.042156  0.703551  1.925372
C    -0.838087  -1.322757  2.060506
C    -1.238030  -1.314567  3.550216
C    -1.784401  0.000137  4.131719
C    -3.191760  0.373964  3.633601
N    -4.153534  -0.660413  3.942687
H    -0.514262  -2.337609  1.779720
H    -1.738605  -1.108157  1.465808
H    -0.436503  -1.722753  4.197964
H    -2.021391  -2.082124  3.650966
H    -1.111485  0.855019  3.950997
H    -1.818695  -0.105587  5.226342
H    -3.204793  0.533061  2.544223
H    -3.462046  1.349916  4.083003
H    -4.320206  -0.823924  4.934546
H    -5.030671  -0.616631  3.429725
O    1.804677  -0.790083  3.411418
H    0.946391  -0.935109  3.877515
Pb    2.665921  0.130917  -0.752562
25
Lattice="100 0 0 0 100 0 0 0 100" Properties=species:S:1:pos:R:3
N    -0.042913  -0.845071  0.606039
C    -0.063897  -0.208310  1.914415
C    1.438606  -0.001254  2.017109
O    1.989625  1.054658  1.552694
H    -0.418185  -1.829844  0.548235
H    -0.344423  -0.251735  -0.163341
H    -0.530209  0.785735  1.885309
C    -0.694595  -1.037680  3.039886
C    -0.268619  -2.527898  3.117526
C    -1.430466  -3.536795  3.006623
C    -2.280486  -3.402643  1.741459
N    -1.463987  -3.360020  0.518813
H    -1.779893  -0.964040  2.886064
H    -0.506081  -0.527684  3.995230
H    0.250571  -2.723322  4.067705
H    0.437965  -2.787267  2.305129
H    -2.093646  -3.434508  3.877432
H    -1.010882  -4.552094  3.065171
H    -2.888180  -2.486264  1.761267
H    -3.000958  -4.239053  1.713909
H    -2.043308  -3.276663  -0.318688
H    -0.884009  -4.195830  0.409115
O    2.261518  -0.903801  2.509453
H    1.769907  -1.689511  2.849784
Pb    4.077889  1.746780  1.554435
25
Lattice="100 0 0 0 100 0 0 0 100" Properties=species:S:1:pos:R:3
N    1.110571  -0.734968  0.100026
C    1.014641  -0.557862  1.539548
C    2.059391  -1.583458  1.988028
O    3.270748  -1.261280  2.144422
H    0.296929  -1.142254  -0.350219
H    1.493836  0.045856  -0.421876
H    1.399872  0.426482  1.839867
C    -0.367984  -0.791872  2.165965
C    -1.352466  0.387724  2.056514
C    -1.889286  0.710048  0.654798
C    -2.992283  1.788356  0.682980
N    -4.194883  1.348620  1.330474
H    -0.229140  -1.006134  3.237917
H    -0.830714  -1.694612  1.721042
H    -0.881208  1.284443  2.489732
H    -2.205749  0.154204  2.710040
H    -2.292281  -0.199818  0.178958
H    -1.093394  1.082954  -0.005176
H    -3.201172  2.081759  -0.368127
H    -2.637112  2.695176  1.191200
H    -4.779737  2.037672  1.794068
H    -4.712591  0.574525  0.921708
O    1.769429  -2.861632  2.135961
H    0.809869  -3.037491  2.039341
Pb    5.120572  -2.498572  2.530524
25
Lattice="100 0 0 0 100 0 0 0 100" Properties=species:S:1:pos:R:3
N    -0.583708  -0.165398  0.060318
C    -0.162821  0.100322  1.425475
C    1.342183  -0.148452  1.284792
O    2.137829  0.787554  0.994050
H    -0.927453  0.631899  -0.464129
H    -1.155281  -0.993777  -0.072508
H    -0.275855  1.165850  1.669182
C    -0.812912  -0.757914  2.520514
C    -2.217959  -0.309703  2.967070
C    -3.357535  -0.515125  1.960605
C    -4.727437  -0.194291  2.596119
N    -5.818325  -0.410708  1.695675
H    -0.162021  -0.733635  3.409065
H    -0.856409  -1.814365  2.190798
H    -2.172135  0.747828  3.272029
H    -2.448097  -0.872632  3.884075
H    -3.363665  -1.559444  1.606408
H    -3.239064  0.126195  1.075648
H    -4.762618  0.848939  2.938104
H    -4.841291  -0.824537  3.506038
H    -5.979637  -1.341857  1.321861
H    -6.651169  0.164136  1.777001
O    1.863477  -1.357848  1.363195
H    1.201808  -2.031123  1.627117
Pb    4.338290  0.780511  0.468445
25
Lattice="100 0 0 0 100 0 0 0 100" Properties=species:S:1:pos:R:3
N    -0.187266  0.503960  0.121777
C    0.072701  0.066730  1.485286
C    1.599249  -0.011148  1.417237
O    2.318606  0.983212  1.717767
H    -0.650732  -0.178684  -0.472289
H    -0.606204  1.424546  0.033630
H    -0.165574  0.865362  2.200739
C    -0.625204  -1.231772  1.902561
C    -0.320183  -1.684531  3.338551
C    -1.001944  -2.998341  3.753164
C    -2.529364  -2.897183  3.921698
N    -3.092395  -4.120157  4.405637
H    -0.389833  -2.043811  1.185634
H    -1.700747  -1.043458  1.769140
H    -0.603906  -0.882487  4.038717
H    0.766316  -1.822446  3.464915
H    -0.565899  -3.321723  4.710164
H    -0.779651  -3.795969  3.027960
H    -3.034422  -2.645715  2.978103
H    -2.750046  -2.058863  4.621595
H    -2.712103  -4.549205  5.244869
H    -4.066633  -4.334089  4.217177
O    2.225651  -1.069285  0.942374
H    1.607038  -1.805831  0.753273
Pb    4.485658  1.493961  1.363051
25
Lattice="100 0 0 0 100 0 0 0 100" Properties=species:S:1:pos:R:3
N    -0.470348  0.335800  -0.024009
C    -0.209919  -0.054211  1.353429
C    1.318400  0.005389  1.321046
O    1.940565  1.065581  1.620165
H    -0.858845  -0.393469  -0.616330
H    -0.958343  1.218194  -0.142238
H    -0.538448  0.729729  2.049037
C    -0.794706  -1.405441  1.775949
C    -0.468115  -1.818318  3.216943
C    -1.121926  -3.132729  3.680833
C    -2.631018  -3.052971  3.967043
N    -3.448703  -2.954326  2.782442
H    -0.482955  -2.199100  1.067222
H    -1.885236  -1.327130  1.642897
H    -0.762325  -1.006805  3.902162
H    0.622424  -1.933453  3.340221
H    -0.637089  -3.447408  4.614714
H    -0.924398  -3.939286  2.955978
H    -2.860843  -2.198264  4.619051
H    -2.902721  -3.960736  4.548073
H    -3.419691  -3.747003  2.143334
H    -4.393674  -2.598191  2.908695
O    2.048290  -1.000406  0.884893
H    1.501954  -1.793623  0.700666
Pb    4.063241  1.755467  1.356254
25
Lattice="100 0 0 0 100 0 0 0 100" Properties=species:S:1:pos:R:3
N    1.352567  -1.104103  0.761516
C    0.664205  -0.496636  1.887487
C    1.469467  -1.106631  3.039126
O    2.486930  -0.525765  3.510458
H    0.817273  -1.780992  0.226976
H    1.888433  -0.476751  0.171753
H    0.848226  0.586163  1.922459
C    -0.841136  -0.776435  1.998926
C    -1.748538  0.074498  1.090356
C    -1.675553  -0.214246  -0.415784
C    -2.828501  0.449376  -1.200104
N    -2.765357  1.883239  -1.200663
H    -1.149302  -0.590421  3.040340
H    -1.035733  -1.849008  1.800432
H    -1.554982  1.141817  1.277830
H    -2.779781  -0.102085  1.431882
H    -1.746965  -1.297124  -0.603441
H    -0.717072  0.117963  -0.843561
H    -3.798656  0.145134  -0.785331
H    -2.792308  0.057767  -2.238822
H    -1.996338  2.335172  -1.688756
H    -3.634675  2.407920  -1.228327
O    1.201643  -2.303631  3.524789
H    0.381273  -2.683352  3.145253
Pb    4.040758  -1.221843  4.999228
25
Lattice="100 0 0 0 100 0 0 0 100" Properties=species:S:1:pos:R:3
N    0.007203  -0.616145  -0.407142
C    -0.164729  -0.010154  0.905834
C    1.187520  -0.433993  1.454070
O    2.222722  0.291336  1.268565
H    -0.837320  -1.170924  -0.743837
H    0.349071  0.032003  -1.115007
H    -0.182591  1.089306  0.882416
C    -1.388712  -0.510285  1.684280
C    -1.638376  -2.044115  1.773138
C    -2.930653  -2.551397  1.091435
C    -2.803652  -2.911156  -0.387916
N    -2.411489  -1.777104  -1.241094
H    -2.254905  -0.025482  1.212881
H    -1.340453  -0.078188  2.693779
H    -1.688988  -2.326012  2.833385
H    -0.814961  -2.635961  1.323842
H    -3.733608  -1.812597  1.243248
H    -3.266927  -3.460579  1.607680
H    -3.763069  -3.338365  -0.731502
H    -2.050452  -3.702012  -0.522684
H    -3.100608  -1.021878  -1.220602
H    -2.295581  -2.061878  -2.216121
O    1.400695  -1.575603  2.076936
H    0.564185  -2.091185  2.177560
Pb    4.286565  -0.001819  1.991894
25
Lattice="100 0 0 0 100 0 0 0 100" Properties=species:S:1:pos:R:3
N    1.132557  0.563163  0.565766
C    0.503170  0.055302  1.773263
C    1.752289  -0.330434  2.566368
O    2.302347  0.500503  3.348247
H    1.075313  -0.038992  -0.250209
H    0.919732  1.529588  0.339883
H    0.053738  0.889322  2.327264
C    -0.571392  -1.037242  1.610179
C    -0.241408  -2.283703  0.771550
C    -1.504977  -3.122466  0.503634
C    -1.260061  -4.370647  -0.356407
N    -0.883629  -4.053079  -1.709957
H    -1.425946  -0.523920  1.143337
H    -0.917154  -1.338903  2.611462
H    0.475678  -2.957564  1.287593
H    0.211633  -2.018273  -0.197172
H    -2.260556  -2.486221  0.015595
H    -1.948325  -3.446266  1.456166
H    -2.191199  -4.976371  -0.337251
H    -0.477998  -5.008241  0.080514
H    -0.402342  -4.774031  -2.241441
H    -1.559051  -3.537337  -2.270829
O    2.361394  -1.484325  2.408268
H    1.836402  -2.087343  1.831202
Pb    4.214772  0.614236  4.502379
25
Lattice="100 0 0 0 100 0 0 0 100" Properties=species:S:1:pos:R:3
N    0.485693  0.472035  1.130851
C    -0.289640  0.231612  2.336633
C    0.755245  -0.513018  3.170621
O    1.502736  0.112208  3.979508
H    0.240171  -0.094019  0.324061
H    0.609347  1.448801  0.884469
H    -0.451304  1.182265  2.860355
C    -1.657450  -0.459688  2.175587
C    -1.715196  -1.797819  1.422688
C    -3.147321  -2.281175  1.103938
C    -3.874446  -1.503768  -0.004374
N    -4.310787  -0.186099  0.395344
H    -2.289526  0.267967  1.639699
H    -2.112186  -0.574854  3.172071
H    -1.275275  -2.618807  2.026817
H    -1.147283  -1.757307  0.477887
H    -3.755605  -2.279137  2.022211
H    -3.093123  -3.329445  0.781338
H    -4.741780  -2.122482  -0.319150
H    -3.239588  -1.403579  -0.896727
H    -4.546681  0.457399  -0.357278
H    -4.992895  -0.149520  1.151438
O    0.996073  -1.798189  3.026495
H    0.335583  -2.224776  2.431536
Pb    3.345721  -0.449382  5.124601
25
Lattice="100 0 0 0 100 0 0 0 100" Properties=species:S:1:pos:R:3
N    0.289163  -0.200555  0.254639
C    -0.135062  -0.089961  1.641979
C    1.192760  0.338487  2.268972
O    1.483422  1.564087  2.388953
H    0.393917  -1.146339  -0.102130
H    -0.217994  0.390666  -0.396587
H    -0.801224  0.775407  1.748726
C    -0.837310  -1.312967  2.262297
C    -0.083110  -2.657981  2.247968
C    -0.999116  -3.893886  2.328144
C    -1.790703  -4.020392  3.642429
N    -2.556147  -5.229240  3.678580
H    -1.768733  -1.420424  1.684843
H    -1.142846  -1.054556  3.287127
H    0.628233  -2.719968  3.096253
H    0.502464  -2.773056  1.319680
H    -0.378734  -4.793051  2.198011
H    -1.707844  -3.879017  1.487004
H    -2.484001  -3.179306  3.783393
H    -1.074156  -3.979332  4.494537
H    -2.093310  -6.120869  3.525579
H    -3.397571  -5.273591  4.244162
O    2.124903  -0.524910  2.612151
H    1.801914  -1.452476  2.539114
Pb    3.360257  2.704250  2.854594
25
Lattice="100 0 0 0 100 0 0 0 100" Properties=species:S:1:pos:R:3
N    -0.040673  -0.051844  -0.219927
C    -0.203157  -0.016835  1.223825
C    1.205601  0.421174  1.632699
O    1.476862  1.646286  1.791507
H    -0.654021  0.567348  -0.739909
H    0.012648  -0.974389  -0.641017
H    -0.851657  0.826173  1.494210
C    -0.764473  -1.279125  1.908272
C    -0.082802  -2.630132  1.628612
C    -0.842637  -3.837054  2.214392
C    -2.144184  -4.190232  1.469592
N    -2.757710  -5.362754  2.015265
H    -1.813039  -1.326205  1.579230
H    -0.799421  -1.101877  2.994644
H    0.920875  -2.676482  2.096621
H    0.063914  -2.793621  0.547917
H    -1.075975  -3.658568  3.274233
H    -0.175303  -4.710921  2.184694
H    -1.906567  -4.333280  0.391016
H    -2.879441  -3.374861  1.516301
H    -3.759708  -5.493061  1.919488
H    -2.218955  -6.221495  2.087232
O    2.211829  -0.421246  1.737953
H    1.911437  -1.355059  1.651870
Pb    3.394035  2.789924  2.064465
