# Supplementary material for: Mapping and classifying molecules from a high-throughput structural database
Source: J Cheminform. 2017 Feb 2;9:6. doi: 10.1186/s13321-017-0192-4 (PMC5289135; doi:10.1186/s13321-017-0192-4)
Supplement: Supplementary file 1 — Additional file 1. Supplementary file contains dissimilarity matrix data for all the oligopeptides available in the database including the one discussed in this paper. [file 13321_2017_192_MOESM1_ESM.tar › SI/lys.uncapped/traj.lys.uncapped.Ca.xyz]

25
Lattice="100 0 0 0 100 0 0 0 100" Properties=species:S:1:pos:R:3
N    0.521207  -0.895723  0.340262
C    0.265935  -0.146044  1.642455
C    1.345516  -0.591407  2.631568
O    1.378389  -0.044670  3.771602
H    -0.303280  -1.432074  0.038298
H    0.792616  -0.270675  -0.429358
H    0.413681  0.923339  1.441444
C    -1.163440  -0.357160  2.182519
C    -1.657265  -1.802326  2.399197
C    -0.845217  -2.728320  3.324477
C    -0.726017  -2.269458  4.783550
N    0.527012  -2.822860  5.420756
H    -1.857563  0.151580  1.497482
H    -1.208058  0.222493  3.114732
H    -1.772353  -2.318832  1.430877
H    -2.688188  -1.719750  2.773533
H    0.158982  -2.888111  2.900865
H    -1.317772  -3.720851  3.299336
H    -1.607987  -2.588323  5.355481
H    -0.666208  -1.177325  4.865657
H    0.442583  -2.680535  6.435303
H    0.502202  -3.845902  5.324370
O    2.130191  -1.552405  2.308886
H    1.304120  -1.557952  0.528620
Ca    2.563915  -1.756708  4.557088
25
Lattice="100 0 0 0 100 0 0 0 100" Properties=species:S:1:pos:R:3
N    0.824380  -0.142268  0.140669
C    0.187214  -0.123005  1.522614
C    1.264693  -0.553724  2.520076
O    1.204676  -0.115377  3.706712
H    1.463396  -0.957166  0.095600
H    0.117234  -0.225142  -0.603929
H    -0.116914  0.908008  1.738737
C    -1.037974  -1.071944  1.523045
C    -1.573943  -1.435809  2.921232
C    -0.812527  -2.609852  3.583161
C    -0.559595  -2.447498  5.088184
N    0.769241  -3.051174  5.473837
H    -0.773817  -1.996868  0.983947
H    -1.827775  -0.574257  0.941640
H    -2.633713  -1.695094  2.813880
H    -1.550409  -0.546380  3.567136
H    0.155890  -2.752028  3.072423
H    -1.348724  -3.549964  3.393681
H    -1.366420  -2.902169  5.678363
H    -0.519970  -1.384514  5.360082
H    0.830465  -3.048986  6.499663
H    0.745094  -4.051510  5.240235
O    2.133276  -1.415424  2.146210
H    1.381729  0.703256  -0.047305
Ca    2.549492  -1.768112  4.387106
25
Lattice="100 0 0 0 100 0 0 0 100" Properties=species:S:1:pos:R:3
N    -0.233181  -1.000789  -0.746691
C    -0.365361  -0.355957  0.627929
C    1.022730  -0.358442  1.262186
O    1.902428  -1.169715  0.802931
H    -0.055119  -0.303944  -1.483003
H    0.587900  -1.636090  -0.714251
H    -0.722238  0.670807  0.483513
C    -1.330660  -1.135523  1.542326
C    -0.887803  -2.571058  1.927115
C    -0.912731  -2.864239  3.439516
C    0.111605  -2.147818  4.319209
N    1.550709  -2.571598  4.050204
H    -2.324399  -1.140674  1.070807
H    -1.444948  -0.504707  2.434901
H    0.114326  -2.796630  1.526669
H    -1.554178  -3.296599  1.442861
H    -0.812004  -3.950977  3.589414
H    -1.907306  -2.613009  3.838117
H    -0.121497  -2.366241  5.368648
H    0.049405  -1.056670  4.202894
H    1.974532  -2.769978  4.964007
H    1.522082  -3.498310  3.607461
O    1.210771  0.329914  2.306466
H    -1.074569  -1.530220  -1.011457
Ca    2.934508  -0.980533  2.830229
25
Lattice="100 0 0 0 100 0 0 0 100" Properties=species:S:1:pos:R:3
N    1.111485  -0.160938  0.069044
C    0.296340  -0.076116  1.355756
C    1.067004  -0.876400  2.408344
O    1.935175  -1.728483  2.002007
H    0.512985  -0.221368  -0.765595
H    1.734956  0.649032  -0.048035
H    0.253301  0.978749  1.653011
C    -1.136146  -0.614147  1.141745
C    -1.287304  -2.130286  0.905327
C    -1.259402  -2.984101  2.200790
C    -0.294113  -4.177680  2.168908
N    0.295407  -4.435553  3.534925
H    -1.569506  -0.048097  0.302061
H    -1.718846  -0.307009  2.021677
H    -0.523381  -2.495560  0.198642
H    -2.240603  -2.283619  0.385775
H    -2.273586  -3.344214  2.418109
H    -1.010237  -2.336453  3.054862
H    0.546784  -3.982684  1.489172
H    -0.797540  -5.082126  1.801817
H    0.735087  -5.364243  3.517885
H    -0.481272  -4.553491  4.197553
O    0.766564  -0.745416  3.629605
H    1.705596  -1.011104  0.140664
Ca    1.859251  -2.645694  4.101951
25
Lattice="100 0 0 0 100 0 0 0 100" Properties=species:S:1:pos:R:3
N    0.606333  -0.165693  0.031570
C    0.039936  -0.098458  1.441398
C    1.185385  -0.381206  2.411576
O    1.144439  0.152350  3.560313
H    1.278504  -0.953210  -0.008572
H    -0.132736  -0.318080  -0.669915
H    -0.331398  0.919826  1.604125
C    -1.102911  -1.140093  1.583468
C    -1.398218  -1.598727  3.029235
C    -0.615906  -2.870547  3.426792
C    -0.459426  -3.134982  4.922306
N    0.498578  -2.179142  5.593755
H    -0.850366  -2.026122  0.977882
H    -2.002125  -0.694074  1.137518
H    -2.472012  -1.809957  3.106586
H    -1.212760  -0.765556  3.722277
H    0.380144  -2.886312  2.947554
H    -1.128050  -3.742592  2.993842
H    -0.056578  -4.144641  5.070886
H    -1.434460  -3.100411  5.429500
H    0.000023  -1.296020  5.759003
H    0.667268  -2.539823  6.539965
O    2.072913  -1.237746  2.079197
H    1.113985  0.692294  -0.228578
Ca    2.473438  -1.455080  4.345320
25
Lattice="100 0 0 0 100 0 0 0 100" Properties=species:S:1:pos:R:3
N    0.313662  0.023173  -0.088050
C    -0.195545  0.071989  1.349294
C    0.427314  -1.129994  2.069974
O    0.406086  -2.256917  1.464315
H    -0.252054  0.622760  -0.706535
H    1.295286  0.325457  -0.168272
H    0.157878  1.009440  1.795436
C    -1.736501  -0.010156  1.306672
C    -2.502614  0.138239  2.638305
C    -2.296433  -0.922057  3.736441
C    -2.537170  -2.377189  3.312662
N    -1.705740  -3.328019  4.142530
H    -2.015605  -0.947232  0.798795
H    -2.082004  0.809285  0.655615
H    -3.566580  0.173841  2.363029
H    -2.281141  1.122851  3.074143
H    -2.978208  -0.672562  4.561643
H    -1.287577  -0.814489  4.157464
H    -2.261821  -2.553363  2.263708
H    -3.600932  -2.635351  3.404036
H    -2.098877  -4.270134  4.025062
H    -1.886838  -3.116852  5.132073
O    0.846079  -1.004080  3.257420
H    0.252903  -0.952971  -0.426499
Ca    0.656432  -3.224670  3.518736
25
Lattice="100 0 0 0 100 0 0 0 100" Properties=species:S:1:pos:R:3
N    1.272477  0.146826  0.441893
C    0.237650  -0.115812  1.530971
C    0.941766  -0.950777  2.601750
O    0.397281  -1.089681  3.733240
H    1.771402  1.034668  0.590676
H    1.973601  -0.618652  0.493715
H    -0.067341  0.855203  1.938238
C    -0.990809  -0.872056  0.969810
C    -0.823070  -2.396272  0.764987
C    -1.351007  -3.226165  1.959119
C    -0.777024  -4.630764  2.114831
N    0.691045  -4.641777  2.491254
H    -1.283650  -0.374856  0.032261
H    -1.819832  -0.675423  1.663352
H    0.231358  -2.635721  0.548235
H    -1.370993  -2.692826  -0.138301
H    -2.440266  -3.332682  1.851381
H    -1.224921  -2.671120  2.902082
H    -0.919782  -5.220584  1.197843
H    -1.313342  -5.151615  2.917668
H    0.918988  -5.610401  2.745863
H    1.233400  -4.493746  1.631508
O    1.998446  -1.594830  2.263055
H    0.850253  0.175999  -0.495781
Ca    1.582369  -2.968936  4.040349
25
Lattice="100 0 0 0 100 0 0 0 100" Properties=species:S:1:pos:R:3
N    0.122523  0.120725  -0.237564
C    -0.083988  0.127325  1.270310
C    0.518149  -1.166630  1.816239
O    0.388525  -2.228636  1.113517
H    1.076353  0.403845  -0.504354
H    -0.027533  -0.846213  -0.578396
H    0.439617  0.999233  1.679805
C    -1.598028  0.167320  1.569811
C    -1.960364  0.055355  3.074121
C    -2.955404  -1.073312  3.403845
C    -2.485010  -2.513031  3.189362
N    -1.379990  -2.953681  4.136384
H    -2.075434  -0.646540  1.000363
H    -1.993507  1.109849  1.163674
H    -2.411019  1.001829  3.395809
H    -1.047816  -0.040488  3.680381
H    -3.865829  -0.940819  2.799419
H    -3.285827  -0.958146  4.447945
H    -2.138259  -2.661803  2.154552
H    -3.336056  -3.191170  3.323428
H    -1.752774  -3.711994  4.716505
H    -1.219717  -2.194375  4.809115
O    1.005087  -1.175361  2.984513
H    -0.537889  0.751682  -0.714315
Ca    0.737189  -3.394964  3.050530
25
Lattice="100 0 0 0 100 0 0 0 100" Properties=species:S:1:pos:R:3
N    0.683165  -1.693512  3.297227
C    0.247927  -1.750468  1.886926
C    1.340136  -2.232414  0.935396
O    1.022947  -2.615014  -0.249646
H    0.737601  -2.638101  3.686467
H    1.642197  -1.332341  3.334825
H    -0.566488  -2.486148  1.804020
C    -0.301739  -0.386940  1.404702
C    -1.642138  -0.012107  2.084196
C    -1.656241  1.277161  2.921498
C    -0.660680  1.360885  4.074653
N    -0.710095  0.124370  4.944353
H    -0.443870  -0.440539  0.318453
H    0.468276  0.382680  1.574079
H    -1.992310  -0.859605  2.695679
H    -2.412550  0.100412  1.311276
H    -2.674202  1.425240  3.313903
H    -1.462338  2.148638  2.278860
H    -0.865256  2.231886  4.707372
H    0.378518  1.434275  3.728686
H    -0.187459  0.260686  5.817565
H    -1.675199  -0.118278  5.199921
O    2.574671  -2.247672  1.297827
H    -0.255339  -0.688447  4.387630
Ca    3.093464  -3.061647  -0.667868
25
Lattice="100 0 0 0 100 0 0 0 100" Properties=species:S:1:pos:R:3
N    -0.402628  -1.837240  2.598201
C    -0.237057  -0.602714  1.813163
C    1.042769  0.171790  2.123176
O    1.735819  -0.086523  3.174528
H    -3.378519  -3.311502  1.913122
H    0.448877  -2.403342  2.560414
H    -0.156643  -0.879315  0.750777
C    -1.435552  0.370040  1.995492
C    -2.844296  -0.244880  2.025642
C    -3.422015  -0.880487  0.748762
C    -2.790606  -2.172485  0.228192
N    -2.536203  -3.161171  1.344102
H    -1.368641  1.131061  1.206241
H    -1.300725  0.902963  2.950327
H    -3.523131  0.577704  2.291696
H    -2.929892  -0.941263  2.875355
H    -3.393239  -0.159132  -0.081259
H    -4.490840  -1.069401  0.931771
H    -1.818050  -2.010337  -0.251346
H    -3.445434  -2.652874  -0.507983
H    -2.250528  -4.075853  0.975442
H    -1.736061  -2.761251  1.962711
O    1.418443  1.110166  1.328594
H    -0.535895  -1.614394  3.589028
Ca    3.110048  1.517441  2.614853
25
Lattice="100 0 0 0 100 0 0 0 100" Properties=species:S:1:pos:R:3
N    -0.310768  0.711384  0.404607
C    -0.178454  -0.001209  1.741308
C    1.280897  0.008758  2.158197
O    1.589441  -0.314566  3.352407
H    -1.188216  0.399896  -0.046338
H    -0.338264  1.735612  0.495681
H    -0.775555  0.560591  2.473754
C    -0.737496  -1.432739  1.635121
C    -2.179489  -1.448740  1.108032
C    -2.912600  -2.775264  1.377176
C    -2.994175  -3.145479  2.865291
N    -3.338041  -1.976333  3.687223
H    -0.715602  -1.831387  2.657712
H    -0.075398  -2.060288  1.017185
H    -2.205898  -1.273614  0.016068
H    -2.744963  -0.643361  1.603056
H    -2.442370  -3.599943  0.821828
H    -3.927035  -2.672491  0.963804
H    -2.020619  -3.522943  3.215952
H    -3.694001  -3.993259  2.965339
H    -4.312155  -1.707369  3.532549
H    -3.277389  -2.215020  4.677372
O    2.196058  0.296141  1.300634
H    0.487012  0.473640  -0.205712
Ca    3.707125  -0.082471  2.891855
25
Lattice="100 0 0 0 100 0 0 0 100" Properties=species:S:1:pos:R:3
N    0.457785  1.007414  2.177652
C    0.794967  -0.429192  2.133014
C    1.569313  -0.825883  0.879624
O    1.630893  -0.039726  -0.136552
H    -0.758771  1.417433  3.299019
H    1.298345  1.566115  2.348656
H    1.464671  -0.656986  2.976442
C    -0.482179  -1.305901  2.262743
C    -0.812715  -1.783228  3.686592
C    -1.003502  -0.744363  4.804646
C    -2.099116  0.302495  4.570274
N    -1.514411  1.605154  4.067051
H    -0.370703  -2.207507  1.646211
H    -1.318705  -0.743538  1.816851
H    -0.026249  -2.480577  4.010897
H    -1.728946  -2.389051  3.618236
H    -0.054327  -0.237429  5.047520
H    -1.259651  -1.296535  5.718423
H    -2.647579  0.534076  5.489750
H    -2.831040  -0.027494  3.822580
H    -1.054011  2.107892  4.835338
H    -2.241195  2.228743  3.696319
O    2.154561  -1.969365  0.833152
H    0.124677  1.301431  1.253449
Ca    2.859889  -1.531978  -1.161887
25
Lattice="100 0 0 0 100 0 0 0 100" Properties=species:S:1:pos:R:3
N    -0.313938  -0.415752  -0.166555
C    -0.412126  -0.269017  1.294350
C    0.844715  0.283339  1.959947
O    0.791534  0.668191  3.185551
H    -1.915974  -0.608727  -0.807690
H    0.120557  0.411622  -0.583223
H    -1.204379  0.466179  1.513779
C    -0.776226  -1.609428  1.983956
C    -1.903543  -2.410912  1.317738
C    -3.272451  -1.702011  1.168292
C    -3.771128  -1.621263  -0.269039
N    -2.972074  -0.618182  -1.084145
H    -1.031641  -1.385194  3.028481
H    0.120928  -2.248225  2.012106
H    -2.034784  -3.320072  1.918622
H    -1.564058  -2.777627  0.336498
H    -3.268384  -0.696874  1.620458
H    -4.038153  -2.253054  1.729841
H    -4.823166  -1.318368  -0.325428
H    -3.670108  -2.588992  -0.775426
H    -3.056292  -0.803403  -2.090702
H    -3.330069  0.331171  -0.927428
O    1.957850  0.351498  1.320393
H    0.304126  -1.196051  -0.406715
Ca    2.901443  1.138524  3.127507
25
Lattice="100 0 0 0 100 0 0 0 100" Properties=species:S:1:pos:R:3
N    -0.077906  -1.253543  -0.219529
C    -0.073815  -0.455404  1.019383
C    1.323941  0.031975  1.406611
O    1.450711  0.940571  2.306618
H    -1.516723  -2.000744  -0.585469
H    0.206056  -0.676439  -1.015966
H    -0.664204  0.457984  0.845596
C    -0.701750  -1.214824  2.216450
C    -2.238278  -1.161904  2.357671
C    -3.128854  -2.208370  1.660887
C    -3.525123  -1.985936  0.202380
N    -2.484126  -2.485717  -0.770985
H    -0.290382  -0.764058  3.129007
H    -0.341089  -2.256705  2.204992
H    -2.595610  -0.149009  2.110793
H    -2.438435  -1.274823  3.431847
H    -4.078616  -2.229662  2.213966
H    -2.713230  -3.222388  1.789317
H    -3.680983  -0.922373  -0.021005
H    -4.456328  -2.515515  -0.030731
H    -2.364371  -3.501475  -0.676971
H    -2.768858  -2.306581  -1.741333
O    2.373804  -0.462534  0.852201
H    0.635304  -1.986857  -0.152651
Ca    3.598865  0.866331  2.085919
25
Lattice="100 0 0 0 100 0 0 0 100" Properties=species:S:1:pos:R:3
N    0.166716  0.250291  0.225188
C    0.128710  -0.216688  1.622188
C    1.100529  0.519808  2.545597
O    1.014221  0.347224  3.816498
H    0.035649  1.264796  0.188351
H    -1.001133  -0.478482  -0.802763
H    -0.875305  -0.002430  2.024983
C    0.367247  -1.739344  1.747391
C    -0.654681  -2.627080  1.015228
C    -0.378360  -2.895863  -0.487028
C    -1.493439  -2.496037  -1.442255
N    -1.724754  -0.985120  -1.445725
H    0.337340  -1.974573  2.819230
H    1.387465  -1.980761  1.405449
H    -1.665399  -2.211368  1.162255
H    -0.675694  -3.591173  1.538051
H    -0.223402  -3.971624  -0.645723
H    0.564777  -2.427817  -0.807138
H    -2.445379  -2.967893  -1.173003
H    -1.256175  -2.787954  -2.470885
H    -1.639185  -0.601737  -2.392995
H    -2.666960  -0.748967  -1.118115
O    2.005369  1.300786  2.071199
H    1.097083  0.085938  -0.170920
Ca    2.677250  1.692831  4.115978
25
Lattice="100 0 0 0 100 0 0 0 100" Properties=species:S:1:pos:R:3
N    -0.834790  0.682303  0.035956
C    -0.557383  0.103958  1.403641
C    0.948516  0.316905  1.723931
O    1.457357  1.404499  1.204865
H    -0.621743  -0.042299  -0.661555
H    -1.847472  0.818220  -0.056289
H    -1.104537  0.745149  2.116029
C    -1.017267  -1.349109  1.581129
C    -1.208644  -1.731492  3.066078
C    -0.932353  -3.203969  3.409812
C    0.490327  -3.702594  3.165482
N    1.524545  -2.819231  3.832939
H    -0.282682  -2.004806  1.088452
H    -1.967365  -1.498018  1.047893
H    -2.241874  -1.506548  3.363140
H    -0.585288  -1.083732  3.700895
H    -1.595925  -3.865151  2.832734
H    -1.197749  -3.373228  4.464739
H    0.759542  -3.717365  2.102257
H    0.619238  -4.717817  3.557998
H    1.327018  -2.697155  4.834359
H    2.465779  -3.223977  3.754773
O    1.586076  -0.467729  2.420334
H    1.539111  -1.870760  3.365303
Ca    0.668520  2.592985  -0.252197
25
Lattice="100 0 0 0 100 0 0 0 100" Properties=species:S:1:pos:R:3
N    0.319219  0.991238  0.766587
C    0.257756  0.254717  2.096686
C    1.145422  -0.979038  1.961663
O    1.644494  -1.499286  3.000651
H    -0.520440  1.565989  0.607473
H    1.140832  1.608667  0.700146
H    0.633618  0.928997  2.875374
C    -1.195104  -0.181853  2.381446
C    -1.409466  -0.840612  3.771877
C    -1.946544  -2.287002  3.802951
C    -0.954510  -3.453251  3.734154
N    -0.486816  -3.842829  2.337967
H    -1.528678  -0.844870  1.567278
H    -1.822593  0.719940  2.314673
H    -2.135781  -0.219304  4.309160
H    -0.487567  -0.783576  4.368268
H    -2.743320  -2.426302  3.052821
H    -2.456805  -2.405636  4.769788
H    -1.425356  -4.338558  4.177555
H    -0.072222  -3.223066  4.349805
H    -0.770658  -4.815986  2.183445
H    -1.052298  -3.327720  1.655090
O    1.238251  -1.518749  0.802972
H    0.398946  0.279432  0.015937
Ca    1.851421  -3.426417  1.890220
25
Lattice="100 0 0 0 100 0 0 0 100" Properties=species:S:1:pos:R:3
N    1.474432  -0.836844  0.651735
C    0.546069  -0.266595  1.650989
C    1.267544  0.393673  2.822891
O    0.594081  1.077734  3.676440
H    0.840109  -2.212134  -0.092581
H    1.736130  -0.124499  -0.033314
H    -0.024674  0.545275  1.174830
C    -0.489536  -1.301772  2.153024
C    0.084509  -2.627490  2.715235
C    -0.233237  -3.899548  1.906107
C    0.629403  -4.200855  0.685077
N    0.469300  -3.187788  -0.426878
H    -1.178032  -1.499954  1.318340
H    -1.107738  -0.803899  2.910667
H    -0.333932  -2.779211  3.717876
H    1.174867  -2.558760  2.867248
H    -1.299037  -3.907943  1.624146
H    -0.107265  -4.771674  2.564049
H    0.376726  -5.183870  0.270210
H    1.698220  -4.207242  0.937616
H    0.998558  -3.472224  -1.259883
H    -0.514322  -3.102950  -0.709796
O    2.541295  0.279558  2.965479
H    2.350612  -1.103774  1.111117
Ca    2.416439  1.609263  4.705048
25
Lattice="100 0 0 0 100 0 0 0 100" Properties=species:S:1:pos:R:3
N    -0.463179  -0.790143  0.265459
C    0.024736  -0.243303  1.557301
C    1.541824  -0.125404  1.575735
O    2.132729  0.284336  2.639643
H    -1.325669  -2.302188  0.278631
H    -1.097625  -0.116685  -0.168365
H    -0.316551  0.800014  1.677728
C    -0.505518  -1.033500  2.773556
C    -0.179590  -2.543549  2.730189
C    -1.395148  -3.484246  2.818335
C    -2.497640  -3.258472  1.787503
N    -1.943405  -3.195106  0.381533
H    -1.589855  -0.859915  2.812401
H    -0.106724  -0.572497  3.685195
H    0.491431  -2.800614  3.559503
H    0.394165  -2.779025  1.817405
H    -1.871084  -3.391713  3.805737
H    -1.046166  -4.526445  2.756432
H    -3.027654  -2.309594  1.938838
H    -3.240074  -4.063800  1.823512
H    -1.379836  -4.026477  0.166381
H    -2.700192  -3.153538  -0.311582
O    2.241037  -0.389989  0.526990
H    0.329472  -0.876754  -0.378981
Ca    4.021560  0.316498  1.596256
25
Lattice="100 0 0 0 100 0 0 0 100" Properties=species:S:1:pos:R:3
N    0.851685  0.096524  0.375466
C    -0.073292  -0.293680  1.522061
C    0.783318  -0.977179  2.580004
O    0.333195  -1.057828  3.759622
H    0.368853  0.093327  -0.533405
H    1.258956  1.031817  0.512520
H    -0.500583  0.628762  1.933354
C    -1.208003  -1.221579  1.041560
C    -0.815811  -2.539392  0.321206
C    -1.040759  -3.886229  1.047199
C    0.084102  -4.469847  1.916625
N    0.028130  -4.112541  3.391732
H    -1.847207  -0.616135  0.381832
H    -1.831636  -1.417212  1.925404
H    0.225600  -2.513151  -0.041284
H    -1.422849  -2.582197  -0.591698
H    -1.215186  -4.630180  0.257607
H    -1.985139  -3.864356  1.615832
H    1.062409  -4.165475  1.514586
H    0.049807  -5.563096  1.848706
H    -0.842993  -3.598243  3.564263
H    -0.103307  -4.984570  3.914028
O    1.876077  -1.536730  2.213886
H    1.633346  -0.585555  0.357384
Ca    1.797288  -2.686254  4.188507
25
Lattice="100 0 0 0 100 0 0 0 100" Properties=species:S:1:pos:R:3
N    0.557395  0.498148  0.392124
C    -0.260402  0.007011  1.563182
C    0.705496  -0.347265  2.726697
O    1.781580  0.394944  2.771649
H    0.882483  -0.319386  -0.139050
H    -0.071065  0.981481  -0.258965
H    -0.818215  0.887699  1.924384
C    -1.277548  -1.093144  1.247823
C    -0.678214  -2.468057  0.891274
C    -1.547653  -3.672610  1.302256
C    -1.940138  -3.766609  2.776037
N    -0.745845  -3.689349  3.705299
H    -1.950577  -0.748034  0.449271
H    -1.914097  -1.164980  2.140554
H    0.319809  -2.575682  1.346510
H    -0.514177  -2.545267  -0.192901
H    -1.033540  -4.597978  1.001740
H    -2.492543  -3.666753  0.738678
H    -2.450766  -4.715468  2.976700
H    -2.610759  -2.957491  3.089116
H    -1.029707  -3.836263  4.682217
H    -0.047559  -4.409796  3.481981
O    0.442815  -1.223898  3.545483
H    -0.283041  -2.737922  3.644464
Ca    2.463546  1.697410  1.355090
25
Lattice="100 0 0 0 100 0 0 0 100" Properties=species:S:1:pos:R:3
N    0.208427  -0.908435  0.066204
C    0.006167  -0.323515  1.409574
C    1.314567  -0.055744  2.146886
O    1.292965  0.587477  3.258736
H    -0.983342  -2.040000  -0.363200
H    0.298967  -0.164990  -0.629920
H    -0.457655  0.667651  1.287875
C    -0.968661  -1.143231  2.289357
C    -0.579274  -2.580334  2.669432
C    -0.554435  -3.676054  1.581724
C    -1.795607  -3.748747  0.688007
N    -1.631642  -2.901236  -0.561575
H    -1.946803  -1.121145  1.784272
H    -1.120155  -0.573939  3.216573
H    -1.298825  -2.898259  3.438389
H    0.397460  -2.584228  3.178939
H    -0.465525  -4.643817  2.093364
H    0.346752  -3.611274  0.951444
H    -2.693159  -3.389815  1.206386
H    -1.996611  -4.772275  0.354453
H    -1.181771  -3.446763  -1.305839
H    -2.535869  -2.586529  -0.931533
O    2.440151  -0.457073  1.669090
H    1.104220  -1.406286  0.044316
Ca    3.449694  0.547610  3.337973
25
Lattice="100 0 0 0 100 0 0 0 100" Properties=species:S:1:pos:R:3
N    1.506488  -1.689809  0.130601
C    0.435028  -0.869833  0.811312
C    1.025570  -0.121857  2.023141
O    2.127821  -0.624663  2.514720
H    1.059572  -2.504697  -0.305717
H    1.862847  -1.151546  -0.667420
H    0.063924  -0.111089  0.108486
C    -0.730055  -1.793470  1.235276
C    -1.837561  -1.140609  2.073464
C    -2.657942  -0.041257  1.359479
C    -3.138700  1.059102  2.301115
N    -2.015986  2.040180  2.607062
H    -0.316211  -2.636507  1.813773
H    -1.163189  -2.225315  0.318247
H    -1.396269  -0.751436  3.002446
H    -2.522902  -1.936373  2.395009
H    -3.546179  -0.484904  0.890696
H    -2.098187  0.420088  0.530175
H    -3.474736  0.649105  3.261048
H    -3.963521  1.640073  1.874174
H    -1.974457  2.776831  1.892895
H    -2.150950  2.507283  3.511525
O    0.451751  0.860504  2.489811
H    -1.068416  1.562901  2.603394
Ca    3.321364  -2.078556  1.728402
25
Lattice="100 0 0 0 100 0 0 0 100" Properties=species:S:1:pos:R:3
N    -0.646463  0.625223  -0.056466
C    -0.671296  -0.055898  1.291685
C    0.440634  0.582813  2.166691
O    0.607926  1.864120  1.966184
H    0.065903  0.160798  -0.634025
H    -1.527138  0.417345  -0.539567
H    -1.625440  0.243299  1.758082
C    -0.594938  -1.586743  1.250279
C    -1.227031  -2.245206  2.500811
C    -0.573545  -3.570870  2.947207
C    0.386393  -3.455515  4.126029
N    1.614413  -2.621399  3.814714
H    0.459717  -1.880351  1.130979
H    -1.113194  -1.955663  0.353403
H    -2.289445  -2.424626  2.292247
H    -1.213502  -1.539977  3.345986
H    -0.082752  -4.075926  2.100033
H    -1.353115  -4.269510  3.281073
H    0.744281  -4.441083  4.446845
H    -0.096348  -2.971762  4.984716
H    2.193089  -3.073389  3.096329
H    1.360075  -1.650414  3.470058
O    1.089226  -0.072725  2.977721
H    2.203585  -2.510995  4.649740
Ca    -0.023037  2.959454  0.364246
25
Lattice="100 0 0 0 100 0 0 0 100" Properties=species:S:1:pos:R:3
N    1.805063  -0.252367  0.763837
C    0.464154  -0.170852  1.452793
C    0.639881  -0.551922  2.945531
O    1.818455  -0.280240  3.440227
H    1.948029  -1.222394  0.455507
H    1.749693  0.278589  -0.112311
H    0.200452  0.900395  1.467438
C    -0.675070  -0.928480  0.765846
C    -0.530094  -2.467482  0.726873
C    -1.860157  -3.236512  0.875083
C    -2.264869  -3.621504  2.296094
N    -2.566344  -2.438033  3.194925
H    -0.804431  -0.537135  -0.253821
H    -1.593327  -0.629451  1.290311
H    0.162543  -2.815493  1.511616
H    -0.075024  -2.763119  -0.227815
H    -1.786179  -4.192281  0.337059
H    -2.677907  -2.690969  0.377331
H    -1.467365  -4.182608  2.799868
H    -3.164675  -4.248158  2.283601
H    -3.343637  -1.877378  2.825077
H    -2.845366  -2.755890  4.132150
O    -0.283826  -1.029612  3.599866
H    -1.713247  -1.812921  3.311497
Ca    3.487939  0.342038  2.443051
25
Lattice="100 0 0 0 100 0 0 0 100" Properties=species:S:1:pos:R:3
N    0.349635  0.472955  0.261295
C    0.066783  0.076827  1.692772
C    1.203120  -0.851301  2.202036
O    2.326028  -0.760150  1.535337
H    -0.130368  -0.205626  -0.344430
H    -0.141965  1.352804  0.070707
H    0.164061  1.000372  2.288614
C    -1.354765  -0.483053  1.870083
C    -1.809673  -0.639878  3.342361
C    -2.170649  -2.086658  3.749807
C    -1.801048  -2.426886  5.188854
N    -0.307672  -2.707462  5.292382
H    -1.419858  -1.451131  1.348092
H    -2.044694  0.192890  1.345242
H    -2.680385  0.002747  3.522077
H    -1.024648  -0.248108  4.004344
H    -1.689689  -2.813742  3.077024
H    -3.249319  -2.254155  3.635148
H    -2.320046  -3.318901  5.556498
H    -2.020007  -1.599580  5.874668
H    0.056698  -2.535506  6.236742
H    -0.108102  -3.689075  5.063965
O    1.054134  -1.575327  3.181328
H    0.231108  -2.132939  4.593750
Ca    2.748493  0.327471  -0.134691
25
Lattice="100 0 0 0 100 0 0 0 100" Properties=species:S:1:pos:R:3
N    -0.564925  0.373227  -0.022538
C    -0.181118  -0.305645  1.274002
C    1.363930  -0.382895  1.354219
O    1.997676  0.531378  0.667948
H    -0.671187  -0.362025  -0.733429
H    -1.514583  0.746921  0.080605
H    -0.467804  0.399643  2.072998
C    -0.902969  -1.652760  1.504834
C    -1.538188  -1.848443  2.894018
C    -0.610836  -2.058870  4.103121
C    0.181979  -3.379259  4.087986
N    1.667173  -3.133505  3.939444
H    -0.214838  -2.475592  1.259539
H    -1.722428  -1.725962  0.774250
H    -2.219114  -2.710120  2.828230
H    -2.188189  -0.986831  3.111470
H    -1.235707  -2.045369  5.005120
H    0.080389  -1.209241  4.221682
H    -0.106850  -4.023394  3.248481
H    0.042943  -3.955200  5.008919
H    2.061650  -2.721949  4.794268
H    2.184009  -4.001722  3.753851
O    1.928755  -1.223468  2.047615
H    1.828851  -2.447162  3.150964
Ca    1.254383  1.861243  -0.686596
25
Lattice="100 0 0 0 100 0 0 0 100" Properties=species:S:1:pos:R:3
N    0.814834  -2.968696  2.342836
C    0.087401  -2.257956  1.315378
C    0.604347  -2.449628  -0.113915
O    1.762915  -2.968534  -0.331991
H    1.821531  -2.817549  2.278316
H    0.649940  -3.973076  2.314622
H    -0.946698  -2.640942  1.289221
C    0.010157  -0.742043  1.643214
C    -0.765237  -0.506508  2.945404
C    -0.708499  0.950315  3.432592
C    -1.479409  1.105875  4.736965
N    -1.426700  2.541242  5.251696
H    -0.463309  -0.207830  0.807065
H    1.038190  -0.355685  1.739698
H    -0.353918  -1.174739  3.716075
H    -1.816310  -0.801876  2.797616
H    -1.129072  1.623830  2.667358
H    0.342352  1.247710  3.584946
H    -1.066508  0.482233  5.539625
H    -2.543954  0.865857  4.623506
H    -1.947982  2.648046  6.133501
H    -0.456730  2.839763  5.426298
O    -0.130496  -2.114329  -1.121957
H    -1.831543  3.198155  4.569834
Ca    1.356699  -2.926636  -2.448903
25
Lattice="100 0 0 0 100 0 0 0 100" Properties=species:S:1:pos:R:3
N    -0.791605  0.765400  0.226032
C    -0.418312  -0.091476  1.414822
C    1.090520  0.117346  1.706608
O    1.546655  1.298839  1.385000
H    -0.614049  0.214264  -0.623499
H    -1.809763  0.889820  0.226324
H    -0.939146  0.359448  2.277084
C    -0.846652  -1.568877  1.284722
C    -1.474111  -2.195801  2.548991
C    -0.653578  -2.270743  3.850013
C    0.349566  -3.410279  4.003990
N    1.517693  -3.324947  3.030967
H    0.005062  -2.152925  0.905805
H    -1.614504  -1.633653  0.499191
H    -1.828800  -3.203765  2.284016
H    -2.388423  -1.626606  2.775911
H    -1.364463  -2.419887  4.676176
H    -0.155775  -1.315277  4.074440
H    -0.117737  -4.392529  3.863809
H    0.785402  -3.386129  5.009011
H    2.382139  -3.685432  3.451270
H    1.344554  -3.879485  2.186006
O    1.777767  -0.756716  2.227977
H    1.671054  -2.318157  2.727505
Ca    0.664507  2.735565  0.238830
25
Lattice="100 0 0 0 100 0 0 0 100" Properties=species:S:1:pos:R:3
N    -1.143977  1.114971  0.620641
C    -0.837331  0.072302  1.675518
C    0.596799  0.267310  2.212250
O    1.400396  0.957136  1.443174
H    -1.748489  0.683581  -0.088086
H    -1.747142  1.826599  1.048565
H    -1.520962  0.214832  2.524609
C    -1.070016  -1.345044  1.105485
C    -0.928943  -2.491234  2.128636
C    0.480351  -3.116114  2.213693
C    0.839988  -3.700340  3.574013
N    0.936487  -2.607072  4.641639
H    -0.401407  -1.520817  0.246109
H    -2.096973  -1.357229  0.709652
H    -1.646492  -3.278957  1.865688
H    -1.261104  -2.117635  3.109904
H    1.258920  -2.393664  1.930359
H    0.563265  -3.936353  1.486907
H    1.816277  -4.195156  3.539657
H    0.102804  -4.431518  3.925599
H    0.144897  -2.638476  5.293044
H    1.788844  -2.707497  5.204213
O    0.932905  -0.224603  3.286927
H    0.943410  -1.650415  4.193140
Ca    0.933493  2.130392  -0.157335
25
Lattice="100 0 0 0 100 0 0 0 100" Properties=species:S:1:pos:R:3
N    2.312734  -0.826878  3.133193
C    1.344527  -1.024803  2.053119
C    2.047744  -0.838636  0.713763
O    2.292103  0.340390  0.241425
H    -4.095288  0.885840  6.313642
H    3.002255  -1.574472  3.191384
H    1.023365  -2.075538  2.087266
C    0.130052  -0.099191  2.231214
C    -0.643296  -0.443002  3.511274
C    -1.770163  0.554807  3.824379
C    -2.490030  0.164657  5.108565
N    -3.607133  1.147906  5.445474
H    -0.526718  -0.185818  1.351991
H    0.478220  0.945268  2.259901
H    0.066870  -0.476271  4.350532
H    -1.068627  -1.455122  3.419055
H    -2.488978  0.587443  2.988684
H    -1.347714  1.568013  3.927979
H    -1.818961  0.161926  5.976535
H    -2.967936  -0.820292  5.036259
H    -4.309732  1.187285  4.693666
H    -3.239624  2.101579  5.571460
O    2.492205  -1.868605  0.073255
H    2.791757  0.071831  3.073498
Ca    3.374368  -0.570315  -1.389513
25
Lattice="100 0 0 0 100 0 0 0 100" Properties=species:S:1:pos:R:3
N    -0.610266  -1.269623  1.290758
C    0.550410  -0.403828  1.397881
C    1.674979  -0.686987  0.393417
O    2.607346  0.186114  0.207350
H    -3.558987  -0.790734  5.167431
H    -1.100592  -1.134856  0.406766
H    0.236806  0.630203  1.176307
C    1.146632  -0.407991  2.827923
C    0.270310  0.267345  3.897430
C    -0.944034  -0.548979  4.376302
C    -1.706474  0.211599  5.451917
N    -2.911692  -0.585143  5.941360
H    2.106395  0.125217  2.799745
H    1.372422  -1.447279  3.118039
H    -0.069088  1.244684  3.518528
H    0.914819  0.485338  4.762740
H    -0.596240  -1.514504  4.780524
H    -1.594690  -0.771997  3.516984
H    -2.106333  1.165236  5.084653
H    -1.096785  0.412042  6.342318
H    -3.439302  -0.075235  6.663842
H    -2.622116  -1.486802  6.345559
O    1.701926  -1.784169  -0.279813
H    -0.342017  -2.254182  1.331475
Ca    3.478574  -1.080469  -1.295435
25
Lattice="100 0 0 0 100 0 0 0 100" Properties=species:S:1:pos:R:3
N    0.859075  1.476364  1.962213
C    1.277742  0.092008  2.040433
C    2.127837  -0.410447  0.869175
O    2.784397  -1.516859  0.974374
H    -3.620205  0.354311  6.174666
H    1.632161  2.121750  2.115934
H    1.923043  -0.030370  2.926362
C    0.052957  -0.842292  2.223902
C    -0.677144  -0.556682  3.543164
C    -1.999347  -1.325517  3.667722
C    -2.700260  -1.177896  5.011693
N    -3.168187  0.255509  5.255144
H    0.380327  -1.891114  2.192433
H    -0.632648  -0.688788  1.374357
H    -0.834962  0.534193  3.593838
H    -0.017026  -0.823300  4.384885
H    -1.821896  -2.405115  3.545801
H    -2.691739  -1.049486  2.854797
H    -2.041408  -1.423492  5.854248
H    -3.599676  -1.801165  5.078190
H    -3.848036  0.550573  4.540422
H    -2.378235  0.914935  5.220240
O    2.211828  0.265310  -0.223388
H    0.453890  1.699372  1.052408
Ca    3.630512  -1.180800  -0.977012
25
Lattice="100 0 0 0 100 0 0 0 100" Properties=species:S:1:pos:R:3
N    -0.815880  0.125607  0.688423
C    0.449801  -0.173968  1.323319
C    1.639444  -0.365728  0.378476
O    2.845856  -0.222562  0.814904
H    -3.221892  0.354922  6.647649
H    -0.788986  1.005760  0.175282
H    0.730191  0.676695  1.965477
C    0.352577  -1.448322  2.208575
C    -0.888963  -1.506998  3.109736
C    -1.010299  -0.368086  4.135429
C    -2.223777  -0.602283  5.025222
N    -2.401748  0.517352  6.046144
H    1.271594  -1.531174  2.806099
H    0.321477  -2.333150  1.553726
H    -0.861881  -2.472548  3.637599
H    -1.790503  -1.512980  2.481912
H    -1.120815  0.592661  3.607106
H    -0.097316  -0.311939  4.751326
H    -2.141666  -1.528732  5.607265
H    -3.157085  -0.635181  4.449257
H    -2.531814  1.427739  5.583008
H    -1.578502  0.598972  6.659239
O    1.453589  -0.681262  -0.856605
H    -1.093479  -0.600805  0.026927
Ca    3.589075  -0.665991  -1.159499
25
Lattice="100 0 0 0 100 0 0 0 100" Properties=species:S:1:pos:R:3
N    0.050992  1.126270  1.668202
C    0.710529  -0.161843  1.761102
C    1.671768  -0.502403  0.618992
O    1.603750  0.116787  -0.507749
H    -2.246384  1.231878  5.373076
H    0.717512  1.896267  1.717051
H    1.336838  -0.169944  2.667721
C    -0.322807  -1.316733  1.869676
C    -1.412442  -1.085356  2.927949
C    -0.887515  -0.943388  4.362385
C    -1.974486  -0.877532  5.427105
N    -2.824312  0.383911  5.288627
H    0.214580  -2.253131  2.075783
H    -0.819328  -1.443050  0.895088
H    -2.108812  -1.936806  2.875268
H    -1.976740  -0.185633  2.633954
H    -0.233004  -0.061745  4.456468
H    -0.264419  -1.812122  4.624978
H    -1.557998  -0.847622  6.440728
H    -2.675991  -1.719006  5.361773
H    -3.555162  0.428292  6.012086
H    -3.288450  0.420253  4.370619
O    2.559950  -1.424707  0.777177
H    -0.452383  1.227085  0.785153
Ca    3.275316  -1.055725  -1.222213
25
Lattice="100 0 0 0 100 0 0 0 100" Properties=species:S:1:pos:R:3
N    -1.294879  -1.057272  3.126739
C    -0.247652  -0.749884  2.152984
C    0.713134  0.302577  2.700108
O    1.922949  -0.018280  3.009722
H    -4.725911  -3.482824  -1.573652
H    -0.941832  -1.575024  3.930371
H    0.351004  -1.659513  2.004249
C    -0.865923  -0.311178  0.812438
C    -1.674544  -1.443427  0.162843
C    -2.434927  -0.981928  -1.088105
C    -3.135897  -2.091539  -1.860362
N    -4.268426  -2.722200  -1.052263
H    -0.067825  0.015366  0.128132
H    -1.507915  0.566421  0.988177
H    -2.361474  -1.836807  0.931428
H    -0.993263  -2.267295  -0.106136
H    -1.736516  -0.522861  -1.804702
H    -3.158197  -0.188127  -0.837003
H    -2.456994  -2.915360  -2.114782
H    -3.598095  -1.722015  -2.783242
H    -3.919743  -3.114004  -0.166396
H    -4.990392  -2.026096  -0.819262
O    0.312242  1.511955  2.919796
H    -1.769392  -0.217257  3.460067
Ca    2.257467  1.982571  3.730847
25
Lattice="100 0 0 0 100 0 0 0 100" Properties=species:S:1:pos:R:3
N    0.579811  -2.804940  2.496435
C    0.053374  -2.001120  1.415459
C    0.645159  -2.287526  0.030604
O    1.748758  -2.939964  -0.090071
H    1.599907  -2.797129  2.520109
H    0.281191  -3.776936  2.438943
H    -1.023526  -2.214172  1.311600
C    0.205533  -0.488087  1.725817
C    -0.513525  -0.099549  3.025614
C    -0.252097  1.358559  3.429492
C    -0.691583  1.726111  4.840387
N    -2.206596  1.637270  5.016117
H    -0.176995  0.099089  0.878723
H    1.279077  -0.256583  1.823020
H    -0.174736  -0.782010  3.819879
H    -1.594500  -0.283266  2.889595
H    -0.693625  2.061447  2.703623
H    0.830348  1.559016  3.406613
H    -0.422757  2.757260  5.098284
H    -0.265716  1.053101  5.595277
H    -2.489543  1.894347  5.972034
H    -2.694405  2.269961  4.366574
O    0.032965  -1.888952  -1.033822
H    -2.547946  0.683185  4.836063
Ca    1.530428  -2.869110  -2.235369
25
Lattice="100 0 0 0 100 0 0 0 100" Properties=species:S:1:pos:R:3
N    1.411166  0.277641  1.450905
C    0.867731  -1.058543  1.301472
C    1.105343  -1.712451  -0.067784
O    1.536127  -1.018782  -1.062761
H    2.430551  0.277957  1.440399
H    1.105338  0.894225  0.696676
H    1.381847  -1.724737  2.015079
C    -0.645690  -1.113996  1.632783
C    -0.985802  -0.837599  3.111464
C    -0.942435  0.644077  3.519586
C    -1.122241  0.913922  5.004171
N    -2.525835  0.555828  5.500655
H    -1.014230  -2.115794  1.375500
H    -1.181819  -0.403349  0.982649
H    -0.298209  -1.415849  3.750672
H    -1.991589  -1.257777  3.285628
H    -1.677382  1.228689  2.940837
H    0.041738  1.054526  3.248615
H    -0.989160  1.975272  5.244328
H    -0.431714  0.327203  5.623495
H    -2.631667  0.750129  6.506014
H    -3.243762  1.099052  5.001301
O    0.890906  -2.974905  -0.228885
H    -2.733439  -0.441003  5.352870
Ca    1.603227  -2.820735  -2.255670
25
Lattice="100 0 0 0 100 0 0 0 100" Properties=species:S:1:pos:R:3
N    -0.073852  -2.889682  2.237271
C    0.118173  -1.774314  1.309045
C    1.142393  -2.168747  0.249002
O    2.407538  -2.177637  0.515699
H    -0.544017  -3.685211  1.808174
H    0.800643  -3.204319  2.658712
H    -0.831272  -1.620118  0.776887
C    0.516444  -0.495185  2.062448
C    -0.552139  -0.064300  3.078321
C    -0.107988  1.143257  3.916317
C    -0.997793  1.468889  5.108171
N    -2.393646  1.920309  4.681421
H    0.700553  0.311045  1.335758
H    1.471753  -0.669261  2.581911
H    -0.771788  -0.919360  3.735512
H    -1.484901  0.159129  2.529570
H    0.019661  2.040491  3.287900
H    0.886564  0.946736  4.345812
H    -0.591838  2.290103  5.710547
H    -1.153345  0.599766  5.759821
H    -2.982645  2.141477  5.496334
H    -2.347815  2.763842  4.092775
O    0.747497  -2.584860  -0.907257
H    -2.873430  1.188788  4.139365
Ca    2.789248  -2.996839  -1.444518
25
Lattice="100 0 0 0 100 0 0 0 100" Properties=species:S:1:pos:R:3
N    -0.788784  0.557082  0.110053
C    -0.335555  0.015192  1.386854
C    1.097147  0.389297  1.774985
O    1.915070  0.873311  0.906538
H    -4.400435  -0.587741  -1.259075
H    -0.913528  1.568812  0.164710
H    -0.960694  0.435638  2.191901
C    -0.488047  -1.527965  1.421296
C    -1.896277  -2.032360  1.783291
C    -3.088885  -1.561281  0.930009
C    -3.001806  -2.002418  -0.522223
N    -4.268446  -1.608888  -1.273831
H    0.196368  -1.946835  2.171604
H    -0.153727  -1.921622  0.448230
H    -2.112891  -1.745698  2.822499
H    -1.869003  -3.132837  1.783192
H    -3.172975  -0.464673  0.967125
H    -4.002581  -1.976000  1.386225
H    -2.909526  -3.090462  -0.630304
H    -2.176657  -1.508426  -1.048295
H    -4.240005  -1.906564  -2.258800
H    -5.103559  -2.031997  -0.844247
O    1.498407  0.217920  2.988653
H    -0.080816  0.400011  -0.610573
Ca    3.417205  1.037505  2.464182
25
Lattice="100 0 0 0 100 0 0 0 100" Properties=species:S:1:pos:R:3
N    -0.504901  -1.297965  0.816750
C    0.502640  -0.447457  1.410570
C    1.865009  -0.435807  0.709281
O    2.693483  0.531828  0.917898
H    -2.125196  -1.092395  6.071757
H    -0.775954  -0.984157  -0.113932
H    0.154842  0.597075  1.356727
C    0.734656  -0.809964  2.904353
C    -0.564606  -0.940287  3.717124
C    -1.385731  0.351826  3.819361
C    -2.744016  0.191024  4.488425
N    -2.623617  -0.198738  5.961012
H    1.401419  -0.059443  3.352284
H    1.261926  -1.775029  2.956769
H    -0.268579  -1.297882  4.718530
H    -1.187419  -1.724528  3.262798
H    -1.616405  0.725533  2.810637
H    -0.812315  1.153444  4.314047
H    -3.342886  -0.599751  4.019059
H    -3.321781  1.122592  4.475212
H    -3.549622  -0.302346  6.398783
H    -2.105567  0.513688  6.494091
O    2.197490  -1.382285  -0.097817
H    -0.190371  -2.265349  0.731936
Ca    4.054499  -0.356629  -0.498655
25
Lattice="100 0 0 0 100 0 0 0 100" Properties=species:S:1:pos:R:3
N    -0.158212  -1.652235  2.720979
C    0.371198  -0.830386  1.648117
C    1.166295  0.402861  2.096728
O    1.062037  0.853984  3.298010
H    -1.957582  -4.197932  -0.981719
H    0.587145  -2.092665  3.259969
H    1.090451  -1.433340  1.069465
C    -0.735036  -0.366167  0.668190
C    -1.481851  -1.508545  -0.049397
C    -2.624185  -2.139969  0.762710
C    -3.509308  -3.104588  -0.012943
N    -2.770031  -4.390970  -0.380730
H    -0.266831  0.275445  -0.089973
H    -1.458945  0.264215  1.210228
H    -0.739485  -2.269521  -0.348949
H    -1.896360  -1.097807  -0.983393
H    -3.300545  -1.345850  1.114864
H    -2.228959  -2.619246  1.671399
H    -3.865052  -2.684409  -0.962751
H    -4.378307  -3.422752  0.574877
H    -2.424858  -4.870619  0.462417
H    -3.382019  -5.046695  -0.885909
O    1.953597  1.000326  1.267454
H    -0.706713  -1.095589  3.378901
Ca    2.522559  2.378453  2.821456
25
Lattice="100 0 0 0 100 0 0 0 100" Properties=species:S:1:pos:R:3
N    0.689188  -1.668711  2.557816
C    0.199768  -0.864708  1.445875
C    1.053312  -0.938867  0.174281
O    2.254115  -1.401524  0.206495
H    -0.629746  -0.783085  6.504615
H    0.734607  -2.657090  2.305693
H    -0.789054  -1.246733  1.141328
C    0.033405  0.625552  1.833808
C    -1.169250  0.993728  2.721373
C    -1.095418  0.688018  4.233697
C    -1.573296  -0.708965  4.600558
N    -1.576167  -0.894113  6.115208
H    -0.076614  1.200250  0.903932
H    0.969660  0.972236  2.301870
H    -2.091086  0.565369  2.296353
H    -1.292277  2.081271  2.630910
H    -1.721533  1.429572  4.755496
H    -0.063512  0.837045  4.591286
H    -0.907730  -1.477491  4.182026
H    -2.605488  -0.891189  4.275997
H    -1.915368  -1.827694  6.384442
H    -2.179047  -0.198605  6.577985
O    0.566568  -0.531769  -0.948409
H    1.642077  -1.394715  2.805689
Ca    2.405886  -1.062781  -1.931322
25
Lattice="100 0 0 0 100 0 0 0 100" Properties=species:S:1:pos:R:3
N    -0.283321  -1.342564  3.374576
C    0.213758  -0.980173  2.049321
C    1.216150  0.133499  2.345657
O    0.807530  1.306312  2.696695
H    -5.365860  -1.385706  -1.479535
H    -0.448743  -2.337635  3.491313
H    0.809822  -1.822830  1.672823
C    -0.834178  -0.567018  0.996485
C    -1.748194  -1.733127  0.598584
C    -2.814433  -1.330506  -0.435097
C    -3.694728  -2.517870  -0.804115
N    -4.750694  -2.131284  -1.835029
H    -0.312717  -0.183332  0.104480
H    -1.428680  0.270515  1.394757
H    -2.246665  -2.132980  1.495432
H    -1.136808  -2.553356  0.189097
H    -2.322178  -0.937034  -1.339759
H    -3.436696  -0.517393  -0.026392
H    -4.246386  -2.912582  0.058246
H    -3.121192  -3.337858  -1.254144
H    -4.317219  -1.783040  -2.701961
H    -5.347328  -2.932327  -2.086639
O    2.478481  -0.118776  2.350309
H    -1.100363  -0.808532  3.662924
Ca    2.820641  1.761598  3.323971
25
Lattice="100 0 0 0 100 0 0 0 100" Properties=species:S:1:pos:R:3
N    -1.432199  1.148727  0.743149
C    -0.838259  0.049973  1.596653
C    0.614256  0.437688  1.957222
O    1.214376  1.195041  1.071413
H    -2.231230  0.760261  0.229653
H    -1.857231  1.840330  1.372565
H    -1.419677  -0.042312  2.524857
C    -0.880790  -1.290594  0.821995
C    -0.912204  -2.602943  1.630874
C    0.350127  -2.985046  2.436912
C    0.234599  -2.683682  3.938920
N    1.551483  -2.194850  4.499852
H    -0.049189  -1.324315  0.098014
H    -1.806013  -1.287497  0.222848
H    -1.104040  -3.398196  0.899026
H    -1.795003  -2.603432  2.288866
H    1.225886  -2.468713  2.016921
H    0.546632  -4.056900  2.308654
H    -0.067444  -3.564826  4.515918
H    -0.476332  -1.876677  4.145327
H    1.743324  -1.275239  4.040853
H    1.508553  -2.054685  5.517325
O    1.144653  0.019077  2.979817
H    2.322146  -2.846884  4.307178
Ca    0.381576  2.230695  -0.475812
25
Lattice="100 0 0 0 100 0 0 0 100" Properties=species:S:1:pos:R:3
N    0.466257  -0.513444  -0.161196
C    0.033049  -0.030851  1.165905
C    1.206393  0.462826  1.992049
O    0.968327  0.959342  3.154651
H    1.433961  -1.876332  -0.137348
H    -0.367394  -0.714426  -0.721085
H    -0.585078  0.882982  1.075238
C    -0.857618  -1.066036  1.908954
C    -0.505655  -2.544892  1.711092
C    0.909247  -3.006569  2.140817
C    1.687652  -3.705384  1.031456
N    2.140597  -2.718232  -0.027999
H    -1.889323  -0.915447  1.563318
H    -0.861562  -0.800480  2.974490
H    -0.682631  -2.825779  0.661179
H    -1.253518  -3.119930  2.272345
H    0.834018  -3.719917  2.972035
H    1.509673  -2.172677  2.540897
H    1.060418  -4.449676  0.525995
H    2.580107  -4.219658  1.406811
H    3.038958  -2.297314  0.232086
H    2.277860  -3.176566  -0.935992
O    2.411802  0.492375  1.533506
H    0.964830  0.226493  -0.662413
Ca    2.959625  1.747581  3.269563
25
Lattice="100 0 0 0 100 0 0 0 100" Properties=species:S:1:pos:R:3
N    -1.492226  -0.261113  0.819108
C    -0.543062  -0.002225  1.947739
C    0.870051  -0.077760  1.374445
O    1.106122  -0.772743  0.369695
H    -2.419989  -0.435609  1.219401
H    -1.608728  0.610817  0.288479
H    -0.714982  0.999233  2.374249
C    -0.691683  -1.037403  3.099957
C    -0.330146  -2.501629  2.792013
C    -1.406544  -3.334439  2.062811
C    -0.884386  -4.603064  1.388618
N    0.032613  -4.270803  0.233295
H    -1.724649  -0.961213  3.474659
H    -0.061855  -0.683256  3.928549
H    -0.123976  -3.000585  3.749126
H    0.636640  -2.540459  2.260795
H    -1.964566  -2.734952  1.311547
H    -2.192332  -3.616688  2.778507
H    -1.725615  -5.180483  0.987220
H    -0.365955  -5.247164  2.111804
H    1.004313  -4.302096  0.562960
H    -0.010949  -5.045087  -0.438232
O    1.871499  0.522992  1.961971
H    1.610036  1.086312  2.718297
Ca    -0.422575  -2.026933  -0.609245
25
Lattice="100 0 0 0 100 0 0 0 100" Properties=species:S:1:pos:R:3
N    -0.977510  0.858452  0.103499
C    -0.648543  -0.087395  1.242102
C    0.771734  0.242153  1.768591
O    1.188960  1.458688  1.514806
H    -0.704784  0.386410  -0.768891
H    -1.998491  0.924157  0.028905
H    -1.330468  0.184591  2.066072
C    -0.899474  -1.556853  0.843182
C    -1.227524  -2.598204  1.936984
C    -0.043781  -3.280416  2.658515
C    0.258788  -2.737074  4.063239
N    1.747683  -2.540888  4.258093
H    -0.055879  -1.914298  0.231115
H    -1.773900  -1.540687  0.174366
H    -1.799607  -3.387246  1.432860
H    -1.929092  -2.168217  2.669488
H    0.851651  -3.194497  2.026182
H    -0.250970  -4.354623  2.741546
H    -0.088592  -3.409044  4.855811
H    -0.183787  -1.749425  4.230582
H    2.276166  -3.400284  4.061832
H    2.037750  -1.793601  3.591577
O    1.411780  -0.582517  2.408068
H    1.978666  -2.244416  5.214737
Ca    0.339224  2.889235  0.340739
25
Lattice="100 0 0 0 100 0 0 0 100" Properties=species:S:1:pos:R:3
N    0.411027  -2.860904  2.641009
C    0.048005  -2.066411  1.487441
C    0.995152  -2.165710  0.288594
O    2.142007  -2.741430  0.397234
H    1.399202  -2.766740  2.875809
H    0.221689  -3.852422  2.506410
H    -0.916849  -2.434130  1.098196
C    -0.165102  -0.582287  1.894330
C    -1.431622  -0.451189  2.752088
C    -1.656815  0.918775  3.418891
C    -0.791267  1.122201  4.656230
N    -1.163432  2.418951  5.369398
H    -0.248205  0.046778  0.996521
H    0.733616  -0.255452  2.442875
H    -1.423804  -1.239529  3.519761
H    -2.304661  -0.651293  2.114781
H    -2.716498  0.980751  3.714963
H    -1.481128  1.732235  2.695674
H    0.278947  1.199674  4.430352
H    -0.934805  0.321711  5.392749
H    -2.152213  2.409077  5.658707
H    -0.594178  2.570727  6.213892
O    0.635204  -1.701365  -0.861628
H    -1.035358  3.235354  4.754989
Ca    2.418088  -2.531370  -1.734266
25
Lattice="100 0 0 0 100 0 0 0 100" Properties=species:S:1:pos:R:3
N    0.078645  0.673574  0.388641
C    -0.330519  0.321641  1.782271
C    0.904219  0.467049  2.667525
O    2.046220  0.372204  2.184306
H    -0.676314  0.391338  -0.246529
H    0.112331  1.696448  0.303333
H    -1.115724  1.003062  2.148232
C    -0.901017  -1.124112  1.829268
C    -0.020394  -2.231057  1.224846
C    1.050150  -2.859133  2.138831
C    2.179192  -3.532695  1.361614
N    3.163203  -2.521321  0.808512
H    -1.862093  -1.084530  1.296219
H    -1.157054  -1.374942  2.868918
H    0.424132  -1.876928  0.266724
H    -0.684541  -3.033259  0.873888
H    0.565083  -3.616257  2.770167
H    1.481016  -2.133739  2.846250
H    1.778343  -4.100604  0.511376
H    2.715735  -4.244949  2.001563
H    3.827582  -2.317024  1.566978
H    3.741051  -3.010509  0.114139
O    0.788557  0.638624  3.959398
H    -0.133851  0.756127  4.264429
Ca    2.362261  -0.323389  0.114603
25
Lattice="100 0 0 0 100 0 0 0 100" Properties=species:S:1:pos:R:3
N    -0.634095  -1.261798  0.607170
C    0.221978  -0.143863  1.009942
C    1.597960  -0.311018  0.377559
O    2.481414  -1.109948  0.881501
H    -0.974657  -0.175245  7.222356
H    -0.912318  -1.216291  -0.371884
H    -0.203228  0.769861  0.570917
C    0.255443  -0.011222  2.542290
C    -1.106144  0.473624  3.061630
C    -1.255900  0.551473  4.592408
C    -1.441126  -0.812580  5.245218
N    -1.740175  -0.660965  6.733916
H    1.044126  0.699145  2.834762
H    0.538046  -0.986074  2.970563
H    -1.900454  -0.162374  2.643012
H    -1.290502  1.484065  2.669529
H    -2.139191  1.172164  4.813985
H    -0.386837  1.065783  5.035156
H    -0.550775  -1.449392  5.180905
H    -2.293283  -1.358614  4.821340
H    -1.876589  -1.571800  7.194335
H    -2.595385  -0.106027  6.882959
O    1.865622  0.289181  -0.734420
H    -0.209490  -2.170229  0.794325
Ca    3.774561  -0.681855  -0.800475
25
Lattice="100 0 0 0 100 0 0 0 100" Properties=species:S:1:pos:R:3
N    2.553543  -0.597942  2.897058
C    1.392247  -1.097818  2.160861
C    1.723786  -1.093256  0.674134
O    1.627664  -0.017218  -0.037232
H    -3.374384  2.200374  4.733075
H    3.337021  -1.248365  2.903028
H    1.254982  -2.151790  2.441700
C    0.131007  -0.292679  2.523714
C    -0.210742  -0.484096  4.009398
C    -1.226567  0.505589  4.605334
C    -2.647837  0.303893  4.095905
N    -3.620840  1.207152  4.849017
H    -0.696715  -0.612245  1.871586
H    0.313684  0.771327  2.303315
H    0.719197  -0.377034  4.583982
H    -0.559249  -1.514525  4.184558
H    -0.901052  1.539786  4.405103
H    -1.219230  0.375949  5.699990
H    -3.003578  -0.721556  4.258052
H    -2.766484  0.552825  3.034445
H    -3.602020  1.006420  5.859432
H    -4.590774  1.085724  4.525588
O    2.210580  -2.157867  0.126636
H    2.867640  0.317645  2.576293
Ca    2.533121  -1.073295  -1.692970
25
Lattice="100 0 0 0 100 0 0 0 100" Properties=species:S:1:pos:R:3
N    1.407604  -2.718136  2.404504
C    0.456149  -2.051860  1.547224
C    0.916090  -1.824822  0.103346
O    0.073793  -1.449126  -0.801569
H    2.335048  -2.296588  2.363115
H    1.503996  -3.709083  2.193316
H    -0.435238  -2.695557  1.449586
C    -0.018187  -0.714240  2.185250
C    -0.727361  -0.994413  3.518168
C    -0.938393  0.214517  4.445176
C    -1.986855  1.198259  3.942190
N    -2.258454  2.274390  4.990372
H    -0.669874  -0.186876  1.473636
H    0.868449  -0.080389  2.354476
H    -0.117343  -1.723639  4.068140
H    -1.695554  -1.485322  3.328764
H    0.020172  0.736324  4.602151
H    -1.254787  -0.169999  5.428680
H    -2.952686  0.712425  3.753869
H    -1.680324  1.732270  3.034656
H    -2.969010  2.950135  4.676431
H    -2.594714  1.854571  5.869164
O    2.138424  -2.045172  -0.237429
H    -1.402730  2.801521  5.215066
Ca    1.606785  -1.710191  -2.296282
25
Lattice="100 0 0 0 100 0 0 0 100" Properties=species:S:1:pos:R:3
N    0.232307  0.534538  -0.196488
C    -0.072148  0.113498  1.229503
C    0.935548  -1.042504  1.482678
O    1.719052  -1.342519  0.591543
H    0.492126  1.523565  -0.283897
H    1.057638  -0.087413  -0.446659
H    0.172106  0.964966  1.879280
C    -1.534703  -0.320096  1.422902
C    -1.993074  -0.276616  2.898205
C    -3.083259  -1.303906  3.237664
C    -2.644022  -2.763787  3.343901
N    -1.771008  -3.035660  4.560028
H    -1.659703  -1.328361  0.997447
H    -2.190205  0.343356  0.839231
H    -2.376639  0.728824  3.118207
H    -1.128667  -0.404920  3.566210
H    -3.880312  -1.259423  2.480116
H    -3.575702  -1.014405  4.180039
H    -2.087564  -3.086798  2.450572
H    -3.535647  -3.400613  3.406020
H    -2.022562  -3.972080  4.900099
H    -2.107213  -2.421644  5.313233
O    0.831955  -1.632084  2.639130
H    -0.543291  0.347025  -0.843422
Ca    0.619987  -2.919943  4.196459
25
Lattice="100 0 0 0 100 0 0 0 100" Properties=species:S:1:pos:R:3
N    -1.226172  0.351945  0.894252
C    -0.046680  -0.363008  1.354981
C    1.265488  0.427590  1.292327
O    1.325959  1.561847  0.687924
H    -2.260542  -4.170895  -0.923157
H    -1.053464  0.797389  -0.008579
H    -0.168722  -0.588832  2.428462
C    0.106721  -1.711612  0.603420
C    -0.726848  -2.866636  1.191358
C    -2.239747  -2.648560  1.369584
C    -3.061279  -2.479815  0.100602
N    -3.184064  -3.795820  -0.667750
H    1.157107  -2.032008  0.624027
H    -0.139852  -1.529053  -0.454889
H    -0.319764  -3.117511  2.181860
H    -0.527825  -3.767873  0.584218
H    -2.423442  -1.739826  1.957110
H    -2.657608  -3.474217  1.968875
H    -2.625087  -1.751904  -0.592985
H    -4.089628  -2.171494  0.321686
H    -3.656639  -4.511115  -0.096936
H    -3.726850  -3.682478  -1.534744
O    2.322945  -0.034035  1.869648
H    -1.490636  1.098604  1.537210
Ca    3.384631  1.762318  1.335498
25
Lattice="100 0 0 0 100 0 0 0 100" Properties=species:S:1:pos:R:3
N    -0.862980  -0.772072  1.101000
C    0.459143  -0.513132  1.641694
C    1.609576  -0.560609  0.632901
O    2.724785  0.031116  0.898017
H    -2.863064  0.720189  5.921268
H    -1.072869  -0.161699  0.310820
H    0.478194  0.512309  2.047565
C    0.824098  -1.501855  2.782121
C    -0.266582  -1.768549  3.831167
C    -0.815783  -0.544793  4.604673
C    -2.187843  -0.128305  4.090458
N    -2.773068  1.001893  4.934286
H    1.735078  -1.130914  3.272351
H    1.084555  -2.474470  2.335031
H    0.169233  -2.466529  4.557595
H    -1.102047  -2.312393  3.368723
H    -0.111488  0.300979  4.546525
H    -0.896432  -0.807259  5.670781
H    -2.910308  -0.951090  4.159271
H    -2.161722  0.215804  3.049040
H    -3.708560  1.277231  4.604356
H    -2.175525  1.839557  4.911503
O    1.487694  -1.203422  -0.476083
H    -0.947204  -1.730347  0.757277
Ca    3.523119  -0.672642  -0.978342
25
Lattice="100 0 0 0 100 0 0 0 100" Properties=species:S:1:pos:R:3
N    -0.601042  -3.141893  1.704865
C    -0.498979  -2.048017  0.751622
C    0.871275  -2.021667  0.106298
O    1.573821  -3.102633  0.047431
H    -0.079794  -3.959761  1.390422
H    -1.572284  -3.426583  1.826596
H    -1.146509  -2.184432  -0.147334
C    -0.940985  -0.704931  1.373749
C    -0.217761  -0.342260  2.677143
C    -0.966424  0.751910  3.456778
C    -0.289384  1.059880  4.784944
N    -1.077992  2.099313  5.577013
H    -2.019472  -0.803149  1.572727
H    -0.837534  0.092679  0.625627
H    0.808417  -0.005193  2.459713
H    -0.136718  -1.250586  3.292671
H    -1.999145  0.412547  3.642990
H    -1.035221  1.670165  2.850086
H    0.717334  1.477160  4.658769
H    -0.222116  0.176020  5.431497
H    -0.628155  2.316829  6.477450
H    -1.167131  2.980852  5.052081
O    1.314654  -0.961299  -0.480318
H    -2.031866  1.767093  5.778675
Ca    2.940011  -2.129044  -1.294495
25
Lattice="100 0 0 0 100 0 0 0 100" Properties=species:S:1:pos:R:3
N    2.265542  -2.803075  1.479992
C    0.882767  -2.178335  1.567510
C    0.846249  -1.694882  0.114843
O    0.546124  -2.565305  -0.770328
H    2.242242  -3.757350  1.844599
H    2.913478  -2.279640  2.074101
H    0.148671  -2.982367  1.698108
C    0.748314  -1.112411  2.648797
C    -0.657277  -0.491258  2.682563
C    -0.816178  0.546117  3.808095
C    -2.224626  1.128273  3.824669
N    -2.393151  2.147617  4.946207
H    1.498733  -0.325411  2.473182
H    0.976056  -1.574054  3.622377
H    -1.407755  -1.286974  2.812180
H    -0.871402  -0.011967  1.714130
H    -0.079717  1.354775  3.671555
H    -0.599297  0.070857  4.778858
H    -2.990210  0.361545  3.997364
H    -2.468184  1.658817  2.895727
H    -2.221177  1.723018  5.868842
H    -1.734585  2.932856  4.842961
O    1.574169  -0.688409  -0.188970
H    -3.344924  2.541646  4.959747
Ca    2.678136  -2.331086  -1.190106
25
Lattice="100 0 0 0 100 0 0 0 100" Properties=species:S:1:pos:R:3
N    0.320360  0.312737  -0.010233
C    -0.192182  0.422592  1.352784
C    0.961055  1.083083  2.107979
O    0.921007  2.339799  2.381591
H    -4.734417  -2.000491  1.029771
H    -0.376468  0.480738  -0.729045
H    -1.005992  1.160866  1.347643
C    -0.659335  -0.880422  2.030894
C    -1.888957  -1.506319  1.356505
C    -2.268182  -2.854501  1.988667
C    -3.378580  -3.626262  1.288023
N    -4.739667  -2.947129  1.433147
H    -0.881878  -0.675226  3.090585
H    0.174699  -1.600012  2.024535
H    -1.683286  -1.654739  0.284171
H    -2.727130  -0.788849  1.419509
H    -2.514647  -2.733530  3.056887
H    -1.393872  -3.523137  1.969852
H    -3.504516  -4.630122  1.710443
H    -3.205867  -3.721653  0.208460
H    -5.479297  -3.483325  0.957961
H    -5.007261  -2.860733  2.423817
O    2.026936  0.411121  2.385583
H    0.822370  -0.553853  -0.191055
Ca    3.012105  2.267368  2.872526
25
Lattice="100 0 0 0 100 0 0 0 100" Properties=species:S:1:pos:R:3
N    -0.870917  0.676829  -0.134220
C    -0.498532  0.094718  1.210677
C    1.009892  0.367777  1.472641
O    1.431014  1.511092  0.948927
H    -0.647604  -0.026219  -0.850201
H    -1.892039  0.759454  -0.183082
H    -1.040286  0.699898  1.957590
C    -0.917607  -1.375464  1.362619
C    -0.862330  -1.919794  2.814337
C    0.223003  -2.988157  3.026503
C    0.321880  -3.387080  4.491713
N    1.441443  -4.400116  4.703604
H    -0.291428  -1.993326  0.700085
H    -1.947505  -1.470401  0.989823
H    -1.843493  -2.338395  3.077767
H    -0.685432  -1.090096  3.514555
H    1.184311  -2.572324  2.689437
H    -0.005525  -3.874702  2.412500
H    -0.592526  -3.860824  4.870760
H    0.565907  -2.532423  5.135224
H    2.348203  -4.013926  4.404118
H    1.528503  -4.673072  5.692611
O    1.694310  -0.395022  2.123321
H    1.277943  -5.257597  4.157349
Ca    0.539813  2.653169  -0.450660
25
Lattice="100 0 0 0 100 0 0 0 100" Properties=species:S:1:pos:R:3
N    0.919562  1.434040  1.673144
C    1.152496  0.028478  1.990262
C    1.940938  -0.489060  0.787080
O    3.212391  -0.666235  0.875207
H    -3.762366  0.234727  6.356341
H    0.984681  2.056021  2.472410
H    1.848672  -0.013380  2.839272
C    -0.086925  -0.839528  2.283728
C    -0.793130  -0.462731  3.594561
C    -2.020293  -1.349122  3.860344
C    -2.659519  -1.203033  5.234795
N    -3.331464  0.156086  5.424386
H    0.221656  -1.896327  2.336097
H    -0.785189  -0.763515  1.435156
H    -1.078407  0.603244  3.549080
H    -0.082483  -0.563561  4.431625
H    -1.726698  -2.408009  3.792134
H    -2.782677  -1.210702  3.075645
H    -1.927343  -1.289769  6.047667
H    -3.448889  -1.946545  5.396435
H    -4.073809  0.303728  4.726153
H    -2.656792  0.926953  5.328207
O    1.357206  -0.664519  -0.350007
H    0.064964  1.602885  1.147633
Ca    3.301417  -0.900125  -1.258354
25
Lattice="100 0 0 0 100 0 0 0 100" Properties=species:S:1:pos:R:3
N    -0.971879  1.366576  3.428710
C    -0.733758  0.150579  2.639439
C    0.757182  0.293425  2.342919
O    1.169881  1.122844  1.444290
H    -4.498585  -2.992135  -1.714424
H    -1.612961  1.208024  4.202592
H    -0.833530  -0.714076  3.309444
C    -1.639853  -0.016528  1.411022
C    -1.497411  -1.362106  0.684611
C    -2.563174  -1.534104  -0.412966
C    -2.468210  -2.897283  -1.085313
N    -3.561652  -3.072569  -2.134964
H    -1.456493  0.814379  0.711695
H    -2.673683  0.095924  1.772799
H    -1.592124  -2.183738  1.412601
H    -0.493983  -1.452061  0.238464
H    -2.451619  -0.736671  -1.165793
H    -3.562948  -1.414277  0.036399
H    -2.599910  -3.722324  -0.374068
H    -1.517237  -3.041355  -1.613028
H    -3.494673  -2.354229  -2.870013
H    -3.506007  -3.993014  -2.593853
O    1.618931  -0.277125  3.110626
H    -1.318368  2.135818  2.857240
Ca    3.028064  1.232026  2.541572
25
Lattice="100 0 0 0 100 0 0 0 100" Properties=species:S:1:pos:R:3
N    -0.071316  -3.066477  2.174396
C    -0.255804  -2.149131  1.059388
C    0.951034  -2.151428  0.142509
O    1.762448  -3.153915  0.144059
H    0.544118  -3.839323  1.921957
H    -0.960763  -3.469406  2.465606
H    -1.058949  -2.471568  0.357661
C    -0.662074  -0.739033  1.549015
C    0.363400  -0.098274  2.492170
C    -0.155059  1.129329  3.266964
C    -1.085770  0.745713  4.411590
N    -1.533247  1.980477  5.187502
H    -1.630912  -0.872644  2.054794
H    -0.853423  -0.091678  0.682060
H    1.236944  0.230253  1.910928
H    0.724178  -0.860563  3.199234
H    -0.670898  1.819591  2.578645
H    0.708933  1.675015  3.678713
H    -0.592577  0.091638  5.141435
H    -2.006909  0.256547  4.073283
H    -2.041058  2.640061  4.581017
H    -2.155169  1.735882  5.971044
O    1.141030  -1.199456  -0.707084
H    -0.725466  2.486352  5.578262
Ca    2.757309  -2.334961  -1.581148
25
Lattice="100 0 0 0 100 0 0 0 100" Properties=species:S:1:pos:R:3
N    -1.038269  -2.105959  1.273724
C    -0.438981  -1.130391  0.367024
C    0.916365  -1.602276  -0.123877
O    1.734753  -0.779907  -0.686789
H    -0.740211  -3.051786  1.031923
H    -2.054389  -2.086487  1.186336
H    -0.989556  -1.047475  -0.598466
C    -0.407586  0.297525  0.952485
C    0.175211  0.427085  2.372879
C    -0.873753  0.256399  3.486654
C    -0.273194  0.505291  4.862463
N    -1.335219  0.389744  5.951989
H    -1.436488  0.686115  0.936948
H    0.159312  0.932808  0.260560
H    0.636105  1.421528  2.466191
H    0.984511  -0.305411  2.522096
H    -1.290066  -0.760951  3.427757
H    -1.697330  0.968991  3.312216
H    0.149864  1.513152  4.961478
H    0.503436  -0.225539  5.120614
H    -2.089647  1.075966  5.808086
H    -1.768359  -0.544443  5.951003
O    1.230110  -2.852761  -0.073217
H    -0.942509  0.551765  6.889965
Ca    2.969891  -2.436985  -1.287043
25
Lattice="100 0 0 0 100 0 0 0 100" Properties=species:S:1:pos:R:3
N    -0.233412  1.107123  0.538111
C    0.635840  0.435985  1.476289
C    1.873439  -0.229229  0.862465
O    1.943364  -0.432318  -0.407203
H    -1.883009  -0.713064  7.065753
H    0.171684  1.966720  0.172927
H    1.036901  1.185089  2.179306
C    -0.153209  -0.614565  2.308693
C    -1.343356  0.029348  3.034775
C    -2.309770  -0.976880  3.684603
C    -1.926388  -1.480193  5.070759
N    -2.173418  -0.405016  6.127547
H    0.536702  -1.112289  3.006188
H    -0.532139  -1.389196  1.621660
H    -1.897341  0.628115  2.300657
H    -0.968475  0.764249  3.772140
H    -2.407746  -1.866055  3.044316
H    -3.326625  -0.553446  3.729303
H    -0.865611  -1.747701  5.154375
H    -2.529308  -2.341739  5.380854
H    -3.173443  -0.162270  6.174783
H    -1.659522  0.459392  5.905984
O    2.870749  -0.573487  1.607234
H    -0.481043  0.516268  -0.255654
Ca    3.962136  -1.142841  -0.167864
25
Lattice="100 0 0 0 100 0 0 0 100" Properties=species:S:1:pos:R:3
N    0.862506  -1.976022  2.912530
C    0.494825  -1.147114  1.764482
C    1.437546  0.050518  1.708733
O    1.262178  1.075757  2.477260
H    -3.743340  -2.845727  -0.233277
H    1.751872  -2.457117  2.791162
H    0.688410  -1.737430  0.857587
C    -0.989428  -0.745268  1.831917
C    -1.909548  -1.974925  1.877538
C    -3.381440  -1.653780  2.192180
C    -4.238482  -1.196124  1.018336
N    -4.591101  -2.371877  0.108789
H    -1.221819  -0.094047  0.974408
H    -1.149752  -0.135639  2.734988
H    -1.529647  -2.653174  2.652386
H    -1.814520  -2.545140  0.934158
H    -3.433020  -0.855101  2.946871
H    -3.867230  -2.520690  2.669486
H    -3.736883  -0.459204  0.378806
H    -5.198202  -0.778400  1.344426
H    -5.148581  -3.072841  0.617708
H    -5.138338  -2.074081  -0.710572
O    2.489872  0.006730  0.961519
H    0.869705  -1.459215  3.791913
Ca    3.148418  1.875911  1.794668
25
Lattice="100 0 0 0 100 0 0 0 100" Properties=species:S:1:pos:R:3
N    -0.670601  0.285890  -0.368589
C    -0.497310  -0.083414  1.085629
C    0.924443  0.365311  1.533189
O    1.296496  1.518287  0.997417
H    -0.234519  -0.451196  -0.936616
H    -1.666208  0.225177  -0.606726
H    -1.209819  0.550353  1.640218
C    -0.769334  -1.556770  1.411490
C    -1.082588  -1.778326  2.910427
C    -0.543441  -3.092881  3.503317
C    0.950276  -3.020391  3.801211
N    1.430667  -4.307427  4.465652
H    0.109779  -2.141544  1.100873
H    -1.616764  -1.917361  0.810281
H    -2.170794  -1.763680  3.053762
H    -0.685768  -0.944757  3.506723
H    -0.759329  -3.933028  2.822783
H    -1.087269  -3.296875  4.439446
H    1.191879  -2.209628  4.498646
H    1.568862  -2.881839  2.907742
H    1.275392  -5.126009  3.860753
H    2.436044  -4.267557  4.683868
O    1.589606  -0.301160  2.301041
H    0.928413  -4.481674  5.347967
Ca    0.539886  2.403496  -0.650506
25
Lattice="100 0 0 0 100 0 0 0 100" Properties=species:S:1:pos:R:3
N    -0.575853  -0.375825  3.539678
C    -0.001679  -0.751087  2.249527
C    1.220136  0.159807  2.152987
O    2.387121  -0.297932  2.446264
H    -3.604255  -2.272110  -3.268362
H    -0.945019  -1.159436  4.069722
H    0.393833  -1.771820  2.342606
C    -0.930860  -0.659491  1.020112
C    -2.088457  -1.662673  1.117631
C    -3.181826  -1.538058  0.039873
C    -2.721842  -1.973543  -1.346149
N    -3.892249  -1.976116  -2.325021
H    -0.327951  -0.836590  0.114287
H    -1.318213  0.369422  0.944046
H    -2.589761  -1.533524  2.087324
H    -1.694717  -2.691970  1.119532
H    -3.551146  -0.500062  0.002042
H    -4.032372  -2.168260  0.346850
H    -2.326566  -2.997316  -1.347841
H    -1.968153  -1.306317  -1.781005
H    -4.635242  -2.617406  -2.011420
H    -4.314153  -1.040078  -2.406913
O    1.083032  1.418469  1.902585
H    -1.264243  0.371395  3.479439
Ca    3.093435  1.717522  2.633206
25
Lattice="100 0 0 0 100 0 0 0 100" Properties=species:S:1:pos:R:3
N    2.082286  -2.726591  2.426987
C    0.847019  -2.190518  1.854122
C    0.999083  -2.193357  0.336396
O    0.672523  -3.251385  -0.331596
H    2.230746  -3.711377  2.212848
H    2.910601  -2.188663  2.172981
H    0.042073  -2.901357  2.090230
C    0.539760  -0.822262  2.474043
C    -0.855258  -0.274399  2.149288
C    -1.214397  1.030810  2.888589
C    -1.438079  0.822136  4.382669
N    -1.861917  2.122191  5.057473
H    1.309329  -0.098295  2.163569
H    0.667997  -0.974866  3.555703
H    -1.622361  -1.035139  2.367186
H    -0.934027  -0.063950  1.072816
H    -2.133362  1.443359  2.442472
H    -0.417606  1.776281  2.730615
H    -0.535600  0.492937  4.911032
H    -2.241662  0.102373  4.583497
H    -2.732667  2.489296  4.647297
H    -2.024379  1.992670  6.066266
O    1.558627  -1.210879  -0.292851
H    -1.142938  2.851843  4.949987
Ca    1.548209  -2.408858  -2.094617
25
Lattice="100 0 0 0 100 0 0 0 100" Properties=species:S:1:pos:R:3
N    0.115014  1.759780  1.417201
C    1.154216  0.747783  1.555912
C    1.184679  -0.173584  0.352723
O    1.773060  -1.319880  0.409620
H    -2.421151  0.282000  6.015493
H    0.376588  2.611537  1.913007
H    2.183700  1.174099  1.513309
C    1.069629  0.014249  2.912494
C    -0.319420  -0.539222  3.252926
C    -0.382970  -1.056661  4.697232
C    -1.750955  -1.542963  5.155700
N    -2.737945  -0.386140  5.298826
H    1.365013  0.743266  3.682691
H    1.825124  -0.782871  2.938938
H    -0.585648  -1.356003  2.562128
H    -1.046033  0.271269  3.070533
H    -0.012777  -0.290125  5.399424
H    0.299866  -1.910596  4.821759
H    -1.709387  -2.021982  6.140930
H    -2.209620  -2.242770  4.445765
H    -3.673844  -0.715415  5.572883
H    -2.831498  0.132408  4.414145
O    0.710988  0.225572  -0.778856
H    -0.021906  2.012396  0.438432
Ca    1.613276  -1.481146  -1.738215
25
Lattice="100 0 0 0 100 0 0 0 100" Properties=species:S:1:pos:R:3
N    2.053263  0.431383  1.489099
C    1.165002  -0.705865  1.443436
C    1.230121  -1.541809  0.160780
O    1.737435  -1.048782  -0.915168
H    3.032928  0.162360  1.556042
H    1.950293  1.041005  0.677577
H    1.451504  -1.403897  2.247336
C    -0.311882  -0.268435  1.675064
C    -0.481453  0.561356  2.958968
C    -0.438610  -0.239241  4.274249
C    -1.771589  -0.818227  4.732160
N    -2.689671  0.280741  5.263363
H    -0.955977  -1.160887  1.674316
H    -0.626299  0.347808  0.818834
H    -1.421945  1.134018  2.874619
H    0.317493  1.313449  2.978911
H    -0.016868  0.375752  5.085420
H    0.254672  -1.088558  4.186435
H    -1.655991  -1.530591  5.557459
H    -2.326160  -1.308417  3.921932
H    -2.276616  0.736665  6.089512
H    -2.842485  1.012281  4.554512
O    0.791209  -2.756232  0.147483
H    -3.610663  -0.087544  5.538485
Ca    1.475288  -2.950333  -1.892823
25
Lattice="100 0 0 0 100 0 0 0 100" Properties=species:S:1:pos:R:3
N    0.841913  -3.030774  2.090349
C    0.253074  -1.997177  1.242145
C    1.236469  -1.900525  0.078173
O    0.960359  -2.472319  -1.041668
H    0.155439  -3.636193  2.530780
H    1.492009  -2.666981  2.783753
H    -0.671391  -2.406184  0.811675
C    -0.048412  -0.634122  1.900205
C    -1.176106  -0.753710  2.935395
C    -1.677404  0.570665  3.542332
C    -0.682089  1.221941  4.494611
N    -1.303743  2.441840  5.167801
H    -0.342466  0.082107  1.115105
H    0.881313  -0.246970  2.347496
H    -0.875228  -1.433541  3.747655
H    -2.045558  -1.227863  2.456497
H    -2.608665  0.357877  4.092065
H    -1.938101  1.275238  2.735518
H    0.223165  1.584345  3.993010
H    -0.386059  0.548035  5.308584
H    -1.593357  3.145478  4.473569
H    -2.144350  2.180551  5.703361
O    2.392289  -1.347866  0.234108
H    -0.649345  2.897497  5.819427
Ca    3.008244  -2.255352  -1.629947
25
Lattice="100 0 0 0 100 0 0 0 100" Properties=species:S:1:pos:R:3
N    1.620907  -2.176471  1.108012
C    0.732165  -1.020167  1.050642
C    1.602745  0.122946  1.575666
O    1.895348  0.191339  2.830006
H    -4.928172  -2.408064  0.380103
H    1.582473  -2.683146  1.989680
H    0.552082  -0.786184  -0.007315
C    -0.594539  -1.126611  1.831610
C    -1.541479  -2.233983  1.338096
C    -2.222088  -1.933631  -0.006416
C    -3.117488  -3.044868  -0.540929
N    -4.353254  -3.261034  0.330701
H    -1.112280  -0.153905  1.803194
H    -0.353892  -1.311092  2.888764
H    -2.297896  -2.379377  2.128046
H    -0.988863  -3.185256  1.268224
H    -1.467541  -1.771868  -0.790974
H    -2.790849  -0.990136  0.047002
H    -2.604607  -4.014502  -0.575169
H    -3.499007  -2.816717  -1.543069
H    -4.947872  -4.014720  -0.041645
H    -4.094504  -3.516266  1.293780
O    2.130964  0.965663  0.759391
H    1.530475  -2.812601  0.322513
Ca    3.388172  1.672651  2.357085
25
Lattice="100 0 0 0 100 0 0 0 100" Properties=species:S:1:pos:R:3
N    -0.390583  -1.388807  1.025065
C    -0.155094  -0.005732  0.621912
C    1.145829  0.218134  -0.143265
O    2.015734  -0.724048  -0.269889
H    -1.328649  -1.168090  6.357844
H    -0.929036  -1.887176  0.317688
H    -0.938765  0.302313  -0.088470
C    -0.264017  0.974396  1.821842
C    0.580327  0.597834  3.061263
C    -0.246004  0.309945  4.329674
C    -1.000062  -1.011573  4.258895
N    -1.884240  -1.190455  5.490778
H    -1.330702  1.007657  2.084633
H    -0.013150  1.986318  1.478827
H    1.260168  1.423785  3.304864
H    1.227001  -0.269060  2.855788
H    -0.955616  1.139943  4.485980
H    0.426769  0.299764  5.201739
H    -0.323650  -1.874568  4.244390
H    -1.653842  -1.088525  3.381924
H    -2.391155  -2.086129  5.469403
H    -2.584429  -0.438581  5.559753
O    1.379487  1.361748  -0.691641
H    0.490518  -1.896083  1.118274
Ca    3.168165  0.570994  -1.580272
25
Lattice="100 0 0 0 100 0 0 0 100" Properties=species:S:1:pos:R:3
N    -0.640880  -3.072939  1.518426
C    -0.497958  -1.910004  0.639436
C    0.863511  -1.966135  -0.041647
O    1.934870  -1.479329  0.497596
H    0.157168  -3.217834  2.135473
H    -0.818506  -3.932266  1.001112
H    -1.225648  -2.035912  -0.173196
C    -0.837513  -0.589118  1.358880
C    -0.243137  -0.388488  2.759284
C    -0.895656  0.811935  3.468461
C    -0.402283  0.959928  4.900912
N    -1.115445  2.106374  5.612380
H    -1.934582  -0.582527  1.443939
H    -0.572164  0.255916  0.704798
H    0.846485  -0.248384  2.705168
H    -0.429464  -1.292518  3.358879
H    -1.989560  0.671268  3.470656
H    -0.692320  1.737681  2.905200
H    0.669235  1.188305  4.957936
H    -0.600512  0.064211  5.502849
H    -0.789895  2.215799  6.583255
H    -0.959468  3.002092  5.128701
O    0.970501  -2.593851  -1.167545
H    -2.133046  1.949097  5.641840
Ca    3.072266  -2.238303  -1.190792
25
Lattice="100 0 0 0 100 0 0 0 100" Properties=species:S:1:pos:R:3
N    2.166377  -2.629695  1.845913
C    0.787582  -2.155502  1.702515
C    0.629399  -2.137270  0.182430
O    0.100083  -3.145459  -0.417599
H    2.284143  -3.271798  2.625497
H    2.838127  -1.868183  1.924273
H    0.117296  -2.945444  2.067824
C    0.468942  -0.822934  2.401231
C    -1.004439  -0.403241  2.300473
C    -1.357098  0.919684  3.010248
C    -1.298957  0.816999  4.530440
N    -1.755600  2.118748  5.180617
H    1.114208  -0.035212  1.980317
H    0.771677  -0.955582  3.451637
H    -1.653861  -1.205865  2.685581
H    -1.279396  -0.276950  1.242879
H    -2.376471  1.211226  2.710250
H    -0.679973  1.717650  2.663674
H    -0.287577  0.632683  4.911562
H    -1.966043  0.036573  4.917979
H    -1.160241  2.909381  4.895293
H    -2.721851  2.351680  4.909466
O    1.158093  -1.193283  -0.521367
H    -1.726673  2.063159  6.208719
Ca    1.076254  -2.526365  -2.221852
25
Lattice="100 0 0 0 100 0 0 0 100" Properties=species:S:1:pos:R:3
N    2.355672  -2.419648  2.371251
C    1.010840  -2.120446  1.881043
C    1.104842  -1.883373  0.377673
O    1.025078  -2.893806  -0.425959
H    3.030284  -1.678598  2.183615
H    2.717688  -3.311672  2.038674
H    0.403911  -3.027235  2.016368
C    0.406934  -0.970655  2.695499
C    -1.067398  -0.668420  2.384780
C    -1.841194  -0.023032  3.551293
C    -1.304199  1.343393  3.958541
N    -2.132400  1.925821  5.099601
H    1.029586  -0.072077  2.564413
H    0.520503  -1.284594  3.744425
H    -1.595086  -1.604513  2.148658
H    -1.153575  -0.034165  1.489080
H    -1.808668  -0.703006  4.418743
H    -2.899285  0.074429  3.259814
H    -1.355996  2.074602  3.141980
H    -0.272755  1.304080  4.328945
H    -1.788630  2.851864  5.390766
H    -3.120360  2.031655  4.827528
O    1.381845  -0.719289  -0.115590
H    -2.109633  1.311811  5.926592
Ca    1.600997  -1.646126  -2.062731
25
Lattice="100 0 0 0 100 0 0 0 100" Properties=species:S:1:pos:R:3
N    -0.760724  0.733576  0.603802
C    0.354216  0.014041  1.210977
C    1.263296  -0.321092  0.026279
O    2.343981  0.347018  -0.175762
H    -2.243267  1.088408  5.666222
H    -1.098231  1.521006  1.146890
H    0.923922  0.726634  1.822686
C    0.003880  -1.253249  2.016880
C    -0.863079  -1.023082  3.266094
C    -0.160035  -0.256582  4.400621
C    -0.773094  -0.449557  5.781910
N    -2.204033  0.079208  5.866109
H    0.935551  -1.761107  2.315269
H    -0.521143  -1.950765  1.347608
H    -1.165842  -2.016388  3.634845
H    -1.790966  -0.507413  2.962939
H    -0.081137  0.819508  4.176595
H    0.877690  -0.611602  4.499760
H    -0.212550  0.083109  6.559175
H    -0.834057  -1.509644  6.059391
H    -2.601497  -0.065852  6.804986
H    -2.819599  -0.396413  5.191941
O    0.907600  -1.219436  -0.827965
H    -1.529782  0.135853  0.309894
Ca    2.520900  -0.587180  -2.109147
25
Lattice="100 0 0 0 100 0 0 0 100" Properties=species:S:1:pos:R:3
N    -0.101053  0.870070  0.186806
C    0.146517  0.051811  1.369477
C    1.647610  0.203689  1.626682
O    2.505256  -0.345480  0.834288
H    -4.393363  -2.604360  -1.706958
H    -0.013485  0.373283  -0.695334
H    -0.345745  0.537655  2.223235
C    -0.255605  -1.435062  1.319757
C    -1.765628  -1.722531  1.413920
C    -2.563651  -1.592820  0.101651
C    -3.996268  -2.068536  0.313775
N    -4.810993  -2.012731  -0.974689
H    0.223415  -1.940443  2.172725
H    0.176256  -1.900536  0.419597
H    -2.216713  -1.077060  2.184558
H    -1.882405  -2.753316  1.781298
H    -2.081271  -2.203872  -0.679257
H    -2.562317  -0.550952  -0.253672
H    -4.538474  -1.450559  1.040414
H    -4.038057  -3.112494  0.649240
H    -5.776538  -2.339579  -0.826029
H    -4.862692  -1.054120  -1.346825
O    2.068347  0.939953  2.595018
H    -0.950760  1.421730  0.226564
Ca    4.074618  0.722261  1.857759
25
Lattice="100 0 0 0 100 0 0 0 100" Properties=species:S:1:pos:R:3
N    2.469686  -2.471827  2.083916
C    1.072213  -2.134783  1.799972
C    1.131251  -1.833904  0.303501
O    0.836746  -2.758051  -0.542768
H    2.561628  -3.234913  2.750012
H    3.008790  -1.670494  2.407366
H    0.475572  -3.051668  1.899736
C    0.466410  -1.023433  2.673507
C    -1.015365  -0.734689  2.381116
C    -1.778837  -0.036857  3.523650
C    -1.274019  1.367560  3.830309
N    -2.113479  2.009970  4.930294
H    1.077267  -0.113681  2.560858
H    0.584032  -1.361694  3.715522
H    -1.541314  -1.682508  2.193461
H    -1.117024  -0.143742  1.457240
H    -1.712794  -0.658573  4.431925
H    -2.844613  0.014059  3.248412
H    -1.347355  2.036562  2.963578
H    -0.240526  1.381351  4.196834
H    -1.791870  2.962593  5.153137
H    -3.104149  2.072424  4.654344
O    1.623887  -0.721284  -0.127333
H    -2.075143  1.457737  5.799156
Ca    1.999006  -1.723155  -2.010743
25
Lattice="100 0 0 0 100 0 0 0 100" Properties=species:S:1:pos:R:3
N    -0.776786  0.630957  3.661922
C    -0.660766  -0.333043  2.559535
C    0.811275  -0.158830  2.189302
O    1.698834  -0.937141  2.702199
H    -3.631542  -3.962480  -2.090351
H    -1.370104  0.292001  4.415616
H    -0.758237  -1.342961  2.980764
C    -1.653561  -0.125168  1.406585
C    -1.689159  -1.247734  0.357580
C    -2.709159  -0.943538  -0.751570
C    -2.845428  -1.995761  -1.844169
N    -3.546663  -3.257896  -1.344214
H    -1.432848  0.835161  0.914362
H    -2.650147  -0.022134  1.862861
H    -1.928325  -2.197260  0.869960
H    -0.693740  -1.383426  -0.095966
H    -2.418830  -0.015594  -1.267039
H    -3.701178  -0.730535  -0.318211
H    -1.875208  -2.326361  -2.236132
H    -3.454204  -1.634737  -2.681464
H    -3.034858  -3.691450  -0.563791
H    -4.497435  -3.044707  -1.010351
O    1.194604  0.870597  1.512506
H    -1.117775  1.538332  3.347420
Ca    3.133242  0.637706  2.436645
25
Lattice="100 0 0 0 100 0 0 0 100" Properties=species:S:1:pos:R:3
N    -0.173176  -3.259763  1.356623
C    -0.567124  -2.041649  0.654847
C    0.635059  -1.733585  -0.232656
O    1.773871  -1.385281  0.268626
H    -0.967159  -3.852622  1.586716
H    0.384333  -3.091701  2.191002
H    -1.361548  -2.320291  -0.049470
C    -1.107598  -0.850084  1.484684
C    -0.260387  -0.368376  2.669688
C    -1.032366  0.660438  3.516629
C    -0.235578  1.111333  4.733326
N    -1.036805  2.094950  5.581372
H    -2.091322  -1.175372  1.859009
H    -1.309200  -0.009989  0.800261
H    0.686252  0.068004  2.318561
H    0.006129  -1.223029  3.312098
H    -1.984877  0.212569  3.845683
H    -1.288212  1.533945  2.894515
H    0.690821  1.632072  4.460993
H    0.017021  0.277026  5.399690
H    -0.507098  2.407285  6.407575
H    -1.292865  2.933481  5.040874
O    0.550220  -1.933933  -1.501935
H    -1.912987  1.669843  5.917160
Ca    2.680596  -1.879271  -1.638869
25
Lattice="100 0 0 0 100 0 0 0 100" Properties=species:S:1:pos:R:3
N    2.423760  -2.404488  2.535209
C    1.168313  -2.094075  1.867179
C    1.388740  -2.131145  0.365619
O    0.670411  -1.437260  -0.450569
H    2.264152  -2.666985  3.507107
H    2.905756  -3.181277  2.083368
H    0.375925  -2.869670  2.010965
C    0.607904  -0.751544  2.394074
C    -0.905239  -0.566315  2.227646
C    -1.459771  0.747280  2.814659
C    -1.411606  0.792417  4.337988
N    -2.069072  2.063561  4.865574
H    1.156924  0.078913  1.926099
H    0.883746  -0.729468  3.459103
H    -1.439514  -1.417720  2.680429
H    -1.164408  -0.578774  1.161051
H    -2.505929  0.856147  2.486266
H    -0.902783  1.603419  2.399389
H    -0.390453  0.798695  4.737118
H    -1.960225  -0.041557  4.793839
H    -3.054491  2.122683  4.571132
H    -2.049070  2.105963  5.894436
O    2.297939  -2.907917  -0.116849
H    -1.593944  2.905579  4.510522
Ca    1.796932  -2.285463  -2.102354
25
Lattice="100 0 0 0 100 0 0 0 100" Properties=species:S:1:pos:R:3
N    -0.579675  0.229943  2.926279
C    0.094358  -0.707685  2.031790
C    1.387387  0.030784  1.687844
O    1.366676  1.039755  0.883946
H    -2.296007  -4.825275  0.602692
H    -1.183630  0.893471  2.445699
H    0.396112  -1.580566  2.626946
C    -0.686234  -1.158833  0.778943
C    -1.966611  -1.930783  1.128154
C    -2.875185  -2.231172  -0.078433
C    -2.459207  -3.395242  -0.970006
N    -2.766772  -4.737780  -0.308595
H    -0.017456  -1.765402  0.145790
H    -0.944830  -0.266422  0.187077
H    -2.556279  -1.337971  1.841575
H    -1.707735  -2.855640  1.676771
H    -2.924690  -1.345188  -0.728698
H    -3.913240  -2.391732  0.256216
H    -1.385192  -3.407103  -1.193124
H    -3.010429  -3.402369  -1.917571
H    -3.778148  -4.840877  -0.141917
H    -2.466445  -5.529816  -0.893791
O    2.484053  -0.270560  2.289811
H    -1.074568  -0.213300  3.694175
Ca    3.324750  1.586764  1.609428
25
Lattice="100 0 0 0 100 0 0 0 100" Properties=species:S:1:pos:R:3
N    2.485304  0.272515  1.196569
C    1.436465  -0.713402  1.460125
C    1.256144  -1.553051  0.197565
O    1.992018  -2.600822  0.020552
H    3.402122  -0.146276  1.048036
H    2.263013  0.897870  0.421972
H    1.815529  -1.392220  2.237956
C    0.163888  -0.004399  1.940270
C    -0.869118  -0.922742  2.604450
C    -2.163996  -0.206193  3.030211
C    -2.045640  0.825084  4.146892
N    -1.773301  0.170678  5.500031
H    -0.300081  0.523851  1.092872
H    0.515441  0.770306  2.637910
H    -0.407036  -1.449738  3.459364
H    -1.164035  -1.724123  1.910552
H    -2.934715  -0.945575  3.302148
H    -2.580007  0.335845  2.167463
H    -2.977918  1.387498  4.274419
H    -1.230047  1.541270  3.989958
H    -2.534313  -0.473245  5.759149
H    -0.900025  -0.373619  5.488212
O    0.471125  -1.176806  -0.758917
H    -1.692395  0.872551  6.249113
Ca    1.274580  -2.760257  -1.995872
25
Lattice="100 0 0 0 100 0 0 0 100" Properties=species:S:1:pos:R:3
N    0.220837  1.686238  1.375838
C    1.259331  0.683412  1.637791
C    1.464347  -0.170551  0.392233
O    2.327360  0.209459  -0.491153
H    -2.223334  0.224323  6.285470
H    0.566668  2.454503  0.802562
H    2.202987  1.230026  1.764007
C    1.000170  -0.108054  2.937244
C    -0.453488  -0.504429  3.227395
C    -0.570841  -1.213098  4.586085
C    -1.990701  -1.495839  5.058100
N    -2.705040  -0.216174  5.488889
H    1.352698  0.533921  3.758236
H    1.643016  -1.001670  2.950205
H    -0.847480  -1.161914  2.437550
H    -1.059204  0.418689  3.208813
H    -0.031699  -0.647874  5.365815
H    -0.065014  -2.189096  4.541381
H    -2.009443  -2.153549  5.934974
H    -2.616189  -1.940939  4.273988
H    -3.676037  -0.400966  5.776528
H    -2.729100  0.473403  4.724903
O    0.760948  -1.230080  0.154512
H    -0.606815  1.295788  0.925994
Ca    1.847022  -1.474530  -1.714359
25
Lattice="100 0 0 0 100 0 0 0 100" Properties=species:S:1:pos:R:3
N    1.339063  0.669896  -0.386454
C    0.315849  0.064215  0.475066
C    0.985264  0.189421  1.844139
O    1.942148  -0.612428  2.169088
H    -5.154085  -2.105712  -0.784789
H    1.969105  -0.026696  -0.782316
H    -0.551208  0.738590  0.491008
C    -0.085724  -1.372009  0.103256
C    -1.319072  -1.944458  0.825919
C    -2.659332  -1.492956  0.213594
C    -3.833454  -2.198235  0.880516
N    -5.156528  -1.839614  0.210376
H    0.775299  -2.028092  0.295825
H    -0.250898  -1.395546  -0.984793
H    -1.293334  -1.688313  1.897753
H    -1.265350  -3.042098  0.778918
H    -2.652576  -1.729654  -0.863326
H    -2.780266  -0.401154  0.303477
H    -3.945482  -1.924839  1.937048
H    -3.750193  -3.290219  0.811910
H    -5.950974  -2.319767  0.656892
H    -5.340355  -0.827415  0.255794
O    0.718160  1.189063  2.610589
H    0.938734  1.225065  -1.138832
Ca    2.626209  0.880953  3.559342
25
Lattice="100 0 0 0 100 0 0 0 100" Properties=species:S:1:pos:R:3
N    -0.651296  0.608252  -0.226087
C    -0.706241  -0.020437  1.147307
C    -0.076915  0.962101  2.176328
O    -0.260454  2.236773  1.859675
H    0.263491  0.380202  -0.635967
H    -1.319811  0.126026  -0.836146
H    -1.776550  -0.073331  1.409992
C    -0.111659  -1.438239  1.171387
C    -0.360959  -2.238165  2.480119
C    0.928120  -2.495926  3.276406
C    0.736434  -3.045360  4.680192
N    0.194411  -4.476666  4.687214
H    0.970952  -1.369122  0.980071
H    -0.538516  -1.993684  0.324163
H    -0.851564  -3.186902  2.209612
H    -1.070096  -1.691937  3.119637
H    1.441907  -1.534187  3.414968
H    1.618938  -3.141863  2.709364
H    0.023144  -2.450991  5.265289
H    1.684560  -3.089383  5.228783
H    0.829558  -5.114596  4.187378
H    0.088484  -4.833686  5.647080
O    0.485604  0.564198  3.174548
H    -0.725788  -4.535870  4.231255
Ca    -0.809752  3.037794  0.098431
25
Lattice="100 0 0 0 100 0 0 0 100" Properties=species:S:1:pos:R:3
N    -1.217015  -0.238400  2.996020
C    -0.199740  -0.360001  1.957809
C    0.818537  0.722937  2.326079
O    0.551709  1.968681  2.121306
H    -4.268268  -1.864244  -2.108664
H    -1.544672  -1.116459  3.382239
H    0.321817  -1.315410  2.107858
C    -0.643058  -0.236465  0.486484
C    -1.408731  -1.449730  -0.079307
C    -2.900550  -1.519837  0.285896
C    -3.641979  -2.731196  -0.267599
N    -3.754257  -2.698102  -1.791017
H    0.262092  -0.099899  -0.124929
H    -1.230288  0.686558  0.358195
H    -0.908536  -2.380014  0.236609
H    -1.294880  -1.405459  -1.176523
H    -3.418774  -0.594855  -0.018147
H    -3.024007  -1.577407  1.376154
H    -4.672406  -2.783423  0.103011
H    -3.136664  -3.675356  -0.027344
H    -2.826462  -2.678401  -2.236403
H    -4.253070  -3.524899  -2.148492
O    1.910871  0.404269  2.927486
H    -1.982033  0.392086  2.774497
Ca    2.285364  2.487023  3.297785
25
Lattice="100 0 0 0 100 0 0 0 100" Properties=species:S:1:pos:R:3
N    1.554365  -2.260674  2.523033
C    0.479152  -1.962477  1.583238
C    1.168412  -1.963111  0.219549
O    1.981100  -1.015359  -0.106132
H    1.270617  -2.843034  3.304634
H    2.063336  -1.440468  2.843896
H    -0.198197  -2.827465  1.567917
C    -0.339497  -0.676542  1.825964
C    -1.238338  -0.780186  3.066800
C    -2.166852  0.431667  3.274715
C    -1.541962  1.661779  3.921945
N    -1.369543  1.467231  5.427600
H    -0.976303  -0.490132  0.945673
H    0.353477  0.178150  1.892026
H    -0.619421  -0.969085  3.962918
H    -1.874683  -1.671839  2.969082
H    -3.055938  0.135469  3.855195
H    -2.565686  0.759701  2.303434
H    -2.175069  2.549931  3.812277
H    -0.544164  1.896303  3.530782
H    -0.918761  2.280510  5.869624
H    -2.282123  1.331058  5.885792
O    1.010737  -2.958467  -0.580232
H    -0.796059  0.638369  5.636533
Ca    2.611400  -2.208329  -1.797262
25
Lattice="100 0 0 0 100 0 0 0 100" Properties=species:S:1:pos:R:3
N    1.498344  -2.991494  2.881334
C    0.842851  -2.179210  1.882025
C    1.489399  -2.179127  0.491514
O    0.853949  -1.696999  -0.526332
H    1.495576  -3.982151  2.641739
H    2.469857  -2.717018  3.030976
H    -0.166372  -2.593571  1.717869
C    0.679297  -0.715827  2.395662
C    -0.669953  -0.071680  2.057065
C    -0.847304  1.353011  2.612296
C    -0.961402  1.488184  4.126985
N    -2.283943  0.929233  4.647179
H    1.499204  -0.079922  2.026867
H    0.815344  -0.796992  3.483897
H    -1.484617  -0.735100  2.402020
H    -0.796253  -0.021604  0.966473
H    -1.718447  1.835667  2.140423
H    0.013822  1.973003  2.320002
H    -0.940655  2.538211  4.441050
H    -0.174976  0.950097  4.670052
H    -2.356006  1.019451  5.670298
H    -3.084636  1.428304  4.234014
O    2.660346  -2.682160  0.312649
H    -2.388955  -0.067885  4.414508
Ca    2.466531  -2.361419  -1.806563
25
Lattice="100 0 0 0 100 0 0 0 100" Properties=species:S:1:pos:R:3
N    2.486212  -2.062810  2.219313
C    1.089432  -1.989343  1.817824
C    1.019735  -1.900629  0.304190
O    0.056414  -1.302503  -0.309802
H    3.013128  -2.702745  1.625589
H    2.572075  -2.394034  3.179545
H    0.508812  -2.922380  2.025889
C    0.390721  -0.838591  2.575820
C    -1.144715  -0.879404  2.591913
C    -1.785122  -0.143955  3.785629
C    -1.527707  1.357573  3.786910
N    -2.227261  2.020587  4.969971
H    0.774243  0.117199  2.190157
H    0.762448  -0.917607  3.610004
H    -1.481568  -1.924729  2.656913
H    -1.554390  -0.490763  1.649102
H    -1.406889  -0.581709  4.724617
H    -2.871916  -0.324584  3.763527
H    -1.920870  1.849393  2.888222
H    -0.465417  1.610370  3.888811
H    -2.070570  3.038160  4.989325
H    -3.244665  1.862241  4.937159
O    1.932674  -2.484042  -0.396446
H    -1.889385  1.636922  5.864312
Ca    0.954578  -1.891615  -2.201492
25
Lattice="100 0 0 0 100 0 0 0 100" Properties=species:S:1:pos:R:3
N    -0.548320  -0.169775  3.533694
C    0.146835  -0.687041  2.359398
C    1.463676  0.095764  2.347887
O    1.481098  1.334913  1.989093
H    -3.472744  -3.764585  0.443424
H    -0.987385  -0.873607  4.115979
H    0.426463  -1.730445  2.561768
C    -0.567039  -0.586254  0.998863
C    -1.740422  -1.557130  0.764494
C    -3.043253  -1.233827  1.518731
C    -4.297623  -1.857611  0.918242
N    -4.273287  -3.384628  0.967191
H    0.177783  -0.778558  0.210961
H    -0.902774  0.451200  0.842733
H    -1.400552  -2.582370  0.994317
H    -1.951747  -1.538680  -0.317424
H    -3.226647  -0.148683  1.491019
H    -2.971723  -1.491457  2.586410
H    -4.419447  -1.598450  -0.141328
H    -5.203901  -1.557424  1.457358
H    -4.202975  -3.727627  1.935415
H    -5.129290  -3.785353  0.558338
O    2.546553  -0.449960  2.778672
H    -1.172590  0.609952  3.348186
Ca    3.514312  1.469635  2.693578
25
Lattice="100 0 0 0 100 0 0 0 100" Properties=species:S:1:pos:R:3
N    -0.527111  0.633385  0.358876
C    0.364190  0.092508  1.380645
C    1.510399  -0.491431  0.553990
O    2.611855  0.160478  0.420828
H    -2.414200  -0.122475  6.671384
H    -0.949885  1.523700  0.601747
H    0.797752  0.940056  1.929004
C    -0.245623  -0.942947  2.350915
C    -1.393690  -0.379877  3.206142
C    -0.964253  0.498721  4.397308
C    -0.551844  -0.258127  5.654890
N    -1.764807  -0.859627  6.361553
H    0.554960  -1.355647  2.987865
H    -0.619057  -1.789108  1.755888
H    -2.020400  -1.222001  3.547775
H    -2.063483  0.208687  2.563019
H    -1.760667  1.215201  4.655841
H    -0.104820  1.127304  4.120971
H    -0.074651  0.396331  6.393599
H    0.122112  -1.098706  5.446921
H    -1.491932  -1.402573  7.192642
H    -2.289432  -1.487531  5.736158
O    1.339336  -1.582745  -0.112107
H    -1.232640  -0.024960  0.035690
Ca    3.122892  -1.118617  -1.232546
25
Lattice="100 0 0 0 100 0 0 0 100" Properties=species:S:1:pos:R:3
N    2.229935  -2.732772  2.309444
C    1.013660  -2.050109  1.861603
C    1.275367  -1.924194  0.359952
O    2.086374  -1.026056  -0.087904
H    2.949538  -2.086944  2.629469
H    2.052733  -3.431741  3.026178
H    0.172707  -2.749117  1.967900
C    0.705841  -0.719495  2.568302
C    -0.632444  -0.079834  2.170051
C    -0.874733  1.311130  2.785480
C    -1.146442  1.362081  4.284812
N    -2.546641  0.853728  4.623855
H    1.525632  -0.012973  2.362358
H    0.737446  -0.930112  3.648903
H    -1.463229  -0.771252  2.401860
H    -0.671965  0.045058  1.077501
H    -1.692669  1.825134  2.254566
H    0.011795  1.940949  2.617405
H    -1.106779  2.388527  4.667603
H    -0.452409  0.748656  4.872221
H    -2.722993  0.877666  5.638097
H    -3.268225  1.432183  4.170216
O    0.811204  -2.810504  -0.449099
H    -2.685512  -0.115221  4.306038
Ca    2.316810  -2.232788  -1.866810
25
Lattice="100 0 0 0 100 0 0 0 100" Properties=species:S:1:pos:R:3
N    -0.002667  0.121741  0.420243
C    0.864703  -0.726947  1.231021
C    1.591202  -1.590715  0.195138
O    2.798225  -1.309986  -0.151657
H    -0.938195  -0.245834  0.272597
H    -0.020083  1.098418  0.690457
H    1.640355  -0.090597  1.679645
C    0.206682  -1.600555  2.314824
C    -0.297854  -0.870045  3.574256
C    -1.582932  -0.039449  3.402226
C    -2.336307  0.242503  4.696873
N    -1.529373  1.102150  5.668798
H    0.947426  -2.345512  2.644773
H    -0.614868  -2.179062  1.863396
H    0.521155  -0.244132  3.970325
H    -0.485563  -1.647124  4.333530
H    -2.298573  -0.591776  2.773947
H    -1.391309  0.903542  2.867939
H    -2.572740  -0.678840  5.244520
H    -3.268540  0.791278  4.518279
H    -1.293731  2.015065  5.255129
H    -2.056501  1.281795  6.535029
O    0.970422  -2.551325  -0.401843
H    -0.646822  0.642939  5.932983
Ca    2.639888  -2.737533  -1.753427
25
Lattice="100 0 0 0 100 0 0 0 100" Properties=species:S:1:pos:R:3
N    -0.050955  0.923951  -0.590800
C    0.025140  0.022376  0.559113
C    1.351378  0.278858  1.274097
O    1.408432  1.160018  2.217784
H    -2.225245  -4.589321  0.090833
H    0.697222  0.771329  -1.267469
H    -0.767402  0.325576  1.258325
C    -0.161645  -1.431619  0.099953
C    -0.626014  -2.409819  1.191555
C    -2.105122  -2.280971  1.605524
C    -3.135013  -2.721987  0.571226
N    -3.145322  -4.238647  0.390846
H    0.781578  -1.791797  -0.334172
H    -0.882247  -1.394729  -0.730885
H    -0.013540  -2.286952  2.097512
H    -0.404071  -3.439130  0.860536
H    -2.345619  -1.232286  1.835666
H    -2.284073  -2.822661  2.548394
H    -2.950685  -2.302236  -0.425355
H    -4.153768  -2.454189  0.874473
H    -3.384343  -4.715063  1.272170
H    -3.834958  -4.529781  -0.316200
O    2.448716  -0.277364  0.876603
H    -0.079040  1.908311  -0.328632
Ca    3.552595  0.993130  2.230904
25
Lattice="100 0 0 0 100 0 0 0 100" Properties=species:S:1:pos:R:3
N    -1.306546  1.394734  3.243986
C    -0.983067  0.288706  2.334041
C    0.544617  0.334704  2.363874
O    1.178212  1.251412  1.714584
H    -4.023403  -2.666718  -1.676433
H    -2.108069  1.192695  3.836887
H    -1.274015  -0.646460  2.830559
C    -1.600790  0.405348  0.930660
C    -1.465814  -0.825258  0.014446
C    -2.348293  -2.012136  0.435791
C    -2.329211  -3.208261  -0.508221
N    -3.033640  -2.906929  -1.829799
H    -1.152133  1.274681  0.428313
H    -2.667142  0.643143  1.067128
H    -0.414169  -1.150547  -0.044920
H    -1.729527  -0.490466  -1.003773
H    -3.389506  -1.681913  0.590987
H    -2.022466  -2.404496  1.410479
H    -2.855640  -4.071488  -0.084480
H    -1.310741  -3.517655  -0.775209
H    -2.595586  -2.113927  -2.318694
H    -3.006541  -3.717345  -2.464462
O    1.197069  -0.425815  3.172074
H    -1.467560  2.269620  2.746581
Ca    2.793961  1.014370  3.124600
25
Lattice="100 0 0 0 100 0 0 0 100" Properties=species:S:1:pos:R:3
N    -1.347411  1.145160  3.348152
C    -0.846427  0.020690  2.573107
C    0.671819  0.044448  2.614317
O    1.389915  -0.440074  1.658579
H    -4.526969  -2.614393  -1.196857
H    -0.881721  1.218770  4.252135
H    -1.088334  -0.979486  3.012011
C    -1.427458  0.066400  1.140774
C    -1.603754  -1.290574  0.446681
C    -2.206894  -1.120228  -0.956608
C    -2.477999  -2.405649  -1.726678
N    -3.665430  -3.177065  -1.152639
H    -0.816001  0.734155  0.517280
H    -2.407934  0.557365  1.225436
H    -2.249424  -1.923689  1.083426
H    -0.637294  -1.811156  0.367421
H    -1.513369  -0.538260  -1.582199
H    -3.128233  -0.514325  -0.914407
H    -1.628595  -3.100023  -1.702184
H    -2.736238  -2.207158  -2.773509
H    -3.837479  -4.048584  -1.673200
H    -3.510504  -3.427967  -0.166706
O    1.265041  0.548474  3.641626
H    -2.347914  1.055208  3.520151
Ca    3.167604  0.223960  2.722891
25
Lattice="100 0 0 0 100 0 0 0 100" Properties=species:S:1:pos:R:3
N    1.967671  -2.671621  2.795577
C    0.890735  -2.072853  2.021961
C    1.266489  -2.113265  0.549874
O    0.816866  -1.247896  -0.293740
H    1.656252  -2.911179  3.735929
H    2.313342  -3.525903  2.359041
H    -0.063140  -2.655936  2.044583
C    0.589127  -0.648008  2.545428
C    -0.831161  -0.134585  2.276548
C    -1.061534  1.323146  2.715547
C    -1.071379  1.600999  4.214614
N    -2.341386  1.070500  4.877491
H    1.329999  0.052279  2.132909
H    0.790700  -0.685383  3.626694
H    -1.568364  -0.814271  2.743633
H    -1.044766  -0.184194  1.200400
H    -1.994147  1.709417  2.272737
H    -0.265498  1.957716  2.297611
H    -1.056721  2.676318  4.427166
H    -0.234778  1.133371  4.747920
H    -2.447499  0.057199  4.732446
H    -2.340245  1.242934  5.892571
O    2.036245  -3.054104  0.122553
H    -3.178415  1.525742  4.486278
Ca    1.956607  -2.238424  -1.857772
25
Lattice="100 0 0 0 100 0 0 0 100" Properties=species:S:1:pos:R:3
N    -1.417199  1.110266  3.099849
C    -0.775192  0.127260  2.244863
C    0.731757  0.275545  2.371276
O    1.232683  0.784218  3.443395
H    -4.211353  -2.306719  -1.830862
H    -1.012483  1.127548  4.035293
H    -0.937827  -0.932267  2.564665
C    -1.270708  0.282119  0.782706
C    -1.419184  -1.014365  -0.030467
C    -2.627342  -1.863673  0.397365
C    -2.857578  -3.133175  -0.412697
N    -3.321534  -2.825377  -1.835320
H    -0.607100  0.972224  0.247068
H    -2.242368  0.793849  0.836015
H    -0.497426  -1.613760  0.030077
H    -1.515681  -0.714867  -1.088558
H    -3.546663  -1.253634  0.394342
H    -2.508761  -2.198605  1.439203
H    -3.643259  -3.761005  0.023681
H    -1.946915  -3.736283  -0.518439
H    -2.632238  -2.251087  -2.339813
H    -3.467801  -3.687223  -2.379317
O    1.529331  -0.113431  1.434926
H    -2.415469  0.927901  3.191045
Ca    3.196312  0.652540  2.598705
25
Lattice="100 0 0 0 100 0 0 0 100" Properties=species:S:1:pos:R:3
N    -0.942244  0.833649  1.016364
C    -0.052488  -0.161597  1.688842
C    0.931239  -0.658757  0.632135
O    0.551854  -0.765060  -0.549368
H    -1.728068  1.022101  1.648510
H    -0.447038  1.730761  0.950006
H    0.470445  0.296360  2.543019
C    -0.849331  -1.407499  2.168076
C    -2.154846  -1.112873  2.947155
C    -3.450900  -1.642707  2.311215
C    -3.987588  -0.994323  1.031073
N    -3.323292  -1.466136  -0.257035
H    -0.167415  -2.003638  2.789079
H    -1.066776  -2.047301  1.298601
H    -2.264978  -0.037525  3.168877
H    -2.068027  -1.572697  3.939880
H    -4.247538  -1.523116  3.059772
H    -3.374008  -2.733111  2.161200
H    -3.909732  0.103289  1.074568
H    -5.058919  -1.220695  0.957022
H    -3.094340  -2.459784  -0.127605
H    -4.067436  -1.500553  -0.965745
O    2.137720  -1.051704  0.940326
H    2.377428  -0.904689  1.877722
Ca    -1.486162  -0.158090  -1.158445
25
Lattice="100 0 0 0 100 0 0 0 100" Properties=species:S:1:pos:R:3
N    -1.270977  0.351746  2.730657
C    -0.372222  -0.701368  2.273168
C    1.020211  -0.087158  2.413456
O    1.795474  -0.459684  3.369951
H    -3.561101  -2.401521  -2.989870
H    -2.098301  0.014163  3.212649
H    -0.409032  -1.509149  3.017041
C    -0.608290  -1.304324  0.870445
C    -1.926773  -2.105151  0.776738
C    -3.146521  -1.335077  0.235378
C    -3.201991  -1.174730  -1.279653
N    -3.558908  -2.492551  -1.964386
H    0.235480  -1.972312  0.640968
H    -0.568190  -0.498903  0.119240
H    -2.185673  -2.495516  1.771651
H    -1.748862  -3.012769  0.174366
H    -3.170908  -0.320709  0.656681
H    -4.081424  -1.806694  0.580101
H    -2.243414  -0.860984  -1.712190
H    -3.974516  -0.462151  -1.591245
H    -2.890513  -3.236126  -1.717646
H    -4.494798  -2.814564  -1.678917
O    1.396640  0.869098  1.633048
H    -1.510924  1.037223  2.019001
Ca    3.090531  1.197211  2.939367
25
Lattice="100 0 0 0 100 0 0 0 100" Properties=species:S:1:pos:R:3
N    0.933580  -3.123341  2.515548
C    0.290606  -2.185985  1.629683
C    0.886796  -2.094179  0.217892
O    0.418732  -1.260058  -0.650833
H    1.947126  -3.020131  2.539491
H    0.719698  -4.093472  2.296364
H    -0.740537  -2.541663  1.446865
C    0.161842  -0.789828  2.308150
C    -0.719020  -0.901738  3.564645
C    -0.622867  0.216771  4.613780
C    -1.351313  1.521781  4.325683
N    -0.621006  2.384101  3.295674
H    -0.244236  -0.084737  1.562246
H    1.175519  -0.448000  2.579001
H    -0.423187  -1.833995  4.065320
H    -1.771924  -1.036397  3.267751
H    0.428489  0.422034  4.879763
H    -1.076727  -0.156165  5.544170
H    -1.434004  2.148724  5.221573
H    -2.358437  1.357905  3.921452
H    -1.136489  3.252046  3.093986
H    0.312521  2.648218  3.639580
O    1.825273  -2.899826  -0.136627
H    -0.492858  1.873886  2.411235
Ca    1.658421  -2.203953  -2.163391
25
Lattice="100 0 0 0 100 0 0 0 100" Properties=species:S:1:pos:R:3
N    -0.659174  1.254945  0.558159
C    -0.296705  0.023352  1.239379
C    1.091236  0.183768  1.838685
O    1.513968  1.359653  2.151220
H    -2.002410  -4.547799  -0.745556
H    -0.423471  2.077994  1.111811
H    -0.921751  -0.199346  2.139581
C    -0.397642  -1.177638  0.264368
C    -0.699146  -2.541075  0.908431
C    -2.168070  -2.749835  1.324645
C    -3.149241  -3.014681  0.187583
N    -2.962709  -4.411844  -0.400056
H    0.527950  -1.238774  -0.322256
H    -1.177901  -0.911596  -0.464928
H    -0.063077  -2.686232  1.791815
H    -0.376329  -3.335560  0.212727
H    -2.545262  -1.858241  1.848563
H    -2.246979  -3.562144  2.065213
H    -3.030574  -2.319042  -0.652618
H    -4.191009  -2.973697  0.526204
H    -3.141043  -5.137994  0.308247
H    -3.604642  -4.581180  -1.187066
O    1.852746  -0.831744  2.065885
H    -1.657779  1.289439  0.358553
Ca    3.389016  0.528272  2.779409
25
Lattice="100 0 0 0 100 0 0 0 100" Properties=species:S:1:pos:R:3
N    0.799832  0.486730  -0.502615
C    0.003631  0.150410  0.673131
C    1.067472  0.051222  1.769199
O    1.283916  1.057724  2.539435
H    -2.698418  -2.445057  -0.972401
H    0.345781  1.148717  -1.125733
H    -0.609865  1.024972  0.928444
C    -0.894211  -1.098173  0.551789
C    -1.749454  -1.366052  1.798427
C    -2.602561  -2.646187  1.793037
C    -3.793977  -2.683933  0.839465
N    -3.402981  -3.086357  -0.582074
H    -0.259815  -1.970760  0.322980
H    -1.525612  -0.901219  -0.334672
H    -2.403370  -0.500874  1.991954
H    -1.085669  -1.437100  2.673477
H    -3.032510  -2.772128  2.797291
H    -1.972807  -3.539728  1.642021
H    -4.294225  -1.710909  0.752792
H    -4.537227  -3.426198  1.152936
H    -3.001154  -4.034120  -0.598042
H    -4.217955  -3.085086  -1.211914
O    1.842787  -0.977341  1.840610
H    1.124090  -0.326093  -1.022129
Ca    3.188303  0.213541  3.056590
25
Lattice="100 0 0 0 100 0 0 0 100" Properties=species:S:1:pos:R:3
N    -0.283535  1.214659  0.681552
C    -0.078125  0.073617  1.567377
C    1.438090  -0.109720  1.543046
O    2.147936  0.367777  2.503471
H    -1.486163  -3.353288  -0.307539
H    -1.023275  1.841218  0.985451
H    -0.317822  0.397745  2.589426
C    -0.877950  -1.212731  1.257170
C    -2.386118  -0.984123  1.450707
C    -3.299393  -2.221308  1.446406
C    -3.528648  -2.921294  0.112251
N    -2.381295  -3.859583  -0.262090
H    -0.526468  -2.015191  1.928327
H    -0.631226  -1.517009  0.221885
H    -2.753600  -0.265935  0.701935
H    -2.531757  -0.494501  2.425477
H    -4.298150  -1.900633  1.777417
H    -2.976424  -2.955305  2.204714
H    -3.628606  -2.215677  -0.722412
H    -4.422391  -3.555807  0.136975
H    -2.279144  -4.606949  0.438594
H    -2.542353  -4.309143  -1.174357
O    2.029326  -0.623830  0.517435
H    -0.411332  0.960946  -0.295581
Ca    3.892424  0.206066  1.273365
25
Lattice="100 0 0 0 100 0 0 0 100" Properties=species:S:1:pos:R:3
N    1.590473  -0.608975  -1.183813
C    0.635793  -0.141255  -0.190537
C    1.404189  0.463086  0.971212
O    2.507592  1.084563  0.724591
H    -2.404524  -3.117088  2.678824
H    2.327439  0.076573  -1.346850
H    0.009321  0.719597  -0.533842
C    -0.331150  -1.286891  0.178906
C    -1.618047  -0.879702  0.924906
C    -2.882996  -1.604998  0.429152
C    -2.931748  -3.116665  0.614952
N    -3.147945  -3.497929  2.078266
H    0.233113  -2.061883  0.716129
H    -0.604137  -1.736953  -0.788447
H    -1.804794  0.195164  0.784801
H    -1.484434  -0.991839  2.013211
H    -2.992110  -1.434878  -0.652697
H    -3.783336  -1.154556  0.878759
H    -2.007463  -3.619984  0.304872
H    -3.769495  -3.565574  0.068601
H    -4.044311  -3.127555  2.424871
H    -3.163513  -4.519367  2.206097
O    0.976986  0.417529  2.186704
H    1.131677  -0.784320  -2.077213
Ca    2.730420  1.568901  2.790543
25
Lattice="100 0 0 0 100 0 0 0 100" Properties=species:S:1:pos:R:3
N    1.165455  -0.348404  0.471863
C    0.638995  -0.278646  1.901087
C    1.580241  -1.072390  2.784838
O    1.557509  -0.898818  4.049128
H    0.395899  -0.163232  -0.188324
H    1.919968  0.326623  0.285811
H    0.640330  0.776644  2.205950
C    -0.795828  -0.838240  1.924112
C    -1.585287  -0.541699  3.208292
C    -3.094333  -0.781402  3.021973
C    -3.804580  0.236322  2.122430
N    -3.368299  0.145446  0.710853
H    -0.776024  -1.920972  1.715698
H    -1.366327  -0.353845  1.098367
H    -1.423783  0.508791  3.501285
H    -1.215482  -1.153501  4.043991
H    -3.568783  -0.745738  4.012626
H    -3.271436  -1.802541  2.644087
H    -3.578518  1.253686  2.475009
H    -4.893445  0.103263  2.234022
H    -3.703617  0.957492  0.190624
H    -3.803578  -0.665027  0.264451
O    2.348110  -1.969186  2.262996
H    1.541552  -1.293816  0.291629
Ca    3.028880  -2.484551  4.310675
25
Lattice="100 0 0 0 100 0 0 0 100" Properties=species:S:1:pos:R:3
N    0.754737  -1.546689  -0.171920
C    0.061186  -0.520860  0.722177
C    1.134112  0.411869  1.275197
O    0.808260  1.307532  2.118806
H    0.945231  -2.399053  0.381094
H    0.166406  -1.813425  -0.971734
H    -0.570944  0.094858  0.063040
C    -0.804926  -1.206482  1.781320
C    -0.051898  -2.173241  2.705206
C    -0.948657  -2.794466  3.793013
C    -1.356901  -1.843668  4.923609
N    -2.203491  -0.735327  4.444776
H    -1.627430  -1.725160  1.264365
H    -1.285205  -0.430504  2.400827
H    0.790622  -1.650370  3.193130
H    0.396133  -3.012015  2.135983
H    -0.412897  -3.644019  4.238894
H    -1.848612  -3.223700  3.322659
H    -0.451269  -1.404234  5.370246
H    -1.830966  -2.445338  5.718339
H    -3.145553  -1.079821  4.245437
H    -2.322549  -0.044079  5.186241
O    2.347595  0.320729  0.853825
H    1.659310  -1.180231  -0.511968
Ca    2.842454  2.085187  2.119239
25
Lattice="100 0 0 0 100 0 0 0 100" Properties=species:S:1:pos:R:3
N    -0.820912  0.424663  0.470643
C    -0.356232  0.530101  1.912343
C    1.152809  0.710108  1.930734
O    1.721848  1.075652  3.012183
H    -1.760095  -0.028012  0.460471
H    -0.891907  1.338771  0.004359
H    -0.830461  1.420951  2.347799
C    -0.780175  -0.730187  2.698570
C    -2.292601  -0.896247  2.896383
C    -3.155862  -1.153764  1.650867
C    -4.505231  -1.816216  2.032245
N    -4.262396  -3.086241  2.704293
H    -0.294505  -0.653419  3.681608
H    -0.351889  -1.619083  2.204086
H    -2.688873  -0.037986  3.460926
H    -2.426232  -1.783352  3.536815
H    -2.639171  -1.842044  0.954430
H    -3.412245  -0.222553  1.103971
H    -5.127317  -1.895905  1.125799
H    -5.037799  -1.144044  2.719765
H    -4.265137  -3.871028  2.054537
H    -4.966084  -3.280961  3.412925
O    1.848341  0.445459  0.882272
H    -0.159373  -0.150975  -0.072409
Ca    3.677985  0.909967  2.065293
25
Lattice="100 0 0 0 100 0 0 0 100" Properties=species:S:1:pos:R:3
N    -0.119000  0.698274  0.768012
C    0.064802  0.167883  2.180011
C    1.550781  0.025635  2.457471
O    1.944818  -0.149908  3.656939
H    -1.061162  0.430177  0.434634
H    -0.033748  1.721561  0.709763
H    -0.369981  0.907207  2.866399
C    -0.673899  -1.181200  2.333463
C    -2.157557  -1.088113  1.963307
C    -2.960244  -2.327035  2.384097
C    -4.469194  -2.114236  2.182622
N    -4.936716  -0.958244  2.949331
H    -0.566600  -1.466072  3.389657
H    -0.160138  -1.955726  1.740579
H    -2.288022  -0.967668  0.868830
H    -2.631333  -0.216641  2.447085
H    -2.765218  -2.532299  3.449404
H    -2.634590  -3.216417  1.824650
H    -4.984732  -3.057263  2.434652
H    -4.673916  -1.925324  1.118108
H    -5.816626  -0.600598  2.581260
H    -5.106895  -1.203291  3.925050
O    2.390316  0.024067  1.482733
H    0.594819  0.288688  0.143953
Ca    4.011022  -0.336917  2.974220
25
Lattice="100 0 0 0 100 0 0 0 100" Properties=species:S:1:pos:R:3
N    0.474937  -0.317959  0.210952
C    0.287087  0.058844  1.668487
C    1.643714  0.091459  2.345395
O    1.751383  0.624321  3.498241
H    -0.387318  -0.788275  -0.118145
H    0.654709  0.492793  -0.395494
H    -0.165936  1.058229  1.698167
C    -0.651361  -0.968556  2.347246
C    -1.998746  -1.131149  1.636286
C    -2.838872  0.140460  1.485354
C    -4.311802  -0.202788  1.184553
N    -4.856063  -1.040007  2.251559
H    -0.808791  -0.607756  3.373249
H    -0.132805  -1.938453  2.421713
H    -2.598221  -1.840555  2.231570
H    -1.882816  -1.643686  0.658795
H    -2.463096  0.808708  0.690285
H    -2.797588  0.718219  2.424437
H    -4.366535  -0.766522  0.241614
H    -4.866830  0.736279  1.019885
H    -5.219354  -0.481372  3.023225
H    -5.622123  -1.622717  1.919817
O    2.657554  -0.466230  1.782867
H    1.275208  -0.965229  0.119259
Ca    3.856698  0.054176  3.589882
25
Lattice="100 0 0 0 100 0 0 0 100" Properties=species:S:1:pos:R:3
N    0.199219  0.755975  0.179371
C    -0.123479  0.454574  1.635045
C    1.060251  -0.286431  2.247437
O    0.972638  -0.707075  3.447003
H    -0.261873  1.619101  -0.135801
H    -0.148766  -0.027193  -0.411990
H    -0.176773  1.424209  2.155523
C    -1.466063  -0.280974  1.766330
C    -1.561390  -1.660506  1.103463
C    -1.535331  -1.711617  -0.434570
C    -2.217837  -2.994027  -0.974884
N    -3.599077  -3.046727  -0.517191
H    -2.252403  0.386474  1.378971
H    -1.658339  -0.366513  2.845020
H    -2.536948  -2.082027  1.393380
H    -0.800056  -2.342341  1.519218
H    -0.506355  -1.705650  -0.852452
H    -2.082521  -0.847219  -0.854418
H    -1.681902  -3.869505  -0.580132
H    -2.098092  -3.020568  -2.070987
H    -4.236270  -2.582483  -1.163084
H    -3.927581  -4.003280  -0.405875
O    2.145080  -0.444770  1.576294
H    1.218077  0.838658  0.036827
Ca    3.035163  -1.406423  3.380535
25
Lattice="100 0 0 0 100 0 0 0 100" Properties=species:S:1:pos:R:3
N    0.921875  -1.022399  0.320233
C    0.415945  -0.719526  1.719434
C    1.545545  -0.948867  2.713849
O    1.405562  -0.543279  3.914807
H    0.097722  -1.089566  -0.317025
H    1.554552  -0.296427  -0.042006
H    0.140405  0.345214  1.740304
C    -0.817023  -1.588615  2.046240
C    -2.101005  -1.209396  1.288098
C    -2.053752  -1.322999  -0.241062
C    -3.433229  -1.201598  -0.921571
N    -3.273311  -1.221856  -2.369234
H    -0.992730  -1.481659  3.125761
H    -0.558834  -2.647709  1.874920
H    -2.407103  -0.192500  1.578707
H    -2.888545  -1.877594  1.667431
H    -1.612004  -2.290087  -0.548164
H    -1.461176  -0.507037  -0.705569
H    -3.885312  -0.244080  -0.626782
H    -4.091300  -1.996290  -0.524512
H    -3.326055  -2.165862  -2.749231
H    -3.992478  -0.672572  -2.835330
O    2.608091  -1.573052  2.352051
H    1.437219  -1.914946  0.305839
Ca    3.359199  -1.363784  4.441195
25
Lattice="100 0 0 0 100 0 0 0 100" Properties=species:S:1:pos:R:3
N    -0.349401  0.762045  0.969738
C    -0.623924  0.021228  2.269987
C    0.708173  -0.244481  2.965046
O    0.721879  -0.939200  4.033105
H    -0.137222  0.070235  0.221401
H    -1.167293  1.311684  0.675493
H    -1.166990  0.726810  2.919603
C    -1.497277  -1.224477  2.038404
C    -0.854499  -2.397212  1.282155
C    -0.338223  -2.096034  -0.131429
C    0.034674  -3.348030  -0.946005
N    0.650206  -2.951728  -2.207297
H    -2.412810  -0.889032  1.524927
H    -1.825343  -1.556028  3.033166
H    -1.622692  -3.181705  1.219594
H    -0.045955  -2.835461  1.889073
H    0.593969  -1.493324  -0.116536
H    -1.098303  -1.534966  -0.707386
H    -0.866500  -3.981463  -1.048185
H    0.766119  -3.937055  -0.372961
H    1.234191  -3.696821  -2.583632
H    -0.049882  -2.747128  -2.920393
O    1.792035  0.267718  2.502810
H    0.466195  1.386779  1.062014
Ca    2.869758  -0.600369  4.246525
25
Lattice="100 0 0 0 100 0 0 0 100" Properties=species:S:1:pos:R:3
N    -0.073708  -0.577604  0.055512
C    -0.104718  -0.313513  1.556317
C    1.256818  -0.673955  2.123004
O    1.598334  -0.237206  3.270957
H    -1.034463  -0.706120  -0.295428
H    0.365597  0.184065  -0.479835
H    -0.296662  0.757084  1.701591
C    -1.229734  -1.161616  2.186919
C    -1.622060  -0.777442  3.618803
C    -2.165685  0.652625  3.791127
C    -3.170036  1.115037  2.721850
N    -4.107684  0.045628  2.357171
H    -0.953209  -2.226501  2.131339
H    -2.145080  -1.020562  1.578954
H    -0.790572  -0.941247  4.319647
H    -2.398388  -1.500875  3.901456
H    -1.342986  1.383984  3.838720
H    -2.642466  0.700039  4.780923
H    -2.639282  1.407787  1.797481
H    -3.652730  2.040213  3.081651
H    -4.773765  0.377708  1.658877
H    -4.670282  -0.233358  3.163365
O    2.030306  -1.470995  1.470384
H    0.465599  -1.439492  -0.130870
Ca    3.447450  -1.395884  3.181407
25
Lattice="100 0 0 0 100 0 0 0 100" Properties=species:S:1:pos:R:3
N    -0.153958  0.992642  0.846843
C    0.373802  0.270950  2.075790
C    1.858288  0.011642  1.881806
O    2.554210  -0.385292  2.871229
H    -1.146609  0.741599  0.705521
H    -0.093227  2.016005  0.930561
H    0.229915  0.939237  2.935323
C    -0.407365  -1.042524  2.295473
C    -1.928551  -0.841432  2.399152
C    -2.378647  0.170188  3.454940
C    -3.905573  0.228340  3.626551
N    -4.266898  1.327066  4.510149
H    -0.019207  -1.473074  3.228974
H    -0.165555  -1.753304  1.489179
H    -2.359243  -1.831210  2.612930
H    -2.361686  -0.583995  1.410994
H    -2.052014  1.197154  3.210347
H    -1.912194  -0.075173  4.423646
H    -4.265564  -0.763962  3.961400
H    -4.373144  0.413741  2.647587
H    -5.241713  1.600400  4.400740
H    -4.121068  1.100878  5.493621
O    2.387237  0.158403  0.719323
H    0.396929  0.710233  0.018605
Ca    4.333981  -0.509854  1.601823
25
Lattice="100 0 0 0 100 0 0 0 100" Properties=species:S:1:pos:R:3
N    1.003694  0.099882  0.302035
C    0.098127  0.160309  1.524702
C    0.988014  0.281141  2.759239
O    0.448780  0.304215  3.912895
H    1.055673  -0.882402  -0.032535
H    0.647729  0.675161  -0.471735
H    -0.475899  1.097560  1.461902
C    -0.845843  -1.050267  1.572760
C    -0.124533  -2.409025  1.493045
C    -0.014447  -3.030772  0.086500
C    -1.343328  -3.667358  -0.377928
N    -1.773740  -4.668266  0.591708
H    -1.585888  -0.944141  0.765548
H    -1.414478  -0.952303  2.507009
H    -0.695258  -3.143152  2.082308
H    0.868714  -2.347679  1.973752
H    0.762284  -3.809307  0.105403
H    0.304649  -2.321618  -0.706570
H    -1.203894  -4.050451  -1.403702
H    -2.126651  -2.896707  -0.445119
H    -2.775249  -4.841100  0.531011
H    -1.308371  -5.562938  0.438976
O    2.263312  0.388485  2.631087
H    1.956961  0.412698  0.553618
Ca    2.398443  0.550122  4.853720
25
Lattice="100 0 0 0 100 0 0 0 100" Properties=species:S:1:pos:R:3
N    -1.211038  -0.022626  0.309150
C    -0.019413  0.202031  1.184025
C    1.248425  0.114574  0.344676
O    1.186310  0.104595  -0.907753
H    -1.572017  -0.961946  0.523662
H    -1.971918  0.649351  0.755425
H    -0.066305  1.260090  1.506979
C    0.015925  -0.678979  2.451553
C    -1.282255  -0.681138  3.276936
C    -1.796473  0.686560  3.783341
C    -3.073980  1.198843  3.115742
N    -2.863634  1.686406  1.715655
H    0.832208  -0.321132  3.102856
H    0.269767  -1.713859  2.170607
H    -1.087272  -1.338720  4.134136
H    -2.081495  -1.193935  2.717262
H    -1.008902  1.458212  3.730762
H    -2.019458  0.597688  4.854796
H    -3.511230  1.998296  3.730845
H    -3.816508  0.390292  3.071816
H    -2.429376  2.613482  1.760197
H    -3.781486  1.855280  1.294244
O    2.432575  0.083303  0.885537
H    2.408136  0.058477  1.864840
Ca    -0.658648  0.106584  -1.984321
25
Lattice="100 0 0 0 100 0 0 0 100" Properties=species:S:1:pos:R:3
N    0.704936  -0.585132  0.074710
C    0.107162  -0.216805  1.430324
C    1.272673  0.083766  2.369657
O    1.034497  0.423672  3.569975
H    0.531974  -1.575881  -0.146655
H    0.315225  -0.025180  -0.693814
H    -0.454763  0.719175  1.290524
C    -0.833410  -1.313975  1.950047
C    -2.063924  -1.545476  1.062646
C    -3.016714  -2.581066  1.670385
C    -4.276782  -2.807063  0.818331
N    -5.166276  -3.746561  1.472787
H    -1.151221  -0.997838  2.953681
H    -0.262231  -2.248476  2.087536
H    -1.767693  -1.883573  0.052147
H    -2.594764  -0.588548  0.924507
H    -3.332224  -2.258175  2.673578
H    -2.490068  -3.540542  1.801422
H    -3.975567  -3.120025  -0.202638
H    -4.814247  -1.854280  0.706451
H    -6.137243  -3.659424  1.184299
H    -4.877074  -4.719283  1.393134
O    2.478896  -0.005696  1.931976
H    1.731393  -0.432166  0.127708
Ca    3.185304  0.637043  3.974838
25
Lattice="100 0 0 0 100 0 0 0 100" Properties=species:S:1:pos:R:3
N    0.434668  0.494582  1.234787
C    -0.296395  0.114142  2.447454
C    0.771273  -0.693589  3.174209
O    1.704737  -0.134172  3.834802
H    0.276405  -0.149539  0.461193
H    0.209740  1.438981  0.929371
H    -0.434445  1.021556  3.052343
C    -1.668581  -0.564392  2.286070
C    -1.747522  -1.875723  1.481834
C    -3.183408  -2.263989  1.066873
C    -3.790867  -1.420887  -0.061867
N    -4.100092  -0.051928  0.349678
H    -2.311298  0.171405  1.773362
H    -2.113746  -0.711830  3.282994
H    -1.385845  -2.749548  2.071252
H    -1.126485  -1.830722  0.570797
H    -3.841094  -2.238342  1.950408
H    -3.172476  -3.309686  0.730324
H    -4.684522  -1.955815  -0.434282
H    -3.091231  -1.371247  -0.909927
H    -4.305319  0.555527  -0.442667
H    -4.890553  -0.008481  0.993920
O    0.825595  -1.988861  3.094912
H    0.032902  -2.341820  2.607245
Ca    3.519042  0.493602  4.515532
25
Lattice="100 0 0 0 100 0 0 0 100" Properties=species:S:1:pos:R:3
N    0.266738  -1.008661  0.481692
C    0.323599  -0.186591  1.722093
C    1.786950  0.116136  2.037222
O    2.687897  -0.648307  1.628430
H    -0.635297  -1.609305  0.505707
H    0.165365  -0.383916  -0.325787
H    -0.218072  0.763388  1.587795
C    -0.315171  -0.925024  2.931893
C    0.183887  -2.361604  3.228803
C    -0.758651  -3.533402  2.910534
C    -1.008862  -3.893420  1.446475
N    -1.777423  -2.871153  0.710786
H    -1.400135  -0.928517  2.765409
H    -0.163536  -0.294930  3.819071
H    0.427402  -2.420277  4.298096
H    1.181233  -2.550761  2.761766
H    -1.728185  -3.352578  3.402866
H    -0.356215  -4.430358  3.402621
H    -1.477292  -4.888439  1.394442
H    -0.028861  -4.028578  0.919459
H    -2.106542  -3.245577  -0.182819
H    -2.627350  -2.638167  1.230938
O    2.137653  1.127190  2.783600
H    1.393097  1.707065  3.043932
Ca    2.191425  -2.380954  0.438343
25
Lattice="100 0 0 0 100 0 0 0 100" Properties=species:S:1:pos:R:3
N    0.432416  0.626013  1.169961
C    -0.120816  0.032061  2.428740
C    1.020953  -0.066907  3.437808
O    2.130417  0.467651  3.206827
H    0.681859  -0.149790  0.459230
H    -0.320880  1.151444  0.714656
H    -0.820573  0.766280  2.867415
C    -0.869112  -1.301516  2.233749
C    0.020240  -2.475230  1.754165
C    -0.326479  -3.038633  0.367285
C    -0.293510  -2.051106  -0.797583
N    0.995526  -1.295695  -0.860253
H    -1.696801  -1.108467  1.535889
H    -1.382203  -1.556436  3.175402
H    -0.049296  -3.298888  2.475889
H    1.083403  -2.177274  1.774407
H    -1.330225  -3.487784  0.393837
H    0.360892  -3.872199  0.155639
H    -1.103842  -1.309943  -0.713033
H    -0.478273  -2.599922  -1.732150
H    1.055598  -0.840168  -1.775032
H    1.767582  -1.969518  -0.852051
O    0.872248  -0.677114  4.577606
H    -0.012041  -1.084743  4.684884
Ca    2.556442  1.610439  1.451845
25
Lattice="100 0 0 0 100 0 0 0 100" Properties=species:S:1:pos:R:3
N    -0.650818  -0.079929  -0.034599
C    -0.117095  -0.309067  1.343672
C    1.392664  -0.456419  1.269196
O    1.950831  -0.770145  0.190481
H    -1.676827  -0.487110  -0.093095
H    -0.793252  0.930661  -0.155443
H    -0.354126  0.547833  1.995619
C    -0.708274  -1.604528  1.984801
C    -1.901155  -1.369524  2.925439
C    -3.163530  -0.707839  2.355260
C    -3.815628  -1.432810  1.172882
N    -3.291319  -0.944700  -0.141321
H    0.074433  -2.121888  2.559056
H    -0.969186  -2.293462  1.164505
H    -1.553160  -0.784503  3.791302
H    -2.174202  -2.354629  3.333191
H    -2.979992  0.346778  2.085198
H    -3.892130  -0.657246  3.175808
H    -4.906406  -1.309627  1.211819
H    -3.621850  -2.513029  1.230465
H    -3.578782  -1.601282  -0.872280
H    -3.782438  -0.075661  -0.374037
O    2.153507  -0.318648  2.319384
H    1.667640  -0.058821  3.128679
Ca    0.894476  -0.858285  -1.662258
25
Lattice="100 0 0 0 100 0 0 0 100" Properties=species:S:1:pos:R:3
N    -0.315800  0.823207  0.522148
C    -0.181882  0.149956  1.879943
C    1.294956  0.126465  2.252933
O    1.629823  -0.182267  3.440377
H    -1.170227  0.479482  0.053384
H    -0.376674  1.847768  0.588950
H    -0.730635  0.765153  2.606341
C    -0.777789  -1.269978  1.833191
C    -2.263231  -1.301441  1.439002
C    -2.867032  -2.713738  1.516361
C    -3.144299  -3.201791  2.945132
N    -3.599405  -4.581093  2.914463
H    -0.642247  -1.688518  2.839641
H    -0.185085  -1.897734  1.147393
H    -2.398311  -0.946217  0.399123
H    -2.835591  -0.612236  2.082298
H    -2.212538  -3.439785  1.010479
H    -3.811487  -2.711054  0.952541
H    -3.853705  -2.499903  3.430950
H    -2.222324  -3.177593  3.548331
H    -3.641101  -5.004231  3.839109
H    -4.512042  -4.689101  2.472731
O    2.180643  0.376052  1.356786
H    0.512548  0.598736  -0.054363
Ca    3.755534  -0.008086  2.911184
25
Lattice="100 0 0 0 100 0 0 0 100" Properties=species:S:1:pos:R:3
N    0.126712  -0.419216  -0.027124
C    -0.117765  -0.118643  1.450290
C    1.238724  0.200979  2.074446
O    1.300621  0.525842  3.300510
H    -0.146517  -1.385458  -0.255453
H    -0.400736  0.204630  -0.650357
H    -0.732515  0.792339  1.498821
C    -0.846296  -1.276783  2.147136
C    -2.239269  -1.562534  1.563787
C    -2.966940  -2.710560  2.279645
C    -3.460218  -2.370207  3.692372
N    -4.082565  -3.536231  4.292653
H    -0.922227  -0.996891  3.206628
H    -0.215225  -2.181419  2.109639
H    -2.162198  -1.830407  0.495045
H    -2.848717  -0.644426  1.606652
H    -2.323125  -3.602113  2.330634
H    -3.831666  -2.997300  1.662828
H    -4.124868  -1.482561  3.635711
H    -2.615591  -2.084484  4.339673
H    -4.947064  -3.815197  3.830834
H    -4.264811  -3.427143  5.287702
O    2.299739  0.136663  1.350837
H    1.143302  -0.303954  -0.209243
Ca    3.483300  0.763984  3.162333
25
Lattice="100 0 0 0 100 0 0 0 100" Properties=species:S:1:pos:R:3
N    0.542355  -0.230273  0.354149
C    -0.025123  0.282117  1.669928
C    1.083190  1.063459  2.377162
O    0.881977  1.496298  3.554851
H    0.865162  -1.204223  0.476491
H    -0.155582  -0.218479  -0.401158
H    -0.801023  1.020744  1.414113
C    -0.639156  -0.855996  2.495464
C    0.311227  -2.017526  2.809012
C    -0.336941  -3.047280  3.743640
C    0.553533  -4.268786  4.006535
N    -0.069954  -5.142143  4.984164
H    -1.536355  -1.218463  1.970954
H    -1.002319  -0.398282  3.426567
H    1.239678  -1.638077  3.271692
H    0.619108  -2.546194  1.884346
H    -1.294241  -3.380333  3.310716
H    -0.579476  -2.574413  4.707054
H    1.517179  -3.936347  4.422428
H    0.783652  -4.765228  3.039989
H    -0.887161  -5.633633  4.625030
H    0.574578  -5.826880  5.373107
O    2.178527  1.317264  1.755600
H    1.359901  0.344438  0.083287
Ca    2.824783  2.523103  3.539193
25
Lattice="100 0 0 0 100 0 0 0 100" Properties=species:S:1:pos:R:3
N    0.237766  0.231269  0.449848
C    -0.065703  -0.084067  1.906611
C    1.228933  0.035659  2.700311
O    1.175299  0.048939  3.971291
H    -0.455607  -0.240183  -0.154242
H    0.208159  1.239056  0.244891
H    -0.779659  0.671330  2.263848
C    -0.682807  -1.490214  2.027166
C    -2.016281  -1.630788  1.274213
C    -2.720144  -2.971508  1.536243
C    -2.033676  -4.194677  0.915621
N    -2.771558  -5.398334  1.252358
H    -0.847209  -1.664618  3.100128
H    0.051024  -2.241238  1.692790
H    -1.870178  -1.534637  0.179220
H    -2.685302  -0.809406  1.574253
H    -3.741063  -2.895158  1.133018
H    -2.832632  -3.129933  2.619391
H    -1.016254  -4.315244  1.322549
H    -1.916452  -4.023082  -0.177197
H    -3.701188  -5.428448  0.835888
H    -2.278229  -6.252668  1.003326
O    2.353883  0.082436  2.082537
H    1.187372  -0.104907  0.216915
Ca    3.363944  0.164541  4.088756
25
Lattice="100 0 0 0 100 0 0 0 100" Properties=species:S:1:pos:R:3
N    0.544078  -0.162036  0.308495
C    -0.144713  -0.128938  1.642472
C    0.858329  0.282018  2.711069
O    2.090032  0.272424  2.475621
H    0.250510  -1.058796  -0.252080
H    0.157318  0.598625  -0.262099
H    -0.946125  0.628456  1.625163
C    -0.773261  -1.495971  2.006311
C    -1.966979  -1.853223  1.088457
C    -1.899176  -3.253990  0.462203
C    -0.612896  -3.571236  -0.302531
N    -0.202115  -2.448320  -1.195553
H    -1.095566  -1.479827  3.056696
H    0.017787  -2.261093  1.957500
H    -2.059500  -1.101228  0.290107
H    -2.897445  -1.770863  1.664121
H    -2.761959  -3.362154  -0.212196
H    -2.030788  -4.024521  1.235464
H    -0.753824  -4.503465  -0.867730
H    0.221494  -3.758351  0.391436
H    0.509383  -2.792032  -1.846241
H    -0.992814  -2.197280  -1.798481
O    0.484132  0.628875  3.910334
H    -0.486344  0.628047  4.040129
Ca    2.902565  0.034623  0.520624
25
Lattice="100 0 0 0 100 0 0 0 100" Properties=species:S:1:pos:R:3
N    0.600672  -0.512267  0.049474
C    0.047180  -0.180723  1.428303
C    1.237633  0.067171  2.356845
O    1.029559  0.243548  3.597937
H    -0.008733  -0.166558  -0.703327
H    0.680927  -1.537281  -0.051327
H    -0.472866  0.785763  1.334253
C    -0.927980  -1.260898  1.909324
C    -0.325572  -2.670952  1.991317
C    -1.262253  -3.694061  2.653006
C    -2.535986  -4.013675  1.856586
N    -3.326690  -4.997490  2.571171
H    -1.811782  -1.239356  1.255073
H    -1.280992  -0.941356  2.900098
H    0.616928  -2.638027  2.564113
H    -0.064858  -3.053201  0.984149
H    -1.547832  -3.344730  3.656639
H    -0.696311  -4.625771  2.801947
H    -2.249329  -4.322010  0.827449
H    -3.159298  -3.112413  1.749875
H    -4.281965  -5.070081  2.228933
H    -2.909129  -5.926748  2.575043
O    2.421836  0.145674  1.865541
H    1.547700  -0.108717  -0.053758
Ca    3.164483  0.646224  3.925692
25
Lattice="100 0 0 0 100 0 0 0 100" Properties=species:S:1:pos:R:3
N    1.203402  0.892031  2.059464
C    -0.118310  0.210421  2.384702
C    0.157372  -0.855071  3.446660
O    -0.780672  -1.635892  3.800960
H    1.631188  0.437910  1.235887
H    1.079074  1.889955  1.843992
H    -0.750369  0.969693  2.871701
C    -0.805271  -0.302170  1.113026
C    -0.007297  -1.346542  0.320213
C    -0.660673  -1.712926  -1.021635
C    -1.995840  -2.461514  -0.902263
N    -2.517796  -2.744210  -2.225403
H    -1.041820  0.567373  0.479400
H    -1.773696  -0.710564  1.431035
H    0.128462  -2.255917  0.930464
H    1.012014  -0.980237  0.089504
H    0.047188  -2.337673  -1.586294
H    -0.815161  -0.806938  -1.627001
H    -2.741787  -1.837823  -0.385788
H    -1.847523  -3.363366  -0.268524
H    -1.975333  -3.437112  -2.738198
H    -3.495260  -3.025805  -2.223184
O    1.314264  -0.913851  4.002208
H    1.858302  0.785187  2.853187
Ca    0.515441  -2.534277  5.333107
25
Lattice="100 0 0 0 100 0 0 0 100" Properties=species:S:1:pos:R:3
N    0.168148  0.114248  0.565778
C    -0.143224  -0.476720  1.903111
C    1.152807  -0.553928  2.692886
O    2.235969  -0.705063  2.078327
H    -0.769035  0.144664  -0.015898
H    0.332447  1.119651  0.720049
H    -0.888565  0.138032  2.432519
C    -0.668003  -1.939688  1.789525
C    -1.771589  -2.167750  0.748530
C    -3.051139  -1.314484  0.892114
C    -3.370440  -0.526842  -0.377333
N    -2.320504  0.499824  -0.653120
H    -1.018160  -2.242357  2.787751
H    0.179735  -2.613023  1.563242
H    -2.024566  -3.235265  0.802778
H    -1.352328  -2.028495  -0.261468
H    -2.981582  -0.618290  1.744707
H    -3.906408  -1.961570  1.125142
H    -4.363777  -0.063503  -0.300705
H    -3.404135  -1.211236  -1.235787
H    -2.327883  0.731951  -1.649341
H    -2.585516  1.371360  -0.184905
O    1.188276  -0.548789  3.995208
H    0.316136  -0.404230  4.415451
Ca    2.264591  -0.765655  -0.077476
25
Lattice="100 0 0 0 100 0 0 0 100" Properties=species:S:1:pos:R:3
N    1.272710  -0.586011  0.518659
C    1.141120  -0.666031  2.037041
C    1.845873  -1.948952  2.473177
O    2.182140  -2.104917  3.687658
H    0.485734  -0.062407  0.109498
H    2.146232  -0.131243  0.218647
H    1.663597  0.200574  2.463723
C    -0.352446  -0.637419  2.427754
C    -0.608889  -0.455649  3.931888
C    -2.105174  -0.415616  4.277253
C    -2.852124  0.833276  3.789431
N    -4.251658  0.752945  4.166413
H    -0.846920  -1.551081  2.058700
H    -0.800852  0.210766  1.883973
H    -0.118142  0.470094  4.273611
H    -0.138459  -1.276274  4.490844
H    -2.192872  -0.470823  5.372755
H    -2.616221  -1.309982  3.887503
H    -2.819574  0.900543  2.689717
H    -2.332442  1.736425  4.174091
H    -4.403127  0.809097  5.172513
H    -4.833709  1.451044  3.708760
O    2.055724  -2.871977  1.602625
H    1.277004  -1.549600  0.137884
Ca    2.943913  -4.125145  3.243893
25
Lattice="100 0 0 0 100 0 0 0 100" Properties=species:S:1:pos:R:3
N    -1.473404  0.426311  0.099156
C    -0.810235  0.238265  1.460805
C    0.662840  0.603627  1.294585
O    1.363451  0.880825  2.317280
H    -2.296851  -0.185857  0.005966
H    -1.780424  1.395560  -0.063519
H    -1.280006  0.942784  2.160019
C    -1.029106  -1.212942  1.936755
C    -0.550304  -1.489828  3.371625
C    -1.100457  -2.809402  3.931437
C    -0.581051  -4.076539  3.239998
N    -1.173436  -5.252886  3.846939
H    -0.560091  -1.904070  1.218632
H    -2.117293  -1.393709  1.896251
H    -0.875684  -0.665801  4.024414
H    0.549668  -1.497079  3.408730
H    -2.200497  -2.809517  3.894836
H    -0.835307  -2.853615  4.998492
H    0.531088  -4.066867  3.262638
H    -0.869734  -4.082731  2.176565
H    -1.018187  -6.106961  3.316428
H    -0.881930  -5.403537  4.811616
O    1.180296  0.596145  0.117752
H    -0.787395  0.188996  -0.639429
Ca    3.145204  1.153957  1.055174
25
Lattice="100 0 0 0 100 0 0 0 100" Properties=species:S:1:pos:R:3
N    1.740061  0.706627  1.568776
C    1.174800  -0.391789  2.431701
C    2.302568  -1.222045  2.948181
O    3.494950  -0.797604  2.913804
H    1.572338  0.454583  0.585214
H    1.145836  1.532621  1.712930
H    0.688962  0.136625  3.319745
C    -0.011242  -1.121716  1.771868
C    -0.828419  -2.077330  2.670151
C    -1.241108  -1.586835  4.073782
C    -1.873065  -0.191185  4.139636
N    -0.840075  0.880781  4.198248
H    0.321449  -1.662996  0.871862
H    -0.685320  -0.323763  1.427329
H    -0.339028  -3.069531  2.749976
H    -1.737305  -2.317827  2.099105
H    -0.395362  -1.618167  4.783912
H    -1.960764  -2.317357  4.467204
H    -2.541395  -0.138698  5.011194
H    -2.500727  -0.012654  3.255313
H    -1.266567  1.780112  3.964406
H    -0.520147  0.981283  5.165034
O    2.102554  -2.374441  3.519241
H    1.158766  -2.653202  3.460814
Ca    4.123457  0.977947  1.991379
25
Lattice="100 0 0 0 100 0 0 0 100" Properties=species:S:1:pos:R:3
N    0.238614  -0.548277  0.243336
C    0.056103  -0.523889  1.740543
C    1.403753  -0.224265  2.375882
O    2.467011  -0.371804  1.718815
H    -0.392490  -1.267063  -0.131097
H    -0.135275  0.328466  -0.140178
H    -0.645974  0.279689  2.014036
C    -0.519700  -1.876828  2.241394
C    -0.755519  -1.996308  3.759095
C    -1.517669  -0.836001  4.415333
C    -2.945076  -0.602198  3.902341
N    -3.398203  0.728559  4.291337
H    0.145174  -2.692949  1.913951
H    -1.473170  -2.004873  1.706062
H    0.201903  -2.160810  4.276058
H    -1.319422  -2.927356  3.915480
H    -1.008225  0.150153  4.300409
H    -1.536591  -1.005877  5.501265
H    -3.580207  -1.438130  4.254308
H    -2.972492  -0.644258  2.800558
H    -4.299114  0.951650  3.868747
H    -3.527250  0.800759  5.301995
O    1.494661  0.157148  3.608969
H    0.607310  0.223523  4.049418
Ca    2.604826  -0.794520  -0.349291
25
Lattice="100 0 0 0 100 0 0 0 100" Properties=species:S:1:pos:R:3
N    -0.200333  0.675539  1.083490
C    -0.374012  -0.552010  1.935869
C    0.586691  -0.479357  3.073642
O    1.143520  0.611352  3.392912
H    0.341912  0.407481  0.250875
H    -1.122705  0.913451  0.699141
H    -1.423347  -0.523511  2.415400
C    -0.395640  -1.883957  1.163026
C    -1.389951  -1.938784  -0.014068
C    -2.837021  -1.467481  0.229722
C    -3.521943  -1.978795  1.501765
N    -3.173648  -1.138265  2.680587
H    -0.679884  -2.671489  1.882634
H    0.611413  -2.142806  0.798954
H    -1.408163  -2.986797  -0.345990
H    -0.979179  -1.386221  -0.874308
H    -3.426646  -1.779972  -0.643243
H    -2.906545  -0.363403  0.223242
H    -3.213679  -3.012216  1.714933
H    -4.610046  -2.006631  1.346457
H    -3.806474  -0.335910  2.722242
H    -3.344190  -1.655404  3.546018
O    0.834523  -1.506913  3.839045
H    0.408639  -2.327405  3.515648
Ca    0.975768  2.410450  2.327266
25
Lattice="100 0 0 0 100 0 0 0 100" Properties=species:S:1:pos:R:3
N    0.597622  -0.078009  0.155381
C    -0.085932  -0.222035  1.491374
C    0.811323  0.351156  2.540104
O    1.788479  1.094229  2.233881
H    0.986697  -0.995854  -0.098929
H    -0.133759  0.078391  -0.547364
H    -1.018354  0.453899  1.473715
C    -0.618005  -1.646011  1.794009
C    -1.874326  -1.663572  2.693334
C    -3.227449  -1.545705  1.961006
C    -3.360813  -0.454363  0.896282
N    -2.840894  0.858218  1.349102
H    0.183525  -2.258447  2.234610
H    -0.868202  -2.122890  0.834554
H    -1.828967  -0.862891  3.457507
H    -1.879337  -2.599621  3.266277
H    -4.009103  -1.412055  2.723268
H    -3.451618  -2.507301  1.476532
H    -4.417189  -0.398075  0.591554
H    -2.801533  -0.734460  -0.011599
H    -3.115165  1.587311  0.686950
H    -3.277951  1.124588  2.235844
O    0.591678  0.164679  3.810960
H    -0.182295  -0.420389  3.972057
Ca    2.390091  1.570285  0.281929
25
Lattice="100 0 0 0 100 0 0 0 100" Properties=species:S:1:pos:R:3
N    0.131224  -0.116273  0.229160
C    0.059003  -0.107825  1.735547
C    1.468569  0.007041  2.267269
O    2.448776  -0.351425  1.558720
H    -0.692631  -0.633447  -0.101389
H    -0.021748  0.841584  -0.110412
H    -0.552342  0.740220  2.082363
C    -0.584853  -1.421502  2.242432
C    -0.907113  -1.464020  3.744479
C    -1.883403  -2.599451  4.107078
C    -3.315066  -2.405598  3.597614
N    -3.402627  -2.474612  2.122792
H    0.055867  -2.278356  1.967501
H    -1.555224  -1.547969  1.710225
H    -1.368381  -0.505775  4.045448
H    0.009684  -1.588346  4.342132
H    -1.918235  -2.679254  5.202235
H    -1.483624  -3.563491  3.751786
H    -3.683463  -1.416638  3.907862
H    -3.965175  -3.147399  4.090151
H    -3.368398  -3.448680  1.814638
H    -4.303911  -2.113418  1.806673
O    1.719657  0.389861  3.486511
H    0.918603  0.643991  3.989847
Ca    2.322196  -0.921673  -0.470586
25
Lattice="100 0 0 0 100 0 0 0 100" Properties=species:S:1:pos:R:3
N    0.568864  0.049656  0.234924
C    -0.012641  0.073541  1.631186
C    0.996537  0.741613  2.549888
O    2.028059  1.298788  2.086645
H    0.845785  -0.924459  0.052019
H    -0.204609  0.198451  -0.422847
H    -0.892349  0.741307  1.612465
C    -0.478557  -1.323133  2.090725
C    -1.314968  -1.357012  3.386061
C    -2.141998  -2.651623  3.527909
C    -3.348640  -2.747823  2.587104
N    -2.954100  -2.856876  1.167111
H    0.392344  -1.993568  2.180485
H    -1.140200  -1.721781  1.295393
H    -2.008990  -0.497892  3.412387
H    -0.671606  -1.301526  4.287797
H    -2.510625  -2.709752  4.561032
H    -1.484758  -3.525985  3.394202
H    -3.967782  -1.844875  2.694897
H    -3.973881  -3.593283  2.919918
H    -2.654946  -3.812570  0.961022
H    -3.763574  -2.687917  0.568273
O    0.813873  0.774299  3.833280
H    0.029076  0.238751  4.110728
Ca    2.511839  1.511845  0.045434
25
Lattice="100 0 0 0 100 0 0 0 100" Properties=species:S:1:pos:R:3
N    -0.284241  0.138705  0.128604
C    0.104660  -0.073089  1.563768
C    1.497219  -0.668326  1.587745
O    1.922992  -1.307998  0.593124
H    -1.314885  0.112381  0.105426
H    -0.048427  1.101790  -0.139992
H    0.077528  0.881148  2.113253
C    -0.868574  -1.080130  2.242004
C    -2.328820  -0.629618  2.183627
C    -3.299863  -1.660260  2.776248
C    -4.709979  -1.468532  2.196140
N    -4.695506  -1.687750  0.740522
H    -0.547743  -1.220561  3.284953
H    -0.758124  -2.067455  1.757318
H    -2.664674  -0.503940  1.135276
H    -2.444212  0.342564  2.687390
H    -3.323991  -1.588141  3.872598
H    -2.958738  -2.681302  2.536046
H    -5.051234  -0.441453  2.389384
H    -5.406619  -2.135043  2.728997
H    -4.832377  -2.676791  0.528645
H    -5.469650  -1.195744  0.295225
O    2.258542  -0.615431  2.642040
H    1.887333  -0.087602  3.378704
Ca    0.877066  -1.477484  -1.254992
25
Lattice="100 0 0 0 100 0 0 0 100" Properties=species:S:1:pos:R:3
N    0.593603  0.605459  2.036361
C    -0.253047  -0.357643  2.831752
C    0.371658  -0.501295  4.212587
O    1.309911  0.249991  4.577113
H    1.121958  0.044354  1.353402
H    -0.037302  1.152680  1.440360
H    -1.233279  0.125382  2.992919
C    -0.485071  -1.705646  2.111795
C    -1.142784  -1.549302  0.738386
C    -1.407052  -2.889742  0.044358
C    -1.766238  -2.691061  -1.436804
N    -0.661916  -2.052622  -2.157623
H    -1.133374  -2.335603  2.745876
H    0.475066  -2.242659  2.026987
H    -0.498697  -0.970883  0.052826
H    -2.087476  -0.989112  0.843446
H    -2.216568  -3.437257  0.549100
H    -0.508834  -3.526172  0.109046
H    -2.650030  -2.041884  -1.517692
H    -2.056072  -3.667908  -1.859971
H    -0.983922  -1.594329  -3.008521
H    0.047533  -2.731471  -2.434165
O    -0.056032  -1.384379  5.066439
H    -0.762758  -1.961148  4.707373
Ca    2.143050  1.849728  3.458639
25
Lattice="100 0 0 0 100 0 0 0 100" Properties=species:S:1:pos:R:3
N    0.486517  -0.175631  -0.032227
C    0.159912  -0.147894  1.441717
C    1.408200  0.298534  2.194673
O    2.418314  0.715579  1.571605
H    0.582616  -1.165028  -0.298844
H    -0.348713  0.128051  -0.545052
H    -0.571877  0.663808  1.600914
C    -0.479235  -1.470138  1.933253
C    -0.874539  -1.501866  3.419053
C    -2.000912  -2.499560  3.735067
C    -2.475099  -2.359146  5.189740
N    -2.914893  -0.989381  5.460844
H    0.198268  -2.307556  1.698508
H    -1.383702  -1.611964  1.322275
H    -1.260614  -0.519951  3.763332
H    -0.007423  -1.785726  4.044071
H    -1.669497  -3.531783  3.550694
H    -2.847647  -2.307803  3.055881
H    -1.644801  -2.594707  5.871060
H    -3.254038  -3.118030  5.374538
H    -2.881259  -0.773128  6.455705
H    -3.875504  -0.834048  5.154573
O    1.440848  0.307588  3.488506
H    0.624119  -0.096083  3.881249
Ca    2.582173  0.997480  -0.520127
25
Lattice="100 0 0 0 100 0 0 0 100" Properties=species:S:1:pos:R:3
N    0.797567  1.169942  1.344534
C    0.262146  0.229634  2.394384
C    1.424366  -0.234302  3.249814
O    2.607134  -0.134854  2.831331
H    0.196290  1.070685  0.516929
H    0.632665  2.135150  1.656559
H    -0.464967  0.755987  3.031554
C    -0.438378  -0.978344  1.720259
C    -1.022658  -2.047620  2.653144
C    -2.017255  -1.547897  3.716326
C    -3.148862  -0.646373  3.186860
N    -3.660822  -1.142496  1.907007
H    0.272508  -1.452268  1.021376
H    -1.273393  -0.568901  1.125729
H    -0.226690  -2.644863  3.124094
H    -1.551514  -2.746060  1.991948
H    -1.526112  -0.998568  4.550304
H    -2.444351  -2.435441  4.205153
H    -2.773194  0.376425  3.012432
H    -3.908702  -0.548477  3.981904
H    -4.159088  -2.026003  2.032860
H    -4.347131  -0.491697  1.524430
O    1.232564  -0.785221  4.407629
H    0.275570  -0.866388  4.637535
Ca    3.185948  0.783814  1.012695
25
Lattice="100 0 0 0 100 0 0 0 100" Properties=species:S:1:pos:R:3
N    -0.181787  -0.510083  -0.529571
C    0.375780  -0.573328  0.865717
C    1.796390  -1.089823  0.779446
O    2.156364  -1.788149  -0.201736
H    -1.202340  -0.602260  -0.441498
H    -0.051890  0.442976  -0.891361
H    0.360085  0.426245  1.328441
C    -0.461728  -1.540546  1.748378
C    -1.890406  -1.046967  1.994028
C    -2.654121  -1.923606  2.995299
C    -3.976023  -1.265445  3.429509
N    -3.733766  0.011949  4.089721
H    0.053575  -1.651243  2.714314
H    -0.453205  -2.545252  1.287474
H    -2.469753  -1.009324  1.052642
H    -1.871918  -0.020377  2.396272
H    -2.028525  -2.085689  3.888045
H    -2.863199  -2.917783  2.573183
H    -4.523128  -1.988796  4.059692
H    -4.607052  -1.084297  2.546919
H    -4.539010  0.633014  4.043548
H    -3.480942  -0.097975  5.071106
O    2.661210  -0.903221  1.736785
H    2.333794  -0.336397  2.464979
Ca    0.998251  -2.116903  -1.953246
25
Lattice="100 0 0 0 100 0 0 0 100" Properties=species:S:1:pos:R:3
N    -0.423889  -1.040852  -0.268733
C    0.130494  -0.567361  1.050388
C    1.458504  0.117561  0.789905
O    2.070521  -0.056863  -0.294340
H    -0.933691  -1.914904  -0.090793
H    -1.157600  -0.385701  -0.565854
H    -0.558561  0.162531  1.502513
C    0.299590  -1.762301  2.031606
C    0.893811  -1.446202  3.409045
C    0.191292  -0.344085  4.213362
C    0.565738  -0.411411  5.710902
N    0.161822  -1.696348  6.264598
H    0.908882  -2.537948  1.536705
H    -0.712243  -2.178433  2.164304
H    1.976046  -1.252457  3.334968
H    0.804790  -2.363093  4.013370
H    -0.902914  -0.443809  4.114949
H    0.416367  0.689447  3.863884
H    0.118533  0.456272  6.224444
H    1.655606  -0.310079  5.814762
H    0.773096  -2.005856  7.016811
H    -0.792381  -1.687489  6.621574
O    2.011655  0.865227  1.693076
H    1.481621  0.898895  2.528290
Ca    1.343002  -1.147205  -1.963838
25
Lattice="100 0 0 0 100 0 0 0 100" Properties=species:S:1:pos:R:3
N    1.296867  0.198851  0.719919
C    0.506541  -0.098982  1.968792
C    1.501334  -0.448597  3.074703
O    2.718832  -0.176125  2.946720
H    1.262424  -0.658518  0.147853
H    0.764270  0.882281  0.169986
H    0.048089  0.850847  2.298051
C    -0.599328  -1.149055  1.759624
C    -0.087837  -2.525713  1.324917
C    -1.190778  -3.592803  1.283169
C    -0.611017  -5.004757  1.129099
N    0.279078  -5.320848  2.251339
H    -1.320770  -0.738590  1.036416
H    -1.185363  -1.234349  2.692534
H    0.693001  -2.898040  2.012934
H    0.372138  -2.472528  0.320181
H    -1.898678  -3.389988  0.466435
H    -1.773735  -3.546638  2.218342
H    -0.024623  -5.064430  0.200164
H    -1.445902  -5.716753  1.014667
H    -0.251702  -5.614424  3.072190
H    0.906721  -6.090070  2.021890
O    1.114211  -0.975573  4.195702
H    0.159741  -1.200949  4.205047
Ca    3.626134  0.711357  1.239169
25
Lattice="100 0 0 0 100 0 0 0 100" Properties=species:S:1:pos:R:3
N    0.550534  0.857402  -0.075379
C    0.830174  0.281818  1.294588
C    2.278436  -0.200555  1.303670
O    3.043388  0.065874  0.338104
H    -0.002161  0.154177  -0.584774
H    -0.108951  1.634720  0.043880
H    0.782878  1.118639  2.013658
C    -0.197848  -0.803339  1.724403
C    -0.596052  -0.801827  3.209618
C    0.480295  -1.137370  4.244911
C    -0.077756  -1.102164  5.691025
N    -0.526151  0.245684  6.031843
H    0.160029  -1.796179  1.407016
H    -1.113255  -0.609512  1.144855
H    -1.407951  -1.537343  3.310391
H    -1.031210  0.173790  3.475509
H    1.281047  -0.364216  4.254466
H    0.919371  -2.136474  4.064479
H    0.697020  -1.479485  6.374838
H    -0.916935  -1.809718  5.749374
H    -1.451379  0.247864  6.453826
H    0.103395  0.704095  6.687071
O    2.759633  -0.877035  2.289809
H    2.104401  -1.012353  3.036428
Ca    2.601973  1.278765  -1.331831
25
Lattice="100 0 0 0 100 0 0 0 100" Properties=species:S:1:pos:R:3
N    0.238338  0.278044  0.173874
C    -0.313884  -0.037026  1.533756
C    0.723466  0.350253  2.566647
O    1.936938  0.411786  2.250853
H    -0.083579  1.212281  -0.107652
H    -0.232307  -0.358301  -0.484576
H    -1.250581  0.515452  1.706805
C    -0.593814  -1.562220  1.657894
C    -1.671399  -2.077033  0.700529
C    -3.065675  -1.471609  0.887187
C    -4.141960  -2.332737  0.198363
N    -4.120057  -3.690834  0.731265
H    -0.897816  -1.771350  2.694524
H    0.356772  -2.105529  1.505502
H    -1.764836  -3.163459  0.870045
H    -1.352307  -1.987136  -0.355724
H    -3.132577  -0.443406  0.494408
H    -3.299591  -1.415125  1.964302
H    -3.932351  -2.383375  -0.880089
H    -5.117968  -1.828435  0.304157
H    -4.643867  -3.778602  1.601401
H    -4.493634  -4.373152  0.075162
O    0.413205  0.555012  3.814625
H    -0.547289  0.508821  4.000032
Ca    2.682433  0.199156  0.265600
25
Lattice="100 0 0 0 100 0 0 0 100" Properties=species:S:1:pos:R:3
N    0.379998  1.341936  0.787060
C    0.294577  0.437791  1.992500
C    1.715388  0.092101  2.417448
O    2.695452  0.738764  1.969090
H    0.181202  0.761567  -0.039741
H    -0.416949  1.987443  0.822299
H    -0.109099  1.041054  2.825007
C    -0.641658  -0.773611  1.766655
C    -0.973873  -1.637620  2.995591
C    -1.524790  -0.900573  4.222128
C    -2.220207  -1.879535  5.191162
N    -3.313463  -2.566323  4.513610
H    -0.225470  -1.402606  0.962683
H    -1.587897  -0.357587  1.388026
H    -0.140080  -2.320211  3.273213
H    -1.753809  -2.352636  2.682494
H    -2.265136  -0.152165  3.891272
H    -0.745877  -0.348697  4.776962
H    -2.532446  -1.322071  6.090093
H    -1.493723  -2.632515  5.529771
H    -3.492668  -3.490837  4.899157
H    -4.186122  -2.041465  4.545768
O    1.940665  -0.843769  3.282382
H    1.110210  -1.338931  3.508573
Ca    2.613155  2.329564  0.566275
25
Lattice="100 0 0 0 100 0 0 0 100" Properties=species:S:1:pos:R:3
N    0.052964  -0.315123  0.138342
C    0.049862  -0.340773  1.648989
C    1.496282  -0.400863  2.117022
O    2.441598  -0.167234  1.319019
H    -0.196373  -1.264087  -0.173879
H    -0.748846  0.249324  -0.164308
H    -0.317510  0.643160  1.992759
C    -0.872999  -1.438071  2.220670
C    -1.150073  -1.402395  3.735062
C    -1.681356  -0.076226  4.304965
C    -2.917046  0.473575  3.572059
N    -3.877834  -0.594828  3.294100
H    -0.476096  -2.426210  1.935980
H    -1.851161  -1.325253  1.726821
H    -0.294997  -1.776108  4.338370
H    -1.905835  -2.183351  3.899002
H    -0.905063  0.708635  4.330485
H    -1.934097  -0.254831  5.360275
H    -2.624154  0.910934  2.600253
H    -3.317901  1.316746  4.162020
H    -4.285243  -0.951167  4.160862
H    -4.662381  -0.241821  2.745966
O    1.786165  -0.651800  3.351935
H    0.979378  -0.894753  3.876412
Ca    2.253754  0.282024  -0.737828
25
Lattice="100 0 0 0 100 0 0 0 100" Properties=species:S:1:pos:R:3
N    0.402398  0.357009  0.141021
C    0.145000  -0.131993  1.543229
C    1.497699  -0.286703  2.233172
O    2.530570  0.220899  1.737159
H    0.341878  -0.460732  -0.481288
H    -0.403392  0.926918  -0.139831
H    -0.358686  0.691807  2.081527
C    -0.757541  -1.379979  1.617444
C    -2.146350  -1.169201  1.001700
C    -3.093798  -2.346531  1.264792
C    -4.524714  -2.056081  0.786894
N    -5.088106  -0.904380  1.485901
H    -0.901622  -1.642859  2.680806
H    -0.239733  -2.238050  1.155955
H    -2.065102  -1.021094  -0.088984
H    -2.610953  -0.258269  1.414833
H    -3.115499  -2.564016  2.345730
H    -2.727443  -3.258874  0.770505
H    -5.123105  -2.976439  0.909115
H    -4.517077  -1.832376  -0.289908
H    -5.873162  -0.491495  0.986308
H    -5.405257  -1.137533  2.426570
O    1.616755  -0.911146  3.367020
H    0.777289  -1.313555  3.675175
Ca    2.636017  1.351228  -0.070717
25
Lattice="100 0 0 0 100 0 0 0 100" Properties=species:S:1:pos:R:3
N    0.499698  -0.927496  -0.371655
C    0.007765  -0.439980  0.966576
C    1.167265  -0.500571  1.947974
O    2.174548  -1.209868  1.703805
H    0.671242  -0.110261  -0.970609
H    -0.282485  -1.408801  -0.831506
H    -0.322923  0.606529  0.881082
C    -1.190775  -1.302481  1.449500
C    -1.770565  -0.959777  2.831305
C    -2.154931  0.509561  3.037960
C    -2.858975  0.771871  4.379228
N    -2.983486  2.201886  4.608644
H    -0.890369  -2.363801  1.432246
H    -1.973959  -1.173895  0.685241
H    -1.088102  -1.297156  3.627846
H    -2.670119  -1.580806  2.952284
H    -2.793026  0.856158  2.208052
H    -1.286199  1.207416  3.016084
H    -2.255077  0.347146  5.195158
H    -3.820890  0.223580  4.383719
H    -3.745895  2.626314  4.081881
H    -3.118666  2.427324  5.591899
O    1.131549  0.149989  3.068522
H    0.289211  0.658727  3.185351
Ca    2.567875  -2.230382  -0.120492
25
Lattice="100 0 0 0 100 0 0 0 100" Properties=species:S:1:pos:R:3
N    0.955879  0.169516  0.202177
C    1.337810  -0.737336  1.343182
C    2.416638  -1.689740  0.843470
O    2.999664  -1.483236  -0.247626
H    0.058322  -0.172397  -0.168527
H    0.711580  1.082065  0.603860
H    1.835743  -0.107176  2.102790
C    0.133653  -1.440252  2.004567
C    -0.921637  -0.483148  2.575357
C    -0.411453  0.496795  3.636096
C    -1.571214  1.105443  4.454724
N    -2.289975  0.061610  5.170981
H    0.506998  -2.059592  2.839473
H    -0.321298  -2.137328  1.280777
H    -1.700559  -1.104657  3.042664
H    -1.432867  0.060942  1.762661
H    0.170364  1.326257  3.194678
H    0.266232  -0.024786  4.334001
H    -2.273057  1.606425  3.772323
H    -1.160403  1.889091  5.114293
H    -1.874979  -0.161130  6.074247
H    -3.273248  0.279044  5.315171
O    2.795525  -2.718690  1.541793
H    2.272797  -2.842153  2.362287
Ca    2.633828  0.132049  -1.585258
25
Lattice="100 0 0 0 100 0 0 0 100" Properties=species:S:1:pos:R:3
N    -0.119618  1.002034  -0.600548
C    -0.478719  0.849726  0.851489
C    0.287152  1.900693  1.631974
O    1.360877  2.364072  1.175034
H    -0.297119  0.086328  -1.041196
H    -0.802779  1.629317  -1.044026
H    -1.562642  0.982777  0.996840
C    -0.063644  -0.551861  1.381458
C    -0.956927  -1.714540  0.934477
C    -1.009549  -2.052328  -0.560536
C    -1.575151  -3.477803  -0.784217
N    -0.746292  -4.465273  -0.104121
H    -0.058122  -0.514176  2.481460
H    0.987399  -0.733771  1.086707
H    -1.976708  -1.558062  1.319737
H    -0.570509  -2.615804  1.438779
H    0.009007  -2.029849  -0.995520
H    -1.646423  -1.351616  -1.131449
H    -1.672151  -3.654161  -1.867316
H    -2.592647  -3.514994  -0.370084
H    -1.294437  -5.210120  0.319347
H    -0.063818  -4.897998  -0.723253
O    -0.087126  2.298611  2.813026
H    -0.937205  1.917071  3.114771
Ca    2.123646  1.925540  -0.766103
25
Lattice="100 0 0 0 100 0 0 0 100" Properties=species:S:1:pos:R:3
N    -0.540751  0.652623  0.538111
C    -0.500651  0.333495  2.009598
C    0.829826  0.805319  2.549822
O    1.818971  0.922284  1.780993
H    -1.218119  0.004520  0.115545
H    -0.980455  1.574932  0.418688
H    -1.330448  0.840184  2.531421
C    -0.624927  -1.202487  2.256261
C    -2.059243  -1.642925  2.571727
C    -3.112081  -1.434437  1.480528
C    -4.530336  -1.437692  2.087138
N    -4.697074  -0.274334  2.965916
H    0.027763  -1.492943  3.093224
H    -0.215304  -1.721872  1.370229
H    -2.392365  -1.096424  3.469412
H    -2.023263  -2.706204  2.850228
H    -3.026223  -2.202504  0.696081
H    -3.003265  -0.448876  0.988638
H    -4.668389  -2.360754  2.667346
H    -5.271149  -1.468186  1.274127
H    -5.226159  0.465749  2.507144
H    -5.208659  -0.511700  3.813631
O    1.018728  1.043109  3.815640
H    0.209741  0.957493  4.361505
Ca    1.739793  0.683223  -0.326668
25
Lattice="100 0 0 0 100 0 0 0 100" Properties=species:S:1:pos:R:3
N    -0.668150  1.634339  0.573199
C    -0.293376  0.599183  1.600391
C    1.141916  0.871582  2.032905
O    1.685040  1.973571  1.779620
H    -1.678489  1.796072  0.658721
H    -0.572979  1.197867  -0.354034
H    -0.906291  0.810599  2.496791
C    -0.566973  -0.852833  1.160040
C    -2.033232  -1.126384  0.781686
C    -3.048990  -0.760812  1.866257
C    -4.485450  -1.185990  1.515129
N    -5.424257  -0.672043  2.497615
H    -0.306637  -1.522622  1.998612
H    0.104072  -1.117179  0.326693
H    -2.103606  -2.198312  0.545849
H    -2.283795  -0.614791  -0.163051
H    -3.080502  0.328994  2.050904
H    -2.760251  -1.224793  2.824609
H    -4.510817  -2.287529  1.406778
H    -4.758792  -0.770368  0.533978
H    -6.379444  -0.633153  2.148563
H    -5.423267  -1.198143  3.370415
O    1.830314  0.003636  2.714089
H    1.358081  -0.845023  2.847981
Ca    0.809332  3.589523  0.701746
25
Lattice="100 0 0 0 100 0 0 0 100" Properties=species:S:1:pos:R:3
N    1.037046  0.167252  0.510499
C    0.627264  -0.353061  1.864503
C    1.859694  -0.966027  2.518584
O    3.005965  -0.744595  2.058290
H    0.735598  -0.527144  -0.187092
H    0.456658  0.986631  0.299653
H    0.387944  0.524659  2.492127
C    -0.622557  -1.262689  1.801084
C    -1.280364  -1.640029  3.144798
C    -1.602413  -0.465963  4.074478
C    -2.401132  -0.887599  5.321257
N    -2.593563  0.249554  6.203713
H    -0.377400  -2.173745  1.231520
H    -1.367602  -0.709052  1.209626
H    -0.707618  -2.428273  3.680189
H    -2.207717  -2.175551  2.889730
H    -2.177908  0.292198  3.517871
H    -0.691298  0.042910  4.435721
H    -1.836941  -1.654987  5.872021
H    -3.345324  -1.366448  4.996678
H    -3.355322  0.861603  5.915737
H    -2.744790  -0.019606  7.173222
O    1.759781  -1.684432  3.593057
H    0.817155  -1.847488  3.843143
Ca    3.475272  0.442024  0.352945
25
Lattice="100 0 0 0 100 0 0 0 100" Properties=species:S:1:pos:R:3
N    1.029931  -1.499696  1.948799
C    -0.068527  -0.858856  2.749284
C    0.237685  -1.053702  4.222312
O    1.043397  -1.937627  4.596247
H    1.673269  -0.763781  1.631962
H    0.601828  -1.841023  1.077996
H    -0.115568  0.219075  2.524186
C    -1.444824  -1.494625  2.419222
C    -1.900018  -1.269699  0.967857
C    -2.025218  0.198308  0.556948
C    -2.660148  0.381327  -0.833156
N    -2.623661  1.778343  -1.225677
H    -2.192595  -1.063617  3.101855
H    -1.406634  -2.572126  2.653494
H    -2.873096  -1.774883  0.869839
H    -1.242825  -1.807029  0.258633
H    -1.042590  0.699306  0.529031
H    -2.632467  0.740216  1.301964
H    -3.679413  -0.051677  -0.819884
H    -2.086278  -0.193938  -1.574584
H    -2.709388  1.913851  -2.230389
H    -3.325400  2.351503  -0.760208
O    -0.355180  -0.348855  5.143838
H    -0.957607  0.340172  4.795635
Ca    2.245465  -3.148849  3.309279
25
Lattice="100 0 0 0 100 0 0 0 100" Properties=species:S:1:pos:R:3
N    -0.096020  0.388381  0.666344
C    0.173118  -0.008243  2.091654
C    1.647872  -0.343837  2.213529
O    2.308416  -0.677654  1.200459
H    -1.075084  0.146113  0.468121
H    -0.079393  1.413663  0.602846
H    -0.077501  0.822931  2.770454
C    -0.666819  -1.251302  2.492174
C    -2.176187  -0.982550  2.564682
C    -2.951911  -2.233544  2.994362
C    -4.467430  -1.984338  3.119575
N    -5.151262  -3.211613  3.463700
H    -0.316135  -1.601534  3.474605
H    -0.447159  -2.072485  1.787135
H    -2.568360  -0.644601  1.587650
H    -2.364497  -0.158240  3.271595
H    -2.564340  -2.589456  3.962352
H    -2.795633  -3.051941  2.275858
H    -4.863179  -1.633203  2.155334
H    -4.639336  -1.166683  3.847671
H    -5.073842  -3.484563  4.440734
H    -6.122053  -3.251402  3.166692
O    2.257101  -0.364811  3.367100
H    1.699740  -0.077515  4.118608
Ca    1.628726  -0.558959  -0.817878
25
Lattice="100 0 0 0 100 0 0 0 100" Properties=species:S:1:pos:R:3
N    0.153264  -0.640803  0.313573
C    0.616126  -0.542254  1.741888
C    1.749871  -1.537600  1.928438
O    1.849689  -2.527654  1.165635
H    -0.829704  -0.326828  0.298897
H    0.644317  0.076421  -0.235901
H    0.975929  0.477367  1.956064
C    -0.520707  -0.896657  2.739230
C    -1.592250  0.191005  2.929074
C    -2.459012  0.522042  1.709550
C    -3.662287  1.430360  2.042260
N    -4.418170  1.729899  0.835093
H    -0.062407  -1.112019  3.716306
H    -0.983584  -1.846205  2.414323
H    -1.113542  1.106103  3.312207
H    -2.242505  -0.164571  3.743203
H    -2.852323  -0.405876  1.253585
H    -1.893404  1.067312  0.932183
H    -3.285339  2.370019  2.469581
H    -4.264599  0.944760  2.831475
H    -5.187830  1.081652  0.678702
H    -4.801952  2.671985  0.839024
O    2.606225  -1.437351  2.903703
H    2.493435  -0.636862  3.456566
Ca    0.655765  -2.848649  -0.579081
25
Lattice="100 0 0 0 100 0 0 0 100" Properties=species:S:1:pos:R:3
N    0.907645  0.322677  0.429922
C    0.326555  0.118910  1.806471
C    1.486165  -0.167027  2.758067
O    2.669605  0.048466  2.405825
H    0.771398  -0.554108  -0.091429
H    0.311790  0.994365  -0.066610
H    -0.071636  1.095782  2.135982
C    -0.828207  -0.910689  1.821703
C    -1.666689  -0.990960  3.111172
C    -2.962890  -1.787814  2.892928
C    -3.792827  -1.950594  4.177672
N    -4.980167  -2.735270  3.912802
H    -0.433590  -1.906441  1.562216
H    -1.504722  -0.618312  1.004179
H    -1.908863  0.021226  3.475972
H    -1.122121  -1.515770  3.924962
H    -2.732560  -2.788447  2.498435
H    -3.569177  -1.277387  2.127292
H    -4.013770  -0.948417  4.599007
H    -3.197158  -2.483887  4.933198
H    -5.358967  -3.211311  4.726969
H    -5.721818  -2.235849  3.426602
O    1.273699  -0.589009  3.966703
H    0.316187  -0.773623  4.131515
Ca    3.322051  0.811246  0.520403
25
Lattice="100 0 0 0 100 0 0 0 100" Properties=species:S:1:pos:R:3
N    0.768564  -0.614488  0.536951
C    0.674813  -0.789402  2.032082
C    1.771963  -1.768464  2.449436
O    2.678175  -2.092265  1.645730
H    0.469615  0.343965  0.321882
H    0.012071  -1.180847  0.127587
H    0.967787  0.172462  2.491868
C    -0.738854  -1.159662  2.529734
C    -1.785143  -0.038853  2.468346
C    -2.244283  0.436430  1.084089
C    -3.591965  1.188937  1.171070
N    -4.629717  0.317983  1.703321
H    -0.668760  -1.476196  3.585057
H    -1.084364  -2.052605  1.980065
H    -1.438191  0.818808  3.067338
H    -2.685088  -0.423066  2.973813
H    -2.378329  -0.427084  0.407529
H    -1.514934  1.117822  0.609965
H    -3.829399  1.602469  0.175962
H    -3.475547  2.048131  1.846638
H    -5.103233  -0.225184  0.983824
H    -5.334887  0.820945  2.236349
O    1.832796  -2.258649  3.650753
H    1.077755  -1.992326  4.217266
Ca    2.915370  -1.377885  -0.346376
25
Lattice="100 0 0 0 100 0 0 0 100" Properties=species:S:1:pos:R:3
N    0.613051  -0.074535  0.152609
C    0.330577  0.037286  1.626398
C    1.634575  0.410659  2.313654
O    2.732679  0.130484  1.781214
H    -0.065806  -0.736024  -0.242539
H    0.377947  0.820383  -0.294935
H    -0.421702  0.820777  1.810371
C    -0.211576  -1.311264  2.172567
C    -0.615711  -1.323149  3.651976
C    -1.338853  -2.624868  4.026801
C    -1.726623  -2.683748  5.513296
N    -2.364311  -3.946824  5.821398
H    0.532898  -2.102683  1.979036
H    -1.097172  -1.548411  1.560258
H    -1.279913  -0.466237  3.861690
H    0.272599  -1.216540  4.295726
H    -0.701228  -3.493078  3.801685
H    -2.245911  -2.731369  3.410265
H    -2.357548  -1.804806  5.759272
H    -0.821402  -2.602468  6.132465
H    -2.317634  -4.212389  6.801501
H    -3.319646  -4.035905  5.482123
O    1.654456  0.984356  3.483123
H    0.763428  1.169045  3.845207
Ca    2.996935  -0.579099  -0.226073
25
Lattice="100 0 0 0 100 0 0 0 100" Properties=species:S:1:pos:R:3
N    -0.187557  0.700204  0.720470
C    0.272398  0.029885  1.987986
C    1.762139  -0.271592  1.835589
O    2.428161  0.251527  0.913458
H    -0.649119  -0.017486  0.144670
H    -0.951513  1.340000  0.963673
H    0.215148  0.788976  2.789875
C    -0.582130  -1.184847  2.403774
C    -2.054314  -0.850717  2.686166
C    -2.813890  -2.057887  3.248516
C    -4.292269  -1.750920  3.540209
N    -4.943095  -2.898997  4.133205
H    -0.157031  -1.614233  3.328121
H    -0.498226  -1.972425  1.635951
H    -2.554177  -0.506523  1.764736
H    -2.105859  -0.014014  3.403613
H    -2.342924  -2.399040  4.182632
H    -2.751260  -2.900004  2.540187
H    -4.782553  -1.405437  2.606274
H    -4.360016  -0.917854  4.255040
H    -5.773194  -2.681887  4.677440
H    -5.131670  -3.667529  3.493543
O    2.393390  -1.039907  2.675772
H    1.807558  -1.438682  3.352305
Ca    1.707816  1.623856  -0.560997
25
Lattice="100 0 0 0 100 0 0 0 100" Properties=species:S:1:pos:R:3
N    0.277807  0.273357  0.043029
C    0.374318  -0.418915  1.376591
C    1.824388  -0.867553  1.557187
O    2.729323  -0.408466  0.824699
H    -0.103015  -0.406790  -0.629145
H    -0.460460  0.982132  0.111243
H    0.219303  0.355744  2.149940
C    -0.668925  -1.534720  1.584759
C    -2.126353  -1.053530  1.528861
C    -3.110209  -2.181555  1.863087
C    -4.580091  -1.737683  1.784244
N    -5.462806  -2.847251  2.077439
H    -0.508162  -1.986619  2.579723
H    -0.494899  -2.340951  0.852242
H    -2.361678  -0.662117  0.524614
H    -2.261995  -0.215669  2.233314
H    -2.901166  -2.560307  2.877117
H    -2.968295  -3.030494  1.177359
H    -4.804489  -1.387919  0.765927
H    -4.734720  -0.869252  2.457167
H    -5.503133  -3.115629  3.058405
H    -6.402214  -2.750691  1.701689
O    2.169706  -1.699276  2.496698
H    1.407351  -2.041193  3.008966
Ca    2.490799  1.011584  -0.761310
25
Lattice="100 0 0 0 100 0 0 0 100" Properties=species:S:1:pos:R:3
N    0.401556  0.280230  0.079264
C    0.187954  0.005283  1.543880
C    1.560553  -0.186317  2.186349
O    2.603757  0.141687  1.578056
H    0.245614  -0.609451  -0.416029
H    -0.367527  0.878290  -0.242268
H    -0.199418  0.937222  1.993490
C    -0.819639  -1.126677  1.831065
C    -0.431063  -2.512809  1.300759
C    -1.445582  -3.584810  1.720615
C    -1.098709  -4.986476  1.195691
N    -2.050017  -5.959841  1.688891
H    -1.792560  -0.813439  1.422492
H    -0.995589  -1.172194  2.920704
H    0.571931  -2.797015  1.665338
H    -0.367576  -2.502877  0.196798
H    -2.448788  -3.299876  1.364746
H    -1.507754  -3.632764  2.818281
H    -0.101341  -5.278161  1.557404
H    -1.035055  -4.955197  0.087340
H    -2.975585  -5.904685  1.268774
H    -1.716326  -6.919822  1.671716
O    1.682720  -0.641447  3.399845
H    0.827276  -0.895802  3.804585
Ca    2.697676  1.037320  -0.367913
25
Lattice="100 0 0 0 100 0 0 0 100" Properties=species:S:1:pos:R:3
N    -0.287980  0.366866  0.633841
C    0.026781  0.134140  2.089259
C    1.542416  0.256952  2.251627
O    2.237172  0.765627  1.340953
H    -0.406381  -0.562755  0.206653
H    -1.240852  0.753388  0.591331
H    -0.375861  1.000718  2.647190
C    -0.604650  -1.152682  2.663905
C    -2.095392  -1.039458  3.025550
C    -3.048173  -0.672227  1.884478
C    -4.533467  -0.769104  2.279823
N    -5.379010  -0.329606  1.179949
H    -0.065874  -1.453910  3.578563
H    -0.431052  -1.974793  1.948122
H    -2.208537  -0.318346  3.851141
H    -2.391077  -2.014274  3.441222
H    -2.875282  -1.326070  1.011254
H    -2.901375  0.371747  1.548568
H    -4.717144  -0.113706  3.143021
H    -4.743557  -1.801513  2.617782
H    -5.575127  -1.071160  0.509401
H    -6.269924  0.044570  1.499109
O    2.149334  -0.095382  3.344969
H    1.553296  -0.507840  4.005260
Ca    1.517421  1.535898  -0.515270
25
Lattice="100 0 0 0 100 0 0 0 100" Properties=species:S:1:pos:R:3
N    0.337524  0.609536  0.355619
C    0.165630  0.338101  1.828207
C    1.547906  0.417297  2.475787
O    2.509604  0.935241  1.860839
H    -0.523130  1.052668  0.015356
H    0.346780  -0.300836  -0.124526
H    -0.385737  1.198195  2.250398
C    -0.642608  -0.945600  2.119392
C    -1.068832  -1.144333  3.590387
C    -2.271383  -2.090714  3.755617
C    -1.996952  -3.551823  3.375083
N    -3.192179  -4.345457  3.572037
H    -0.082829  -1.819611  1.750877
H    -1.558147  -0.876542  1.511668
H    -1.335688  -0.172816  4.037616
H    -0.244781  -1.581889  4.192786
H    -3.120601  -1.714239  3.165493
H    -2.587912  -2.048277  4.808239
H    -1.118505  -3.915806  3.951054
H    -1.725030  -3.630484  2.310739
H    -3.156063  -5.264704  3.138106
H    -3.474737  -4.439544  4.546140
O    1.746028  0.002223  3.687954
H    0.940059  -0.426034  4.071289
Ca    2.463792  1.765715  -0.106893
25
Lattice="100 0 0 0 100 0 0 0 100" Properties=species:S:1:pos:R:3
N    0.281393  0.210712  0.234605
C    0.330151  -0.162241  1.689463
C    1.646274  -0.878155  1.944929
O    2.263716  -1.425558  1.003584
H    -0.710604  0.231331  -0.035261
H    0.581599  1.188511  0.136634
H    0.273005  0.743597  2.314531
C    -0.841197  -1.106358  2.065903
C    -2.220349  -0.432990  1.983055
C    -3.377569  -1.385945  2.322112
C    -3.471957  -1.784923  3.802658
N    -4.587503  -2.688318  4.000553
H    -0.668738  -1.474667  3.087664
H    -0.805498  -1.998917  1.416476
H    -2.399417  -0.039491  0.966863
H    -2.239317  0.440759  2.654662
H    -3.319054  -2.299449  1.710353
H    -4.314384  -0.887404  2.031316
H    -3.529061  -0.863658  4.420216
H    -2.562572  -2.318456  4.121507
H    -4.569269  -3.180207  4.890758
H    -5.500445  -2.255980  3.870372
O    2.140823  -0.998201  3.144853
H    1.628891  -0.532241  3.837301
Ca    1.775689  -1.242816  -1.076224
25
Lattice="100 0 0 0 100 0 0 0 100" Properties=species:S:1:pos:R:3
N    0.199130  0.115972  0.144915
C    0.088248  0.058057  1.647785
C    1.421545  0.529630  2.227523
O    2.266758  1.101522  1.499695
H    0.365952  -0.844510  -0.185358
H    -0.728315  0.342019  -0.231327
H    -0.634654  0.837921  1.949037
C    -0.426201  -1.307413  2.157530
C    -0.777877  -1.392479  3.657049
C    -1.622814  -2.634119  4.003140
C    -3.099615  -2.526844  3.594460
N    -3.786071  -3.765769  3.898775
H    0.303036  -2.092594  1.900101
H    -1.336723  -1.521011  1.578162
H    -1.315243  -0.484412  3.980741
H    0.139200  -1.482620  4.272592
H    -1.567486  -2.788637  5.090456
H    -1.184027  -3.532827  3.544898
H    -3.193649  -2.361183  2.509069
H    -3.543487  -1.635861  4.086660
H    -3.873554  -3.957673  4.895481
H    -4.697413  -3.852529  3.455738
O    1.687584  0.400681  3.489748
H    0.986457  -0.108275  3.968158
Ca    2.079613  1.533776  -0.581055
25
Lattice="100 0 0 0 100 0 0 0 100" Properties=species:S:1:pos:R:3
N    0.787995  0.502707  1.016183
C    -0.076805  0.056998  2.165345
C    0.822485  -0.105512  3.389081
O    1.980871  0.368446  3.399689
H    0.987108  -0.336271  0.452012
H    0.211539  1.083407  0.397284
H    -0.735667  0.906809  2.419509
C    -0.958450  -1.167495  1.848807
C    -0.189816  -2.458488  1.528743
C    -1.102267  -3.626748  1.122777
C    -1.990233  -4.168441  2.253926
N    -2.781562  -5.279333  1.772227
H    -1.616032  -0.892045  1.009505
H    -1.655972  -1.322012  2.689993
H    0.431650  -2.758340  2.390659
H    0.511373  -2.285590  0.692503
H    -0.463677  -4.443410  0.755009
H    -1.741275  -3.334841  0.275733
H    -2.695439  -3.395628  2.597595
H    -1.347677  -4.422574  3.125537
H    -2.244641  -6.113562  1.544245
H    -3.568967  -5.524989  2.366628
O    0.392546  -0.683912  4.473192
H    -0.511371  -1.050607  4.380393
Ca    2.917671  1.440221  1.799541
25
Lattice="100 0 0 0 100 0 0 0 100" Properties=species:S:1:pos:R:3
N    0.345263  -0.125372  0.316177
C    -0.035256  -0.091180  1.728302
C    1.304017  0.256183  2.373290
O    1.749741  1.442762  2.387423
H    0.585250  -1.058569  -0.014634
H    -0.366622  0.272692  -0.291932
H    -0.668352  0.793709  1.883418
C    -0.773552  -1.315182  2.309138
C    -0.066320  -2.683885  2.230233
C    -1.029158  -3.884526  2.275472
C    -1.806602  -4.033573  3.591175
N    -2.649967  -5.203663  3.549593
H    -1.714341  -1.375193  1.740757
H    -1.064047  -1.090544  3.346655
H    0.642061  -2.824446  3.077321
H    0.518491  -2.775470  1.300008
H    -0.445476  -4.800264  2.098756
H    -1.743463  -3.807328  1.442122
H    -2.457450  -3.163887  3.763014
H    -1.084551  -4.057116  4.436873
H    -2.172837  -6.098335  3.466527
H    -3.397080  -5.240102  4.236964
O    2.087918  -0.660115  2.862892
H    1.644493  -1.547446  2.846652
Ca    2.907012  3.121868  2.134221
25
Lattice="100 0 0 0 100 0 0 0 100" Properties=species:S:1:pos:R:3
N    3.015466  0.450122  1.735118
C    1.843387  0.238430  2.656334
C    2.393880  -0.192149  4.016504
O    3.608002  -0.054074  4.287734
H    2.756798  1.178457  1.060155
H    3.098717  -0.400551  1.160189
H    1.395863  1.231525  2.842692
C    0.759424  -0.694500  2.085215
C    1.235258  -2.126300  1.790718
C    0.088457  -3.104078  1.489078
C    -0.688189  -2.815978  0.194522
N    -1.738468  -3.796574  0.021671
H    0.351062  -0.213692  1.184430
H    -0.095917  -0.714220  2.784479
H    1.801351  -2.518198  2.653568
H    1.932832  -2.129465  0.933062
H    -0.620610  -3.122887  2.331062
H    0.514056  -4.116602  1.428920
H    0.028550  -2.775177  -0.654144
H    -1.170972  -1.827860  0.242696
H    -2.455344  -3.530434  -0.648317
H    -1.408316  -4.738343  -0.180577
O    1.612100  -0.653728  4.948461
H    0.681508  -0.752571  4.657965
Ca    5.106298  0.756073  2.991259
25
Lattice="100 0 0 0 100 0 0 0 100" Properties=species:S:1:pos:R:3
N    1.076013  -0.664225  0.383213
C    0.433163  -0.296071  1.693612
C    1.502175  -0.407947  2.771636
O    2.487160  -1.163246  2.606549
H    0.338532  -1.031866  -0.229694
H    1.382276  0.197900  -0.085468
H    0.056939  0.738528  1.654598
C    -0.752522  -1.247905  1.996610
C    -1.522459  -0.960944  3.295194
C    -2.795216  -1.814172  3.433066
C    -3.962810  -1.372797  2.540245
N    -5.068664  -2.300320  2.672554
H    -0.385147  -2.288732  2.007126
H    -1.435659  -1.157542  1.137007
H    -1.797771  0.108278  3.335815
H    -0.880282  -1.167106  4.164768
H    -3.117255  -1.770344  4.483765
H    -2.568231  -2.872376  3.230631
H    -3.666275  -1.370274  1.478500
H    -4.228497  -0.324003  2.790531
H    -5.470767  -2.333570  3.607993
H    -5.810831  -2.159306  1.990843
O    1.410794  0.233127  3.900806
H    0.612645  0.796748  3.970089
Ca    3.019192  -2.130099  0.767980
25
Lattice="100 0 0 0 100 0 0 0 100" Properties=species:S:1:pos:R:3
N    0.870164  1.623883  0.299009
C    0.755248  0.916648  1.624062
C    1.413077  1.808432  2.677429
O    1.663130  3.009273  2.429868
H    1.665492  1.206073  -0.203740
H    0.059840  1.356221  -0.270487
H    -0.317898  0.912001  1.890416
C    1.263093  -0.537941  1.608347
C    0.503152  -1.449046  0.629287
C    0.999088  -2.903014  0.641773
C    0.623545  -3.701681  1.898095
N    1.171886  -5.039560  1.820118
H    1.154665  -0.958883  2.622961
H    2.343725  -0.547520  1.386758
H    0.612805  -1.064507  -0.397278
H    -0.574830  -1.416913  0.862350
H    2.091516  -2.937194  0.509663
H    0.572619  -3.409718  -0.236721
H    -0.480266  -3.680556  2.021224
H    1.045323  -3.232779  2.802080
H    0.794317  -5.604617  1.061552
H    1.129550  -5.561988  2.691689
O    1.688180  1.366717  3.869681
H    1.495893  0.411963  3.980403
Ca    1.299713  4.033639  0.584527
25
Lattice="100 0 0 0 100 0 0 0 100" Properties=species:S:1:pos:R:3
N    -0.135316  -0.139339  0.050797
C    0.343836  -0.081997  1.477045
C    1.869627  -0.172004  1.452614
O    2.500988  0.022204  0.389612
H    -0.418042  -1.110841  -0.139518
H    -1.017616  0.381490  -0.002851
H    0.130103  0.939984  1.841846
C    -0.346172  -1.087285  2.417620
C    -1.868311  -0.884063  2.520902
C    -2.518287  -1.690718  3.654485
C    -2.517434  -3.212331  3.452447
N    -3.155477  -3.865078  4.575942
H    0.070722  -0.963904  3.433412
H    -0.095067  -2.113350  2.103361
H    -2.353361  -1.149087  1.566123
H    -2.071835  0.185605  2.692319
H    -3.559184  -1.348013  3.752748
H    -2.032013  -1.455954  4.613737
H    -1.487305  -3.598480  3.395875
H    -2.993788  -3.445485  2.475086
H    -4.145363  -3.651117  4.682047
H    -3.011490  -4.870660  4.616840
O    2.557009  -0.401226  2.532846
H    1.995712  -0.572380  3.318117
Ca    1.655715  0.479557  -1.525341
25
Lattice="100 0 0 0 100 0 0 0 100" Properties=species:S:1:pos:R:3
N    -0.118108  0.419024  0.328974
C    -0.137044  0.035204  1.783303
C    1.299454  -0.012105  2.278454
O    2.248775  -0.120730  1.469425
H    -0.924493  -0.041984  -0.111848
H    -0.340082  1.419575  0.254215
H    -0.698068  0.788220  2.361031
C    -0.802700  -1.348183  1.996474
C    -2.295521  -1.362171  1.624862
C    -3.018027  -2.642660  2.070171
C    -2.593689  -3.921057  1.335342
N    -3.358981  -5.050461  1.819619
H    -0.697471  -1.619376  3.058265
H    -0.237497  -2.110228  1.434306
H    -2.431255  -1.242408  0.534095
H    -2.787607  -0.496919  2.095726
H    -4.095553  -2.484531  1.912841
H    -2.889053  -2.790969  3.152976
H    -1.531887  -4.144324  1.526323
H    -2.689255  -3.752694  0.239278
H    -3.000274  -5.955512  1.525284
H    -4.356078  -4.995263  1.619424
O    1.586843  0.004869  3.548892
H    0.809702  0.108113  4.135755
Ca    2.094855  -0.000637  -0.662645
25
Lattice="100 0 0 0 100 0 0 0 100" Properties=species:S:1:pos:R:3
N    0.009307  -0.823616  0.654825
C    0.001027  -0.227067  1.989060
C    1.504103  -0.117039  2.063693
O    2.142296  0.911375  1.612287
H    -0.389374  -1.807506  0.580308
H    -0.336943  -0.208076  -0.076219
H    -0.417835  0.788844  1.986850
C    -0.676319  -1.050106  3.090166
C    -0.305051  -2.556554  3.161989
C    -1.497176  -3.517961  2.991798
C    -2.268241  -3.356357  1.679710
N    -1.360913  -3.332742  0.509500
H    -1.756410  -0.942497  2.917398
H    -0.487157  -0.560061  4.056163
H    0.174569  -2.779866  4.126373
H    0.415030  -2.835227  2.368121
H    -2.199760  -3.387824  3.827695
H    -1.119640  -4.548447  3.073559
H    -2.830847  -2.410602  1.672320
H    -3.019089  -4.158773  1.613519
H    -1.911440  -3.289236  -0.350880
H    -0.834329  -4.208585  0.451294
O    2.272331  -1.069179  2.529667
H    1.724672  -1.819202  2.868408
Ca    3.648536  2.112189  1.063170
25
Lattice="100 0 0 0 100 0 0 0 100" Properties=species:S:1:pos:R:3
N    0.091873  -0.611289  -0.348663
C    -0.115107  -0.045920  0.984315
C    1.192137  -0.558723  1.537035
O    2.291430  0.108119  1.414734
H    -0.758103  -1.154672  -0.703210
H    0.394858  0.081079  -1.030529
H    -0.094076  1.053967  1.002902
C    -1.388895  -0.525139  1.691194
C    -1.667252  -2.056148  1.751390
C    -2.982245  -2.514929  1.081547
C    -2.850088  -2.903865  -0.390525
N    -2.319444  -1.804455  -1.230894
H    -2.218589  -0.025438  1.172998
H    -1.390414  -0.104564  2.706922
H    -1.691256  -2.367791  2.805092
H    -0.871955  -2.648333  1.255155
H    -3.746701  -1.732150  1.210271
H    -3.367861  -3.394612  1.613958
H    -3.826024  -3.261480  -0.755962
H    -2.151943  -3.749546  -0.481634
H    -3.001906  -1.043695  -1.280956
H    -2.204896  -2.132939  -2.192369
O    1.329052  -1.723121  2.116781
H    0.454679  -2.181360  2.178290
Ca    4.243614  0.552818  1.527195
25
Lattice="100 0 0 0 100 0 0 0 100" Properties=species:S:1:pos:R:3
N    1.120514  0.544909  0.636993
C    0.559059  -0.033705  1.859442
C    1.830755  -0.514978  2.548613
O    2.590012  0.281108  3.184548
H    1.134204  -0.112332  -0.141815
H    0.636506  1.393023  0.350462
H    0.184701  0.791958  2.481310
C    -0.567549  -1.077193  1.714803
C    -0.281542  -2.341827  0.886823
C    -1.570249  -3.062223  0.455059
C    -1.308463  -4.284834  -0.432597
N    -0.643685  -3.911400  -1.673329
H    -1.398247  -0.532785  1.240306
H    -0.930383  -1.352723  2.717618
H    0.296650  -3.098853  1.465561
H    0.297610  -2.124710  -0.025909
H    -2.205716  -2.344620  -0.088910
H    -2.144094  -3.376001  1.339011
H    -2.272308  -4.798685  -0.605493
H    -0.666875  -5.005529  0.095039
H    -0.182588  -4.689268  -2.140409
H    -1.256017  -3.439810  -2.337917
O    2.240425  -1.743202  2.448331
H    1.565729  -2.297156  1.970809
Ca    4.166539  1.407593  3.831057
25
Lattice="100 0 0 0 100 0 0 0 100" Properties=species:S:1:pos:R:3
N    -0.404248  0.403025  0.047967
C    -0.093029  -0.098569  1.389138
C    1.430457  -0.135936  1.297146
O    2.147817  0.904163  1.411357
H    -0.661650  -0.341453  -0.598896
H    -1.133182  1.112655  0.049407
H    -0.338168  0.678930  2.127015
C    -0.738597  -1.424367  1.798980
C    -0.442627  -1.866585  3.240836
C    -1.156376  -3.161157  3.669352
C    -2.664585  -3.029893  3.918990
N    -3.428348  -2.790418  2.697028
H    -0.467489  -2.225703  1.078787
H    -1.827181  -1.316610  1.670639
H    -0.732155  -1.053718  3.927426
H    0.642020  -2.009755  3.389013
H    -0.698573  -3.511540  4.604842
H    -0.970505  -3.959226  2.931135
H    -2.856249  -2.193440  4.607071
H    -3.003409  -3.943735  4.443158
H    -3.472302  -3.607927  2.088350
H    -4.378144  -2.468869  2.877893
O    2.061784  -1.235559  0.995238
H    1.436790  -1.995437  0.974817
Ca    3.473520  2.418412  1.031784
25
Lattice="100 0 0 0 100 0 0 0 100" Properties=species:S:1:pos:R:3
N    1.154456  -0.725824  0.155362
C    1.017671  -0.627054  1.606698
C    1.979516  -1.742727  2.008436
O    3.232771  -1.568032  2.092422
H    0.358876  -1.164151  -0.302370
H    1.395611  0.145910  -0.306005
H    1.459314  0.315260  1.960726
C    -0.389001  -0.798290  2.196161
C    -1.320705  0.418122  2.052773
C    -1.826511  0.742188  0.641202
C    -2.967289  1.777151  0.660387
N    -4.144602  1.271102  1.336220
H    -0.286455  -1.017437  3.272113
H    -0.882515  -1.677581  1.734716
H    -0.823392  1.301565  2.485265
H    -2.198581  0.227840  2.687350
H    -2.191753  -0.175986  0.149680
H    -1.024494  1.142381  0.003736
H    -3.182954  2.076488  -0.383176
H    -2.636801  2.685684  1.183275
H    -4.753051  1.976323  1.742322
H    -4.684622  0.581893  0.817209
O    1.561072  -2.967204  2.198118
H    0.579589  -3.011534  2.179887
Ca    5.259708  -1.938220  2.135208
25
Lattice="100 0 0 0 100 0 0 0 100" Properties=species:S:1:pos:R:3
N    -0.119941  0.567438  0.168653
C    0.169191  0.042517  1.502105
C    1.675263  -0.173883  1.362581
O    2.511857  0.766206  1.500453
H    -0.497136  -0.131841  -0.469011
H    -0.718207  1.389502  0.174475
H    0.040482  0.845683  2.241300
C    -0.616708  -1.197386  1.941572
C    -0.311100  -1.671692  3.371518
C    -1.001424  -2.987246  3.760993
C    -2.529866  -2.895103  3.885848
N    -3.087809  -4.162211  4.291509
H    -0.468416  -2.025005  1.216684
H    -1.679428  -0.935341  1.835973
H    -0.597109  -0.876620  4.079063
H    0.775836  -1.810018  3.501110
H    -0.589127  -3.315580  4.727013
H    -0.752953  -3.780631  3.038848
H    -2.991194  -2.626150  2.923954
H    -2.782363  -2.075504  4.593154
H    -2.787578  -4.519606  5.195365
H    -4.086970  -4.280949  4.151103
O    2.164173  -1.326382  0.988698
H    1.461335  -2.012375  0.953502
Ca    4.112305  2.035251  1.206267
25
Lattice="100 0 0 0 100 0 0 0 100" Properties=species:S:1:pos:R:3
N    1.372391  -1.040280  0.818490
C    0.619071  -0.538673  1.966105
C    1.403515  -1.228354  3.079144
O    2.480816  -0.755491  3.552606
H    0.891492  -1.771311  0.299710
H    1.712175  -0.319043  0.189708
H    0.787722  0.541421  2.080017
C    -0.884434  -0.840755  2.013027
C    -1.768660  0.023045  1.094728
C    -1.676213  -0.253953  -0.411322
C    -2.766048  0.485736  -1.207524
N    -2.610087  1.926901  -1.139391
H    -1.230963  -0.689002  3.049081
H    -1.057987  -1.909147  1.770395
H    -1.571758  1.087917  1.290913
H    -2.807669  -0.146824  1.414854
H    -1.790269  -1.332007  -0.608880
H    -0.692097  0.037546  -0.811704
H    -3.754755  0.228448  -0.802774
H    -2.747022  0.116451  -2.250336
H    -1.883990  2.311706  -1.739497
H    -3.470539  2.459431  -1.235330
O    1.045947  -2.399164  3.539480
H    0.174933  -2.671482  3.175061
Ca    4.310306  -0.653090  4.497461
25
Lattice="100 0 0 0 100 0 0 0 100" Properties=species:S:1:pos:R:3
N    -0.547237  -0.157902  0.097982
C    -0.114058  0.039875  1.479639
C    1.365251  -0.296038  1.308526
O    2.216560  0.553627  0.908908
H    -1.032269  0.635727  -0.309624
H    -1.077842  -1.013311  -0.047505
H    -0.168777  1.106362  1.740192
C    -0.804869  -0.799324  2.563706
C    -2.206788  -0.318178  2.982774
C    -3.326540  -0.489909  1.949733
C    -4.709066  -0.179157  2.548823
N    -5.755289  -0.312649  1.561682
H    -0.166248  -0.792599  3.462510
H    -0.877532  -1.853765  2.229592
H    -2.141060  0.735955  3.297056
H    -2.471504  -0.880245  3.890887
H    -3.327664  -1.525496  1.568068
H    -3.183993  0.169453  1.081207
H    -4.728412  0.852725  2.928046
H    -4.873927  -0.838127  3.426536
H    -5.954170  -1.259141  1.245518
H    -6.610561  0.203368  1.749208
O    1.813408  -1.513461  1.479964
H    1.116988  -2.102790  1.843646
Ca    3.933794  1.357426  0.089873
25
Lattice="100 0 0 0 100 0 0 0 100" Properties=species:S:1:pos:R:3
N    -0.081329  -0.036894  -0.136224
C    -0.118948  -0.041422  1.324982
C    1.328734  0.326680  1.637243
O    1.732516  1.528905  1.625428
H    -0.903304  0.388437  -0.557441
H    0.079480  -0.955831  -0.543834
H    -0.713056  0.823553  1.650521
C    -0.674015  -1.293645  2.034791
C    -0.031431  -2.659292  1.725334
C    -0.871934  -3.850648  2.224971
C    -2.109179  -4.150513  1.364213
N    -2.855802  -5.253081  1.920454
H    -1.736190  -1.328263  1.751708
H    -0.663898  -1.119740  3.122496
H    0.948969  -2.774024  2.235954
H    0.156966  -2.784973  0.645548
H    -1.189346  -3.678247  3.263658
H    -0.231122  -4.744356  2.241526
H    -1.781468  -4.340034  0.319355
H    -2.784338  -3.282761  1.324386
H    -3.807270  -5.362224  1.581678
H    -2.369627  -6.145885  1.961467
O    2.237001  -0.581780  1.850319
H    1.827587  -1.484118  1.890408
Ca    2.838481  3.242020  1.364242
