# Supplementary material for: Mapping and classifying molecules from a high-throughput structural database
Source: J Cheminform. 2017 Feb 2;9:6. doi: 10.1186/s13321-017-0192-4 (PMC5289135; doi:10.1186/s13321-017-0192-4)
Supplement: Supplementary file 1 — Additional file 1. Supplementary file contains dissimilarity matrix data for all the oligopeptides available in the database including the one discussed in this paper. [file 13321_2017_192_MOESM1_ESM.tar › SI/lys.uncapped/traj.lys.uncapped.Hg.xyz]

25
Lattice="100 0 0 0 100 0 0 0 100" Properties=species:S:1:pos:R:3
N    0.078851  1.413559  0.809503
C    0.372359  0.501420  1.986340
C    0.938890  -0.798042  1.397337
O    1.842601  -1.354921  2.185739
H    -0.614725  2.140182  1.038390
H    0.928008  1.886845  0.466190
H    1.089217  1.007168  2.641700
C    -0.962310  0.171520  2.719432
C    -0.977754  -1.080646  3.643415
C    -1.667075  -2.330024  3.026338
C    -1.451999  -3.655775  3.789583
N    -0.368200  -4.552214  3.194173
H    -1.749468  0.055620  1.957602
H    -1.221553  1.055642  3.317669
H    -1.527652  -0.815971  4.555434
H    0.044550  -1.294490  3.996913
H    -1.402866  -2.468912  1.962566
H    -2.749495  -2.141081  3.003847
H    -2.369172  -4.259280  3.786400
H    -1.170959  -3.478997  4.834949
H    -0.032779  -5.234159  3.885744
H    -0.741262  -5.093596  2.404520
O    0.430697  -1.272000  0.391882
H    -0.286151  0.822786  0.037314
Hg    1.190048  -3.289707  2.461005
25
Lattice="100 0 0 0 100 0 0 0 100" Properties=species:S:1:pos:R:3
N    0.329143  0.622673  0.436343
C    -0.275800  0.319412  1.780689
C    0.815254  0.533474  2.846556
O    2.005863  0.381866  2.580072
H    -0.331323  0.402895  -0.318792
H    0.570571  1.617704  0.350580
H    -1.085302  1.047399  1.948058
C    -0.896767  -1.112512  1.845607
C    -0.108156  -2.332914  1.315007
C    1.110171  -2.877831  2.121035
C    2.213354  -3.504307  1.255111
N    3.172211  -2.480634  0.646828
H    -1.843669  -1.064196  1.288461
H    -1.187664  -1.287284  2.892020
H    0.150897  -2.179919  0.247474
H    -0.845210  -3.145555  1.245123
H    0.753287  -3.668289  2.794841
H    1.556403  -2.131347  2.795654
H    1.790070  -4.072910  0.417958
H    2.834451  -4.187004  1.849762
H    3.940593  -2.280755  1.299219
H    3.601850  -2.841229  -0.213137
O    0.456733  0.827895  4.076864
H    -0.499460  0.996841  4.193378
Hg    2.108713  -0.647855  0.350792
25
Lattice="100 0 0 0 100 0 0 0 100" Properties=species:S:1:pos:R:3
N    0.195990  0.564314  -0.149246
C    0.007615  -0.010948  1.241947
C    1.302273  -0.889068  1.421342
O    2.202741  -0.719918  0.621962
H    -0.027305  1.565285  -0.211608
H    1.223748  0.395821  -0.344122
H    0.130332  0.839465  1.930439
C    -1.385620  -0.651173  1.450790
C    -1.982527  -0.332866  2.844920
C    -3.160464  -1.200616  3.335100
C    -2.979822  -2.713261  3.509632
N    -1.833920  -3.115520  4.429712
H    -1.328691  -1.733503  1.243450
H    -2.083194  -0.264007  0.693539
H    -2.340493  0.707424  2.833550
H    -1.184933  -0.298919  3.613128
H    -4.007721  -1.091127  2.641142
H    -3.512825  -0.770882  4.284843
H    -2.809883  -3.234422  2.558400
H    -3.894755  -3.134689  3.949237
H    -1.830470  -4.134927  4.564389
H    -1.948116  -2.698806  5.363413
O    1.469490  -1.719744  2.441534
H    -0.347857  0.065589  -0.865958
Hg    -0.018592  -2.480504  3.560467
25
Lattice="100 0 0 0 100 0 0 0 100" Properties=species:S:1:pos:R:3
N    0.103843  0.566917  -0.266576
C    0.016287  -0.051236  1.116173
C    1.182366  -1.108893  1.086804
O    1.986011  -1.023984  0.178298
H    0.022031  1.591123  -0.262711
H    1.062106  0.267800  -0.605613
H    0.348955  0.735331  1.811078
C    -1.415918  -0.502460  1.490030
C    -1.774782  -0.180052  2.962632
C    -2.992162  -0.901442  3.577750
C    -3.011113  -2.431717  3.672465
N    -1.826189  -3.038392  4.413468
H    -1.543391  -1.569499  1.239313
H    -2.142439  0.017782  0.848583
H    -1.977102  0.898871  3.036358
H    -0.887889  -0.298460  3.615951
H    -3.897489  -0.637998  3.009959
H    -3.152408  -0.479271  4.581208
H    -3.043058  -2.918934  2.689154
H    -3.912683  -2.745444  4.217170
H    -1.952789  -4.054266  4.510013
H    -1.757249  -2.661579  5.368314
O    1.358994  -2.007855  2.045731
H    -0.595062  0.188295  -0.919543
Hg    -0.065867  -2.614636  3.328988
25
Lattice="100 0 0 0 100 0 0 0 100" Properties=species:S:1:pos:R:3
N    0.770961  0.520808  0.160996
C    -0.082497  0.008794  1.309543
C    0.925505  -0.504810  2.357161
O    0.345160  -0.802831  3.511691
H    0.374795  0.313746  -0.764713
H    0.918959  1.538264  0.218658
H    -0.689177  0.842312  1.679967
C    -1.008793  -1.177212  0.917840
C    -0.359000  -2.584134  0.777272
C    -1.183373  -3.740883  1.407686
C    -0.354068  -4.946897  1.885053
N    0.128671  -4.841826  3.334705
H    -1.552239  -0.906937  0.000564
H    -1.776122  -1.196685  1.703608
H    0.662266  -2.575590  1.200872
H    -0.189242  -2.821534  -0.281556
H    -1.907948  -4.115741  0.672327
H    -1.812475  -3.377784  2.240142
H    0.541366  -5.090690  1.268414
H    -0.946761  -5.869987  1.839836
H    -0.604611  -5.171752  3.975020
H    0.944129  -5.447297  3.491522
O    2.071163  -0.751765  2.017701
H    1.704287  0.062045  0.272449
Hg    0.545044  -2.812614  3.820240
25
Lattice="100 0 0 0 100 0 0 0 100" Properties=species:S:1:pos:R:3
N    0.465140  -0.623832  -0.189937
C    -0.160583  -0.031140  1.033950
C    0.915191  -0.034318  2.135992
O    1.804278  -0.890164  2.149970
H    1.197026  -0.014249  -0.574584
H    -0.234963  -0.761585  -0.926909
H    -0.447517  1.006718  0.801669
C    -1.428780  -0.808825  1.499139
C    -1.255216  -2.235094  2.084978
C    -1.457489  -3.445773  1.123847
C    -0.628326  -4.688824  1.472822
N    0.823190  -4.617173  0.986279
H    -2.147079  -0.811257  0.664497
H    -1.895623  -0.175040  2.265712
H    -1.993161  -2.342081  2.890627
H    -0.294673  -2.310288  2.626425
H    -1.292175  -3.187805  0.061292
H    -2.514481  -3.745041  1.151798
H    -1.062894  -5.586794  1.017002
H    -0.588856  -4.843793  2.557813
H    1.470863  -4.994367  1.687702
H    0.945946  -5.188198  0.142491
O    0.854961  0.841304  3.109896
H    0.161035  1.522035  2.999516
Hg    1.285347  -2.569070  0.514821
25
Lattice="100 0 0 0 100 0 0 0 100" Properties=species:S:1:pos:R:3
N    1.119230  0.360396  0.343121
C    0.230261  0.014699  1.528360
C    1.067864  -0.905416  2.423874
O    0.687479  -0.960599  3.664507
H    0.574218  0.605919  -0.495070
H    1.745436  1.151283  0.554037
H    -0.043931  0.951477  2.025281
C    -1.046015  -0.751007  1.077203
C    -0.897316  -2.236743  0.648828
C    -1.163133  -3.273021  1.778631
C    -0.239541  -4.513216  1.771005
N    0.263579  -4.897659  3.149576
H    -1.491226  -0.169118  0.255400
H    -1.764183  -0.659665  1.903913
H    0.096671  -2.414632  0.211910
H    -1.608167  -2.418552  -0.165608
H    -2.211406  -3.595899  1.736804
H    -1.091382  -2.767846  2.759257
H    0.655132  -4.343355  1.159576
H    -0.755454  -5.396601  1.368071
H    -0.493509  -5.252781  3.746951
H    0.972637  -5.638640  3.091248
O    1.898588  -1.650419  1.884467
H    1.719766  -0.463810  0.147462
Hg    1.038308  -3.043580  4.000155
25
Lattice="100 0 0 0 100 0 0 0 100" Properties=species:S:1:pos:R:3
N    0.830875  -0.084457  0.077572
C    0.201725  -0.068800  1.462376
C    1.246075  -0.437720  2.516676
O    1.075057  -0.016547  3.669887
H    1.395810  -0.941745  -0.042040
H    0.112743  -0.057527  -0.662442
H    -0.150493  0.952323  1.648893
C    -0.971582  -1.087382  1.516272
C    -1.507886  -1.425200  2.932076
C    -0.824088  -2.646268  3.607162
C    -0.573254  -2.501689  5.122979
N    0.755305  -3.074804  5.561270
H    -0.662916  -2.014999  1.007506
H    -1.789615  -0.654142  0.922647
H    -2.580628  -1.627065  2.833658
H    -1.428911  -0.536101  3.572927
H    0.139364  -2.850879  3.103445
H    -1.412901  -3.552435  3.413226
H    -1.348013  -3.019020  5.708637
H    -0.570816  -1.449074  5.430286
H    0.937977  -2.872688  6.551525
H    0.791749  -4.095158  5.448532
O    2.121710  -1.330021  2.170189
H    1.458485  0.720739  -0.068661
Hg    2.259228  -2.136344  4.242400
25
Lattice="100 0 0 0 100 0 0 0 100" Properties=species:S:1:pos:R:3
N    0.358103  -0.648408  0.071022
C    0.375053  -0.081366  1.479389
C    1.563567  -0.754904  2.180986
O    1.926372  -0.109479  3.277701
H    -0.589849  -0.728059  -0.320828
H    0.918486  -0.076003  -0.576599
H    0.505929  1.004370  1.408939
C    -0.935514  -0.385901  2.260107
C    -1.418125  -1.847658  2.456265
C    -0.726653  -2.798247  3.466256
C    -0.934573  -2.490284  4.965355
N    0.324552  -2.726967  5.786415
H    -1.739425  0.157115  1.739580
H    -0.830901  0.140828  3.220061
H    -1.425326  -2.374896  1.489549
H    -2.482037  -1.776745  2.726291
H    0.350053  -2.878702  3.234234
H    -1.104590  -3.809955  3.265586
H    -1.718492  -3.129546  5.395875
H    -1.230220  -1.448948  5.149116
H    0.180213  -2.484802  6.775056
H    0.615992  -3.712613  5.758554
O    1.958372  -1.844124  1.789904
H    0.807355  -1.587555  0.123917
Hg    1.784658  -1.477151  4.816267
25
Lattice="100 0 0 0 100 0 0 0 100" Properties=species:S:1:pos:R:3
N    0.628520  -0.167899  -0.074725
C    0.026114  -0.032947  1.314635
C    1.116704  -0.141197  2.379395
O    0.946024  0.478443  3.441201
H    1.268770  -0.978880  -0.104543
H    -0.101698  -0.300748  -0.791195
H    -0.435553  0.958733  1.373400
C    -1.016315  -1.168194  1.550519
C    -1.320559  -1.541677  3.032721
C    -0.631488  -2.853149  3.480819
C    -0.510764  -3.149455  4.981033
N    0.550043  -2.363078  5.736112
H    -0.669305  -2.071060  1.023032
H    -1.945297  -0.850088  1.058755
H    -2.405115  -1.672842  3.130247
H    -1.070894  -0.695075  3.687570
H    0.374428  -2.958146  3.028863
H    -1.191886  -3.700778  3.057579
H    -0.247632  -4.205110  5.110586
H    -1.462236  -2.969028  5.502539
H    0.150706  -1.535177  6.193143
H    0.963588  -2.938071  6.478235
O    2.011387  -1.058200  2.187234
H    1.173284  0.667239  -0.339142
Hg    2.063174  -1.527617  4.368989
25
Lattice="100 0 0 0 100 0 0 0 100" Properties=species:S:1:pos:R:3
N    0.337980  0.102907  -0.163522
C    -0.139162  0.119404  1.282639
C    0.462397  -1.123742  1.959174
O    0.286613  -2.222287  1.405045
H    -0.197981  0.763399  -0.746318
H    1.335572  0.350713  -0.246448
H    0.216737  1.049667  1.739755
C    -1.683277  -0.006199  1.283936
C    -2.448333  0.087701  2.627380
C    -2.263638  -0.974563  3.735370
C    -2.577415  -2.436465  3.374750
N    -1.813162  -3.415090  4.239687
H    -1.941201  -0.936195  0.753704
H    -2.068324  0.823104  0.668645
H    -3.511872  0.124904  2.350570
H    -2.238701  1.062757  3.089665
H    -2.903894  -0.668739  4.574959
H    -1.239171  -0.895312  4.137441
H    -2.324622  -2.684979  2.336627
H    -3.647286  -2.656012  3.514048
H    -2.010908  -4.387236  3.974686
H    -2.051724  -3.315106  5.234077
O    0.955226  -0.940674  3.137549
H    0.216572  -0.850182  -0.548994
Hg    0.319574  -2.890775  3.923572
25
Lattice="100 0 0 0 100 0 0 0 100" Properties=species:S:1:pos:R:3
N    0.460589  0.515375  0.402591
C    -0.584635  0.077009  1.419618
C    0.083917  -0.349650  2.724914
O    -0.643037  -0.572397  3.695758
H    0.058826  0.593119  -0.543573
H    0.858766  1.434819  0.647208
H    -1.251816  0.932308  1.579512
C    -1.404898  -1.157101  0.949311
C    -0.683201  -2.535665  0.919611
C    -1.406457  -3.717251  1.615459
C    -1.547362  -3.788204  3.141514
N    -0.281885  -4.149915  3.912662
H    -1.825849  -0.927329  -0.041374
H    -2.265760  -1.180682  1.630594
H    0.354019  -2.449964  1.285105
H    -0.559552  -2.843369  -0.127213
H    -0.945532  -4.652121  1.259103
H    -2.439003  -3.761275  1.235862
H    -2.262464  -4.589725  3.381968
H    -1.935546  -2.862111  3.584498
H    -0.521377  -4.386764  4.883168
H    0.178655  -4.975588  3.509481
O    1.339646  -0.705727  2.623072
H    1.247293  -0.152815  0.383274
Hg    1.064284  -2.440283  3.920020
25
Lattice="100 0 0 0 100 0 0 0 100" Properties=species:S:1:pos:R:3
N    -0.843123  0.809659  1.041062
C    0.053655  -0.127764  1.739188
C    1.003378  -0.702119  0.676153
O    0.592307  -0.993164  -0.472686
H    -1.585949  1.132056  1.665117
H    -0.352152  1.639912  0.694433
H    0.636693  0.384133  2.521146
C    -0.739628  -1.336795  2.346034
C    -2.173226  -1.073502  2.894259
C    -3.367692  -1.755489  2.174336
C    -4.119388  -1.046233  1.035176
N    -3.639079  -1.353113  -0.377209
H    -0.112275  -1.747380  3.147231
H    -0.787661  -2.148645  1.598810
H    -2.381408  -0.000020  3.031278
H    -2.182378  -1.462661  3.919819
H    -4.136251  -1.906360  2.946147
H    -3.096901  -2.780565  1.869965
H    -4.110759  0.046252  1.144661
H    -5.173034  -1.361393  1.046266
H    -3.737130  -2.356787  -0.577490
H    -4.226839  -0.863171  -1.063951
O    2.250212  -0.958633  0.936476
H    2.539687  -0.670211  1.827108
Hg    -1.583500  -0.803703  -0.618084
25
Lattice="100 0 0 0 100 0 0 0 100" Properties=species:S:1:pos:R:3
N    1.502533  -1.777036  0.049513
C    0.488967  -0.929773  0.722112
C    1.038570  -0.090290  1.891068
O    2.009142  -0.498044  2.649945
H    1.093986  -2.605019  -0.397763
H    2.054252  -1.270292  -0.650764
H    0.149662  -0.172327  -0.007101
C    -0.699910  -1.799922  1.198740
C    -1.746944  -1.098174  2.077108
C    -2.584351  -0.002680  1.380276
C    -3.156471  1.027451  2.352068
N    -2.120688  2.089672  2.708473
H    -0.295842  -2.653552  1.769609
H    -1.181063  -2.221490  0.302144
H    -1.251650  -0.702287  2.976569
H    -2.429466  -1.874105  2.449877
H    -3.432605  -0.465154  0.857875
H    -2.014935  0.522984  0.597998
H    -3.473495  0.566864  3.295706
H    -4.014265  1.563156  1.930928
H    -2.074745  2.813210  1.978995
H    -2.348022  2.564646  3.591816
O    0.468041  0.973055  2.156967
H    -1.162721  1.686741  2.776315
Hg    2.981124  -2.293491  1.844640
25
Lattice="100 0 0 0 100 0 0 0 100" Properties=species:S:1:pos:R:3
N    -0.941221  0.661830  0.020532
C    -0.561362  0.141421  1.361753
C    0.950452  0.329586  1.668641
O    1.612916  1.358939  1.220048
H    -0.723662  0.002500  -0.735480
H    -1.938045  0.892647  -0.037912
H    -1.089381  0.775064  2.093965
C    -0.991649  -1.336883  1.553953
C    -1.177578  -1.703827  3.045374
C    -0.915769  -3.182093  3.382183
C    0.505322  -3.701394  3.176047
N    1.540889  -2.877363  3.921771
H    -0.245223  -1.979322  1.065328
H    -1.940462  -1.500232  1.025202
H    -2.208010  -1.471060  3.345992
H    -0.544623  -1.059860  3.672624
H    -1.570373  -3.834517  2.784940
H    -1.216232  -3.352950  4.427879
H    0.821663  -3.688521  2.126017
H    0.593963  -4.731898  3.539307
H    1.307811  -2.786961  4.919868
H    2.472094  -3.310584  3.863315
O    1.543844  -0.470240  2.393818
H    1.606856  -1.923552  3.504014
Hg    0.498737  2.538311  -0.236482
25
Lattice="100 0 0 0 100 0 0 0 100" Properties=species:S:1:pos:R:3
N    -1.213022  1.115254  0.593396
C    -0.911988  0.115958  1.647568
C    0.487359  0.266932  2.270832
O    1.514988  0.675393  1.588469
H    -1.916937  0.783842  -0.075564
H    -1.527039  2.015554  0.971601
H    -1.601489  0.298914  2.492766
C    -1.127606  -1.318839  1.109158
C    -0.912317  -2.446121  2.142699
C    0.530604  -2.991174  2.203927
C    0.931065  -3.664014  3.512130
N    0.966678  -2.678041  4.680910
H    -0.481439  -1.485350  0.229918
H    -2.165400  -1.363614  0.747115
H    -1.590375  -3.271042  1.889014
H    -1.252175  -2.081442  3.124096
H    1.273148  -2.211673  1.977749
H    0.664481  -3.749015  1.418490
H    1.941393  -4.080490  3.433391
H    0.250035  -4.472609  3.803681
H    0.053617  -2.603004  5.145798
H    1.644379  -2.971955  5.396104
O    0.644436  -0.107414  3.437901
H    1.208673  -1.719987  4.357090
Hg    0.924932  1.498937  -0.364238
25
Lattice="100 0 0 0 100 0 0 0 100" Properties=species:S:1:pos:R:3
N    0.505171  0.512717  0.318293
C    -0.245273  0.057678  1.520260
C    0.677801  -0.311870  2.711313
O    1.819021  0.288703  2.905364
H    0.871381  -0.263867  -0.242835
H    -0.067037  1.103822  -0.292817
H    -0.811801  0.935984  1.871787
C    -1.259022  -1.076970  1.219328
C    -0.648264  -2.458127  0.912824
C    -1.533020  -3.651070  1.329048
C    -1.929294  -3.756026  2.800596
N    -0.734842  -3.786870  3.739909
H    -1.906811  -0.746168  0.395907
H    -1.911559  -1.115942  2.100343
H    0.340665  -2.557126  1.387729
H    -0.463950  -2.562387  -0.165551
H    -1.034201  -4.581595  1.018322
H    -2.479345  -3.629338  0.767754
H    -2.494698  -4.678853  2.974935
H    -2.548650  -2.917899  3.141958
H    -1.033126  -3.968745  4.707834
H    -0.068014  -4.526986  3.483133
O    0.311530  -1.145649  3.541536
H    -0.238366  -2.868303  3.731319
Hg    2.368980  1.635630  1.283321
25
Lattice="100 0 0 0 100 0 0 0 100" Properties=species:S:1:pos:R:3
N    -0.679765  0.342709  -0.094083
C    -0.276156  -0.253664  1.209333
C    1.256417  -0.439764  1.338559
O    2.106180  0.296940  0.683219
H    -0.779496  -0.366226  -0.829647
H    -1.566342  0.852685  -0.028519
H    -0.535284  0.493788  1.977807
C    -1.066039  -1.577633  1.479525
C    -1.526342  -1.802566  2.935882
C    -0.460532  -2.044386  4.012798
C    0.314242  -3.356859  3.838617
N    1.754684  -3.193510  4.285440
H    -0.480673  -2.424900  1.096250
H    -1.982480  -1.541467  0.874584
H    -2.218911  -2.658997  2.907942
H    -2.142370  -0.948426  3.253643
H    -0.957843  -2.040280  4.992945
H    0.245242  -1.200156  4.031180
H    0.374651  -3.676020  2.792482
H    -0.115603  -4.177955  4.423283
H    1.819959  -2.887788  5.266050
H    2.285752  -4.071036  4.199889
O    1.701689  -1.274005  2.129062
H    2.204266  -2.477857  3.686772
Hg    1.177757  1.690373  -0.722011
25
Lattice="100 0 0 0 100 0 0 0 100" Properties=species:S:1:pos:R:3
N    -0.755326  0.580771  -0.103892
C    -0.675934  -0.009523  1.257234
C    0.475704  0.603938  2.101615
O    0.788227  1.864325  2.001212
H    -0.064495  0.185013  -0.751645
H    -1.684119  0.471507  -0.523039
H    -1.606097  0.285846  1.770631
C    -0.575282  -1.558559  1.231450
C    -1.183190  -2.202393  2.502493
C    -0.532102  -3.547696  2.906450
C    0.362841  -3.490569  4.139331
N    1.623904  -2.668617  3.927887
H    0.479579  -1.838058  1.099179
H    -1.109473  -1.935575  0.349058
H    -2.255448  -2.358866  2.330373
H    -1.122397  -1.501681  3.347708
H    0.008059  -4.002085  2.060872
H    -1.320830  -4.270992  3.156300
H    0.691927  -4.493578  4.436987
H    -0.156183  -3.034256  4.991651
H    2.246866  -3.114691  3.242101
H    1.408008  -1.702427  3.584767
O    1.079589  -0.083921  2.927003
H    2.156006  -2.578496  4.804065
Hg    -0.151837  2.851584  0.295206
25
Lattice="100 0 0 0 100 0 0 0 100" Properties=species:S:1:pos:R:3
N    -0.963107  0.652268  -0.128982
C    -0.488593  0.114011  1.176354
C    1.016377  0.370716  1.394186
O    1.606714  1.458415  0.958487
H    -0.724484  0.035822  -0.913407
H    -1.977703  0.792619  -0.140312
H    -0.997957  0.707816  1.953849
C    -0.882667  -1.379890  1.346997
C    -0.831193  -1.913211  2.804295
C    0.268418  -2.962588  3.037365
C    0.320209  -3.386100  4.500947
N    1.411119  -4.423470  4.736529
H    -0.253036  -1.992179  0.684623
H    -1.910935  -1.477027  0.975607
H    -1.809087  -2.352367  3.045227
H    -0.692942  -1.078882  3.507648
H    1.239674  -2.537777  2.738796
H    0.074727  -3.841400  2.401114
H    -0.615445  -3.848633  4.839850
H    0.554449  -2.546405  5.167282
H    2.339185  -4.056658  4.480331
H    1.453143  -4.709951  5.725293
O    1.704537  -0.406906  2.047604
H    1.251272  -5.272744  4.175781
Hg    0.378321  2.648518  -0.377466
25
Lattice="100 0 0 0 100 0 0 0 100" Properties=species:S:1:pos:R:3
N    0.257738  0.494739  0.212441
C    0.079814  0.086331  1.634737
C    1.206293  -0.849271  2.145184
O    2.415215  -0.801588  1.659873
H    -0.125770  -0.198203  -0.440854
H    -0.189169  1.394989  0.011175
H    0.187370  1.007429  2.231957
C    -1.341198  -0.501740  1.848940
C    -1.758091  -0.630032  3.338931
C    -2.130283  -2.072398  3.752826
C    -1.807188  -2.402555  5.207030
N    -0.333167  -2.762447  5.361271
H    -1.395036  -1.479236  1.346867
H    -2.047437  0.156574  1.326066
H    -2.615570  0.027209  3.530145
H    -0.951131  -0.245410  3.977411
H    -1.635375  -2.810433  3.101776
H    -3.206512  -2.234007  3.606673
H    -2.376268  -3.264533  5.572895
H    -1.999651  -1.556888  5.878278
H    -0.009119  -2.660831  6.331698
H    -0.167048  -3.739291  5.085061
O    0.994982  -1.622188  3.082436
H    0.262473  -2.181566  4.736637
Hg    2.611300  0.491935  -0.085446
25
Lattice="100 0 0 0 100 0 0 0 100" Properties=species:S:1:pos:R:3
N    1.796465  -0.252653  0.671455
C    0.524219  -0.148455  1.432584
C    0.668808  -0.519618  2.932620
O    1.781150  -0.325206  3.583029
H    2.001717  -1.209234  0.363443
H    1.806929  0.356680  -0.152369
H    0.261711  0.922550  1.439248
C    -0.645074  -0.928616  0.776852
C    -0.512174  -2.466818  0.770524
C    -1.859641  -3.215682  0.889550
C    -2.281491  -3.641751  2.293091
N    -2.617712  -2.486021  3.221858
H    -0.769241  -0.551022  -0.247475
H    -1.548320  -0.600647  1.306452
H    0.153761  -2.810045  1.579012
H    -0.034113  -2.783334  -0.165957
H    -1.795593  -4.155334  0.322797
H    -2.665749  -2.645606  0.400615
H    -1.489523  -4.209500  2.797892
H    -3.177119  -4.273039  2.250112
H    -3.406472  -1.932971  2.862141
H    -2.893500  -2.834235  4.150293
O    -0.303515  -0.946622  3.558184
H    -1.795505  -1.848818  3.357060
Hg    3.424674  0.322217  2.308624
25
Lattice="100 0 0 0 100 0 0 0 100" Properties=species:S:1:pos:R:3
N    -1.475383  1.161174  0.604027
C    -0.940546  0.119699  1.517107
C    0.465835  0.458225  2.045745
O    1.355465  1.054070  1.308174
H    -2.219438  0.805230  -0.005753
H    -1.828544  1.987954  1.098218
H    -1.581151  0.100575  2.419004
C    -0.960548  -1.261292  0.816960
C    -0.934307  -2.521162  1.707585
C    0.401378  -2.874290  2.411887
C    0.325017  -2.757600  3.941117
N    1.646498  -2.296943  4.526880
H    -0.143481  -1.309175  0.076826
H    -1.898760  -1.307535  0.241569
H    -1.211522  -3.353024  1.048358
H    -1.750512  -2.458661  2.443209
H    1.208530  -2.232670  2.029602
H    0.691653  -3.898568  2.146430
H    0.074080  -3.711103  4.419523
H    -0.403630  -2.005842  4.261364
H    1.836548  -1.336398  4.185978
H    1.618517  -2.272082  5.555611
O    0.780114  0.076736  3.176537
H    2.427393  -2.909098  4.254243
Hg    0.484795  1.866781  -0.541202
25
Lattice="100 0 0 0 100 0 0 0 100" Properties=species:S:1:pos:R:3
N    -0.781340  0.134297  -0.460314
C    -0.518419  0.009796  0.999838
C    0.719122  0.825156  1.432798
O    1.021829  1.979762  0.883333
H    -0.149239  -0.444917  -1.022637
H    -1.742251  -0.124616  -0.701270
H    -1.375723  0.485532  1.505442
C    -0.412790  -1.468025  1.465689
C    -0.748509  -1.636209  2.960698
C    -0.484465  -3.043347  3.531167
C    0.992001  -3.294085  3.828076
N    1.185133  -4.626534  4.543160
H    0.598192  -1.833208  1.232976
H    -1.119109  -2.066848  0.871897
H    -1.814309  -1.413020  3.111223
H    -0.189896  -0.896648  3.551484
H    -0.873679  -3.815681  2.847865
H    -1.056763  -3.134287  4.467887
H    1.410557  -2.529893  4.494857
H    1.615354  -3.343905  2.927361
H    0.845426  -5.416132  3.975330
H    2.177751  -4.802505  4.756024
O    1.439332  0.445555  2.348366
H    0.669993  -4.649413  5.435535
Hg    -0.160201  2.452170  -0.866789
25
Lattice="100 0 0 0 100 0 0 0 100" Properties=species:S:1:pos:R:3
N    -0.895278  0.747236  0.210302
C    -0.431704  -0.038083  1.384421
C    1.078085  0.152785  1.681087
O    1.708798  1.247473  1.374020
H    -0.720808  0.265037  -0.678710
H    -1.894691  0.968730  0.258979
H    -0.943949  0.398000  2.258352
C    -0.817868  -1.549523  1.258866
C    -1.441955  -2.165647  2.531259
C    -0.623952  -2.261952  3.829934
C    0.337516  -3.434245  4.009044
N    1.552980  -3.384610  3.087572
H    0.053161  -2.109719  0.894130
H    -1.580489  -1.636360  0.472645
H    -1.805105  -3.167287  2.248832
H    -2.354266  -1.594822  2.760973
H    -1.344163  -2.378336  4.654072
H    -0.096056  -1.322110  4.054985
H    -0.149846  -4.402249  3.840976
H    0.734226  -3.429060  5.030472
H    2.377235  -3.808233  3.532461
H    1.390419  -3.897649  2.213579
O    1.699554  -0.726557  2.281962
H    1.773751  -2.394031  2.834491
Hg    0.512404  2.669210  0.226297
25
Lattice="100 0 0 0 100 0 0 0 100" Properties=species:S:1:pos:R:3
N    -1.034800  0.802024  -0.002852
C    -0.688143  -0.047884  1.172527
C    0.724133  0.252131  1.726211
O    1.276811  1.426735  1.618432
H    -0.683069  0.404736  -0.881799
H    -2.047146  0.928510  -0.101846
H    -1.375181  0.255188  1.980462
C    -0.945124  -1.546737  0.816955
C    -1.211166  -2.535601  1.977378
C    0.026564  -3.184091  2.634289
C    0.287118  -2.732195  4.075830
N    1.777418  -2.664164  4.356331
H    -0.124214  -1.912901  0.182052
H    -1.848715  -1.552244  0.191395
H    -1.823559  -3.334661  1.539209
H    -1.860243  -2.066982  2.733036
H    0.910968  -2.970148  2.016592
H    -0.090530  -4.276548  2.618659
H    -0.148391  -3.412652  4.816476
H    -0.087689  -1.722173  4.271246
H    2.245779  -3.560225  4.163176
H    2.191726  -1.937900  3.747105
O    1.331673  -0.612597  2.360594
H    1.974772  -2.417662  5.335983
Hg    0.171006  2.822041  0.346559
25
Lattice="100 0 0 0 100 0 0 0 100" Properties=species:S:1:pos:R:3
N    -0.689538  0.544725  -0.264684
C    -0.677958  0.018801  1.128859
C    0.018061  0.989031  2.104548
O    -0.059109  2.291763  1.966625
H    0.208981  0.404756  -0.739284
H    -1.415794  0.103593  -0.836463
H    -1.731607  -0.007441  1.454046
C    -0.098712  -1.423641  1.176887
C    -0.377437  -2.218883  2.484337
C    0.889553  -2.465939  3.317999
C    0.671562  -3.054745  4.705143
N    0.229295  -4.518684  4.674103
H    0.983143  -1.377674  0.981688
H    -0.543475  -1.964665  0.331765
H    -0.846639  -3.171668  2.194173
H    -1.119577  -1.687720  3.098941
H    1.389693  -1.501879  3.494933
H    1.611399  -3.081857  2.756581
H    -0.100057  -2.519062  5.272523
H    1.599254  -3.044049  5.289167
H    0.923024  -5.106942  4.190595
H    0.119995  -4.893589  5.627520
O    0.613511  0.576755  3.094106
H    -0.671297  -4.640877  4.191940
Hg    -0.920271  2.934890  0.084953
25
Lattice="100 0 0 0 100 0 0 0 100" Properties=species:S:1:pos:R:3
N    1.200052  0.123638  1.127508
C    0.440912  -0.589346  2.124581
C    1.252303  -1.200603  3.338355
O    2.401130  -1.585999  3.217687
H    -2.769210  -0.359022  -1.948012
H    1.487769  1.035017  1.517919
H    -0.220878  0.171556  2.585701
C    -0.358708  -1.754947  1.493806
C    -1.341781  -1.369543  0.372294
C    -2.594829  -0.612060  0.847676
C    -3.791453  -0.671122  -0.097616
N    -3.553026  0.051132  -1.421880
H    -0.896026  -2.299667  2.285102
H    0.369561  -2.473986  1.085598
H    -1.651080  -2.313728  -0.102791
H    -0.793923  -0.793948  -0.390528
H    -2.367976  0.438464  1.092284
H    -2.965817  -1.061063  1.782709
H    -4.674630  -0.194268  0.343622
H    -4.052363  -1.703128  -0.364627
H    -4.387136  -0.002643  -2.024972
H    -3.344673  1.049290  -1.276811
O    0.622266  -1.357943  4.488347
H    -0.277134  -0.978705  4.490185
Hg    3.157907  -0.804533  0.934947
25
Lattice="100 0 0 0 100 0 0 0 100" Properties=species:S:1:pos:R:3
N    0.776871  1.297153  2.257046
C    0.032971  0.312779  3.022603
C    0.865074  -0.439141  4.101954
O    2.046085  -0.223718  4.321852
H    1.160622  -1.610004  -1.721336
H    0.207118  2.152310  2.185168
H    -0.824760  0.755850  3.558200
C    -0.523656  -0.732717  1.981067
C    0.524420  -1.627850  1.306657
C    -0.101526  -2.764569  0.470655
C    -0.651472  -2.405143  -0.908021
N    0.451812  -2.316677  -1.960524
H    -1.103478  -0.158082  1.245551
H    -1.262124  -1.353426  2.515381
H    1.153359  -2.105304  2.072160
H    1.211548  -1.010078  0.706871
H    -0.938571  -3.210436  1.028515
H    0.624096  -3.586989  0.365668
H    -1.173415  -1.440719  -0.934803
H    -1.339699  -3.175273  -1.275454
H    0.069828  -2.071061  -2.885615
H    0.939150  -3.219396  -2.060411
O    0.237335  -1.370547  4.806097
H    -0.721278  -1.410237  4.628678
Hg    2.513217  2.005831  3.307173
25
Lattice="100 0 0 0 100 0 0 0 100" Properties=species:S:1:pos:R:3
N    0.777218  -0.568233  0.042348
C    0.100935  -0.265571  1.376182
C    1.275379  0.084838  2.366227
O    0.925149  0.317705  3.557304
H    0.779370  -1.575211  -0.167318
H    0.350204  -0.073989  -0.750499
H    -0.460766  0.670152  1.240427
C    -0.804753  -1.390678  1.860407
C    -2.063832  -1.589405  0.987928
C    -3.011405  -2.605011  1.639838
C    -4.320999  -2.803137  0.770134
N    -5.215784  -3.723040  1.362616
H    -1.097318  -1.124568  2.886133
H    -0.229971  -2.327687  1.940473
H    -1.795104  -1.937360  -0.023173
H    -2.578979  -0.623620  0.867391
H    -3.316200  -2.264480  2.639003
H    -2.525585  -3.583971  1.755389
H    -4.019249  -3.173852  -0.220733
H    -4.817103  -1.828411  0.664400
H    -5.925501  -3.423976  2.026378
H    -5.121144  -4.725432  1.220977
O    2.418757  0.135678  1.873058
H    1.772224  -0.262697  0.164118
Hg    3.052319  0.820447  4.398547
25
Lattice="100 0 0 0 100 0 0 0 100" Properties=species:S:1:pos:R:3
N    1.367639  -0.575866  0.489673
C    1.099047  -0.697533  1.982517
C    1.741791  -2.065777  2.398142
O    1.513485  -2.447307  3.590786
H    0.536377  -0.803825  -0.072677
H    1.696019  0.358152  0.213725
H    1.707449  0.076248  2.474670
C    -0.383443  -0.522676  2.318843
C    -0.633776  -0.419884  3.826361
C    -2.094082  -0.406507  4.270608
C    -2.848554  0.938610  3.867822
N    -4.164087  0.982288  4.368065
H    -0.962856  -1.353709  1.884293
H    -0.721692  0.403369  1.819669
H    -0.093717  0.445190  4.241691
H    -0.182028  -1.310380  4.309564
H    -2.141656  -0.482975  5.363988
H    -2.652441  -1.256095  3.853131
H    -2.875675  0.980698  2.765563
H    -2.278621  1.790891  4.258134
H    -4.384215  1.450408  5.243420
H    -4.910784  0.432247  3.950893
O    2.448975  -2.627320  1.541610
H    2.101504  -1.297775  0.285846
Hg    2.856780  -4.388832  3.551674
25
Lattice="100 0 0 0 100 0 0 0 100" Properties=species:S:1:pos:R:3
N    0.102043  0.633843  0.566690
C    0.069908  0.196157  2.026819
C    1.575047  0.001260  2.425697
O    1.787701  -0.088075  3.670929
H    -0.673054  0.236120  0.020901
H    0.074404  1.656791  0.461295
H    -0.342645  1.023335  2.617769
C    -0.733747  -1.091531  2.223992
C    -2.254281  -0.911381  2.038810
C    -2.998418  -2.217116  2.368146
C    -4.535418  -2.107582  2.194298
N    -5.194806  -1.352891  3.199405
H    -0.527814  -1.426387  3.250371
H    -0.343589  -1.878160  1.558121
H    -2.497728  -0.616707  1.003223
H    -2.616192  -0.101349  2.690850
H    -2.773169  -2.534014  3.397826
H    -2.657631  -3.029134  1.710628
H    -4.901995  -3.161834  2.225375
H    -4.813458  -1.715374  1.207457
H    -6.006675  -0.784993  2.971251
H    -5.101965  -1.612944  4.179269
O    2.400887  -0.054031  1.495659
H    1.020344  0.305188  0.191850
Hg    4.089237  -0.402651  3.569597
25
Lattice="100 0 0 0 100 0 0 0 100" Properties=species:S:1:pos:R:3
N    1.307748  -0.427181  0.445840
C    0.640997  -0.339178  1.810848
C    1.547980  -1.216360  2.767335
O    1.099246  -1.426433  3.931165
H    0.843470  -1.114916  -0.163429
H    1.332147  0.474674  -0.047017
H    0.781465  0.694467  2.161742
C    -0.831693  -0.713909  1.761145
C    -1.564939  -0.465813  3.075873
C    -3.064458  -0.783749  3.039003
C    -3.891430  0.254042  2.234128
N    -3.655235  0.229501  0.826155
H    -0.945502  -1.764377  1.445571
H    -1.323868  -0.100216  0.969531
H    -1.403017  0.569210  3.415777
H    -1.115545  -1.107881  3.858128
H    -3.462112  -0.774181  4.061798
H    -3.244614  -1.795567  2.644896
H    -3.731993  1.272691  2.609973
H    -4.955181  -0.003763  2.442211
H    -3.770336  1.095023  0.302328
H    -3.942400  -0.601007  0.309645
O    2.643016  -1.571683  2.291275
H    2.280462  -0.769339  0.627364
Hg    2.993411  -2.617798  4.722188
25
Lattice="100 0 0 0 100 0 0 0 100" Properties=species:S:1:pos:R:3
N    -0.199634  0.708659  0.350091
C    -0.161454  0.115395  1.755398
C    1.339477  0.172740  2.188350
O    1.604949  -0.387165  3.293638
H    -0.271651  -0.019324  -0.373613
H    -0.968278  1.376152  0.212456
H    -0.687705  0.828258  2.407797
C    -0.792096  -1.275095  1.842123
C    -2.302699  -1.272217  1.568475
C    -2.975504  -2.656331  1.580632
C    -3.134157  -3.255366  3.033810
N    -3.869537  -4.465319  3.029914
H    -0.571536  -1.634463  2.857661
H    -0.267123  -1.961275  1.156463
H    -2.514006  -0.858743  0.566016
H    -2.808813  -0.600874  2.280254
H    -2.418336  -3.376415  0.964622
H    -3.979907  -2.568425  1.146816
H    -3.657539  -2.518848  3.658816
H    -2.132897  -3.446158  3.450054
H    -3.433700  -5.354618  2.799431
H    -4.879969  -4.472659  3.144148
O    2.121246  0.789192  1.436066
H    0.722491  1.188915  0.227617
Hg    3.870476  0.186036  3.351393
25
Lattice="100 0 0 0 100 0 0 0 100" Properties=species:S:1:pos:R:3
N    0.380016  -0.122437  0.283796
C    -0.027804  0.276311  1.696664
C    1.206659  1.012126  2.306322
O    1.099322  1.316528  3.532541
H    0.690814  -1.102452  0.239807
H    -0.382393  0.002880  -0.394776
H    -0.792924  1.058449  1.583761
C    -0.604123  -0.885334  2.506265
C    0.362640  -2.034569  2.848487
C    -0.352506  -3.106955  3.681417
C    0.613879  -4.294427  4.062842
N    -0.025251  -5.298094  4.831731
H    -1.482279  -1.270886  1.963474
H    -0.996065  -0.441969  3.432260
H    1.224707  -1.639481  3.407870
H    0.767315  -2.504312  1.934469
H    -1.205773  -3.526352  3.130161
H    -0.742568  -2.672253  4.612291
H    1.454095  -3.880558  4.640066
H    0.993754  -4.743311  3.133117
H    -0.509254  -6.078324  4.395039
H    -0.078366  -5.241073  5.845448
O    2.148538  1.282605  1.533180
H    1.194797  0.475512  0.027625
Hg    3.070289  2.563243  3.660456
25
Lattice="100 0 0 0 100 0 0 0 100" Properties=species:S:1:pos:R:3
N    0.090876  0.678947  0.260105
C    0.325515  0.379825  1.738231
C    1.863539  0.092208  1.847505
O    2.284656  -0.085177  3.032001
H    -0.621829  0.066529  -0.157013
H    -0.176367  1.654303  0.079935
H    0.127417  1.301323  2.300324
C    -0.519379  -0.792963  2.231460
C    -2.041878  -0.532538  2.347620
C    -2.443916  0.148234  3.659407
C    -4.020256  0.223724  3.791046
N    -4.440108  0.790462  5.017511
H    -0.113232  -1.088688  3.208895
H    -0.346393  -1.656304  1.568162
H    -2.534544  -1.512772  2.278327
H    -2.421477  0.045404  1.487660
H    -2.047297  1.170696  3.740307
H    -2.063858  -0.422475  4.518005
H    -4.421204  -0.795445  3.708137
H    -4.400545  0.835014  2.957641
H    -4.503736  1.796404  5.148861
H    -4.650093  0.212646  5.827148
O    2.515181  0.069975  0.788455
H    1.020079  0.494967  -0.195974
Hg    4.520995  -0.455641  2.568753
25
Lattice="100 0 0 0 100 0 0 0 100" Properties=species:S:1:pos:R:3
N    0.664416  -0.113362  0.425698
C    -0.016258  -0.090264  1.708141
C    0.803191  0.396357  2.966943
O    2.022859  0.330000  3.033033
H    -0.104995  -1.646588  -1.021561
H    0.653100  0.838204  0.027179
H    -0.823117  0.663536  1.613186
C    -0.590449  -1.490771  2.023660
C    -1.809236  -1.826025  1.129411
C    -1.831847  -3.239768  0.528746
C    -0.671409  -3.592744  -0.395933
N    -0.454669  -2.524713  -1.461348
H    -0.868785  -1.569171  3.082829
H    0.230855  -2.212542  1.887218
H    -1.890268  -1.079604  0.321844
H    -2.731120  -1.698283  1.711036
H    -2.781249  -3.374989  -0.011572
H    -1.838482  -3.999846  1.324042
H    -0.855542  -4.536022  -0.922870
H    0.287892  -3.681844  0.128634
H    0.230298  -2.832477  -2.164520
H    -1.329600  -2.312753  -1.961877
O    0.124821  0.825307  4.006939
H    -0.839845  0.878243  3.857390
Hg    2.831562  -0.260136  0.813043
25
Lattice="100 0 0 0 100 0 0 0 100" Properties=species:S:1:pos:R:3
N    -0.605721  -0.083840  -0.018536
C    -0.035090  -0.342052  1.288182
C    1.537360  -0.471183  1.375060
O    2.225961  -0.821848  0.427553
H    -2.448684  -0.674801  -0.253644
H    -0.489140  0.918431  -0.237898
H    -0.250049  0.559597  1.896219
C    -0.638609  -1.623272  1.923968
C    -1.823394  -1.368742  2.875039
C    -3.095789  -0.705352  2.324489
C    -3.811419  -1.457593  1.197146
N    -3.481744  -0.866315  -0.166197
H    0.127422  -2.168018  2.493281
H    -0.914992  -2.299066  1.098538
H    -1.476573  -0.768320  3.730114
H    -2.094262  -2.344216  3.307361
H    -2.913613  0.339728  2.019407
H    -3.800600  -0.619626  3.162806
H    -4.901327  -1.404339  1.293867
H    -3.531537  -2.517546  1.156454
H    -3.786316  -1.484159  -0.930202
H    -3.970030  0.030389  -0.293508
O    2.103714  -0.258112  2.540686
H    1.485314  0.046815  3.233636
Hg    0.792497  -0.900441  -1.540096
25
Lattice="100 0 0 0 100 0 0 0 100" Properties=species:S:1:pos:R:3
N    0.248240  0.394408  0.478437
C    -0.009434  -0.164663  1.873965
C    1.333263  0.024925  2.654496
O    1.370073  -0.503373  3.805038
H    0.470659  -0.349128  -0.197230
H    -0.543807  0.936297  0.110944
H    -0.727928  0.519461  2.350740
C    -0.551677  -1.593772  1.861780
C    -1.938086  -1.702294  1.204840
C    -2.724765  -2.980778  1.545171
C    -2.139621  -4.284429  0.875124
N    -2.965196  -5.412520  1.105902
H    -0.607830  -1.898067  2.916903
H    0.185084  -2.262876  1.388440
H    -1.870363  -1.597307  0.109284
H    -2.568337  -0.866292  1.554560
H    -3.759867  -2.860497  1.199234
H    -2.762850  -3.137713  2.632349
H    -1.138721  -4.486785  1.281664
H    -2.068786  -4.108431  -0.208997
H    -3.773499  -5.605289  0.519475
H    -2.861876  -5.989373  1.936657
O    2.217270  0.706474  2.096927
H    1.094907  1.000476  0.565529
Hg    3.485585  0.285665  4.398499
25
Lattice="100 0 0 0 100 0 0 0 100" Properties=species:S:1:pos:R:3
N    -1.488267  0.442672  0.076172
C    -0.779535  0.167625  1.398552
C    0.688079  0.667186  1.194786
O    1.472656  0.481671  2.172406
H    -1.610198  -0.415359  -0.479057
H    -2.411965  0.876476  0.200963
H    -1.223448  0.847951  2.140533
C    -0.959893  -1.292972  1.832633
C    -0.459335  -1.577965  3.258775
C    -1.076195  -2.812690  3.937280
C    -0.607776  -4.181400  3.297757
N    -1.092753  -5.296596  4.021204
H    -0.474267  -1.954446  1.097429
H    -2.043556  -1.499493  1.789509
H    -0.718348  -0.723803  3.907041
H    0.636088  -1.647930  3.271939
H    -2.174964  -2.776048  3.915622
H    -0.772604  -2.821364  4.992085
H    0.492425  -4.195811  3.303668
H    -0.974265  -4.242184  2.263115
H    -2.003327  -5.705300  3.827380
H    -0.609912  -5.641586  4.847411
O    0.940552  1.242678  0.115630
H    -0.856233  1.080332  -0.460492
Hg    3.318195  1.593486  1.220801
25
Lattice="100 0 0 0 100 0 0 0 100" Properties=species:S:1:pos:R:3
N    -0.120047  0.669074  0.188774
C    -0.013927  0.045328  1.577287
C    1.513177  0.021661  1.909605
O    1.826324  -0.562316  2.988996
H    -0.249608  -0.045364  -0.540952
H    -0.886563  1.348832  0.110775
H    -0.462809  0.766289  2.276800
C    -0.703408  -1.315877  1.669741
C    -2.227600  -1.248678  1.483092
C    -2.926829  -2.625895  1.552354
C    -3.114223  -3.201931  2.966129
N    -4.106533  -2.535249  3.738116
H    -0.444237  -1.716549  2.659467
H    -0.250582  -2.004917  0.936774
H    -2.474494  -0.825696  0.495352
H    -2.668121  -0.568268  2.229063
H    -2.369671  -3.365131  0.959668
H    -3.912752  -2.543927  1.071298
H    -2.183373  -3.250563  3.550482
H    -3.415944  -4.270780  2.828505
H    -5.013642  -2.321886  3.326638
H    -4.091241  -2.592346  4.753745
O    2.276825  0.603399  1.110458
H    0.797029  1.136413  0.011182
Hg    4.114293  -0.106077  2.856752
25
Lattice="100 0 0 0 100 0 0 0 100" Properties=species:S:1:pos:R:3
N    0.758589  -0.654538  0.102217
C    0.332410  -0.057506  1.438988
C    1.658503  0.131750  2.239359
O    1.545217  0.829555  3.296092
H    0.128035  -1.403802  -0.211781
H    0.820474  0.047620  -0.646485
H    -0.097199  0.932775  1.245213
C    -0.644013  -0.979061  2.181266
C    -2.062441  -1.083186  1.584250
C    -2.948729  0.145526  1.846082
C    -4.398605  -0.036286  1.344016
N    -5.165943  -0.963385  2.103247
H    -0.704419  -0.606931  3.213584
H    -0.194636  -1.983104  2.250774
H    -2.531124  -1.970958  2.032858
H    -2.030549  -1.295857  0.500698
H    -2.553608  1.044154  1.350040
H    -2.965929  0.373822  2.923321
H    -4.439338  -0.326466  0.284837
H    -4.880126  0.970094  1.399026
H    -5.226898  -0.874574  3.115768
H    -5.909703  -1.500431  1.663746
O    2.683281  -0.415363  1.791750
H    1.720832  -1.034085  0.260451
Hg    3.738951  0.712468  3.999881
25
Lattice="100 0 0 0 100 0 0 0 100" Properties=species:S:1:pos:R:3
N    0.641030  -0.411590  -0.007290
C    0.047519  -0.194677  1.379808
C    1.265202  0.042988  2.331160
O    0.990950  0.080971  3.566724
H    0.071508  0.013160  -0.750650
H    0.756248  -1.411720  -0.220855
H    -0.474269  0.772842  1.338340
C    -0.930171  -1.292617  1.800927
C    -0.338841  -2.700047  1.975974
C    -1.268424  -3.708443  2.666276
C    -2.541641  -4.088948  1.815383
N    -3.350891  -5.065574  2.444194
H    -1.755753  -1.296258  1.069968
H    -1.365694  -0.950857  2.750965
H    0.559781  -2.639216  2.612281
H    -0.006901  -3.123266  1.011801
H    -1.600013  -3.319492  3.639575
H    -0.714520  -4.636697  2.856056
H    -2.217369  -4.468824  0.837409
H    -3.141655  -3.173419  1.672545
H    -3.970812  -4.827884  3.214373
H    -3.285084  -6.050597  2.202041
O    2.376236  0.224967  1.790120
H    1.593013  0.013087  0.006875
Hg    3.145893  0.684177  4.270356
25
Lattice="100 0 0 0 100 0 0 0 100" Properties=species:S:1:pos:R:3
N    1.161048  0.995323  2.073470
C    -0.110243  0.211835  2.377327
C    0.281225  -0.848677  3.453142
O    -0.614470  -1.697630  3.732724
H    1.644474  0.627726  1.242020
H    0.978087  1.995876  1.921525
H    -0.778839  0.911400  2.900262
C    -0.801078  -0.317312  1.118013
C    -0.041992  -1.396704  0.330928
C    -0.667078  -1.761693  -1.024107
C    -2.046989  -2.522501  -0.897395
N    -2.556625  -2.937270  -2.151671
H    -1.022053  0.547325  0.470304
H    -1.774295  -0.698441  1.457451
H    0.073210  -2.301106  0.947882
H    0.984873  -1.063077  0.093553
H    0.020755  -2.418804  -1.571473
H    -0.823189  -0.865648  -1.641639
H    -2.780588  -1.853592  -0.423380
H    -1.890458  -3.406952  -0.262494
H    -2.298179  -3.831108  -2.561855
H    -3.123827  -2.321270  -2.728346
O    1.410669  -0.731867  3.977549
H    1.799545  0.864213  2.885862
Hg    0.595917  -2.689365  5.497570
25
Lattice="100 0 0 0 100 0 0 0 100" Properties=species:S:1:pos:R:3
N    0.611946  -0.534885  -0.037646
C    0.247567  -0.376796  1.432490
C    1.397188  -1.101258  2.210340
O    1.241831  -1.194528  3.470078
H    0.047424  -1.264101  -0.495481
H    0.508928  0.334782  -0.575410
H    0.346927  0.692790  1.667546
C    -1.167831  -0.892554  1.717944
C    -1.695353  -0.551351  3.122465
C    -2.310385  0.839634  3.305345
C    -3.813642  0.944582  2.834514
N    -4.751178  0.371898  3.723297
H    -1.180797  -1.983672  1.570993
H    -1.836866  -0.469696  0.948493
H    -0.855503  -0.639906  3.837207
H    -2.409545  -1.328042  3.426015
H    -1.755882  1.614878  2.755983
H    -2.274422  1.131150  4.363034
H    -3.947123  0.509401  1.836919
H    -3.998084  2.036646  2.767934
H    -5.387839  -0.364607  3.434475
H    -4.937389  0.797014  4.628614
O    2.370801  -1.490961  1.538095
H    1.610828  -0.852862  -0.045174
Hg    3.288991  -2.239755  3.943252
25
Lattice="100 0 0 0 100 0 0 0 100" Properties=species:S:1:pos:R:3
N    0.369852  -0.754821  0.378111
C    0.519117  -0.081328  1.665439
C    1.977246  0.095908  2.217124
O    2.972486  -0.379769  1.686145
H    -0.958847  -2.410042  0.471915
H    0.020806  -0.065329  -0.303073
H    0.133456  0.950235  1.587468
C    -0.310602  -0.886388  2.715285
C    0.218136  -2.304716  3.025172
C    -0.869061  -3.395630  3.080291
C    -1.148802  -4.110115  1.764618
N    -1.647588  -3.173589  0.666796
H    -1.342312  -0.900072  2.337313
H    -0.376252  -0.293639  3.640302
H    0.741069  -2.281941  3.989153
H    0.985994  -2.603621  2.293285
H    -1.801917  -2.996964  3.509397
H    -0.553977  -4.189848  3.772150
H    -1.918046  -4.882850  1.881386
H    -0.245294  -4.585022  1.360902
H    -1.814102  -3.691047  -0.207208
H    -2.541819  -2.738655  0.932270
O    2.116069  0.776491  3.334219
H    1.286308  1.170977  3.666899
Hg    2.331732  -1.134964  -0.521993
25
Lattice="100 0 0 0 100 0 0 0 100" Properties=species:S:1:pos:R:3
N    -1.080466  0.029204  0.291090
C    0.127353  0.190210  1.082615
C    1.506120  -0.058127  0.351414
O    1.605828  -0.154601  -0.865269
H    -1.329035  -0.974099  0.299313
H    -2.614271  1.043520  1.193778
H    0.198082  1.260308  1.353150
C    0.027215  -0.696414  2.364632
C    -1.314633  -0.624443  3.111206
C    -1.723585  0.765967  3.661209
C    -3.133041  1.198444  3.278747
N    -3.204129  1.646544  1.819094
H    0.823998  -0.383827  3.059986
H    0.235985  -1.743115  2.096163
H    -1.247648  -1.333982  3.946023
H    -2.112859  -1.034774  2.472328
H    -1.007133  1.554821  3.377792
H    -1.692305  0.751451  4.758621
H    -3.485339  2.046600  3.876934
H    -3.854090  0.379227  3.388634
H    -2.857480  2.610159  1.723878
H    -4.172521  1.640486  1.471311
O    2.598590  -0.093864  1.080417
H    2.433679  -0.039350  2.041423
Hg    -0.586378  0.171382  -1.841521
25
Lattice="100 0 0 0 100 0 0 0 100" Properties=species:S:1:pos:R:3
N    0.547449  -1.501814  -0.259846
C    0.110684  -0.458923  0.763660
C    1.391746  0.328269  1.177129
O    1.255292  1.136802  2.137043
H    0.788028  -2.394889  0.194024
H    -0.181252  -1.685850  -0.962378
H    -0.501468  0.268059  0.209287
C    -0.704997  -1.063849  1.910501
C    0.048103  -2.013310  2.850018
C    -0.833237  -2.747187  3.878804
C    -1.495455  -1.845087  4.944492
N    -2.656335  -1.150090  4.491854
H    -1.575624  -1.573862  1.464279
H    -1.108342  -0.208563  2.472040
H    0.845388  -1.466431  3.375807
H    0.554540  -2.812057  2.277487
H    -0.202871  -3.466972  4.416573
H    -1.607485  -3.343531  3.371093
H    -0.788910  -1.121604  5.374288
H    -1.781539  -2.523929  5.783642
H    -3.434156  -1.684042  4.107211
H    -2.923385  -0.275302  4.938707
O    2.419859  0.130741  0.488024
H    1.409261  -1.153262  -0.722602
Hg    3.469453  1.974175  1.920662
25
Lattice="100 0 0 0 100 0 0 0 100" Properties=species:S:1:pos:R:3
N    1.473257  0.682525  0.628965
C    0.229892  0.238930  1.390458
C    0.675538  0.007209  2.866973
O    -0.189027  -0.513158  3.627380
H    1.949295  -0.117480  0.188007
H    1.254324  1.368745  -0.105592
H    -0.427921  1.119903  1.431891
C    -0.496929  -0.917803  0.701888
C    0.240997  -2.266311  0.670132
C    -0.400736  -3.303398  -0.275769
C    -1.747552  -3.886619  0.185597
N    -1.640267  -4.794842  1.277334
H    -0.735841  -0.589167  -0.323733
H    -1.462124  -1.013760  1.217375
H    0.311808  -2.678185  1.688301
H    1.280272  -2.138027  0.319917
H    0.307679  -4.131243  -0.427455
H    -0.554283  -2.860084  -1.270056
H    -2.176832  -4.424834  -0.696319
H    -2.499215  -3.122290  0.432924
H    -2.454284  -4.996948  1.853564
H    -0.927608  -5.522662  1.261590
O    1.819901  0.409395  3.181440
H    2.135323  1.093147  1.316976
Hg    1.143133  -0.250955  5.567842
25
Lattice="100 0 0 0 100 0 0 0 100" Properties=species:S:1:pos:R:3
N    1.175472  -0.876596  0.353386
C    0.478454  -0.693844  1.695394
C    1.582001  -1.018856  2.761040
O    1.323752  -0.592118  3.929940
H    0.534422  -1.215627  -0.375627
H    1.616500  -0.009044  0.018622
H    0.194645  0.361426  1.790746
C    -0.728299  -1.623043  1.853374
C    -2.040417  -1.182913  1.158590
C    -2.125121  -1.393924  -0.356068
C    -3.614710  -1.192735  -0.853826
N    -3.777878  -1.383509  -2.248232
H    -0.937042  -1.664229  2.931170
H    -0.447711  -2.648988  1.563721
H    -2.256325  -0.133843  1.412451
H    -2.833705  -1.773770  1.640087
H    -1.817411  -2.413245  -0.635169
H    -1.507025  -0.676296  -0.921265
H    -3.928188  -0.173663  -0.585277
H    -4.239547  -1.918244  -0.312331
H    -4.001619  -2.295202  -2.637380
H    -3.745721  -0.606699  -2.902076
O    2.573170  -1.661039  2.376124
H    1.940903  -1.566986  0.519148
Hg    3.173656  -1.393498  5.031843
25
Lattice="100 0 0 0 100 0 0 0 100" Properties=species:S:1:pos:R:3
N    -0.687191  0.509263  0.334971
C    -0.353829  0.441797  1.823284
C    1.178090  0.749774  1.896968
O    1.668470  0.718281  3.072498
H    -0.927311  -0.413738  -0.047913
H    -1.451234  1.160293  0.118866
H    -0.861320  1.289036  2.306491
C    -0.740089  -0.884129  2.488398
C    -2.225618  -1.079362  2.835278
C    -3.184562  -1.370193  1.667998
C    -4.613430  -1.706814  2.156677
N    -4.703103  -2.938227  2.865560
H    -0.169490  -0.913133  3.427433
H    -0.355379  -1.723867  1.884366
H    -2.584043  -0.209561  3.408417
H    -2.271848  -1.931121  3.531099
H    -2.808805  -2.206810  1.055636
H    -3.295554  -0.504513  0.995696
H    -5.265737  -1.751850  1.252734
H    -5.023216  -0.905972  2.786868
H    -4.370096  -3.803452  2.444841
H    -5.368570  -3.047813  3.627019
O    1.766026  1.017630  0.834915
H    0.198168  0.839063  -0.124372
Hg    3.826158  1.309074  2.607182
25
Lattice="100 0 0 0 100 0 0 0 100" Properties=species:S:1:pos:R:3
N    0.239709  1.008540  0.222914
C    -0.132541  0.534457  1.626600
C    1.047165  -0.381587  2.077224
O    1.061688  -0.617768  3.330022
H    0.693743  1.932151  0.239106
H    -0.574931  1.068924  -0.400317
H    -0.143223  1.420891  2.271745
C    -1.496998  -0.164732  1.700923
C    -1.662520  -1.580879  1.119883
C    -1.658910  -1.700735  -0.411618
C    -2.087056  -3.112442  -0.894929
N    -3.462690  -3.403706  -0.682234
H    -2.248303  0.519917  1.272536
H    -1.725131  -0.211692  2.776072
H    -2.628443  -1.950640  1.494194
H    -0.904594  -2.254081  1.551425
H    -0.656673  -1.531027  -0.834643
H    -2.335668  -0.956451  -0.863541
H    -1.480368  -3.898138  -0.426246
H    -1.864444  -3.153216  -1.986474
H    -4.186259  -2.806617  -1.077503
H    -3.760741  -4.339012  -0.416967
O    1.833779  -0.786933  1.207033
H    0.934214  0.324552  -0.146405
Hg    2.958568  -1.866112  3.514234
25
Lattice="100 0 0 0 100 0 0 0 100" Properties=species:S:1:pos:R:3
N    -0.353258  0.967651  1.085196
C    -0.689167  0.085368  2.285473
C    0.678032  -0.184086  2.988709
O    0.555923  -0.649993  4.170473
H    -0.911948  0.733457  0.255597
H    -0.497332  1.965512  1.291905
H    -1.309370  0.684765  2.962280
C    -1.436042  -1.201832  1.916183
C    -0.679126  -2.343172  1.205640
C    -0.355872  -2.125774  -0.277344
C    0.099436  -3.485005  -0.944410
N    0.372026  -3.372217  -2.329874
H    -2.338396  -0.922256  1.347717
H    -1.805886  -1.592475  2.875725
H    -1.326846  -3.227040  1.298908
H    0.237623  -2.591709  1.762763
H    0.460619  -1.403479  -0.431241
H    -1.241529  -1.768970  -0.825261
H    -0.722326  -4.204041  -0.793000
H    0.996900  -3.847495  -0.426070
H    1.320609  -3.299178  -2.686344
H    -0.370224  -3.423793  -3.022784
O    1.716001  0.063398  2.357542
H    0.663425  0.828629  0.896952
Hg    2.717613  -0.794280  4.854482
25
Lattice="100 0 0 0 100 0 0 0 100" Properties=species:S:1:pos:R:3
N    -0.316434  0.266743  -0.103107
C    -0.004939  -0.042068  1.262958
C    1.578913  -0.173023  1.347361
O    2.157189  -0.514944  2.387242
H    -0.715229  -0.490388  -0.656797
H    -0.805486  1.144763  -0.265357
H    -0.211595  0.838228  1.894350
C    -0.697711  -1.291375  1.854129
C    -0.438824  -1.475586  3.343197
C    -0.899857  -2.792971  3.960483
C    -2.514820  -2.876923  4.013422
N    -2.933480  -4.032003  4.680118
H    -0.401531  -2.186399  1.284163
H    -1.773978  -1.136086  1.670248
H    -0.823789  -0.616097  3.912847
H    0.662428  -1.471157  3.526960
H    -0.543923  -2.876701  4.994318
H    -0.539753  -3.665095  3.398628
H    -2.854028  -2.898160  2.964912
H    -2.886773  -1.984020  4.529150
H    -3.168446  -4.021256  5.670969
H    -2.907549  -4.946639  4.232816
O    2.202453  0.147427  0.258615
H    1.456740  0.366661  -0.398623
Hg    4.673533  -0.429859  2.379728
25
Lattice="100 0 0 0 100 0 0 0 100" Properties=species:S:1:pos:R:3
N    -0.608081  -0.040207  -0.249348
C    -0.301788  -0.225725  1.133951
C    1.305357  -0.100810  1.264216
O    1.897484  -0.302857  2.325241
H    -0.838235  -0.877362  -0.782861
H    -1.221954  0.738409  -0.479355
H    -0.647489  0.650067  1.707549
C    -0.791222  -1.529482  1.789865
C    -0.519019  -1.626144  3.278193
C    -1.033229  -2.918137  3.933749
C    -2.589818  -2.919249  4.065771
N    -3.293975  -3.023254  2.844132
H    -0.387601  -2.403024  1.252967
H    -1.891964  -1.555469  1.623006
H    -0.908985  -0.742688  3.806581
H    0.576599  -1.618911  3.466673
H    -0.635338  -3.011725  4.951680
H    -0.704161  -3.807671  3.376898
H    -2.951859  -2.052833  4.631804
H    -2.784872  -3.828329  4.685700
H    -3.190919  -3.863194  2.275706
H    -4.175061  -2.527369  2.721900
O    1.891150  0.277155  0.173100
H    1.144103  0.346202  -0.510088
Hg    4.386445  0.109896  2.381443
25
Lattice="100 0 0 0 100 0 0 0 100" Properties=species:S:1:pos:R:3
N    0.302550  0.340176  0.042309
C    0.339424  -0.355149  1.319705
C    1.757147  -0.941291  1.650877
O    2.646012  -1.099611  0.827246
H    -0.355676  -0.061417  -0.627061
H    0.144084  1.346403  0.118572
H    0.155430  0.391126  2.111591
C    -0.693152  -1.518239  1.400653
C    -2.135590  -1.028199  1.637821
C    -3.087741  -2.219903  1.768283
C    -4.590111  -1.728079  1.973832
N    -5.491584  -2.805546  2.090101
H    -0.398495  -2.203877  2.207945
H    -0.622876  -2.109497  0.473565
H    -2.455654  -0.374176  0.811055
H    -2.172768  -0.418781  2.553958
H    -2.826484  -2.844322  2.633526
H    -3.057983  -2.856583  0.873099
H    -4.865111  -1.113577  1.104981
H    -4.620466  -1.120232  2.889477
H    -5.677237  -3.252429  2.985020
H    -5.926973  -3.228470  1.273883
O    1.977907  -1.303900  2.898705
H    1.244556  -1.094716  3.509343
Hg    2.451175  0.106525  -1.284643
25
Lattice="100 0 0 0 100 0 0 0 100" Properties=species:S:1:pos:R:3
N    -0.886339  -0.120129  0.083957
C    -0.257367  0.122026  1.321250
C    1.344501  -0.142622  1.234777
O    2.079489  0.819102  1.355581
H    -0.840385  0.587445  -0.645707
H    -1.003467  -1.070985  -0.257807
H    -0.307089  1.192438  1.551888
C    -0.810375  -0.718124  2.479475
C    -2.207523  -0.229514  2.951616
C    -3.344389  -0.524494  1.989055
C    -4.768230  -0.218830  2.714693
N    -5.876011  -0.533564  1.921470
H    -0.125086  -0.657178  3.337137
H    -0.860546  -1.781765  2.188668
H    -2.164889  0.844875  3.185293
H    -2.374775  -0.741466  3.912284
H    -3.359157  -1.578770  1.679642
H    -3.330936  0.110264  1.093351
H    -4.765813  0.850435  2.965253
H    -4.778506  -0.833882  3.625138
H    -6.283726  -1.465314  1.921350
H    -6.287465  0.141215  1.281357
O    1.807777  -1.354681  1.011382
H    1.121465  -2.049649  0.986685
Hg    4.647039  0.675594  1.189159
25
Lattice="100 0 0 0 100 0 0 0 100" Properties=species:S:1:pos:R:3
N    0.565843  -0.076097  0.181684
C    0.377219  0.014520  1.633961
C    1.705957  0.368834  2.363156
O    2.815649  0.053521  1.951022
H    0.069519  -0.866618  -0.236132
H    0.302036  0.779243  -0.315727
H    -0.319382  0.848035  1.832648
C    -0.197040  -1.321308  2.184492
C    -0.642570  -1.299840  3.660191
C    -1.364749  -2.605323  4.018754
C    -1.784544  -2.617402  5.550272
N    -2.443227  -3.810921  5.918013
H    0.547921  -2.117082  2.028548
H    -1.067357  -1.561230  1.554070
H    -1.321634  -0.449137  3.833806
H    0.227370  -1.170979  4.321284
H    -0.719216  -3.475798  3.836911
H    -2.277565  -2.731430  3.420655
H    -2.454058  -1.762360  5.723920
H    -0.870679  -2.506915  6.151871
H    -1.929068  -4.627415  6.240303
H    -3.450148  -3.918170  5.819841
O    1.616163  0.994401  3.521517
H    0.705885  1.273056  3.741091
Hg    2.931784  -0.533991  -0.417062
25
Lattice="100 0 0 0 100 0 0 0 100" Properties=species:S:1:pos:R:3
N    0.651473  0.082346  0.721975
C    -0.130612  0.188774  1.892779
C    0.698725  -0.483664  3.134129
O    0.217737  -0.522244  4.256787
H    0.418616  -0.635281  0.040128
H    1.026410  0.933452  0.310347
H    -0.172660  1.240032  2.218702
C    -1.552754  -0.403090  1.861946
C    -1.739501  -1.803347  1.290444
C    -3.197338  -2.292928  1.317669
C    -4.125868  -1.506328  0.353557
N    -4.347216  -0.154506  0.738153
H    -2.146981  0.313110  1.251735
H    -1.944982  -0.356107  2.888074
H    -1.165489  -2.531017  1.892348
H    -1.358059  -1.881082  0.259599
H    -3.603599  -2.249875  2.339458
H    -3.239748  -3.344521  1.006703
H    -5.096097  -2.057201  0.374651
H    -3.763937  -1.534712  -0.681801
H    -4.483611  0.559665  0.024341
H    -4.803399  0.041002  1.628950
O    1.893497  -0.905562  2.839868
H    2.041489  -0.735264  1.869744
Hg    1.554389  -1.332427  6.230331
25
Lattice="100 0 0 0 100 0 0 0 100" Properties=species:S:1:pos:R:3
N    0.804767  -0.540479  0.024298
C    0.974275  -0.502911  1.424546
C    2.086798  -1.570049  1.926368
O    3.098679  -1.127036  2.436373
H    0.345347  -1.332900  -0.418794
H    1.474807  -0.058218  -0.571137
H    1.421303  0.457066  1.707605
C    -0.319888  -0.756418  2.211606
C    -1.309770  0.437301  2.101186
C    -1.931945  0.612072  0.731292
C    -3.041520  1.798965  0.660016
N    -4.267683  1.455182  1.240629
H    -0.077817  -0.908819  3.272742
H    -0.806850  -1.682356  1.860079
H    -0.801874  1.361212  2.416559
H    -2.080856  0.234043  2.859401
H    -2.413487  -0.307141  0.369833
H    -1.197216  0.940437  -0.022581
H    -3.180361  2.005680  -0.408022
H    -2.599541  2.667582  1.168261
H    -4.456105  1.590900  2.230389
H    -5.013112  1.032438  0.692826
O    1.895576  -2.862646  1.761209
H    1.024604  -3.097228  1.386174
Hg    5.057727  -2.598809  3.246857
25
Lattice="100 0 0 0 100 0 0 0 100" Properties=species:S:1:pos:R:3
N    1.136835  -1.077264  0.538377
C    0.686949  -0.519950  1.752354
C    1.500425  -1.128009  3.015768
O    2.261316  -0.383245  3.604546
H    0.931028  -2.046790  0.308714
H    1.981926  -0.712584  0.104602
H    0.951815  0.543230  1.784485
C    -0.815921  -0.722311  2.005359
C    -1.691895  0.169552  1.089360
C    -1.643929  -0.182689  -0.382819
C    -2.876068  0.460347  -1.231385
N    -2.901514  1.857190  -1.283317
H    -1.050191  -0.478465  3.051325
H    -1.081443  -1.783837  1.857430
H    -1.439128  1.229326  1.247040
H    -2.716076  0.042353  1.477957
H    -1.756009  -1.263464  -0.553748
H    -0.732425  0.163719  -0.886930
H    -3.794559  0.079627  -0.764570
H    -2.750609  0.043597  -2.240464
H    -2.419095  2.370682  -2.016638
H    -3.458066  2.409630  -0.636839
O    1.354789  -2.392016  3.355159
H    0.670218  -2.868825  2.846275
Hg    3.737505  -1.139779  5.581977
25
Lattice="100 0 0 0 100 0 0 0 100" Properties=species:S:1:pos:R:3
N    0.223096  -0.265111  -0.521082
C    -0.148572  -0.106329  0.844119
C    1.153050  0.332405  1.670038
O    1.103663  0.472520  2.891025
H    -0.168927  0.387366  -1.196079
H    0.312124  -1.209657  -0.887262
H    -0.787852  0.785620  0.948071
C    -0.852503  -1.298147  1.526327
C    -0.129927  -2.648029  1.482753
C    -0.784182  -3.764846  2.304558
C    -2.199629  -4.202892  1.716419
N    -2.773942  -5.271213  2.426583
H    -1.833567  -1.371242  1.029962
H    -1.033178  -1.003976  2.571092
H    0.882655  -2.538911  1.912544
H    0.011197  -2.999529  0.448235
H    -0.925574  -3.459721  3.350697
H    -0.146505  -4.657743  2.294958
H    -2.075720  -4.484471  0.663645
H    -2.855723  -3.316459  1.802004
H    -3.181006  -5.140718  3.350875
H    -2.749018  -6.225682  2.073344
O    2.220514  0.569991  0.965218
H    1.981988  0.374208  0.014159
Hg    2.985013  1.484429  4.140980
25
Lattice="100 0 0 0 100 0 0 0 100" Properties=species:S:1:pos:R:3
N    0.303576  -0.417817  0.032327
C    -0.103512  -0.215296  1.380197
C    1.169897  0.201546  2.249236
O    1.054798  0.425040  3.453169
H    0.309821  -1.366504  -0.333548
H    0.011798  0.269835  -0.658731
H    -0.726002  0.692074  1.446782
C    -0.858673  -1.385330  2.048214
C    -0.100403  -2.710330  2.190150
C    -0.973757  -3.937007  2.472675
C    -1.729868  -3.840177  3.871963
N    -2.505934  -4.979289  4.146465
H    -1.773773  -1.529992  1.454046
H    -1.163377  -1.015913  3.041559
H    0.690118  -2.625656  2.951445
H    0.415345  -2.962028  1.245315
H    -0.352649  -4.840955  2.507955
H    -1.728194  -4.075071  1.685525
H    -2.393468  -2.957753  3.799307
H    -0.990881  -3.695141  4.669071
H    -2.190707  -5.702173  4.790129
H    -3.378173  -5.161709  3.653223
O    2.292897  0.329804  1.602843
H    2.106739  0.098742  0.650150
Hg    2.923553  1.452117  4.740948
25
Lattice="100 0 0 0 100 0 0 0 100" Properties=species:S:1:pos:R:3
N    0.529412  0.386814  0.117707
C    0.165231  -0.037975  1.463911
C    1.415824  -0.332968  2.358547
O    2.525192  -0.608844  1.921115
H    0.018662  -0.103372  -0.618349
H    0.460488  1.395488  -0.034232
H    -0.347224  0.805974  1.959550
C    -0.730712  -1.305329  1.459709
C    -2.204042  -1.006756  1.121629
C    -3.034626  -2.298267  1.107840
C    -4.522118  -2.056942  0.717144
N    -5.311593  -1.457278  1.728985
H    -0.672592  -1.791737  2.444000
H    -0.299089  -2.029100  0.749413
H    -2.277259  -0.507747  0.140814
H    -2.623052  -0.303074  1.858488
H    -3.000983  -2.797570  2.087757
H    -2.625101  -3.012112  0.379342
H    -4.921193  -3.076241  0.497095
H    -4.615964  -1.476075  -0.208879
H    -6.022361  -0.767622  1.497122
H    -5.408802  -1.903204  2.639438
O    1.237128  -0.322939  3.663131
H    0.342533  -0.041467  3.937797
Hg    2.918305  -0.185101  -0.434947
25
Lattice="100 0 0 0 100 0 0 0 100" Properties=species:S:1:pos:R:3
N    0.405976  -0.031068  -0.002743
C    0.194717  0.032173  1.448323
C    1.547163  0.140620  2.207755
O    2.586471  -0.382264  1.819379
H    -0.286040  -0.615864  -0.478070
H    0.426525  0.889135  -0.452551
H    -0.370707  0.954754  1.673083
C    -0.588309  -1.217068  1.929412
C    -1.025057  -1.209316  3.404684
C    -1.902972  -2.435019  3.720256
C    -2.281623  -2.545871  5.214301
N    -3.256692  -1.611483  5.651628
H    0.020891  -2.111878  1.724038
H    -1.484152  -1.284327  1.291730
H    -1.589497  -0.289387  3.630575
H    -0.144313  -1.222490  4.064916
H    -1.367728  -3.358425  3.457588
H    -2.820457  -2.423976  3.112040
H    -1.406175  -2.489096  5.875982
H    -2.687812  -3.580621  5.344513
H    -3.264637  -1.285648  6.615889
H    -4.134108  -1.507002  5.144529
O    1.553740  0.776089  3.362691
H    0.704323  1.214564  3.565101
Hg    2.581687  -1.084913  -0.514040
25
Lattice="100 0 0 0 100 0 0 0 100" Properties=species:S:1:pos:R:3
N    1.214054  0.569916  0.299103
C    0.611554  0.132652  1.510379
C    1.759268  -0.394411  2.490358
O    1.467881  -0.853942  3.594790
H    1.105542  -0.011361  -0.528080
H    1.199934  1.566288  0.093363
H    0.233048  1.005987  2.067150
C    -0.531111  -0.901247  1.394241
C    -0.229581  -2.206285  0.648993
C    -1.472708  -3.121354  0.668974
C    -1.256214  -4.469174  -0.056797
N    -1.236617  -4.387239  -1.469394
H    -1.368183  -0.375979  0.910824
H    -0.848338  -1.122593  2.425403
H    0.619099  -2.732286  1.115506
H    0.049764  -2.016037  -0.400340
H    -2.337529  -2.604531  0.225212
H    -1.752521  -3.354507  1.705507
H    -2.126280  -5.107326  0.249364
H    -0.361902  -5.005829  0.288188
H    -0.669601  -5.024073  -2.025944
H    -1.969944  -3.887695  -1.971165
O    2.985148  -0.255135  2.076363
H    2.935678  0.146099  1.163655
Hg    3.174547  -1.313180  5.303755
25
Lattice="100 0 0 0 100 0 0 0 100" Properties=species:S:1:pos:R:3
N    0.282844  0.418377  0.159786
C    0.210907  0.010048  1.559873
C    1.610446  -0.328881  2.143768
O    2.656235  -0.251976  1.508795
H    0.128860  -0.349184  -0.498537
H    -0.356670  1.183972  -0.064195
H    -0.138182  0.885856  2.130190
C    -0.810239  -1.164157  1.797022
C    -0.391816  -2.546812  1.288531
C    -1.454991  -3.586236  1.678083
C    -1.054877  -5.034450  1.166290
N    -2.008182  -6.016280  1.511701
H    -1.761046  -0.848383  1.343645
H    -1.016018  -1.201744  2.879747
H    0.581580  -2.837928  1.713488
H    -0.270466  -2.544823  0.192884
H    -2.434141  -3.330818  1.249756
H    -1.569976  -3.638212  2.769716
H    -0.083912  -5.297725  1.608481
H    -0.966463  -4.983350  0.069859
H    -2.832840  -6.184984  0.940123
H    -1.934664  -6.554648  2.371770
O    1.668798  -0.715140  3.404762
H    0.804197  -0.705635  3.858522
Hg    2.567125  1.123483  -0.514185
25
Lattice="100 0 0 0 100 0 0 0 100" Properties=species:S:1:pos:R:3
N    0.116375  -0.019421  -0.102380
C    0.117395  -0.137160  1.352417
C    1.538142  -0.461928  1.924218
O    2.445239  -0.966002  1.273940
H    -0.627562  -0.553826  -0.553697
H    0.091996  0.945432  -0.439807
H    -0.136125  0.852824  1.771378
C    -0.867920  -1.221880  1.864210
C    -2.344299  -0.776397  1.857772
C    -3.237871  -1.873727  2.453056
C    -4.739780  -1.454676  2.574825
N    -5.453677  -1.429423  1.351722
H    -0.580565  -1.503790  2.887561
H    -0.726680  -2.133833  1.261153
H    -2.677657  -0.532137  0.837033
H    -2.447051  0.144757  2.452161
H    -2.910754  -2.121658  3.472772
H    -3.169092  -2.802091  1.866352
H    -4.846223  -0.487756  3.080488
H    -5.186771  -2.228913  3.239467
H    -5.593345  -2.284962  0.817854
H    -6.069396  -0.654825  1.117720
O    1.745094  -0.208798  3.199436
H    0.998233  0.240050  3.642089
Hg    2.179977  -1.019921  -1.129687
25
Lattice="100 0 0 0 100 0 0 0 100" Properties=species:S:1:pos:R:3
N    0.272875  0.842452  0.510656
C    0.111818  0.466271  1.918359
C    1.494452  0.248964  2.599322
O    2.467745  -0.212261  2.012318
H    0.383092  1.851047  0.369736
H    -0.492832  0.508820  -0.079823
H    -0.376120  1.305803  2.447277
C    -0.751489  -0.816323  2.050521
C    -1.161849  -1.152643  3.493225
C    -2.271953  -2.204604  3.632947
C    -1.781330  -3.685747  3.340933
N    -2.778804  -4.644302  3.629076
H    -0.210286  -1.652533  1.580714
H    -1.661510  -0.640518  1.454857
H    -1.563042  -0.241532  3.971972
H    -0.288942  -1.458310  4.090162
H    -3.120064  -1.987226  2.968685
H    -2.650374  -2.184150  4.662884
H    -0.903403  -3.877766  3.975240
H    -1.503292  -3.766235  2.280193
H    -3.482698  -4.909332  2.944106
H    -2.894339  -5.024263  4.566104
O    1.598754  0.512417  3.886108
H    0.801517  0.934116  4.262572
Hg    2.334283  -0.161879  -0.428882
25
Lattice="100 0 0 0 100 0 0 0 100" Properties=species:S:1:pos:R:3
N    0.276808  0.183124  0.217994
C    0.335650  -0.173559  1.636518
C    1.685239  -0.860526  1.999087
O    2.350089  -1.520077  1.206233
H    -0.667511  0.126597  -0.170187
H    0.665323  1.107399  0.011045
H    0.292511  0.756561  2.232193
C    -0.820682  -1.119646  2.042179
C    -2.198648  -0.433315  2.042793
C    -3.390018  -1.349207  2.344518
C    -3.468573  -1.813186  3.861804
N    -4.637933  -2.553283  4.146587
H    -0.594370  -1.519478  3.041215
H    -0.817199  -1.987711  1.362125
H    -2.406475  0.001434  1.048617
H    -2.190882  0.420945  2.738308
H    -3.378138  -2.247700  1.711627
H    -4.319131  -0.806545  2.128632
H    -3.454276  -0.907465  4.486095
H    -2.591833  -2.438283  4.085884
H    -4.679261  -3.561506  4.019428
H    -5.506124  -2.094178  4.412565
O    2.094856  -0.781369  3.247975
H    1.552832  -0.186789  3.803062
Hg    1.672353  -1.383303  -1.117412
25
Lattice="100 0 0 0 100 0 0 0 100" Properties=species:S:1:pos:R:3
N    -0.054294  0.404793  0.276423
C    -0.107207  0.018247  1.684256
C    1.296244  0.071761  2.368400
O    2.359948  -0.002957  1.764832
H    -0.589210  -0.212846  -0.336335
H    -0.335881  1.372928  0.104159
H    -0.721250  0.765395  2.219924
C    -0.702189  -1.402451  1.884484
C    -2.233332  -1.421387  1.746727
C    -2.917383  -2.717738  2.202039
C    -2.743563  -3.925380  1.188185
N    -3.504528  -5.053248  1.571411
H    -0.424894  -1.760861  2.886574
H    -0.206715  -2.085743  1.176195
H    -2.542750  -1.170641  0.718438
H    -2.656540  -0.621906  2.379122
H    -3.993349  -2.530294  2.312359
H    -2.541879  -3.044456  3.181976
H    -1.681285  -4.206306  1.146554
H    -3.081237  -3.584720  0.198450
H    -3.146917  -5.742526  2.228578
H    -4.479001  -5.153957  1.296543
O    1.324058  0.152122  3.682370
H    0.443920  0.267580  4.091614
Hg    2.276219  0.267384  -0.642734
25
Lattice="100 0 0 0 100 0 0 0 100" Properties=species:S:1:pos:R:3
N    -0.232615  0.715945  0.737146
C    0.041047  0.256419  2.093492
C    1.576609  0.168733  2.399036
O    2.443284  0.041053  1.543400
H    -0.970582  0.191171  0.266158
H    -0.408679  1.720039  0.657624
H    -0.340360  1.015780  2.799062
C    -0.585449  -1.126029  2.381926
C    -2.058796  -1.096028  2.858593
C    -3.095559  -0.691843  1.813266
C    -4.570358  -0.970794  2.374377
N    -5.594484  -0.669126  1.456440
H    -0.000350  -1.632905  3.162237
H    -0.475091  -1.755559  1.484202
H    -2.145810  -0.451634  3.747146
H    -2.270569  -2.117329  3.209364
H    -2.985445  -1.276001  0.887066
H    -3.060010  0.379265  1.564576
H    -4.693183  -0.364990  3.283064
H    -4.610409  -2.040020  2.628116
H    -5.942595  -1.363065  0.799927
H    -6.048686  0.240139  1.438599
O    1.938745  0.188754  3.663400
H    1.200963  0.334108  4.288092
Hg    1.764088  0.330997  -0.758610
25
Lattice="100 0 0 0 100 0 0 0 100" Properties=species:S:1:pos:R:3
N    0.127825  0.419131  0.241741
C    0.030865  0.257745  1.696111
C    1.441033  0.338730  2.349022
O    2.452510  -0.108322  1.816612
H    -0.634508  -0.042468  -0.260506
H    0.178149  1.397207  -0.058585
H    -0.560767  1.098001  2.103093
C    -0.646922  -1.091098  2.047875
C    -0.854458  -1.342798  3.550063
C    -1.524990  -2.677276  3.906696
C    -3.079297  -2.716543  3.590525
N    -3.694997  -3.903837  4.047186
H    -0.045847  -1.907008  1.613728
H    -1.616624  -1.091019  1.525154
H    -1.422488  -0.511751  4.000052
H    0.121116  -1.364232  4.062303
H    -1.412900  -2.851773  4.984149
H    -1.044149  -3.518288  3.387730
H    -3.218630  -2.641262  2.501342
H    -3.546556  -1.854777  4.088237
H    -4.080599  -3.975413  4.986181
H    -3.695189  -4.756213  3.492018
O    1.540458  0.855064  3.556431
H    0.702869  1.235456  3.886827
Hg    2.234492  -0.616435  -0.560008
25
Lattice="100 0 0 0 100 0 0 0 100" Properties=species:S:1:pos:R:3
N    1.173908  0.304905  0.684106
C    0.524508  -0.049149  1.946553
C    1.554079  -0.366159  3.067582
O    2.770933  -0.315866  2.922087
H    1.253018  -0.482433  0.035395
H    0.712157  1.082602  0.207028
H    -0.010355  0.849666  2.293568
C    -0.517760  -1.210136  1.782829
C    0.045001  -2.608128  1.504560
C    -1.104135  -3.627093  1.375442
C    -0.624604  -5.064519  1.037460
N    0.016164  -5.740620  2.107831
H    -1.204369  -0.897871  0.982263
H    -1.141180  -1.227510  2.691913
H    0.727695  -2.923225  2.309296
H    0.633503  -2.616789  0.571670
H    -1.792847  -3.326301  0.573425
H    -1.698816  -3.655824  2.301201
H    0.026906  -5.086453  0.154804
H    -1.552763  -5.620166  0.760143
H    -0.467194  -5.876817  2.994115
H    0.804623  -6.360335  1.936577
O    1.079505  -0.704832  4.250918
H    0.104504  -0.678475  4.303156
Hg    3.547166  0.927133  0.975920
25
Lattice="100 0 0 0 100 0 0 0 100" Properties=species:S:1:pos:R:3
N    0.249708  -0.387195  0.245412
C    0.653794  -0.191063  1.638488
C    2.162787  -0.520811  1.844663
O    2.785930  -1.324953  1.158094
H    -0.722525  -0.689033  0.150207
H    0.406375  0.430124  -0.350473
H    0.541968  0.879457  1.887310
C    -0.163482  -1.082884  2.601647
C    -1.650170  -0.705408  2.794061
C    -1.882751  0.457643  3.763638
C    -3.430122  0.662191  4.029412
N    -3.702724  1.694583  4.958333
H    0.338097  -1.100929  3.580112
H    -0.102750  -2.118318  2.227054
H    -2.150442  -1.604814  3.181114
H    -2.135477  -0.496612  1.825711
H    -1.479049  1.407818  3.383810
H    -1.403646  0.252898  4.731607
H    -3.826981  -0.287768  4.418179
H    -3.916367  0.899811  3.072167
H    -3.877115  2.651498  4.662161
H    -3.740534  1.514780  5.958828
O    2.782960  0.052993  2.853549
H    2.238773  0.712466  3.326745
Hg    1.617502  -2.203688  -0.762985
25
Lattice="100 0 0 0 100 0 0 0 100" Properties=species:S:1:pos:R:3
N    0.852491  -0.492139  0.551998
C    0.670647  -0.720421  1.982580
C    1.786569  -1.637511  2.591121
O    2.459209  -2.430268  1.943443
H    1.329609  0.382401  0.320715
H    -0.008182  -0.576163  0.009483
H    0.789884  0.246348  2.502351
C    -0.703343  -1.350787  2.304043
C    -1.877304  -0.346182  2.427217
C    -2.305709  0.338530  1.135220
C    -3.606499  1.259064  1.304127
N    -4.804954  0.546126  1.505058
H    -0.635500  -1.898625  3.254285
H    -0.922997  -2.117885  1.543635
H    -1.631391  0.408725  3.190194
H    -2.715148  -0.929590  2.834898
H    -2.522760  -0.389611  0.338686
H    -1.547825  1.047641  0.763900
H    -3.678570  1.839821  0.372951
H    -3.426242  1.934857  2.151330
H    -5.366092  0.222709  0.721168
H    -5.190926  0.387582  2.431598
O    1.970979  -1.573824  3.892086
H    1.432602  -0.891184  4.339083
Hg    2.317667  -2.268640  -0.460891
25
Lattice="100 0 0 0 100 0 0 0 100" Properties=species:S:1:pos:R:3
N    0.416278  0.250408  0.113878
C    -0.221181  -0.004881  1.406619
C    0.695565  0.427849  2.588617
O    1.922275  0.443200  2.530576
H    0.266672  1.198513  -0.242070
H    0.142543  -0.423804  -0.604700
H    -1.126783  0.623897  1.479694
C    -0.561233  -1.503433  1.588917
C    -1.695639  -2.060037  0.704441
C    -3.109504  -1.652178  1.148157
C    -4.219909  -2.320584  0.307899
N    -4.380860  -3.712020  0.551017
H    -0.803988  -1.681712  2.646770
H    0.360765  -2.078761  1.401553
H    -1.611134  -3.156243  0.733207
H    -1.543545  -1.788553  -0.354469
H    -3.261216  -0.565789  1.063218
H    -3.261996  -1.904933  2.209564
H    -4.081272  -2.161921  -0.771061
H    -5.172278  -1.793746  0.564573
H    -4.469939  -4.065177  1.502343
H    -4.729094  -4.327508  -0.180973
O    0.121105  0.731706  3.732158
H    -0.855397  0.743345  3.692507
Hg    2.875424  0.033836  0.356456
25
Lattice="100 0 0 0 100 0 0 0 100" Properties=species:S:1:pos:R:3
N    0.564673  0.608817  1.024044
C    -0.126077  0.098722  2.211934
C    0.848327  -0.193540  3.392182
O    2.062210  -0.312162  3.277101
H    0.364459  0.074713  0.175994
H    0.370348  1.596284  0.842799
H    -0.793957  0.898375  2.572800
C    -0.972476  -1.173291  1.908137
C    -0.176978  -2.447709  1.594727
C    -1.020516  -3.642014  1.124777
C    -1.907924  -4.270463  2.274046
N    -2.608977  -5.423928  1.855644
H    -1.646409  -0.915313  1.076650
H    -1.628909  -1.336801  2.776941
H    0.437108  -2.742595  2.460620
H    0.538598  -2.256934  0.776863
H    -0.352490  -4.433999  0.763207
H    -1.678383  -3.359835  0.290404
H    -2.640242  -3.504901  2.587300
H    -1.260177  -4.530430  3.121225
H    -2.276729  -6.360185  2.074092
H    -3.439192  -5.362099  1.270576
O    0.309420  -0.373515  4.583059
H    -0.648647  -0.184330  4.615741
Hg    3.046326  0.535921  1.215251
25
Lattice="100 0 0 0 100 0 0 0 100" Properties=species:S:1:pos:R:3
N    -0.497236  0.610482  0.571639
C    -0.277510  0.394989  1.997078
C    1.219158  0.603662  2.416553
O    2.168757  0.529874  1.647437
H    -1.053672  -0.119792  0.125284
H    -0.870055  1.532388  0.334313
H    -0.832884  1.171539  2.551840
C    -0.710061  -1.021693  2.444261
C    -2.215112  -1.174672  2.767194
C    -3.170048  -1.035183  1.588490
C    -4.635232  -1.604106  1.898054
N    -5.343828  -0.916876  2.903715
H    -0.145428  -1.308939  3.342232
H    -0.400563  -1.739569  1.667468
H    -2.497079  -0.474948  3.569459
H    -2.312499  -2.182279  3.201483
H    -2.836343  -1.631530  0.723927
H    -3.305437  0.007866  1.266034
H    -4.518054  -2.658739  2.181114
H    -5.179270  -1.531848  0.943894
H    -5.931526  -0.116848  2.683971
H    -5.417523  -1.281255  3.849402
O    1.457599  0.830709  3.690480
H    0.652670  0.916898  4.238249
Hg    1.667137  0.481462  -0.717284
25
Lattice="100 0 0 0 100 0 0 0 100" Properties=species:S:1:pos:R:3
N    0.463190  -0.806441  -0.394694
C    0.165010  -0.399727  0.982566
C    1.356095  -0.733998  1.920614
O    2.056506  -1.732724  1.789518
H    1.033579  -0.130461  -0.911639
H    -0.380108  -1.014950  -0.936022
H    0.032452  0.697305  1.000500
C    -1.111433  -1.126639  1.477270
C    -1.633717  -0.805022  2.889012
C    -2.258234  0.588979  3.057391
C    -2.916430  0.742027  4.451532
N    -3.585512  1.980418  4.631343
H    -0.917329  -2.210066  1.421312
H    -1.903351  -0.910868  0.742205
H    -0.849757  -0.973004  3.643736
H    -2.401617  -1.562807  3.103086
H    -3.019128  0.753986  2.278432
H    -1.518709  1.399250  2.949663
H    -2.195193  0.605969  5.269158
H    -3.654896  -0.090510  4.558012
H    -4.245429  2.329522  3.938942
H    -3.594395  2.446889  5.535594
O    1.574753  0.060090  2.950297
H    1.020054  0.863772  2.932895
Hg    1.786311  -2.889762  -0.340629
25
Lattice="100 0 0 0 100 0 0 0 100" Properties=species:S:1:pos:R:3
N    -0.441691  -0.855791  -0.257277
C    0.197980  -0.448693  0.998899
C    1.648704  0.039413  0.738820
O    2.385005  -0.460185  -0.106200
H    -1.179698  -1.551079  -0.116879
H    -0.819406  -0.073697  -0.800820
H    -0.366027  0.406031  1.413597
C    0.214604  -1.641432  1.988861
C    0.801575  -1.416183  3.393926
C    -0.052430  -0.539686  4.326548
C    0.525184  -0.457942  5.758586
N    0.407880  -1.662176  6.503988
H    0.777154  -2.460340  1.510531
H    -0.826914  -1.988532  2.082974
H    1.829035  -1.024959  3.330622
H    0.903572  -2.412804  3.847764
H    -1.084399  -0.921884  4.374190
H    -0.134109  0.496609  3.963280
H    -0.041237  0.350192  6.283920
H    1.576172  -0.136753  5.766811
H    1.102176  -1.907129  7.206799
H    -0.488356  -2.139978  6.582143
O    2.132929  0.987464  1.516368
H    1.458399  1.377917  2.105148
Hg    1.253989  -1.920849  -1.696700
25
Lattice="100 0 0 0 100 0 0 0 100" Properties=species:S:1:pos:R:3
N    2.872445  0.615194  1.770064
C    1.779125  0.296438  2.694662
C    2.305635  -0.248465  4.055795
O    3.409245  -0.761521  4.215439
H    3.150464  1.599517  1.806487
H    2.663178  0.371184  0.799856
H    1.259588  1.240024  2.936848
C    0.747599  -0.696901  2.093436
C    1.268314  -2.107445  1.770844
C    0.174184  -3.141461  1.462677
C    -0.588250  -2.886839  0.097264
N    -1.518082  -3.909569  -0.201773
H    0.327110  -0.207845  1.201235
H    -0.086705  -0.772733  2.807221
H    1.813751  -2.512081  2.639668
H    1.993180  -2.082322  0.940767
H    -0.570596  -3.173889  2.270409
H    0.630933  -4.137372  1.400370
H    0.161811  -2.837487  -0.705876
H    -1.126574  -1.929636  0.165787
H    -2.469737  -3.889862  0.157298
H    -1.245902  -4.743483  -0.717273
O    1.484689  -0.201911  5.083987
H    0.651465  0.277495  4.905944
Hg    4.958324  -0.581805  2.361658
25
Lattice="100 0 0 0 100 0 0 0 100" Properties=species:S:1:pos:R:3
N    0.466985  0.738392  -0.126341
C    0.898686  0.282921  1.202147
C    2.373825  -0.211560  1.168496
O    3.157498  0.020112  0.252169
H    0.046058  -0.012277  -0.683113
H    -0.188767  1.522537  -0.082847
H    0.919776  1.173693  1.851447
C    -0.102967  -0.775818  1.778008
C    -0.533508  -0.592305  3.256426
C    0.467474  -1.029882  4.319895
C    -0.191063  -1.199258  5.760600
N    -0.614964  0.006389  6.360931
H    0.277366  -1.792491  1.595201
H    -1.026508  -0.696658  1.186408
H    -1.445402  -1.201701  3.355963
H    -0.848591  0.447816  3.433406
H    1.298717  -0.315665  4.448330
H    0.877650  -2.030853  4.099408
H    0.599069  -1.666187  6.375333
H    -1.036376  -1.892205  5.676481
H    -1.598814  0.200354  6.524059
H    0.045703  0.615663  6.836701
O    2.821862  -0.886313  2.205020
H    2.139262  -1.046139  2.891463
Hg    2.359955  1.436693  -1.533813
25
Lattice="100 0 0 0 100 0 0 0 100" Properties=species:S:1:pos:R:3
N    0.292388  -0.014711  0.222852
C    0.123914  -0.059553  1.678968
C    1.507088  -0.042662  2.397487
O    2.512719  -0.575846  1.937367
H    -0.449069  -0.509019  -0.278800
H    0.367891  0.936253  -0.150453
H    -0.400536  0.861224  1.992750
C    -0.680609  -1.315526  2.103360
C    -0.954554  -1.444785  3.607716
C    -1.828948  -2.652537  4.007194
C    -3.337344  -2.492080  3.731991
N    -3.724365  -2.657609  2.369607
H    -0.146960  -2.210832  1.743225
H    -1.639280  -1.272829  1.557204
H    -1.421714  -0.521672  3.989724
H    -0.007168  -1.566757  4.155242
H    -1.722118  -2.803168  5.089123
H    -1.455725  -3.576273  3.538125
H    -3.729945  -1.535073  4.103780
H    -3.842239  -3.278068  4.348178
H    -3.478021  -3.524074  1.892441
H    -4.591829  -2.232043  2.046511
O    1.583305  0.521401  3.583107
H    0.756118  0.961253  3.862108
Hg    2.394386  -1.157470  -0.408728
25
Lattice="100 0 0 0 100 0 0 0 100" Properties=species:S:1:pos:R:3
N    0.967105  0.268667  0.600023
C    0.802147  -0.378395  1.911998
C    2.063661  -1.213792  2.282850
O    3.131178  -1.163661  1.678094
H    0.558504  -0.282408  -0.161776
H    0.567932  1.209825  0.571646
H    0.774284  0.427437  2.663118
C    -0.524479  -1.201176  1.931966
C    -1.181879  -1.569942  3.289409
C    -1.690967  -0.395168  4.123344
C    -2.573165  -0.911756  5.335954
N    -3.095157  0.135278  6.132138
H    -0.375416  -2.128690  1.357259
H    -1.262441  -0.606041  1.375575
H    -0.553028  -2.237085  3.908535
H    -2.028103  -2.217899  3.012151
H    -2.321105  0.267133  3.513123
H    -0.874093  0.210706  4.541518
H    -1.941605  -1.561420  5.961399
H    -3.404551  -1.499599  4.922313
H    -4.016017  0.529548  5.957710
H    -2.576784  0.521301  6.916949
O    1.990904  -1.988834  3.343993
H    1.091723  -2.008512  3.730726
Hg    3.321780  0.454625  -0.086662
25
Lattice="100 0 0 0 100 0 0 0 100" Properties=species:S:1:pos:R:3
N    0.526271  -0.403103  0.205868
C    0.407999  -0.380394  1.666742
C    1.802117  -0.576192  2.327387
O    2.665021  -1.316833  1.865125
H    -0.333011  -0.709795  -0.257329
H    0.827302  0.487687  -0.200688
H    0.045060  0.617919  1.973340
C    -0.562992  -1.494539  2.134949
C    -0.829454  -1.600717  3.647839
C    -1.754512  -0.534501  4.265171
C    -3.262076  -0.867687  4.100541
N    -4.113343  0.047794  4.770884
H    -0.157800  -2.456642  1.782538
H    -1.508585  -1.338639  1.591306
H    0.121754  -1.612916  4.199538
H    -1.255229  -2.597871  3.830586
H    -1.583485  0.467869  3.839757
H    -1.535468  -0.457641  5.339742
H    -3.408058  -1.886450  4.535154
H    -3.576315  -0.936833  3.050460
H    -5.010633  0.323250  4.379013
H    -3.953557  0.294550  5.746070
O    2.041975  0.033157  3.469983
H    1.329212  0.645856  3.736536
Hg    2.270786  -2.042787  -0.421747
25
Lattice="100 0 0 0 100 0 0 0 100" Properties=species:S:1:pos:R:3
N    1.227881  1.358936  1.722956
C    0.630077  0.325830  2.575137
C    1.729704  -0.608828  3.153362
O    2.731712  -0.936936  2.524182
H    0.589198  1.691457  0.995899
H    1.592680  2.163707  2.241496
H    0.147336  0.822567  3.436282
C    -0.396445  -0.502828  1.759277
C    -1.150877  -1.616624  2.506882
C    -2.251121  -1.158550  3.489074
C    -3.618371  -0.880775  2.824183
N    -4.290186  -2.057799  2.396331
H    0.140740  -0.951532  0.908349
H    -1.112328  0.217326  1.330786
H    -0.439316  -2.265395  3.038566
H    -1.600708  -2.270463  1.746321
H    -1.966414  -0.244671  4.032881
H    -2.392576  -1.928084  4.261992
H    -3.556079  -0.182108  1.977245
H    -4.246558  -0.360031  3.588385
H    -4.380336  -2.858542  3.019959
H    -4.934330  -2.035570  1.608833
O    1.543591  -1.122845  4.351319
H    0.756573  -0.765200  4.806707
Hg    3.169795  0.392823  0.540386
25
Lattice="100 0 0 0 100 0 0 0 100" Properties=species:S:1:pos:R:3
N    0.309555  1.470584  1.126583
C    0.506486  0.370708  2.081881
C    1.982097  -0.133397  2.062952
O    2.913029  0.470206  1.534848
H    -0.047688  1.146874  0.222336
H    -0.314199  2.197806  1.483395
H    0.377341  0.797889  3.089735
C    -0.523001  -0.784020  1.839611
C    -0.982939  -1.585984  3.075716
C    -1.925107  -0.825918  4.025533
C    -2.421533  -1.691438  5.201455
N    -3.292901  -2.749523  4.814931
H    -0.119383  -1.468065  1.078300
H    -1.419338  -0.329270  1.393650
H    -0.139625  -1.991062  3.666637
H    -1.500749  -2.478006  2.691754
H    -2.791998  -0.445643  3.462069
H    -1.433509  0.053538  4.467327
H    -2.960065  -1.008884  5.903147
H    -1.591789  -2.113113  5.787001
H    -3.347721  -3.599424  5.372381
H    -4.098068  -2.564348  4.219123
O    2.253992  -1.259744  2.684663
H    1.456361  -1.693090  3.050922
Hg    2.418130  2.582392  0.523527
25
Lattice="100 0 0 0 100 0 0 0 100" Properties=species:S:1:pos:R:3
N    -0.095834  -0.795872  -0.582475
C    -0.102118  -0.095624  0.636982
C    1.282381  -0.497482  1.434385
O    1.614345  0.182591  2.393510
H    -0.928491  -1.413070  -0.790940
H    0.223909  -0.271262  -1.398936
H    0.012755  0.991092  0.512042
C    -1.284420  -0.418248  1.570198
C    -1.611438  -1.902851  1.852468
C    -2.935269  -2.439910  1.252156
C    -2.877316  -2.915701  -0.196900
N    -2.594366  -1.880292  -1.178324
H    -2.143089  0.085900  1.093941
H    -1.122350  0.125611  2.508494
H    -1.687572  -2.022121  2.939849
H    -0.788249  -2.568808  1.545113
H    -3.732760  -1.691035  1.379487
H    -3.253624  -3.308528  1.843959
H    -3.865623  -3.367956  -0.446506
H    -2.149406  -3.730475  -0.335704
H    -3.209541  -1.064047  -1.140675
H    -2.503483  -2.214040  -2.141656
O    1.946803  -1.523305  0.996632
H    1.502259  -1.861261  0.177403
Hg    3.653384  -0.147494  3.710534
25
Lattice="100 0 0 0 100 0 0 0 100" Properties=species:S:1:pos:R:3
N    -0.003729  -1.139827  0.479899
C    0.000156  -0.319122  1.623451
C    1.556424  0.040959  1.978731
O    1.773090  0.895823  2.827791
H    -0.325193  -2.130618  0.567978
H    -0.253263  -0.700436  -0.406388
H    -0.428106  0.674179  1.424805
C    -0.639237  -0.945682  2.886960
C    -0.300124  -2.424976  3.153958
C    -1.499392  -3.401188  3.173950
C    -2.362301  -3.402205  1.911224
N    -1.611420  -3.578298  0.682762
H    -1.719686  -0.807612  2.734520
H    -0.379013  -0.312144  3.743105
H    0.212350  -2.512528  4.119671
H    0.425482  -2.800078  2.410357
H    -2.158952  -3.173945  4.023253
H    -1.109886  -4.412864  3.358655
H    -2.976059  -2.497018  1.804749
H    -3.094689  -4.236921  2.009656
H    -2.158333  -3.492328  -0.176513
H    -1.009169  -4.405724  0.649012
O    2.487271  -0.595051  1.334142
H    2.061158  -1.189711  0.666035
Hg    3.993969  1.673200  3.479011
25
Lattice="100 0 0 0 100 0 0 0 100" Properties=species:S:1:pos:R:3
N    0.454443  0.093683  0.279988
C    0.497000  -0.318522  1.688877
C    1.832091  -1.061075  2.014585
O    2.828993  -1.027935  1.296272
H    -0.003415  -0.597803  -0.321806
H    0.002015  1.000330  0.144718
H    0.544311  0.604794  2.289990
C    -0.763089  -1.158623  2.086723
C    -1.231585  -0.981128  3.548786
C    -2.060644  0.288536  3.839814
C    -3.551046  0.139454  3.485146
N    -4.238476  -0.764327  4.345528
H    -0.571212  -2.218671  1.866150
H    -1.583356  -0.857974  1.419067
H    -0.382055  -0.981157  4.254331
H    -1.832412  -1.864168  3.817518
H    -1.664137  1.164802  3.305040
H    -1.979140  0.539527  4.907191
H    -3.722266  -0.171160  2.443367
H    -4.012970  1.153440  3.564928
H    -4.128167  -0.693101  5.356069
H    -5.088027  -1.228872  4.031663
O    1.911415  -1.734559  3.139650
H    1.076687  -1.729172  3.651576
Hg    2.706080  0.283186  -0.699817
