# Supplementary material for: Mapping and classifying molecules from a high-throughput structural database
Source: J Cheminform. 2017 Feb 2;9:6. doi: 10.1186/s13321-017-0192-4 (PMC5289135; doi:10.1186/s13321-017-0192-4)
Supplement: Supplementary file 1 — Additional file 1. Supplementary file contains dissimilarity matrix data for all the oligopeptides available in the database including the one discussed in this paper. [file 13321_2017_192_MOESM1_ESM.tar › SI/cys.dipeptide/traj.cys.dipeptide.Ba.xyz]

24
Lattice="100 0 0 0 100 0 0 0 100" Properties=species:S:1:pos:R:3
C    -0.867387  0.486677  -0.344324
C    -0.515648  0.613757  1.105546
O    0.686224  0.668883  1.472955
H    -0.472278  1.361632  -0.879344
H    -1.942608  0.408908  -0.535483
H    -0.362066  -0.394355  -0.761163
N    -1.538465  0.678499  1.985165
C    -1.509383  0.847928  3.450074
C    -0.569009  1.976111  3.930629
O    0.637371  1.756637  4.223090
H    -2.468247  0.626163  1.577985
H    -2.529243  1.180761  3.696830
C    -1.353800  -0.461543  4.252217
S    0.109298  -1.541063  4.039578
H    -2.228501  -1.097362  4.068334
H    -1.360104  -0.220680  5.323983
H    -0.222471  -2.067118  2.836078
N    -1.119836  3.176703  4.071204
C    -0.412381  4.364965  4.551771
H    -2.100935  3.288155  3.829331
H    0.404411  4.058651  5.210802
H    -1.115714  4.991392  5.108874
H    -0.009841  4.941589  3.708680
Ba    2.461615  0.472712  3.163185
24
Lattice="100 0 0 0 100 0 0 0 100" Properties=species:S:1:pos:R:3
C    -0.584648  0.849517  -0.559315
C    -1.135586  0.298641  0.718407
O    -0.388607  -0.301883  1.536241
H    0.254664  1.520035  -0.334013
H    -1.322008  1.386007  -1.165237
H    -0.176968  0.016396  -1.149452
N    -2.453766  0.459588  0.946117
C    -3.293601  -0.063178  2.040254
C    -3.065183  0.693046  3.364707
O    -1.943331  0.686170  3.937291
H    -2.961029  0.966601  0.226428
H    -4.311915  0.175579  1.703034
C    -3.309606  -1.613258  2.162895
S    -2.160025  -2.545265  3.248206
H    -3.142551  -2.034744  1.163746
H    -4.313388  -1.927715  2.470470
H    -2.885525  -2.477032  4.390126
N    -4.119271  1.329761  3.866531
C    -4.128689  2.090095  5.116667
H    -4.985052  1.316853  3.333539
H    -3.193646  1.912616  5.651998
H    -4.976441  1.768088  5.731877
H    -4.228726  3.161311  4.901243
Ba    0.231900  -0.522227  3.889244
24
Lattice="100 0 0 0 100 0 0 0 100" Properties=species:S:1:pos:R:3
C    0.559531  0.461816  0.119347
C    -0.483953  0.079543  1.121617
O    -0.180817  -0.595201  2.141538
H    0.182394  1.086126  -0.697128
H    0.987382  -0.458049  -0.304190
H    1.377321  0.987654  0.628656
N    -1.749935  0.472561  0.880299
C    -2.991653  0.155763  1.611068
C    -3.096385  0.919710  2.945467
O    -2.264528  0.746639  3.875047
H    -1.882449  1.019971  0.034626
H    -3.774361  0.553531  0.950146
C    -3.326104  -1.360199  1.694144
S    -2.786611  -2.429411  3.085084
H    -2.916145  -1.847263  0.800593
H    -4.414244  -1.480434  1.644079
H    -3.838817  -2.208021  3.908955
N    -4.118865  1.758444  3.074939
C    -4.375962  2.546993  4.283391
H    -4.748096  1.886957  2.287926
H    -5.316886  3.086711  4.150299
H    -3.565267  3.266982  4.448893
H    -4.456509  1.889117  5.156130
Ba    -0.452039  -0.815936  4.560075
24
Lattice="100 0 0 0 100 0 0 0 100" Properties=species:S:1:pos:R:3
C    -1.209830  -0.381968  0.048712
C    -0.908398  -0.276585  1.511045
O    0.278807  -0.238668  1.926216
H    -2.278761  -0.443041  -0.180216
H    -0.702065  -1.264507  -0.361892
H    -0.784409  0.493685  -0.461509
N    -1.958102  -0.208805  2.358791
C    -1.932731  -0.058828  3.822905
C    -0.922542  1.005927  4.296168
O    0.211985  0.679275  4.745702
H    -2.880724  -0.252923  1.934495
H    -2.928034  0.338721  4.073709
C    -1.856324  -1.382332  4.609912
S    -0.471916  -2.555381  4.368318
H    -2.774010  -1.955423  4.428869
H    -1.834496  -1.154626  5.684102
H    -0.828221  -3.018178  3.146018
N    -1.298057  2.280585  4.261117
C    -2.577203  2.848061  3.820488
H    -0.607181  2.931816  4.633512
H    -3.395383  2.560085  4.493837
H    -2.810855  2.551858  2.791425
H    -2.488319  3.937578  3.845877
Ba    1.998766  -0.635326  3.659399
24
Lattice="100 0 0 0 100 0 0 0 100" Properties=species:S:1:pos:R:3
C    -0.056666  1.086117  2.072519
C    -0.269473  -0.353788  1.731793
O    0.695020  -1.162842  1.687546
H    -0.981061  1.671224  2.113733
H    0.615082  1.531627  1.325910
H    0.455928  1.150722  3.041804
N    -1.531645  -0.759239  1.475036
C    -1.967564  -2.121006  1.122972
C    -1.372252  -3.187432  2.067722
O    -0.395370  -3.905899  1.714628
H    -2.255101  -0.045872  1.500881
H    -3.050612  -2.121802  1.314790
C    -1.852324  -2.485575  -0.369508
S    -0.244428  -2.088786  -1.181310
H    -2.613600  -1.922764  -0.922745
H    -2.058448  -3.555848  -0.486670
H    -0.437300  -2.866127  -2.273304
N    -1.948300  -3.357556  3.253668
C    -3.110141  -2.660755  3.816315
H    -1.539170  -4.103402  3.815900
H    -2.938562  -1.579459  3.870536
H    -3.264095  -3.030296  4.833742
H    -4.020533  -2.871961  3.239858
Ba    1.847614  -3.226280  0.931183
24
Lattice="100 0 0 0 100 0 0 0 100" Properties=species:S:1:pos:R:3
C    0.219890  0.837610  0.495353
C    -0.201071  0.146478  1.754452
O    0.577847  0.077527  2.742216
H    0.536184  1.861856  0.731119
H    -0.557619  0.868991  -0.274807
H    1.100403  0.317666  0.091765
N    -1.430783  -0.404545  1.776438
C    -2.077391  -1.241182  2.802169
C    -2.542708  -0.423515  4.019390
O    -1.728416  0.284840  4.672655
H    -1.974522  -0.283026  0.926929
H    -2.974774  -1.609009  2.289638
C    -1.307029  -2.540234  3.171909
S    -0.097979  -2.615809  4.551314
H    -0.739168  -2.862139  2.290116
H    -2.034917  -3.332717  3.380411
H    -0.969383  -2.900371  5.548528
N    -3.819099  -0.500676  4.385380
C    -4.923311  -1.235377  3.753907
H    -4.049946  0.059056  5.206306
H    -5.818292  -1.080723  4.362805
H    -4.723836  -2.313095  3.720025
H    -5.132031  -0.854922  2.746085
Ba    0.704957  0.433317  5.157899
24
Lattice="100 0 0 0 100 0 0 0 100" Properties=species:S:1:pos:R:3
C    0.064478  0.299699  -0.114765
C    -0.018924  0.255023  1.376153
O    1.008260  0.463865  2.092381
H    0.852610  -0.380774  -0.461612
H    0.362853  1.314275  -0.416066
H    -0.878090  0.045420  -0.610210
N    -1.208708  0.003142  1.937583
C    -1.524182  0.083710  3.371489
C    -1.029580  -1.171772  4.134701
O    0.200027  -1.231179  4.457030
H    -2.006812  -0.158665  1.320024
H    -0.928529  0.910014  3.789913
C    -3.001922  0.456581  3.552302
S    -4.096123  -0.730015  2.661125
H    -3.160501  1.464292  3.149288
H    -3.244905  0.470685  4.621601
H    -5.261268  -0.116706  2.972372
N    -1.889161  -2.123069  4.441189
C    -1.562898  -3.345921  5.174542
H    -2.857296  -2.005477  4.107153
H    -0.703706  -3.168175  5.826701
H    -1.330633  -4.160011  4.475258
H    -2.429863  -3.633224  5.777437
Ba    2.386875  -0.283720  3.936414
24
Lattice="100 0 0 0 100 0 0 0 100" Properties=species:S:1:pos:R:3
C    0.876201  1.384915  0.741223
C    0.502354  0.075505  1.354502
O    1.302334  -0.909339  1.328031
H    1.760272  1.776172  1.264944
H    0.077366  2.132092  0.789152
H    1.167590  1.231787  -0.305879
N    -0.694788  -0.035815  1.949651
C    -1.152840  -1.213497  2.693366
C    -1.581531  -2.337778  1.719587
O    -0.707145  -3.197298  1.374127
H    -1.326917  0.760875  1.902059
H    -0.270631  -1.619240  3.211962
C    -2.157204  -0.825576  3.797270
S    -3.766880  -0.112044  3.297286
H    -1.664772  -0.148540  4.506140
H    -2.419892  -1.732139  4.357805
H    -3.352704  1.156736  3.064655
N    -2.819176  -2.350848  1.269407
C    -3.378881  -3.342272  0.352245
H    -3.429860  -1.589321  1.608318
H    -4.413469  -3.546928  0.646032
H    -2.794645  -4.264706  0.401872
H    -3.373582  -2.956307  -0.675665
Ba    1.697799  -3.284437  0.976913
24
Lattice="100 0 0 0 100 0 0 0 100" Properties=species:S:1:pos:R:3
C    -0.010722  0.136970  0.007615
C    -0.054131  0.175023  1.500345
O    0.945174  0.591297  2.169213
H    0.102589  1.166267  -0.362652
H    -0.908232  -0.303093  -0.438637
H    0.874163  -0.420458  -0.324792
N    -1.173022  -0.227400  2.109146
C    -1.495037  -0.110776  3.530109
C    -0.826417  -1.244970  4.339319
O    0.414898  -1.153778  4.587754
H    -1.964853  -0.573745  1.547053
H    -1.018023  0.806887  3.909507
C    -3.029239  0.068938  3.685570
S    -4.098801  -0.821103  2.499166
H    -3.261882  1.121466  3.478092
H    -3.343671  -0.111618  4.720499
H    -4.048721  -2.061372  3.043260
N    -1.551534  -2.266338  4.761211
C    -1.048668  -3.400365  5.538963
H    -2.538097  -2.273959  4.517507
H    -1.805931  -3.688772  6.275035
H    -0.129999  -3.108275  6.053322
H    -0.844882  -4.253905  4.879433
Ba    2.441693  0.104368  3.990943
24
Lattice="100 0 0 0 100 0 0 0 100" Properties=species:S:1:pos:R:3
C    0.151355  -0.350975  -0.028678
C    -0.073070  -0.235282  1.443052
O    0.767012  0.367214  2.182713
H    -0.657690  -0.872937  -0.549242
H    1.095909  -0.880932  -0.212214
H    0.262921  0.657308  -0.450740
N    -1.180745  -0.781043  1.959888
C    -1.670042  -0.599944  3.331405
C    -0.773151  -1.336117  4.357339
O    0.191553  -0.710972  4.894459
H    -1.917525  -1.053264  1.298625
H    -1.581086  0.466135  3.596091
C    -3.164164  -0.995944  3.403424
S    -4.183688  -0.384414  2.023178
H    -3.576862  -0.680348  4.368504
H    -3.300241  -2.085413  3.333777
H    -4.085720  0.934892  2.318493
N    -1.042013  -2.595520  4.659245
C    -0.294379  -3.413452  5.615804
H    -1.829236  -3.037911  4.192535
H    0.450622  -4.028647  5.094435
H    -0.994968  -4.071510  6.139488
H    0.204001  -2.762684  6.338588
Ba    1.941206  0.864763  4.224829
24
Lattice="100 0 0 0 100 0 0 0 100" Properties=species:S:1:pos:R:3
C    -0.085559  0.126608  -0.123514
C    -0.066230  0.085880  1.371449
O    1.027377  -0.067089  1.992531
H    -1.076402  0.320973  -0.546652
H    0.279352  -0.838828  -0.502673
H    0.615411  0.893562  -0.477290
N    -1.239306  0.211637  2.015809
C    -1.532863  0.052893  3.459202
C    -0.939687  1.196726  4.308646
O    0.307841  1.269733  4.522857
H    -2.053180  0.327867  1.418052
H    -2.626375  0.127978  3.524587
C    -1.142139  -1.335149  4.002407
S    -1.412304  -1.493186  5.797220
H    -0.077567  -1.540312  3.836995
H    -1.691550  -2.110678  3.455903
H    -2.740130  -1.749646  5.741158
N    -1.790963  2.089453  4.787449
C    -1.447460  3.222604  5.644747
H    -2.779777  1.942822  4.600956
H    -1.876168  3.071667  6.643418
H    -1.856264  4.143875  5.213946
H    -0.361470  3.300569  5.722405
Ba    2.501415  0.492038  3.831395
24
Lattice="100 0 0 0 100 0 0 0 100" Properties=species:S:1:pos:R:3
C    -0.162852  -0.127087  -0.024776
C    -0.143031  0.005323  1.462897
O    0.929889  0.286783  2.077953
H    0.128080  0.837763  -0.464633
H    -1.140015  -0.418138  -0.423788
H    0.590260  -0.860912  -0.339619
N    -1.290942  -0.167738  2.137758
C    -1.474257  0.091742  3.577651
C    -0.937605  -1.099240  4.407560
O    0.301511  -1.129733  4.683659
H    -2.121703  -0.391513  1.594171
H    -0.817705  0.934510  3.836393
C    -2.920466  0.515236  3.869309
S    -3.181665  0.956713  5.621580
H    -3.641499  -0.283353  3.633272
H    -3.188858  1.362958  3.226985
H    -2.792276  2.247506  5.507844
N    -1.765089  -2.064978  4.764026
C    -1.411271  -3.247408  5.549669
H    -2.749869  -1.948545  4.538508
H    -1.780539  -4.145602  5.041834
H    -1.872359  -3.180748  6.543192
H    -0.326039  -3.300174  5.654208
Ba    2.420039  -0.164463  3.943742
24
Lattice="100 0 0 0 100 0 0 0 100" Properties=species:S:1:pos:R:3
C    -1.657976  -0.186307  -0.470322
C    -1.183507  -0.512015  0.907992
O    -0.334771  -1.434030  1.104383
H    -2.045410  -1.093875  -0.950876
H    -0.795972  0.147277  -1.065995
H    -2.427461  0.592210  -0.494107
N    -1.664940  0.201868  1.938329
C    -1.175458  0.116852  3.326733
C    -1.781110  -1.118772  4.031772
O    -1.206396  -2.241983  3.891837
H    -2.343567  0.929730  1.725203
H    -0.096900  -0.088428  3.273179
C    -1.364450  1.455179  4.053062
S    -0.667079  1.431584  5.740775
H    -2.427368  1.726194  4.151762
H    -0.900115  2.258765  3.468493
H    0.588810  1.788077  5.385492
N    -2.899549  -0.999811  4.723533
C    -3.554976  -2.106957  5.425805
H    -3.298967  -0.072754  4.837371
H    -2.893788  -2.503908  6.205786
H    -3.807750  -2.907756  4.721760
H    -4.471270  -1.729610  5.886371
Ba    0.367970  -3.367529  2.398661
24
Lattice="100 0 0 0 100 0 0 0 100" Properties=species:S:1:pos:R:3
C    -1.319747  -0.227255  -0.437349
C    -0.885816  -0.511765  0.964273
O    0.066210  -1.314974  1.199747
H    -1.524854  -1.168796  -0.962004
H    -0.484650  0.256620  -0.964893
H    -2.199447  0.421673  -0.499684
N    -1.522107  0.118034  1.964569
C    -1.125278  0.127290  3.382323
C    -1.672892  -1.136737  4.090792
O    -1.186425  -2.265580  3.762926
H    -2.286279  0.738187  1.705427
H    -0.028773  0.027628  3.414536
C    -1.511072  1.492033  3.966940
S    -1.000023  1.606762  5.726169
H    -2.593359  1.668606  3.864959
H    -0.986995  2.262835  3.388295
H    -1.298207  2.919623  5.860837
N    -2.619338  -1.006882  4.999694
C    -3.227322  -2.101005  5.755418
H    -2.833068  -0.056518  5.313639
H    -2.994684  -3.052511  5.273090
H    -4.312805  -1.954722  5.782092
H    -2.843213  -2.101754  6.783803
Ba    0.574143  -3.330793  2.450405
24
Lattice="100 0 0 0 100 0 0 0 100" Properties=species:S:1:pos:R:3
C    0.487735  -0.506159  0.022126
C    0.099926  -0.291183  1.447697
O    0.778177  0.475935  2.198799
H    0.447332  0.461147  -0.499043
H    -0.158234  -1.218696  -0.500666
H    1.527595  -0.854228  -0.029044
N    -0.987842  -0.919774  1.913740
C    -1.632354  -0.667614  3.212814
C    -0.851949  -1.351287  4.361183
O    0.140078  -0.745734  4.869359
H    -1.552892  -1.428989  1.234159
H    -1.552295  0.412375  3.418532
C    -3.117516  -1.036340  3.134512
S    -3.886157  -0.039715  1.800882
H    -3.591119  -0.819309  4.100001
H    -3.254634  -2.104763  2.904779
H    -5.072837  -0.689041  1.812411
N    -1.242098  -2.542175  4.781430
C    -0.612942  -3.312335  5.855610
H    -2.049991  -2.959806  4.325463
H    0.023865  -4.100833  5.434288
H    -1.395680  -3.773871  6.466609
H    -0.010477  -2.644199  6.475340
Ba    1.786315  0.992599  4.327022
24
Lattice="100 0 0 0 100 0 0 0 100" Properties=species:S:1:pos:R:3
C    -0.040106  0.505461  0.135252
C    -0.013515  0.452988  1.629757
O    1.052406  0.703387  2.268821
H    0.136464  1.546668  -0.173282
H    -0.987155  0.167590  -0.298347
H    0.782564  -0.091464  -0.277025
N    -1.153841  0.146600  2.267966
C    -1.438084  0.269010  3.709732
C    -0.931155  -0.984576  4.466143
O    0.290169  -1.320222  4.325322
H    -1.956901  -0.059730  1.677761
H    -0.825057  1.103589  4.089128
C    -2.930820  0.660983  3.807263
S    -3.698413  0.816110  5.454170
H    -3.551658  -0.095652  3.302928
H    -3.061683  1.603109  3.259475
H    -2.846680  1.743819  5.954849
N    -1.756435  -1.646786  5.248071
C    -1.399373  -2.830273  6.028891
H    -2.651849  -1.176713  5.459947
H    -0.649718  -3.417772  5.492247
H    -2.300934  -3.432861  6.175592
H    -1.003917  -2.539351  7.011500
Ba    2.517689  -0.527912  3.762838
24
Lattice="100 0 0 0 100 0 0 0 100" Properties=species:S:1:pos:R:3
C    -2.143513  -0.034495  -0.338465
C    -1.495093  -0.406609  0.954162
O    -0.545070  -1.246211  0.990133
H    -1.385635  0.423627  -0.990243
H    -2.979209  0.663191  -0.221840
H    -2.496136  -0.940775  -0.847639
N    -1.929725  0.175973  2.083582
C    -1.282480  0.033951  3.400385
C    -1.695109  -1.305203  4.051975
O    -1.019186  -2.344593  3.784517
H    -2.690009  0.847469  2.001719
H    -0.202825  -0.059911  3.218739
C    -1.488994  1.292418  4.254521
S    -0.435866  1.310993  5.742270
H    -2.542715  1.476529  4.513041
H    -1.163932  2.162092  3.666886
H    -1.233445  0.555300  6.531817
N    -2.756554  -1.336235  4.840030
C    -3.283164  -2.527341  5.508880
H    -3.246956  -0.460349  5.003544
H    -4.162888  -2.906919  4.973479
H    -3.574196  -2.262995  6.530938
H    -2.508576  -3.297232  5.536292
Ba    0.543273  -3.133672  2.065274
24
Lattice="100 0 0 0 100 0 0 0 100" Properties=species:S:1:pos:R:3
C    -0.263412  -0.908162  0.145577
C    -0.078887  -0.232356  1.465650
O    1.040392  -0.283362  2.060461
H    -1.231559  -0.701079  -0.321627
H    -0.172723  -1.993561  0.300328
H    0.542448  -0.612583  -0.537583
N    -1.130660  0.414252  1.989582
C    -1.304125  0.963672  3.347975
C    -0.448167  2.218221  3.601747
O    0.809551  2.141539  3.744066
H    -1.988603  0.345742  1.449656
H    -2.358003  1.269577  3.379056
C    -1.108375  -0.081631  4.472814
S    -2.116027  -1.582312  4.265185
H    -1.312553  0.390272  5.442116
H    -0.070288  -0.435871  4.497807
H    -3.259495  -1.075408  4.783172
N    -1.097274  3.367394  3.728548
C    -0.482515  4.658517  4.038726
H    -2.104271  3.360542  3.587012
H    -1.130602  5.202111  4.734101
H    -0.362202  5.252177  3.123302
H    0.493889  4.493715  4.500450
Ba    2.787357  0.765571  3.340054
24
Lattice="100 0 0 0 100 0 0 0 100" Properties=species:S:1:pos:R:3
C    -0.014682  -0.080438  -0.026666
C    -0.010813  -0.064307  1.468928
O    1.068012  -0.254123  2.107024
H    -0.990076  0.149563  -0.467445
H    0.301193  -1.078026  -0.364468
H    0.729246  0.633703  -0.402657
N    -1.178125  0.152604  2.095583
C    -1.510776  0.057883  3.536630
C    -0.871132  1.184036  4.370447
O    0.377411  1.199427  4.599127
H    -1.978295  0.290287  1.483774
H    -2.598860  0.195968  3.572625
C    -1.231340  -1.331092  4.144253
S    -1.986274  -1.542750  5.788141
H    -0.161273  -1.569203  4.169131
H    -1.707596  -2.088728  3.508455
H    -1.066442  -0.835442  6.486027
N    -1.690956  2.098928  4.861542
C    -1.310708  3.217537  5.722556
H    -2.683620  1.988940  4.667380
H    -0.238756  3.170993  5.924027
H    -1.866675  3.155179  6.665732
H    -1.554349  4.165119  5.226943
Ba    2.554541  0.338113  3.907989
24
Lattice="100 0 0 0 100 0 0 0 100" Properties=species:S:1:pos:R:3
C    0.030638  -0.068547  0.015134
C    -0.063209  -0.225909  1.499362
O    0.880137  -0.773592  2.145814
H    -0.834516  0.433785  -0.429480
H    0.137473  -1.064528  -0.437467
H    0.940454  0.493092  -0.234926
N    -1.169032  0.227594  2.108501
C    -1.591629  0.066272  3.513510
C    -0.727042  0.873644  4.497569
O    0.457739  0.519063  4.780927
H    -1.877533  0.618033  1.493363
H    -2.606301  0.484420  3.535973
C    -1.724078  -1.407982  3.959583
S    -2.988629  -2.336963  3.042500
H    -2.059450  -1.420010  5.005678
H    -0.763846  -1.937711  3.919766
H    -2.255106  -2.549618  1.925054
N    -1.305485  1.912773  5.083251
C    -0.689285  2.765839  6.099943
H    -2.254601  2.146352  4.801947
H    -1.431916  2.990053  6.872971
H    -0.346688  3.706287  5.649324
H    0.159099  2.242302  6.546849
Ba    2.339453  -0.857443  4.067141
24
Lattice="100 0 0 0 100 0 0 0 100" Properties=species:S:1:pos:R:3
C    -0.161886  0.866036  0.293577
C    -0.390267  0.312238  1.664439
O    0.432325  0.554859  2.596002
H    -0.032434  1.954188  0.356147
H    -0.965867  0.638930  -0.413992
H    0.780459  0.454269  -0.095458
N    -1.485059  -0.444743  1.857366
C    -1.874406  -1.246000  3.040790
C    -2.273579  -0.361451  4.238813
O    -1.389209  0.282324  4.886373
H    -2.069295  -0.576751  1.036219
H    -2.766793  -1.792030  2.716141
C    -0.826050  -2.297145  3.444881
S    -1.332467  -3.219921  4.935053
H    0.138010  -1.833057  3.684550
H    -0.642488  -2.980460  2.607778
H    -2.115768  -4.125781  4.304397
N    -3.548245  -0.264276  4.581426
C    -4.708414  -0.972702  4.028443
H    -3.717721  0.320798  5.399667
H    -4.823578  -0.776183  2.956324
H    -5.601698  -0.598003  4.535432
H    -4.631166  -2.051312  4.214921
Ba    0.876600  1.142171  4.905714
24
Lattice="100 0 0 0 100 0 0 0 100" Properties=species:S:1:pos:R:3
C    0.086407  -1.068826  0.687376
C    -0.392307  -0.013799  1.628935
O    0.403201  0.529624  2.460147
H    0.876328  -0.643225  0.052468
H    -0.708538  -1.468664  0.049969
H    0.542446  -1.889322  1.256860
N    -1.676222  0.354553  1.574694
C    -2.265746  1.456500  2.323086
C    -2.430275  1.089397  3.816496
O    -1.517266  1.489641  4.610813
H    -2.316617  -0.056983  0.875669
H    -1.525520  2.268855  2.354524
C    -3.525064  2.025764  1.586173
S    -4.363179  0.910297  0.402473
H    -3.228106  2.925325  1.039768
H    -4.274437  2.342503  2.319686
H    -3.787519  1.404630  -0.718327
N    -3.444753  0.381826  4.291097
C    -4.579922  -0.236158  3.601343
H    -3.417291  0.260514  5.304089
H    -4.897919  -1.104793  4.186257
H    -4.294206  -0.584216  2.604012
H    -5.425568  0.459746  3.526531
Ba    0.932373  1.562243  4.584890
24
Lattice="100 0 0 0 100 0 0 0 100" Properties=species:S:1:pos:R:3
C    -0.536748  1.162609  0.454344
C    -0.276861  0.440268  1.733631
O    0.911346  0.225232  2.136517
H    -0.069474  0.612971  -0.374312
H    -0.054164  2.148766  0.495185
H    -1.603061  1.290223  0.242989
N    -1.320987  0.017799  2.457129
C    -1.190609  -0.536599  3.802820
C    -0.434245  -1.880604  3.785487
O    0.743578  -1.904422  4.270211
H    -2.259996  0.395501  2.256753
H    -0.536498  0.131101  4.385150
C    -2.565637  -0.591116  4.529818
S    -3.707776  0.759701  4.100250
H    -2.390136  -0.620332  5.610657
H    -3.126235  -1.495839  4.274015
H    -3.031068  1.759976  4.715840
N    -0.960553  -2.989901  3.281791
C    -2.241529  -3.220419  2.607132
H    -0.363934  -3.810517  3.392268
H    -2.613576  -2.303094  2.144948
H    -2.986499  -3.620866  3.306820
H    -2.080123  -3.959359  1.814831
Ba    2.706784  -0.643080  3.520724
24
Lattice="100 0 0 0 100 0 0 0 100" Properties=species:S:1:pos:R:3
C    -0.820441  -1.980829  0.268701
C    -0.857763  -1.316391  1.607029
O    -0.728691  -2.001119  2.666007
H    -0.799083  -1.277219  -0.569834
H    -1.718183  -2.610138  0.174824
H    0.048006  -2.647947  0.209231
N    -1.040980  0.013027  1.638191
C    -1.361380  0.882796  2.785100
C    -0.170750  1.070426  3.738298
O    0.217069  0.121127  4.489242
H    -1.185784  0.444759  0.730070
H    -1.586492  1.852848  2.329199
C    -2.626569  0.452301  3.568966
S    -4.087146  0.186767  2.518900
H    -2.838508  1.197665  4.345827
H    -2.462965  -0.505021  4.078736
H    -4.453054  1.486754  2.424308
N    0.414289  2.258058  3.817595
C    0.136857  3.482483  3.054412
H    1.152674  2.315168  4.519393
H    0.175542  3.295265  1.975339
H    0.915833  4.210331  3.297612
H    -0.832744  3.914212  3.331967
Ba    0.193304  -2.286263  4.874603
24
Lattice="100 0 0 0 100 0 0 0 100" Properties=species:S:1:pos:R:3
C    -0.117220  0.895923  0.344002
C    -0.328398  0.277092  1.689479
O    0.502563  0.481816  2.623647
H    -0.927269  0.697243  -0.365198
H    0.823072  0.507757  -0.073426
H    0.007489  1.980716  0.455447
N    -1.415339  -0.494094  1.858824
C    -1.792455  -1.363126  2.998117
C    -2.183999  -0.557190  4.249194
O    -1.298471  0.058043  4.924862
H    -2.006719  -0.591178  1.037757
H    -2.684848  -1.892216  2.648221
C    -0.749335  -2.445459  3.331449
S    -1.395701  -3.679789  4.508412
H    0.199607  -2.025774  3.684683
H    -0.525508  -3.006656  2.415022
H    -1.230692  -2.941278  5.630997
N    -3.450298  -0.531277  4.632076
C    -4.605063  -1.227752  4.047646
H    -3.620983  0.001470  5.485302
H    -5.482889  -0.980075  4.650406
H    -4.457017  -2.314310  4.077253
H    -4.793724  -0.892474  3.020971
Ba    0.950898  0.990629  4.939528
24
Lattice="100 0 0 0 100 0 0 0 100" Properties=species:S:1:pos:R:3
C    0.475289  1.433483  0.592700
C    0.317068  0.618050  1.839793
O    1.195870  -0.252952  2.141531
H    1.363175  2.071537  0.713474
H    -0.387984  2.070553  0.375205
H    0.670278  0.778104  -0.265085
N    -0.767550  0.851469  2.580696
C    -1.189923  0.466082  3.925630
C    -0.718892  -0.879411  4.474016
O    -0.524710  -1.902843  3.754159
H    -1.429409  1.560988  2.222062
H    -0.835142  1.250329  4.616300
C    -2.757435  0.474976  3.952108
S    -3.511704  1.920632  3.146660
H    -3.107571  0.388827  4.986724
H    -3.136526  -0.391815  3.394361
H    -3.196936  2.827099  4.104444
N    -0.628359  -0.933072  5.800850
C    -0.385705  -2.148132  6.577187
H    -0.763008  -0.070498  6.322676
H    0.684529  -2.267533  6.793233
H    -0.755379  -3.016342  6.024032
H    -0.924302  -2.072854  7.527117
Ba    1.310323  -2.645679  2.308123
24
Lattice="100 0 0 0 100 0 0 0 100" Properties=species:S:1:pos:R:3
C    -0.131230  0.479249  -0.015384
C    -0.178246  0.403961  1.475162
O    0.767514  0.863631  2.183336
H    -1.000038  0.024532  -0.502277
H    0.782940  -0.009307  -0.377681
H    -0.067834  1.535710  -0.312382
N    -1.251074  -0.156318  2.059475
C    -1.490795  -0.160521  3.512065
C    -0.571687  -1.185460  4.225115
O    0.496622  -0.730542  4.750616
H    -1.998074  -0.487735  1.453439
H    -1.126649  0.804676  3.891858
C    -2.989852  -0.233920  3.834528
S    -3.300979  -0.416349  5.621459
H    -3.475849  -1.094776  3.360077
H    -3.487064  0.664942  3.449556
H    -3.110757  0.883246  5.948189
N    -0.802825  -2.489006  4.247647
C    -1.927640  -3.266155  3.723509
H    -0.108497  -3.013720  4.780031
H    -2.238955  -2.900371  2.740642
H    -2.775396  -3.254231  4.421027
H    -1.593185  -4.300989  3.604044
Ba    2.224548  0.873454  4.141950
24
Lattice="100 0 0 0 100 0 0 0 100" Properties=species:S:1:pos:R:3
C    0.280976  0.825072  0.333790
C    -0.106946  -0.097850  1.440656
O    0.777022  -0.686738  2.141993
H    0.917966  0.290147  -0.383150
H    0.885802  1.642613  0.750663
H    -0.579972  1.249031  -0.192528
N    -1.407066  -0.290549  1.685886
C    -1.933384  -1.027057  2.826982
C    -1.703627  -2.546751  2.670225
O    -0.726803  -3.053721  3.311126
H    -2.126759  0.261766  1.186458
H    -1.307188  -0.779681  3.696134
C    -3.392882  -0.558314  3.181270
S    -4.220594  0.569037  2.008668
H    -3.330579  0.022914  4.107654
H    -4.041258  -1.412315  3.399016
H    -4.876515  -0.360120  1.276321
N    -2.453652  -3.322221  1.899765
C    -3.578006  -2.978669  1.028553
H    -2.193654  -4.308349  1.932260
H    -3.619073  -3.716204  0.220923
H    -3.434604  -1.991532  0.579520
H    -4.529347  -3.012732  1.575390
Ba    1.636143  -2.438779  3.573424
24
Lattice="100 0 0 0 100 0 0 0 100" Properties=species:S:1:pos:R:3
C    0.015972  -0.011579  0.026512
C    -0.041759  -0.139217  1.515703
O    0.960045  -0.571563  2.160130
H    -0.900316  0.391694  -0.416492
H    0.213838  -1.003808  -0.403073
H    0.862763  0.629521  -0.251745
N    -1.181956  0.215217  2.129094
C    -1.575101  0.039590  3.540164
C    -0.785718  0.947251  4.495139
O    0.430594  0.701103  4.773024
H    -1.934657  0.508132  1.512488
H    -2.625231  0.349357  3.564396
C    -1.549141  -1.430388  4.020653
S    -2.698334  -2.509078  3.116417
H    -1.889514  -1.455428  5.064974
H    -0.537260  -1.853903  4.000318
H    -1.934020  -2.669802  2.011127
N    -1.407152  1.959910  5.083913
C    -2.792921  2.420551  4.918792
H    -0.832187  2.472677  5.752948
H    -3.024277  2.614470  3.865378
H    -2.898210  3.361696  5.465426
H    -3.505192  1.699300  5.338225
Ba    2.443427  -0.468666  4.067361
24
Lattice="100 0 0 0 100 0 0 0 100" Properties=species:S:1:pos:R:3
C    -0.371128  -0.665064  0.191063
C    -0.306332  -0.023488  1.537574
O    0.800656  0.138718  2.132666
H    -1.391251  -0.774892  -0.190948
H    0.108249  -1.651913  0.232366
H    0.210943  -0.056461  -0.515638
N    -1.450967  0.392207  2.107813
C    -1.511308  1.158947  3.357706
C    -1.283618  0.228250  4.579673
O    -0.093131  0.162007  5.029604
H    -2.314853  0.261170  1.586817
H    -0.625505  1.810285  3.371685
C    -2.735360  2.078659  3.376214
S    -2.738648  2.958190  4.981905
H    -3.670550  1.523506  3.234904
H    -2.629803  2.796433  2.552654
H    -3.780739  3.770722  4.693282
N    -2.231741  -0.515971  5.125354
C    -3.662917  -0.603217  4.823293
H    -1.909228  -1.058260  5.927341
H    -3.834865  -0.705536  3.746928
H    -4.193864  0.273781  5.216914
H    -4.052598  -1.500459  5.311958
Ba    2.180557  0.233391  4.144875
24
Lattice="100 0 0 0 100 0 0 0 100" Properties=species:S:1:pos:R:3
C    -0.189664  -0.587555  0.293566
C    -0.259349  0.054360  1.639434
O    0.792718  0.307938  2.299693
H    0.365804  -1.531772  0.366856
H    0.381676  0.067606  -0.379427
H    -1.172713  -0.780238  -0.148210
N    -1.465005  0.372327  2.143347
C    -1.644780  1.145644  3.382275
C    -1.380781  0.263794  4.626587
O    -0.232325  0.348458  5.166692
H    -2.283067  0.185289  1.568285
H    -0.825742  1.876996  3.414547
C    -2.944269  1.963693  3.375956
S    -3.059025  3.049233  4.836305
H    -3.849201  1.355721  3.273728
H    -2.913921  2.641212  2.511757
H    -3.604727  2.142205  5.679519
N    -2.270442  -0.590649  5.112372
C    -3.618281  -0.925537  4.645427
H    -1.950704  -1.080683  5.948331
H    -4.365252  -0.222682  5.036385
H    -3.862623  -1.925889  5.015453
H    -3.664297  -0.953265  3.552935
Ba    2.059972  0.631793  4.364186
24
Lattice="100 0 0 0 100 0 0 0 100" Properties=species:S:1:pos:R:3
C    0.429048  0.571793  -0.134936
C    -0.098965  -0.322404  0.935804
O    0.684982  -0.999540  1.672948
H    1.093688  1.318665  0.321338
H    -0.359018  1.086383  -0.693653
H    1.040550  -0.016650  -0.832341
N    -1.425150  -0.402061  1.114699
C    -2.037249  -1.099142  2.249405
C    -1.824599  -2.627658  2.161679
O    -0.992367  -3.150917  2.970485
H    -2.017450  0.303373  0.667366
H    -1.482330  -0.812444  3.157726
C    -3.499427  -0.664824  2.448087
S    -3.550563  1.164644  2.598923
H    -3.881329  -1.139544  3.360380
H    -4.135649  -0.966614  1.611308
H    -4.799778  1.312554  2.103224
N    -2.459484  -3.392908  1.284597
C    -3.404466  -3.044453  0.219082
H    -2.249834  -4.386652  1.385192
H    -3.283368  -3.772623  -0.589502
H    -3.191579  -2.051458  -0.185126
H    -4.439771  -3.095041  0.579121
Ba    1.376146  -2.626669  3.339027
24
Lattice="100 0 0 0 100 0 0 0 100" Properties=species:S:1:pos:R:3
C    0.337057  -1.561206  1.080403
C    -0.307092  -0.421054  1.796524
O    0.387689  0.515062  2.294506
H    1.087426  -2.027841  1.731699
H    0.873564  -1.165954  0.205882
H    -0.374694  -2.322726  0.745414
N    -1.646155  -0.397246  1.898917
C    -2.402863  0.740789  2.428918
C    -2.320528  0.793501  3.973266
O    -1.456367  1.583380  4.476502
H    -2.164844  -1.150370  1.453812
H    -1.865030  1.645484  2.112100
C    -3.802967  0.836136  1.793705
S    -3.750387  1.438352  0.073250
H    -4.389383  1.582643  2.345388
H    -4.360124  -0.106180  1.844768
H    -3.510270  0.245689  -0.519075
N    -3.093792  0.073449  4.772660
C    -4.118495  -0.925829  4.454918
H    -2.942276  0.259159  5.764786
H    -3.826851  -1.528245  3.589582
H    -5.091886  -0.453419  4.275150
H    -4.210874  -1.596457  5.314670
Ba    0.832139  2.269881  3.921259
24
Lattice="100 0 0 0 100 0 0 0 100" Properties=species:S:1:pos:R:3
C    -0.087095  1.484498  0.579333
C    -0.216733  0.697465  1.847719
O    0.790620  0.569207  2.616268
H    0.771865  1.125688  -0.001259
H    0.124746  2.529933  0.847627
H    -0.985625  1.457768  -0.045355
N    -1.408044  0.154594  2.104613
C    -2.021681  -0.459329  3.280443
C    -1.122191  -1.199773  4.267599
O    -0.080997  -1.836762  3.929922
H    -2.149975  0.314850  1.402627
H    -2.529494  0.348551  3.835222
C    -3.120234  -1.462353  2.786967
S    -4.233259  -0.725617  1.536201
H    -3.731783  -1.759298  3.646698
H    -2.652038  -2.362548  2.374155
H    -3.829462  -1.490139  0.495950
N    -1.575426  -1.218169  5.518775
C    -1.005899  -2.012940  6.605995
H    -2.397004  -0.659185  5.736315
H    -1.814467  -2.327857  7.273213
H    -0.286123  -1.421534  7.187818
H    -0.515803  -2.899760  6.193905
Ba    2.224104  -1.181292  3.414251
24
Lattice="100 0 0 0 100 0 0 0 100" Properties=species:S:1:pos:R:3
C    0.449038  -0.597024  0.238855
C    0.062291  -0.122478  1.606815
O    0.888936  -0.226939  2.569556
H    1.270645  0.038856  -0.122561
H    -0.370914  -0.556998  -0.485422
H    0.839966  -1.620691  0.290551
N    -1.161908  0.390257  1.743526
C    -1.842921  1.152993  2.788782
C    -1.474811  0.873114  4.238073
O    -1.095631  -0.267594  4.647206
H    -1.753816  0.402846  0.895564
H    -1.659513  2.220307  2.588428
C    -3.382611  0.892210  2.635979
S    -3.987541  0.972138  0.922690
H    -3.944720  1.586338  3.269139
H    -3.611269  -0.128155  2.971177
H    -3.905442  2.317835  0.779232
N    -1.652969  1.863956  5.112337
C    -2.075794  3.250801  4.881586
H    -1.536744  1.583620  6.084977
H    -1.886734  3.815724  5.798731
H    -3.147114  3.314695  4.653989
H    -1.495208  3.711899  4.074511
Ba    1.024091  -1.492721  4.608181
24
Lattice="100 0 0 0 100 0 0 0 100" Properties=species:S:1:pos:R:3
C    0.600500  1.423870  1.751796
C    0.017720  0.065407  1.997545
O    0.778710  -0.896330  2.339022
H    1.001865  1.799037  2.704810
H    -0.125449  2.147721  1.367882
H    1.447114  1.352787  1.057829
N    -1.300169  -0.066626  1.831919
C    -2.276176  -1.084299  2.217893
C    -1.864579  -2.547107  2.110106
O    -0.954853  -2.951202  1.321150
H    -1.818171  0.791298  1.575215
H    -2.557012  -0.886804  3.265214
C    -3.551116  -0.881098  1.329938
S    -4.108822  0.862435  1.298806
H    -4.367910  -1.487453  1.733926
H    -3.351117  -1.217162  0.306643
H    -3.899124  1.069163  -0.021354
N    -2.546004  -3.434907  2.834705
C    -3.636796  -3.244694  3.796584
H    -2.311722  -4.403313  2.618321
H    -3.551628  -2.281613  4.308659
H    -3.571745  -4.037129  4.548980
H    -4.614249  -3.312071  3.301870
Ba    1.493728  -2.966912  1.354543
24
Lattice="100 0 0 0 100 0 0 0 100" Properties=species:S:1:pos:R:3
C    0.014629  0.690904  0.305446
C    -0.170656  0.184932  1.699473
O    0.711509  0.386086  2.587293
H    -0.294122  1.745759  0.234786
H    -0.545482  0.114697  -0.438040
H    1.084072  0.653515  0.066981
N    -1.293634  -0.494394  2.036979
C    -2.627870  -0.071510  1.616547
C    -2.998619  1.194640  2.456189
O    -2.119872  1.740627  3.206163
H    -1.251362  -0.911404  2.967896
H    -2.569436  0.242779  0.564397
C    -3.612273  -1.259498  1.723894
S    -5.288073  -0.986240  1.053492
H    -3.774199  -1.534441  2.776042
H    -3.158341  -2.124409  1.225494
H    -4.934698  -0.947000  -0.254603
N    -4.217698  1.671426  2.333804
C    -4.729755  2.853126  3.027979
H    -4.865468  1.102551  1.756209
H    -5.713853  3.091909  2.616163
H    -4.059154  3.705520  2.872198
H    -4.830027  2.660481  4.103733
Ba    0.060516  2.031980  4.311591
24
Lattice="100 0 0 0 100 0 0 0 100" Properties=species:S:1:pos:R:3
C    -0.006446  0.451260  0.167569
C    -0.156410  0.228650  1.637705
O    0.716279  0.653715  2.453131
H    -0.344473  1.462768  -0.106819
H    -0.556989  -0.276877  -0.436662
H    1.061136  0.395366  -0.077211
N    -1.235141  -0.433047  2.123300
C    -2.591900  -0.174103  1.651699
C    -3.053539  1.177195  2.290817
O    -2.203051  1.918282  2.890611
H    -1.162398  -0.655886  3.116908
H    -2.542158  -0.015223  0.563061
C    -3.505300  -1.384011  1.935383
S    -5.033631  -1.294019  0.917893
H    -3.773333  -1.434708  2.998198
H    -2.951562  -2.292675  1.670260
H    -5.856672  -1.870759  1.823593
N    -4.318539  1.511719  2.165296
C    -4.912791  2.745426  2.680263
H    -4.924222  0.812443  1.693390
H    -5.954377  2.786359  2.351219
H    -4.379134  3.618889  2.287923
H    -4.883084  2.763379  3.776891
Ba    -0.022246  2.564485  3.834677
24
Lattice="100 0 0 0 100 0 0 0 100" Properties=species:S:1:pos:R:3
C    0.041791  -0.246207  0.052569
C    -0.015515  0.009030  1.524989
O    1.036994  0.309663  2.164911
H    -0.742983  0.302126  -0.481470
H    -0.091805  -1.317125  -0.166577
H    1.020758  0.062279  -0.325065
N    -1.184699  -0.071523  2.209908
C    -2.180169  -1.144313  2.064035
C    -1.464364  -2.505341  2.337889
O    -0.254276  -2.520799  2.747238
H    -1.101093  0.286633  3.160426
H    -2.874945  -0.990246  2.903405
C    -3.024098  -1.058739  0.767836
S    -4.528318  -2.095489  0.745615
H    -2.460976  -1.394943  -0.110369
H    -3.299474  -0.009571  0.607183
H    -5.192468  -1.450190  1.736029
N    -2.164198  -3.605590  2.169154
C    -1.670096  -4.959562  2.420250
H    -3.133411  -3.473475  1.821857
H    -2.447755  -5.667606  2.122453
H    -1.451797  -5.097142  3.486525
H    -0.763677  -5.155357  1.835441
Ba    1.904584  -1.591169  3.482219
24
Lattice="100 0 0 0 100 0 0 0 100" Properties=species:S:1:pos:R:3
C    -1.152319  1.205999  -0.273949
C    -0.142891  1.005250  0.810740
O    1.028311  1.476313  0.696574
H    -2.110461  1.554852  0.128785
H    -1.341353  0.264892  -0.813707
H    -0.768942  1.940759  -0.987571
N    -0.452773  0.314749  1.937270
C    -1.195870  -0.950587  1.970238
C    -0.458301  -1.973497  1.045226
O    0.691347  -1.680880  0.570866
H    0.263591  0.396558  2.657160
H    -1.061373  -1.318493  3.000759
C    -2.716950  -0.809685  1.739616
S    -3.577795  -2.236694  2.519252
H    -2.971226  -0.774271  0.675271
H    -3.049843  0.119153  2.217816
H    -4.649052  -2.238750  1.692300
N    -1.059731  -3.121830  0.821741
C    -0.532350  -4.234229  0.035473
H    -1.985429  -3.237189  1.280144
H    -1.310963  -4.589271  -0.648854
H    -0.246921  -5.058509  0.701731
H    0.338148  -3.907716  -0.537629
Ba    2.680730  -0.285637  0.170660
24
Lattice="100 0 0 0 100 0 0 0 100" Properties=species:S:1:pos:R:3
C    -0.838212  2.038850  -0.262431
C    0.128304  1.416264  0.689412
O    1.355243  1.743342  0.692468
H    -1.182852  3.014063  0.115618
H    -1.710744  1.404467  -0.451272
H    -0.311606  2.233585  -1.204628
N    -0.292459  0.482249  1.574084
C    -1.515853  0.611607  2.353560
C    -1.215530  1.621353  3.508532
O    -0.091120  2.214404  3.572293
H    0.468639  0.004982  2.058936
H    -2.286349  1.065465  1.713677
C    -2.027962  -0.768106  2.816917
S    -2.585130  -1.817458  1.439060
H    -2.916333  -0.649734  3.450953
H    -1.274961  -1.283874  3.429534
H    -1.357573  -2.222030  1.039244
N    -2.166787  1.848835  4.396635
C    -2.050025  2.779051  5.524272
H    -3.049557  1.356059  4.288915
H    -2.950907  2.692498  6.136936
H    -1.960484  3.810831  5.163156
H    -1.175613  2.526539  6.134464
Ba    2.143388  2.900016  2.721200
24
Lattice="100 0 0 0 100 0 0 0 100" Properties=species:S:1:pos:R:3
C    0.832692  -0.680229  1.542662
C    0.204254  0.624138  1.910706
O    0.915852  1.641010  2.182210
H    1.049757  -0.714521  0.463140
H    0.204271  -1.540296  1.797345
H    1.792446  -0.759205  2.066037
N    -1.140935  0.748213  1.945188
C    -2.026834  0.163567  0.947986
C    -1.820973  0.951044  -0.384187
O    -1.001596  1.920996  -0.439535
H    -1.480487  1.605227  2.383687
H    -1.722105  -0.881469  0.780695
C    -3.482437  0.184238  1.433505
S    -3.539406  -0.674958  3.047390
H    -4.120107  -0.338362  0.709291
H    -3.845629  1.219638  1.520144
H    -4.884978  -0.612281  3.178742
N    -2.512839  0.564647  -1.441281
C    -2.435915  1.194477  -2.763431
H    -3.144587  -0.225440  -1.335553
H    -1.424497  1.096264  -3.175402
H    -2.702850  2.255399  -2.695665
H    -3.142186  0.689373  -3.427061
Ba    0.781184  3.407184  0.477463
24
Lattice="100 0 0 0 100 0 0 0 100" Properties=species:S:1:pos:R:3
C    0.058479  1.434037  0.138166
C    -0.387217  0.677044  1.345308
O    -0.016870  1.062233  2.519805
H    -0.247043  2.485280  0.224731
H    -0.343372  1.019204  -0.791300
H    1.156414  1.415997  0.090614
N    -1.154788  -0.379730  1.188702
C    -1.653324  -1.322527  2.179904
C    -2.283766  -2.449373  1.270133
O    -2.389238  -2.217918  0.065654
H    -1.467612  -0.708662  0.246039
H    -0.810391  -1.756536  2.741729
C    -2.701825  -0.720551  3.143630
S    -1.969083  -0.427590  4.814465
H    -3.524609  -1.425607  3.307771
H    -3.117429  0.206624  2.736013
H    -3.097725  -0.069279  5.474307
N    -2.669180  -3.572108  1.889357
C    -3.271695  -4.705509  1.181193
H    -2.444724  -3.698368  2.871440
H    -4.111485  -5.096075  1.765541
H    -2.532420  -5.501569  1.027473
H    -3.630963  -4.357921  0.209137
Ba    0.175164  1.925297  4.673124
24
Lattice="100 0 0 0 100 0 0 0 100" Properties=species:S:1:pos:R:3
C    -0.070514  0.252750  -0.054582
C    -0.174613  -0.036829  1.406316
O    0.840954  -0.377770  2.085542
H    0.217794  1.303601  -0.217660
H    -1.008034  0.063138  -0.588122
H    0.728691  -0.367504  -0.476210
N    -1.367179  0.076744  2.037785
C    -2.280860  1.194058  1.826167
C    -1.586014  2.475431  2.364461
O    -0.528901  2.373250  3.074554
H    -1.357985  -0.277274  2.995109
H    -2.463710  1.309322  0.749138
C    -3.630103  0.903812  2.523441
S    -4.602071  -0.397438  1.709585
H    -4.267493  1.794661  2.490583
H    -3.470592  0.677440  3.588057
H    -3.882770  -1.451527  2.159733
N    -2.090401  3.667643  2.088995
C    -3.252069  4.019455  1.265963
H    -1.598282  4.448027  2.525424
H    -3.008988  4.920237  0.692412
H    -4.123714  4.230439  1.898666
H    -3.495551  3.218087  0.562854
Ba    1.567022  1.260920  3.789283
24
Lattice="100 0 0 0 100 0 0 0 100" Properties=species:S:1:pos:R:3
C    -0.125492  -1.151714  0.348650
C    -0.260168  -0.702461  1.765919
O    0.026980  -1.512838  2.726121
H    0.901955  -1.492098  0.163206
H    -0.378835  -0.365906  -0.369532
H    -0.787785  -2.013311  0.183707
N    -0.678058  0.522023  2.009812
C    -1.010257  1.166763  3.273788
C    -1.900365  2.381126  2.787952
O    -1.873776  2.662565  1.590047
H    -0.960362  1.166973  1.237296
H    -1.606569  0.490843  3.904242
C    0.217294  1.705445  4.036518
S    1.090868  0.607354  5.234988
H    -0.046875  2.595057  4.620170
H    0.997541  2.013288  3.328867
H    0.249517  0.748264  6.287336
N    -2.594934  3.034636  3.728495
C    -3.444714  4.191392  3.429431
H    -2.626041  2.660918  4.671358
H    -3.328178  4.941287  4.218752
H    -4.498098  3.891551  3.362961
H    -3.132431  4.615204  2.471432
Ba    0.969798  -2.539792  4.580666
24
Lattice="100 0 0 0 100 0 0 0 100" Properties=species:S:1:pos:R:3
C    -2.766785  0.888850  -0.555204
C    -1.364485  1.095428  -0.082375
O    -0.846037  2.254046  -0.051952
H    -3.476361  1.013907  0.278572
H    -2.922950  -0.101735  -0.995561
H    -3.000899  1.661669  -1.295868
N    -0.631843  0.045801  0.350468
C    -1.171805  -1.028901  1.174669
C    -1.666533  -0.403386  2.508048
O    -1.316460  0.784503  2.811953
H    0.365381  0.228667  0.468407
H    -2.020033  -1.494910  0.650235
C    -0.087938  -2.088652  1.426226
S    0.528965  -2.664527  -0.198709
H    -0.515940  -2.924112  1.990764
H    0.728643  -1.657722  2.025122
H    1.456879  -3.507568  0.311283
N    -2.445542  -1.100676  3.319007
C    -2.989549  -2.452624  3.155525
H    -2.680662  -0.626141  4.191578
H    -4.016795  -2.460011  3.535176
H    -2.396858  -3.177551  3.727769
H    -3.008748  -2.746469  2.102415
Ba    -0.492735  3.065259  2.249072
24
Lattice="100 0 0 0 100 0 0 0 100" Properties=species:S:1:pos:R:3
C    0.267101  0.487683  0.207931
C    0.010036  0.067573  1.617420
O    0.963562  -0.130491  2.427292
H    0.511342  1.560907  0.168681
H    -0.577380  0.291415  -0.459560
H    1.153183  -0.048707  -0.154168
N    -1.263233  -0.086474  2.058422
C    -2.331829  0.883599  1.781713
C    -1.819699  2.274663  2.224730
O    -0.948974  2.332206  3.163029
H    -1.324298  -0.515738  2.982649
H    -2.569896  0.880827  0.710943
C    -3.576855  0.427431  2.589230
S    -5.071006  1.447458  2.464855
H    -3.324401  0.424073  3.660551
H    -3.801318  -0.607828  2.302056
H    -5.506603  0.941393  1.286931
N    -2.247684  3.387030  1.655941
C    -3.159521  3.599907  0.528322
H    -1.875635  4.237495  2.082053
H    -2.687829  4.303388  -0.168022
H    -4.105536  4.018436  0.888771
H    -3.369493  2.662943  0.009333
Ba    1.094958  1.519498  4.278210
24
Lattice="100 0 0 0 100 0 0 0 100" Properties=species:S:1:pos:R:3
C    -0.305636  0.217360  -0.126763
C    -0.233496  0.096480  1.364718
O    0.814129  0.242621  2.008575
H    -0.119148  1.267187  -0.394659
H    -1.269402  -0.086686  -0.549627
H    0.500233  -0.374694  -0.575774
N    -1.406667  -0.190719  2.029707
C    -1.506732  -0.063840  3.483033
C    -0.908882  -1.289512  4.216398
O    -1.603370  -1.986858  5.047152
H    -2.248739  -0.368677  1.491062
H    -0.862433  0.789491  3.761790
C    -2.961775  0.272493  3.826014
S    -3.379602  0.706171  5.561650
H    -3.639528  -0.559722  3.586873
H    -3.270210  1.132205  3.218698
H    -2.355312  1.554324  5.827239
N    0.347548  -1.541075  3.945841
C    1.135177  -2.653836  4.461593
H    0.778173  -0.863794  3.258006
H    1.790437  -2.311069  5.273691
H    1.765068  -3.041211  3.653736
H    0.479808  -3.451303  4.823231
Ba    -2.876650  -2.098977  7.007371
24
Lattice="100 0 0 0 100 0 0 0 100" Properties=species:S:1:pos:R:3
C    0.065230  -0.214734  0.119874
C    -0.022104  -0.009291  1.593601
O    1.011458  0.280853  2.273500
H    -0.757547  0.303929  -0.392858
H    -0.006374  -1.284765  -0.132207
H    1.029431  0.157422  -0.237870
N    -1.204791  -0.116974  2.250821
C    -2.205446  -1.172589  2.057346
C    -1.529559  -2.537434  2.395880
O    -0.344125  -2.574724  2.853073
H    -1.157251  0.236016  3.205320
H    -2.957753  -0.988250  2.840276
C    -2.950898  -1.156900  0.711177
S    -3.480612  0.561469  0.374239
H    -3.843783  -1.790616  0.798125
H    -2.331603  -1.552966  -0.103239
H    -4.283443  0.241690  -0.667575
N    -2.239251  -3.638968  2.226243
C    -1.769862  -4.989843  2.549875
H    -3.183727  -3.545651  1.861161
H    -2.550125  -5.701877  2.269610
H    -1.573065  -5.078967  3.625017
H    -0.856432  -5.220146  1.989636
Ba    1.812578  -1.596742  3.633209
24
Lattice="100 0 0 0 100 0 0 0 100" Properties=species:S:1:pos:R:3
C    -0.665734  -2.175643  0.168748
C    -0.089190  -1.391583  1.299487
O    0.963494  -1.788903  1.891870
H    -0.843760  -1.520996  -0.695482
H    0.028359  -2.973501  -0.109044
H    -1.629367  -2.630027  0.444932
N    -0.659019  -0.237867  1.721271
C    -2.089557  -0.004273  1.923307
C    -2.589486  -1.026178  2.992363
O    -1.770776  -1.801104  3.581187
H    -0.058801  0.285811  2.356000
H    -2.145264  0.988170  2.395788
C    -2.978978  0.063091  0.652822
S    -2.265347  0.974922  -0.745725
H    -3.943753  0.514720  0.921773
H    -3.199673  -0.936749  0.260379
H    -2.263506  2.197958  -0.163688
N    -3.880422  -1.044565  3.277618
C    -4.497505  -1.912017  4.286100
H    -4.490357  -0.407057  2.772413
H    -5.572560  -1.715685  4.297374
H    -4.083886  -1.697974  5.278773
H    -4.328373  -2.966331  4.038243
Ba    0.482062  -2.730246  4.104883
24
Lattice="100 0 0 0 100 0 0 0 100" Properties=species:S:1:pos:R:3
C    0.275309  -0.350259  0.044455
C    0.136413  -0.575201  1.513850
O    1.040809  -1.238757  2.152268
H    1.231140  0.146992  -0.167605
H    -0.540999  0.250342  -0.368418
H    0.293467  -1.323812  -0.465491
N    -0.915431  -0.090272  2.136834
C    -1.320565  -0.238962  3.528190
C    -2.771280  0.378114  3.509181
O    -3.114331  0.982968  2.491795
H    -1.657892  0.457619  1.642581
H    -1.384874  -1.307863  3.784803
C    -0.405786  0.512354  4.524233
S    0.670781  -0.669222  5.448891
H    -0.997596  1.025318  5.290039
H    0.200646  1.258757  4.001512
H    1.224569  0.201286  6.328000
N    -3.552533  0.220456  4.588067
C    -3.300158  -0.521148  5.818337
H    -4.459531  0.676157  4.497597
H    -4.227866  -1.010443  6.134159
H    -2.965274  0.138227  6.631781
H    -2.553274  -1.307506  5.662218
Ba    2.817457  -1.958767  3.471343
24
Lattice="100 0 0 0 100 0 0 0 100" Properties=species:S:1:pos:R:3
C    -0.400479  0.030511  -0.154316
C    -0.164142  0.060713  1.319610
O    0.687590  0.845747  1.832720
H    -1.060002  0.861397  -0.451377
H    -0.843190  -0.909915  -0.496927
H    0.558458  0.192737  -0.661406
N    -0.884446  -0.744350  2.138928
C    -2.336665  -0.924913  2.015524
C    -2.980316  0.480158  2.066151
O    -2.361370  1.415414  2.685991
H    -0.546444  -0.754555  3.102159
H    -2.570775  -1.420318  1.065452
C    -2.782401  -1.840735  3.188365
S    -4.511158  -2.387644  3.209690
H    -2.530236  -1.368735  4.148688
H    -2.187569  -2.761072  3.109419
H    -5.013367  -1.313957  3.863301
N    -4.139178  0.733225  1.482981
C    -4.989812  -0.101394  0.626916
H    -4.472435  1.687816  1.628762
H    -5.119496  0.404713  -0.337789
H    -5.969107  -0.232965  1.100195
H    -4.552742  -1.089212  0.477439
Ba    -0.286583  2.634466  3.249120
24
Lattice="100 0 0 0 100 0 0 0 100" Properties=species:S:1:pos:R:3
C    1.200031  0.700611  1.212900
C    0.184265  -0.345798  1.563463
O    0.428547  -1.397735  2.128282
H    1.435488  1.275947  2.120400
H    0.861662  1.397254  0.437072
H    2.125952  0.209749  0.894628
N    -1.152720  -0.063284  1.182052
C    -2.177612  -0.929233  1.718851
C    -2.915008  -1.714277  0.637578
O    -3.941747  -2.418737  0.952560
H    -1.388587  0.894681  0.933197
H    -1.573476  -1.688793  2.271401
C    -3.121167  -0.204780  2.701782
S    -3.710106  -1.351797  4.027513
H    -3.977164  0.264142  2.202490
H    -2.544341  0.565715  3.224793
H    -4.515757  -0.487643  4.693598
N    -2.426919  -1.678686  -0.581319
C    -2.905963  -2.417642  -1.744279
H    -1.599848  -1.083399  -0.678948
H    -2.151273  -3.152541  -2.051344
H    -3.080312  -1.720820  -2.572184
H    -3.838173  -2.929966  -1.496274
Ba    -5.480795  -3.418026  2.432020
24
Lattice="100 0 0 0 100 0 0 0 100" Properties=species:S:1:pos:R:3
C    0.957068  0.926978  0.481387
C    0.248294  -0.198933  1.157881
O    0.725372  -1.394693  1.086911
H    0.459135  1.889832  0.631215
H    1.013335  0.717589  -0.596121
H    1.988168  0.992616  0.853718
N    -0.862914  0.050021  1.818042
C    -1.785906  -0.873549  2.464715
C    -3.071938  0.023446  2.634689
O    -2.945117  1.234998  2.454312
H    -1.286676  1.005151  1.846973
H    -2.000300  -1.721482  1.798911
C    -1.302237  -1.362370  3.848188
S    -0.409809  -2.968724  3.960627
H    -2.137753  -1.460669  4.550022
H    -0.611018  -0.631977  4.287027
H    -1.461949  -3.797544  3.755276
N    -4.229085  -0.566504  2.976050
C    -4.524699  -1.980028  3.171859
H    -4.996919  0.091993  3.099451
H    -3.867974  -2.609254  2.558976
H    -5.552250  -2.175091  2.847070
H    -4.438845  -2.278031  4.227190
Ba    1.588237  -3.510317  1.493305
24
Lattice="100 0 0 0 100 0 0 0 100" Properties=species:S:1:pos:R:3
C    -0.016532  -0.315183  0.030372
C    -0.013232  -0.028710  1.498462
O    1.068925  0.259242  2.095684
H    -0.778836  0.278795  -0.489097
H    -0.235452  -1.375380  -0.169577
H    0.967663  -0.080188  -0.384188
N    -1.155911  -0.077128  2.223573
C    -2.189924  -1.109969  2.100096
C    -1.491444  -2.496052  2.262774
O    -0.299033  -2.569244  2.702225
H    -1.060845  0.323147  3.154931
H    -2.816556  -0.984863  2.996851
C    -3.142333  -0.961441  0.893120
S    -4.021350  0.631515  0.867712
H    -3.957397  -1.693092  0.987053
H    -2.646838  -1.162722  -0.063265
H    -2.969785  1.389394  0.478462
N    -2.184124  -3.583182  1.974408
C    -1.696811  -4.953988  2.157763
H    -3.130217  -3.466345  1.621780
H    -2.474711  -5.643739  1.821015
H    -1.481398  -5.144461  3.215870
H    -0.790315  -5.118769  1.564026
Ba    1.877483  -1.629922  3.456728
24
Lattice="100 0 0 0 100 0 0 0 100" Properties=species:S:1:pos:R:3
C    -0.102931  0.300529  0.065479
C    -0.111947  0.044896  1.534297
O    0.970478  0.110313  2.199828
H    -1.010632  0.828096  -0.258085
H    -0.040191  -0.647017  -0.493048
H    0.787090  0.890129  -0.177311
N    -1.254162  -0.234864  2.214507
C    -2.288908  -1.204924  1.834847
C    -1.669824  -2.625652  1.973187
O    -0.404590  -2.763459  2.053082
H    -1.114241  -0.179644  3.223522
H    -3.075171  -1.099364  2.598049
C    -2.954705  -0.982232  0.467873
S    -3.613938  0.725452  0.418605
H    -3.784093  -1.690115  0.368739
H    -2.258076  -1.171796  -0.357696
H    -4.348483  0.542988  -0.703344
N    -2.458796  -3.687364  2.032610
C    -3.923405  -3.769678  2.036973
H    -1.962709  -4.577354  2.087670
H    -4.218082  -4.578640  2.713690
H    -4.302518  -3.996542  1.032464
H    -4.370959  -2.839696  2.399571
Ba    1.897783  -2.091471  2.722507
24
Lattice="100 0 0 0 100 0 0 0 100" Properties=species:S:1:pos:R:3
C    0.187759  -0.227479  0.019266
C    -0.221038  0.203100  1.392441
O    0.621494  0.765138  2.157851
H    -0.254031  0.459881  -0.718341
H    -0.150326  -1.238427  -0.237387
H    1.275339  -0.165403  -0.077635
N    -1.487523  0.031462  1.845709
C    -2.286274  -1.179993  1.653302
C    -1.487071  -2.381470  2.248104
O    -0.317781  -2.188182  2.726969
H    -1.662534  0.524885  2.720118
H    -3.150690  -1.055191  2.326138
C    -2.842482  -1.368884  0.215747
S    -4.642954  -1.038707  0.273314
H    -2.641204  -2.377872  -0.164326
H    -2.364912  -0.652190  -0.457263
H    -4.905022  -1.365846  -1.013778
N    -2.033802  -3.582926  2.314391
C    -3.371003  -4.041536  1.922013
H    -1.429009  -4.290637  2.733001
H    -3.797750  -4.614329  2.753262
H    -3.297574  -4.695631  1.043837
H    -4.034675  -3.201709  1.688690
Ba    1.541378  -0.885139  3.730520
24
Lattice="100 0 0 0 100 0 0 0 100" Properties=species:S:1:pos:R:3
C    -0.231119  0.342549  -0.121536
C    -0.323718  0.104651  1.346041
O    0.705940  0.210808  2.096701
H    -1.190361  0.226194  -0.636340
H    0.494820  -0.360423  -0.554002
H    0.154869  1.354669  -0.304273
N    -1.498703  -0.230913  1.891713
C    -1.587139  -0.532243  3.319333
C    -2.614669  -1.538425  3.887483
O    -2.278587  -1.996084  4.987998
H    -2.312384  -0.305879  1.287674
H    -0.648537  -1.055221  3.543443
C    -1.642603  0.757920  4.186162
S    -0.633831  0.596387  5.712648
H    -2.669539  0.996320  4.489687
H    -1.256203  1.622027  3.632648
H    -1.061736  -0.697042  5.925567
N    -3.776243  -1.849110  3.288565
C    -4.380216  -1.324333  2.066414
H    -4.321384  -2.525613  3.821877
H    -5.439105  -1.599844  2.063843
H    -3.933799  -1.761169  1.160148
H    -4.346881  -0.226234  2.034180
Ba    2.082685  0.337048  4.066551
24
Lattice="100 0 0 0 100 0 0 0 100" Properties=species:S:1:pos:R:3
C    -0.606600  0.602988  0.004148
C    -0.387187  0.478764  1.474028
O    0.321809  1.401395  2.078800
H    -0.907084  1.630116  -0.237665
H    -1.364240  -0.089057  -0.374177
H    0.338075  0.405983  -0.523780
N    -0.861202  -0.501483  2.192204
C    -1.712212  -1.643259  1.845790
C    -2.231907  -2.063917  3.260881
O    -1.689569  -1.540069  4.251972
H    -0.769106  -0.534800  3.247340
H    -2.550821  -1.318018  1.214481
C    -0.908660  -2.755964  1.125524
S    -1.951464  -4.098402  0.455517
H    -0.144245  -3.173206  1.790941
H    -0.389978  -2.320574  0.261692
H    -1.720600  -4.989439  1.446020
N    -3.223772  -2.950790  3.295974
C    -3.805491  -3.472236  4.531067
H    -3.524176  -3.348474  2.405355
H    -4.898199  -3.451444  4.456484
H    -3.481921  -2.845184  5.365763
H    -3.477200  -4.504452  4.708266
Ba    1.481226  3.007710  3.199319
24
Lattice="100 0 0 0 100 0 0 0 100" Properties=species:S:1:pos:R:3
C    0.054933  -0.995792  0.924806
C    -1.067024  -1.334139  1.843713
O    -1.313215  -2.600401  2.075438
H    0.954040  -1.538356  1.246528
H    0.274938  0.073879  0.884858
H    -0.194771  -1.328261  -0.091973
N    -1.809984  -0.451447  2.457114
C    -1.802034  1.012175  2.465160
C    -2.354351  1.319099  3.898811
O    -2.942448  0.404799  4.494552
H    -2.477051  -0.745244  3.210592
H    -0.780111  1.395539  2.339061
C    -2.758083  1.610999  1.416366
S    -2.200176  1.237461  -0.287500
H    -2.789557  2.697959  1.562080
H    -3.768354  1.213393  1.577886
H    -3.340554  1.631995  -0.897267
N    -2.176541  2.560653  4.358435
C    -2.685615  3.030331  5.647047
H    -1.660135  3.222279  3.786631
H    -3.401199  3.847333  5.495296
H    -1.857194  3.386640  6.270396
H    -3.186307  2.197115  6.146340
Ba    -1.740773  -4.809582  2.403571
