# Supplementary material for: Mapping and classifying molecules from a high-throughput structural database
Source: J Cheminform. 2017 Feb 2;9:6. doi: 10.1186/s13321-017-0192-4 (PMC5289135; doi:10.1186/s13321-017-0192-4)
Supplement: Supplementary file 1 — Additional file 1. Supplementary file contains dissimilarity matrix data for all the oligopeptides available in the database including the one discussed in this paper. [file 13321_2017_192_MOESM1_ESM.tar › SI/cys.dipeptide/COLVAR-bare-0.17-1-4]

#! FIELDS CV1 CV2 Energy
-2.139541677677e-01 -1.071286744983e-01	-24373.4429631
-1.637580940883e-01 -1.597055487853e-01	-24373.3761457
-2.091579834332e-01 -7.239866264129e-02	-24373.3318134
-1.271090241212e-01 -1.251332697580e-01	-24373.3288219
-1.495813513930e-01 -7.563474936418e-02	-24373.3230214
-1.739066540689e-01 -7.098021043701e-02	-24373.3215502
-1.320555511390e-01 -4.554711684364e-02	-24373.2869342
-1.022654219145e-01 1.362290707012e-02	-24373.2797236
-1.491803445254e-01 -4.523731743510e-02	-24373.2751936
-9.893178966582e-02 2.751195678905e-02	-24373.2732991
-1.054226836778e-01 -5.203651474468e-02	-24373.2675893
-9.646794317042e-02 -1.406332283953e-01	-24373.2645228
-9.280867003536e-02 -1.546912755566e-01	-24373.2571512
7.135885030230e-03 1.090949743489e-01	-24373.2301637
-2.208010722562e-02 -1.565804967387e-01	-24373.2093733
-9.628668887026e-02 4.270926274665e-02	-24373.2057029
-7.566695275254e-02 -4.578928151534e-04	-24373.2009588
6.628651874687e-02 -9.679765031082e-02	-24373.189025
-2.361735528847e-03 -1.868838795471e-01	-24373.1845361
3.839013434399e-02 -2.228694445868e-01	-24373.1835881
-5.752421855271e-02 2.413254954594e-02	-24373.1808338
3.210173400329e-02 -6.583841810116e-02	-24373.1796396
-1.095819384814e-01 -1.800078184264e-01	-24373.1786062
-7.749317415032e-03 8.482484325892e-02	-24373.1760773
6.660627688424e-02 -1.200092678747e-01	-24373.1740332
-2.494266390180e-03 1.368977193907e-01	-24373.1708896
1.210539708830e-01 -8.000839163228e-02	-24373.1651924
-1.887102600897e-01 -1.989977992272e-02	-24373.1632115
-1.424917388990e-01 6.135983723112e-02	-24373.1623357
9.212783205055e-02 -6.293722848955e-02	-24373.1493505
-2.271899848311e-02 7.842253166109e-02	-24373.1464542
5.745536274452e-02 2.567823680956e-01	-24373.1436009
1.107838935927e-01 1.770679605096e-01	-24373.1385928
-1.279011677716e-01 1.142907405778e-01	-24373.1269823
3.286502925900e-03 -1.105455319492e-01	-24373.1261842
4.832861227718e-03 -6.398504498342e-02	-24373.1200256
9.394339965636e-03 -1.042592441086e-01	-24373.1188677
-6.462058445317e-02 4.428723256285e-02	-24373.1137489
3.500179092413e-03 -2.941310322693e-02	-24373.112064
-2.360448946624e-01 5.027631068011e-02	-24373.1113187
-1.024243540686e-01 1.667541550771e-01	-24373.1077727
8.961749629037e-02 1.764740097663e-01	-24373.1053318
-1.906092124930e-01 1.658740395742e-01	-24373.099013
-2.238757593699e-02 9.548903976609e-02	-24373.096255
-6.256234543065e-02 1.498133827778e-01	-24373.0960948
-1.005639358094e-01 9.432845417046e-02	-24373.0952964
1.324547592581e-01 -1.133057391672e-01	-24373.0839171
-3.212789318599e-03 -7.845651140746e-02	-24373.0710746
-1.016128116210e-01 2.007364730585e-01	-24373.0701662
-9.517253309236e-02 1.931223830456e-01	-24373.0610875
-2.084595555801e-01 1.413301606140e-01	-24373.0564873
4.989282905632e-02 1.164478690117e-01	-24373.0524932
-4.969054950920e-02 1.568579488329e-01	-24373.0422124
1.075462147024e-01 2.074140184018e-01	-24373.0419312
8.881589849200e-02 1.652247787711e-01	-24373.039616
-8.404064160195e-02 7.761603923486e-02	-24373.0288763
1.934470893930e-01 -1.009106986779e-01	-24373.0213875
-4.853579127059e-02 1.454051684488e-01	-24373.0200021
1.473612938521e-01 2.125395177924e-01	-24373.0192741
2.056975333344e-01 -1.231752951695e-01	-24373.0186004
-2.474997104559e-01 -4.617092826112e-02	-24373.0175853
1.927870814884e-01 -1.531697222552e-01	-24373.0131277
-6.722345044831e-02 1.955203795175e-01	-24372.9988154
-5.096845298894e-02 1.035084837225e-01	-24372.9944644
2.163301780962e-01 -1.387087487583e-01	-24372.9866384
1.933415959649e-01 -8.340743014815e-02	-24372.9846325
2.756407310144e-02 1.813106986185e-03	-24372.9743518
9.290257236918e-02 6.396961799927e-02	-24372.9727568
-7.728794249866e-02 1.635671191427e-01	-24372.9705193
2.274171880774e-01 -6.723003893610e-02	-24372.9688292
-6.105228719910e-02 1.178967085678e-01	-24372.9683789
-4.629961649723e-02 1.789379768537e-01	-24372.963751
2.675638429282e-02 7.988255166860e-02	-24372.9620221
-2.861868697683e-01 9.389730435320e-03	-24372.954925
3.256689406896e-02 3.499948813199e-02	-24372.9538552
-5.396239558885e-02 -2.124937906711e-01	-24372.9514574
1.990302390872e-01 -1.473726317275e-01	-24372.945112
5.003555238038e-02 5.021969378054e-02	-24372.944161
2.527363165696e-01 -6.608384751864e-02	-24372.942298
1.775293768940e-01 1.628002237080e-02	-24372.9397854
2.312976486783e-02 1.995580774181e-01	-24372.9370692
1.892326799576e-01 -7.413057746286e-02	-24372.9360584
1.322896935773e-01 2.346350329370e-01	-24372.9336918
1.462152496615e-01 4.197687248635e-02	-24372.9296883
9.481571040259e-02 9.128275668645e-02	-24372.9288298
1.986254483374e-01 -1.888510527774e-01	-24372.9280051
8.526618900294e-03 2.906170929807e-02	-24372.9267489
-5.186553987577e-03 1.931531445313e-01	-24372.9246136
1.544028242172e-01 6.731917117642e-02	-24372.9229372
2.574235891870e-01 -1.394836134491e-01	-24372.9186569
1.170421150314e-01 7.971292322842e-02	-24372.9170194
5.586134066827e-02 1.942930596607e-01	-24372.9160207
2.044325838586e-01 -4.214404572952e-02	-24372.9077244
1.191491306985e-01 1.069347263414e-01	-24372.9044145
8.547148859097e-02 2.363553965479e-03	-24372.8980202
3.634718133912e-02 3.648484401241e-03	-24372.8926839
-1.770116850665e-02 2.534022541002e-01	-24372.8832392
1.547273491030e-01 3.669150615030e-02	-24372.8810312
1.187850357617e-01 -2.000431065772e-02	-24372.8790677
8.648403920052e-03 1.633184801646e-02	-24372.8782025
8.077531883217e-02 1.065904558449e-02	-24372.8719003
7.031997867304e-02 2.184666106088e-02	-24372.8714413
5.094522742987e-02 -2.615781647011e-02	-24372.8683041
1.636616329089e-01 5.637819448383e-02	-24372.8653867
1.532386802388e-01 1.991990563394e-02	-24372.8571224
1.105878489235e-01 6.694082637493e-02	-24372.8562716
1.784130990304e-01 1.521515830393e-01	-24372.8547046
1.790636024690e-01 1.003662780245e-01	-24372.8529199
1.660260240925e-01 7.375187015192e-02	-24372.846335
4.602446104407e-02 3.707550846205e-02	-24372.8422046
-4.915596603647e-03 -2.175878337008e-01	-24372.841633
-7.083154866629e-02 -2.684172545647e-01	-24372.8402834
2.802675605790e-01 -7.323245540622e-02	-24372.8382462
-5.666965763374e-02 2.435170056429e-01	-24372.8354692
1.153855366445e-01 4.847612116558e-02	-24372.8326253
-1.134063230397e-02 2.056267305307e-01	-24372.829339
-6.095481311904e-03 1.214002724790e-02	-24372.8270767
-2.711688172201e-02 2.240640868304e-01	-24372.8264213
-3.374086530294e-02 -2.439378210367e-01	-24372.8249204
2.379064576449e-01 -2.346986832053e-02	-24372.8218333
1.020185648827e-01 7.209167609818e-03	-24372.8201963
8.839618144494e-02 2.263424173448e-02	-24372.8118721
1.748944837711e-01 3.652475600779e-02	-24372.811771
2.461682204407e-01 -1.022941655990e-01	-24372.8075361
1.442944371359e-01 -2.783767405752e-02	-24372.8073193
8.390835898812e-02 -2.135910414364e-01	-24372.7892347
1.564000324749e-01 -2.798187141965e-02	-24372.7749924
1.549146065431e-01 1.268386022736e-01	-24372.7727206
-8.030894177967e-02 2.488955502285e-01	-24372.7529218
2.513469860567e-01 -1.100627638897e-02	-24372.745905
2.314177532852e-01 -1.185378401160e-02	-24372.7403593
1.308366091262e-02 -2.791295042863e-01	-24372.7314835
1.262332080734e-01 -2.286152609417e-01	-24372.6956177
2.249289091114e-01 1.211495724150e-01	-24372.6701364
2.298090604332e-01 1.794686257682e-02	-24372.6183804
2.035453074628e-01 7.554829279810e-02	-24372.6169328
2.331985633102e-01 7.317854712321e-02	-24372.6150848
2.417556556844e-01 1.537266748751e-01	-24372.5866002
2.706617868963e-01 5.548782271759e-02	-24372.5667286
2.814310775188e-01 3.421728532922e-02	-24372.5553325
2.330500425176e-01 5.538941631867e-02	-24372.5516811
-2.132158455414e-01 -1.073012045503e-01	-24372.5481843
2.756040603372e-01 7.737107187095e-02	-24372.5300705
2.491737720309e-01 4.545435488184e-02	-24372.5285622
-2.131163067654e-01 -1.073916202003e-01	-24372.5256524
2.565940414183e-01 1.048942110196e-01	-24372.5054906
-1.634042775106e-01 -1.586994337367e-01	-24372.4760678
-1.519294481547e-01 -1.635308293243e-01	-24372.4710295
-1.613964667606e-01 -1.559294153710e-01	-24372.4608296
-1.563918236341e-01 6.654461424498e-03	-24372.4434112
-1.481381764509e-01 -7.488672627484e-02	-24372.4267687
-1.253954752721e-01 -1.234559751310e-01	-24372.4244245
-1.712615321729e-01 -6.822586278228e-02	-24372.4209637
-2.104754696402e-01 -7.238540357648e-02	-24372.4182763
-1.279991684503e-01 -1.258467268383e-01	-24372.4104072
-1.329285687847e-01 -4.407646681350e-02	-24372.373907
-1.025255137732e-01 1.371962355164e-02	-24372.3708541
-1.489162326765e-01 -4.519578033798e-02	-24372.3671789
-9.905191882405e-02 2.727683523747e-02	-24372.3630886
-6.381114539091e-02 6.349253261605e-03	-24372.3620471
-1.904014132381e-01 5.328797561797e-02	-24372.3551218
-1.054925294733e-01 -5.241864203728e-02	-24372.3546638
-9.787955214052e-02 2.774938919619e-02	-24372.3525075
-9.703031021744e-02 -1.420978915116e-01	-24372.3432248
-1.909451570368e-01 5.365551269461e-02	-24372.340965
-1.051666900517e-01 -5.244487329867e-02	-24372.3374081
-9.333997088923e-02 -1.555383504699e-01	-24372.3330174
6.663187354042e-03 1.086494620674e-01	-24372.3295025
8.238331571950e-03 1.098645300827e-01	-24372.318326
-2.183466504474e-02 -1.555731038968e-01	-24372.3153417
-7.973758590822e-02 -1.229345958187e-01	-24372.3142144
-2.188085394678e-01 -3.685202714085e-03	-24372.3122016
-9.175362361588e-02 -8.630720265974e-02	-24372.3087832
-1.729077049834e-01 2.378101727034e-02	-24372.3079918
-8.302390243415e-02 -9.572993872788e-02	-24372.301534
-2.193779725320e-01 -4.081599632731e-03	-24372.2958101
-2.047023052214e-03 -1.865039407502e-01	-24372.2932847
-9.577050366786e-02 4.247055056501e-02	-24372.293188
-8.402109385026e-02 -8.590873936404e-04	-24372.2914384
-2.215820245058e-02 -1.562422429665e-01	-24372.2913898
-1.742019587869e-01 2.256225477929e-02	-24372.2893935
6.672263253232e-02 -9.705162847274e-02	-24372.2835673
-1.717236725154e-01 -6.897162734179e-02	-24372.2828554
-8.306704852637e-02 -7.404026521702e-04	-24372.2810579
-2.082495065434e-01 2.080540135721e-02	-24372.2774483
3.842329943796e-02 -2.219758587513e-01	-24372.2773638
2.943733095380e-02 -6.525804523730e-02	-24372.2760135
-6.997580866563e-02 2.553460295059e-02	-24372.2696247
-1.501212425609e-03 1.380104570486e-01	-24372.2688104
4.976799208205e-02 -7.511054312786e-02	-24372.2655931
6.026898823015e-02 -1.193660132496e-01	-24372.2623334
-6.341746213495e-02 2.334368362767e-02	-24372.2622944
-1.839012905910e-01 -1.727155544704e-02	-24372.2598806
-1.808190481540e-03 1.365269450743e-01	-24372.2569422
6.651060083307e-02 -9.713927189803e-02	-24372.2566746
-1.088468190444e-01 -1.790353461734e-01	-24372.2534257
6.176114383566e-02 -1.185709814541e-01	-24372.2517908
-1.435335398520e-01 6.256528238507e-02	-24372.2501716
-1.969596654212e-01 2.696282937516e-02	-24372.2450145
-1.871962866956e-01 -1.929563847044e-02	-24372.2444538
-2.627831219900e-02 -1.125053006369e-01	-24372.24417
1.210870801148e-01 -7.823916353131e-02	-24372.2424647
-1.328097081621e-01 7.054329836970e-02	-24372.2400253
5.850365346617e-02 -1.180025782336e-01	-24372.2391517
1.036082023122e-01 -7.165322296291e-02	-24372.2389441
-9.914192339660e-02 2.740572323295e-02	-24372.2339213
-8.095283030139e-02 -7.890472519321e-02	-24372.2276516
5.418031538027e-02 -1.509161610071e-01	-24372.2252871
1.044016080471e-01 -7.251013459689e-02	-24372.2239107
5.745717342828e-02 -1.169189780054e-01	-24372.2235353
-1.334340458365e-01 7.149888804626e-02	-24372.2234623
-2.457674174498e-01 1.273668889355e-01	-24372.2202884
2.741699220798e-03 -1.096169997520e-01	-24372.2181432
4.057197040780e-03 -2.947975560121e-02	-24372.2180636
-1.275479359858e-01 1.139352083135e-01	-24372.216374
1.213996645591e-01 -7.962858939028e-02	-24372.2158831
5.503687555633e-02 -1.510819646631e-01	-24372.2150195
-9.938056482365e-02 2.719349782816e-02	-24372.2147643
1.012080772692e-01 -1.338846753367e-01	-24372.2142035
-2.354979627235e-01 4.982907492667e-02	-24372.2093523
-1.423790036156e-02 -5.185486953841e-02	-24372.2048424
4.029929461105e-03 -6.429643054427e-02	-24372.2030723
-7.338037335072e-02 4.875339794871e-02	-24372.2007859
-1.723846350339e-01 1.400431035124e-01	-24372.196591
-1.895399446996e-01 1.642230417834e-01	-24372.1950307
5.926465670378e-02 -1.187434149434e-01	-24372.1865172
-1.453198871277e-01 7.804378991869e-02	-24372.1773822
5.187884207289e-03 -6.424392110361e-02	-24372.1736598
4.773792336872e-02 1.359588716222e-01	-24372.1708363
-3.066852130827e-03 1.358478451749e-01	-24372.1689692
3.779534994816e-03 -1.107865606384e-01	-24372.1675494
1.322595147210e-01 -1.120450733636e-01	-24372.1630944
-5.093485101209e-03 -7.761257007824e-02	-24372.162822
4.813228433947e-02 1.354849625532e-01	-24372.1542904
-1.967772867579e-01 1.205741259566e-01	-24372.152807
-1.267268836546e-01 -1.246324159913e-01	-24372.1527983
6.334097769243e-02 1.238031183054e-01	-24372.1501513
9.430401705831e-02 -1.513259166738e-01	-24372.1481847
7.866158787765e-02 -1.658803793927e-01	-24372.1444968
9.607866058329e-02 -1.507045176483e-01	-24372.1376579
-2.976280055105e-02 -6.032750070802e-02	-24372.1313567
3.124556093429e-02 2.402227055402e-01	-24372.1293166
-3.819490866183e-03 -7.803793748161e-02	-24372.1292477
9.647947577035e-02 2.381296332347e-01	-24372.1197721
9.887598116643e-02 2.274563520977e-01	-24372.1172495
6.673417093544e-02 -9.731727565389e-02	-24372.1121978
5.198004380966e-02 -2.042467010643e-01	-24372.1098451
-1.606090883248e-01 -1.551230319612e-01	-24372.0959242
-1.587344461386e-01 1.773525094397e-01	-24372.0876142
1.443806600266e-01 2.131657348747e-01	-24372.0822002
-1.724340112527e-01 1.031904135436e-01	-24372.0749115
-2.859661211820e-01 1.101190353218e-02	-24372.0421187
9.788849406601e-02 2.382381037151e-01	-24371.9993449
