# Supplementary material for: Mapping and classifying molecules from a high-throughput structural database
Source: J Cheminform. 2017 Feb 2;9:6. doi: 10.1186/s13321-017-0192-4 (PMC5289135; doi:10.1186/s13321-017-0192-4)
Supplement: Supplementary file 1 — Additional file 1. Supplementary file contains dissimilarity matrix data for all the oligopeptides available in the database including the one discussed in this paper. [file 13321_2017_192_MOESM1_ESM.tar › SI/cys.dipeptide/traj.cys.dipeptide.bare.xyz]

23
Lattice="100 0 0 0 100 0 0 0 100" Properties=species:S:1:pos:R:3
C    0.030155  -0.221177  -0.000353
C    0.060612  -0.228513  1.512415
O    1.120763  -0.342709  2.144746
H    0.633692  0.622391  -0.358610
H    -0.980413  -0.138954  -0.417568
H    0.501507  -1.140017  -0.370061
N    -1.142051  -0.097615  2.129949
C    -1.306903  -0.020920  3.574835
C    -1.290197  -1.422725  4.251543
O    -2.273808  -1.882119  4.836790
H    -2.011520  -0.117231  1.597245
H    -0.440029  0.536770  3.966448
C    -2.580149  0.756103  3.918180
S    -4.084903  0.207226  3.026904
H    -2.456000  1.810229  3.640312
H    -2.767172  0.698406  4.995328
H    -4.107026  -1.018575  3.607087
N    -0.095159  -2.049318  4.138345
C    0.140269  -3.388195  4.641666
H    0.625954  -1.569209  3.588646
H    1.035651  -3.410334  5.276991
H    0.275336  -4.107374  3.820447
H    -0.729129  -3.689171  5.235345
23
Lattice="100 0 0 0 100 0 0 0 100" Properties=species:S:1:pos:R:3
C    0.067990  -0.059927  0.031465
C    0.011552  0.033928  1.543444
O    1.025806  0.114314  2.238640
H    0.660598  -0.941307  -0.243423
H    0.592883  0.821041  -0.358380
H    -0.919244  -0.127374  -0.440947
N    -1.241566  0.039992  2.086766
C    -1.445837  -0.008691  3.516100
C    -2.870468  -0.565130  3.736673
O    -3.618068  -0.787838  2.780533
H    -2.075325  -0.180434  1.541320
H    -0.704232  -0.694940  3.957410
C    -1.228257  1.392229  4.142259
S    -0.962616  1.408172  5.953680
H    -2.100617  2.035932  3.967866
H    -0.357490  1.852639  3.664761
H    0.244057  0.793121  5.924940
N    -3.206817  -0.780765  5.030273
C    -4.525937  -1.233152  5.432468
H    -2.550315  -0.452251  5.740427
H    -4.441949  -2.031011  6.181118
H    -5.039293  -1.620834  4.546938
H    -5.125302  -0.412833  5.854442
23
Lattice="100 0 0 0 100 0 0 0 100" Properties=species:S:1:pos:R:3
C    0.004594  -0.214773  0.005936
C    0.045442  -0.229472  1.519073
O    1.103861  -0.355588  2.143814
H    0.628887  0.613351  -0.352276
H    -1.004833  -0.104170  -0.408312
H    0.448329  -1.144891  -0.369833
N    -1.155953  -0.085267  2.151142
C    -1.275994  -0.046442  3.610706
C    -1.333018  -1.489340  4.182936
O    -2.387469  -2.004698  4.557965
H    -2.007619  -0.102365  1.601091
H    -0.366353  0.443842  3.984590
C    -2.503188  0.766548  4.011056
S    -2.589018  1.131602  5.797748
H    -3.425140  0.251684  3.711213
H    -2.468765  1.745978  3.516666
H    -2.886931  -0.137133  6.166155
N    -0.122184  -2.099093  4.200054
C    0.053050  -3.482573  4.596334
H    0.645479  -1.599360  3.745824
H    0.872535  -3.574671  5.321068
H    0.274166  -4.125402  3.731269
H    -0.878171  -3.824925  5.059446
23
Lattice="100 0 0 0 100 0 0 0 100" Properties=species:S:1:pos:R:3
C    0.049101  0.031922  -0.001539
C    0.010295  0.007153  1.514339
O    1.031063  0.047919  2.201568
H    0.567612  0.942381  -0.326496
H    -0.942718  -0.002752  -0.468151
H    0.640688  -0.823413  -0.350962
N    -1.236630  -0.059364  2.068162
C    -1.444152  -0.167781  3.495482
C    -2.829402  -0.808862  3.688994
O    -3.685869  -0.752709  2.803255
H    -2.081001  -0.156137  1.506851
H    -0.655186  -0.805762  3.921957
C    -1.332161  1.230988  4.154060
S    -1.313077  1.260949  5.983000
H    -2.118199  1.897745  3.780074
H    -0.360621  1.647877  3.862339
H    -2.653196  1.231460  6.167728
N    -3.014275  -1.419475  4.886023
C    -4.283844  -1.995087  5.289663
H    -2.272522  -1.324999  5.574290
H    -4.138795  -3.009818  5.681722
H    -4.929177  -2.038331  4.406617
H    -4.778888  -1.384799  6.059447
23
Lattice="100 0 0 0 100 0 0 0 100" Properties=species:S:1:pos:R:3
C    0.181403  0.416724  0.218395
C    0.077879  0.128433  1.700508
O    1.063151  0.190617  2.449157
H    0.542343  1.444468  0.085564
H    -0.767517  0.299915  -0.318462
H    0.931140  -0.251955  -0.222025
N    -1.161192  -0.194895  2.156021
C    -1.462712  -0.474118  3.552440
C    -1.106667  -1.932211  3.961628
O    -1.970282  -2.730255  4.325440
H    -1.922625  -0.382863  1.504808
H    -0.834205  0.200858  4.156255
C    -2.931054  -0.170475  3.851729
S    -4.104282  -1.002820  2.700063
H    -3.111616  0.907805  3.800908
H    -3.169922  -0.525415  4.858822
H    -4.571373  0.129957  2.125153
N    0.220322  -2.198966  3.887566
C    0.773282  -3.508176  4.172529
H    0.824903  -1.445869  3.545071
H    1.208466  -3.963081  3.270834
H    -0.037211  -4.148346  4.536435
H    1.553109  -3.443269  4.943567
23
Lattice="100 0 0 0 100 0 0 0 100" Properties=species:S:1:pos:R:3
C    -0.031100  0.089555  -0.001460
C    0.001367  -0.031407  1.506356
O    1.067125  -0.130812  2.129126
H    0.594615  0.940136  -0.298196
H    -1.039780  0.222975  -0.409816
H    0.414589  -0.812567  -0.439194
N    -1.210138  -0.042617  2.128381
C    -1.346307  0.048969  3.579616
C    -1.175599  -1.349847  4.254599
O    -2.128809  -1.955924  4.742360
H    -2.028506  0.229406  1.589412
H    -0.538650  0.703897  3.946730
C    -2.710202  0.618277  3.977735
S    -3.302575  2.039605  2.996756
H    -2.696874  0.877368  5.041610
H    -3.481016  -0.154026  3.855010
H    -2.256419  2.866363  3.238006
N    0.105639  -1.789058  4.249420
C    0.476013  -3.101693  4.741754
H    0.766233  -1.247641  3.680697
H    1.423004  -3.044210  5.292811
H    0.589088  -3.828227  3.922364
H    -0.313607  -3.456825  5.412106
23
Lattice="100 0 0 0 100 0 0 0 100" Properties=species:S:1:pos:R:3
C    -0.100162  -0.169067  -0.055186
C    -0.043164  -0.053137  1.452850
O    1.026485  0.055036  2.061311
H    0.348417  0.732440  -0.491178
H    -1.115783  -0.287238  -0.451929
H    0.511854  -1.023199  -0.369456
N    -1.245840  -0.066256  2.098663
C    -1.367791  0.069348  3.548903
C    -1.173122  -1.301099  4.258659
O    -2.105883  -1.907003  4.783871
H    -2.081972  -0.296727  1.572653
H    -0.554764  0.740596  3.861865
C    -2.712736  0.684058  3.918915
S    -2.872297  2.455602  3.499838
H    -2.839964  0.638456  5.006675
H    -3.543206  0.107998  3.489919
H    -2.635060  2.332182  2.172515
N    0.116150  -1.726569  4.230739
C    0.528216  -3.011203  4.761512
H    0.775101  -1.161702  3.689254
H    1.380193  -2.892888  5.444128
H    0.815384  -3.705898  3.958345
H    -0.316503  -3.438493  5.311906
23
Lattice="100 0 0 0 100 0 0 0 100" Properties=species:S:1:pos:R:3
C    0.099904  -0.122192  -0.010404
C    0.060282  -0.028376  1.500903
O    1.101429  -0.021379  2.171939
H    0.627408  -1.042868  -0.289543
H    0.686125  0.719205  -0.400140
H    -0.889096  -0.120348  -0.483684
N    -1.179307  0.057385  2.056062
C    -1.513330  0.025205  3.484728
C    -1.148557  1.303452  4.290551
O    -2.000142  1.819442  5.014225
H    -1.968040  0.028684  1.422749
H    -2.607708  -0.001593  3.525614
C    -0.984001  -1.224463  4.213367
S    -1.620712  -2.807310  3.557891
H    -1.334847  -1.183440  5.252491
H    0.110174  -1.252527  4.226617
H    -0.810098  -2.866531  2.476231
N    0.131727  1.729271  4.168908
C    0.636151  2.886720  4.880920
H    0.747595  1.191006  3.548885
H    -0.171353  3.281871  5.506167
H    0.964453  3.669871  4.182722
H    1.484972  2.612540  5.522915
23
Lattice="100 0 0 0 100 0 0 0 100" Properties=species:S:1:pos:R:3
C    -0.075714  -1.047603  0.210055
C    -0.372846  -0.705312  1.653312
O    -0.109831  -1.484311  2.578355
H    1.005967  -1.198939  0.103930
H    -0.398112  -0.277330  -0.500537
H    -0.565509  -1.996646  -0.039062
N    -0.948643  0.509084  1.872410
C    -1.156018  1.059098  3.212219
C    -2.473423  0.525360  3.852650
O    -3.451082  1.250365  4.031163
H    -1.101320  1.129017  1.084238
H    -0.312078  0.713842  3.831071
C    -1.194555  2.581296  3.173013
S    0.350384  3.219943  2.408164
H    -1.289099  2.956942  4.196866
H    -2.070364  2.922196  2.607747
H    -0.004919  4.523979  2.456353
N    -2.402608  -0.787165  4.183178
C    -3.534202  -1.519677  4.716311
H    -1.559289  -1.288072  3.884118
H    -3.238533  -2.089767  5.606867
H    -3.948489  -2.218171  3.973956
H    -4.310779  -0.798387  4.991525
23
Lattice="100 0 0 0 100 0 0 0 100" Properties=species:S:1:pos:R:3
C    -0.184111  -0.041937  -0.027836
C    -0.084950  0.066864  1.478635
O    1.012340  0.088921  2.052775
H    0.535279  0.647715  -0.482836
H    -1.186992  0.164939  -0.420159
H    0.101838  -1.061173  -0.320670
N    -1.271244  0.135097  2.143998
C    -1.473495  0.009671  3.591271
C    -1.035337  1.230439  4.449089
O    -1.815004  1.679359  5.289993
H    -2.108715  0.062224  1.580643
H    -2.560081  -0.013636  3.733545
C    -0.880541  -1.285196  4.180557
S    -1.540012  -2.824784  3.447946
H    -1.041372  -1.292088  5.264901
H    0.199736  -1.330358  3.998523
H    -2.771329  -2.750772  4.006859
N    0.222683  1.680398  4.232779
C    0.788548  2.791084  4.972249
H    0.774706  1.196082  3.514251
H    1.068271  3.612463  4.297514
H    1.682272  2.477612  5.530146
H    0.034638  3.150627  5.680409
23
Lattice="100 0 0 0 100 0 0 0 100" Properties=species:S:1:pos:R:3
C    -0.068969  -0.058390  -0.044219
C    -0.026514  0.001362  1.468061
O    1.037369  0.027742  2.093470
H    0.502411  0.787830  -0.444835
H    -1.083889  -0.032927  -0.459110
H    0.431174  -0.976952  -0.376021
N    -1.239475  0.034092  2.098106
C    -1.348716  0.063317  3.557710
C    -1.284054  -1.385544  4.111678
O    -2.298661  -2.036129  4.353762
H    -2.080149  -0.134473  1.556521
H    -0.474059  0.625410  3.912536
C    -2.636293  0.760035  3.984693
S    -2.698561  1.129948  5.772932
H    -3.490827  0.090895  3.815449
H    -2.785695  1.681805  3.409926
H    -1.846275  2.181673  5.736702
N    -0.013666  -1.845440  4.247682
C    0.281826  -3.214163  4.624772
H    0.725576  -1.262308  3.855554
H    1.108239  -3.239636  5.346087
H    0.553741  -3.829105  3.753197
H    -0.614488  -3.641470  5.085965
23
Lattice="100 0 0 0 100 0 0 0 100" Properties=species:S:1:pos:R:3
C    0.115143  0.198717  0.029467
C    0.010363  0.157144  1.541783
O    1.001259  0.155379  2.272051
H    0.687792  -0.674852  -0.306357
H    0.681839  1.091781  -0.261551
H    -0.856843  0.208972  -0.478078
N    -1.263215  0.138735  2.040310
C    -1.528276  -0.056499  3.447449
C    -2.946633  -0.657980  3.546037
O    -3.637863  -0.828560  2.542302
H    -2.069196  -0.048717  1.443383
H    -0.794568  -0.782137  3.843937
C    -1.349476  1.242539  4.260645
S    -2.592832  2.540643  3.933344
H    -0.339198  1.627638  4.081380
H    -1.430124  1.042917  5.338198
H    -2.300750  2.679721  2.618710
N    -3.348905  -0.989614  4.799195
C    -4.676257  -1.500238  5.090154
H    -2.725059  -0.796552  5.573138
H    -4.616373  -2.419217  5.687636
H    -5.163292  -1.722875  4.135716
H    -5.281200  -0.758312  5.630746
23
Lattice="100 0 0 0 100 0 0 0 100" Properties=species:S:1:pos:R:3
C    -0.153275  -0.255826  -0.073912
C    -0.038466  -0.098589  1.429369
O    1.037466  0.114101  1.991541
H    0.489919  -1.085804  -0.391656
H    0.226626  0.655199  -0.552565
H    -1.177557  -0.440982  -0.418871
N    -1.208239  -0.208627  2.121714
C    -1.260322  -0.103965  3.556919
C    -2.537706  -0.819735  4.026610
O    -3.462936  -1.060139  3.252088
H    -2.095948  -0.406678  1.667044
H    -0.370425  -0.610457  3.969462
C    -1.195134  1.359579  4.063677
S    -2.494247  2.479477  3.446426
H    -0.255732  1.795196  3.700446
H    -1.167820  1.384688  5.161443
H    -3.547633  1.850617  4.020679
N    -2.569496  -1.119356  5.353955
C    -3.709313  -1.750247  5.994527
H    -1.741800  -0.933330  5.907957
H    -4.109349  -1.120520  6.800971
H    -3.439015  -2.731310  6.408661
H    -4.482150  -1.888679  5.231668
23
Lattice="100 0 0 0 100 0 0 0 100" Properties=species:S:1:pos:R:3
C    -2.740843  0.498497  0.746785
C    -1.356838  0.886149  1.234094
O    -0.983782  2.053388  1.299061
H    -2.686501  -0.084465  -0.183887
H    -3.300013  1.417411  0.553846
H    -3.281708  -0.108439  1.486221
N    -0.521604  -0.139619  1.621844
C    -0.779111  -1.565235  1.611975
C    -1.378333  -2.141592  2.921578
O    -1.643576  -3.340008  2.999032
H    0.412711  0.148519  1.915247
H    -1.527539  -1.793917  0.838170
C    0.486510  -2.354787  1.240460
S    1.947316  -1.993469  2.284196
H    0.802146  -2.093169  0.222778
H    0.264650  -3.426163  1.276919
H    1.472852  -2.575625  3.411517
N    -1.574416  -1.241611  3.916484
C    -2.133023  -1.601092  5.204931
H    -1.288384  -0.284938  3.735502
H    -1.412712  -1.418735  6.014471
H    -2.375289  -2.668897  5.176678
H    -3.048304  -1.029761  5.411263
23
Lattice="100 0 0 0 100 0 0 0 100" Properties=species:S:1:pos:R:3
C    0.230622  1.100792  0.681747
C    -0.826154  0.561958  1.624496
O    -1.954251  0.254585  1.239822
H    0.421299  0.350977  -0.096151
H    1.175851  1.351390  1.177949
H    -0.162017  1.995344  0.182753
N    -0.444948  0.472840  2.938523
C    -1.252313  -0.206294  3.937890
C    -1.554984  0.705459  5.150022
O    -1.164531  0.419607  6.284962
H    0.540558  0.568350  3.176440
H    -2.201151  -0.451331  3.432290
C    -0.596563  -1.521716  4.382357
S    1.162773  -1.380454  4.873780
H    -0.598336  -2.220345  3.536351
H    -1.161611  -1.969616  5.206505
H    0.905044  -0.661390  5.993527
N    -2.283609  1.832410  4.921591
C    -2.833281  2.343783  3.676420
H    -2.399770  2.397284  5.757971
H    -3.043660  1.532308  2.971237
H    -2.147989  3.049898  3.182450
H    -3.776241  2.862068  3.888738
23
Lattice="100 0 0 0 100 0 0 0 100" Properties=species:S:1:pos:R:3
C    -1.737775  -0.490852  0.505038
C    -1.018718  0.502934  1.391605
O    0.075946  0.982040  1.070618
H    -1.691425  -0.141823  -0.532276
H    -2.783765  -0.659626  0.788076
H    -1.203514  -1.449123  0.558333
N    -1.651334  0.817265  2.558047
C    -1.098762  1.583548  3.684056
C    -0.945259  3.114323  3.455473
O    -1.383174  3.893205  4.302031
H    -2.554637  0.389777  2.719238
H    -1.853459  1.517991  4.476397
C    0.211823  0.997221  4.228317
S    -0.054086  -0.762272  4.697582
H    0.491474  1.570653  5.119343
H    1.011772  1.061192  3.483291
H    1.034850  -0.861938  5.492421
N    -0.284247  3.474998  2.330374
C    -0.039570  4.860941  1.983974
H    0.046882  2.718183  1.719721
H    -0.481994  5.491517  2.762325
H    -0.495526  5.111572  1.015813
H    1.038467  5.068257  1.926516
23
Lattice="100 0 0 0 100 0 0 0 100" Properties=species:S:1:pos:R:3
C    -0.086661  0.006836  -0.059834
C    -0.037353  0.056211  1.453594
O    1.038050  0.153196  2.057922
H    0.505436  -0.851931  -0.399975
H    0.391639  0.910692  -0.456792
H    -1.099670  -0.073767  -0.471724
N    -1.243133  -0.013772  2.085763
C    -1.475055  -0.036647  3.540363
C    -1.206872  1.333578  4.224623
O    -2.123677  1.946584  4.769129
H    -2.070897  -0.036469  1.503245
H    -2.553482  -0.182790  3.669232
C    -0.748476  -1.214254  4.215985
S    -1.303337  -1.528711  5.926197
H    0.338450  -1.091173  4.187370
H    -0.992284  -2.138842  3.675279
H    -0.903910  -0.342728  6.443634
N    0.084474  1.749190  4.200812
C    0.480422  3.029862  4.756006
H    0.726944  1.234895  3.588691
H    1.552390  3.009060  4.981729
H    -0.082766  3.217181  5.677152
H    0.279168  3.862321  4.063425
23
Lattice="100 0 0 0 100 0 0 0 100" Properties=species:S:1:pos:R:3
C    -0.177697  -0.354912  -0.016743
C    -0.105313  -0.218196  1.492127
O    0.919905  -0.459932  2.127803
H    0.573646  0.305957  -0.466522
H    -1.162695  -0.115134  -0.435278
H    0.087400  -1.384003  -0.288846
N    -1.260795  0.191366  2.098409
C    -1.364806  0.355061  3.536677
C    -2.826438  0.057847  3.902689
O    -3.736899  0.505583  3.199778
H    -2.105197  0.388048  1.568151
H    -0.657480  -0.343128  4.000429
C    -0.974283  1.797802  3.932130
S    -0.928669  2.157305  5.723551
H    -1.634448  2.514224  3.428249
H    0.052605  1.973640  3.588213
H    -2.268347  2.172257  5.919033
N    -3.072023  -0.685057  5.012693
C    -2.112233  -1.370501  5.870786
H    -4.061251  -0.851597  5.172169
H    -2.653870  -1.771188  6.734101
H    -1.349697  -0.675843  6.243448
H    -1.620994  -2.209194  5.355575
23
Lattice="100 0 0 0 100 0 0 0 100" Properties=species:S:1:pos:R:3
C    0.311301  0.998389  0.390040
C    -0.195285  0.872815  1.812891
O    -0.344444  1.855780  2.542670
H    -0.331734  1.703105  -0.150911
H    0.340828  0.045884  -0.152370
H    1.320979  1.427579  0.412649
N    -0.464773  -0.400012  2.223429
C    -1.023726  -0.720684  3.523827
C    0.070235  -1.286831  4.460307
O    0.418382  -2.471037  4.397044
H    -0.387284  -1.182897  1.576416
H    -1.416590  0.221159  3.930448
C    -2.197701  -1.707203  3.386175
S    -1.903902  -3.150266  2.294680
H    -3.048080  -1.183736  2.931150
H    -2.507521  -2.059551  4.377624
H    -0.844899  -3.603163  3.014611
N    0.650284  -0.432204  5.343236
C    0.354950  0.970174  5.613564
H    1.348839  -0.888964  5.923432
H    1.257898  1.442531  6.017466
H    -0.452012  1.085658  6.354139
H    0.085272  1.499032  4.691272
23
Lattice="100 0 0 0 100 0 0 0 100" Properties=species:S:1:pos:R:3
C    0.340682  -0.537892  -0.012044
C    0.207818  -0.223728  1.464817
O    1.149843  0.231911  2.121202
H    1.117780  -1.302293  -0.138796
H    0.680784  0.363532  -0.536001
H    -0.589215  -0.893818  -0.471037
N    -1.012368  -0.475627  2.010034
C    -1.293025  -0.337431  3.422221
C    -2.581390  -1.142430  3.677411
O    -3.297442  -1.504828  2.740355
H    -1.773905  -0.893840  1.475370
H    -0.458916  -0.777034  3.990293
C    -1.450108  1.149952  3.869159
S    -0.051147  1.790911  4.852096
H    -2.334011  1.287219  4.505113
H    -1.597029  1.764958  2.973957
H    0.883938  1.410959  3.938726
N    -2.898924  -1.425953  4.968141
C    -2.191936  -1.070485  6.187760
H    -3.780927  -1.922068  5.058965
H    -2.144736  -1.939085  6.857005
H    -2.686796  -0.244138  6.720177
H    -1.166829  -0.754410  5.967776
23
Lattice="100 0 0 0 100 0 0 0 100" Properties=species:S:1:pos:R:3
C    0.055095  0.030200  -0.025848
C    0.069344  0.063074  1.489286
O    1.120312  0.221491  2.122450
H    0.933461  -0.524283  -0.374400
H    0.144109  1.059224  -0.400215
H    -0.851657  -0.417590  -0.448514
N    -1.148619  -0.066130  2.089994
C    -1.414770  -0.056423  3.537801
C    -1.248654  1.340977  4.197263
O    -2.221030  1.904203  4.698713
H    -1.958818  -0.133094  1.485938
H    -2.490190  -0.249720  3.636104
C    -0.653522  -1.190332  4.249138
S    -0.900508  -1.238491  6.053590
H    0.428774  -1.067230  4.123590
H    -0.931526  -2.152145  3.797527
H    -2.251190  -1.341262  6.035689
N    0.006076  1.847444  4.183975
C    0.309717  3.140093  4.767949
H    0.708612  1.354188  3.626916
H    1.392749  3.223126  4.904084
H    -0.185007  3.232028  5.741547
H    -0.034833  3.971409  4.134955
23
Lattice="100 0 0 0 100 0 0 0 100" Properties=species:S:1:pos:R:3
C    -0.225420  0.990218  0.097825
C    -0.247325  -0.045262  1.204760
O    0.640672  -0.886524  1.331621
H    0.724006  1.536915  0.147467
H    -1.054725  1.706389  0.144910
H    -0.254465  0.471732  -0.868843
N    -1.317424  0.035418  2.060572
C    -1.540296  -0.950125  3.110175
C    -2.683557  -1.884264  2.664253
O    -3.837566  -1.453272  2.588365
H    -2.099987  0.632344  1.812773
H    -0.592513  -1.487038  3.219436
C    -1.897212  -0.267401  4.432642
S    -2.074905  -1.442689  5.823434
H    -2.821631  0.314821  4.335686
H    -1.085120  0.411190  4.721430
H    -3.294357  -1.907890  5.463904
N    -2.357803  -3.157272  2.326712
C    -1.054954  -3.807892  2.421384
H    -3.155432  -3.718393  2.042716
H    -1.110983  -4.761747  1.886156
H    -0.775177  -4.013625  3.465383
H    -0.272104  -3.199923  1.950634
23
Lattice="100 0 0 0 100 0 0 0 100" Properties=species:S:1:pos:R:3
C    -0.110572  0.402052  0.035062
C    -0.064630  0.302293  1.547028
O    0.951932  0.557561  2.195329
H    0.702623  -0.203208  -0.383169
H    0.074034  1.444594  -0.253689
H    -1.064584  0.077635  -0.397394
N    -1.230518  -0.077220  2.144465
C    -1.336041  -0.265756  3.570136
C    -2.548349  -1.190221  3.813927
O    -3.342648  -1.452477  2.911468
H    -2.047323  -0.370348  1.612128
H    -0.415553  -0.760957  3.924687
C    -1.431861  1.063154  4.349520
S    -3.006826  1.934298  3.981388
H    -0.581804  1.685831  4.050535
H    -1.361721  0.868541  5.428603
H    -2.650391  3.096073  4.573907
N    -2.660250  -1.668807  5.079930
C    -3.789502  -2.465412  5.524211
H    -1.966343  -1.388325  5.762665
H    -3.448718  -3.397189  5.994253
H    -4.391606  -2.707617  4.642925
H    -4.413815  -1.909752  6.238222
23
Lattice="100 0 0 0 100 0 0 0 100" Properties=species:S:1:pos:R:3
C    0.135606  -0.020574  0.243379
C    0.013512  -0.186634  1.744295
O    0.962934  -0.497192  2.455875
H    -0.445268  -0.792668  -0.280826
H    1.190869  -0.126668  -0.020173
H    -0.226383  0.959653  -0.096100
N    -1.226617  0.049750  2.312156
C    -2.504605  0.231080  1.644659
C    -3.194430  1.584418  1.965907
O    -4.360859  1.781812  1.633953
H    -1.247808  -0.186478  3.303164
H    -2.318105  0.253638  0.562609
C    -3.479812  -0.919637  1.925936
S    -2.996787  -2.510110  1.177053
H    -4.451043  -0.666683  1.484589
H    -3.635816  -1.044461  3.006843
H    -1.866362  -2.697083  1.899567
N    -2.407450  2.498193  2.590162
C    -2.862133  3.836875  2.912005
H    -1.453058  2.220523  2.794521
H    -2.296977  4.595178  2.352150
H    -2.758977  4.039617  3.986511
H    -3.919224  3.904962  2.633628
23
Lattice="100 0 0 0 100 0 0 0 100" Properties=species:S:1:pos:R:3
C    0.040299  0.230530  0.018029
C    -0.008764  0.159332  1.532317
O    1.000130  0.256844  2.230686
H    0.746547  -0.524440  -0.347373
H    0.430118  1.213201  -0.275927
H    -0.933546  0.076510  -0.461792
N    -1.253016  -0.019535  2.069032
C    -1.471371  -0.110284  3.501461
C    -2.713799  -0.995253  3.692438
O    -3.698394  -0.820145  2.968759
H    -2.084564  -0.093046  1.489275
H    -0.563466  -0.538858  3.943857
C    -1.702793  1.300653  4.089474
S    -1.807440  1.396766  5.912463
H    -2.660494  1.692684  3.722613
H    -0.903543  1.963852  3.740449
H    -0.481961  1.250124  6.145549
N    -2.686960  -1.952750  4.652660
C    -1.597873  -2.304530  5.553621
H    -3.556575  -2.471728  4.726350
H    -1.352171  -1.476531  6.231666
H    -0.694558  -2.604235  5.004253
H    -1.920334  -3.159157  6.157492
23
Lattice="100 0 0 0 100 0 0 0 100" Properties=species:S:1:pos:R:3
C    0.378163  0.175079  1.502504
C    -0.226613  1.216013  2.425409
O    0.446668  1.866217  3.219596
H    0.166798  0.395185  0.446750
H    -0.016458  -0.828265  1.717411
H    1.459335  0.170676  1.661524
N    -1.586929  1.418826  2.332764
C    -2.539194  0.788453  1.441816
C    -2.778507  1.519924  0.093970
O    -3.559293  1.042705  -0.727115
H    -1.953591  2.126286  2.968726
H    -2.155382  -0.201958  1.154581
C    -3.888007  0.543272  2.137163
S    -4.669302  2.046045  2.842614
H    -3.787204  -0.207070  2.928517
H    -4.592236  0.168692  1.385890
H    -4.107114  1.963633  4.070836
N    -2.065879  2.658104  -0.089055
C    -2.181222  3.473786  -1.281949
H    -1.486545  2.971705  0.682147
H    -1.197356  3.637313  -1.741530
H    -2.633691  4.449172  -1.054355
H    -2.825712  2.940674  -1.988930
23
Lattice="100 0 0 0 100 0 0 0 100" Properties=species:S:1:pos:R:3
C    0.051779  -0.024913  -0.037253
C    0.045996  -0.036050  1.478953
O    1.080804  -0.108789  2.142187
H    0.664166  0.817301  -0.382341
H    -0.948563  0.053534  -0.479622
H    0.532093  -0.944961  -0.393011
N    -1.187653  0.055561  2.061180
C    -1.365035  -0.080542  3.489645
C    -2.786733  -0.635508  3.697706
O    -3.587967  -0.673162  2.762512
H    -2.048815  -0.056627  1.526173
H    -0.611303  -0.798859  3.858140
C    -1.103218  1.250564  4.230657
S    -2.362290  2.550988  3.990419
H    -0.115388  1.616932  3.928719
H    -1.073113  1.094620  5.315860
H    -2.235411  2.627446  2.644618
N    -3.125450  -1.082272  4.936916
C    -2.310279  -1.175977  6.134817
H    -4.097696  -1.368154  5.000998
H    -2.657188  -2.023772  6.737314
H    -2.364216  -0.268139  6.755533
H    -1.261028  -1.364338  5.879230
23
Lattice="100 0 0 0 100 0 0 0 100" Properties=species:S:1:pos:R:3
C    0.071454  -0.009560  -0.015685
C    0.040379  -0.011782  1.501213
O    1.058944  -0.082594  2.183591
H    0.793419  0.742642  -0.354001
H    -0.902815  0.189283  -0.479153
H    0.432068  -0.988028  -0.358514
N    -1.207795  0.069110  2.064336
C    -1.414812  -0.044365  3.504444
C    -2.845607  -0.546483  3.783587
O    -3.049810  -1.669424  4.235380
H    -2.024414  0.079798  1.465259
H    -0.753269  -0.840419  3.875270
C    -1.009245  1.233244  4.275903
S    -1.756456  2.812017  3.721693
H    0.080516  1.336320  4.239037
H    -1.304612  1.133003  5.328829
H    -1.163851  2.835390  2.504693
N    -3.839581  0.326895  3.449682
C    -5.236193  0.014435  3.701214
H    -3.567582  1.301624  3.295226
H    -5.867807  0.657836  3.078649
H    -5.509844  0.158108  4.757855
H    -5.422258  -1.034732  3.446901
23
Lattice="100 0 0 0 100 0 0 0 100" Properties=species:S:1:pos:R:3
C    -0.231779  -0.171477  0.306493
C    -0.432954  0.496456  1.655229
O    0.256234  1.438552  2.032968
H    -0.068585  0.602622  -0.451294
H    -1.067459  -0.812641  -0.000241
H    0.679223  -0.783798  0.350919
N    -1.454938  -0.025753  2.418211
C    -1.662853  0.283188  3.833430
C    -2.261744  1.684416  4.120377
O    -2.319687  2.094930  5.277076
H    -1.883072  -0.880237  2.082535
H    -2.434167  -0.423804  4.174363
C    -0.419797  0.067285  4.712090
S    0.184562  -1.653986  4.731258
H    -0.695030  0.300837  5.746383
H    0.390327  0.741288  4.417584
H    0.800525  -1.628035  3.526439
N    -2.761899  2.348492  3.048491
C    -3.313458  3.685138  3.151155
H    -2.577941  1.955129  2.133515
H    -4.265125  3.754032  2.608222
H    -2.618458  4.438684  2.752287
H    -3.486560  3.895090  4.211823
23
Lattice="100 0 0 0 100 0 0 0 100" Properties=species:S:1:pos:R:3
C    -0.048985  -0.033962  -0.009075
C    -0.033663  0.024962  1.505820
O    0.979768  0.285686  2.156136
H    0.956892  -0.281726  -0.364270
H    -0.320269  0.956155  -0.405677
H    -0.771039  -0.765711  -0.396910
N    -1.235328  -0.216175  2.103785
C    -1.414416  -0.125895  3.529748
C    -2.731242  -0.835409  3.865554
O    -3.618161  -0.958422  3.018283
H    -2.085626  -0.381615  1.570343
H    -0.563229  -0.629547  4.015610
C    -1.405783  1.333295  4.064196
S    -2.515651  2.505444  3.222086
H    -0.402110  1.740587  3.892226
H    -1.592655  1.347960  5.144748
H    -3.680835  1.861134  3.479174
N    -2.895609  -1.289579  5.139710
C    -1.934710  -1.295657  6.231549
H    -3.807302  -1.705596  5.302198
H    -2.288156  -1.994685  6.999337
H    -1.818683  -0.305502  6.700377
H    -0.946195  -1.640613  5.896068
23
Lattice="100 0 0 0 100 0 0 0 100" Properties=species:S:1:pos:R:3
C    -0.718234  0.855413  -0.627340
C    0.011575  0.221401  0.539601
O    1.225025  0.053547  0.549557
H    -1.415374  0.142189  -1.090472
H    0.024040  1.159625  -1.369277
H    -1.309072  1.728332  -0.319280
N    -0.754067  -0.153219  1.635319
C    -2.203233  -0.266980  1.670585
C    -2.951202  1.080757  1.822208
O    -4.133600  1.171467  1.502174
H    -0.248081  -0.782367  2.259766
H    -2.597443  -0.712496  0.742757
C    -2.649243  -1.146501  2.853661
S    -1.856817  -2.789432  2.957708
H    -3.739030  -1.247017  2.825386
H    -2.383469  -0.661753  3.804361
H    -2.292303  -3.251509  1.761179
N    -2.214187  2.080802  2.370869
C    -2.744724  3.405687  2.623101
H    -1.233555  1.879525  2.543511
H    -2.660907  3.669063  3.686336
H    -3.802476  3.400561  2.338873
H    -2.218515  4.165543  2.028366
23
Lattice="100 0 0 0 100 0 0 0 100" Properties=species:S:1:pos:R:3
C    -0.366248  0.042824  -0.290980
C    0.158592  -0.058517  1.133360
O    1.359730  -0.048771  1.383082
H    0.493164  0.047933  -0.966146
H    -0.935415  0.972574  -0.437678
H    -1.024610  -0.795610  -0.557882
N    -0.772307  -0.153910  2.138887
C    -2.209907  -0.085074  2.032070
C    -2.730313  0.489913  3.375160
O    -1.991871  0.575674  4.354993
H    -0.419919  -0.085131  3.095838
H    -2.503540  0.596249  1.218454
C    -2.820772  -1.486883  1.747314
S    -4.538192  -1.490286  1.110162
H    -2.853190  -2.081059  2.670476
H    -2.181718  -2.026074  1.039411
H    -4.250578  -0.954106  -0.100256
N    -4.032807  0.868672  3.368360
C    -4.712011  1.324225  4.569233
H    -4.589922  0.598618  2.558596
H    -5.238021  0.504018  5.080899
H    -5.436620  2.105833  4.312095
H    -3.963663  1.734219  5.254690
23
Lattice="100 0 0 0 100 0 0 0 100" Properties=species:S:1:pos:R:3
C    -0.031352  0.009623  -0.021307
C    0.050230  0.020202  1.497003
O    1.124148  -0.000215  2.090563
H    0.985603  -0.085825  -0.410122
H    -0.468403  0.944131  -0.401981
H    -0.639398  -0.821510  -0.404360
N    -1.135333  0.073971  2.187748
C    -2.484876  0.092612  1.663640
C    -3.344838  0.879359  2.672732
O    -3.118336  0.810041  3.879595
H    -1.065359  0.128870  3.203876
H    -2.503584  0.593757  0.685548
C    -3.032332  -1.347726  1.492068
S    -4.615895  -1.493039  0.587534
H    -3.110184  -1.839863  2.469235
H    -2.318462  -1.924536  0.890530
H    -5.425337  -1.128147  1.608559
N    -4.348814  1.613811  2.126183
C    -5.316229  2.341085  2.928488
H    -4.501570  1.531486  1.126862
H    -5.405604  3.377927  2.580127
H    -4.960203  2.338112  3.963577
H    -6.307887  1.866895  2.893341
23
Lattice="100 0 0 0 100 0 0 0 100" Properties=species:S:1:pos:R:3
C    -0.130683  -0.377059  0.196206
C    0.017926  0.317656  1.534963
O    0.869137  1.201221  1.701630
H    0.835203  -0.821234  -0.073784
H    -0.366680  0.377061  -0.565058
H    -0.900385  -1.157735  0.177310
N    -0.847370  -0.088807  2.503346
C    -0.970628  0.352585  3.904899
C    -1.406509  1.817069  4.159134
O    -2.130369  2.048132  5.127157
H    -1.527970  -0.782632  2.220108
H    -1.827374  -0.221242  4.282708
C    0.221597  -0.055645  4.804871
S    1.644339  1.080224  4.969787
H    0.568279  -1.051074  4.498442
H    -0.156131  -0.135677  5.831927
H    1.929456  1.157056  3.647258
N    -0.951515  2.753102  3.295353
C    -1.192432  4.165177  3.528828
H    -0.197529  2.473009  2.662339
H    -1.103386  4.709566  2.581947
H    -0.478014  4.585792  4.253708
H    -2.201990  4.297520  3.932472
23
Lattice="100 0 0 0 100 0 0 0 100" Properties=species:S:1:pos:R:3
C    -1.238614  -0.202690  -0.536800
C    -0.772992  -0.277177  0.903606
O    0.416049  -0.359913  1.204140
H    -0.734697  0.640356  -1.024849
H    -2.323425  -0.083782  -0.645744
H    -0.924119  -1.116782  -1.055969
N    -1.772120  -0.222497  1.845317
C    -1.494526  -0.416827  3.260269
C    -1.799355  -1.883869  3.628649
O    -2.953514  -2.312073  3.561880
H    -2.728910  -0.380458  1.543404
H    -0.436399  -0.168602  3.392798
C    -2.353105  0.504488  4.134483
S    -1.972310  2.279570  3.942032
H    -2.154766  0.289031  5.192924
H    -3.419465  0.311967  3.961859
H    -2.160302  2.319349  2.601667
N    -0.754530  -2.663591  4.014159
C    0.662477  -2.319176  4.067061
H    -1.026971  -3.612716  4.252570
H    0.916453  -1.740124  4.967899
H    0.965124  -1.755240  3.175611
H    1.240236  -3.249521  4.090512
23
Lattice="100 0 0 0 100 0 0 0 100" Properties=species:S:1:pos:R:3
C    -0.086527  -0.310457  -0.121815
C    -0.523367  -0.534636  1.311147
O    -0.516386  -1.650877  1.832042
H    0.990035  -0.513258  -0.191992
H    -0.277492  0.705825  -0.487410
H    -0.601240  -1.031448  -0.767239
N    -0.913068  0.589024  1.986012
C    -1.288637  0.565823  3.387228
C    -2.802393  0.858979  3.497256
O    -3.223329  2.009850  3.368326
H    -0.929037  1.480504  1.503724
H    -1.048537  -0.446296  3.734195
C    -0.524186  1.596013  4.228779
S    1.292704  1.502857  4.100166
H    -0.832705  1.509722  5.278416
H    -0.787713  2.611651  3.904329
H    1.425625  0.235607  4.558417
N    -3.634315  -0.197024  3.704025
C    -3.303225  -1.608931  3.857418
H    -4.612195  0.072352  3.763391
H    -4.173961  -2.203931  3.559091
H    -3.055118  -1.866403  4.898983
H    -2.466181  -1.893051  3.208197
23
Lattice="100 0 0 0 100 0 0 0 100" Properties=species:S:1:pos:R:3
C    0.068274  -0.073027  -0.221855
C    -0.422732  -0.353055  1.184220
O    -0.502189  -1.493359  1.636311
H    0.945355  -0.698922  -0.420892
H    0.323193  0.979974  -0.398742
H    -0.716562  -0.369349  -0.931608
N    -0.769659  0.757879  1.918928
C    -1.471918  0.618440  3.186288
C    -2.991061  0.632781  2.925618
O    -3.525162  1.620775  2.418129
H    -0.918277  1.628418  1.415981
H    -1.138448  -0.333643  3.610846
C    -1.132156  1.757545  4.153286
S    0.559999  1.688338  4.830927
H    -1.783311  1.690985  5.035052
H    -1.326892  2.731171  3.686123
H    1.194333  1.673465  3.633934
N    -3.691564  -0.474081  3.288895
C    -3.169003  -1.737678  3.800886
H    -4.688639  -0.401139  3.110701
H    -3.961430  -2.490409  3.726598
H    -2.871577  -1.665759  4.857927
H    -2.313931  -2.081167  3.204043
23
Lattice="100 0 0 0 100 0 0 0 100" Properties=species:S:1:pos:R:3
C    0.047925  -0.062868  -0.085464
C    -0.171513  0.464942  1.317805
O    0.332303  1.531754  1.689079
H    1.124532  -0.208671  -0.238952
H    -0.284070  0.697849  -0.802562
H    -0.471710  -1.005468  -0.295116
N    -0.950633  -0.311998  2.123429
C    -1.285861  -0.059017  3.532916
C    -2.281692  1.117714  3.740629
O    -3.379522  0.907306  4.254662
H    -1.362656  -1.139049  1.709951
H    -1.861182  -0.934796  3.858290
C    -0.019170  0.037183  4.399455
S    -0.502794  0.105429  6.171066
H    0.560813  0.928493  4.141781
H    0.594238  -0.854832  4.219332
H    0.759017  0.263190  6.631623
N    -1.837670  2.334750  3.348863
C    -2.655913  3.523870  3.488697
H    -0.953626  2.371101  2.833167
H    -2.008055  4.407376  3.490094
H    -3.208961  3.476289  4.433720
H    -3.388532  3.621574  2.672320
23
Lattice="100 0 0 0 100 0 0 0 100" Properties=species:S:1:pos:R:3
C    0.218551  0.061245  0.166858
C    0.122418  0.115471  1.678527
O    1.104288  0.322826  2.391217
H    0.916077  -0.737660  -0.114650
H    0.644117  1.006221  -0.192408
H    -0.743490  -0.113185  -0.330099
N    -1.125836  -0.116578  2.192783
C    -1.438111  0.044821  3.601647
C    -2.070771  -1.233458  4.200139
O    -3.207252  -1.216318  4.673516
H    -1.928609  -0.152417  1.569057
H    -0.472496  0.238864  4.097041
C    -2.353411  1.250850  3.843375
S    -3.888573  1.222296  2.829359
H    -1.809923  2.174430  3.620190
H    -2.669007  1.268858  4.891258
H    -3.521940  2.213033  1.983253
N    -1.320420  -2.370749  4.194180
C    0.028193  -2.584417  3.695404
H    -1.823676  -3.173028  4.561314
H    0.521569  -3.343365  4.314665
H    0.622894  -1.665907  3.750235
H    0.033831  -2.928522  2.649356
23
Lattice="100 0 0 0 100 0 0 0 100" Properties=species:S:1:pos:R:3
C    0.045801  0.043839  -0.023661
C    0.008976  0.144605  1.489542
O    1.012553  0.375117  2.159965
H    0.734680  -0.762408  -0.304758
H    0.452709  0.978591  -0.428114
H    -0.933393  -0.146119  -0.480238
N    -1.224841  -0.031095  2.061007
C    -1.408348  -0.068706  3.507356
C    -2.738991  -0.740417  3.878234
O    -2.801931  -1.600655  4.750002
H    -2.002519  -0.314067  1.477342
H    -0.624593  -0.704822  3.945167
C    -1.234446  1.321938  4.161440
S    -2.363393  2.644592  3.579104
H    -0.225843  1.676978  3.920905
H    -1.311454  1.234339  5.251060
H    -3.344384  2.439607  4.488426
N    -3.821416  -0.313721  3.154534
C    -5.160080  -0.790100  3.463934
H    -3.729733  0.601096  2.710424
H    -5.812118  -0.632181  2.597606
H    -5.593251  -0.280165  4.338664
H    -5.110138  -1.859980  3.691192
23
Lattice="100 0 0 0 100 0 0 0 100" Properties=species:S:1:pos:R:3
C    -0.048441  -0.587054  0.786023
C    -0.309969  0.073257  2.125836
O    0.525229  0.100981  3.022575
H    -0.183318  0.112346  -0.050769
H    -0.725450  -1.436359  0.617442
H    0.982657  -0.949026  0.787581
N    -1.538855  0.686827  2.301180
C    -2.723449  0.543323  1.463096
C    -3.470669  1.892044  1.308343
O    -4.686537  1.940604  1.127770
H    -1.682780  0.992056  3.262659
H    -2.385445  0.273097  0.451915
C    -3.664142  -0.573772  1.954531
S    -4.733401  -1.297579  0.662749
H    -4.280683  -0.225405  2.793011
H    -3.051478  -1.412116  2.309476
H    -5.425608  -0.155367  0.435432
N    -2.667546  2.987461  1.351698
C    -3.164185  4.337658  1.170733
H    -1.685083  2.831556  1.552277
H    -2.699675  4.815806  0.297296
H    -2.967949  4.954319  2.058565
H    -4.245735  4.276597  1.010691
23
Lattice="100 0 0 0 100 0 0 0 100" Properties=species:S:1:pos:R:3
C    -0.167781  1.275823  1.468529
C    0.133798  -0.175722  1.797699
O    1.194729  -0.521709  2.308016
H    0.742336  1.853279  1.650065
H    -0.963293  1.667707  2.119805
H    -0.487115  1.407717  0.426382
N    -0.830525  -1.111437  1.495363
C    -2.182749  -0.897174  1.025929
C    -3.150731  -1.631913  1.977830
O    -2.870789  -2.739119  2.429542
H    -0.640688  -2.047456  1.852692
H    -2.391970  0.179991  1.019586
C    -2.406471  -1.455260  -0.398374
S    -1.442408  -0.619082  -1.701423
H    -3.456066  -1.318135  -0.693383
H    -2.197724  -2.532588  -0.410372
H    -0.224907  -0.979866  -1.230176
N    -4.324128  -0.983936  2.219830
C    -5.381744  -1.548865  3.039596
H    -4.448617  -0.056161  1.832914
H    -6.313341  -1.653666  2.466926
H    -5.573393  -0.926036  3.923908
H    -5.049747  -2.539078  3.368047
23
Lattice="100 0 0 0 100 0 0 0 100" Properties=species:S:1:pos:R:3
C    0.682575  -0.857235  0.569802
C    0.092219  0.246888  1.422584
O    0.700639  1.279062  1.685044
H    1.766196  -0.885779  0.719822
H    0.488981  -0.614242  -0.484596
H    0.254383  -1.845044  0.781992
N    -1.182328  0.001460  1.892162
C    -2.017969  1.088300  2.389668
C    -2.324888  2.084253  1.223247
O    -2.192403  1.733910  0.053202
H    -1.680460  -0.752082  1.431531
H    -2.983923  0.625569  2.650223
C    -1.410506  1.670878  3.684878
S    -2.525171  2.675820  4.734575
H    -0.569699  2.332645  3.449717
H    -1.017221  0.842858  4.285572
H    -3.487358  1.739080  4.918177
N    -2.794232  3.300773  1.586720
C    -3.173685  4.293417  0.596911
H    -2.937823  3.490812  2.579251
H    -3.513186  5.194991  1.117487
H    -3.982470  3.924083  -0.049373
H    -2.321265  4.550051  -0.046062
23
Lattice="100 0 0 0 100 0 0 0 100" Properties=species:S:1:pos:R:3
C    -0.592760  -0.541857  -0.037755
C    -0.576665  0.517892  1.045754
O    -0.225048  1.674089  0.839467
H    0.149279  -1.326010  0.170281
H    -0.339527  -0.059311  -0.984883
H    -1.573838  -1.028562  -0.126012
N    -0.997691  0.131574  2.304567
C    -1.392739  -1.195877  2.748617
C    -2.915447  -1.488506  2.670988
O    -3.345941  -2.594811  2.987870
H    -0.872717  0.855423  3.009300
H    -0.921347  -1.944071  2.095130
C    -0.918833  -1.463942  4.178000
S    0.913214  -1.347211  4.241956
H    -1.244742  -2.468920  4.461861
H    -1.367587  -0.738086  4.871900
H    1.048251  -2.000550  5.418388
N    -3.680866  -0.457801  2.231376
C    -5.118738  -0.556884  2.075253
H    -3.200884  0.403984  1.993220
H    -5.415141  -0.409871  1.027421
H    -5.635391  0.187028  2.696923
H    -5.419529  -1.560702  2.393950
23
Lattice="100 0 0 0 100 0 0 0 100" Properties=species:S:1:pos:R:3
C    -0.435300  -0.754327  0.150346
C    -0.562825  -0.510869  1.640600
O    0.248707  -0.965708  2.440095
H    0.036578  -1.731581  0.008546
H    0.238923  0.002745  -0.274834
H    -1.381762  -0.717353  -0.399883
N    -1.633929  0.237731  2.101492
C    -2.600386  1.043039  1.356632
C    -3.611978  0.210660  0.521350
O    -4.199806  0.707238  -0.436173
H    -1.552225  0.432749  3.095602
H    -3.216407  1.528383  2.130116
C    -1.999946  2.172405  0.506925
S    -1.089231  3.418283  1.477511
H    -2.822371  2.716457  0.028723
H    -1.365956  1.787872  -0.299513
H    -0.083532  2.608385  1.886349
N    -3.823878  -1.051056  0.979193
C    -4.770003  -1.961974  0.365335
H    -3.252876  -1.362302  1.757724
H    -5.526643  -2.291939  1.090149
H    -4.262588  -2.846575  -0.044601
H    -5.266642  -1.426357  -0.450630
23
Lattice="100 0 0 0 100 0 0 0 100" Properties=species:S:1:pos:R:3
C    0.037873  -0.109009  0.002394
C    0.077754  0.118340  1.501687
O    1.159554  0.251548  2.082660
H    0.749922  0.570792  -0.477802
H    -0.954143  0.026547  -0.445801
H    0.373259  -1.135895  -0.196613
N    -1.150000  0.168153  2.099988
C    -1.572908  0.152248  3.510703
C    -0.906763  1.083135  4.558046
O    -1.601052  1.424381  5.519990
H    -1.926040  0.060906  1.457165
H    -2.598721  0.548628  3.492141
C    -1.701811  -1.276387  4.088372
S    -0.203721  -2.316795  4.080255
H    -2.420601  -1.848998  3.485844
H    -2.108925  -1.194534  5.103794
H    0.553968  -1.517081  4.866940
N    0.383903  1.422494  4.393686
C    1.065439  2.263056  5.360432
H    0.884517  1.027229  3.579051
H    2.073026  2.475563  4.988507
H    1.140266  1.770781  6.341053
H    0.526804  3.209054  5.506004
23
Lattice="100 0 0 0 100 0 0 0 100" Properties=species:S:1:pos:R:3
C    0.377355  -0.208840  0.074606
C    0.192629  -0.250593  1.578650
O    1.137702  -0.392574  2.357208
H    0.981810  -1.070845  -0.230808
H    0.940745  0.696846  -0.185167
H    -0.566978  -0.208773  -0.482849
N    -1.090983  -0.102372  2.014578
C    -1.431987  -0.157184  3.415930
C    -2.912015  -0.578635  3.495836
O    -3.638724  -0.499150  2.503926
H    -1.885235  -0.061472  1.379363
H    -0.786593  -0.915429  3.889740
C    -1.139815  1.168843  4.152238
S    -2.272552  2.508897  3.601182
H    -0.103639  1.443992  3.927700
H    -1.238622  1.029622  5.235163
H    -1.600615  3.500257  4.228890
N    -3.386296  -1.033571  4.687156
C    -2.691828  -1.192939  5.952559
H    -4.385329  -1.216052  4.669072
H    -3.161079  -2.007738  6.516398
H    -2.725146  -0.281673  6.569710
H    -1.643270  -1.467831  5.790334
23
Lattice="100 0 0 0 100 0 0 0 100" Properties=species:S:1:pos:R:3
C    -0.406857  0.334867  -0.087352
C    -0.228010  -0.036225  1.370751
O    0.812681  -0.536818  1.796885
H    -0.285846  -0.568212  -0.698397
H    0.391005  1.032358  -0.370183
H    -1.377570  0.793136  -0.311395
N    -1.296409  0.241958  2.181154
C    -1.307989  -0.107017  3.593292
C    -2.035057  -1.459589  3.782402
O    -3.248401  -1.542791  3.585255
H    -2.173576  0.528882  1.760416
H    -0.255452  -0.167762  3.892859
C    -2.028981  0.948872  4.431142
S    -1.233578  2.584887  4.176330
H    -1.958885  0.668947  5.489465
H    -3.089266  0.985614  4.151898
H    -1.893364  3.206827  5.180111
N    -1.283605  -2.529788  4.152434
C    0.156341  -2.599801  4.377923
H    -1.827633  -3.380510  4.263060
H    0.461605  -3.650149  4.316842
H    0.439730  -2.221693  5.372220
H    0.701276  -2.043743  3.604558
23
Lattice="100 0 0 0 100 0 0 0 100" Properties=species:S:1:pos:R:3
C    0.787931  1.332753  1.160505
C    0.406229  0.014718  1.802766
O    1.218685  -0.890893  1.957937
H    1.143100  2.019487  1.941642
H    -0.027923  1.828494  0.622584
H    1.621273  1.145063  0.476916
N    -0.903758  -0.161260  2.218830
C    -1.991691  0.814779  2.311717
C    -2.476626  1.317014  0.925623
O    -2.919422  2.454044  0.769496
H    -1.016756  -1.023524  2.745274
H    -2.846271  0.256901  2.725812
C    -1.718328  1.983622  3.277880
S    -3.218528  2.691110  4.043766
H    -1.157130  2.786562  2.787842
H    -1.122174  1.609344  4.119357
H    -3.709200  3.199429  2.888263
N    -2.415518  0.385625  -0.061176
C    -2.847343  0.648401  -1.420129
H    -1.948637  -0.488017  0.157983
H    -3.568155  -0.109808  -1.753627
H    -1.996646  0.659510  -2.116586
H    -3.328186  1.631988  -1.434058
23
Lattice="100 0 0 0 100 0 0 0 100" Properties=species:S:1:pos:R:3
C    -0.106062  -0.198029  0.016733
C    -0.019346  -0.066448  1.524142
O    1.053545  0.079773  2.099704
H    -1.058995  0.118359  -0.419794
H    0.049286  -1.252239  -0.253392
H    0.711501  0.383696  -0.419162
N    -1.183833  -0.190416  2.266691
C    -2.577941  -0.098752  1.825402
C    -2.962268  -1.214546  0.819461
O    -3.733064  -1.008548  -0.116312
H    -1.011780  -0.022974  3.255053
H    -3.183439  -0.300463  2.723237
C    -2.983252  1.300090  1.323392
S    -4.759649  1.681945  1.507296
H    -2.688523  1.454328  0.279170
H    -2.469559  2.051276  1.936062
H    -5.171215  0.775228  0.589191
N    -2.413862  -2.426182  1.097579
C    -2.651759  -3.604617  0.287248
H    -1.722808  -2.459640  1.839638
H    -2.993100  -4.443210  0.908428
H    -1.744210  -3.910787  -0.253364
H    -3.429912  -3.357636  -0.442255
23
Lattice="100 0 0 0 100 0 0 0 100" Properties=species:S:1:pos:R:3
C    -0.338640  0.080238  0.009265
C    -0.214807  0.352520  1.494281
O    0.484809  1.252139  1.948973
H    0.604325  0.338084  -0.482578
H    -1.125048  0.733850  -0.394073
H    -0.602030  -0.960073  -0.219555
N    -0.941836  -0.493513  2.304786
C    -1.214157  -0.141880  3.692167
C    -2.124679  1.127992  3.743167
O    -2.808742  1.445326  2.773602
H    -1.665338  -1.033872  1.843702
H    -1.827519  -0.967479  4.091018
C    0.092183  -0.079013  4.509876
S    -0.242788  -0.456802  6.285230
H    0.559042  0.905189  4.422191
H    0.783834  -0.832822  4.119307
H    0.885231  0.105730  6.774636
N    -2.141256  1.800228  4.919008
C    -2.996542  2.957076  5.117070
H    -1.610366  1.424363  5.704951
H    -2.789593  3.381925  6.104845
H    -4.060945  2.687341  5.057349
H    -2.799331  3.717356  4.350473
23
Lattice="100 0 0 0 100 0 0 0 100" Properties=species:S:1:pos:R:3
C    0.135549  0.539010  0.881305
C    -0.111014  -0.321277  2.106290
O    0.711116  -0.430049  3.010417
H    1.151419  0.935538  0.952258
H    -0.572365  1.378709  0.839273
H    0.037381  -0.030447  -0.053290
N    -1.311726  -0.994500  2.178258
C    -2.426345  -0.957896  1.243461
C    -3.733147  -0.587813  1.986613
O    -4.174089  0.557113  1.925735
H    -1.440410  -1.490960  3.056306
H    -2.272787  -0.102997  0.574110
C    -2.491922  -2.206219  0.334743
S    -2.537056  -3.843899  1.157170
H    -1.634940  -2.197619  -0.350649
H    -3.404413  -2.175315  -0.276289
H    -1.312869  -3.754895  1.730737
N    -4.294455  -1.587295  2.720271
C    -5.504250  -1.395962  3.499381
H    -3.905233  -2.526645  2.618244
H    -5.389242  -1.838651  4.496965
H    -6.378896  -1.848755  3.009396
H    -5.678687  -0.319612  3.597132
23
Lattice="100 0 0 0 100 0 0 0 100" Properties=species:S:1:pos:R:3
C    -0.047198  0.087331  0.105662
C    -0.001412  -0.093050  1.610457
O    1.059664  -0.081021  2.224296
H    0.825032  -0.418642  -0.321181
H    0.056057  1.158581  -0.117389
H    -0.957572  -0.280465  -0.379245
N    -1.189446  -0.293423  2.295847
C    -2.564734  -0.145905  1.826865
C    -2.998488  -1.223840  0.794326
O    -3.921433  -1.017921  0.009705
H    -1.047924  -0.243350  3.300997
H    -3.188777  -0.362362  2.709114
C    -2.949658  1.262721  1.345657
S    -2.807125  2.545263  2.640606
H    -3.964361  1.243228  0.937321
H    -2.288641  1.597999  0.537702
H    -3.962061  2.245496  3.279966
N    -2.326747  -2.400717  0.893818
C    -2.615380  -3.545062  0.052135
H    -1.554564  -2.435869  1.551064
H    -2.860104  -4.427550  0.658642
H    -1.762738  -3.787623  -0.597905
H    -3.477680  -3.290343  -0.573071
23
Lattice="100 0 0 0 100 0 0 0 100" Properties=species:S:1:pos:R:3
C    -0.017662  -0.151418  -0.010058
C    0.038530  -0.054136  1.505600
O    1.104806  0.013403  2.108774
H    1.000391  -0.041058  -0.391429
H    -0.652674  0.628736  -0.452326
H    -0.411295  -1.123258  -0.336255
N    -1.156086  -0.056605  2.187794
C    -2.496901  0.018411  1.656211
C    -3.360452  0.709242  2.742661
O    -2.908863  0.967906  3.853997
H    -1.099714  0.164570  3.184794
H    -2.515454  0.656316  0.754232
C    -3.066945  -1.362655  1.254110
S    -3.379202  -2.503494  2.643947
H    -2.395307  -1.838514  0.528970
H    -4.041546  -1.252529  0.757776
H    -2.112624  -2.477787  3.123277
N    -4.632752  1.008484  2.378191
C    -5.578218  1.583208  3.323878
H    -4.962508  0.745464  1.458538
H    -6.498237  1.842276  2.791376
H    -5.157565  2.488373  3.777485
H    -5.814456  0.875513  4.130486
23
Lattice="100 0 0 0 100 0 0 0 100" Properties=species:S:1:pos:R:3
C    0.051952  0.367646  0.211305
C    0.047999  -0.084649  1.660952
O    1.080075  -0.387821  2.251719
H    1.083407  0.321804  -0.147303
H    -0.308889  1.401852  0.110387
H    -0.580266  -0.279672  -0.410524
N    -1.165095  -0.146149  2.305492
C    -2.474847  0.239971  1.830414
C    -3.131405  1.130263  2.907087
O    -3.074713  0.822766  4.094738
H    -1.110781  -0.374125  3.297313
H    -2.364011  0.798029  0.891161
C    -3.412227  -0.968360  1.594951
S    -2.884873  -2.115012  0.276190
H    -4.437709  -0.630045  1.396501
H    -3.441060  -1.574555  2.509853
H    -3.292027  -1.350122  -0.764187
N    -3.794184  2.222075  2.433529
C    -4.505675  3.147323  3.298197
H    -3.746851  2.419079  1.441311
H    -5.564238  3.218827  3.014097
H    -4.056790  4.149390  3.262860
H    -4.433747  2.762742  4.320712
23
Lattice="100 0 0 0 100 0 0 0 100" Properties=species:S:1:pos:R:3
C    -0.025577  0.552174  -0.089027
C    0.074802  -0.123589  1.264003
O    1.106607  -0.709948  1.607438
H    0.837494  1.215912  -0.216490
H    -0.948387  1.125733  -0.237545
H    0.038086  -0.221363  -0.865253
N    -1.037045  -0.027692  2.047628
C    -1.333471  -0.657881  3.346420
C    -0.413406  -0.355234  4.560970
O    -0.939212  -0.319323  5.675317
H    -1.802411  0.509300  1.659148
H    -2.276040  -0.187722  3.658066
C    -1.663764  -2.160391  3.260720
S    -0.226263  -3.258141  2.909280
H    -2.431299  -2.307578  2.489503
H    -2.078408  -2.445022  4.234428
H    -0.823745  -4.366861  3.405624
N    0.899896  -0.166023  4.323463
C    1.839224  0.022111  5.412787
H    1.241557  -0.398436  3.382133
H    2.746905  0.498333  5.025907
H    2.111748  -0.933826  5.886637
H    1.388950  0.662163  6.179792
23
Lattice="100 0 0 0 100 0 0 0 100" Properties=species:S:1:pos:R:3
C    -0.652830  -0.636587  0.073666
C    -0.397421  -1.076136  1.504635
O    0.138207  -2.145778  1.776332
H    -0.101796  0.281862  -0.173494
H    -0.313700  -1.439144  -0.586020
H    -1.718027  -0.443909  -0.114081
N    -0.779124  -0.211197  2.506766
C    -1.508737  1.046915  2.381832
C    -0.928965  2.023126  3.429591
O    -1.476111  2.193256  4.518778
H    -0.636931  -0.580920  3.444338
H    -1.333014  1.448040  1.375920
C    -3.018436  0.866472  2.576522
S    -3.992625  2.354688  2.157557
H    -3.239008  0.561856  3.605862
H    -3.376602  0.081326  1.898680
H    -3.644466  3.056900  3.261284
N    0.236669  2.648020  3.103749
C    1.030140  2.487886  1.895739
H    0.609636  3.225042  3.851013
H    1.877666  3.178903  1.946410
H    0.453620  2.740599  0.994481
H    1.426239  1.467303  1.791481
23
Lattice="100 0 0 0 100 0 0 0 100" Properties=species:S:1:pos:R:3
C    -0.217200  0.022994  0.412889
C    -0.481752  -0.641161  1.747419
O    0.411438  -1.166047  2.402835
H    0.708083  -0.394205  0.005575
H    -0.063753  1.099413  0.576034
H    -1.029857  -0.100342  -0.312878
N    -1.780172  -0.648280  2.233084
C    -2.998621  -0.043396  1.695769
C    -3.539875  -0.725156  0.409177
O    -4.319737  -0.135217  -0.334520
H    -1.826482  -1.013738  3.179904
H    -3.765959  -0.240992  2.461058
C    -2.958658  1.478406  1.499550
S    -2.337407  2.265157  3.036924
H    -3.974963  1.821477  1.287479
H    -2.325089  1.756787  0.650301
H    -2.896813  3.473763  2.802868
N    -3.127765  -2.006636  0.226602
C    -3.562708  -2.820302  -0.891586
H    -2.455466  -2.376419  0.890101
H    -4.064708  -3.733321  -0.543464
H    -2.714512  -3.104129  -1.530146
H    -4.269445  -2.226405  -1.480814
23
Lattice="100 0 0 0 100 0 0 0 100" Properties=species:S:1:pos:R:3
C    0.089890  -0.058259  0.122921
C    0.069762  0.026198  1.642070
O    1.099901  -0.032642  2.306216
H    1.131490  -0.164266  -0.190656
H    -0.328664  0.846999  -0.340206
H    -0.480529  -0.920324  -0.250136
N    -1.151014  0.191230  2.245233
C    -2.455120  0.237295  1.633372
C    -3.362043  1.115115  2.518852
O    -3.186024  1.196696  3.731815
H    -1.144624  0.254306  3.262331
H    -2.375043  0.704537  0.638273
C    -3.111513  -1.155787  1.415749
S    -3.245074  -2.224322  2.886728
H    -2.485864  -1.736233  0.724870
H    -4.096122  -1.034509  0.942180
H    -3.984234  -1.375782  3.640331
N    -4.382428  1.731164  1.859240
C    -5.384168  2.537256  2.534613
H    -4.428267  1.642217  0.851203
H    -6.391683  2.125972  2.384163
H    -5.364178  3.575364  2.176230
H    -5.149336  2.526855  3.603814
23
Lattice="100 0 0 0 100 0 0 0 100" Properties=species:S:1:pos:R:3
C    -0.199760  0.575264  0.137064
C    -0.220527  0.308640  1.633721
O    0.755257  0.521810  2.346705
H    0.805601  0.912468  -0.127495
H    -0.919587  1.358759  -0.140402
H    -0.441599  -0.321735  -0.449752
N    -1.392346  -0.167783  2.169517
C    -2.612951  -0.538850  1.474425
C    -3.778055  -0.217806  2.429726
O    -3.750870  -0.642806  3.585090
H    -1.380583  -0.344184  3.172967
H    -2.688584  0.040328  0.547777
C    -2.623063  -2.042716  1.127382
S    -4.051777  -2.592322  0.124997
H    -2.561402  -2.637580  2.046557
H    -1.742269  -2.275742  0.515402
H    -4.969937  -2.536017  1.118271
N    -4.811130  0.527924  1.956146
C    -4.968983  1.118540  0.633769
H    -5.526554  0.712661  2.653020
H    -4.231309  1.912310  0.442861
H    -5.965601  1.568772  0.578755
H    -4.898676  0.358339  -0.155198
23
Lattice="100 0 0 0 100 0 0 0 100" Properties=species:S:1:pos:R:3
C    0.988187  0.446369  0.482629
C    0.285414  -0.366704  1.552847
O    0.893049  -1.045606  2.374788
H    1.768854  1.053644  0.955019
H    0.318187  1.100044  -0.089421
H    1.483302  -0.245832  -0.210676
N    -1.086300  -0.290668  1.544709
C    -1.902013  -1.133668  2.419561
C    -3.249277  -1.366099  1.705520
O    -3.367338  -2.239636  0.853166
H    -1.542942  0.207742  0.790099
H    -1.421331  -2.119841  2.482166
C    -1.956202  -0.547278  3.840206
S    -2.709908  -1.641045  5.092707
H    -2.410600  0.454987  3.863579
H    -0.920840  -0.428725  4.184444
H    -3.944465  -1.713850  4.540386
N    -4.257283  -0.506516  2.043920
C    -5.578769  -0.576724  1.447837
H    -4.084038  0.184398  2.764136
H    -5.837059  0.364552  0.943456
H    -6.345328  -0.796067  2.204034
H    -5.563723  -1.385714  0.710095
23
Lattice="100 0 0 0 100 0 0 0 100" Properties=species:S:1:pos:R:3
C    -0.357208  -0.341518  -0.287282
C    0.075952  0.021206  1.122745
O    1.251446  -0.014743  1.472394
H    0.516382  -0.737285  -0.811637
H    -0.712304  0.548859  -0.827679
H    -1.163323  -1.086728  -0.296866
N    -0.905568  0.390063  2.016197
C    -2.306064  0.637131  1.755813
C    -2.659827  2.040235  2.294399
O    -2.105953  2.481197  3.298745
H    -0.558462  0.768729  2.897395
H    -2.485150  0.573055  0.677027
C    -3.226183  -0.379804  2.473232
S    -3.053698  -2.101083  1.895121
H    -4.281705  -0.129549  2.297458
H    -3.054062  -0.329651  3.556126
H    -1.764945  -2.250307  2.284202
N    -3.643777  2.726758  1.646519
C    -4.317692  2.367936  0.407857
H    -3.849055  3.630676  2.060977
H    -5.064286  3.137769  0.187975
H    -4.848407  1.408591  0.485937
H    -3.625810  2.319196  -0.446185
23
Lattice="100 0 0 0 100 0 0 0 100" Properties=species:S:1:pos:R:3
C    -0.516389  -1.818352  1.223058
C    -0.404845  -0.667609  2.199751
O    0.589163  -0.525307  2.903972
H    0.449858  -1.922274  0.719634
H    -1.300127  -1.714695  0.469770
H    -0.692333  -2.736804  1.801897
N    -1.487774  0.184664  2.395562
C    -2.633940  0.508098  1.548977
C    -3.497568  -0.711936  1.149941
O    -4.055014  -0.776158  0.056099
H    -1.241487  0.898429  3.078153
H    -3.305785  1.091482  2.205414
C    -2.348153  1.446864  0.361978
S    -1.237873  0.854438  -0.958627
H    -1.860041  2.351314  0.748288
H    -3.301721  1.747415  -0.087134
H    -2.124518  -0.024191  -1.483161
N    -3.643863  -1.636848  2.135159
C    -4.392054  -2.864914  1.952236
H    -3.071218  -1.519371  2.964492
H    -5.061426  -3.040138  2.804071
H    -3.724261  -3.732386  1.840088
H    -4.988840  -2.762265  1.040024
23
Lattice="100 0 0 0 100 0 0 0 100" Properties=species:S:1:pos:R:3
C    -0.014286  0.188459  0.084806
C    0.070292  0.044625  1.589457
O    1.133127  -0.018170  2.197808
H    -0.541597  1.107782  -0.204824
H    -0.562744  -0.649401  -0.368318
H    1.002837  0.211460  -0.313594
N    -1.128074  -0.000594  2.279682
C    -2.477747  -0.038261  1.725787
C    -2.932456  1.298218  1.090307
O    -3.619540  1.304825  0.073930
H    -1.008925  -0.191609  3.271689
H    -2.536700  -0.765653  0.901596
C    -3.418584  -0.506345  2.852658
S    -5.208907  -0.403219  2.527668
H    -3.277939  0.131959  3.737992
H    -3.145114  -1.532176  3.134350
H    -5.190763  -1.032447  1.329383
N    -2.524952  2.412071  1.756091
C    -2.851904  3.754116  1.314806
H    -1.850691  2.284233  2.503244
H    -3.290516  4.337823  2.134838
H    -3.583531  3.667580  0.504674
H    -1.964777  4.282896  0.936792
23
Lattice="100 0 0 0 100 0 0 0 100" Properties=species:S:1:pos:R:3
C    -0.048433  -0.372479  0.116875
C    0.092917  -0.317956  1.630133
O    1.137600  -0.623455  2.196950
H    0.890294  -0.754554  -0.292127
H    -0.237336  0.625308  -0.304783
H    -0.869680  -1.030378  -0.200188
N    -0.998346  0.109660  2.345864
C    -2.325846  0.435443  1.852108
C    -2.882003  1.528699  2.786762
O    -2.861236  1.345878  4.003900
H    -0.886115  0.128451  3.358515
H    -2.242739  0.795542  0.820110
C    -3.251339  -0.799438  1.889461
S    -4.913243  -0.539572  1.170242
H    -3.430296  -1.077344  2.936448
H    -2.763896  -1.648682  1.396178
H    -4.522436  -0.540992  -0.126230
N    -3.359598  2.673503  2.233683
C    -3.490553  3.011901  0.824570
H    -3.722748  3.328747  2.919257
H    -4.168366  2.323234  0.300887
H    -2.517123  3.023687  0.313717
H    -3.910491  4.020652  0.754332
23
Lattice="100 0 0 0 100 0 0 0 100" Properties=species:S:1:pos:R:3
C    -1.019933  1.641666  0.593138
C    -0.108555  0.921615  1.569076
O    1.036556  1.300521  1.797609
H    -0.430068  2.423524  0.107853
H    -1.867067  2.114939  1.108898
H    -1.424451  0.959440  -0.165784
N    -0.604313  -0.192770  2.213180
C    -1.909565  -0.830284  2.099573
C    -2.434932  -1.080225  3.534036
O    -2.266747  -2.162754  4.092715
H    0.068996  -0.628665  2.840411
H    -2.575081  -0.140306  1.566774
C    -1.867061  -2.165721  1.341371
S    -1.407091  -2.026099  -0.418738
H    -2.869784  -2.613250  1.334962
H    -1.208096  -2.875459  1.853147
H    -0.123004  -1.646691  -0.217108
N    -3.065967  -0.042887  4.157460
C    -3.211808  1.328694  3.698780
H    -3.309198  -0.249509  5.121698
H    -3.855861  1.862048  4.405583
H    -3.698793  1.376325  2.715296
H    -2.248638  1.857610  3.643704
23
Lattice="100 0 0 0 100 0 0 0 100" Properties=species:S:1:pos:R:3
C    -0.080617  -0.008173  -0.980750
C    -0.330278  0.726851  0.323329
O    0.286661  1.740193  0.639756
H    -0.674684  -0.923273  -1.093753
H    0.984644  -0.261372  -1.046557
H    -0.305566  0.670121  -1.813481
N    -1.271613  0.160570  1.143926
C    -1.780048  0.847210  2.317564
C    -0.746758  1.318470  3.369623
O    -0.971791  2.369385  3.963726
H    -1.893892  -0.549767  0.760972
H    -2.269032  1.790493  2.024904
C    -2.805943  -0.037710  3.046735
S    -4.126757  -0.735310  1.987068
H    -2.321417  -0.924063  3.479592
H    -3.249636  0.534331  3.868462
H    -4.656990  0.448808  1.596631
N    0.305491  0.520673  3.720910
C    0.822529  -0.694874  3.113713
H    0.899967  0.979221  4.405046
H    1.493676  -1.175891  3.834935
H    1.388190  -0.497908  2.190316
H    0.020013  -1.403386  2.883438
23
Lattice="100 0 0 0 100 0 0 0 100" Properties=species:S:1:pos:R:3
C    -0.032512  0.184345  0.039530
C    0.034528  0.127740  1.553704
O    1.090889  0.228848  2.172769
H    -0.610092  1.055442  -0.302622
H    -0.510936  -0.710337  -0.382770
H    0.988399  0.260328  -0.342721
N    -1.155243  -0.038970  2.222825
C    -2.490518  -0.009323  1.669390
C    -3.088433  1.354787  1.230030
O    -4.031886  1.327981  0.438764
H    -1.076267  -0.004774  3.238113
H    -2.502489  -0.583722  0.730496
C    -3.480985  -0.724419  2.603028
S    -3.583792  -0.055972  4.305880
H    -3.162939  -1.766146  2.738749
H    -4.476139  -0.723425  2.146808
H    -4.211495  1.099151  3.979894
N    -2.595910  2.539383  1.692983
C    -1.570121  2.859198  2.682857
H    -3.086903  3.324337  1.274695
H    -1.683263  3.917398  2.943601
H    -0.550759  2.708016  2.303802
H    -1.696055  2.276168  3.602185
23
Lattice="100 0 0 0 100 0 0 0 100" Properties=species:S:1:pos:R:3
C    -0.174779  -0.084697  0.032852
C    -0.056353  -0.054039  1.542588
O    1.029070  0.012069  2.110502
H    -0.321589  0.939542  -0.338108
H    -1.004748  -0.695579  -0.340347
H    0.770541  -0.457534  -0.371482
N    -1.219635  -0.100289  2.292638
C    -2.614972  -0.023636  1.856773
C    -3.048029  -1.239761  0.991344
O    -3.807107  -1.112585  0.035529
H    -1.036066  0.049369  3.280990
H    -3.208309  -0.102537  2.780173
C    -3.004591  1.301800  1.173596
S    -4.763665  1.759167  1.394029
H    -2.868278  1.228761  0.089264
H    -2.373411  2.113023  1.551782
H    -4.597150  2.415317  2.566816
N    -2.547767  -2.431446  1.415866
C    -2.837914  -3.685605  0.748192
H    -1.841483  -2.405147  2.143299
H    -3.175396  -4.440851  1.470033
H    -1.957859  -4.073061  0.214295
H    -3.636353  -3.500141  0.022206
23
Lattice="100 0 0 0 100 0 0 0 100" Properties=species:S:1:pos:R:3
C    0.185617  0.604810  0.749431
C    -0.042195  0.021389  2.134161
O    0.890741  -0.264672  2.878034
H    -0.245858  -0.028522  -0.038397
H    1.265136  0.676159  0.594559
H    -0.252029  1.607856  0.647428
N    -1.343855  -0.158003  2.544739
C    -2.556438  -0.035780  1.755124
C    -3.681071  0.679570  2.547066
O    -4.797453  0.175699  2.673775
H    -1.428311  -0.692048  3.408348
H    -2.327872  0.607173  0.889815
C    -3.046598  -1.386455  1.205010
S    -3.267101  -2.695232  2.463562
H    -2.287231  -1.781698  0.517921
H    -3.982311  -1.256844  0.650101
H    -4.374110  -2.139193  3.010927
N    -3.395232  1.896997  3.091041
C    -2.197371  2.713324  2.965528
H    -4.180263  2.286035  3.603785
H    -2.445244  3.733306  3.278836
H    -1.853075  2.766667  1.923906
H    -1.370344  2.345274  3.586846
23
Lattice="100 0 0 0 100 0 0 0 100" Properties=species:S:1:pos:R:3
C    -0.458324  -0.158542  0.290251
C    0.162493  -0.168986  1.671920
O    1.232589  -0.714447  1.919857
H    -0.683150  0.860542  -0.052993
H    -1.402804  -0.721242  0.279287
H    0.243428  -0.630427  -0.401734
N    -0.533690  0.485258  2.671308
C    -1.844038  1.117887  2.576199
C    -1.829681  2.524722  1.931632
O    -2.860005  2.991596  1.453128
H    -0.115553  0.375176  3.592055
H    -2.512220  0.518519  1.941083
C    -2.446290  1.171147  3.989401
S    -4.148756  1.862130  3.991460
H    -1.799344  1.776149  4.641988
H    -2.486598  0.146923  4.379233
H    -4.447102  1.363483  5.215274
N    -0.635935  3.172274  1.975472
C    -0.448569  4.507926  1.443382
H    0.160595  2.651642  2.327303
H    -0.058614  5.186487  2.213941
H    -1.425956  4.871166  1.108144
H    0.243402  4.505175  0.589422
23
Lattice="100 0 0 0 100 0 0 0 100" Properties=species:S:1:pos:R:3
C    -0.056383  0.050172  0.045402
C    -0.003459  0.141912  1.555677
O    1.048569  0.362940  2.148052
H    0.284784  -0.952038  -0.252505
H    0.657430  0.776266  -0.356017
H    -1.041728  0.236774  -0.389304
N    -1.145418  -0.128340  2.303636
C    -2.563573  -0.110669  1.950948
C    -2.946017  -1.030970  0.764602
O    -3.855392  -0.740568  -0.006221
H    -0.942090  -0.025131  3.295479
H    -3.067353  -0.589222  2.810810
C    -3.214915  1.281303  1.850769
S    -2.529904  2.468041  0.646469
H    -3.220546  1.751881  2.841375
H    -4.256026  1.140697  1.536046
H    -1.433108  2.805618  1.364764
N    -2.260981  -2.205944  0.729424
C    -2.462661  -3.197345  -0.308651
H    -1.485865  -2.309752  1.375341
H    -2.557061  -4.200213  0.127045
H    -1.633638  -3.200536  -1.032499
H    -3.387344  -2.945322  -0.838067
23
Lattice="100 0 0 0 100 0 0 0 100" Properties=species:S:1:pos:R:3
C    -0.058942  0.863395  0.306886
C    0.084882  -0.005319  1.538500
O    1.152428  -0.167267  2.120159
H    0.931392  1.248530  0.051707
H    -0.745077  1.700757  0.492492
H    -0.452390  0.292920  -0.546502
N    -1.049361  -0.651806  1.997172
C    -2.430950  -0.449762  1.574645
C    -3.073347  0.700022  2.390742
O    -3.061128  1.849911  1.962623
H    -0.888205  -1.139103  2.876116
H    -2.425774  -0.080997  0.543191
C    -3.177137  -1.789167  1.600362
S    -4.869496  -1.736061  0.915815
H    -3.190524  -2.240314  2.605096
H    -2.639664  -2.496296  0.954921
H    -5.377275  -0.856719  1.811902
N    -3.583713  0.356577  3.610261
C    -4.102158  1.337195  4.547768
H    -3.531351  -0.611020  3.905890
H    -3.445236  1.443472  5.422868
H    -5.108181  1.058696  4.887880
H    -4.150866  2.298055  4.025344
23
Lattice="100 0 0 0 100 0 0 0 100" Properties=species:S:1:pos:R:3
C    0.528936  -1.134330  0.298137
C    0.216855  -0.328634  1.546952
O    1.003296  -0.269118  2.488765
H    1.548215  -0.897705  -0.027063
H    -0.165861  -0.957559  -0.532215
H    0.505802  -2.201407  0.556125
N    -0.992248  0.320081  1.528174
C    -1.617724  0.977181  2.683607
C    -3.031190  1.441596  2.291039
O    -3.995238  1.254836  3.022812
H    -1.621857  0.069368  0.773182
H    -1.753329  0.261416  3.505617
C    -0.814759  2.201640  3.216083
S    0.142704  1.931330  4.741796
H    -1.516071  3.002199  3.485622
H    -0.163200  2.586902  2.420647
H    0.906452  0.941210  4.211085
N    -3.108155  2.098648  1.089754
C    -4.337223  2.713966  0.620629
H    -2.241006  2.322317  0.612933
H    -5.161676  2.300653  1.210501
H    -4.501314  2.489974  -0.441032
H    -4.323836  3.805334  0.757817
23
Lattice="100 0 0 0 100 0 0 0 100" Properties=species:S:1:pos:R:3
C    -0.077227  -0.422471  0.331971
C    -0.192142  0.387352  1.611299
O    0.785652  0.854800  2.186093
H    0.510995  0.149989  -0.395111
H    -1.042452  -0.689362  -0.115971
H    0.480199  -1.342807  0.548452
N    -1.470574  0.578429  2.070507
C    -1.779386  1.211692  3.347215
C    -1.034580  2.551558  3.589816
O    -0.496853  2.777640  4.669022
H    -2.226922  0.090640  1.605747
H    -2.854849  1.451873  3.309545
C    -1.542031  0.281176  4.545774
S    -2.556531  -1.237896  4.506685
H    -1.824381  0.798908  5.468853
H    -0.480911  0.026228  4.631785
H    -1.846752  -1.889712  3.556383
N    -1.095171  3.510426  2.617668
C    -1.683919  3.465843  1.292542
H    -0.548464  4.330702  2.860404
H    -1.032700  2.977525  0.550846
H    -1.871624  4.494578  0.962341
H    -2.648780  2.944681  1.302926
23
Lattice="100 0 0 0 100 0 0 0 100" Properties=species:S:1:pos:R:3
C    -0.245196  -0.076524  -0.012316
C    -0.380057  -0.161750  1.497125
O    0.100290  -1.083843  2.149432
H    0.820668  -0.065684  -0.271259
H    -0.728795  0.804418  -0.452993
H    -0.677940  -0.981970  -0.456124
N    -1.082692  0.862809  2.077818
C    -1.311707  0.944024  3.501608
C    -2.570199  0.265359  4.103479
O    -2.618076  0.170669  5.329508
H    -1.497271  1.582363  1.494782
H    -0.490196  0.386112  3.977339
C    -1.241966  2.396180  3.992430
S    -2.430374  3.533908  3.166493
H    -0.232179  2.801197  3.868148
H    -1.496509  2.415132  5.057564
H    -1.593002  3.975607  2.199976
N    -3.580120  -0.223167  3.329051
C    -3.855870  -0.120318  1.902928
H    -4.296153  -0.658794  3.902648
H    -3.191317  -0.753266  1.299656
H    -3.793211  0.916564  1.548501
H    -4.884627  -0.460695  1.739879
23
Lattice="100 0 0 0 100 0 0 0 100" Properties=species:S:1:pos:R:3
C    -0.135313  -0.461532  0.069082
C    0.043407  -0.118448  1.537854
O    1.143521  -0.137673  2.081070
H    0.841921  -0.752094  -0.324887
H    -0.500743  0.403611  -0.504020
H    -0.845362  -1.287767  -0.066337
N    -1.081192  0.216849  2.255343
C    -2.430236  0.415365  1.782327
C    -2.944112  1.759516  2.344320
O    -2.595590  2.143742  3.457930
H    -0.901407  0.553739  3.200726
H    -2.427777  0.430357  0.686217
C    -3.409303  -0.682102  2.271481
S    -3.072773  -2.363308  1.645266
H    -4.449615  -0.412081  2.046635
H    -3.325998  -0.761571  3.363476
H    -3.587281  -2.171330  0.407584
N    -3.833637  2.457253  1.581641
C    -4.284334  2.156531  0.231795
H    -4.157850  3.315153  2.017338
H    -4.995210  2.931076  -0.073381
H    -4.805537  1.190052  0.171598
H    -3.457981  2.158317  -0.494384
23
Lattice="100 0 0 0 100 0 0 0 100" Properties=species:S:1:pos:R:3
C    -0.303855  0.177004  0.028229
C    -0.286429  0.343039  1.537821
O    0.688166  0.777682  2.141018
H    -0.000746  1.124529  -0.432809
H    -1.276605  -0.126314  -0.378613
H    0.445672  -0.575116  -0.249197
N    -1.447046  -0.012698  2.179005
C    -1.610871  -0.030061  3.632217
C    -1.012295  1.219327  4.331994
O    -0.229327  1.108056  5.270751
H    -2.197295  -0.406875  1.624286
H    -2.696278  -0.009866  3.823569
C    -1.044318  -1.316974  4.253115
S    -1.726755  -1.719344  5.897446
H    0.048145  -1.259114  4.307144
H    -1.319599  -2.167131  3.615856
H    -1.100754  -0.701284  6.534430
N    -1.472064  2.444372  3.940717
C    -2.365868  2.792765  2.853215
H    -0.997224  3.202691  4.420414
H    -2.795279  3.780682  3.057851
H    -3.199340  2.083007  2.784143
H    -1.858111  2.829993  1.876557
23
Lattice="100 0 0 0 100 0 0 0 100" Properties=species:S:1:pos:R:3
C    0.022377  -0.263499  0.004818
C    0.177743  -0.101528  1.508850
O    1.272265  -0.181683  2.057713
H    -0.638554  -1.101678  -0.255161
H    1.013548  -0.450519  -0.416031
H    -0.393717  0.643555  -0.457575
N    -0.959972  0.140670  2.240130
C    -2.305520  0.367414  1.763565
C    -2.981066  1.305571  2.791515
O    -2.471399  1.499383  3.891956
H    -0.821399  0.393237  3.220747
H    -2.274196  0.875576  0.784502
C    -3.099189  -0.948925  1.566094
S    -3.510325  -1.857668  3.093415
H    -2.536130  -1.604516  0.890373
H    -4.068371  -0.754027  1.089804
H    -2.233265  -1.987817  3.525801
N    -4.154636  1.900716  2.437543
C    -4.884450  1.835612  1.184524
H    -4.561899  2.442605  3.193798
H    -5.429990  2.775570  1.039884
H    -5.612412  1.009539  1.158448
H    -4.199138  1.724050  0.335751
23
Lattice="100 0 0 0 100 0 0 0 100" Properties=species:S:1:pos:R:3
C    0.488482  0.252762  0.714420
C    -0.073152  -0.490209  1.907946
O    0.593157  -1.304127  2.542365
H    1.577213  0.160774  0.749588
H    0.204029  1.310237  0.678599
H    0.130783  -0.208572  -0.217172
N    -1.388585  -0.270557  2.266888
C    -2.387724  0.666352  1.751104
C    -2.518462  0.615712  0.209701
O    -2.310125  1.604483  -0.492578
H    -1.649838  -0.811515  3.086409
H    -3.352413  0.322022  2.156107
C    -2.179189  2.104233  2.250381
S    -3.662663  3.161543  2.121991
H    -1.345511  2.587568  1.729555
H    -1.942091  2.069331  3.320893
H    -3.630340  3.260903  0.772108
N    -2.884730  -0.578371  -0.336646
C    -3.182124  -1.836505  0.329457
H    -2.936744  -0.551541  -1.350187
H    -2.274970  -2.372109  0.643301
H    -3.741846  -2.471757  -0.365671
H    -3.815595  -1.679780  1.212535
23
Lattice="100 0 0 0 100 0 0 0 100" Properties=species:S:1:pos:R:3
C    -0.412060  -0.531967  -0.554542
C    0.092892  -0.520611  0.874450
O    1.267916  -0.739707  1.148113
H    -0.566189  0.495475  -0.913725
H    -1.347839  -1.092127  -0.663513
H    0.359083  -0.999557  -1.172356
N    -0.787564  -0.185937  1.889143
C    -2.235076  -0.077584  1.883192
C    -2.928909  -1.435066  1.530568
O    -2.284765  -2.454984  1.310398
H    -0.350281  -0.295102  2.798900
H    -2.505993  0.135529  2.928518
C    -2.715737  1.134832  1.041178
S    -4.342196  1.847089  1.494438
H    -2.833724  0.869763  -0.016984
H    -1.957462  1.923478  1.103858
H    -4.006613  2.225426  2.751291
N    -4.286156  -1.397669  1.524598
C    -5.076815  -2.581384  1.231967
H    -4.751528  -0.504212  1.685095
H    -6.134261  -2.344969  1.389600
H    -4.790034  -3.410087  1.892169
H    -4.935272  -2.915694  0.194273
23
Lattice="100 0 0 0 100 0 0 0 100" Properties=species:S:1:pos:R:3
C    -0.084342  0.504168  0.051268
C    -0.164474  0.822352  1.532168
O    0.777698  1.312128  2.147248
H    0.893944  0.836476  -0.305281
H    -0.865443  1.012118  -0.530607
H    -0.184691  -0.576396  -0.115673
N    -1.344755  0.546953  2.189108
C    -2.573633  -0.051237  1.689661
C    -3.751088  0.807067  2.214249
O    -4.357707  0.495079  3.237333
H    -1.304745  0.749601  3.186022
H    -2.545056  -0.015225  0.593168
C    -2.779625  -1.505975  2.142381
S    -1.515094  -2.681935  1.550273
H    -3.776181  -1.857625  1.850317
H    -2.740042  -1.557880  3.237083
H    -1.982936  -2.794046  0.284595
N    -4.061511  1.935403  1.511721
C    -3.351872  2.514964  0.383045
H    -4.782200  2.494819  1.957930
H    -3.917254  3.383510  0.029903
H    -3.281411  1.809783  -0.456792
H    -2.338765  2.849091  0.651317
23
Lattice="100 0 0 0 100 0 0 0 100" Properties=species:S:1:pos:R:3
C    0.167810  -0.155933  0.191413
C    0.031426  0.115172  1.681865
O    0.994691  0.438622  2.369876
H    1.206164  0.039090  -0.089684
H    -0.489571  0.492702  -0.405903
H    -0.077093  -1.198003  -0.058207
N    -1.217887  -0.013647  2.234438
C    -2.466101  -0.311748  1.576181
C    -3.587620  0.380239  2.394527
O    -3.389706  0.785242  3.536187
H    -1.308755  0.265183  3.212190
H    -2.466699  0.119592  0.561811
C    -2.745305  -1.824898  1.410268
S    -3.041706  -2.631142  3.034966
H    -1.877352  -2.291646  0.929752
H    -3.621409  -1.971862  0.762466
H    -3.090231  -3.888342  2.537630
N    -4.783954  0.492252  1.762179
C    -5.963980  1.001837  2.442494
H    -4.892719  0.089111  0.839945
H    -6.713234  1.288453  1.694613
H    -5.689342  1.883458  3.035274
H    -6.396709  0.251287  3.122345
23
Lattice="100 0 0 0 100 0 0 0 100" Properties=species:S:1:pos:R:3
C    -0.095321  0.069407  0.056158
C    -0.012085  0.118387  1.567600
O    1.059950  0.226406  2.157552
H    -0.205884  -0.972609  -0.276803
H    0.845076  0.460219  -0.341358
H    -0.938867  0.630828  -0.361459
N    -1.176877  -0.006212  2.297598
C    -2.570757  -0.060060  1.866650
C    -2.836174  -1.103048  0.753535
O    -3.368614  -0.788141  -0.308548
H    -1.009528  0.051870  3.297907
H    -3.130454  -0.403404  2.752133
C    -3.155699  1.303379  1.471684
S    -3.188104  2.501977  2.848188
H    -4.202602  1.178089  1.171131
H    -2.630133  1.734022  0.612577
H    -1.847964  2.669623  2.945949
N    -2.479202  -2.394189  1.016710
C    -1.893197  -2.960614  2.221649
H    -2.677672  -3.022087  0.243890
H    -2.078940  -4.040486  2.221250
H    -2.360666  -2.547977  3.125174
H    -0.809118  -2.790512  2.285318
23
Lattice="100 0 0 0 100 0 0 0 100" Properties=species:S:1:pos:R:3
C    -0.849500  0.784533  1.031920
C    0.236972  0.183569  1.901335
O    1.294402  0.763506  2.135819
H    -1.125953  0.119329  0.202208
H    -0.477118  1.729085  0.627780
H    -1.761997  0.978116  1.614259
N    -0.006114  -1.063111  2.432709
C    -1.256694  -1.789371  2.437163
C    -2.397619  -1.303997  3.374383
O    -3.544737  -1.645482  3.082971
H    0.716973  -1.377923  3.076093
H    -1.720754  -1.693842  1.443987
C    -1.024851  -3.296520  2.632359
S    -0.155765  -3.777146  4.175567
H    -0.473908  -3.709885  1.780208
H    -2.001872  -3.790880  2.680049
H    1.106287  -3.667629  3.699383
N    -2.152165  -0.507890  4.452301
C    -0.907478  -0.119725  5.111011
H    -3.015520  -0.271298  4.932485
H    -0.241825  -0.980057  5.251232
H    -1.165945  0.262740  6.104555
H    -0.370932  0.671348  4.571084
23
Lattice="100 0 0 0 100 0 0 0 100" Properties=species:S:1:pos:R:3
C    -1.117524  -1.127632  0.146632
C    -0.525747  -0.556041  1.425515
O    0.388126  -1.110167  2.025659
H    -0.938754  -0.456874  -0.706652
H    -2.202291  -1.286302  0.230512
H    -0.631953  -2.086492  -0.051315
N    -1.080971  0.610433  1.899076
C    -2.030758  1.454069  1.213557
C    -1.387246  2.273959  0.068072
O    -0.276982  2.786207  0.191077
H    -0.570974  1.049135  2.666313
H    -2.833376  0.822028  0.807205
C    -2.707773  2.424598  2.205483
S    -1.568987  3.400474  3.255109
H    -3.309527  1.846193  2.918445
H    -3.381862  3.098705  1.661089
H    -0.791722  3.853035  2.238507
N    -2.128412  2.436635  -1.068530
C    -3.431113  1.872851  -1.389090
H    -1.672247  3.016067  -1.766578
H    -4.217594  2.215018  -0.700785
H    -3.417299  0.772875  -1.392986
H    -3.709424  2.202738  -2.395355
23
Lattice="100 0 0 0 100 0 0 0 100" Properties=species:S:1:pos:R:3
C    0.241389  0.006521  -0.007275
C    0.107910  -0.003726  1.505610
O    1.084959  -0.188112  2.233735
H    -0.655047  0.353928  -0.535571
H    0.472424  -1.013203  -0.342698
H    1.091538  0.641877  -0.280309
N    -1.163240  0.201400  1.966403
C    -1.696938  0.133817  3.328956
C    -2.086952  1.508414  3.939619
O    -3.211664  1.630234  4.426272
H    -1.872964  0.320834  1.253641
H    -2.674279  -0.358308  3.237293
C    -0.892952  -0.690091  4.348978
S    -0.737461  -2.463666  3.941916
H    -1.456091  -0.656496  5.290689
H    0.105020  -0.284267  4.530081
H    0.319210  -2.307558  3.109601
N    -1.193137  2.536310  3.965334
C    0.164986  2.627964  3.455315
H    -1.595334  3.374177  4.376162
H    0.738662  3.306141  4.098576
H    0.194789  3.018801  2.425753
H    0.666182  1.654762  3.460558
23
Lattice="100 0 0 0 100 0 0 0 100" Properties=species:S:1:pos:R:3
C    -0.033677  -0.278284  0.016210
C    0.025232  -0.163509  1.524360
O    1.094743  -0.163175  2.128908
H    0.995617  -0.255360  -0.350769
H    -0.602194  0.538442  -0.445073
H    -0.501187  -1.226859  -0.280702
N    -1.146488  -0.069953  2.253026
C    -2.563704  -0.031985  1.902993
C    -2.907225  -0.841376  0.626865
O    -2.846279  -2.067755  0.649949
H    -0.944513  -0.068817  3.249872
H    -3.073152  -0.626422  2.680248
C    -3.159312  1.386199  2.043856
S    -2.511337  2.697962  0.940879
H    -3.026824  1.720434  3.081278
H    -4.239893  1.359618  1.846716
H    -1.208149  2.528767  1.272030
N    -3.319268  -0.127002  -0.451453
C    -3.617622  -0.778003  -1.714178
H    -3.141798  0.879136  -0.442739
H    -4.217920  -0.103960  -2.334728
H    -4.180767  -1.698034  -1.524214
H    -2.701263  -1.050025  -2.261669
23
Lattice="100 0 0 0 100 0 0 0 100" Properties=species:S:1:pos:R:3
C    -0.753554  -0.500212  -0.796501
C    -0.091909  -0.246920  0.541637
O    1.126979  -0.141762  0.653630
H    -1.675381  -1.090130  -0.748195
H    -0.024952  -0.997314  -1.443312
H    -1.003234  0.468260  -1.253981
N    -0.888304  -0.092583  1.658353
C    -2.332799  -0.228203  1.829946
C    -2.882490  -1.594234  1.345185
O    -3.792856  -1.664609  0.520729
H    -0.344715  0.141735  2.483247
H    -2.492847  -0.192311  2.919356
C    -3.149143  0.919008  1.221031
S    -2.772023  2.543574  1.960636
H    -4.214205  0.751157  1.419717
H    -3.036464  0.960708  0.132782
H    -1.482559  2.605980  1.551322
N    -2.323983  -2.715621  1.885215
C    -1.288228  -2.834187  2.899727
H    -2.718901  -3.571596  1.508093
H    -1.340260  -3.840820  3.329101
H    -0.278918  -2.678000  2.493509
H    -1.448109  -2.121783  3.720073
23
Lattice="100 0 0 0 100 0 0 0 100" Properties=species:S:1:pos:R:3
C    -0.068068  0.070714  0.014685
C    0.009053  0.137754  1.533196
O    1.083696  0.186613  2.123519
H    -0.581778  -0.835823  -0.334727
H    0.954953  0.065597  -0.370012
H    -0.597716  0.939165  -0.403226
N    -1.176990  0.160550  2.221339
C    -2.515103  0.063353  1.694464
C    -3.450734  0.858698  2.622194
O    -3.215247  0.954055  3.825167
H    -1.106598  0.206935  3.236598
H    -2.536835  0.503690  0.687062
C    -3.040063  -1.395491  1.552248
S    -2.943476  -2.435913  3.047146
H    -2.412666  -1.923566  0.822074
H    -4.066193  -1.392509  1.159663
H    -3.690676  -1.640079  3.849206
N    -4.576277  1.393440  2.066078
C    -4.932075  1.481678  0.657901
H    -5.160599  1.881524  2.737722
H    -5.877471  2.027808  0.577493
H    -5.083330  0.493054  0.202027
H    -4.179513  2.029653  0.071583
23
Lattice="100 0 0 0 100 0 0 0 100" Properties=species:S:1:pos:R:3
C    -1.111470  0.792815  1.197580
C    0.094680  0.365147  2.009998
O    1.084583  1.078384  2.147703
H    -1.447268  0.014718  0.498680
H    -0.843695  1.695356  0.642523
H    -1.962699  1.021146  1.854882
N    0.031684  -0.863244  2.632241
C    -0.974063  -1.892104  2.460443
C    -2.413382  -1.525477  2.898836
O    -3.358189  -1.932591  2.225387
H    0.921293  -1.164932  3.029092
H    -1.096614  -2.157962  1.397043
C    -0.581867  -3.175881  3.217657
S    1.108320  -3.791748  2.893318
H    -1.318688  -3.954461  2.992096
H    -0.596419  -3.011115  4.304116
H    0.956493  -3.971633  1.559281
N    -2.615747  -0.802490  4.039742
C    -1.673015  -0.226284  4.990401
H    -3.603293  -0.635675  4.207901
H    -0.880518  -0.932557  5.262143
H    -2.226033  0.017994  5.904578
H    -1.197256  0.690233  4.614953
23
Lattice="100 0 0 0 100 0 0 0 100" Properties=species:S:1:pos:R:3
C    0.131097  -1.089338  1.243207
C    -0.184515  -0.192736  2.428566
O    0.549691  -0.120874  3.407354
H    1.035526  -1.655697  1.478988
H    0.309390  -0.495113  0.335263
H    -0.686959  -1.792259  1.029668
N    -1.358522  0.525141  2.371345
C    -2.218047  0.692694  1.223751
C    -1.615714  1.639492  0.152236
O    -0.978194  2.639847  0.457005
H    -1.454400  1.236003  3.097103
H    -2.396584  -0.293833  0.764005
C    -3.599271  1.209464  1.668788
S    -3.501459  2.812732  2.575755
H    -4.052100  0.470489  2.338192
H    -4.244076  1.332045  0.789802
H    -4.400384  2.470266  3.525343
N    -1.891613  1.273854  -1.134974
C    -1.485613  2.067574  -2.280539
H    -2.392176  0.407662  -1.294011
H    -0.817864  1.498757  -2.942037
H    -0.946995  2.940972  -1.897872
H    -2.355713  2.408500  -2.858467
23
Lattice="100 0 0 0 100 0 0 0 100" Properties=species:S:1:pos:R:3
C    -0.014427  -0.417511  0.138824
C    -0.280285  0.514709  1.308742
O    0.359742  1.549413  1.473889
H    0.809027  0.005546  -0.442023
H    -0.892922  -0.516562  -0.514481
H    0.266041  -1.425962  0.473606
N    -1.288911  0.171096  2.177537
C    -2.048444  -1.064971  2.234812
C    -3.547130  -0.805165  2.540378
O    -4.130971  -1.422605  3.427450
H    -1.349203  0.774715  2.995442
H    -2.010053  -1.527925  1.235226
C    -1.470487  -2.078659  3.235545
S    -1.235224  -1.413294  4.925753
H    -0.509197  -2.458051  2.870960
H    -2.161453  -2.921507  3.342918
H    0.022227  -0.952476  4.730500
N    -4.197355  0.121735  1.776728
C    -3.743034  0.838672  0.594366
H    -5.168756  0.232105  2.049780
H    -3.099548  1.694249  0.838886
H    -4.625203  1.206580  0.058641
H    -3.196362  0.179120  -0.092837
23
Lattice="100 0 0 0 100 0 0 0 100" Properties=species:S:1:pos:R:3
C    0.094897  -0.178643  0.205216
C    0.031973  0.144935  1.683152
O    1.028004  0.399893  2.355064
H    1.145641  -0.194114  -0.094316
H    -0.440537  0.570525  -0.395191
H    -0.360673  -1.154554  -0.012555
N    -1.214517  0.133787  2.272627
C    -2.502466  0.077776  1.605588
C    -2.937115  1.350736  0.828549
O    -3.538582  1.210350  -0.234950
H    -1.187000  0.404938  3.252115
H    -2.465531  -0.690700  0.822853
C    -3.607255  -0.324225  2.591164
S    -3.505314  -2.050795  3.182588
H    -4.575383  -0.265282  2.078757
H    -3.646284  0.363731  3.448290
H    -2.259921  -1.964444  3.706927
N    -2.663031  2.592399  1.326245
C    -2.040229  3.002419  2.577676
H    -2.992717  3.328229  0.708991
H    -0.953045  2.843983  2.583829
H    -2.480515  2.489170  3.443400
H    -2.229822  4.072916  2.712471
23
Lattice="100 0 0 0 100 0 0 0 100" Properties=species:S:1:pos:R:3
C    0.755953  -0.094765  0.362370
C    0.445815  -0.077254  1.846814
O    1.324857  -0.219451  2.697336
H    1.389395  -0.962035  0.144013
H    1.334468  0.805944  0.118029
H    -0.134472  -0.125511  -0.277077
N    -0.871449  0.100374  2.166564
C    -1.371429  0.282803  3.529899
C    -0.935398  1.681581  4.066041
O    -1.484174  2.659661  3.555768
H    -1.511735  0.329864  1.417304
H    -2.453967  0.423898  3.414093
C    -1.188746  -0.965847  4.402076
S    -2.228303  -2.372947  3.858701
H    -1.536147  -0.753720  5.421651
H    -0.148636  -1.294405  4.453027
H    -1.565346  -2.606661  2.702402
N    -0.038716  1.836549  5.079131
C    0.912839  0.905257  5.675094
H    0.078641  2.819622  5.307748
H    1.721406  1.494183  6.122067
H    1.349829  0.256083  4.908287
H    0.461023  0.298198  6.473271
23
Lattice="100 0 0 0 100 0 0 0 100" Properties=species:S:1:pos:R:3
C    0.428510  1.380624  0.501639
C    0.151940  0.868606  1.903117
O    0.802688  1.227999  2.880161
H    -0.176912  0.895930  -0.274044
H    1.491164  1.234217  0.273821
H    0.236415  2.460983  0.479714
N    -0.860594  -0.050298  2.003363
C    -1.382897  -0.476927  3.291037
C    -0.379235  -1.103516  4.291726
O    -0.561912  -0.902520  5.488761
H    -1.483484  -0.185956  1.209750
H    -1.764688  0.391899  3.850910
C    -2.519369  -1.488046  3.088577
S    -3.862933  -0.758807  2.057074
H    -2.917658  -1.764139  4.070390
H    -2.148903  -2.390069  2.585825
H    -4.328978  -1.930909  1.571549
N    0.601196  -1.951819  3.860655
C    1.056313  -2.285333  2.521023
H    1.188932  -2.253033  4.632299
H    1.665354  -3.194640  2.586704
H    1.669456  -1.489116  2.072316
H    0.216723  -2.496398  1.850252
23
Lattice="100 0 0 0 100 0 0 0 100" Properties=species:S:1:pos:R:3
C    0.024557  0.362062  0.865403
C    0.185266  -0.116510  2.295279
O    1.201549  0.106891  2.943348
H    -0.636579  1.239631  0.828847
H    -0.381160  -0.412173  0.203320
H    1.012121  0.660399  0.503911
N    -0.877962  -0.767016  2.894535
C    -2.084268  -1.310300  2.299039
C    -1.767200  -2.421221  1.241551
O    -0.644629  -2.902194  1.136684
H    -0.623969  -1.124380  3.809987
H    -2.592703  -1.834952  3.124941
C    -3.042855  -0.193747  1.811091
S    -4.798611  -0.724343  1.985208
H    -2.859464  0.066131  0.763088
H    -2.881554  0.692204  2.434270
H    -5.317480  0.128758  1.072838
N    -2.821745  -2.818876  0.483233
C    -2.694298  -3.897102  -0.482555
H    -3.742911  -2.424902  0.677795
H    -3.599654  -3.928680  -1.097844
H    -2.561054  -4.871446  0.010190
H    -1.824277  -3.727441  -1.128547
23
Lattice="100 0 0 0 100 0 0 0 100" Properties=species:S:1:pos:R:3
C    -1.467293  -0.437532  -0.111550
C    -0.986031  0.575116  0.907683
O    -0.571594  1.682175  0.575684
H    -1.667107  0.100285  -1.042102
H    -0.678723  -1.179397  -0.303069
H    -2.361272  -0.991528  0.197628
N    -0.968241  0.216512  2.241324
C    -1.533443  -0.947725  2.913933
C    -1.140055  -2.295195  2.261508
O    -1.989168  -3.106131  1.897134
H    -0.705830  0.995536  2.838939
H    -1.069080  -0.956043  3.914814
C    -3.055317  -0.872612  3.117959
S    -3.572492  0.549995  4.145874
H    -3.434898  -1.805379  3.546467
H    -3.564574  -0.734619  2.156646
H    -3.263125  -0.005349  5.341232
N    0.193884  -2.559239  2.142444
C    1.334157  -1.748212  2.540248
H    0.378378  -3.454820  1.700923
H    1.558739  -0.950673  1.818074
H    2.209302  -2.402018  2.626265
H    1.171228  -1.285105  3.521848
23
Lattice="100 0 0 0 100 0 0 0 100" Properties=species:S:1:pos:R:3
C    -0.767728  0.104301  0.043962
C    -0.399342  -0.610847  1.332022
O    0.693811  -1.145582  1.489216
H    -0.248680  -0.376345  -0.790893
H    -0.414149  1.142608  0.114660
H    -1.847209  0.119916  -0.154769
N    -1.401681  -0.617913  2.275955
C    -1.253321  -0.897033  3.693656
C    -0.739329  0.371829  4.433026
O    -0.157278  1.272052  3.839225
H    -2.215985  -0.062219  2.042266
H    -2.264506  -1.134048  4.059407
C    -0.352968  -2.104491  4.021286
S    -0.938703  -3.695773  3.348493
H    -0.334404  -2.251701  5.107738
H    0.668282  -1.924948  3.676973
H    -0.497436  -3.476279  2.087735
N    -0.979199  0.448776  5.779711
C    -1.643412  -0.495583  6.661056
H    -0.568831  1.276848  6.201481
H    -2.108011  0.053412  7.488827
H    -0.953045  -1.239839  7.089178
H    -2.443213  -1.031167  6.136336
23
Lattice="100 0 0 0 100 0 0 0 100" Properties=species:S:1:pos:R:3
C    -0.025015  -0.096672  0.115358
C    0.002340  -0.041516  1.632533
O    1.052016  -0.157470  2.263413
H    -0.936739  0.322471  -0.328902
H    0.060438  -1.147529  -0.193715
H    0.848465  0.436901  -0.273818
N    -1.225506  0.142988  2.215123
C    -1.613420  0.005072  3.619278
C    -1.919947  1.327761  4.376940
O    -2.959660  1.379849  5.036866
H    -2.006809  0.203261  1.573919
H    -2.606961  -0.462865  3.604312
C    -0.714669  -0.900913  4.479398
S    -0.613640  -2.631661  3.898173
H    -1.103910  -0.886159  5.503810
H    0.321208  -0.551661  4.491943
H    -1.845598  -3.001585  4.321831
N    -1.056785  2.379040  4.342083
C    0.214038  2.548129  3.656534
H    -1.412293  3.171910  4.868998
H    0.854877  3.202371  4.259995
H    0.088934  3.005686  2.662437
H    0.732858  1.592914  3.526012
23
Lattice="100 0 0 0 100 0 0 0 100" Properties=species:S:1:pos:R:3
C    0.985890  0.008111  0.519830
C    0.522807  -0.399914  1.905149
O    1.247485  -1.041694  2.667971
H    0.281542  0.659086  -0.011773
H    1.147549  -0.899552  -0.075652
H    1.951433  0.519323  0.610364
N    -0.748485  -0.024551  2.227367
C    -1.418872  -0.308330  3.494299
C    -0.900077  0.659447  4.604966
O    -1.314576  1.819319  4.561439
H    -1.259318  0.537114  1.559580
H    -2.440282  0.070820  3.359833
C    -1.533824  -1.809425  3.799143
S    -2.569142  -2.718670  2.593964
H    -1.938518  -1.961380  4.806926
H    -0.560875  -2.305752  3.741316
H    -3.758728  -2.196606  2.977283
N    -0.060471  0.258568  5.598242
C    0.691384  -0.975233  5.795663
H    0.134248  1.023919  6.237613
H    1.542160  -0.748463  6.447870
H    1.085347  -1.342730  4.841868
H    0.091235  -1.756503  6.285771
23
Lattice="100 0 0 0 100 0 0 0 100" Properties=species:S:1:pos:R:3
C    -0.076378  -0.005036  -0.089922
C    -0.095814  0.253157  1.405979
O    0.806948  0.876539  1.963582
H    0.878926  -0.475348  -0.351668
H    -0.119457  0.960792  -0.609332
H    -0.897981  -0.637544  -0.446949
N    -1.172087  -0.272820  2.068582
C    -1.504928  -0.078471  3.486981
C    -2.285250  1.257496  3.671381
O    -3.500932  1.214638  3.461801
H    -1.916176  -0.660858  1.500929
H    -2.304471  -0.806397  3.679780
C    -0.345735  -0.449597  4.420700
S    -0.774051  -0.309559  6.189903
H    0.529012  0.190167  4.282117
H    -0.030460  -1.476060  4.193679
H    -1.822372  -1.167401  6.175698
N    -1.673567  2.433214  3.971240
C    -0.295008  2.746413  4.321023
H    -2.352904  3.184051  4.055676
H    -0.157981  3.827892  4.210532
H    0.401723  2.249561  3.637430
H    -0.063465  2.476819  5.363425
23
Lattice="100 0 0 0 100 0 0 0 100" Properties=species:S:1:pos:R:3
C    0.325742  0.802450  -0.253446
C    -0.512214  0.686888  1.006090
O    -1.593864  1.251413  1.134494
H    -0.305526  0.573329  -1.119799
H    1.204304  0.145427  -0.264265
H    0.659888  1.842994  -0.356429
N    0.021545  -0.101530  1.997794
C    -0.579379  -0.153271  3.333462
C    0.506387  -0.460587  4.385374
O    0.795868  0.383054  5.227347
H    0.978630  -0.419281  1.896179
H    -0.910580  0.863310  3.586230
C    -1.827548  -1.059748  3.366358
S    -2.381805  -1.511175  5.048647
H    -1.638320  -2.018724  2.870587
H    -2.634963  -0.560469  2.819868
H    -2.481223  -0.248653  5.528009
N    1.207383  -1.639398  4.300999
C    0.844444  -2.877403  3.625642
H    1.868568  -1.724401  5.068811
H    0.505250  -2.687096  2.601022
H    0.057092  -3.432994  4.159646
H    1.734989  -3.513274  3.562335
23
Lattice="100 0 0 0 100 0 0 0 100" Properties=species:S:1:pos:R:3
C    -0.335158  -0.753817  0.891071
C    -0.726407  -0.134925  2.217123
O    0.045317  -0.120167  3.172656
H    0.226344  -0.002774  0.316587
H    -1.168291  -1.096966  0.269121
H    0.345134  -1.586430  1.094882
N    -1.969014  0.450660  2.342898
C    -3.070154  0.568033  1.393814
C    -3.521286  -0.795117  0.808874
O    -3.574637  -0.988703  -0.405138
H    -2.069041  0.940190  3.226667
H    -3.921116  0.937866  1.989358
C    -2.829998  1.580390  0.262834
S    -2.526015  3.280849  0.862508
H    -3.668569  1.573372  -0.440365
H    -1.937488  1.310043  -0.313044
H    -3.821146  3.593255  1.103188
N    -3.874829  -1.766219  1.699245
C    -3.922654  -1.715420  3.152480
H    -4.137654  -2.636061  1.246265
H    -4.373955  -0.778682  3.505595
H    -2.929562  -1.816410  3.611850
H    -4.557712  -2.536144  3.504183
23
Lattice="100 0 0 0 100 0 0 0 100" Properties=species:S:1:pos:R:3
C    -0.112759  0.278218  0.097190
C    -0.062010  -0.023470  1.579246
O    0.989973  -0.008985  2.213648
H    0.849416  0.713424  -0.184864
H    -0.262313  -0.646813  -0.476981
H    -0.925061  0.959572  -0.180163
N    -1.234353  -0.355409  2.230420
C    -2.622392  -0.407020  1.767204
C    -2.789562  -1.237170  0.468591
O    -3.183463  -0.730325  -0.578230
H    -1.076942  -0.521995  3.220182
H    -3.169685  -0.942144  2.558011
C    -3.269551  0.977934  1.612404
S    -5.098669  0.931882  1.619646
H    -3.002688  1.413739  0.643233
H    -2.914241  1.644191  2.405680
H    -5.239683  0.935424  2.966337
N    -2.469938  -2.561422  0.546418
C    -1.981707  -3.315840  1.689184
H    -2.573976  -3.048452  -0.338070
H    -2.110344  -4.383316  1.479975
H    -2.560401  -3.089130  2.594866
H    -0.919406  -3.124417  1.898309
23
Lattice="100 0 0 0 100 0 0 0 100" Properties=species:S:1:pos:R:3
C    -0.571802  0.382675  0.016297
C    0.004802  0.526210  1.409890
O    0.925013  1.295039  1.675170
H    0.035746  0.982114  -0.665953
H    -1.611808  0.736671  -0.024315
H    -0.575183  -0.663546  -0.318988
N    -0.555863  -0.252084  2.398237
C    -1.712930  -1.121455  2.289390
C    -3.076195  -0.428604  2.019325
O    -3.882528  -0.984921  1.276485
H    -0.110886  -0.143091  3.306027
H    -1.597009  -1.787508  1.421324
C    -1.854795  -2.000423  3.534889
S    -0.324048  -2.994335  3.764962
H    -2.711259  -2.666952  3.387664
H    -2.031734  -1.387226  4.429571
H    -0.801838  -3.728832  4.795743
N    -3.363129  0.769421  2.607750
C    -2.613482  1.565603  3.571657
H    -4.279417  1.112349  2.335935
H    -1.762522  2.091424  3.118658
H    -2.244426  0.958034  4.408091
H    -3.296235  2.312664  3.991418
23
Lattice="100 0 0 0 100 0 0 0 100" Properties=species:S:1:pos:R:3
C    -0.188848  1.076686  0.797436
C    -0.043479  -0.118196  1.716344
O    1.003873  -0.391298  2.297024
H    0.796045  1.534126  0.676053
H    -0.879925  1.820668  1.218875
H    -0.585211  0.791570  -0.186540
N    -1.155591  -0.915470  1.882876
C    -2.510095  -0.655212  1.418453
C    -3.216347  0.566420  2.056242
O    -3.944931  1.268892  1.352607
H    -1.001118  -1.686001  2.527505
H    -2.492985  -0.416244  0.346211
C    -3.362014  -1.924830  1.602015
S    -4.917725  -1.951760  0.644565
H    -3.574202  -2.103862  2.665754
H    -2.790503  -2.783480  1.224324
H    -5.285277  -0.676819  0.925691
N    -3.047394  0.844021  3.381886
C    -2.316299  0.136562  4.425987
H    -3.568454  1.669873  3.660600
H    -2.641331  0.537678  5.392233
H    -1.228845  0.268334  4.347201
H    -2.542709  -0.937708  4.430841
23
Lattice="100 0 0 0 100 0 0 0 100" Properties=species:S:1:pos:R:3
C    0.392286  -0.808752  1.043977
C    -0.104630  0.483631  1.653246
O    0.666102  1.384804  1.973578
H    1.330191  -0.587526  0.526694
H    0.609632  -1.525970  1.849046
H    -0.309590  -1.271372  0.345221
N    -1.451568  0.632735  1.932518
C    -2.628870  -0.150229  1.579597
C    -2.453161  -1.679658  1.702458
O    -2.714732  -2.437339  0.768539
H    -1.633431  1.545659  2.341976
H    -3.380480  0.099034  2.353248
C    -3.291116  0.252232  0.246564
S    -2.291109  0.126678  -1.273636
H    -3.560953  1.314953  0.308834
H    -4.217874  -0.319319  0.116074
H    -2.317166  -1.226008  -1.323408
N    -2.051156  -2.164298  2.912611
C    -1.754469  -1.449095  4.143534
H    -1.950768  -3.174650  2.914911
H    -1.846785  -2.149922  4.980922
H    -2.470352  -0.635137  4.313069
H    -0.741704  -1.021140  4.153607
23
Lattice="100 0 0 0 100 0 0 0 100" Properties=species:S:1:pos:R:3
C    0.108878  0.196550  0.542394
C    -0.166082  -0.163968  1.986151
O    0.734301  -0.301337  2.809523
H    -0.540140  -0.313526  -0.179187
H    1.156073  -0.035402  0.330193
H    -0.037576  1.278786  0.413135
N    -1.479431  -0.299008  2.393086
C    -2.718979  -0.335274  1.617229
C    -2.710285  -1.403053  0.493216
O    -2.935140  -1.104015  -0.678634
H    -1.550720  -0.474783  3.390487
H    -3.492436  -0.638626  2.340774
C    -3.145361  1.019287  1.044036
S    -3.118445  2.263506  2.395258
H    -4.159746  0.935287  0.641255
H    -2.485092  1.326342  0.226889
H    -4.043608  3.078767  1.840268
N    -2.452283  -2.690883  0.861721
C    -2.209620  -3.241409  2.186154
H    -2.435260  -3.329229  0.072480
H    -2.381479  -4.322748  2.146529
H    -2.909237  -2.828493  2.925262
H    -1.183326  -3.062477  2.536897
23
Lattice="100 0 0 0 100 0 0 0 100" Properties=species:S:1:pos:R:3
C    -0.156904  0.145857  0.037692
C    -0.233633  0.411874  1.531442
O    0.611990  1.069157  2.126773
H    0.733417  -0.463518  -0.163513
H    -0.021866  1.101703  -0.482180
H    -1.035929  -0.366347  -0.373198
N    -1.326742  -0.125916  2.165156
C    -1.553234  -0.069862  3.608833
C    -1.264023  1.326802  4.226201
O    -0.502136  1.452311  5.176557
H    -1.964801  -0.689883  1.617013
H    -2.626416  -0.269345  3.758951
C    -0.750421  -1.142277  4.362278
S    -1.411342  -1.513314  6.027717
H    0.274241  -0.786518  4.513909
H    -0.719891  -2.066491  3.774992
H    -2.242595  -2.507904  5.635564
N    -1.966325  2.390710  3.732071
C    -2.878256  2.451464  2.606618
H    -1.684116  3.268106  4.157392
H    -3.518662  3.333947  2.722613
H    -3.536227  1.573736  2.582932
H    -2.360207  2.523439  1.637083
23
Lattice="100 0 0 0 100 0 0 0 100" Properties=species:S:1:pos:R:3
C    0.006863  0.174574  -0.023027
C    -0.008047  0.194211  1.494255
O    1.008468  0.352543  2.162255
H    0.540484  1.062314  -0.381774
H    -0.991312  0.146399  -0.477418
H    0.572852  -0.705285  -0.355299
N    -1.245322  0.029889  2.072071
C    -1.393867  -0.165299  3.518929
C    -2.733151  -0.870419  3.806549
O    -2.748118  -1.994511  4.296425
H    -2.011532  -0.257938  1.474137
H    -0.631402  -0.878736  3.858830
C    -1.169281  1.152046  4.291516
S    -1.303914  0.994443  6.102167
H    -1.814897  1.958441  3.928482
H    -0.130242  1.458755  4.120170
H    -2.601239  0.606474  6.146566
N    -3.909142  -0.244391  3.465016
C    -4.168142  1.130739  3.061066
H    -4.716083  -0.804702  3.726202
H    -3.390426  1.498465  2.383107
H    -4.235919  1.818753  3.918845
H    -5.121315  1.162878  2.520152
23
Lattice="100 0 0 0 100 0 0 0 100" Properties=species:S:1:pos:R:3
C    -0.046414  -0.269718  -0.018859
C    -0.080280  -0.246827  1.498619
O    0.892009  -0.534874  2.188646
H    -1.026771  -0.121253  -0.488889
H    0.370445  -1.228649  -0.348354
H    0.633795  0.518694  -0.366259
N    -1.280781  0.111516  2.056388
C    -1.443689  0.298808  3.492420
C    -1.153403  -0.933244  4.378515
O    -0.696035  -0.743176  5.506622
H    -2.045883  0.374381  1.446256
H    -0.717896  1.044842  3.846554
C    -2.869326  0.812276  3.767378
S    -3.099174  1.572682  5.413547
H    -3.100287  1.618470  3.056405
H    -3.604978  0.008634  3.618470
H    -2.319687  0.678300  6.076586
N    -1.491610  -2.191002  3.972407
C    -2.033614  -2.686918  2.718377
H    -1.225918  -2.884355  4.665202
H    -2.419943  -3.697606  2.894241
H    -1.276633  -2.742101  1.921850
H    -2.870690  -2.073511  2.365985
23
Lattice="100 0 0 0 100 0 0 0 100" Properties=species:S:1:pos:R:3
C    -0.145479  1.108650  0.289977
C    0.070101  0.272045  1.543029
O    1.122081  0.314556  2.173554
H    -0.393670  0.494455  -0.586662
H    0.780636  1.653555  0.090084
H    -0.958504  1.836431  0.429262
N    -0.966819  -0.527490  1.951306
C    -2.274694  -0.666984  1.356731
C    -3.261803  -0.987345  2.504555
O    -2.850707  -1.440003  3.570099
H    -0.841324  -1.017512  2.837214
H    -2.566061  0.285859  0.888534
C    -2.338026  -1.741835  0.243576
S    -2.186198  -3.438348  0.936543
H    -1.508215  -1.564466  -0.450600
H    -3.280942  -1.656208  -0.310984
H    -2.088570  -4.045689  -0.268075
N    -4.588611  -0.762904  2.289470
C    -5.261068  -0.281118  1.096391
H    -5.168246  -1.080612  3.061006
H    -6.197147  0.208471  1.389233
H    -5.502053  -1.090107  0.388976
H    -4.651242  0.467426  0.576636
23
Lattice="100 0 0 0 100 0 0 0 100" Properties=species:S:1:pos:R:3
C    -0.352584  -0.227402  -0.235923
C    -0.015642  -0.226416  1.243253
O    1.135992  -0.368480  1.642075
H    -0.863710  -1.161359  -0.507502
H    0.588431  -0.168666  -0.788900
H    -0.995481  0.611346  -0.531547
N    -1.040258  -0.076884  2.152653
C    -2.477260  0.095530  1.962057
C    -3.062881  -1.022973  1.057344
O    -2.937761  -2.198240  1.379588
H    -0.715781  -0.168829  3.110293
H    -2.930343  -0.120748  2.940159
C    -2.839842  1.555750  1.622805
S    -4.557158  2.052314  2.021841
H    -2.587400  1.827239  0.587306
H    -2.230427  2.207819  2.261169
H    -5.186977  1.090336  1.306370
N    -3.732912  -0.626300  -0.063347
C    -4.281108  -1.586673  -1.004940
H    -3.687480  0.345665  -0.343514
H    -5.187875  -1.179587  -1.467217
H    -4.526979  -2.502265  -0.457557
H    -3.559758  -1.843469  -1.795999
23
Lattice="100 0 0 0 100 0 0 0 100" Properties=species:S:1:pos:R:3
C    -1.304116  1.375247  1.294764
C    -0.132532  0.530711  0.842283
O    0.875693  1.005209  0.327570
H    -2.244367  1.045556  0.831239
H    -1.103796  2.411509  1.011821
H    -1.448098  1.314552  2.382126
N    -0.234310  -0.834547  1.021861
C    -1.287437  -1.583102  1.693497
C    -1.361100  -1.386928  3.233332
O    -2.418678  -0.997341  3.726892
H    0.588080  -1.338519  0.701237
H    -2.262838  -1.192875  1.369396
C    -1.201151  -3.051032  1.242986
S    -2.160027  -4.239505  2.243007
H    -0.168812  -3.420563  1.318889
H    -1.492083  -3.116931  0.187011
H    -3.333364  -3.564432  2.212731
N    -0.252403  -1.586766  4.001711
C    1.013485  -2.207499  3.649002
H    -0.444550  -1.450002  4.989560
H    1.703987  -2.080521  4.489448
H    1.469179  -1.720014  2.778918
H    0.915385  -3.287050  3.454480
23
Lattice="100 0 0 0 100 0 0 0 100" Properties=species:S:1:pos:R:3
C    -0.213258  -1.213436  -0.092406
C    0.159835  -0.478289  1.177428
O    1.330887  -0.291045  1.495047
H    0.708838  -1.376004  -0.656322
H    -0.921845  -0.652277  -0.714015
H    -0.663800  -2.186300  0.146777
N    -0.838258  -0.016071  2.014348
C    -2.295647  -0.068772  1.963615
C    -2.838139  -1.394228  1.365172
O    -2.632055  -2.454001  1.949186
H    -0.440760  0.407392  2.848451
H    -2.618424  -0.161189  3.014083
C    -2.932113  1.251839  1.486465
S    -2.457095  1.735404  -0.230853
H    -2.608692  2.053755  2.162098
H    -4.024890  1.171172  1.542752
H    -3.513314  2.555179  -0.431840
N    -3.581762  -1.288166  0.233091
C    -4.104334  -2.466851  -0.434134
H    -3.527123  -0.411151  -0.287948
H    -4.947191  -2.179618  -1.072357
H    -4.444343  -3.185039  0.319442
H    -3.338769  -2.961925  -1.052225
23
Lattice="100 0 0 0 100 0 0 0 100" Properties=species:S:1:pos:R:3
C    0.209825  -0.003701  0.089759
C    0.124215  0.120494  1.601863
O    1.131465  0.258212  2.294288
H    0.754733  -0.925044  -0.152890
H    0.799835  0.835475  -0.297239
H    -0.762367  -0.024838  -0.417852
N    -1.147463  0.067834  2.107872
C    -1.595168  0.040282  3.507657
C    -2.298370  1.346851  3.963206
O    -3.429921  1.270765  4.446920
H    -1.894485  -0.041737  1.431862
H    -2.415408  -0.688891  3.544088
C    -0.538203  -0.438144  4.521206
S    -1.283686  -1.124863  6.046249
H    0.185600  0.340316  4.775680
H    0.026960  -1.275436  4.096951
H    -2.085344  -0.070191  6.330763
N    -1.662475  2.547410  3.858089
C    -0.368836  2.895090  3.293194
H    -2.252712  3.311898  4.174476
H    0.054186  3.732090  3.862180
H    -0.449454  3.198680  2.237205
H    0.334702  2.058328  3.348615
23
Lattice="100 0 0 0 100 0 0 0 100" Properties=species:S:1:pos:R:3
C    -0.462990  -0.371899  -0.160299
C    -0.123314  -0.054911  1.284422
O    1.038562  0.070379  1.659150
H    -0.784907  -1.418607  -0.249949
H    0.445418  -0.229911  -0.751512
H    -1.260423  0.262060  -0.569575
N    -1.152666  0.063848  2.191243
C    -2.592322  0.036518  1.996316
C    -3.037335  -1.234926  1.214812
O    -2.687207  -2.344243  1.597789
H    -0.820847  0.270178  3.127705
H    -3.018241  -0.143716  2.995535
C    -3.158400  1.383642  1.501142
S    -2.827375  2.786182  2.633181
H    -4.243490  1.329760  1.341344
H    -2.686822  1.685911  0.555499
H    -3.773334  2.461393  3.545731
N    -3.855464  -1.038484  0.141678
C    -4.336545  -2.139795  -0.673426
H    -4.038366  -0.093073  -0.169775
H    -5.392629  -1.991033  -0.930029
H    -4.228073  -3.061044  -0.092320
H    -3.754073  -2.243561  -1.601192
23
Lattice="100 0 0 0 100 0 0 0 100" Properties=species:S:1:pos:R:3
C    0.488913  -1.222148  0.529427
C    0.352785  -0.239046  1.677331
O    1.314393  0.091590  2.368130
H    -0.411864  -1.310339  -0.090414
H    0.731474  -2.209860  0.942792
H    1.331551  -0.914237  -0.100094
N    -0.910041  0.253649  1.878021
C    -1.287851  1.049085  3.052241
C    -2.823650  1.091753  3.153090
O    -3.395082  0.653026  4.145195
H    -1.664414  -0.176303  1.354168
H    -0.968166  0.523347  3.961266
C    -0.655017  2.473437  3.075561
S    0.666956  2.710962  4.307837
H    -1.412063  3.220233  3.350021
H    -0.283199  2.733117  2.077235
H    1.447520  1.717305  3.809346
N    -3.539376  1.596167  2.091442
C    -3.087235  2.423263  0.981119
H    -4.536973  1.604554  2.288476
H    -3.760018  2.276777  0.127253
H    -2.079810  2.132664  0.666352
H    -3.073391  3.495311  1.233396
23
Lattice="100 0 0 0 100 0 0 0 100" Properties=species:S:1:pos:R:3
C    -0.040786  0.285305  0.114209
C    -0.033894  0.031493  1.605566
O    0.949797  -0.423153  2.181827
H    0.861593  -0.171498  -0.300889
H    -0.008112  1.365261  -0.091383
H    -0.927721  -0.145026  -0.363772
N    -1.140722  0.381557  2.366400
C    -2.505555  0.754309  2.030006
C    -3.317943  -0.417456  1.418924
O    -2.819115  -1.229159  0.646542
H    -0.986154  0.140966  3.340838
H    -2.957667  1.038650  2.989653
C    -2.638686  1.982304  1.107507
S    -1.929302  3.513783  1.802927
H    -3.703000  2.209283  0.960979
H    -2.217473  1.780132  0.117182
H    -0.713305  2.986607  2.082228
N    -4.642990  -0.471635  1.755368
C    -5.367988  0.335810  2.724857
H    -5.132883  -1.246788  1.319290
H    -5.332300  1.408011  2.485832
H    -4.998913  0.192506  3.751719
H    -6.419995  0.032919  2.704898
23
Lattice="100 0 0 0 100 0 0 0 100" Properties=species:S:1:pos:R:3
C    0.500484  -0.283886  0.303630
C    0.267239  -0.164228  1.796419
O    1.168786  -0.346043  2.614628
H    1.288839  0.422101  0.015263
H    -0.392785  -0.092495  -0.302728
H    0.867480  -1.294801  0.087499
N    -1.013680  0.138344  2.167748
C    -1.426262  0.367516  3.552803
C    -0.810101  1.701003  4.075320
O    -1.239935  2.737068  3.566608
H    -1.667816  0.408918  1.444817
H    -2.490584  0.631998  3.488529
C    -1.343884  -0.903670  4.402092
S    -2.455791  -2.170239  3.653118
H    -1.698677  -0.685299  5.416020
H    -0.329966  -1.306590  4.442280
H    -2.684228  -2.851125  4.798726
N    0.107674  1.747277  5.080613
C    0.964815  0.711460  5.646929
H    0.352209  2.709571  5.296462
H    1.818137  1.208213  6.121516
H    1.347224  0.051664  4.859732
H    0.451915  0.121084  6.420014
23
Lattice="100 0 0 0 100 0 0 0 100" Properties=species:S:1:pos:R:3
C    -0.721857  -0.106403  -0.237033
C    -0.396585  -0.454416  1.204021
O    0.729218  -0.813418  1.546153
H    -0.202805  0.826377  -0.494553
H    -1.793166  0.020852  -0.433812
H    -0.325346  -0.894235  -0.887343
N    -1.448336  -0.347652  2.074779
C    -1.357971  -0.462992  3.535193
C    -0.804262  0.870910  4.122133
O    -1.605645  1.807017  4.192441
H    -2.290904  0.095587  1.728320
H    -2.401057  -0.426700  3.879195
C    -0.800510  -1.823043  3.971196
S    -1.053684  -1.997436  5.784460
H    0.254108  -1.943877  3.721036
H    -1.373995  -2.599492  3.449826
H    -0.391883  -3.170681  5.901682
N    0.490731  1.034243  4.498024
C    1.628446  0.122872  4.496269
H    0.648869  1.971177  4.857361
H    1.544340  -0.633642  5.291125
H    2.529160  0.717024  4.684260
H    1.737416  -0.362620  3.519786
23
Lattice="100 0 0 0 100 0 0 0 100" Properties=species:S:1:pos:R:3
C    0.019832  0.018817  0.169247
C    -0.013798  0.084701  1.680152
O    1.009021  0.219915  2.348063
H    0.922537  0.540316  -0.161765
H    -0.857712  0.462539  -0.310912
H    0.099528  -1.031565  -0.146583
N    -1.219866  -0.075294  2.340487
C    -2.599881  -0.121916  1.873210
C    -2.830565  -0.954927  0.590659
O    -3.433396  -0.494564  -0.374856
H    -1.090309  -0.023185  3.347691
H    -3.149113  -0.675765  2.658255
C    -3.294906  1.252498  1.794840
S    -2.492652  2.542082  0.783695
H    -3.434133  1.643647  2.810116
H    -4.285797  1.118859  1.345002
H    -1.527014  2.857329  1.678239
N    -2.394409  -2.249633  0.603771
C    -1.737699  -2.997940  1.663491
H    -2.582371  -2.731375  -0.269850
H    -1.894706  -4.066846  1.479347
H    -2.171332  -2.765107  2.644194
H    -0.655798  -2.807333  1.714299
23
Lattice="100 0 0 0 100 0 0 0 100" Properties=species:S:1:pos:R:3
C    -0.524724  -0.007957  -0.283351
C    -0.102978  0.027629  1.177082
O    1.071394  -0.051723  1.518574
H    0.370207  -0.171024  -0.889034
H    -0.988470  0.942939  -0.584613
H    -1.244685  -0.814190  -0.484811
N    -1.108470  0.127247  2.112282
C    -2.497634  0.420625  1.849792
C    -2.734488  1.921916  1.538901
O    -2.074366  2.798304  2.084572
H    -0.786849  0.324780  3.059874
H    -2.826299  -0.186151  0.994056
C    -3.371334  -0.017583  3.039840
S    -2.898457  0.822930  4.612894
H    -3.251016  -1.096480  3.183399
H    -4.425950  0.194340  2.823983
H    -3.040874  -0.277988  5.383809
N    -3.733490  2.215740  0.650930
C    -4.549633  1.297786  -0.128220
H    -3.865851  3.212456  0.510252
H    -5.222334  1.887288  -0.759815
H    -5.175805  0.650308  0.503166
H    -3.943605  0.663531  -0.792753
23
Lattice="100 0 0 0 100 0 0 0 100" Properties=species:S:1:pos:R:3
C    -0.011781  0.226263  -0.045901
C    -0.206430  -0.580836  1.225621
O    0.349766  -1.659120  1.402444
H    0.912870  0.815759  0.058063
H    -0.841399  0.915823  -0.258011
H    0.114350  -0.464576  -0.888640
N    -1.061486  0.000938  2.135287
C    -1.223064  -0.400378  3.518427
C    -0.007099  0.071745  4.370675
O    1.040276  0.443889  3.857866
H    -1.377336  0.935738  1.910408
H    -2.109683  0.139635  3.886705
C    -1.486237  -1.911081  3.686928
S    -3.068263  -2.487312  2.978315
H    -1.440226  -2.200355  4.741509
H    -0.712169  -2.464489  3.145159
H    -3.872421  -1.967317  3.937133
N    -0.172823  0.084351  5.732181
C    -1.338765  -0.247860  6.531478
H    0.667782  0.373006  6.223756
H    -1.337600  0.366630  7.439872
H    -1.363562  -1.306426  6.835138
H    -2.266033  -0.024917  5.990572
23
Lattice="100 0 0 0 100 0 0 0 100" Properties=species:S:1:pos:R:3
C    0.001857  -0.525872  0.149037
C    -0.085353  0.303337  1.416960
O    0.886303  0.873765  1.901760
H    0.517363  0.059637  -0.620821
H    -0.972335  -0.851045  -0.236849
H    0.615452  -1.412982  0.353507
N    -1.334880  0.375486  1.985639
C    -1.540946  0.973970  3.306866
C    -2.800493  0.357876  3.954346
O    -2.692635  -0.329114  4.964733
H    -2.062131  -0.230846  1.623963
H    -0.720070  0.652431  3.961686
C    -1.503544  2.513770  3.233474
S    -2.060225  3.226091  4.833615
H    -2.140600  2.880704  2.422153
H    -0.468955  2.812220  3.035403
H    -1.786464  4.508609  4.503177
N    -4.018840  0.517751  3.339318
C    -4.434317  1.511450  2.357629
H    -4.760607  0.087665  3.885814
H    -5.406390  1.209382  1.951915
H    -3.730426  1.562323  1.518842
H    -4.535050  2.516671  2.796707
23
Lattice="100 0 0 0 100 0 0 0 100" Properties=species:S:1:pos:R:3
C    0.043735  0.415448  -0.148554
C    0.081108  0.224637  1.356990
O    1.120823  0.292257  1.999195
H    0.979536  0.041894  -0.575463
H    -0.021437  1.492414  -0.358030
H    -0.805045  -0.085061  -0.632187
N    -1.152017  -0.046544  1.919926
C    -1.449962  0.030471  3.338927
C    -1.498430  1.515269  3.809890
O    -1.083757  2.427873  3.107237
H    -1.947702  0.064786  1.303311
H    -2.464471  -0.385341  3.454339
C    -0.502423  -0.826323  4.191547
S    -0.691023  -2.587303  3.692556
H    -0.768375  -0.736284  5.248969
H    0.529218  -0.500964  4.032625
H    -0.088076  -3.102587  4.788278
N    -2.067210  1.763108  5.031442
C    -2.702821  0.852810  5.967909
H    -2.042951  2.748362  5.277040
H    -3.528395  1.372161  6.470073
H    -2.009997  0.484628  6.741242
H    -3.130756  -0.013685  5.450303
23
Lattice="100 0 0 0 100 0 0 0 100" Properties=species:S:1:pos:R:3
C    -0.000299  0.757552  0.937774
C    -0.213606  -0.533838  1.698736
O    0.692218  -1.124614  2.280812
H    1.071039  0.972409  0.927623
H    -0.531310  1.594670  1.412484
H    -0.370417  0.688627  -0.094318
N    -1.492816  -1.049886  1.711004
C    -2.714915  -0.402613  1.257102
C    -3.145013  0.851700  2.063845
O    -3.500277  1.856340  1.449968
H    -1.571827  -1.898675  2.264772
H    -2.557580  0.001488  0.247121
C    -3.821476  -1.463249  1.170833
S    -5.384026  -0.732020  0.541213
H    -4.003666  -1.910917  2.157706
H    -3.484427  -2.250176  0.484622
H    -6.040721  -1.914298  0.492694
N    -3.115273  0.830652  3.428294
C    -2.743904  -0.228538  4.355588
H    -3.406038  1.717865  3.827151
H    -3.064335  0.073635  5.358535
H    -1.660007  -0.408272  4.381624
H    -3.255160  -1.173404  4.128304
23
Lattice="100 0 0 0 100 0 0 0 100" Properties=species:S:1:pos:R:3
C    0.048993  1.013242  0.380957
C    0.125470  0.272134  1.696569
O    1.151095  0.268044  2.371375
H    0.697525  1.891298  0.454877
H    -0.959332  1.330415  0.099737
H    0.435245  0.352904  -0.407013
N    -0.961956  -0.459933  2.136019
C    -2.307277  -0.628149  1.624922
C    -2.343373  -0.892353  0.094852
O    -1.491933  -1.590658  -0.439848
H    -0.738322  -0.965112  2.988197
H    -2.645965  -1.603197  2.021615
C    -3.318823  0.385019  2.214724
S    -3.055908  2.172262  1.933062
H    -3.256577  0.307663  3.308717
H    -4.351420  0.103801  1.958311
H    -3.258482  2.181912  0.594209
N    -3.406998  -0.364085  -0.580018
C    -3.633325  -0.621511  -1.991095
H    -4.099936  0.168735  -0.070717
H    -3.760074  0.319180  -2.542944
H    -4.521293  -1.250120  -2.148736
H    -2.754440  -1.149089  -2.375244
23
Lattice="100 0 0 0 100 0 0 0 100" Properties=species:S:1:pos:R:3
C    0.151901  0.231651  0.142810
C    -0.058379  0.263944  1.639483
O    0.873389  0.397558  2.426303
H    -0.260666  1.140983  -0.317444
H    -0.318912  -0.649381  -0.307986
H    1.229726  0.205718  -0.038054
N    -1.349024  0.208816  2.150382
C    -2.631265  -0.164149  1.573726
C    -2.725110  -1.675816  1.233015
O    -1.777018  -2.298716  0.767831
H    -1.322352  0.221804  3.165732
H    -3.362349  0.069694  2.360127
C    -3.053148  0.643022  0.335648
S    -2.938620  2.437129  0.712684
H    -4.091769  0.393463  0.087298
H    -2.425805  0.394707  -0.527212
H    -3.740573  2.829568  -0.304404
N    -3.937847  -2.271376  1.446990
C    -5.128311  -1.710753  2.067689
H    -3.947656  -3.256124  1.199486
H    -5.499280  -0.824388  1.533660
H    -4.966739  -1.443532  3.122956
H    -5.920573  -2.465836  2.034338
23
Lattice="100 0 0 0 100 0 0 0 100" Properties=species:S:1:pos:R:3
C    0.720744  0.364991  1.253886
C    -0.263205  -0.479450  2.033067
O    0.049638  -1.570092  2.502730
H    1.080950  1.193417  1.881031
H    0.280022  0.766523  0.334883
H    1.575425  -0.270635  1.006694
N    -1.540463  -0.001805  2.269236
C    -2.281990  1.156735  1.808580
C    -2.714740  1.037130  0.322146
O    -1.961520  0.599994  -0.541308
H    -2.070842  -0.668951  2.820288
H    -3.184478  1.172226  2.435370
C    -1.600151  2.531905  1.986880
S    -1.010836  2.908763  3.671185
H    -2.286684  3.319674  1.650632
H    -0.708146  2.605366  1.354583
H    -2.230104  2.969861  4.257023
N    -3.969788  1.486118  0.013571
C    -5.005625  1.978192  0.908155
H    -4.190980  1.405248  -0.974170
H    -4.686947  2.869912  1.467555
H    -5.340620  1.212442  1.623931
H    -5.872293  2.266340  0.304147
23
Lattice="100 0 0 0 100 0 0 0 100" Properties=species:S:1:pos:R:3
C    0.539055  -0.469541  0.520451
C    0.047415  0.399566  1.664430
O    0.807768  1.012218  2.405680
H    1.020740  0.174335  -0.226667
H    -0.251710  -1.049621  0.028117
H    1.304692  -1.154950  0.902571
N    -1.314296  0.452936  1.819948
C    -1.951201  1.302604  2.817803
C    -1.562266  1.036426  4.292920
O    -1.456166  1.998693  5.046553
H    -1.901869  -0.067340  1.179110
H    -1.624073  2.341762  2.667426
C    -3.470635  1.219045  2.613867
S    -4.353030  2.377895  3.732387
H    -3.825859  0.194273  2.795273
H    -3.695719  1.494736  1.574862
H    -5.555105  2.188738  3.138423
N    -1.425146  -0.241580  4.757324
C    -1.474765  -1.519441  4.069060
H    -1.151850  -0.253291  5.735104
H    -1.596093  -2.306653  4.822360
H    -0.559496  -1.731466  3.495468
H    -2.334650  -1.585059  3.391626
23
Lattice="100 0 0 0 100 0 0 0 100" Properties=species:S:1:pos:R:3
C    -0.114358  0.208490  -0.046168
C    -0.202192  0.538451  1.427983
O    0.534769  1.372318  1.958596
H    0.932516  0.008452  -0.301033
H    -0.433640  1.089390  -0.618300
H    -0.728935  -0.649422  -0.344181
N    -1.155888  -0.136205  2.131607
C    -1.464262  0.157263  3.523915
C    -1.628239  1.697563  3.704240
O    -2.556540  2.217233  3.087546
H    -1.777558  -0.755437  1.628455
H    -2.510911  -0.155790  3.656422
C    -0.665795  -0.680104  4.553904
S    1.046853  -1.187799  4.162209
H    -1.176575  -1.645167  4.676017
H    -0.709803  -0.184122  5.532048
H    1.462473  -0.006200  3.648744
N    -0.911171  2.422478  4.618157
C    0.472648  2.261363  5.054452
H    -1.240792  3.384625  4.599776
H    0.739325  3.147018  5.641151
H    1.155147  2.183416  4.197297
H    0.609634  1.387828  5.701683
23
Lattice="100 0 0 0 100 0 0 0 100" Properties=species:S:1:pos:R:3
C    0.139499  0.256360  0.169198
C    0.052896  -0.004634  1.656913
O    1.054576  -0.187391  2.342450
H    -0.226321  1.260425  -0.086528
H    -0.443831  -0.489342  -0.384502
H    1.191702  0.185569  -0.118381
N    -1.184736  0.010464  2.281196
C    -2.547987  0.000486  1.774474
C    -2.908031  -1.326693  1.054749
O    -2.058286  -2.015762  0.500498
H    -1.084390  -0.233842  3.261903
H    -3.164251  0.042987  2.683205
C    -2.913801  1.276403  0.946233
S    -3.442862  1.087519  -0.793439
H    -2.078230  1.981361  1.005760
H    -3.776589  1.774136  1.406147
H    -2.316814  0.500958  -1.260763
N    -4.215686  -1.719873  1.118358
C    -5.368693  -0.949703  1.551292
H    -4.395846  -2.547688  0.556956
H    -6.211553  -1.633793  1.699064
H    -5.664684  -0.185407  0.814916
H    -5.179502  -0.457827  2.514148
23
Lattice="100 0 0 0 100 0 0 0 100" Properties=species:S:1:pos:R:3
C    0.393794  -0.104189  0.527904
C    -0.040905  0.065627  1.964543
O    0.716934  -0.151012  2.905361
H    0.595961  0.878124  0.075721
H    -0.357581  -0.619622  -0.079087
H    1.325541  -0.676174  0.529231
N    -1.308968  0.561382  2.237137
C    -2.510710  0.675302  1.428256
C    -3.080182  -0.706110  1.009579
O    -2.384887  -1.711452  0.961877
H    -1.465189  0.571866  3.240993
H    -3.244891  1.123873  2.114291
C    -2.399446  1.684033  0.241670
S    -2.225141  1.043754  -1.465117
H    -1.507216  2.298997  0.405372
H    -3.254522  2.368428  0.251832
H    -3.534790  0.781718  -1.679336
N    -4.419495  -0.751411  0.720814
C    -5.397944  0.320978  0.724385
H    -4.721902  -1.668165  0.405652
H    -6.400413  -0.118658  0.767458
H    -5.348801  0.957379  -0.174844
H    -5.288286  0.963634  1.607876
23
Lattice="100 0 0 0 100 0 0 0 100" Properties=species:S:1:pos:R:3
C    0.216341  0.150027  0.081458
C    -0.018844  0.377733  1.559410
O    0.853611  0.887901  2.261145
H    0.077678  -0.896712  -0.215656
H    1.247735  0.443244  -0.131047
H    -0.462401  0.769958  -0.519378
N    -1.220989  0.039241  2.149119
C    -2.459943  -0.635618  1.771463
C    -2.679936  -2.031813  2.426515
O    -3.808889  -2.302173  2.835346
H    -1.197830  0.310764  3.129528
H    -3.270784  -0.056494  2.237616
C    -2.823213  -0.738239  0.283748
S    -3.154696  0.851673  -0.560587
H    -3.718606  -1.365759  0.211014
H    -2.042825  -1.224569  -0.311595
H    -4.313484  1.119446  0.085740
N    -1.658951  -2.928537  2.542774
C    -0.297397  -2.897184  2.028831
H    -1.965460  -3.785695  2.992830
H    0.148478  -3.882368  2.201368
H    0.325580  -2.147131  2.531568
H    -0.269430  -2.713596  0.946460
23
Lattice="100 0 0 0 100 0 0 0 100" Properties=species:S:1:pos:R:3
C    -0.025279  0.287274  -0.151252
C    0.120455  0.218012  1.357026
O    1.212717  0.318814  1.906079
H    -0.778464  1.020784  -0.467744
H    -0.310548  -0.692583  -0.558032
H    0.944380  0.572309  -0.567218
N    -1.016431  0.036168  2.114524
C    -2.396855  -0.196781  1.701245
C    -2.492374  -1.456182  0.782359
O    -2.040721  -2.506631  1.228240
H    -0.801916  -0.119485  3.094102
H    -2.897743  -0.565916  2.608252
C    -3.129913  1.101742  1.327533
S    -3.269495  2.266141  2.732353
H    -4.172744  0.886354  1.062539
H    -2.669459  1.624543  0.482418
H    -1.936869  2.432995  2.906273
N    -3.107918  -1.445065  -0.441389
C    -3.566401  -0.372236  -1.312075
H    -3.119575  -2.381381  -0.835792
H    -3.735513  -0.800603  -2.305741
H    -2.818986  0.422864  -1.422983
H    -4.513516  0.074123  -0.978429
23
Lattice="100 0 0 0 100 0 0 0 100" Properties=species:S:1:pos:R:3
C    0.265301  1.037971  0.414422
C    0.221066  0.038363  1.552835
O    1.262586  -0.420619  2.019972
H    1.290326  1.048409  0.034573
H    0.019827  2.045403  0.776421
H    -0.422277  0.800189  -0.404879
N    -0.980109  -0.354052  2.106653
C    -2.412464  -0.158191  1.848346
C    -3.139170  -1.471114  1.456429
O    -4.210989  -1.743850  2.001803
H    -0.801667  -0.992744  2.879457
H    -2.871413  0.092827  2.815367
C    -2.795747  0.975979  0.883458
S    -4.532483  1.524762  1.066581
H    -2.606761  0.710086  -0.163283
H    -2.211812  1.873554  1.116538
H    -5.074293  0.285041  1.166836
N    -2.609780  -2.300930  0.512026
C    -1.420113  -2.172291  -0.317339
H    -3.192121  -3.119805  0.365464
H    -1.465472  -2.945439  -1.091739
H    -0.491191  -2.308760  0.251501
H    -1.380215  -1.202778  -0.830076
23
Lattice="100 0 0 0 100 0 0 0 100" Properties=species:S:1:pos:R:3
C    0.569624  0.015725  0.730149
C    0.066265  -0.529827  2.051261
O    0.793867  -1.169163  2.804602
H    0.034635  -0.441577  -0.112781
H    1.632118  -0.227961  0.652793
H    0.450766  1.105196  0.663732
N    -1.244210  -0.292206  2.408888
C    -2.354316  0.339656  1.687933
C    -2.738211  -0.495564  0.427494
O    -3.205052  -1.613151  0.637645
H    -1.494276  -0.796809  3.253850
H    -3.225148  0.140500  2.327206
C    -2.213325  1.872143  1.649886
S    -3.745183  2.756214  1.181267
H    -1.457316  2.225148  0.941023
H    -1.892260  2.205026  2.644313
H    -4.496169  2.318919  2.219719
N    -2.541633  -0.074338  -0.859690
C    -2.112217  1.188629  -1.441263
H    -2.881805  -0.777031  -1.510248
H    -2.072386  1.055551  -2.527515
H    -1.105394  1.477536  -1.115149
H    -2.814922  2.006272  -1.226444
23
Lattice="100 0 0 0 100 0 0 0 100" Properties=species:S:1:pos:R:3
C    0.222317  0.189235  0.476104
C    0.123494  -0.300564  1.906972
O    1.116414  -0.622551  2.551721
H    1.282007  0.306045  0.235768
H    -0.284936  1.151695  0.330523
H    -0.218516  -0.542156  -0.215157
N    -1.124626  -0.382668  2.483640
C    -2.457654  -0.121889  1.943085
C    -2.728401  -0.994678  0.681049
O    -2.675440  -2.212442  0.824315
H    -1.088489  -0.806641  3.405398
H    -3.145018  -0.586427  2.664762
C    -2.800116  1.378137  1.952533
S    -4.596867  1.737641  1.988879
H    -2.308979  1.940652  1.151353
H    -2.434948  1.790352  2.901543
H    -4.968157  0.875054  1.012837
N    -3.088329  -0.471439  -0.537825
C    -2.973989  0.857700  -1.130479
H    -3.244087  -1.231858  -1.194798
H    -3.360371  0.793465  -2.153143
H    -1.934133  1.208652  -1.189046
H    -3.577847  1.605700  -0.602123
23
Lattice="100 0 0 0 100 0 0 0 100" Properties=species:S:1:pos:R:3
C    -0.072817  -0.185294  0.009826
C    -0.033391  -0.126207  1.525488
O    1.027682  -0.110672  2.142025
H    -0.699460  0.604391  -0.425959
H    -0.457366  -1.155117  -0.333327
H    0.950754  -0.062272  -0.353110
N    -1.226764  -0.104765  2.208448
C    -2.599390  -0.088502  1.723793
C    -2.872653  -1.301756  0.777341
O    -2.672836  -2.423359  1.233016
H    -1.097055  -0.087249  3.214538
H    -3.205485  -0.387022  2.592606
C    -3.079776  1.321741  1.333754
S    -3.041618  2.505885  2.734332
H    -4.098169  1.302413  0.929786
H    -2.427734  1.780270  0.581097
H    -4.155648  2.042373  3.348817
N    -3.384481  -1.163577  -0.486239
C    -3.559150  -0.020725  -1.370553
H    -3.551010  -2.078183  -0.896322
H    -3.686704  -0.403915  -2.388766
H    -2.681629  0.636716  -1.379977
H    -4.448145  0.577834  -1.126281
23
Lattice="100 0 0 0 100 0 0 0 100" Properties=species:S:1:pos:R:3
C    0.568558  0.081348  0.532541
C    0.267095  -0.175254  1.992901
O    1.168360  -0.292278  2.835995
H    1.228338  -0.712166  0.160872
H    1.117411  1.027976  0.449294
H    -0.327504  0.132453  -0.097180
N    -1.048275  -0.263868  2.319933
C    -1.533326  -0.446770  3.680777
C    -1.482993  -1.934774  4.135052
O    -2.502677  -2.578238  4.394098
H    -1.769755  -0.274407  1.599219
H    -0.852112  0.115269  4.340952
C    -2.940144  0.139815  3.822324
S    -4.130946  -0.381282  2.532330
H    -2.894452  1.232848  3.738236
H    -3.348346  -0.117674  4.805047
H    -4.126976  -1.685257  2.903102
N    -0.220339  -2.415960  4.224657
C    0.073789  -3.791923  4.573104
H    0.534486  -1.782646  3.938693
H    -0.864863  -4.283492  4.849162
H    0.767094  -3.837825  5.423842
H    0.522580  -4.330893  3.726047
23
Lattice="100 0 0 0 100 0 0 0 100" Properties=species:S:1:pos:R:3
C    0.075558  -0.272047  0.305017
C    -0.028997  -0.010409  1.794351
O    0.960035  0.225334  2.481037
H    -0.604167  0.360763  -0.279951
H    -0.156739  -1.322030  0.080563
H    1.104940  -0.065489  0.001609
N    -1.276222  -0.042026  2.379264
C    -2.587928  -0.377152  1.824587
C    -2.581850  -1.827364  1.247810
O    -2.327919  -2.729305  2.043048
H    -1.221029  0.033817  3.390124
H    -3.227606  -0.512737  2.709591
C    -3.186527  0.814460  1.054047
S    -5.012537  0.621953  0.949800
H    -2.760717  0.935584  0.052763
H    -2.962122  1.716086  1.634729
H    -5.241564  1.784044  0.296749
N    -2.851021  -2.127763  -0.058827
C    -3.091163  -1.316943  -1.244439
H    -2.808232  -3.133294  -0.199102
H    -3.952073  -0.648261  -1.110416
H    -3.325081  -1.999263  -2.068325
H    -2.208345  -0.732377  -1.540668
23
Lattice="100 0 0 0 100 0 0 0 100" Properties=species:S:1:pos:R:3
C    0.128958  -0.569474  0.668201
C    -0.274314  -0.954775  2.079245
O    0.168697  -1.957689  2.627036
H    0.753580  0.334459  0.674322
H    -0.740297  -0.387539  0.022487
H    0.714396  -1.393850  0.253186
N    -1.143507  -0.125610  2.758272
C    -1.914942  1.017733  2.275430
C    -2.935757  0.564265  1.182992
O    -3.687166  -0.360063  1.477968
H    -1.437470  -0.527983  3.642517
H    -2.587984  1.260978  3.110790
C    -1.050936  2.267435  2.067355
S    -0.082709  2.555995  3.606530
H    -1.693447  3.137775  1.893136
H    -0.354965  2.169968  1.228676
H    0.007920  3.897475  3.450499
N    -3.056180  1.175367  -0.037432
C    -2.268758  2.187650  -0.726553
H    -3.814028  0.754197  -0.567237
H    -2.647926  2.259523  -1.751372
H    -1.205134  1.922437  -0.788065
H    -2.361691  3.182435  -0.269819
23
Lattice="100 0 0 0 100 0 0 0 100" Properties=species:S:1:pos:R:3
C    -1.968476  1.604117  0.150642
C    -2.232862  0.507706  1.159309
O    -3.221960  -0.234699  1.074058
H    -1.075900  2.199907  0.375264
H    -2.843364  2.264081  0.105304
H    -1.852167  1.147595  -0.840531
N    -1.318449  0.386355  2.156391
C    -1.371754  -0.646381  3.181719
C    -2.350248  -0.286497  4.337564
O    -1.961830  -0.093113  5.491954
H    -0.572946  1.072491  2.272625
H    -1.764099  -1.556398  2.698340
C    0.035815  -0.943357  3.705026
S    1.012808  0.529917  4.182890
H    0.626860  -1.429781  2.918939
H    -0.026559  -1.619788  4.563629
H    0.194673  0.874042  5.207601
N    -3.642327  -0.230696  3.935902
C    -4.726345  0.140903  4.823627
H    -3.819126  -0.371595  2.935149
H    -5.516352  -0.622081  4.812081
H    -5.167052  1.105972  4.533901
H    -4.324339  0.225299  5.838615
23
Lattice="100 0 0 0 100 0 0 0 100" Properties=species:S:1:pos:R:3
C    0.300493  0.583731  0.593886
C    0.063772  -0.344056  1.769465
O    1.013141  -0.851301  2.365004
H    -0.095975  1.588975  0.783335
H    -0.154627  0.210029  -0.331460
H    1.382311  0.650213  0.452206
N    -1.214775  -0.616745  2.212245
C    -2.593409  -0.357997  1.777767
C    -3.342267  -1.676689  1.435740
O    -4.369746  -1.949623  2.053512
H    -1.167962  -1.229940  3.024005
H    -3.139814  -0.016751  2.670030
C    -2.777697  0.731754  0.718103
S    -4.579103  1.008121  0.462466
H    -2.325818  0.464802  -0.241933
H    -2.326558  1.663189  1.078654
H    -4.404377  2.018793  -0.420252
N    -2.849687  -2.518745  0.481081
C    -1.668620  -2.409201  -0.359491
H    -3.429378  -3.344456  0.369102
H    -1.667658  -3.256585  -1.052861
H    -1.674996  -1.494208  -0.967944
H    -0.736977  -2.444610  0.220657
23
Lattice="100 0 0 0 100 0 0 0 100" Properties=species:S:1:pos:R:3
C    1.129201  -0.538842  0.790461
C    0.059771  0.176142  1.592473
O    -0.407843  1.263099  1.248363
H    0.748283  -0.723807  -0.221644
H    1.446833  -1.490365  1.233210
H    1.998534  0.123598  0.696265
N    -0.365540  -0.472220  2.716855
C    -1.280188  0.148524  3.646952
C    -1.080899  -0.567805  5.001624
O    -0.322867  -1.536536  5.100157
H    0.117277  -1.288705  3.093090
H    -1.016761  1.214610  3.745938
C    -2.733809  0.066354  3.115365
S    -3.921213  1.213190  3.904258
H    -3.148444  -0.938558  3.270672
H    -2.720672  0.272547  2.040389
H    -3.381687  2.347665  3.398976
N    -1.787026  -0.048697  6.033510
C    -1.779374  -0.635235  7.361165
H    -2.468779  0.678076  5.809493
H    -2.684012  -1.233032  7.547971
H    -1.713120  0.152854  8.121485
H    -0.906661  -1.290858  7.441974
23
Lattice="100 0 0 0 100 0 0 0 100" Properties=species:S:1:pos:R:3
C    1.355833  -0.364070  1.061888
C    0.035290  0.166612  1.584280
O    -0.659805  0.956180  0.942600
H    1.181245  -0.862395  0.100306
H    1.847626  -1.065994  1.745825
H    2.025431  0.484338  0.873307
N    -0.342855  -0.301376  2.810501
C    -1.507789  0.213530  3.492371
C    -1.298478  -0.079690  4.994880
O    -0.320969  -0.722549  5.388066
H    0.290591  -0.827162  3.413716
H    -1.564192  1.302401  3.328179
C    -2.796976  -0.422286  2.913230
S    -4.356236  0.437654  3.333279
H    -2.921270  -1.449684  3.280368
H    -2.705869  -0.453510  1.822740
H    -4.107866  1.551631  2.604551
N    -2.246648  0.418814  5.820541
C    -2.230810  0.164169  7.250578
H    -3.082487  0.815182  5.388039
H    -1.211591  0.286276  7.634061
H    -2.564197  -0.856378  7.492653
H    -2.891975  0.882307  7.747042
23
Lattice="100 0 0 0 100 0 0 0 100" Properties=species:S:1:pos:R:3
C    -0.617668  -1.533292  -0.564271
C    -0.258109  -0.635785  0.603351
O    0.872049  -0.168325  0.753836
H    -0.397786  -1.003260  -1.499115
H    -1.667953  -1.848152  -0.568000
H    0.024545  -2.422410  -0.534113
N    -1.275650  -0.366425  1.473830
C    -1.048217  0.359229  2.702156
C    -2.201044  -0.024366  3.657013
O    -3.126347  -0.746466  3.275849
H    -2.164581  -0.866929  1.447191
H    -0.084719  0.038127  3.131419
C    -0.960376  1.881294  2.423463
S    -0.208423  2.880802  3.758674
H    -1.960898  2.305908  2.266927
H    -0.374462  2.031830  1.511114
H    1.044043  2.384939  3.621266
N    -2.102921  0.481865  4.908505
C    -3.132462  0.283336  5.912541
H    -1.363408  1.166201  5.075947
H    -3.848720  1.118674  5.938208
H    -2.670786  0.182181  6.901929
H    -3.681109  -0.632975  5.672283
23
Lattice="100 0 0 0 100 0 0 0 100" Properties=species:S:1:pos:R:3
C    -1.060395  -0.559182  -0.500297
C    -0.320153  -0.395710  0.812949
O    0.903629  -0.436072  0.888257
H    -2.150685  -0.606620  -0.389422
H    -0.706336  -1.470194  -0.997264
H    -0.806177  0.286643  -1.152163
N    -1.124316  -0.222834  1.919031
C    -0.586012  0.160160  3.211026
C    -0.813168  -0.886467  4.326489
O    -0.716276  -0.571553  5.512089
H    -2.115781  -0.029836  1.786106
H    0.507511  0.219533  3.071511
C    -1.095360  1.535527  3.655469
S    -2.921876  1.685501  3.676950
H    -0.755900  2.303123  2.949288
H    -0.704228  1.769700  4.650292
H    -3.116224  0.895785  4.759238
N    -1.082585  -2.142219  3.889533
C    -1.235159  -3.271696  4.784074
H    -1.139227  -2.276993  2.886152
H    -1.143316  -2.897669  5.809406
H    -0.455289  -4.025890  4.608465
H    -2.219683  -3.744037  4.661821
23
Lattice="100 0 0 0 100 0 0 0 100" Properties=species:S:1:pos:R:3
C    0.135743  0.348870  0.124815
C    0.109148  0.066343  1.611397
O    1.145353  0.037466  2.290026
H    0.781704  -0.389746  -0.365639
H    0.587753  1.335694  -0.036263
H    -0.855615  0.329722  -0.343263
N    -1.119472  -0.146556  2.152421
C    -1.346382  -0.403227  3.567290
C    -1.094309  -1.888701  3.953478
O    -1.999703  -2.608810  4.374166
H    -1.937406  -0.264048  1.555626
H    -0.619653  0.211017  4.123843
C    -2.757412  0.027666  3.968054
S    -4.076056  -0.709375  2.915150
H    -2.847920  1.117184  3.915381
H    -2.950591  -0.296960  4.995038
H    -4.500295  0.456579  2.375582
N    0.195787  -2.271878  3.791850
C    0.646573  -3.627458  4.037307
H    0.840234  -1.574412  3.406855
H    1.480915  -3.638124  4.751800
H    0.974848  -4.114001  3.107268
H    -0.191243  -4.194247  4.456817
23
Lattice="100 0 0 0 100 0 0 0 100" Properties=species:S:1:pos:R:3
C    -2.762878  2.353782  1.544579
C    -1.776566  1.232897  1.810670
O    -0.909608  0.909681  0.998356
H    -3.327223  2.115484  0.634422
H    -2.203467  3.277085  1.349829
H    -3.466036  2.526488  2.368205
N    -1.912180  0.606617  3.016953
C    -1.097230  -0.526328  3.397015
C    -1.889964  -1.296887  4.466887
O    -2.761881  -0.738896  5.137412
H    -2.661974  0.829875  3.669050
H    -0.924640  -1.154043  2.509605
C    0.281673  -0.037203  3.909758
S    1.537733  -1.331613  4.204205
H    0.161822  0.576348  4.810626
H    0.714093  0.591175  3.121643
H    1.139053  -1.678591  5.449218
N    -1.548281  -2.602745  4.601370
C    -2.111408  -3.463885  5.624753
H    -0.755076  -2.932931  4.058745
H    -2.465731  -4.404932  5.184836
H    -2.956836  -2.937311  6.078688
H    -1.375398  -3.694067  6.409176
23
Lattice="100 0 0 0 100 0 0 0 100" Properties=species:S:1:pos:R:3
C    0.076456  0.201041  0.057390
C    0.042761  0.077230  1.564903
O    1.080041  0.059660  2.241043
H    -0.917962  0.222326  -0.403785
H    0.644342  -0.642048  -0.355361
H    0.615878  1.119095  -0.206676
N    -1.193925  -0.028447  2.125348
C    -1.409403  0.050716  3.567656
C    -1.170504  -1.332491  4.253195
O    -2.099882  -2.008390  4.692656
H    -2.002521  0.175493  1.543760
H    -0.670820  0.762169  3.973094
C    -2.828527  0.520512  3.894137
S    -3.453386  1.917829  2.900982
H    -2.893478  0.759425  4.960852
H    -3.538591  -0.297817  3.715226
H    -2.478092  2.804291  3.212527
N    0.138856  -1.674568  4.313692
C    0.583172  -2.955795  4.826914
H    0.785121  -1.082364  3.780388
H    1.471690  -2.824036  5.457351
H    0.829225  -3.656539  4.014421
H    -0.225451  -3.388292  5.425287
23
Lattice="100 0 0 0 100 0 0 0 100" Properties=species:S:1:pos:R:3
C    1.044555  -0.356754  0.233558
C    0.445691  0.172954  1.518926
O    1.113008  0.817812  2.334692
H    0.334570  -0.915995  -0.387663
H    1.895762  -1.003603  0.479008
H    1.433788  0.490040  -0.345454
N    -0.877539  -0.096889  1.717546
C    -1.609613  0.377450  2.894559
C    -1.399781  -0.596824  4.086205
O    -2.266015  -1.399716  4.437064
H    -1.353520  -0.724982  1.079492
H    -1.177152  1.352761  3.158237
C    -3.087952  0.541601  2.554803
S    -4.047106  1.406266  3.842687
H    -3.552569  -0.434413  2.363395
H    -3.187626  1.162346  1.654935
H    -4.011734  0.384679  4.730102
N    -0.178593  -0.472274  4.661762
C    0.279210  -1.344965  5.725088
H    0.484692  0.148815  4.192744
H    0.717297  -0.757287  6.542258
H    1.031903  -2.061903  5.364285
H    -0.583274  -1.903117  6.103770
23
Lattice="100 0 0 0 100 0 0 0 100" Properties=species:S:1:pos:R:3
C    -1.574017  -1.298553  -0.483729
C    -0.875733  -0.685923  0.714992
O    0.326451  -0.842889  0.929985
H    -1.425483  -2.385088  -0.458292
H    -1.097286  -0.924929  -1.398538
H    -2.648389  -1.082732  -0.525526
N    -1.670102  0.059230  1.539131
C    -1.173838  0.656158  2.759488
C    -2.397344  0.881627  3.664923
O    -3.533451  0.960102  3.191263
H    -2.675471  0.145937  1.400894
H    -0.461093  -0.037330  3.231183
C    -0.415448  1.968999  2.435852
S    0.516411  2.720756  3.816800
H    -1.095148  2.710008  1.998477
H    0.349958  1.722684  1.690030
H    -0.512123  3.406945  4.365226
N    -2.118425  0.985107  4.988346
C    -3.127944  1.291408  5.985012
H    -1.138449  0.992071  5.257341
H    -3.063224  0.589712  6.826423
H    -4.109314  1.195027  5.509792
H    -3.020538  2.316674  6.368929
23
Lattice="100 0 0 0 100 0 0 0 100" Properties=species:S:1:pos:R:3
C    -2.547396  -0.876270  0.290011
C    -1.459838  -0.527717  1.283112
O    -0.262670  -0.552720  0.979426
H    -2.357850  -1.880587  -0.107757
H    -2.488002  -0.174636  -0.551637
H    -3.559373  -0.839548  0.711273
N    -1.883033  -0.174308  2.531859
C    -0.965184  0.231073  3.594523
C    -0.390582  -1.006808  4.341129
O    -0.722260  -1.292866  5.490521
H    -2.859741  -0.303430  2.773225
H    -0.134431  0.752783  3.097195
C    -1.658125  1.177886  4.567786
S    -2.013145  2.833314  3.883300
H    -0.995802  1.361092  5.421862
H    -2.569365  0.724592  4.979723
H    -2.760258  2.422028  2.832597
N    0.497701  -1.705970  3.588619
C    1.104497  -2.942629  4.040721
H    0.621874  -1.399514  2.620514
H    0.859493  -3.074405  5.099859
H    2.195878  -2.903557  3.925506
H    0.722612  -3.807802  3.478633
23
Lattice="100 0 0 0 100 0 0 0 100" Properties=species:S:1:pos:R:3
C    -1.554985  0.226857  0.019319
C    -0.850961  0.213301  1.360430
O    0.382887  0.288844  1.439609
H    -1.283110  1.147339  -0.511878
H    -2.647242  0.161078  0.088215
H    -1.184026  -0.615180  -0.578416
N    -1.658913  0.123997  2.451902
C    -1.242928  -0.043536  3.849235
C    -0.609807  1.208960  4.517888
O    -1.024166  1.575684  5.617419
H    -2.653766  0.052420  2.281161
H    -2.171003  -0.194181  4.411460
C    -0.346052  -1.274428  4.082091
S    -1.117286  -2.867781  3.632870
H    -0.145472  -1.346615  5.158770
H    0.614211  -1.178881  3.565320
H    -0.934068  -2.761667  2.297199
N    0.412695  1.783471  3.839797
C    1.126965  2.939574  4.344246
H    0.677035  1.359490  2.943254
H    1.049658  3.786028  3.647370
H    2.190812  2.709334  4.497923
H    0.682522  3.223895  5.303815
23
Lattice="100 0 0 0 100 0 0 0 100" Properties=species:S:1:pos:R:3
C    -0.040051  -0.959262  0.235685
C    -0.337376  -0.655885  1.687564
O    -0.100252  -1.470624  2.588491
H    1.038518  -1.131662  0.130038
H    -0.340975  -0.159898  -0.451812
H    -0.549772  -1.888619  -0.045564
N    -0.882846  0.565517  1.942611
C    -1.085231  1.076782  3.298348
C    -2.420481  0.557206  3.912841
O    -3.380926  1.300851  4.107296
H    -1.016109  1.213715  1.173915
H    -0.255000  0.689233  3.910675
C    -1.082931  2.599961  3.308836
S    0.484967  3.220097  2.579952
H    -1.177946  2.944208  4.343654
H    -1.944022  2.982382  2.747432
H    0.167062  4.531022  2.668312
N    -2.385094  -0.766324  4.202851
C    -3.538549  -1.486059  4.705752
H    -1.552745  -1.279067  3.893438
H    -3.263305  -2.091590  5.579298
H    -3.965619  -2.149794  3.939125
H    -4.298315  -0.754187  4.999263
23
Lattice="100 0 0 0 100 0 0 0 100" Properties=species:S:1:pos:R:3
C    0.741923  -1.338678  1.157390
C    0.440906  -0.488121  2.372708
O    1.319235  -0.214350  3.202040
H    -0.051179  -1.322763  0.400273
H    0.887899  -2.375814  1.488270
H    1.681759  -0.998544  0.708793
N    -0.845665  -0.056091  2.485567
C    -1.459503  0.573247  3.659537
C    -1.045066  2.045856  3.938177
O    -1.922843  2.882320  4.153453
H    -1.492441  -0.375993  1.776077
H    -2.526031  0.658565  3.421362
C    -1.316557  -0.264001  4.945832
S    -2.034470  -1.940364  4.845068
H    -1.767854  0.283531  5.781497
H    -0.258254  -0.427575  5.181428
H    -3.333212  -1.558864  4.854832
N    0.286554  2.285408  3.974654
C    0.832455  3.598863  4.253094
H    0.909571  1.487236  3.800627
H    -0.002085  4.293379  4.395869
H    1.455308  3.951334  3.418953
H    1.445551  3.585422  5.165502
23
Lattice="100 0 0 0 100 0 0 0 100" Properties=species:S:1:pos:R:3
C    0.865393  -0.653668  0.835994
C    0.285448  0.016973  2.064180
O    0.744062  1.086342  2.489276
H    1.930673  -0.847244  1.013292
H    0.797687  0.042115  -0.009524
H    0.371728  -1.594809  0.566429
N    -0.763967  -0.623474  2.647738
C    -1.430965  -0.265593  3.904945
C    -2.315659  1.011023  3.856880
O    -3.462290  0.972773  4.303790
H    -1.055325  -1.498916  2.232101
H    -2.149245  -1.071386  4.092245
C    -0.475060  -0.195587  5.111121
S    0.391919  -1.759189  5.482516
H    -1.075089  0.017543  6.005119
H    0.259521  0.608136  4.997799
H    1.315691  -1.665898  4.499273
N    -1.729968  2.122945  3.357868
C    -2.437444  3.388408  3.294958
H    -0.755608  2.049324  3.046015
H    -3.389793  3.277365  2.759400
H    -1.810787  4.114892  2.767553
H    -2.663920  3.772923  4.300030
23
Lattice="100 0 0 0 100 0 0 0 100" Properties=species:S:1:pos:R:3
C    -1.007316  -0.030433  -0.400567
C    -0.369279  0.269255  0.942406
O    0.740862  0.780463  1.043139
H    -1.960305  -0.569047  -0.327381
H    -0.305454  -0.619264  -1.003174
H    -1.173154  0.917183  -0.928952
N    -1.118798  -0.097500  2.039758
C    -0.750132  0.278959  3.390897
C    -0.515815  -0.920531  4.340069
O    -0.488849  -0.757390  5.558111
H    -2.090088  -0.369505  1.904528
H    0.228140  0.781288  3.297225
C    -1.736679  1.272074  4.017616
S    -3.489734  0.726744  3.965917
H    -1.659649  2.253407  3.538683
H    -1.490054  1.375199  5.080035
H    -3.814974  1.332189  2.801194
N    -0.303925  -2.111112  3.723643
C    0.022496  -3.323452  4.446899
H    -0.339729  -2.118163  2.710528
H    -0.703239  -4.119783  4.231916
H    -0.010107  -3.090059  5.516505
H    1.029782  -3.681520  4.191007
23
Lattice="100 0 0 0 100 0 0 0 100" Properties=species:S:1:pos:R:3
C    0.789039  0.093105  -0.017822
C    0.283498  0.379880  1.380240
O    0.922675  1.069933  2.179588
H    0.100735  -0.510724  -0.621539
H    1.753148  -0.425639  0.054252
H    0.968694  1.047337  -0.528224
N    -0.930035  -0.163203  1.699256
C    -1.527270  0.011884  3.024279
C    -0.976148  -1.072604  3.988912
O    -1.575446  -2.126061  4.194903
H    -1.348976  -0.837602  1.068272
H    -1.202378  1.002505  3.370603
C    -3.048847  -0.047756  2.939802
S    -3.877535  0.489822  4.475224
H    -3.369626  -1.090032  2.807401
H    -3.412673  0.547254  2.093645
H    -3.674297  1.816334  4.299061
N    0.229042  -0.745289  4.522065
C    0.990985  -1.663146  5.346517
H    0.685205  0.083287  4.140478
H    0.314292  -2.451371  5.692187
H    1.409596  -1.138423  6.214660
H    1.814319  -2.129490  4.784241
23
Lattice="100 0 0 0 100 0 0 0 100" Properties=species:S:1:pos:R:3
C    -1.329170  0.168615  -0.084286
C    -0.699745  0.198860  1.292033
O    0.528339  0.271436  1.436754
H    -2.421012  0.268725  -0.074304
H    -1.068506  -0.784293  -0.563552
H    -0.895729  0.972194  -0.690441
N    -1.567979  0.144451  2.339577
C    -1.228814  -0.054544  3.752719
C    -0.573848  1.157322  4.474446
O    -1.020460  1.513524  5.565409
H    -2.547835  0.041747  2.108835
H    -2.188750  -0.159116  4.271345
C    -0.400582  -1.329198  4.007805
S    -1.215032  -2.879866  3.488764
H    -0.144864  -1.383599  5.072430
H    0.535118  -1.299174  3.436881
H    -2.147724  -2.905597  4.469354
N    0.497172  1.704696  3.853940
C    1.231828  2.822080  4.413034
H    0.777340  1.292779  2.955398
H    1.179342  3.700198  3.753641
H    2.288735  2.560413  4.562502
H    0.786175  3.075347  5.380720
23
Lattice="100 0 0 0 100 0 0 0 100" Properties=species:S:1:pos:R:3
C    -1.538894  -0.268708  -0.582481
C    -0.881477  0.208223  0.698104
O    -0.012778  1.080250  0.708812
H    -0.763803  -0.675715  -1.243962
H    -1.984466  0.593372  -1.093848
H    -2.311251  -1.030460  -0.422293
N    -1.331759  -0.386732  1.844396
C    -0.700351  -0.153015  3.122991
C    -0.994460  -1.395382  3.990569
O    -1.706959  -2.308821  3.575559
H    -1.907861  -1.228447  1.820814
H    0.390146  -0.067148  2.963558
C    -1.159123  1.172719  3.766124
S    -2.901941  1.210249  4.307734
H    -0.960695  1.987154  3.060030
H    -0.579076  1.386997  4.674488
H    -3.432126  0.996792  3.081217
N    -0.403076  -1.400343  5.212338
C    -0.620835  -2.451977  6.188997
H    0.158483  -0.601221  5.479770
H    -1.187957  -2.081435  7.054638
H    0.334887  -2.866212  6.536295
H    -1.198629  -3.243140  5.701153
23
Lattice="100 0 0 0 100 0 0 0 100" Properties=species:S:1:pos:R:3
C    -0.884094  -0.187825  -0.307941
C    -0.231420  0.078561  1.035020
O    0.920197  0.487481  1.136661
H    -0.234856  -0.850225  -0.892850
H    -0.958401  0.760450  -0.855599
H    -1.883031  -0.635260  -0.233307
N    -1.020246  -0.195997  2.131902
C    -0.631056  0.176326  3.478456
C    -0.528806  -1.016348  4.458982
O    -0.502135  -0.826678  5.673183
H    -2.012104  -0.376059  1.991808
H    0.393155  0.576979  3.386288
C    -1.521488  1.277719  4.067242
S    -3.318928  0.907599  3.999854
H    -1.340721  2.234707  3.567458
H    -1.280326  1.381329  5.130864
H    -3.566798  1.513582  2.816565
N    -0.427407  -2.236908  3.873828
C    -0.232538  -3.457303  4.630222
H    -0.450606  -2.265331  2.860709
H    0.737723  -3.919247  4.398928
H    -1.030635  -4.183186  4.422281
H    -0.256478  -3.195370  5.693449
23
Lattice="100 0 0 0 100 0 0 0 100" Properties=species:S:1:pos:R:3
C    -0.298567  -1.844907  0.126716
C    -0.207527  -0.948254  1.343282
O    0.642812  -1.119304  2.221531
H    -0.463776  -2.877217  0.459350
H    0.664032  -1.820900  -0.399004
H    -1.094055  -1.561022  -0.572893
N    -1.117002  0.070857  1.402986
C    -1.155951  1.002194  2.531573
C    -2.015535  0.397630  3.674321
O    -3.207654  0.667911  3.805246
H    -1.883049  0.087406  0.738679
H    -0.116886  1.100432  2.874429
C    -1.699289  2.357352  2.091114
S    -1.469673  3.666638  3.342290
H    -2.788157  2.292862  1.960768
H    -1.244448  2.666417  1.142431
H    -0.145625  3.848773  3.128269
N    -1.323538  -0.471113  4.455495
C    -1.955307  -1.251232  5.501923
H    -0.388229  -0.723595  4.136717
H    -2.116074  -2.294926  5.191723
H    -2.927537  -0.798821  5.722807
H    -1.337964  -1.244176  6.409249
23
Lattice="100 0 0 0 100 0 0 0 100" Properties=species:S:1:pos:R:3
C    -0.129674  0.353806  -0.240675
C    -0.177975  0.389237  1.273984
O    0.183597  1.371735  1.924298
H    -0.823203  1.109073  -0.632069
H    -0.392268  -0.622523  -0.665304
H    0.878826  0.633266  -0.567799
N    -0.655780  -0.739389  1.872067
C    -0.759780  -0.861994  3.303073
C    -0.791293  -2.362713  3.636388
O    -1.074068  -3.205377  2.785543
H    -0.941436  -1.559306  1.342796
H    0.133439  -0.394590  3.752838
C    -1.980135  -0.110218  3.894645
S    -3.611393  -0.583926  3.238197
H    -1.873508  0.950699  3.635083
H    -1.979521  -0.183894  4.990588
H    -3.606423  -1.866637  3.671781
N    -0.525568  -2.664930  4.936549
C    -0.553094  -4.020979  5.454203
H    -0.246627  -1.913477  5.556323
H    0.443262  -4.338798  5.791430
H    -0.877135  -4.678659  4.641316
H    -1.258241  -4.109403  6.291742
23
Lattice="100 0 0 0 100 0 0 0 100" Properties=species:S:1:pos:R:3
C    -2.873025  0.095432  0.534987
C    -1.717190  0.812467  1.208231
O    -1.708052  2.026690  1.385419
H    -3.653366  0.832424  0.329604
H    -3.284471  -0.704148  1.166653
H    -2.559228  -0.361384  -0.414641
N    -0.662472  0.033602  1.633986
C    -0.494226  -1.400289  1.512848
C    -1.031045  -2.235917  2.704349
O    -0.946840  -3.462674  2.680026
H    0.112759  0.545951  2.056393
H    -1.060891  -1.760100  0.640728
C    0.976954  -1.766491  1.258029
S    2.152751  -1.113748  2.498746
H    1.308338  -1.331943  0.306598
H    1.070502  -2.855667  1.199939
H    1.754331  -1.910403  3.518387
N    -1.574822  -1.519295  3.718707
C    -2.128920  -2.134060  4.908816
H    -1.559765  -0.508623  3.628692
H    -1.579517  -1.822665  5.807984
H    -2.040730  -3.219816  4.794571
H    -3.188075  -1.870346  5.032947
23
Lattice="100 0 0 0 100 0 0 0 100" Properties=species:S:1:pos:R:3
C    -2.765733  0.269769  0.766490
C    -1.427971  0.769480  1.280325
O    -1.149755  1.963057  1.341723
H    -2.644629  -0.311987  -0.158649
H    -3.391784  1.140105  0.554676
H    -3.272709  -0.374279  1.498452
N    -0.523939  -0.183684  1.697758
C    -0.663267  -1.625682  1.687699
C    -1.229322  -2.247529  2.991477
O    -1.381188  -3.465164  3.074706
H    0.379139  0.179547  2.005573
H    -1.382112  -1.915071  0.906188
C    0.666629  -2.309463  1.330901
S    2.083147  -1.820152  2.380791
H    0.966776  -2.029588  0.313414
H    0.534303  -3.395352  1.373794
H    1.656868  -2.438642  3.507284
N    -1.531280  -1.363026  3.973630
C    -2.083861  -1.763719  5.252500
H    -1.333826  -0.384893  3.788932
H    -2.194181  -2.853392  5.240960
H    -3.068240  -1.305172  5.419422
H    -1.417065  -1.479165  6.077951
23
Lattice="100 0 0 0 100 0 0 0 100" Properties=species:S:1:pos:R:3
C    1.110285  2.188652  1.803177
C    -0.134758  1.346808  1.995772
O    -0.953309  1.168706  1.093947
H    0.813117  3.189666  1.467093
H    1.714976  1.742437  1.003726
H    1.723300  2.279982  2.707864
N    -0.297819  0.826199  3.253635
C    -1.319761  -0.160156  3.560796
C    -2.215147  0.289017  4.739140
O    -2.263431  -0.351253  5.792616
H    0.483520  0.852328  3.906042
H    -1.939369  -0.234046  2.651703
C    -0.700825  -1.540218  3.827121
S    0.678880  -1.551827  5.030176
H    -0.263804  -1.916509  2.893690
H    -1.470629  -2.244147  4.160488
H    -0.100680  -1.255407  6.097877
N    -2.962479  1.413713  4.565925
C    -3.048373  2.300838  3.417094
H    -3.486246  1.665815  5.399139
H    -2.345001  3.144419  3.494011
H    -4.067577  2.700334  3.349752
H    -2.830873  1.767650  2.485217
23
Lattice="100 0 0 0 100 0 0 0 100" Properties=species:S:1:pos:R:3
C    -0.185464  0.391297  -0.215590
C    -0.227815  0.436728  1.298993
O    0.207814  1.392196  1.944206
H    0.844322  0.574067  -0.545094
H    -0.805726  1.206729  -0.608990
H    -0.538325  -0.557922  -0.636190
N    -0.787908  -0.650119  1.902860
C    -0.892244  -0.762180  3.334545
C    -1.047376  -2.255574  3.666730
O    -1.371018  -3.081094  2.812976
H    -1.127320  -1.452967  1.378639
H    0.039472  -0.371996  3.779976
C    -2.042824  0.088184  3.930865
S    -3.712610  -0.270707  3.298914
H    -1.859076  1.134639  3.656258
H    -2.034735  0.029262  5.027743
H    -3.801628  -1.541122  3.758628
N    -0.837383  -2.588531  4.966735
C    -0.997452  -3.951759  5.446693
H    -0.540494  -1.871806  5.617001
H    -0.449327  -4.649309  4.801210
H    -2.054036  -4.254545  5.452309
H    -0.602849  -4.017472  6.465584
23
Lattice="100 0 0 0 100 0 0 0 100" Properties=species:S:1:pos:R:3
C    -0.482385  -0.307708  -0.150036
C    -0.218002  -0.200174  1.339677
O    0.897171  -0.000191  1.805316
H    -1.462834  -0.736449  -0.390904
H    0.305623  -0.914339  -0.609533
H    -0.422107  0.697341  -0.589578
N    -1.330530  -0.360442  2.145254
C    -1.287307  0.025812  3.548331
C    -0.635635  -1.010052  4.493501
O    -0.357328  -0.689123  5.645997
H    -2.236605  -0.229982  1.696781
H    -0.673410  0.933412  3.662416
C    -2.705468  0.285867  4.082465
S    -3.732771  1.408568  3.070455
H    -2.631150  0.654415  5.110133
H    -3.282202  -0.650398  4.106708
H    -2.917517  2.487031  3.147273
N    -0.477274  -2.253625  3.974902
C    0.167425  -3.326940  4.704524
H    -0.669807  -2.360505  2.984818
H    0.267591  -3.007915  5.747418
H    1.169074  -3.539808  4.303482
H    -0.435550  -4.243794  4.663600
23
Lattice="100 0 0 0 100 0 0 0 100" Properties=species:S:1:pos:R:3
C    1.291824  -0.328589  0.922041
C    0.077191  -0.372044  1.829116
O    -1.009672  -0.797194  1.451068
H    1.422240  -1.313303  0.458353
H    2.217337  -0.045534  1.437942
H    1.099970  0.390587  0.115010
N    0.294605  0.084155  3.110943
C    -0.802678  0.317709  4.027980
C    -0.890765  1.829684  4.310710
O    0.125435  2.514503  4.425262
H    1.125756  0.642697  3.290978
H    -1.707451  -0.056407  3.527648
C    -0.602798  -0.420530  5.366024
S    -0.703756  -2.236530  5.247306
H    -1.402829  -0.142512  6.065597
H    0.350445  -0.119466  5.820596
H    0.256564  -2.367412  4.302394
N    -2.154468  2.307799  4.467169
C    -2.441836  3.693645  4.789937
H    -2.925425  1.678493  4.276653
H    -3.050501  3.767311  5.701228
H    -2.970196  4.193438  3.966223
H    -1.484989  4.199501  4.954821
23
Lattice="100 0 0 0 100 0 0 0 100" Properties=species:S:1:pos:R:3
C    -1.008144  -0.227660  -0.214410
C    -0.512858  0.062928  1.187175
O    0.461598  0.768322  1.415508
H    -0.153596  -0.268364  -0.896992
H    -1.656238  0.601709  -0.531157
H    -1.583021  -1.159880  -0.286438
N    -1.243846  -0.537595  2.199316
C    -1.112204  -0.089855  3.575944
C    -0.667809  -1.193546  4.563260
O    -0.731497  -1.012001  5.777487
H    -2.141952  -0.929136  1.930574
H    -0.288461  0.643181  3.561083
C    -2.384297  0.588316  4.108271
S    -2.992033  1.982268  3.098956
H    -2.211562  0.899635  5.142986
H    -3.223796  -0.123205  4.125357
H    -1.876129  2.743004  3.188421
N    -0.194144  -2.327202  3.982550
C    0.360040  -3.426670  4.746849
H    -0.153603  -2.336742  2.968991
H    1.440175  -3.532303  4.570987
H    -0.135349  -4.373228  4.491535
H    0.194725  -3.209976  5.807751
23
Lattice="100 0 0 0 100 0 0 0 100" Properties=species:S:1:pos:R:3
C    0.920954  -0.467029  0.650950
C    -0.117726  -0.496061  1.753512
O    -1.134476  -1.185653  1.681491
H    1.667762  0.327211  0.771879
H    0.412527  -0.348457  -0.312479
H    1.438358  -1.435419  0.635912
N    0.171315  0.277729  2.844930
C    -0.738419  0.399022  3.957355
C    -0.864665  1.892098  4.311435
O    0.101818  2.648321  4.221337
H    0.945062  0.935524  2.827884
H    -1.699811  -0.015487  3.617191
C    -0.281204  -0.363617  5.223748
S    0.143002  -2.118949  4.968333
H    -1.051108  -0.269882  6.001584
H    0.640910  0.088819  5.614573
H    -0.981854  -2.459447  4.297081
N    -2.088787  2.273831  4.765436
C    -2.383343  3.626478  5.203017
H    -2.837833  1.592087  4.743166
H    -1.449569  4.196634  5.163923
H    -2.766709  3.632373  6.232247
H    -3.120203  4.106871  4.544495
23
Lattice="100 0 0 0 100 0 0 0 100" Properties=species:S:1:pos:R:3
C    -0.457841  0.087420  -0.215256
C    -0.192312  0.113674  1.277926
O    0.906376  0.372938  1.753619
H    0.354423  -0.454629  -0.712326
H    -0.441475  1.119254  -0.591463
H    -1.418862  -0.368734  -0.482337
N    -1.280232  -0.196618  2.072879
C    -1.255654  0.084599  3.501075
C    -0.498811  -0.954681  4.360572
O    -0.231610  -0.694920  5.530908
H    -2.198636  -0.111772  1.638828
H    -0.727597  1.034393  3.681850
C    -2.685233  0.168674  4.061125
S    -3.826719  1.263489  3.145209
H    -2.632590  0.463100  5.113752
H    -3.171387  -0.816911  4.016058
H    -3.115018  2.405088  3.299993
N    -0.239815  -2.138368  3.750205
C    0.510771  -3.199135  4.391724
H    -0.436208  -2.189276  2.756436
H    1.523678  -3.285055  3.971976
H    -0.004199  -4.162659  4.281252
H    0.591954  -2.953871  5.455997
23
Lattice="100 0 0 0 100 0 0 0 100" Properties=species:S:1:pos:R:3
C    0.356001  1.200944  0.693877
C    -0.757912  0.824114  1.649979
O    -1.946454  0.995622  1.368903
H    0.175859  0.705848  -0.267971
H    1.356059  0.934617  1.056359
H    0.317202  2.283375  0.517396
N    -0.348755  0.292331  2.837954
C    -1.262692  -0.196201  3.854068
C    -1.359814  0.809719  5.025760
O    -0.504043  0.840618  5.916921
H    0.637707  0.108780  3.013071
H    -2.240544  -0.298747  3.364104
C    -0.831807  -1.587218  4.354287
S    0.943783  -1.775004  4.762263
H    -1.012140  -2.320467  3.557943
H    -1.436550  -1.875131  5.222964
H    0.934022  -0.801343  5.708103
N    -2.409173  1.673021  5.031815
C    -3.542414  1.768582  4.118872
H    -2.399162  2.289836  5.839717
H    -3.917654  2.798337  4.139273
H    -4.365590  1.098583  4.412854
H    -3.236931  1.544787  3.089488
23
Lattice="100 0 0 0 100 0 0 0 100" Properties=species:S:1:pos:R:3
C    -3.050512  -0.253837  1.435168
C    -1.935447  0.690296  1.829652
O    -1.255222  1.279101  0.980340
H    -2.598398  -1.176893  1.047446
H    -3.631036  0.198570  0.623970
H    -3.720249  -0.516348  2.262981
N    -1.729806  0.831012  3.170530
C    -0.598073  1.503657  3.824211
C    -0.595455  3.057152  3.752175
O    -0.418487  3.704395  4.784122
H    -2.354058  0.324516  3.785764
H    -0.717969  1.297262  4.894087
C    0.765645  0.950739  3.385365
S    0.805723  -0.865722  3.668534
H    1.536137  1.430391  3.999572
H    0.954923  1.161572  2.327563
H    2.151784  -0.982491  3.652999
N    -0.750667  3.586071  2.515679
C    -0.751199  5.015617  2.276749
H    -0.867390  2.926829  1.736508
H    -1.698433  5.338610  1.822302
H    0.072887  5.303982  1.608766
H    -0.623697  5.523521  3.238518
23
Lattice="100 0 0 0 100 0 0 0 100" Properties=species:S:1:pos:R:3
C    -0.157991  0.135351  -0.033437
C    0.004133  0.170381  1.472469
O    1.106437  0.378036  1.994829
H    0.507012  -0.637903  -0.437615
H    0.172010  1.097184  -0.445035
H    -1.182646  -0.065390  -0.368187
N    -1.133849  -0.039164  2.193148
C    -1.248960  -0.106462  3.660000
C    -1.085100  1.274745  4.355473
O    -2.017989  1.758529  4.994655
H    -1.996826  -0.146854  1.674785
H    -2.290681  -0.377170  3.866006
C    -0.344797  -1.201788  4.255555
S    -0.738132  -1.607962  5.989337
H    0.715885  -0.951715  4.155584
H    -0.517042  -2.139391  3.709725
H    -0.456972  -0.390124  6.508814
N    0.141917  1.841174  4.226548
C    0.451340  3.145804  4.778793
H    0.787945  1.399519  3.563253
H    1.436930  3.130435  5.261539
H    -0.313678  3.396439  5.521065
H    0.453050  3.926325  4.002695
23
Lattice="100 0 0 0 100 0 0 0 100" Properties=species:S:1:pos:R:3
C    0.354616  0.516273  0.342542
C    -0.079771  0.666249  1.786389
O    -0.116481  1.759383  2.350960
H    0.348904  -0.521201  -0.012717
H    1.365126  0.928636  0.231503
H    -0.313250  1.115735  -0.288474
N    -0.395630  -0.505046  2.425311
C    -1.018545  -0.531100  3.737852
C    -0.214853  -1.392091  4.740307
O    -0.704358  -2.395818  5.264754
H    -0.519915  -1.352430  1.874529
H    -1.014267  0.515253  4.085947
C    -2.479020  -0.997653  3.651183
S    -2.739866  -2.550328  2.716962
H    -3.059252  -0.240814  3.108627
H    -2.903103  -1.109553  4.654577
H    -2.127457  -3.336817  3.634442
N    1.052610  -0.992828  5.035869
C    1.804364  0.147822  4.538078
H    1.526284  -1.634175  5.665463
H    1.138573  0.969770  4.253192
H    2.414027  -0.112001  3.658881
H    2.470264  0.509732  5.330823
23
Lattice="100 0 0 0 100 0 0 0 100" Properties=species:S:1:pos:R:3
C    -0.856814  -0.075034  -0.124041
C    -0.489882  0.139414  1.330020
O    0.478197  0.802388  1.680278
H    0.059287  -0.148846  -0.718616
H    -1.416197  0.804014  -0.473535
H    -1.476300  -0.965733  -0.289430
N    -1.329290  -0.480306  2.240729
C    -1.306807  -0.109746  3.646009
C    -0.923439  -1.261949  4.603766
O    -1.049440  -1.132461  5.819793
H    -2.209288  -0.830341  1.873478
H    -0.495070  0.630883  3.737131
C    -2.626759  0.519356  4.118227
S    -3.182374  1.965863  3.154454
H    -2.537270  0.767458  5.180221
H    -3.452861  -0.202320  4.027652
H    -2.095264  2.738677  3.384889
N    -0.434273  -2.375627  3.998633
C    0.062675  -3.516628  4.741003
H    -0.338050  -2.340220  2.989436
H    1.147816  -3.636409  4.611756
H    -0.437010  -4.441784  4.423052
H    -0.149586  -3.340653  5.801095
23
Lattice="100 0 0 0 100 0 0 0 100" Properties=species:S:1:pos:R:3
C    0.062471  -1.804332  0.143185
C    0.185519  -1.118608  1.490465
O    1.266536  -0.970634  2.058969
H    0.494391  -2.809597  0.220238
H    0.658818  -1.247723  -0.590521
H    -0.969437  -1.882985  -0.219834
N    -0.990084  -0.675669  2.030886
C    -1.047596  -0.007640  3.317954
C    -2.425841  -0.331496  3.913251
O    -3.427417  -0.296415  3.192764
H    -1.880069  -0.798663  1.555804
H    -0.218698  -0.389475  3.926272
C    -0.866675  1.516285  3.128416
S    -0.780058  2.513099  4.655806
H    -1.656635  1.906955  2.475390
H    0.100113  1.679961  2.636194
H    -2.092340  2.433851  4.977209
N    -2.499989  -0.633615  5.235299
C    -1.405772  -0.828329  6.179876
H    -3.442602  -0.854274  5.542816
H    -0.740501  0.043401  6.198443
H    -0.818338  -1.730448  5.953282
H    -1.836797  -0.944648  7.179838
23
Lattice="100 0 0 0 100 0 0 0 100" Properties=species:S:1:pos:R:3
C    -0.616573  -0.664166  -0.020256
C    -0.374891  -0.447054  1.457444
O    0.767049  -0.435706  1.936328
H    -0.230855  -1.652256  -0.301245
H    -0.042938  0.082708  -0.582539
H    -1.672809  -0.599154  -0.306861
N    -1.488223  -0.284214  2.224721
C    -1.421428  0.130638  3.623478
C    -1.158328  -1.088464  4.564266
O    -2.035032  -1.544065  5.297471
H    -2.374805  -0.120186  1.754845
H    -0.570286  0.824840  3.721526
C    -2.715875  0.817203  4.064656
S    -3.421286  2.022580  2.890709
H    -2.558963  1.290717  5.039519
H    -3.502112  0.064113  4.208014
H    -2.345820  2.842028  2.812696
N    0.111214  -1.554285  4.486579
C    0.547991  -2.734928  5.206265
H    0.686702  -1.172134  3.727920
H    1.564647  -2.586525  5.591032
H    0.541166  -3.630139  4.565500
H    -0.136545  -2.904551  6.043936
23
Lattice="100 0 0 0 100 0 0 0 100" Properties=species:S:1:pos:R:3
C    -3.789085  0.153034  1.264220
C    -2.412927  0.602406  1.711026
O    -1.532505  0.887061  0.889582
H    -3.677933  -0.741147  0.638422
H    -4.228309  0.938131  0.636411
H    -4.475466  -0.072427  2.089071
N    -2.222884  0.668231  3.059394
C    -0.976982  1.029566  3.757131
C    -0.627918  2.540981  3.647588
O    -0.598703  3.243107  4.656899
H    -3.020827  0.468625  3.649719
H    -1.180247  0.888686  4.824728
C    0.187733  0.101097  3.365994
S    1.636902  0.248384  4.463467
H    0.486435  0.241812  2.322687
H    -0.136855  -0.942168  3.479928
H    1.921472  1.541372  4.182065
N    -0.332747  2.973275  2.394817
C    -0.027089  4.362236  2.111442
H    -0.528714  2.325083  1.624329
H    -0.896147  4.895536  1.696302
H    0.799960  4.428225  1.393242
H    0.262837  4.850898  3.047537
23
Lattice="100 0 0 0 100 0 0 0 100" Properties=species:S:1:pos:R:3
C    -2.229552  -0.651673  0.002404
C    -1.167078  -0.354350  1.043857
O    -0.001011  -0.124171  0.749746
H    -3.176374  -1.013105  0.423382
H    -1.839355  -1.394040  -0.702971
H    -2.425958  0.267113  -0.566000
N    -1.608308  -0.372823  2.352197
C    -0.789368  0.085644  3.462705
C    -0.286992  -1.043895  4.398594
O    0.182225  -0.776682  5.502374
H    -2.599981  -0.507498  2.519955
H    0.113499  0.519856  3.003860
C    -1.505444  1.152843  4.294449
S    -1.734911  2.754782  3.459147
H    -0.887090  1.367895  5.173922
H    -2.470574  0.777621  4.666105
H    -2.480461  2.301332  2.424199
N    -0.380501  -2.301396  3.893228
C    0.152120  -3.462103  4.579438
H    -0.734519  -2.394301  2.948134
H    1.034489  -3.864487  4.061265
H    -0.605858  -4.252954  4.657435
H    0.448001  -3.146606  5.585574
23
Lattice="100 0 0 0 100 0 0 0 100" Properties=species:S:1:pos:R:3
C    0.467808  -0.118715  -0.325588
C    -0.372211  -0.178721  0.934713
O    -1.550317  0.192233  0.950391
H    0.539741  0.927462  -0.648951
H    -0.047538  -0.671540  -1.120262
H    1.478602  -0.524299  -0.199730
N    0.258308  -0.667500  2.036092
C    -0.348755  -0.702240  3.348616
C    0.813554  -0.865807  4.346381
O    1.933442  -1.212793  3.962204
H    1.243979  -0.930461  2.029147
H    -0.860803  0.256243  3.524074
C    -1.398877  -1.846732  3.503822
S    -3.133042  -1.279777  3.526640
H    -1.263370  -2.390205  4.447740
H    -1.245372  -2.566602  2.691635
H    -3.012951  -0.561165  2.377620
N    0.553481  -0.624113  5.658312
C    -0.694307  -0.226820  6.289843
H    1.355611  -0.793348  6.258537
H    -0.503804  0.570613  7.019458
H    -1.175765  -1.069298  6.809126
H    -1.404415  0.153586  5.548180
23
Lattice="100 0 0 0 100 0 0 0 100" Properties=species:S:1:pos:R:3
C    -0.849279  0.352032  -0.120695
C    -0.939028  -0.158621  1.303727
O    -1.012090  -1.358186  1.565252
H    -1.732455  0.009050  -0.673706
H    0.030434  -0.096496  -0.598557
H    -0.779272  1.443913  -0.196632
N    -0.913216  0.809679  2.275423
C    -1.068370  0.492785  3.689238
C    -2.480252  0.928434  4.131972
O    -2.752090  2.127955  4.234157
H    -1.008318  1.782809  2.003898
H    -0.930858  -0.590557  3.767767
C    -0.003707  1.204942  4.526836
S    -0.049673  0.741895  6.294143
H    -0.100842  2.293858  4.438561
H    0.991877  0.912330  4.170950
H    -1.130952  1.490217  6.613198
N    -3.398476  -0.046362  4.350929
C    -3.203465  -1.492307  4.324789
H    -4.305112  0.309849  4.638992
H    -2.664929  -1.803833  3.421192
H    -4.189375  -1.969329  4.311843
H    -2.658548  -1.849061  5.211724
23
Lattice="100 0 0 0 100 0 0 0 100" Properties=species:S:1:pos:R:3
C    -3.888409  0.510419  1.403562
C    -2.467957  0.857307  1.800325
O    -1.602993  1.095744  0.948859
H    -4.295271  1.332442  0.801744
H    -4.556613  0.322782  2.252549
H    -3.864683  -0.381201  0.764740
N    -2.220463  0.887091  3.141263
C    -0.924008  1.151991  3.786003
C    -0.469955  2.636134  3.701876
O    -0.342438  3.291939  4.734686
H    -3.006355  0.731822  3.760217
H    -1.099695  1.008807  4.859255
C    0.139350  0.134167  3.331068
S    1.792693  0.408017  4.042865
H    0.292871  0.193991  2.247278
H    -0.212814  -0.880307  3.559805
H    1.425894  0.358531  5.345012
N    -0.231618  3.097603  2.450499
C    0.204466  4.455573  2.194312
H    -0.476268  2.480057  1.671230
H    -0.567180  5.031515  1.662556
H    1.123549  4.460458  1.592544
H    0.403899  4.936119  3.157753
23
Lattice="100 0 0 0 100 0 0 0 100" Properties=species:S:1:pos:R:3
C    -2.682835  1.101528  1.291616
C    -1.220123  1.133253  1.691962
O    -0.623664  2.178364  1.934511
H    -2.812088  0.694807  0.278481
H    -3.060266  2.126909  1.311347
H    -3.278530  0.481525  1.976107
N    -0.571409  -0.079265  1.786275
C    -1.102480  -1.410963  1.581268
C    -1.670776  -2.106426  2.847061
O    -2.161091  -3.230204  2.755444
H    0.409107  -0.015009  2.058393
H    -1.957712  -1.351427  0.891541
C    -0.070484  -2.332888  0.911222
S    1.526660  -2.465649  1.802120
H    0.125126  -2.014546  -0.118246
H    -0.485564  -3.346856  0.891581
H    2.154563  -1.447183  1.171282
N    -1.599029  -1.386471  3.992995
C    -2.066608  -1.892123  5.268687
H    -1.130749  -0.487904  3.947699
H    -2.570870  -2.846640  5.084202
H    -2.774505  -1.191816  5.731548
H    -1.229674  -2.061017  5.960908
23
Lattice="100 0 0 0 100 0 0 0 100" Properties=species:S:1:pos:R:3
C    1.655158  1.150517  0.737549
C    0.604668  0.927255  1.807748
O    0.147023  1.849338  2.479475
H    1.256194  1.853330  -0.004323
H    1.968765  0.232029  0.226738
H    2.531172  1.623505  1.198097
N    0.190975  -0.373051  1.957325
C    -0.742740  -0.766578  2.999982
C    -0.017726  -1.748819  3.936699
O    0.433336  -2.806194  3.487853
H    0.696004  -1.118698  1.488774
H    -1.029024  0.161356  3.506454
C    -1.992024  -1.424036  2.398010
S    -3.266348  -1.854531  3.636590
H    -1.722309  -2.321827  1.828552
H    -2.475956  -0.713737  1.716206
H    -2.637219  -2.947451  4.127349
N    0.120262  -1.392305  5.238846
C    -0.394782  -0.198148  5.899737
H    0.605771  -2.083583  5.802660
H    -1.493524  -0.194030  5.934949
H    -0.048741  0.718599  5.404309
H    -0.016935  -0.188941  6.927419
23
Lattice="100 0 0 0 100 0 0 0 100" Properties=species:S:1:pos:R:3
C    1.384963  1.061288  0.489724
C    0.381451  0.770044  1.588884
O    -0.494274  1.572520  1.911842
H    2.105227  0.251064  0.323778
H    1.929362  1.978674  0.745501
H    0.840136  1.253767  -0.442769
N    0.517536  -0.445479  2.199520
C    -0.352806  -0.866293  3.282681
C    0.485721  -1.793759  4.176512
O    1.201423  -2.652919  3.653721
H    1.242562  -1.105094  1.931117
H    -0.691372  0.041161  3.798141
C    -1.581915  -1.611183  2.714359
S    -2.877391  -2.046223  3.927036
H    -1.257692  -2.566467  2.280713
H    -2.024360  -1.004576  1.916442
H    -3.376999  -0.796559  4.068478
N    0.420979  -1.632456  5.521767
C    -0.352660  -0.663003  6.285494
H    0.976986  -2.310773  6.033584
H    -0.139099  0.366077  5.966719
H    -0.063541  -0.751761  7.337924
H    -1.432237  -0.849048  6.203832
23
Lattice="100 0 0 0 100 0 0 0 100" Properties=species:S:1:pos:R:3
C    0.690187  -0.084056  0.193596
C    0.412154  0.066524  1.675289
O    1.252095  0.555901  2.440255
H    -0.144528  -0.508786  -0.376794
H    1.570707  -0.726502  0.067302
H    0.942702  0.900694  -0.218231
N    -0.809730  -0.371551  2.093970
C    -1.304921  -0.386302  3.480128
C    -1.647558  1.022731  4.039127
O    -2.807710  1.295132  4.344105
H    -1.449473  -0.706356  1.384426
H    -2.284377  -0.878001  3.432854
C    -0.385756  -1.225116  4.388079
S    -0.901537  -1.274912  6.133362
H    0.625080  -0.801565  4.411585
H    -0.308975  -2.242568  3.982564
H    -2.144475  -1.770247  5.927431
N    -0.598181  1.868080  4.169806
C    -0.762944  3.214451  4.682115
H    0.293901  1.576185  3.760921
H    -1.546026  3.213742  5.448449
H    -1.058486  3.925609  3.894736
H    0.180846  3.550916  5.125922
23
Lattice="100 0 0 0 100 0 0 0 100" Properties=species:S:1:pos:R:3
C    -1.975097  -0.391923  -0.347467
C    -1.074902  0.163291  0.740436
O    -0.293710  1.090263  0.543133
H    -2.510686  0.438238  -0.822420
H    -2.700415  -1.132602  0.011531
H    -1.345432  -0.858406  -1.116152
N    -1.189649  -0.442459  1.965489
C    -0.305552  -0.111279  3.078415
C    -0.243113  -1.296539  4.062082
O    0.788574  -1.943682  4.214737
H    -1.811758  -1.234563  2.072567
H    0.714724  -0.013549  2.680475
C    -0.635823  1.252459  3.729469
S    -2.360108  1.511074  4.286529
H    -0.376944  2.051056  3.026180
H    -0.022764  1.383027  4.631132
H    -2.918582  1.505687  3.054066
N    -1.418401  -1.581221  4.696191
C    -1.505068  -2.635957  5.691883
H    -2.138020  -0.853365  4.681685
H    -0.870168  -3.471987  5.379893
H    -2.543677  -2.976330  5.772657
H    -1.160430  -2.301231  6.682487
23
Lattice="100 0 0 0 100 0 0 0 100" Properties=species:S:1:pos:R:3
C    -2.174760  1.059432  1.092656
C    -0.783530  1.052966  1.697290
O    -0.207178  2.081227  2.039734
H    -2.873855  0.440749  1.672522
H    -2.165666  0.673448  0.063299
H    -2.531722  2.092218  1.078971
N    -0.179186  -0.174843  1.862706
C    -0.700255  -1.491222  1.556715
C    -1.433339  -2.206011  2.723355
O    -1.908709  -3.326249  2.548374
H    0.754855  -0.134947  2.269359
H    -1.462182  -1.396045  0.768651
C    0.390345  -2.416306  0.993044
S    1.855288  -2.620216  2.075654
H    0.723027  -2.070483  0.008553
H    -0.039355  -3.418655  0.886201
H    2.573379  -1.585335  1.582359
N    -1.516594  -1.504136  3.879808
C    -2.156102  -2.026632  5.071323
H    -1.046868  -0.605784  3.912114
H    -2.611228  -2.988013  4.810475
H    -2.936708  -1.342358  5.429923
H    -1.425658  -2.185806  5.876912
23
Lattice="100 0 0 0 100 0 0 0 100" Properties=species:S:1:pos:R:3
C    -0.618509  0.558710  -0.316262
C    -0.626463  -0.015429  1.087634
O    -0.125369  -1.106355  1.356804
H    0.422112  0.665573  -0.646975
H    -1.122376  1.529321  -0.399455
H    -1.103897  -0.157261  -0.990802
N    -1.230906  0.763893  2.035077
C    -1.336372  0.353408  3.423089
C    -2.618722  0.998180  3.969804
O    -2.884276  2.169484  3.685227
H    -1.643126  1.664498  1.807261
H    -1.367379  -0.742777  3.442208
C    -0.093525  0.830892  4.209570
S    0.014326  0.290212  5.950516
H    -0.015167  1.923603  4.155418
H    0.792932  0.397394  3.729964
H    -0.944674  1.112241  6.436519
N    -3.420697  0.252822  4.773534
C    -3.305023  -1.163736  5.101367
H    -4.255905  0.746829  5.073828
H    -2.313850  -1.394177  5.510326
H    -3.499113  -1.807820  4.230860
H    -4.049019  -1.396506  5.870486
23
Lattice="100 0 0 0 100 0 0 0 100" Properties=species:S:1:pos:R:3
C    -2.483880  0.014710  -0.200712
C    -1.340878  0.233489  0.770814
O    -0.337441  0.884610  0.474350
H    -2.915034  0.989537  -0.461432
H    -3.277589  -0.631026  0.193571
H    -2.083470  -0.423952  -1.122669
N    -1.502911  -0.329990  2.002503
C    -0.478492  -0.264299  3.015286
C    -0.729203  -1.437176  3.987520
O    -1.773297  -2.087136  3.947599
H    -2.284750  -0.943516  2.223431
H    0.502085  -0.392543  2.525193
C    -0.421153  1.102948  3.729716
S    -1.929431  1.389759  4.736166
H    -0.333052  1.876697  2.959381
H    0.467004  1.149030  4.375008
H    -1.679972  2.696909  4.971111
N    0.274882  -1.676619  4.870020
C    0.175684  -2.667759  5.925977
H    1.092897  -1.079703  4.840624
H    -0.733809  -3.250552  5.749715
H    0.105769  -2.192936  6.915009
H    1.043040  -3.340480  5.910818
23
Lattice="100 0 0 0 100 0 0 0 100" Properties=species:S:1:pos:R:3
C    -0.279148  -1.378963  -0.073236
C    -0.084228  -0.753862  1.294744
O    1.024713  -0.431476  1.720559
H    -1.321881  -1.634993  -0.296892
H    0.335172  -2.285540  -0.135767
H    0.089649  -0.680978  -0.835223
N    -1.226324  -0.573190  2.024183
C    -1.207854  -0.002546  3.359072
C    -2.383672  -0.637664  4.118119
O    -3.480976  -0.735497  3.561399
H    -2.139646  -0.842837  1.669421
H    -0.230890  -0.238733  3.798986
C    -1.368019  1.532271  3.280713
S    -1.200921  2.428366  4.864268
H    -2.375757  1.772510  2.916893
H    -0.640374  1.927727  2.563358
H    0.145177  2.323779  4.955608
N    -2.175155  -1.083563  5.382024
C    -0.945782  -1.059330  6.162753
H    -3.012929  -1.454851  5.819538
H    -1.128380  -1.596144  7.099524
H    -0.638482  -0.032905  6.405067
H    -0.124294  -1.568580  5.640888
23
Lattice="100 0 0 0 100 0 0 0 100" Properties=species:S:1:pos:R:3
C    0.665868  -0.282926  0.530769
C    0.327747  0.233868  1.917943
O    1.024360  1.058094  2.501243
H    0.959591  0.563190  -0.100359
H    -0.153224  -0.830506  0.048377
H    1.534871  -0.950307  0.607873
N    -0.827274  -0.279915  2.467416
C    -1.207453  -0.118007  3.871284
C    -1.717508  1.295696  4.253894
O    -1.879723  1.585064  5.436888
H    -1.264221  -1.049140  1.973914
H    -2.077949  -0.776140  4.013826
C    -0.125647  -0.562967  4.868715
S    0.309484  -2.329470  4.749617
H    -0.520689  -0.418032  5.880191
H    0.775454  0.049799  4.768344
H    1.085697  -2.238225  3.645426
N    -2.031992  2.113167  3.217784
C    -2.481701  3.477378  3.412984
H    -1.772103  1.803195  2.289212
H    -3.358847  3.689575  2.787729
H    -1.688100  4.200386  3.173477
H    -2.753641  3.592223  4.467457
23
Lattice="100 0 0 0 100 0 0 0 100" Properties=species:S:1:pos:R:3
C    -2.347646  -0.380569  0.144234
C    -1.229858  -0.257450  1.160929
O    -0.047555  -0.196105  0.847157
H    -3.286528  -0.757373  0.569326
H    -2.022061  -1.038691  -0.667961
H    -2.537630  0.612516  -0.286098
N    -1.641187  -0.221725  2.479962
C    -0.738370  0.174568  3.552847
C    -0.168990  -0.996586  4.392220
O    0.491360  -0.769390  5.403546
H    -2.636787  -0.128719  2.655311
H    0.137354  0.634559  3.066077
C    -1.395508  1.178601  4.500807
S    -1.901075  2.671945  3.562327
H    -0.666620  1.438495  5.274011
H    -2.274013  0.728752  4.986213
H    -2.340344  3.368170  4.634516
N    -0.442316  -2.236775  3.915395
C    0.097495  -3.441768  4.512374
H    -0.960348  -2.289521  3.045504
H    0.614736  -3.152835  5.433582
H    0.816108  -3.932324  3.840494
H    -0.703218  -4.152775  4.757224
23
Lattice="100 0 0 0 100 0 0 0 100" Properties=species:S:1:pos:R:3
C    -1.786800  -0.424182  -0.289269
C    -1.032528  0.275508  0.825857
O    -0.408260  1.318256  0.649431
H    -1.058557  -0.803456  -1.018009
H    -2.416073  0.309426  -0.806120
H    -2.410102  -1.259621  0.052988
N    -1.090580  -0.338533  2.051130
C    -0.313029  0.136832  3.190978
C    -0.062809  -1.028647  4.168777
O    1.060221  -1.499005  4.324800
H    -1.577085  -1.222243  2.142198
H    0.682720  0.420506  2.821067
C    -0.901987  1.413816  3.834900
S    -2.660466  1.355706  4.341900
H    -0.770550  2.250911  3.140902
H    -0.348587  1.646712  4.754414
H    -3.171558  1.239829  3.094313
N    -1.177795  -1.508334  4.792827
C    -1.094066  -2.572996  5.778079
H    -2.012371  -0.916116  4.770338
H    -0.365386  -3.317886  5.440356
H    -2.076743  -3.046080  5.884087
H    -0.766609  -2.203403  6.762057
23
Lattice="100 0 0 0 100 0 0 0 100" Properties=species:S:1:pos:R:3
C    0.153842  -2.053722  0.655596
C    0.180873  -1.264893  1.950325
O    1.192528  -1.171212  2.640749
H    0.490721  -3.077407  0.858962
H    0.872995  -1.605989  -0.041796
H    -0.832383  -2.088093  0.176497
N    -1.005822  -0.667345  2.297311
C    -1.148082  0.174694  3.480438
C    -2.333536  -0.351905  4.314381
O    -3.443979  0.180620  4.254738
H    -1.808328  -0.770275  1.685992
H    -0.202609  0.074420  4.028613
C    -1.340816  1.644558  3.097413
S    -1.260735  2.791084  4.515059
H    -2.290414  1.790464  2.568928
H    -0.519011  1.942885  2.434585
H    -2.472779  2.462116  5.019034
N    -2.108250  -1.445944  5.093996
C    -0.925406  -2.289003  5.161196
H    -2.950276  -1.779275  5.555373
H    -0.848059  -2.720499  6.166138
H    -0.015877  -1.710835  4.970202
H    -0.959597  -3.109446  4.427271
23
Lattice="100 0 0 0 100 0 0 0 100" Properties=species:S:1:pos:R:3
C    1.029104  0.971394  0.742945
C    -0.271247  0.715772  1.479792
O    -1.347496  0.589553  0.895048
H    1.205473  0.146226  0.041686
H    1.897185  1.069935  1.405684
H    0.922305  1.887404  0.148889
N    -0.164480  0.617330  2.838827
C    -1.328087  0.495705  3.687919
C    -0.932166  1.091362  5.051865
O    0.245079  1.352422  5.304277
H    0.685451  0.879851  3.337701
H    -2.145024  1.082672  3.231929
C    -1.828580  -0.964714  3.770139
S    -0.740843  -2.121296  4.668158
H    -2.001565  -1.320702  2.748030
H    -2.787429  -1.020509  4.299737
H    0.339746  -1.952979  3.871231
N    -1.917430  1.319755  5.961679
C    -3.352617  1.145172  5.826419
H    -1.561854  1.652067  6.852898
H    -3.669512  1.306428  4.789502
H    -3.863383  1.893202  6.444334
H    -3.689628  0.146948  6.146312
23
Lattice="100 0 0 0 100 0 0 0 100" Properties=species:S:1:pos:R:3
C    0.996887  -1.332317  1.376756
C    0.583013  -0.549093  2.608095
O    1.259675  -0.512206  3.630566
H    0.659532  -2.371931  1.494406
H    2.089119  -1.338224  1.307924
H    0.570113  -0.937343  0.446021
N    -0.614201  0.128348  2.489561
C    -1.357165  0.653165  3.635879
C    -0.761817  1.934689  4.273992
O    -1.203910  2.344676  5.344985
H    -1.171562  -0.095852  1.673287
H    -2.327137  0.981208  3.230714
C    -1.630818  -0.394426  4.729205
S    -2.584769  -1.838726  4.151905
H    -2.134692  0.089346  5.570667
H    -0.681744  -0.804393  5.094006
H    -3.786033  -1.220386  4.065181
N    0.180075  2.577275  3.539634
C    0.863689  3.761914  4.019495
H    0.532660  2.096050  2.720841
H    0.913228  4.525280  3.232120
H    1.884575  3.528545  4.356382
H    0.296282  4.155398  4.869377
23
Lattice="100 0 0 0 100 0 0 0 100" Properties=species:S:1:pos:R:3
C    -0.155700  -0.543161  0.126505
C    -0.248869  -0.455140  1.637657
O    0.477880  -1.112205  2.382694
H    0.865421  -0.283907  -0.179050
H    -0.864171  0.109416  -0.397906
H    -0.333752  -1.582395  -0.176553
N    -1.199443  0.402850  2.116565
C    -1.426217  0.588577  3.538489
C    -2.917492  0.922927  3.700290
O    -3.440922  1.737962  2.935272
H    -1.797873  0.942646  1.497544
H    -1.135075  -0.344046  4.037617
C    -0.543498  1.740762  4.067868
S    -0.590197  2.009241  5.874249
H    -0.881899  2.687372  3.626251
H    0.491809  1.566024  3.754671
H    0.165738  0.937027  6.206340
N    -3.620738  0.299172  4.678282
C    -3.156005  -0.684361  5.646772
H    -4.585652  0.610017  4.738032
H    -4.027367  -1.061316  6.192494
H    -2.455032  -0.245065  6.369749
H    -2.675944  -1.540399  5.154167
23
Lattice="100 0 0 0 100 0 0 0 100" Properties=species:S:1:pos:R:3
C    -0.174350  -0.101918  -0.306105
C    -0.466562  0.307153  1.123724
O    -0.837735  1.443791  1.423198
H    0.094399  -1.159578  -0.413295
H    0.646815  0.517574  -0.688494
H    -1.057766  0.109312  -0.920591
N    -0.287064  -0.666844  2.061418
C    -0.481124  -0.411431  3.465736
C    0.397695  -1.402982  4.240169
O    0.799965  -2.438929  3.707912
H    0.052028  -1.596422  1.827828
H    -0.168943  0.628325  3.657155
C    -1.968521  -0.499690  3.896885
S    -2.809038  -2.082680  3.566512
H    -2.526600  0.237581  3.305836
H    -2.084440  -0.227186  4.953032
H    -2.047096  -2.856759  4.374591
N    0.685334  -1.118630  5.542072
C    0.345904  0.057765  6.324751
H    1.219120  -1.853021  5.997648
H    0.256047  0.940922  5.682624
H    1.149289  0.254406  7.044652
H    -0.595355  -0.063756  6.882744
23
Lattice="100 0 0 0 100 0 0 0 100" Properties=species:S:1:pos:R:3
C    -3.074180  -0.270088  1.554290
C    -2.026198  0.750890  1.941885
O    -1.564804  1.547903  1.113585
H    -3.552216  -0.758985  2.411573
H    -2.594373  -1.040749  0.935978
H    -3.838195  0.219250  0.940287
N    -1.633426  0.726455  3.245660
C    -0.485750  1.429202  3.829044
C    -0.646772  2.965290  4.009542
O    -0.358198  3.472060  5.094181
H    -2.040849  0.004105  3.825542
H    -0.414490  1.066312  4.860895
C    0.845308  1.121664  3.115062
S    1.301365  -0.646846  3.086652
H    1.646521  1.704316  3.584485
H    0.790291  1.412419  2.059259
H    1.611839  -0.752824  4.399930
N    -1.052503  3.647282  2.913123
C    -1.221094  5.086836  2.911531
H    -1.235297  3.099289  2.063499
H    -0.977002  5.461443  3.911164
H    -2.256897  5.361981  2.667529
H    -0.552079  5.560794  2.179306
23
Lattice="100 0 0 0 100 0 0 0 100" Properties=species:S:1:pos:R:3
C    1.372397  -0.418574  0.957914
C    0.134120  -0.375544  1.830839
O    -0.933336  -0.876320  1.484668
H    1.724811  -1.457067  0.905015
H    2.191718  0.211750  1.324816
H    1.099920  -0.110210  -0.057724
N    0.302687  0.232112  3.048743
C    -0.798374  0.432651  3.963794
C    -0.832651  1.921426  4.358006
O    0.207192  2.559500  4.516631
H    1.137428  0.779548  3.238103
H    -1.710047  0.141960  3.418697
C    -0.672985  -0.407844  5.249170
S    -0.827311  -2.192683  4.851755
H    -1.465764  -0.118613  5.951676
H    0.300986  -0.212202  5.715524
H    -0.525584  -2.626671  6.096921
N    -2.077948  2.434824  4.544603
C    -2.314802  3.803426  4.966636
H    -2.872082  1.843443  4.329557
H    -2.896391  3.834442  5.898002
H    -2.849803  4.370640  4.192606
H    -1.339181  4.270002  5.137050
23
Lattice="100 0 0 0 100 0 0 0 100" Properties=species:S:1:pos:R:3
C    1.330632  1.611488  1.185033
C    0.159424  0.869106  1.798522
O    -0.808633  0.508128  1.136599
H    2.172507  1.750677  1.873832
H    0.981828  2.595472  0.845432
H    1.673154  1.062582  0.300155
N    0.276989  0.615367  3.147937
C    -0.848107  0.130423  3.919410
C    -1.231435  1.210700  4.948287
O    -0.372990  1.950059  5.432134
H    0.951139  1.158620  3.683520
H    -1.654207  -0.064161  3.199744
C    -0.508694  -1.166545  4.682355
S    -0.249169  -2.622100  3.616603
H    -1.343183  -1.449036  5.338655
H    0.367592  -1.000620  5.323311
H    0.708473  -2.057885  2.844210
N    -2.537760  1.269312  5.325575
C    -3.657753  0.523198  4.768664
H    -2.729773  1.972327  6.032279
H    -3.590621  -0.553600  4.981771
H    -3.742039  0.660713  3.681956
H    -4.579373  0.895778  5.227015
23
Lattice="100 0 0 0 100 0 0 0 100" Properties=species:S:1:pos:R:3
C    2.276274  1.158574  2.003528
C    0.888072  0.554036  2.071471
O    0.419006  -0.128052  1.158123
H    3.007094  0.349443  1.881738
H    2.541120  1.749757  2.888287
H    2.339950  1.794469  1.111867
N    0.190163  0.812909  3.214248
C    -1.156086  0.336808  3.404581
C    -1.846718  1.292184  4.387578
O    -1.185892  2.023455  5.126854
H    0.553155  1.406424  3.955733
H    -1.654016  0.353085  2.421025
C    -1.212795  -1.134921  3.890731
S    -0.355712  -1.497172  5.457882
H    -0.693463  -1.747907  3.143128
H    -2.249414  -1.489812  3.939959
H    -1.131518  -0.731877  6.261093
N    -3.208890  1.276506  4.441696
C    -4.154030  0.532565  3.626176
H    -3.582491  1.893074  5.157181
H    -3.748271  0.352197  2.624395
H    -5.069613  1.124271  3.508958
H    -4.424927  -0.437019  4.071764
23
Lattice="100 0 0 0 100 0 0 0 100" Properties=species:S:1:pos:R:3
C    1.103398  0.324867  0.057386
C    0.101371  0.206735  1.189708
O    -0.937050  0.866546  1.223077
H    1.967415  -0.342524  0.161656
H    1.456453  1.362455  0.007484
H    0.592994  0.107256  -0.888759
N    0.433621  -0.681570  2.174611
C    -0.408176  -0.896450  3.337901
C    0.535755  -1.244854  4.499580
O    1.446325  -2.057515  4.315714
H    1.294892  -1.219888  2.143952
H    -0.974117  0.028906  3.502203
C    -1.396964  -2.051864  3.067807
S    -2.623535  -2.368091  4.384325
H    -0.836167  -2.990236  2.965315
H    -1.919135  -1.858424  2.124147
H    -3.407640  -1.296716  4.121944
N    0.346297  -0.634047  5.695946
C    -0.669913  0.340516  6.068092
H    0.988002  -0.953802  6.415139
H    -0.434790  0.709919  7.071787
H    -1.674579  -0.103950  6.086873
H    -0.670459  1.202730  5.388115
23
Lattice="100 0 0 0 100 0 0 0 100" Properties=species:S:1:pos:R:3
C    -2.915913  -0.063148  1.108653
C    -1.839609  0.856626  1.653280
O    -1.106352  1.522293  0.929586
H    -3.732704  -0.246492  1.818237
H    -2.455498  -1.029313  0.858023
H    -3.318983  0.366437  0.186182
N    -1.751510  0.895873  3.030597
C    -0.596686  1.440924  3.745126
C    -0.493306  2.988075  3.738814
O    0.535040  3.533432  4.133055
H    -2.282571  0.191589  3.529796
H    -0.760971  1.186864  4.804006
C    0.746158  0.826521  3.313476
S    0.846382  -0.980153  3.548569
H    1.558139  1.330209  3.845391
H    0.896878  0.985244  2.239232
H    0.975292  -0.965555  4.896171
N    -1.614920  3.652128  3.363650
C    -1.663518  5.097190  3.261582
H    -2.366443  3.099297  2.968684
H    -2.584992  5.485626  3.714440
H    -1.612203  5.428625  2.213850
H    -0.798709  5.500709  3.798601
23
Lattice="100 0 0 0 100 0 0 0 100" Properties=species:S:1:pos:R:3
C    1.461722  -1.666584  1.957833
C    0.491624  -1.093063  2.968573
O    0.769508  -1.031921  4.168709
H    2.195859  -0.887886  1.707513
H    0.979295  -1.998239  1.030185
H    1.999484  -2.504675  2.412062
N    -0.694307  -0.647861  2.452198
C    -1.608066  0.262821  3.154869
C    -0.839879  1.550080  3.579154
O    -0.181371  2.148560  2.729701
H    -0.741389  -0.607675  1.441158
H    -2.272651  0.637524  2.360237
C    -2.560781  -0.443084  4.138623
S    -1.959155  -0.909394  5.812833
H    -2.937088  -1.345351  3.640101
H    -3.421718  0.213474  4.321938
H    -0.676707  -1.152721  5.399289
N    -1.014370  1.975597  4.850638
C    -0.323584  3.153455  5.345008
H    -1.359002  1.284373  5.526242
H    -0.807140  3.491131  6.268245
H    -0.376279  3.949515  4.594089
H    0.738994  2.949925  5.548803
23
Lattice="100 0 0 0 100 0 0 0 100" Properties=species:S:1:pos:R:3
C    1.041154  1.685029  1.219934
C    -0.189484  1.186921  1.951087
O    -1.319890  1.295776  1.480602
H    0.967069  2.774418  1.108839
H    1.049211  1.253318  0.212020
H    1.984185  1.440816  1.723753
N    0.052394  0.590275  3.164997
C    -1.034721  0.192211  4.046487
C    -1.256016  1.302693  5.094867
O    -0.377275  1.557616  5.921165
H    0.960926  0.728840  3.597417
H    -1.907563  0.053899  3.400033
C    -0.717786  -1.120057  4.773092
S    -0.608247  -2.572835  3.675743
H    -1.534638  -1.356097  5.468222
H    0.193935  -1.013613  5.374323
H    0.338331  -2.061779  2.854490
N    -2.437621  1.974013  5.058215
C    -3.528839  1.837999  4.099045
H    -2.520743  2.681543  5.782394
H    -3.145105  1.755814  3.074233
H    -4.149017  2.739146  4.156218
H    -4.170261  0.971055  4.318824
23
Lattice="100 0 0 0 100 0 0 0 100" Properties=species:S:1:pos:R:3
C    0.017285  1.375808  0.993345
C    -1.039608  0.715727  1.856260
O    -2.201249  0.571914  1.475607
H    0.084272  0.832804  0.042707
H    1.009197  1.410078  1.460082
H    -0.303846  2.399177  0.761636
N    -0.617299  0.323869  3.099087
C    -1.444853  -0.458611  3.999825
C    -1.586649  0.217707  5.383450
O    -1.183368  -0.338880  6.405054
H    0.374988  0.341770  3.322172
H    -2.435049  -0.512319  3.518055
C    -0.911153  -1.886950  4.161747
S    0.854376  -1.957836  4.670489
H    -1.019585  -2.427741  3.216197
H    -1.483715  -2.407581  4.935818
H    1.333177  -2.382630  3.478610
N    -2.183208  1.441813  5.429145
C    -2.724524  2.245913  4.345745
H    -2.195537  1.836090  6.365147
H    -1.981697  2.951420  3.941851
H    -3.581661  2.818625  4.720205
H    -3.074293  1.616833  3.519764
23
Lattice="100 0 0 0 100 0 0 0 100" Properties=species:S:1:pos:R:3
C    1.770424  -1.037137  1.402475
C    0.825796  -0.534011  2.475431
O    1.180278  -0.481651  3.660608
H    2.100128  -2.047004  1.675558
H    2.660612  -0.395666  1.391347
H    1.335648  -1.063234  0.396212
N    -0.401249  -0.141952  2.036825
C    -1.554920  0.373388  2.797023
C    -1.393604  1.741283  3.505722
O    -2.369971  2.488857  3.554087
H    -0.544401  -0.187635  1.035699
H    -2.299894  0.592419  2.020483
C    -2.224355  -0.674971  3.719625
S    -1.645103  -0.845085  5.443289
H    -2.202051  -1.650420  3.216527
H    -3.276024  -0.384193  3.835814
H    -0.348859  -1.099987  5.144723
N    -0.180742  2.020495  4.035261
C    0.029149  3.212785  4.835733
H    0.481428  1.243740  4.112871
H    -0.549674  4.039259  4.409841
H    1.094061  3.471409  4.830211
H    -0.299678  3.067310  5.876632
23
Lattice="100 0 0 0 100 0 0 0 100" Properties=species:S:1:pos:R:3
C    0.703284  0.390386  0.563477
C    0.180329  -0.238315  1.840321
O    0.616522  -1.303195  2.278273
H    1.781059  0.564827  0.670987
H    0.210947  1.335737  0.305846
H    0.568582  -0.322578  -0.259390
N    -0.799178  0.466960  2.482263
C    -1.488579  -0.067169  3.635455
C    -2.887027  0.578538  3.639891
O    -3.142227  1.526161  2.894971
H    -1.278680  1.252352  2.042254
H    -1.568295  -1.161245  3.506833
C    -0.691645  0.165222  4.939581
S    -0.608801  1.892930  5.518982
H    0.317661  -0.236727  4.794505
H    -1.141664  -0.383540  5.775816
H    -0.018276  2.391591  4.408106
N    -3.825195  0.070339  4.483385
C    -3.734602  -1.067109  5.381282
H    -4.694745  0.594543  4.467926
H    -3.054427  -1.827626  4.980459
H    -4.724489  -1.529634  5.472781
H    -3.392559  -0.784448  6.388994
23
Lattice="100 0 0 0 100 0 0 0 100" Properties=species:S:1:pos:R:3
C    2.101961  1.329586  2.312099
C    0.762213  0.621976  2.373231
O    0.250912  0.098534  1.388228
H    2.468317  1.664124  3.290141
H    2.008752  2.198865  1.648463
H    2.838566  0.652986  1.862701
N    0.178742  0.592574  3.621094
C    -1.190022  0.155785  3.798908
C    -2.015585  1.350037  4.313566
O    -1.498431  2.208694  5.029815
H    0.503192  1.255634  4.322132
H    -1.532115  -0.195149  2.816278
C    -1.300968  -0.989200  4.826926
S    -0.559842  -2.563714  4.284759
H    -2.356524  -1.229528  5.013849
H    -0.865148  -0.671179  5.783590
H    0.665597  -2.054373  4.018879
N    -3.335669  1.378135  3.983464
C    -4.044407  0.485440  3.076880
H    -3.840490  2.165341  4.378468
H    -3.577202  0.454837  2.082989
H    -5.066051  0.859770  2.956648
H    -4.108796  -0.541172  3.465894
23
Lattice="100 0 0 0 100 0 0 0 100" Properties=species:S:1:pos:R:3
C    1.181189  -1.179685  1.341264
C    0.647418  -0.356237  2.493659
O    1.358093  -0.072173  3.467508
H    0.539669  -1.161173  0.452065
H    1.281771  -2.220718  1.676907
H    2.181011  -0.817758  1.077949
N    -0.651119  0.039110  2.383368
C    -1.479830  0.631434  3.438543
C    -1.165229  2.110179  3.802481
O    -2.091787  2.918521  3.869992
H    -1.153625  -0.286154  1.567433
H    -2.490355  0.690838  3.018038
C    -1.538682  -0.221977  4.720933
S    -2.169707  -1.918620  4.478016
H    -2.149007  0.297762  5.468703
H    -0.533916  -0.356029  5.138898
H    -3.461067  -1.578781  4.255912
N    0.131721  2.385562  4.074559
C    0.580956  3.708476  4.460236
H    0.798986  1.607558  4.004041
H    -0.282594  4.381678  4.444506
H    1.342959  4.083397  3.762741
H    1.008145  3.700789  5.473247
23
Lattice="100 0 0 0 100 0 0 0 100" Properties=species:S:1:pos:R:3
C    0.542748  0.949865  0.420224
C    -0.038063  0.692059  1.795472
O    -0.512584  1.592462  2.487661
H    1.254347  1.781021  0.486365
H    -0.270070  1.263396  -0.247569
H    1.040899  0.076200  -0.017271
N    -0.018944  -0.615647  2.199699
C    -0.456743  -1.007023  3.516440
C    0.613502  -1.935522  4.117560
O    1.269230  -2.685294  3.393134
H    0.512730  -1.311721  1.684711
H    -0.565532  -0.077502  4.093160
C    -1.805980  -1.764359  3.524917
S    -3.178914  -0.918411  2.672984
H    -2.092502  -1.996946  4.559531
H    -1.695344  -2.719092  2.992127
H    -3.018330  0.285925  3.269474
N    0.761917  -1.924012  5.470657
C    0.133373  -1.026915  6.429868
H    1.457079  -2.581417  5.810165
H    0.341119  0.028412  6.204466
H    0.542816  -1.244916  7.421463
H    -0.955749  -1.168560  6.481765
23
Lattice="100 0 0 0 100 0 0 0 100" Properties=species:S:1:pos:R:3
C    -4.105187  0.460566  2.213975
C    -2.731511  0.084643  2.736637
O    -2.394814  -1.081480  2.927656
H    -4.269670  -0.051014  1.257909
H    -4.246340  1.538993  2.070874
H    -4.861177  0.090899  2.917952
N    -1.884927  1.136416  2.975707
C    -0.573189  0.949363  3.585341
C    -0.046363  2.264851  4.177909
O    0.438823  2.312252  5.303176
H    -2.240620  2.081505  2.899003
H    -0.675802  0.261232  4.437719
C    0.436138  0.279208  2.623738
S    0.783624  1.164747  1.057859
H    0.014795  -0.686652  2.322154
H    1.379121  0.087532  3.148137
H    1.825092  1.901541  1.507602
N    -0.176892  3.357551  3.361357
C    0.369737  4.648082  3.749063
H    -0.275119  3.160635  2.364357
H    0.185581  4.802518  4.817178
H    -0.125003  5.440297  3.176112
H    1.456702  4.708314  3.582588
23
Lattice="100 0 0 0 100 0 0 0 100" Properties=species:S:1:pos:R:3
C    0.863784  1.931480  1.481330
C    -0.272430  1.134036  2.086240
O    -1.187487  0.670805  1.408170
H    1.443429  2.498332  2.220377
H    0.459371  2.617125  0.729013
H    1.539683  1.233635  0.968798
N    -0.208299  0.966810  3.447785
C    -1.095457  0.057559  4.153330
C    -1.753953  0.802860  5.337292
O    -1.368685  0.633064  6.494241
H    0.621399  1.287721  3.934930
H    -1.854537  -0.227808  3.411308
C    -0.395912  -1.207905  4.669671
S    0.630822  -2.079180  3.441217
H    -1.146474  -1.889104  5.088787
H    0.287649  -0.953983  5.490174
H    -0.332743  -2.253023  2.506267
N    -2.772664  1.660855  5.042190
C    -3.228706  2.123460  3.740805
H    -3.102798  2.166120  5.860177
H    -4.297182  2.363470  3.798610
H    -3.094485  1.352451  2.975229
H    -2.683324  3.020221  3.407058
23
Lattice="100 0 0 0 100 0 0 0 100" Properties=species:S:1:pos:R:3
C    0.791640  1.454951  1.349393
C    -0.354080  0.907630  2.175393
O    -1.508712  0.865455  1.748067
H    0.939702  0.797735  0.482857
H    1.736907  1.530027  1.900563
H    0.514008  2.444919  0.969074
N    -0.014018  0.455930  3.420348
C    -0.975449  -0.158264  4.316732
C    -1.218590  0.796205  5.508444
O    -0.383205  0.889582  6.409455
H    0.944539  0.543340  3.738290
H    -1.884130  -0.294037  3.718103
C    -0.505304  -1.514097  4.860127
S    -0.014581  -2.728872  3.593394
H    -1.285408  -1.936808  5.506067
H    0.383865  -1.374255  5.489543
H    -1.207844  -2.798874  2.958395
N    -2.357945  1.538875  5.498566
C    -3.428883  1.563817  4.509029
H    -2.446362  2.142021  6.311456
H    -3.033216  1.441808  3.493420
H    -3.924673  2.540037  4.558978
H    -4.186260  0.786877  4.697307
23
Lattice="100 0 0 0 100 0 0 0 100" Properties=species:S:1:pos:R:3
C    0.784521  -0.139067  0.266682
C    0.430470  -0.078283  1.738700
O    1.302767  0.060221  2.604436
H    1.493150  -0.961992  0.111959
H    1.298049  0.790286  -0.009383
H    -0.077962  -0.281887  -0.395196
N    -0.897873  -0.182885  2.028781
C    -1.508941  -0.191431  3.366243
C    -1.492111  1.192273  4.077220
O    -2.555009  1.734972  4.375601
H    -1.538928  -0.238566  1.247336
H    -2.577684  -0.373596  3.197718
C    -0.954658  -1.337752  4.228591
S    -1.935757  -1.451757  5.776306
H    0.098877  -1.168497  4.471005
H    -1.046191  -2.274168  3.663594
H    -1.185423  -2.435533  6.321234
N    -0.261056  1.693084  4.340335
C    -0.069233  2.965049  5.007902
H    0.541924  1.185811  3.956529
H    0.285887  3.739534  4.311459
H    0.660740  2.863305  5.821723
H    -1.031558  3.281879  5.423225
23
Lattice="100 0 0 0 100 0 0 0 100" Properties=species:S:1:pos:R:3
C    -0.567143  -0.145407  -0.162120
C    -0.208351  -0.221961  1.307781
O    0.950240  -0.283646  1.705473
H    -1.566529  -0.539826  -0.385348
H    0.182353  -0.691151  -0.743456
H    -0.534958  0.910340  -0.466635
N    -1.286124  -0.226856  2.170079
C    -1.113857  0.083920  3.584461
C    -0.637728  1.566653  3.738536
O    -0.789274  2.362106  2.815310
H    -2.169050  0.067221  1.767343
H    -2.125204  0.048317  4.021405
C    -0.267001  -1.012002  4.269134
S    -0.385813  -1.116398  6.093030
H    0.798138  -0.861324  4.061683
H    -0.547679  -1.982356  3.844183
H    -1.726372  -1.293734  6.173785
N    -0.123308  1.894593  4.949971
C    0.306871  3.241347  5.274806
H    -0.105720  1.173242  5.672682
H    1.331731  3.235354  5.669147
H    -0.355813  3.707001  6.019197
H    0.278595  3.836566  4.356555
23
Lattice="100 0 0 0 100 0 0 0 100" Properties=species:S:1:pos:R:3
C    -0.464620  -0.032328  -0.096750
C    -0.152095  -0.135057  1.382080
O    0.993779  -0.186045  1.816456
H    -0.455929  1.031243  -0.374602
H    -1.443514  -0.451304  -0.362218
H    0.319959  -0.540449  -0.665636
N    -1.256998  -0.176015  2.208395
C    -1.135479  0.107360  3.633792
C    -0.677460  1.589554  3.832555
O    -0.810812  2.410096  2.928047
H    -2.132027  0.109684  1.783123
H    -2.160497  0.054113  4.035696
C    -0.301704  -0.994089  4.324922
S    -0.462331  -1.119703  6.144030
H    0.767372  -0.836576  4.144319
H    -0.568939  -1.960353  3.882155
H    -1.804177  -1.299025  6.192153
N    -0.195460  1.905083  5.057683
C    0.206064  3.261312  5.387063
H    -0.186147  1.182639  5.778453
H    -0.643702  3.956880  5.332249
H    0.976413  3.617419  4.690724
H    0.611304  3.269563  6.404313
23
Lattice="100 0 0 0 100 0 0 0 100" Properties=species:S:1:pos:R:3
C    0.134632  -0.407660  -0.190603
C    -0.029021  -0.475978  1.315538
O    0.743994  -1.108454  2.034926
H    0.110389  -1.427961  -0.592996
H    1.122822  0.010358  -0.419010
H    -0.633940  0.193670  -0.691130
N    -1.097333  0.211588  1.820461
C    -1.403211  0.228396  3.239568
C    -2.929558  0.367787  3.352532
O    -3.517232  1.182637  2.635362
H    -1.734730  0.730704  1.222992
H    -1.021675  -0.708321  3.664684
C    -0.689880  1.418019  3.920433
S    -0.829951  1.489356  5.740759
H    -1.128227  2.357661  3.559061
H    0.369159  1.402814  3.640017
H    0.044113  0.489044  5.998759
N    -3.590447  -0.421735  4.235628
C    -3.049678  -1.432420  5.134244
H    -4.587901  -0.234557  4.271300
H    -2.455078  -2.179147  4.591269
H    -3.890414  -1.954318  5.603134
H    -2.431837  -0.985485  5.925072
23
Lattice="100 0 0 0 100 0 0 0 100" Properties=species:S:1:pos:R:3
C    -3.185856  -0.083745  1.514779
C    -2.022502  0.840015  1.820049
O    -1.379533  1.412003  0.947630
H    -3.906289  -0.165772  2.338717
H    -2.786966  -1.086618  1.306521
H    -3.696075  0.270514  0.613723
N    -1.739068  0.993022  3.163766
C    -0.487146  1.566268  3.665407
C    -0.361359  3.103349  3.500036
O    0.724912  3.652497  3.664033
H    -2.251130  0.400737  3.807449
H    -0.508131  1.402507  4.754795
C    0.771791  0.886627  3.114834
S    0.707578  -0.899836  3.531206
H    1.639739  1.353593  3.588629
H    0.829932  1.018826  2.029586
H    1.998845  -1.165921  3.236550
N    -1.523182  3.761294  3.260060
C    -1.571303  5.192674  3.037027
H    -2.334300  3.195733  3.039094
H    -1.682442  5.430734  1.968721
H    -0.628198  5.619882  3.393548
H    -2.405317  5.641617  3.591839
23
Lattice="100 0 0 0 100 0 0 0 100" Properties=species:S:1:pos:R:3
C    -0.146989  0.564810  0.155952
C    -0.511320  0.482452  1.623933
O    -0.951640  1.450168  2.246003
H    -1.069330  0.703328  -0.423146
H    0.373141  -0.324727  -0.219796
H    0.480696  1.448513  -0.005580
N    -0.330035  -0.742972  2.203175
C    -0.698648  -1.016366  3.579503
C    0.591262  -1.243874  4.400084
O    1.204642  -2.308821  4.310804
H    0.066440  -1.499586  1.657332
H    -1.238072  -0.123428  3.917222
C    -1.599671  -2.249885  3.723468
S    -3.110983  -2.224612  2.705493
H    -1.859001  -2.389853  4.780665
H    -1.052457  -3.149520  3.411072
H    -3.655701  -1.108787  3.244059
N    1.027224  -0.220892  5.183353
C    0.436097  1.097249  5.382928
H    1.879539  -0.442692  5.690019
H    -0.331257  1.092965  6.172746
H    -0.006098  1.478419  4.454462
H    1.229160  1.791112  5.684249
23
Lattice="100 0 0 0 100 0 0 0 100" Properties=species:S:1:pos:R:3
C    -2.482001  1.068354  0.902741
C    -1.193655  1.081677  1.699817
O    -0.737991  2.100645  2.208765
H    -3.234424  0.420029  1.372195
H    -2.320155  0.701988  -0.121095
H    -2.858561  2.093311  0.858144
N    -0.508313  -0.113193  1.822653
C    -0.986415  -1.447457  1.497819
C    -1.817689  -2.072376  2.650521
O    -3.042642  -2.138072  2.554821
H    0.273928  -0.046719  2.471232
H    -1.717628  -1.352390  0.685098
C    0.145910  -2.330512  0.942861
S    1.650053  -2.524778  1.976921
H    0.460155  -1.950328  -0.036325
H    -0.223489  -3.354610  0.801453
H    2.177888  -1.302669  1.733207
N    -1.114105  -2.479244  3.740225
C    -1.747737  -3.021198  4.928003
H    -0.097313  -2.418660  3.699916
H    -1.509431  -2.413969  5.812155
H    -1.427031  -4.056097  5.111878
H    -2.830351  -3.007732  4.765995
23
Lattice="100 0 0 0 100 0 0 0 100" Properties=species:S:1:pos:R:3
C    -2.096301  1.127420  1.242966
C    -0.651482  1.027618  1.694307
O    0.012687  2.011376  2.007160
H    -2.395294  2.177089  1.298442
H    -2.762969  0.525675  1.876416
H    -2.217795  0.777726  0.207819
N    -0.100403  -0.234692  1.752092
C    -0.726041  -1.510051  1.468852
C    -1.390597  -2.212538  2.682752
O    -1.961331  -3.289954  2.524578
H    0.870607  -0.258159  2.061642
H    -1.549194  -1.351153  0.756167
C    0.251571  -2.481866  0.788747
S    1.786596  -2.810658  1.735616
H    0.521448  -2.125711  -0.211203
H    -0.249205  -3.451728  0.692297
H    2.527973  -1.811611  1.204415
N    -1.305078  -1.549874  3.861904
C    -1.854119  -2.072368  5.097720
H    -0.769469  -0.688649  3.872448
H    -2.407118  -2.986306  4.856111
H    -2.537086  -1.347710  5.560827
H    -1.057400  -2.317876  5.813926
23
Lattice="100 0 0 0 100 0 0 0 100" Properties=species:S:1:pos:R:3
C    1.150938  1.200020  1.013639
C    -0.064302  0.897958  1.867482
O    -1.211142  1.056695  1.454603
H    2.104101  0.958382  1.499316
H    1.141583  2.265784  0.752743
H    1.071470  0.633547  0.077931
N    0.209369  0.414049  3.124091
C    -0.845186  0.205463  4.104276
C    -0.900747  1.429215  5.042201
O    0.053725  1.689334  5.777820
H    1.152882  0.516901  3.485711
H    -1.767918  0.084329  3.527436
C    -0.593221  -1.052999  4.942827
S    -0.679919  -2.608063  3.993851
H    -1.379625  -1.145652  5.703868
H    0.362091  -0.972416  5.476695
H    0.251184  -2.266198  3.073056
N    -2.026255  2.191185  5.012298
C    -3.192250  2.051059  4.146261
H    -2.001391  2.972290  5.661256
H    -2.892659  1.843618  3.111095
H    -3.741432  2.998762  4.155686
H    -3.875298  1.260738  4.492860
23
Lattice="100 0 0 0 100 0 0 0 100" Properties=species:S:1:pos:R:3
C    2.111186  1.548456  1.980627
C    0.738102  0.908115  2.030342
O    0.183741  0.455091  1.026917
H    2.098848  2.350914  1.233216
H    2.837340  0.797718  1.643937
H    2.440834  1.954805  2.944265
N    0.160436  0.855829  3.264702
C    -1.166778  0.324118  3.462035
C    -1.724141  0.983347  4.738629
O    -0.968229  1.548768  5.530632
H    0.573549  1.298311  4.082944
H    -1.773638  0.601878  2.584319
C    -1.185823  -1.219402  3.521854
S    -0.394284  -1.840463  5.059336
H    -0.637234  -1.585864  2.647472
H    -2.217012  -1.587548  3.466961
H    -0.356872  -3.132770  4.665381
N    -3.064381  0.916637  4.962710
C    -4.100173  0.293072  4.158240
H    -3.332870  1.305867  5.861653
H    -5.045465  0.824007  4.320876
H    -4.250950  -0.767452  4.413123
H    -3.862186  0.366565  3.090830
23
Lattice="100 0 0 0 100 0 0 0 100" Properties=species:S:1:pos:R:3
C    0.439788  -0.633094  0.399134
C    0.225281  -0.569955  1.897672
O    1.057957  -0.996010  2.697797
H    1.375154  -0.113066  0.158965
H    -0.375736  -0.188060  -0.183469
H    0.561865  -1.682590  0.103757
N    -0.949238  0.010547  2.296639
C    -1.330094  0.108491  3.697316
C    -2.284999  -1.056085  4.052062
O    -3.427272  -1.082021  3.590906
H    -1.654370  0.227763  1.600646
H    -0.393358  0.052373  4.263598
C    -2.042979  1.427463  3.996666
S    -0.979353  2.830299  3.477120
H    -2.232282  1.490865  5.075289
H    -3.006533  1.456725  3.473069
H    -1.709491  3.784001  4.097892
N    -1.806941  -2.036496  4.862763
C    -0.479089  -2.168898  5.452784
H    -2.490646  -2.762805  5.055315
H    -0.365216  -1.556952  6.360829
H    0.299888  -1.899482  4.728442
H    -0.331335  -3.218013  5.731809
23
Lattice="100 0 0 0 100 0 0 0 100" Properties=species:S:1:pos:R:3
C    -2.249857  0.714827  0.370363
C    -1.077343  1.003501  1.285298
O    -0.804747  2.132776  1.679463
H    -2.977900  0.049657  0.854478
H    -1.926028  0.230579  -0.561990
H    -2.728320  1.667234  0.128856
N    -0.281190  -0.064438  1.657131
C    -0.562530  -1.481462  1.491226
C    -1.446043  -2.042331  2.637915
O    -2.638772  -2.267274  2.436006
H    0.403477  0.191249  2.366249
H    -1.200646  -1.594379  0.605647
C    0.719989  -2.277789  1.189069
S    2.109306  -2.128647  2.379725
H    1.097908  -1.999983  0.198062
H    0.489596  -3.351048  1.170521
H    2.511005  -0.889931  2.011345
N    -0.829650  -2.211365  3.837757
C    -1.532216  -2.658359  5.026352
H    0.172491  -2.031171  3.887567
H    -2.584841  -2.798992  4.760370
H    -1.461633  -1.911191  5.828884
H    -1.126057  -3.611462  5.392705
23
Lattice="100 0 0 0 100 0 0 0 100" Properties=species:S:1:pos:R:3
C    -0.437266  -0.092751  -0.104529
C    -0.177899  -0.221870  1.382371
O    0.950858  -0.311903  1.855016
H    -0.374354  0.971634  -0.371914
H    -1.423618  -0.467495  -0.405651
H    0.343513  -0.628710  -0.652822
N    -1.308183  -0.239742  2.171836
C    -1.217572  0.006423  3.605028
C    -0.741235  1.474680  3.857442
O    -0.882879  2.327164  2.985084
H    -2.161403  0.083149  1.729321
H    -2.254676  -0.039056  3.978220
C    -0.409620  -1.106832  4.303203
S    -0.964388  -1.298766  6.051687
H    0.660887  -0.888092  4.273890
H    -0.590012  -2.049329  3.775783
H    0.126995  -1.968309  6.484940
N    -0.236429  1.722899  5.092228
C    0.185820  3.046319  5.509582
H    -0.220817  0.958280  5.768170
H    -0.042015  3.744806  4.697885
H    1.266573  3.074846  5.708520
H    -0.349280  3.359655  6.416707
23
Lattice="100 0 0 0 100 0 0 0 100" Properties=species:S:1:pos:R:3
C    -4.258360  -0.216513  3.307934
C    -2.745451  -0.129810  3.247516
O    -2.020529  -1.109756  3.421177
H    -4.761754  0.742391  3.135558
H    -4.548156  -0.602920  4.292933
H    -4.600492  -0.941484  2.558994
N    -2.239487  1.110768  2.981800
C    -0.818376  1.378976  2.960222
C    -0.653683  2.885329  3.226804
O    -1.574758  3.675080  3.005069
H    -2.829714  1.936348  2.895577
H    -0.332243  0.786544  3.750199
C    -0.217621  0.940938  1.599865
S    1.606281  0.961134  1.481606
H    -0.649845  1.527592  0.780456
H    -0.491257  -0.110582  1.450641
H    1.743824  2.269517  1.167618
N    0.559715  3.251237  3.710209
C    0.935727  4.635790  3.928872
H    1.272896  2.529571  3.768202
H    1.650484  4.986612  3.169729
H    1.385331  4.759508  4.922271
H    0.028468  5.244730  3.864749
23
Lattice="100 0 0 0 100 0 0 0 100" Properties=species:S:1:pos:R:3
C    -2.420081  0.646523  0.420382
C    -1.224981  0.966146  1.295075
O    -0.936661  2.109602  1.632960
H    -2.122834  0.113802  -0.494170
H    -2.894014  1.591508  0.143383
H    -3.143975  0.014952  0.953388
N    -0.427505  -0.090277  1.696013
C    -0.724341  -1.511052  1.601242
C    -1.548816  -2.014340  2.815328
O    -2.758180  -2.211889  2.700789
H    0.270237  0.191371  2.382102
H    -1.410073  -1.652059  0.756328
C    0.534240  -2.329802  1.261003
S    1.981981  -2.162260  2.376386
H    0.864788  -2.085526  0.244482
H    0.293595  -3.400801  1.286346
H    2.356892  -0.924875  1.976322
N    -0.874709  -2.161561  3.984165
C    -1.543493  -2.564402  5.209364
H    0.136678  -2.036146  3.978996
H    -2.478963  -2.003919  5.324249
H    -0.886861  -2.351716  6.059574
H    -1.790923  -3.636280  5.207292
23
Lattice="100 0 0 0 100 0 0 0 100" Properties=species:S:1:pos:R:3
C    0.236085  -1.246576  0.276058
C    0.131772  -0.825034  1.728037
O    1.104447  -0.803486  2.478979
H    -0.736207  -1.378074  -0.214299
H    0.804906  -2.181504  0.219011
H    0.803374  -0.480613  -0.268976
N    -1.119675  -0.433185  2.130743
C    -1.404863  -0.108031  3.509146
C    -2.634159  -0.923371  3.950144
O    -3.502043  -1.241944  3.136669
H    -1.932625  -0.651698  1.560409
H    -0.508089  -0.381235  4.084941
C    -1.716653  1.387737  3.718764
S    -0.198779  2.385300  3.462735
H    -2.093916  1.552443  4.736611
H    -2.492143  1.693768  3.005044
H    -0.815036  3.585243  3.567293
N    -2.728739  -1.233509  5.272001
C    -1.739429  -0.998337  6.314705
H    -3.571715  -1.745000  5.513141
H    -2.108960  -1.443970  7.243774
H    -1.574481  0.072769  6.500290
H    -0.773073  -1.464691  6.077778
23
Lattice="100 0 0 0 100 0 0 0 100" Properties=species:S:1:pos:R:3
C    -0.017477  0.686080  0.328318
C    -0.478760  -0.035689  1.578388
O    -0.292090  -1.238149  1.751459
H    1.079892  0.723409  0.332910
H    -0.402828  1.709559  0.244716
H    -0.324177  0.105570  -0.549096
N    -1.083864  0.759080  2.518761
C    -1.683836  0.198301  3.707282
C    -3.112021  0.761935  3.828171
O    -3.397777  1.852318  3.331129
H    -1.418462  1.686175  2.266833
H    -1.685657  -0.893204  3.567843
C    -0.908582  0.550134  4.993013
S    0.715437  -0.303346  5.001792
H    -1.483618  0.240461  5.875149
H    -0.760776  1.636936  5.033687
H    1.157649  0.281111  6.139246
N    -4.025865  0.027440  4.520530
C    -3.848075  -1.253678  5.183949
H    -4.923620  0.493087  4.617212
H    -3.498490  -1.146262  6.222771
H    -3.129816  -1.878465  4.641886
H    -4.806187  -1.785803  5.196054
23
Lattice="100 0 0 0 100 0 0 0 100" Properties=species:S:1:pos:R:3
C    1.211991  1.297261  1.085767
C    -0.001557  0.757875  1.815888
O    -1.018194  0.397916  1.226485
H    1.656853  0.481901  0.500406
H    1.978729  1.710331  1.752484
H    0.885763  2.069765  0.379983
N    0.132400  0.667557  3.178102
C    -0.972883  0.279962  4.023969
C    -1.130045  1.344650  5.125338
O    -0.151842  1.965542  5.542535
H    0.891037  1.152250  3.650628
H    -1.858822  0.232214  3.373640
C    -0.756419  -1.087158  4.703663
S    -0.796422  -2.425259  3.449409
H    -1.543670  -1.261725  5.448915
H    0.214372  -1.081895  5.215522
H    -0.450666  -3.413655  4.306051
N    -2.379063  1.530993  5.632772
C    -3.625958  0.938715  5.168313
H    -2.420540  2.224327  6.373065
H    -3.822502  1.167611  4.111590
H    -4.445241  1.357516  5.761368
H    -3.643320  -0.152696  5.299109
23
Lattice="100 0 0 0 100 0 0 0 100" Properties=species:S:1:pos:R:3
C    0.378353  1.175257  0.959204
C    -0.659608  0.657689  1.933969
O    -1.779035  0.298682  1.575238
H    1.234641  1.660333  1.443894
H    -0.099645  1.881595  0.271588
H    0.745991  0.328979  0.363708
N    -0.257223  0.614068  3.245435
C    -1.058590  0.007810  4.299463
C    -1.324498  1.053068  5.408303
O    -0.667330  1.054235  6.449908
H    0.696391  0.874138  3.472293
H    -1.997608  -0.291483  3.812396
C    -0.388287  -1.220532  4.919606
S    -0.168827  -2.516127  3.638961
H    -1.023592  -1.598587  5.728992
H    0.580233  -0.943941  5.352180
H    0.558267  -3.348123  4.417525
N    -2.301470  1.975663  5.180867
C    -3.066970  2.235028  3.971951
H    -2.366253  2.659828  5.930179
H    -2.641235  3.069680  3.393511
H    -4.101829  2.485131  4.238146
H    -3.082876  1.358610  3.316680
23
Lattice="100 0 0 0 100 0 0 0 100" Properties=species:S:1:pos:R:3
C    -2.710202  -0.124837  0.739935
C    -1.415273  0.641950  0.953902
O    -1.341157  1.854101  0.785038
H    -3.450664  0.570160  0.335986
H    -3.087184  -0.534023  1.688265
H    -2.583820  -0.962243  0.038690
N    -0.310709  -0.087675  1.327570
C    -0.261369  -1.478975  1.714425
C    -0.820407  -1.733717  3.135736
O    -0.439456  -1.091365  4.111869
H    0.509402  0.466798  1.577555
H    -0.846160  -2.072147  0.991265
C    1.187490  -2.006763  1.632096
S    2.451790  -0.989176  2.474703
H    1.503115  -2.021053  0.580752
H    1.222793  -3.036460  2.010520
H    1.809361  -0.941024  3.669052
N    -1.733283  -2.744847  3.209726
C    -2.339728  -3.168797  4.458679
H    -2.025174  -3.191286  2.348620
H    -3.427865  -3.017482  4.443697
H    -1.907395  -2.556722  5.257178
H    -2.129109  -4.227416  4.662743
23
Lattice="100 0 0 0 100 0 0 0 100" Properties=species:S:1:pos:R:3
C    0.537819  1.421250  0.704944
C    -0.516284  1.081148  1.738840
O    -1.719878  1.208650  1.514772
H    0.404584  2.464603  0.394441
H    0.374544  0.791680  -0.178600
H    1.566146  1.277976  1.057872
N    -0.035908  0.600754  2.927858
C    -0.912004  0.261098  4.038246
C    -0.957601  1.442002  5.036286
O    0.035729  1.723610  5.708595
H    0.961646  0.633885  3.108002
H    -1.894639  0.069534  3.592096
C    -0.425494  -0.983549  4.780791
S    -0.285910  -2.381916  3.600227
H    -1.151350  -1.235343  5.563815
H    0.541335  -0.779239  5.257311
H    -0.098313  -3.331669  4.544040
N    -2.115441  2.148855  5.118998
C    -3.353519  1.964215  4.369167
H    -2.074325  2.904452  5.796779
H    -3.144446  1.759920  3.311489
H    -3.930015  2.894088  4.425481
H    -3.973677  1.154997  4.784548
23
Lattice="100 0 0 0 100 0 0 0 100" Properties=species:S:1:pos:R:3
C    -1.099918  -0.590889  -0.939864
C    -1.892059  -0.066010  0.246005
O    -2.793433  0.754524  0.104125
H    -0.904757  -1.670617  -0.888997
H    -0.129193  -0.079083  -1.004368
H    -1.665579  -0.366029  -1.848014
N    -1.548075  -0.520401  1.497052
C    -0.618659  -1.563109  1.865447
C    -1.072250  -2.079609  3.256506
O    -1.980698  -1.533652  3.874777
H    -2.171619  -0.244155  2.259379
H    -0.687878  -2.408242  1.156158
C    0.854146  -1.091082  1.872277
S    1.259725  0.147516  3.148001
H    1.118960  -0.703832  0.880922
H    1.531696  -1.932956  2.072793
H    0.314643  1.040529  2.769449
N    -0.401455  -3.170288  3.711250
C    -0.635397  -3.740262  5.026629
H    0.352961  -3.546482  3.150364
H    0.177898  -3.492512  5.723961
H    -0.733078  -4.831200  4.960481
H    -1.567980  -3.317158  5.412668
23
Lattice="100 0 0 0 100 0 0 0 100" Properties=species:S:1:pos:R:3
C    -1.272384  -0.515319  -0.886057
C    -1.879651  0.105054  0.361722
O    -2.669562  1.041723  0.298666
H    -1.737907  -0.044254  -1.755491
H    -1.441722  -1.600621  -0.932412
H    -0.187509  -0.347309  -0.932418
N    -1.502716  -0.415200  1.577741
C    -0.704966  -1.588649  1.848885
C    -1.182045  -2.139603  3.218133
O    -1.985201  -1.520954  3.909210
H    -2.039877  -0.091649  2.385536
H    -0.896508  -2.364733  1.086174
C    0.815648  -1.302224  1.838469
S    1.414482  -0.246938  3.200265
H    1.096208  -0.857843  0.875629
H    1.388521  -2.235281  1.935292
H    0.600314  0.799824  2.926094
N    -0.651579  -3.340056  3.570875
C    -0.914373  -3.965035  4.855382
H    0.021685  -3.774867  2.952012
H    -0.039447  -3.905027  5.518482
H    -1.193707  -5.017946  4.722240
H    -1.745703  -3.428093  5.322571
23
Lattice="100 0 0 0 100 0 0 0 100" Properties=species:S:1:pos:R:3
C    -0.069456  -1.030028  0.063197
C    0.014426  -0.561017  1.503189
O    1.073440  -0.210001  2.021851
H    0.620898  -1.871477  -0.072440
H    0.271838  -0.218487  -0.591551
H    -1.076510  -1.337793  -0.243317
N    -1.170048  -0.555419  2.186655
C    -1.260804  -0.143673  3.575275
C    -2.435534  -0.924677  4.182731
O    -3.481652  -1.054381  3.540672
H    -2.042740  -0.843397  1.752577
H    -0.300926  -0.375141  4.052764
C    -1.503843  1.381352  3.657488
S    -1.509553  2.107137  5.333122
H    -2.435482  1.638803  3.138947
H    -0.673338  1.880667  3.143000
H    -2.712714  1.621130  5.717623
N    -2.288522  -1.438834  5.431224
C    -1.087174  -1.473553  6.257659
H    -3.102506  -1.957125  5.748429
H    -0.316673  -2.139425  5.841355
H    -1.366038  -1.851340  7.247026
H    -0.668087  -0.468322  6.386526
23
Lattice="100 0 0 0 100 0 0 0 100" Properties=species:S:1:pos:R:3
C    1.222745  1.772883  1.029985
C    0.250048  0.888150  1.785482
O    -0.287046  -0.094466  1.271786
H    2.057356  1.156464  0.673771
H    1.617926  2.602744  1.628100
H    0.714876  2.177558  0.145712
N    0.009266  1.246137  3.078648
C    -0.931109  0.524401  3.903294
C    -1.210362  1.429781  5.116729
O    -0.464009  2.375174  5.383795
H    0.422120  2.067564  3.518133
H    -1.851827  0.358033  3.323541
C    -0.385747  -0.875341  4.343133
S    -1.333113  -2.295431  3.675562
H    -0.348922  -0.969705  5.433871
H    0.640173  -0.965487  3.972264
H    -1.784292  -2.754445  4.864692
N    -2.292990  1.145606  5.889212
C    -3.270065  0.080150  5.749724
H    -2.376360  1.763454  6.691431
H    -3.255022  -0.330058  4.734577
H    -4.276179  0.472460  5.945321
H    -3.076466  -0.748626  6.448231
23
Lattice="100 0 0 0 100 0 0 0 100" Properties=species:S:1:pos:R:3
C    -4.150661  -0.335653  2.600946
C    -2.654848  -0.089915  2.576874
O    -1.836121  -1.006417  2.486952
H    -4.745245  0.584099  2.654635
H    -4.388537  -0.968601  3.465166
H    -4.432222  -0.894073  1.699781
N    -2.272497  1.219434  2.648203
C    -0.883702  1.597306  2.773474
C    -0.870045  3.009659  3.400580
O    -1.921643  3.620988  3.608893
H    -2.927125  1.968014  2.877455
H    -0.380461  0.883887  3.446885
C    -0.178570  1.528427  1.395002
S    1.650345  1.515574  1.447008
H    -0.448229  2.395541  0.777593
H    -0.513191  0.621316  0.881593
H    1.769939  0.287462  2.004744
N    0.358067  3.495595  3.696547
C    0.560053  4.833467  4.222676
H    1.161772  2.959953  3.364340
H    0.759807  5.564248  3.424225
H    1.405004  4.832319  4.921327
H    -0.347892  5.141370  4.751103
23
Lattice="100 0 0 0 100 0 0 0 100" Properties=species:S:1:pos:R:3
C    1.471590  -1.313816  1.549951
C    0.575775  -0.729652  2.622359
O    0.966672  -0.512558  3.766411
H    0.922244  -1.708500  0.686349
H    2.078833  -2.111374  1.990924
H    2.153764  -0.526181  1.201804
N    -0.709879  -0.450875  2.234542
C    -1.611131  0.341952  3.069193
C    -0.915151  1.659606  3.519804
O    -0.488622  2.424873  2.658156
H    -0.915938  -0.484030  1.243831
H    -2.387639  0.708492  2.379818
C    -2.388442  -0.485672  4.105748
S    -1.388004  -1.213530  5.477312
H    -2.887489  -1.305786  3.574565
H    -3.157504  0.158556  4.550340
H    -2.475850  -1.520428  6.226378
N    -0.905260  1.923976  4.850047
C    -0.218548  3.095757  5.364622
H    -1.017331  1.122405  5.475189
H    -0.577970  3.309323  6.377586
H    -0.430756  3.951773  4.715267
H    0.872633  2.950689  5.391805
23
Lattice="100 0 0 0 100 0 0 0 100" Properties=species:S:1:pos:R:3
C    -1.281539  -0.755569  -0.881667
C    -1.807148  0.039623  0.304434
O    -2.542854  1.010489  0.156330
H    -0.184092  -0.736863  -0.936899
H    -1.686797  -0.304068  -1.790749
H    -1.597387  -1.808006  -0.838442
N    -1.438174  -0.382549  1.556227
C    -0.569715  -1.475211  1.914784
C    -1.032706  -2.018467  3.281939
O    -1.590201  -1.294389  4.102536
H    -1.814403  0.150095  2.339393
H    -0.666010  -2.278612  1.166308
C    0.939198  -1.102819  1.970098
S    1.390951  0.288445  3.056198
H    1.256092  -0.771457  0.972293
H    1.534409  -1.991693  2.223378
H    0.920889  -0.240716  4.210124
N    -0.727783  -3.326360  3.510819
C    -1.013610  -3.993146  4.769052
H    -0.297458  -3.859335  2.764555
H    -0.089756  -4.318389  5.267238
H    -1.662391  -4.865404  4.613612
H    -1.531515  -3.274601  5.412436
23
Lattice="100 0 0 0 100 0 0 0 100" Properties=species:S:1:pos:R:3
C    0.843637  0.342316  0.321254
C    0.415640  0.577471  1.758477
O    0.904739  1.455717  2.458874
H    0.879559  1.306994  -0.197579
H    0.189938  -0.343056  -0.232547
H    1.862785  -0.066606  0.321532
N    -0.578817  -0.256623  2.222928
C    -0.992919  -0.288503  3.627848
C    -1.560505  1.071640  4.116355
O    -1.390667  1.453687  5.267567
H    -0.851193  -1.038802  1.638929
H    -1.831844  -0.999270  3.675206
C    0.111133  -0.782425  4.582268
S    -0.528615  -1.581809  6.097497
H    0.715995  0.064121  4.921013
H    0.766906  -1.487841  4.060429
H    -0.575789  -2.838450  5.595993
N    -2.323286  1.732261  3.201098
C    -2.864029  3.051291  3.470657
H    -2.262619  1.417501  2.239657
H    -2.173801  3.850367  3.158882
H    -3.025911  3.140778  4.549813
H    -3.820335  3.178240  2.948850
23
Lattice="100 0 0 0 100 0 0 0 100" Properties=species:S:1:pos:R:3
C    2.140621  -0.991927  1.837534
C    0.803750  -0.968214  2.557491
O    0.149316  -1.992429  2.735624
H    2.746363  -1.807602  2.247931
H    2.702618  -0.052469  1.908863
H    1.962243  -1.216392  0.777522
N    0.402590  0.271003  2.989258
C    -0.931841  0.594553  3.510977
C    -1.024673  2.112811  3.742834
O    -2.002162  2.758900  3.386622
H    0.942375  1.059469  2.648319
H    -1.703871  0.355773  2.767043
C    -1.277531  -0.140132  4.841069
S    -2.417111  -1.552025  4.704118
H    -1.801449  0.555008  5.510280
H    -0.349986  -0.445653  5.343165
H    -1.610727  -2.259755  3.872251
N    0.047061  2.661857  4.398918
C    0.069237  4.053779  4.813261
H    0.747881  2.032585  4.776091
H    -0.187673  4.167616  5.877077
H    -0.676871  4.591225  4.219151
H    1.059839  4.491019  4.636602
23
Lattice="100 0 0 0 100 0 0 0 100" Properties=species:S:1:pos:R:3
C    -1.947924  0.840049  0.095425
C    -1.106349  1.110430  1.331559
O    -0.686969  2.234220  1.590645
H    -2.797774  0.171037  0.287242
H    -1.332946  0.380498  -0.691338
H    -2.317515  1.799588  -0.275918
N    -0.804180  0.044344  2.145046
C    -1.289330  -1.314935  2.085691
C    -1.160730  -1.887803  3.521652
O    -0.604838  -1.254787  4.413667
H    -0.340599  0.272761  3.027641
H    -2.360676  -1.328912  1.813565
C    -0.541641  -2.182938  1.046379
S    1.215203  -2.493233  1.424800
H    -0.632864  -1.725475  0.053717
H    -0.994413  -3.181952  0.976323
H    1.564320  -1.187642  1.510345
N    -1.711636  -3.117282  3.699974
C    -1.619143  -3.844075  4.953984
H    -2.145265  -3.575423  2.907890
H    -2.613102  -4.163012  5.293940
H    -1.185574  -3.167922  5.697298
H    -0.971057  -4.726534  4.857475
