# Supplementary material for: Mapping and classifying molecules from a high-throughput structural database
Source: J Cheminform. 2017 Feb 2;9:6. doi: 10.1186/s13321-017-0192-4 (PMC5289135; doi:10.1186/s13321-017-0192-4)
Supplement: Supplementary file 1 — Additional file 1. Supplementary file contains dissimilarity matrix data for all the oligopeptides available in the database including the one discussed in this paper. [file 13321_2017_192_MOESM1_ESM.tar › SI/cys.dipeptide/cluster-linkage.dat]

# Cluster linkage matrix for distance matrix file: cys.dipeptide.bare-12-8-3_rem-0.1.sim clustering mode= average
1.410000000000000000e+02 1.440000000000000000e+02 2.876346223127978057e-07 2.000000000000000000e+00
1.580000000000000000e+02 2.050000000000000000e+02 3.526944366782039432e-07 2.000000000000000000e+00
9.000000000000000000e+00 2.540000000000000000e+02 7.741477285075651681e-07 3.000000000000000000e+00
1.810000000000000000e+02 1.940000000000000000e+02 9.865589396363466608e-07 2.000000000000000000e+00
8.000000000000000000e+00 1.570000000000000000e+02 9.908980680871542824e-07 2.000000000000000000e+00
1.610000000000000000e+02 1.650000000000000000e+02 1.141312771708207887e-06 2.000000000000000000e+00
7.000000000000000000e+00 1.560000000000000000e+02 1.497962737829894218e-06 2.000000000000000000e+00
2.450000000000000000e+02 2.560000000000000000e+02 1.539542945660687468e-06 3.000000000000000000e+00
1.600000000000000000e+02 1.640000000000000000e+02 1.594831594763616090e-06 2.000000000000000000e+00
1.400000000000000000e+01 1.790000000000000000e+02 1.992595023503886388e-06 2.000000000000000000e+00
2.170000000000000000e+02 2.550000000000000000e+02 2.317979949425815409e-06 4.000000000000000000e+00
3.500000000000000000e+01 2.270000000000000000e+02 2.762313405555974249e-06 2.000000000000000000e+00
3.400000000000000000e+01 2.300000000000000000e+02 2.778270477401381060e-06 2.000000000000000000e+00
3.800000000000000000e+01 2.130000000000000000e+02 3.364541517058195691e-06 2.000000000000000000e+00
3.000000000000000000e+00 2.350000000000000000e+02 3.898210501761049873e-06 2.000000000000000000e+00
1.300000000000000000e+01 1.670000000000000000e+02 3.927317168881080378e-06 2.000000000000000000e+00
3.300000000000000000e+01 2.140000000000000000e+02 3.943280387984080454e-06 2.000000000000000000e+00
2.600000000000000000e+01 2.150000000000000000e+02 4.047266131518148951e-06 2.000000000000000000e+00
1.700000000000000000e+01 2.600000000000000000e+02 4.136672132909089812e-06 4.000000000000000000e+00
2.280000000000000000e+02 2.330000000000000000e+02 4.284123578175002055e-06 2.000000000000000000e+00
1.800000000000000000e+01 1.760000000000000000e+02 4.827775376844806314e-06 2.000000000000000000e+00
1.000000000000000000e+01 2.580000000000000000e+02 5.448558656397831650e-06 3.000000000000000000e+00
2.030000000000000000e+02 2.250000000000000000e+02 5.473267221712221054e-06 2.000000000000000000e+00
1.480000000000000000e+02 2.470000000000000000e+02 5.994495923054041216e-06 2.000000000000000000e+00
1.690000000000000000e+02 2.620000000000000000e+02 6.530604985192242145e-06 3.000000000000000000e+00
2.070000000000000000e+02 2.160000000000000000e+02 6.567275837537908393e-06 2.000000000000000000e+00
1.000000000000000000e+00 1.460000000000000000e+02 6.646650708040208393e-06 2.000000000000000000e+00
3.900000000000000000e+01 2.190000000000000000e+02 6.750367469868425862e-06 2.000000000000000000e+00
0.000000000000000000e+00 2.530000000000000000e+02 7.264490099607724379e-06 3.000000000000000000e+00
1.500000000000000000e+01 1.770000000000000000e+02 7.351933608422705666e-06 2.000000000000000000e+00
1.710000000000000000e+02 1.750000000000000000e+02 8.092223475554557476e-06 2.000000000000000000e+00
2.000000000000000000e+00 1.530000000000000000e+02 8.512187688223235343e-06 2.000000000000000000e+00
1.520000000000000000e+02 1.820000000000000000e+02 8.986916958069690679e-06 2.000000000000000000e+00
1.100000000000000000e+01 1.630000000000000000e+02 9.197487948969602361e-06 2.000000000000000000e+00
2.500000000000000000e+01 2.290000000000000000e+02 9.645243665994147214e-06 2.000000000000000000e+00
2.120000000000000000e+02 2.650000000000000000e+02 1.032277228073890486e-05 3.000000000000000000e+00
7.300000000000000000e+01 2.510000000000000000e+02 1.054510880956228856e-05 2.000000000000000000e+00
1.900000000000000000e+01 1.850000000000000000e+02 1.064992523867418037e-05 2.000000000000000000e+00
2.200000000000000000e+01 1.950000000000000000e+02 1.082327244921809288e-05 2.000000000000000000e+00
2.020000000000000000e+02 2.100000000000000000e+02 1.095007364991920186e-05 2.000000000000000000e+00
1.780000000000000000e+02 1.830000000000000000e+02 1.156011648429343566e-05 2.000000000000000000e+00
2.210000000000000000e+02 2.640000000000000000e+02 1.167846160459025928e-05 3.000000000000000000e+00
1.540000000000000000e+02 2.670000000000000000e+02 1.168270345144544943e-05 3.000000000000000000e+00
4.700000000000000000e+01 2.420000000000000000e+02 1.170322444236585764e-05 2.000000000000000000e+00
1.930000000000000000e+02 2.870000000000000000e+02 1.420807363892757715e-05 3.000000000000000000e+00
1.900000000000000000e+02 2.750000000000000000e+02 1.446852000145528409e-05 3.000000000000000000e+00
2.700000000000000000e+01 1.990000000000000000e+02 1.848888218889479745e-05 2.000000000000000000e+00
2.800000000000000000e+01 1.970000000000000000e+02 1.869979725697948803e-05 2.000000000000000000e+00
1.200000000000000000e+01 1.660000000000000000e+02 1.883895002134196778e-05 2.000000000000000000e+00
1.510000000000000000e+02 2.950000000000000000e+02 1.886389426441396647e-05 4.000000000000000000e+00
4.600000000000000000e+01 2.310000000000000000e+02 1.916963707281364379e-05 2.000000000000000000e+00
4.200000000000000000e+01 2.240000000000000000e+02 1.961131385880501995e-05 2.000000000000000000e+00
1.680000000000000000e+02 2.680000000000000000e+02 2.129724206972324419e-05 3.000000000000000000e+00
4.000000000000000000e+00 1.500000000000000000e+02 2.228332181580582543e-05 2.000000000000000000e+00
1.620000000000000000e+02 2.630000000000000000e+02 2.298504976992849186e-05 5.000000000000000000e+00
2.040000000000000000e+02 2.080000000000000000e+02 2.676038991628470630e-05 2.000000000000000000e+00
1.960000000000000000e+02 2.980000000000000000e+02 3.037882956940760284e-05 4.000000000000000000e+00
2.010000000000000000e+02 2.700000000000000000e+02 3.175011651524462246e-05 3.000000000000000000e+00
1.880000000000000000e+02 2.970000000000000000e+02 3.315430837129548693e-05 4.000000000000000000e+00
2.430000000000000000e+02 2.520000000000000000e+02 3.337974312792024983e-05 2.000000000000000000e+00
2.370000000000000000e+02 2.390000000000000000e+02 3.902714412886338941e-05 2.000000000000000000e+00
2.320000000000000000e+02 2.960000000000000000e+02 4.006643179357622828e-05 3.000000000000000000e+00
2.090000000000000000e+02 3.090000000000000000e+02 4.229722633578924076e-05 5.000000000000000000e+00
5.000000000000000000e+00 2.850000000000000000e+02 4.365210463893917078e-05 3.000000000000000000e+00
6.000000000000000000e+00 1.550000000000000000e+02 5.070415301784692279e-05 2.000000000000000000e+00
1.730000000000000000e+02 1.800000000000000000e+02 5.555506473972899841e-05 2.000000000000000000e+00
5.800000000000000000e+01 2.490000000000000000e+02 9.411694852932099694e-05 2.000000000000000000e+00
2.100000000000000000e+01 1.860000000000000000e+02 9.541548534867182294e-05 2.000000000000000000e+00
2.760000000000000000e+02 2.790000000000000000e+02 1.094172373216551928e-04 4.000000000000000000e+00
1.920000000000000000e+02 2.990000000000000000e+02 1.759265365843257689e-04 3.000000000000000000e+00
2.400000000000000000e+01 3.150000000000000000e+02 2.004733396511378389e-04 6.000000000000000000e+00
2.000000000000000000e+01 1.910000000000000000e+02 5.306376326525581982e-04 2.000000000000000000e+00
2.440000000000000000e+02 3.120000000000000000e+02 6.466075250334221182e-04 3.000000000000000000e+00
1.600000000000000000e+01 2.930000000000000000e+02 7.424400950940139620e-04 3.000000000000000000e+00
3.600000000000000000e+01 2.880000000000000000e+02 9.723582626204973871e-04 4.000000000000000000e+00
3.700000000000000000e+01 2.220000000000000000e+02 1.157363475410043158e-03 2.000000000000000000e+00
1.470000000000000000e+02 3.210000000000000000e+02 1.338349072639137506e-03 5.000000000000000000e+00
1.870000000000000000e+02 3.240000000000000000e+02 1.626959973519705258e-03 3.000000000000000000e+00
6.500000000000000000e+01 8.100000000000000000e+01 1.998366300251190348e-03 2.000000000000000000e+00
4.100000000000000000e+01 5.400000000000000000e+01 2.105641190132209132e-03 2.000000000000000000e+00
8.300000000000000000e+01 9.700000000000000000e+01 2.439846859777636094e-03 2.000000000000000000e+00
2.590000000000000000e+02 3.070000000000000000e+02 2.482394729577153646e-03 7.000000000000000000e+00
2.820000000000000000e+02 3.340000000000000000e+02 2.621298965651555016e-03 9.000000000000000000e+00
2.920000000000000000e+02 3.000000000000000000e+02 2.891603745399155562e-03 4.000000000000000000e+00
2.710000000000000000e+02 3.230000000000000000e+02 3.101136920765657293e-03 1.000000000000000000e+01
1.290000000000000000e+02 1.300000000000000000e+02 3.116199134188988099e-03 2.000000000000000000e+00
6.100000000000000000e+01 7.600000000000000000e+01 3.149231439186182379e-03 2.000000000000000000e+00
2.360000000000000000e+02 2.720000000000000000e+02 3.164623831008386325e-03 3.000000000000000000e+00
2.260000000000000000e+02 3.360000000000000000e+02 3.228585546501486821e-03 5.000000000000000000e+00
9.400000000000000000e+01 1.200000000000000000e+02 3.255789929585182086e-03 2.000000000000000000e+00
3.080000000000000000e+02 3.100000000000000000e+02 3.269457111115535528e-03 5.000000000000000000e+00
4.400000000000000000e+01 5.200000000000000000e+01 3.702891555399598963e-03 2.000000000000000000e+00
2.860000000000000000e+02 3.010000000000000000e+02 3.759680177954066900e-03 4.000000000000000000e+00
4.800000000000000000e+01 4.900000000000000000e+01 3.792006284363384511e-03 2.000000000000000000e+00
8.800000000000000000e+01 1.030000000000000000e+02 3.844192661213983921e-03 2.000000000000000000e+00
6.600000000000000000e+01 9.500000000000000000e+01 3.934551979254452374e-03 2.000000000000000000e+00
1.890000000000000000e+02 3.200000000000000000e+02 4.041391203168971311e-03 3.000000000000000000e+00
5.300000000000000000e+01 3.250000000000000000e+02 4.087741686340576157e-03 4.000000000000000000e+00
2.200000000000000000e+02 2.940000000000000000e+02 4.098910742826603927e-03 4.000000000000000000e+00
5.000000000000000000e+01 2.340000000000000000e+02 4.136284601937371096e-03 2.000000000000000000e+00
1.240000000000000000e+02 1.260000000000000000e+02 4.167387171243929454e-03 2.000000000000000000e+00
1.020000000000000000e+02 1.100000000000000000e+02 4.207175792715417244e-03 2.000000000000000000e+00
5.900000000000000000e+01 6.400000000000000000e+01 4.216573744483589729e-03 2.000000000000000000e+00
1.840000000000000000e+02 3.180000000000000000e+02 4.325685969452149754e-03 3.000000000000000000e+00
2.380000000000000000e+02 3.130000000000000000e+02 4.449648658387650446e-03 3.000000000000000000e+00
2.230000000000000000e+02 3.040000000000000000e+02 4.780691981126980981e-03 3.000000000000000000e+00
8.700000000000000000e+01 1.150000000000000000e+02 4.782212440299305790e-03 2.000000000000000000e+00
1.080000000000000000e+02 3.470000000000000000e+02 4.853732694433893560e-03 3.000000000000000000e+00
3.260000000000000000e+02 3.300000000000000000e+02 5.040515670288420007e-03 6.000000000000000000e+00
5.700000000000000000e+01 3.440000000000000000e+02 5.114403374536016789e-03 3.000000000000000000e+00
1.000000000000000000e+02 3.420000000000000000e+02 5.184803737008501084e-03 3.000000000000000000e+00
1.700000000000000000e+02 3.450000000000000000e+02 5.342886093536598421e-03 5.000000000000000000e+00
1.360000000000000000e+02 1.400000000000000000e+02 5.695628766596588614e-03 2.000000000000000000e+00
1.040000000000000000e+02 3.330000000000000000e+02 5.933869814339846893e-03 3.000000000000000000e+00
2.900000000000000000e+01 3.430000000000000000e+02 6.116209734155832536e-03 6.000000000000000000e+00
1.010000000000000000e+02 1.210000000000000000e+02 6.127593699986703772e-03 2.000000000000000000e+00
3.140000000000000000e+02 3.510000000000000000e+02 6.317276311279823239e-03 7.000000000000000000e+00
5.100000000000000000e+01 3.400000000000000000e+02 6.318150147597852151e-03 4.000000000000000000e+00
1.330000000000000000e+02 1.340000000000000000e+02 6.540994487076941775e-03 2.000000000000000000e+00
1.430000000000000000e+02 3.650000000000000000e+02 6.679727118798552479e-03 3.000000000000000000e+00
1.590000000000000000e+02 3.350000000000000000e+02 6.728257018553667791e-03 1.000000000000000000e+01
1.720000000000000000e+02 1.740000000000000000e+02 6.882418278388690962e-03 2.000000000000000000e+00
6.300000000000000000e+01 7.000000000000000000e+01 7.056778651080443561e-03 2.000000000000000000e+00
1.980000000000000000e+02 3.560000000000000000e+02 7.122530045453648838e-03 4.000000000000000000e+00
4.500000000000000000e+01 5.500000000000000000e+01 7.223944814529330641e-03 2.000000000000000000e+00
3.280000000000000000e+02 3.610000000000000000e+02 7.287138806305322285e-03 8.000000000000000000e+00
7.800000000000000000e+01 1.120000000000000000e+02 7.435911293285591035e-03 2.000000000000000000e+00
1.190000000000000000e+02 3.380000000000000000e+02 7.514077243985711925e-03 3.000000000000000000e+00
1.380000000000000000e+02 1.420000000000000000e+02 7.516786463216528630e-03 2.000000000000000000e+00
2.300000000000000000e+01 4.300000000000000000e+01 7.562087410597380203e-03 2.000000000000000000e+00
2.910000000000000000e+02 3.640000000000000000e+02 7.646212104105623748e-03 7.000000000000000000e+00
3.390000000000000000e+02 3.550000000000000000e+02 7.681246521642200870e-03 4.000000000000000000e+00
7.400000000000000000e+01 1.090000000000000000e+02 7.788040031566204925e-03 2.000000000000000000e+00
1.250000000000000000e+02 3.540000000000000000e+02 7.864102848097947324e-03 3.000000000000000000e+00
2.180000000000000000e+02 2.780000000000000000e+02 8.098870632090094876e-03 3.000000000000000000e+00
6.700000000000000000e+01 8.400000000000000000e+01 8.112134128953858020e-03 2.000000000000000000e+00
2.570000000000000000e+02 3.170000000000000000e+02 8.118154003443902103e-03 4.000000000000000000e+00
1.220000000000000000e+02 3.660000000000000000e+02 8.383542849049569270e-03 4.000000000000000000e+00
3.200000000000000000e+01 3.320000000000000000e+02 8.390687935528490585e-03 3.000000000000000000e+00
3.030000000000000000e+02 3.670000000000000000e+02 8.485633692139766746e-03 8.000000000000000000e+00
6.200000000000000000e+01 7.100000000000000000e+01 8.504678036830207177e-03 2.000000000000000000e+00
1.490000000000000000e+02 2.610000000000000000e+02 8.511645091972597915e-03 3.000000000000000000e+00
2.060000000000000000e+02 3.740000000000000000e+02 8.661863423092271835e-03 3.000000000000000000e+00
2.400000000000000000e+02 3.690000000000000000e+02 8.668477631569799016e-03 8.000000000000000000e+00
3.730000000000000000e+02 3.780000000000000000e+02 8.842577852211789755e-03 1.800000000000000000e+01
2.660000000000000000e+02 2.770000000000000000e+02 9.050319738294898553e-03 5.000000000000000000e+00
1.390000000000000000e+02 3.810000000000000000e+02 9.200983711379015842e-03 3.000000000000000000e+00
6.900000000000000000e+01 9.200000000000000000e+01 9.258098501181772494e-03 2.000000000000000000e+00
3.160000000000000000e+02 3.890000000000000000e+02 9.330218798557231991e-03 7.000000000000000000e+00
3.600000000000000000e+02 3.900000000000000000e+02 9.477940494465731183e-03 7.000000000000000000e+00
3.270000000000000000e+02 3.490000000000000000e+02 9.530201366509867891e-03 7.000000000000000000e+00
2.810000000000000000e+02 3.060000000000000000e+02 9.647101314164685526e-03 5.000000000000000000e+00
9.800000000000000000e+01 3.530000000000000000e+02 9.846969276391826648e-03 3.000000000000000000e+00
3.050000000000000000e+02 3.110000000000000000e+02 9.894474204051711616e-03 7.000000000000000000e+00
3.630000000000000000e+02 3.680000000000000000e+02 9.923912077156309131e-03 5.000000000000000000e+00
6.800000000000000000e+01 3.460000000000000000e+02 1.007224921639349527e-02 3.000000000000000000e+00
5.600000000000000000e+01 3.310000000000000000e+02 1.007594324327245293e-02 3.000000000000000000e+00
2.740000000000000000e+02 2.840000000000000000e+02 1.007801619940921697e-02 5.000000000000000000e+00
3.370000000000000000e+02 3.870000000000000000e+02 1.042267773422957296e-02 1.300000000000000000e+01
8.600000000000000000e+01 9.900000000000000000e+01 1.042483759918483646e-02 2.000000000000000000e+00
8.000000000000000000e+01 9.600000000000000000e+01 1.043694020788633707e-02 2.000000000000000000e+00
7.900000000000000000e+01 1.070000000000000000e+02 1.056917829276708166e-02 2.000000000000000000e+00
3.520000000000000000e+02 3.580000000000000000e+02 1.063583430023412602e-02 5.000000000000000000e+00
8.200000000000000000e+01 3.500000000000000000e+02 1.070721181185447027e-02 5.000000000000000000e+00
7.700000000000000000e+01 3.850000000000000000e+02 1.099554975467052428e-02 3.000000000000000000e+00
3.760000000000000000e+02 3.940000000000000000e+02 1.116847640827355222e-02 7.000000000000000000e+00
3.960000000000000000e+02 4.030000000000000000e+02 1.125054731819101136e-02 1.500000000000000000e+01
3.190000000000000000e+02 4.160000000000000000e+02 1.167564065108256735e-02 7.000000000000000000e+00
9.000000000000000000e+01 1.050000000000000000e+02 1.197345157979982574e-02 2.000000000000000000e+00
3.020000000000000000e+02 3.290000000000000000e+02 1.209517560104298242e-02 9.000000000000000000e+00
9.100000000000000000e+01 2.410000000000000000e+02 1.262804960141402331e-02 2.000000000000000000e+00
3.820000000000000000e+02 4.060000000000000000e+02 1.269584397835631095e-02 9.000000000000000000e+00
1.140000000000000000e+02 1.270000000000000000e+02 1.285221409017123576e-02 2.000000000000000000e+00
3.720000000000000000e+02 3.990000000000000000e+02 1.305670527250559106e-02 6.000000000000000000e+00
2.500000000000000000e+02 3.410000000000000000e+02 1.308110750411716969e-02 6.000000000000000000e+00
3.570000000000000000e+02 4.110000000000000000e+02 1.309017015782587556e-02 1.600000000000000000e+01
1.130000000000000000e+02 1.170000000000000000e+02 1.325955957832592076e-02 2.000000000000000000e+00
8.500000000000000000e+01 1.230000000000000000e+02 1.349998782654470396e-02 2.000000000000000000e+00
3.930000000000000000e+02 4.080000000000000000e+02 1.393725911726001465e-02 5.000000000000000000e+00
3.840000000000000000e+02 4.090000000000000000e+02 1.394966018267232953e-02 7.000000000000000000e+00
2.000000000000000000e+02 3.980000000000000000e+02 1.396821083916217551e-02 6.000000000000000000e+00
1.350000000000000000e+02 1.450000000000000000e+02 1.412623884836102309e-02 2.000000000000000000e+00
4.010000000000000000e+02 4.100000000000000000e+02 1.415441503133961845e-02 1.200000000000000000e+01
1.160000000000000000e+02 4.120000000000000000e+02 1.416436001239979384e-02 3.000000000000000000e+00
4.020000000000000000e+02 4.140000000000000000e+02 1.444645436288672508e-02 9.000000000000000000e+00
3.620000000000000000e+02 4.310000000000000000e+02 1.461074976819640679e-02 8.000000000000000000e+00
2.460000000000000000e+02 2.900000000000000000e+02 1.477025775282891223e-02 3.000000000000000000e+00
1.280000000000000000e+02 4.290000000000000000e+02 1.512399390096811486e-02 3.000000000000000000e+00
9.300000000000000000e+01 4.250000000000000000e+02 1.523220114999503452e-02 3.000000000000000000e+00
2.800000000000000000e+02 3.220000000000000000e+02 1.533131497666149166e-02 5.000000000000000000e+00
2.830000000000000000e+02 4.180000000000000000e+02 1.537452218281793077e-02 9.000000000000000000e+00
2.730000000000000000e+02 4.330000000000000000e+02 1.561801829027720766e-02 8.000000000000000000e+00
2.690000000000000000e+02 3.770000000000000000e+02 1.594270434026610894e-02 4.000000000000000000e+00
3.970000000000000000e+02 4.450000000000000000e+02 1.636145415826457949e-02 2.200000000000000000e+01
8.900000000000000000e+01 3.790000000000000000e+02 1.643094941990495134e-02 3.000000000000000000e+00
3.880000000000000000e+02 4.210000000000000000e+02 1.644061278601747361e-02 4.000000000000000000e+00
4.260000000000000000e+02 4.340000000000000000e+02 1.724776503736450209e-02 8.000000000000000000e+00
4.040000000000000000e+02 4.350000000000000000e+02 1.740299889172844047e-02 1.700000000000000000e+01
3.910000000000000000e+02 4.200000000000000000e+02 1.778924074004980399e-02 1.000000000000000000e+01
2.480000000000000000e+02 4.150000000000000000e+02 1.827588258854254480e-02 6.000000000000000000e+00
4.190000000000000000e+02 4.280000000000000000e+02 1.889181401659517992e-02 3.100000000000000000e+01
4.000000000000000000e+02 4.320000000000000000e+02 1.898844598158263772e-02 9.000000000000000000e+00
3.000000000000000000e+01 4.240000000000000000e+02 1.954408769405314300e-02 1.000000000000000000e+01
3.830000000000000000e+02 4.220000000000000000e+02 1.954846538800423389e-02 1.600000000000000000e+01
3.950000000000000000e+02 4.560000000000000000e+02 2.025932853781634707e-02 1.900000000000000000e+01
4.410000000000000000e+02 4.480000000000000000e+02 2.054134225035696495e-02 7.000000000000000000e+00
3.590000000000000000e+02 4.130000000000000000e+02 2.165439867871379528e-02 4.000000000000000000e+00
3.100000000000000000e+01 4.510000000000000000e+02 2.173331914997130715e-02 1.100000000000000000e+01
4.270000000000000000e+02 4.430000000000000000e+02 2.184276788911852785e-02 1.500000000000000000e+01
1.320000000000000000e+02 4.070000000000000000e+02 2.220360876568073030e-02 6.000000000000000000e+00
3.700000000000000000e+02 4.550000000000000000e+02 2.242918195728394945e-02 1.400000000000000000e+01
7.200000000000000000e+01 3.750000000000000000e+02 2.249402610816160497e-02 3.000000000000000000e+00
4.300000000000000000e+02 4.540000000000000000e+02 2.282263846481093900e-02 1.100000000000000000e+01
1.060000000000000000e+02 1.110000000000000000e+02 2.286641293600513714e-02 2.000000000000000000e+00
4.470000000000000000e+02 4.650000000000000000e+02 2.342220928176281039e-02 1.400000000000000000e+01
4.360000000000000000e+02 4.620000000000000000e+02 2.372575930902212291e-02 9.000000000000000000e+00
6.000000000000000000e+01 4.420000000000000000e+02 2.387958699890904354e-02 6.000000000000000000e+00
3.710000000000000000e+02 3.800000000000000000e+02 2.388184721367909991e-02 5.000000000000000000e+00
1.180000000000000000e+02 3.860000000000000000e+02 2.391891984204743207e-02 4.000000000000000000e+00
3.920000000000000000e+02 4.530000000000000000e+02 2.409623698685826182e-02 3.900000000000000000e+01
7.500000000000000000e+01 3.480000000000000000e+02 2.475681063068289889e-02 3.000000000000000000e+00
4.000000000000000000e+01 4.380000000000000000e+02 2.681215948934251303e-02 9.000000000000000000e+00
1.310000000000000000e+02 4.730000000000000000e+02 2.681376282697383109e-02 4.000000000000000000e+00
4.630000000000000000e+02 4.640000000000000000e+02 2.685328517478660984e-02 1.700000000000000000e+01
4.610000000000000000e+02 4.690000000000000000e+02 2.688496519543282295e-02 2.100000000000000000e+01
4.370000000000000000e+02 4.700000000000000000e+02 2.702750268664937464e-02 1.400000000000000000e+01
4.400000000000000000e+02 4.590000000000000000e+02 2.763647975061535311e-02 7.000000000000000000e+00
4.440000000000000000e+02 4.720000000000000000e+02 2.763743577304059520e-02 4.700000000000000000e+01
4.230000000000000000e+02 4.600000000000000000e+02 2.769259015682057345e-02 1.300000000000000000e+01
1.370000000000000000e+02 4.490000000000000000e+02 2.793768262088027615e-02 9.000000000000000000e+00
2.110000000000000000e+02 4.520000000000000000e+02 2.860463763301298104e-02 7.000000000000000000e+00
4.050000000000000000e+02 4.170000000000000000e+02 2.861441839596898587e-02 6.000000000000000000e+00
4.710000000000000000e+02 4.750000000000000000e+02 2.917364330038570153e-02 8.000000000000000000e+00
4.460000000000000000e+02 4.770000000000000000e+02 2.926400093828685975e-02 4.300000000000000000e+01
4.500000000000000000e+02 4.860000000000000000e+02 2.986296450417370504e-02 6.000000000000000000e+01
4.780000000000000000e+02 4.820000000000000000e+02 3.190498941861355520e-02 2.300000000000000000e+01
4.390000000000000000e+02 4.800000000000000000e+02 3.190532139992469790e-02 5.000000000000000000e+01
4.680000000000000000e+02 4.840000000000000000e+02 3.347095395686155300e-02 1.500000000000000000e+01
4.570000000000000000e+02 4.870000000000000000e+02 3.412709997046411980e-02 7.900000000000000000e+01
4.580000000000000000e+02 4.880000000000000000e+02 3.450665155083500191e-02 3.000000000000000000e+01
4.740000000000000000e+02 4.760000000000000000e+02 3.488406042178696098e-02 2.600000000000000000e+01
4.660000000000000000e+02 4.850000000000000000e+02 3.860982800378631730e-02 1.000000000000000000e+01
4.790000000000000000e+02 4.930000000000000000e+02 3.928715262100293537e-02 3.300000000000000000e+01
4.830000000000000000e+02 4.910000000000000000e+02 4.027614154999083207e-02 8.600000000000000000e+01
4.890000000000000000e+02 4.900000000000000000e+02 4.057426071504732779e-02 6.500000000000000000e+01
4.670000000000000000e+02 4.920000000000000000e+02 4.128540991743550465e-02 4.400000000000000000e+01
4.940000000000000000e+02 4.970000000000000000e+02 4.137911637302253698e-02 7.500000000000000000e+01
2.890000000000000000e+02 4.960000000000000000e+02 4.255985021743931285e-02 8.800000000000000000e+01
4.810000000000000000e+02 4.950000000000000000e+02 4.488152137803641528e-02 4.600000000000000000e+01
4.990000000000000000e+02 5.000000000000000000e+02 4.767799699368782673e-02 1.630000000000000000e+02
5.010000000000000000e+02 5.020000000000000000e+02 5.110201066350174987e-02 2.090000000000000000e+02
4.980000000000000000e+02 5.030000000000000000e+02 6.015418517616096666e-02 2.530000000000000000e+02
