# Supplementary material for: Mapping and classifying molecules from a high-throughput structural database
Source: J Cheminform. 2017 Feb 2;9:6. doi: 10.1186/s13321-017-0192-4 (PMC5289135; doi:10.1186/s13321-017-0192-4)
Supplement: Supplementary file 1 — Additional file 1. Supplementary file contains dissimilarity matrix data for all the oligopeptides available in the database including the one discussed in this paper. [file 13321_2017_192_MOESM1_ESM.tar › SI/cys.dipeptide/COLVAR-OOS-Ba-0.17-1-4]

#! FIELDS CV1 CV2 Energy
-1.640000000000e-01 2.120000000000e-01	-249511.173822
-1.680000000000e-01 2.160000000000e-01	-249511.14094
-1.800000000000e-01 2.320000000000e-01	-249511.140474
1.520000000000e-01 -1.980000000000e-01	-249511.100139
1.760000000000e-01 -2.400000000000e-02	-249511.069551
1.580000000000e-01 -2.120000000000e-01	-249511.046851
-2.800000000000e-01 -7.000000000000e-02	-249510.948693
-2.380000000000e-01 8.000000000000e-02	-249510.927033
-2.720000000000e-01 -6.600000000000e-02	-249510.830229
-2.540000000000e-01 -2.600000000000e-02	-249510.807688
-1.540000000000e-01 1.600000000000e-01	-249510.79626
-2.720000000000e-01 -5.000000000000e-02	-249510.792792
-2.780000000000e-01 -5.800000000000e-02	-249510.792159
-2.760000000000e-01 8.200000000000e-02	-249510.788023
-2.740000000000e-01 -5.200000000000e-02	-249510.784273
-2.720000000000e-01 8.400000000000e-02	-249510.77592
-2.700000000000e-01 -4.000000000000e-02	-249510.772405
-1.540000000000e-01 1.600000000000e-01	-249510.761543
-1.540000000000e-01 1.600000000000e-01	-249510.729506
-1.520000000000e-01 1.580000000000e-01	-249510.727908
1.340000000000e-01 -1.800000000000e-02	-249510.712296
-6.600000000000e-02 -2.380000000000e-01	-249510.689428
2.000000000000e-03 -2.340000000000e-01	-249510.667952
1.280000000000e-01 -2.000000000000e-02	-249510.667854
1.320000000000e-01 -1.800000000000e-02	-249510.653781
-2.620000000000e-01 1.060000000000e-01	-249510.646385
7.800000000000e-02 -2.460000000000e-01	-249510.643798
7.400000000000e-02 -2.680000000000e-01	-249510.64019
1.040000000000e-01 -2.000000000000e-02	-249510.637553
8.000000000000e-02 -2.580000000000e-01	-249510.622215
8.600000000000e-02 -2.620000000000e-01	-249510.621705
7.800000000000e-02 -2.400000000000e-01	-249510.614142
7.200000000000e-02 -2.440000000000e-01	-249510.608238
-2.360000000000e-01 1.680000000000e-01	-249510.585654
1.400000000000e-01 -2.080000000000e-01	-249510.573249
9.600000000000e-02 -2.520000000000e-01	-249510.514072
-1.360000000000e-01 2.240000000000e-01	-249510.380818
-1.380000000000e-01 2.320000000000e-01	-249510.331071
-1.400000000000e-02 2.820000000000e-01	-249510.258959
-2.200000000000e-02 2.700000000000e-01	-249510.209657
8.800000000000e-02 1.400000000000e-01	-249510.176376
4.200000000000e-02 2.160000000000e-01	-249510.171425
-1.600000000000e-01 -2.280000000000e-01	-249510.139828
1.720000000000e-01 -4.000000000000e-02	-249510.127341
-1.520000000000e-01 -2.220000000000e-01	-249510.125875
1.860000000000e-01 -2.400000000000e-02	-249510.121819
1.440000000000e-01 -4.000000000000e-03	-249510.087433
-2.600000000000e-01 -8.600000000000e-02	-249510.075278
-4.000000000000e-03 2.800000000000e-01	-249510.074479
0.000000000000e+00 2.700000000000e-01	-249510.061902
8.800000000000e-02 -2.420000000000e-01	-249510.050849
1.440000000000e-01 -4.000000000000e-03	-249510.049266
-2.600000000000e-01 8.000000000000e-02	-249510.032859
1.100000000000e-01 -2.080000000000e-01	-249510.032576
-1.000000000000e-02 2.820000000000e-01	-249510.023162
2.800000000000e-01 -6.000000000000e-03	-249509.999185
2.340000000000e-01 1.780000000000e-01	-249509.858935
-1.040000000000e-01 -2.820000000000e-01	-249509.73769
2.600000000000e-02 2.880000000000e-01	-249509.637144
4.000000000000e-02 2.780000000000e-01	-249509.594124
