# Supplementary material for: Mapping and classifying molecules from a high-throughput structural database
Source: J Cheminform. 2017 Feb 2;9:6. doi: 10.1186/s13321-017-0192-4 (PMC5289135; doi:10.1186/s13321-017-0192-4)
Supplement: Supplementary file 1 — Additional file 1. Supplementary file contains dissimilarity matrix data for all the oligopeptides available in the database including the one discussed in this paper. [file 13321_2017_192_MOESM1_ESM.tar › SI/cys.dipeptide/traj.cys.dipeptide.Hg.xyz]

24
Lattice="100 0 0 0 100 0 0 0 100" Properties=species:S:1:pos:R:3
C    -0.642357  1.165666  -0.423479
C    -1.050743  0.426186  0.814601
O    -0.101072  0.066104  1.578742
H    -0.167431  2.109971  -0.118692
H    -1.478165  1.386425  -1.096020
H    0.119621  0.581822  -0.955546
N    -2.375950  0.213900  0.989673
C    -3.264077  -0.259797  2.094687
C    -3.047090  0.539783  3.400128
O    -2.008376  0.376640  4.093473
H    -2.917417  0.573378  0.207284
H    -4.259298  0.004741  1.710016
C    -3.402023  -1.805587  2.260885
S    -2.360489  -2.847989  3.409163
H    -3.257457  -2.293385  1.287849
H    -4.424540  -2.033199  2.593101
H    -2.798938  -2.337925  4.594559
N    -4.003855  1.396569  3.741040
C    -3.963263  2.250316  4.933532
H    -4.823264  1.480075  3.144351
H    -2.978772  2.168844  5.399730
H    -4.737730  1.933666  5.643038
H    -4.150649  3.288555  4.636692
Hg    -0.499662  -1.239760  3.252194
24
Lattice="100 0 0 0 100 0 0 0 100" Properties=species:S:1:pos:R:3
C    -0.799606  0.632647  -0.369774
C    -0.404107  0.619479  1.075352
O    0.829393  0.649393  1.343473
H    -0.479269  1.590979  -0.805055
H    -1.876621  0.512738  -0.530559
H    -0.252250  -0.155353  -0.901941
N    -1.409964  0.590753  1.987321
C    -1.432270  0.810852  3.450212
C    -0.538932  1.984961  3.930506
O    0.669268  1.837848  4.284494
H    -2.335538  0.557427  1.566943
H    -2.465916  1.139563  3.641638
C    -1.352586  -0.463499  4.337324
S    0.064656  -1.663565  4.291773
H    -2.230068  -1.096146  4.147812
H    -1.386319  -0.162638  5.393928
H    -0.210244  -2.233821  3.085714
N    -1.118632  3.175368  4.002795
C    -0.430195  4.401586  4.419704
H    -2.117614  3.246098  3.821743
H    0.634256  4.319245  4.183524
H    -0.549044  4.550964  5.501187
H    -0.874303  5.248133  3.886899
Hg    1.666904  0.024990  3.340984
24
Lattice="100 0 0 0 100 0 0 0 100" Properties=species:S:1:pos:R:3
C    -0.174333  1.031078  0.527207
C    -0.298259  0.285128  1.821171
O    0.537993  0.603169  2.722957
H    -0.416248  2.087732  0.716462
H    -0.832863  0.650193  -0.260905
H    0.869254  0.996995  0.190062
N    -1.278216  -0.646758  1.896524
C    -1.920040  -1.460846  2.970721
C    -2.419332  -0.582748  4.139120
O    -1.604369  -0.070975  4.953412
H    -1.777040  -0.735149  1.014623
H    -2.806677  -1.852659  2.455011
C    -1.196957  -2.780255  3.379332
S    0.043148  -2.934783  4.769683
H    -0.645987  -3.175925  2.515893
H    -1.955715  -3.526707  3.653171
H    -0.795766  -2.683470  5.814179
N    -3.726845  -0.379775  4.268955
C    -4.836951  -0.864698  3.437083
H    -3.969734  0.219002  5.060334
H    -5.765901  -0.477565  3.865318
H    -4.900194  -1.960114  3.444385
H    -4.762166  -0.488254  2.409065
Hg    0.670200  -0.562616  4.538239
24
Lattice="100 0 0 0 100 0 0 0 100" Properties=species:S:1:pos:R:3
C    -0.745656  0.402876  -0.024885
C    -0.561763  0.090137  1.428249
O    0.615673  -0.052960  1.857639
H    -0.216763  -0.347653  -0.626119
H    -0.264642  1.369855  -0.233734
H    -1.795777  0.453497  -0.333072
N    -1.685417  -0.003176  2.187147
C    -1.855160  -0.059389  3.650465
C    -0.911957  0.903356  4.415481
O    0.159337  0.511043  4.972148
H    -2.550334  0.122345  1.667044
H    -2.866291  0.345775  3.814315
C    -1.986705  -1.473842  4.277557
S    -0.699606  -2.801145  4.106585
H    -2.899097  -1.955101  3.900096
H    -2.094398  -1.373668  5.366716
H    -0.860093  -3.050920  2.777151
N    -1.276109  2.173325  4.534860
C    -2.525788  2.824622  4.124434
H    -0.598343  2.747286  5.041854
H    -3.383957  2.435065  4.688583
H    -2.693669  2.716612  3.046226
H    -2.434548  3.891525  4.346457
Hg    1.165065  -1.143465  3.775803
24
Lattice="100 0 0 0 100 0 0 0 100" Properties=species:S:1:pos:R:3
C    -0.068549  1.130317  2.227244
C    -0.171237  -0.292631  1.773783
O    0.876426  -0.995575  1.780823
H    -1.024897  1.664348  2.217823
H    0.655049  1.656428  1.590009
H    0.342770  1.142672  3.246578
N    -1.398377  -0.734800  1.394065
C    -1.872296  -2.098018  1.093822
C    -1.309756  -3.170855  2.060487
O    -0.355108  -3.945031  1.742153
H    -2.129311  -0.028368  1.428195
H    -2.950724  -2.058548  1.315870
C    -1.882995  -2.507857  -0.402403
S    -0.337237  -2.333744  -1.447353
H    -2.598909  -1.868209  -0.934984
H    -2.216046  -3.548399  -0.491291
H    -0.356552  -3.583640  -1.986623
N    -1.896874  -3.317760  3.240797
C    -3.102756  -2.666452  3.765635
H    -1.463940  -4.035334  3.826855
H    -2.987022  -1.576280  3.785999
H    -3.247872  -3.010703  4.793371
H    -3.993013  -2.947736  3.186836
Hg    1.196223  -2.840825  0.489304
24
Lattice="100 0 0 0 100 0 0 0 100" Properties=species:S:1:pos:R:3
C    -0.405521  -1.118615  0.268550
C    -0.256716  -0.794448  1.718085
O    0.032697  -1.815020  2.470149
H    0.483988  -1.654385  -0.086747
H    -0.585406  -0.223724  -0.336543
H    -1.259196  -1.805311  0.154589
N    -0.411793  0.465942  2.117111
C    -0.827616  1.103247  3.376687
C    -1.742170  2.304179  2.812344
O    -1.599346  2.587668  1.626587
H    -0.659863  1.170207  1.372648
H    -1.461193  0.431649  3.977435
C    0.304400  1.751347  4.214434
S    1.178313  0.769858  5.559897
H    -0.068918  2.625043  4.768045
H    1.129998  2.089686  3.573761
H    0.127505  0.624927  6.418402
N    -2.543945  2.913772  3.686523
C    -3.419885  4.033514  3.304902
H    -2.682552  2.508156  4.607297
H    -3.563839  4.679240  4.176351
H    -4.391839  3.660233  2.958727
H    -2.943295  4.599302  2.499666
Hg    0.767205  -1.289897  4.353282
24
Lattice="100 0 0 0 100 0 0 0 100" Properties=species:S:1:pos:R:3
C    0.123744  1.209633  0.017135
C    -0.273970  0.691499  1.359374
O    0.464366  1.119085  2.340883
H    0.212284  2.302771  0.049213
H    -0.576720  0.900616  -0.766026
H    1.123412  0.813484  -0.222399
N    -1.319356  -0.127087  1.451157
C    -1.719709  -1.187945  2.390143
C    -2.317159  -2.279859  1.366306
O    -2.584486  -1.878340  0.237114
H    -1.793936  -0.390882  0.546069
H    -0.844987  -1.631776  2.892707
C    -2.853843  -0.821312  3.380885
S    -2.329288  -0.300284  5.128202
H    -3.470957  -1.704198  3.596393
H    -3.496166  -0.030183  2.978453
H    -3.133059  0.794492  5.270020
N    -2.502818  -3.511387  1.841686
C    -3.052289  -4.602652  1.021290
H    -2.127738  -3.759577  2.752683
H    -3.646606  -5.261227  1.662170
H    -2.241586  -5.176686  0.555497
H    -3.686612  -4.174268  0.240723
Hg    -0.387222  0.822477  4.223256
24
Lattice="100 0 0 0 100 0 0 0 100" Properties=species:S:1:pos:R:3
C    0.763594  0.979321  0.289539
C    0.330848  -0.218258  1.068902
O    0.960201  -1.314036  0.761357
H    0.252282  1.890081  0.618886
H    0.532500  0.802353  -0.772730
H    1.852251  1.098024  0.363528
N    -0.617415  -0.078806  1.991967
C    -1.613786  -0.984691  2.584152
C    -2.880893  -0.003535  2.694676
O    -2.646435  1.197503  2.586754
H    -1.041126  0.881894  2.096609
H    -1.862851  -1.808543  1.897927
C    -1.299713  -1.488168  4.017389
S    -0.432526  -3.133652  4.268128
H    -2.218347  -1.618612  4.606027
H    -0.658936  -0.777015  4.555833
H    -1.403809  -3.948009  3.762217
N    -4.087109  -0.537377  2.912403
C    -4.492345  -1.938728  2.980835
H    -4.825659  0.161144  3.004640
H    -3.827259  -2.576426  2.385861
H    -5.494236  -2.035306  2.548910
H    -4.535128  -2.302614  4.017676
Hg    0.740119  -2.843089  2.166190
24
Lattice="100 0 0 0 100 0 0 0 100" Properties=species:S:1:pos:R:3
C    0.079395  -0.460515  -0.003910
C    0.200278  -0.679496  1.468126
O    1.096410  -1.560481  1.805123
H    1.063023  -0.215925  -0.425245
H    -0.648479  0.321641  -0.244065
H    -0.241754  -1.405545  -0.469210
N    -0.574505  0.022902  2.289507
C    -1.096867  -0.188833  3.648827
C    -2.574277  0.420979  3.499415
O    -2.774553  1.116407  2.505929
H    -1.273546  0.677821  1.843335
H    -1.187585  -1.262187  3.878862
C    -0.377816  0.601945  4.773930
S    0.847228  -0.386856  5.822439
H    -1.094082  0.940388  5.533909
H    0.147524  1.475282  4.372239
H    1.842170  0.544261  5.913118
N    -3.474073  0.157510  4.451441
C    -3.372277  -0.707325  5.624717
H    -4.373042  0.614257  4.292786
H    -4.335301  -1.206257  5.777722
H    -3.137160  -0.135234  6.533525
H    -2.624245  -1.495261  5.477881
Hg    1.606731  -1.533098  3.828220
24
Lattice="100 0 0 0 100 0 0 0 100" Properties=species:S:1:pos:R:3
C    1.416893  -0.731713  0.485235
C    0.509365  -0.397762  1.627024
O    -0.022083  -1.390877  2.229500
H    1.857480  0.159492  0.024196
H    0.841894  -1.285344  -0.271528
H    2.210206  -1.404160  0.837884
N    0.304043  0.902121  1.926942
C    -0.664830  1.409052  2.894480
C    -1.467535  2.713866  2.559984
O    -2.070202  3.174200  3.529764
H    0.896795  1.569237  1.435280
H    -1.490454  0.675905  2.891325
C    -0.077288  1.562629  4.325022
S    -1.064336  0.746378  5.652502
H    -0.043569  2.618246  4.628244
H    0.928937  1.133320  4.414006
H    -2.281485  1.227090  5.246660
N    -1.506148  3.167720  1.304968
C    -2.285221  4.348575  0.910530
H    -0.991274  2.682964  0.576650
H    -2.835554  4.123682  -0.009535
H    -1.618874  5.202800  0.736588
H    -2.983970  4.592509  1.715361
Hg    -1.020748  -1.308307  4.205047
24
Lattice="100 0 0 0 100 0 0 0 100" Properties=species:S:1:pos:R:3
C    1.193887  0.659628  1.310762
C    0.137011  -0.325563  1.710344
O    0.332922  -1.274715  2.458695
H    1.439517  1.281303  2.183955
H    0.887612  1.305894  0.480316
H    2.105241  0.111916  1.042267
N    -1.150498  -0.136273  1.179575
C    -2.219808  -0.979088  1.669597
C    -2.981640  -1.696902  0.539524
O    -4.108784  -2.278724  0.722648
H    -1.368707  0.769886  0.768121
H    -1.665344  -1.773768  2.216355
C    -3.144298  -0.226244  2.664138
S    -3.519769  -1.265182  4.159061
H    -4.081538  0.122651  2.215635
H    -2.607773  0.636106  3.084602
H    -4.562117  -0.531292  4.649166
N    -2.426589  -1.718341  -0.655468
C    -2.941810  -2.429633  -1.826470
H    -1.576645  -1.160138  -0.756801
H    -2.091231  -2.800980  -2.407367
H    -3.532212  -1.746233  -2.451823
H    -3.574900  -3.260743  -1.504416
Hg    -4.807552  -2.978625  2.757816
24
Lattice="100 0 0 0 100 0 0 0 100" Properties=species:S:1:pos:R:3
C    -0.268743  0.292253  -0.065063
C    -0.247214  0.172270  1.427448
O    0.771535  0.384066  2.104338
H    -0.150164  1.355669  -0.320632
H    -1.196107  -0.080761  -0.513927
H    0.594484  -0.238006  -0.484425
N    -1.413687  -0.186868  2.061519
C    -1.536770  -0.128724  3.517011
C    -0.941155  -1.403597  4.182164
O    -1.617979  -2.244328  4.877808
H    -2.192767  -0.522165  1.501016
H    -0.894031  0.711033  3.834625
C    -3.007298  0.205944  3.833506
S    -3.495526  0.732482  5.534738
H    -3.693076  -0.623824  3.607778
H    -3.307073  1.065040  3.215487
H    -2.397424  1.476586  5.854750
N    0.337081  -1.610506  3.927046
C    1.158014  -2.688881  4.458653
H    0.770045  -0.926557  3.260249
H    2.149237  -2.285457  4.699368
H    1.285438  -3.465680  3.688905
H    0.689299  -3.132026  5.340505
Hg    -2.733124  -1.461602  6.656681
24
Lattice="100 0 0 0 100 0 0 0 100" Properties=species:S:1:pos:R:3
C    -0.769452  0.140948  -0.275111
C    -0.235994  -0.117635  1.098879
O    0.946036  -0.599404  1.153810
H    -1.795046  0.527472  -0.261545
H    -0.719306  -0.783025  -0.865726
H    -0.116523  0.875037  -0.770706
N    -1.015143  0.179594  2.155506
C    -0.636809  0.334271  3.568871
C    -0.840604  -0.972024  4.378621
O    0.129977  -1.808344  4.544718
H    -1.960077  0.479534  1.919731
H    0.448285  0.533001  3.602798
C    -1.263643  1.619406  4.176649
S    -3.075444  1.676969  4.399041
H    -0.935718  2.483546  3.586145
H    -0.855738  1.747780  5.188661
H    -3.424184  2.001319  3.128619
N    -2.004363  -1.228096  4.925664
C    -2.338984  -2.427826  5.701475
H    -2.717931  -0.481163  4.831265
H    -3.422566  -2.570479  5.655391
H    -2.036190  -2.293268  6.748639
H    -1.820681  -3.297915  5.287295
Hg    1.635099  -1.640702  2.966312
24
Lattice="100 0 0 0 100 0 0 0 100" Properties=species:S:1:pos:R:3
C    0.023026  0.308647  -0.040940
C    0.057456  0.265355  1.453625
O    1.057476  0.839159  2.003120
H    -0.005688  1.362017  -0.358496
H    -0.846178  -0.213017  -0.457374
H    0.951734  -0.120260  -0.439500
N    -0.947947  -0.354329  2.101405
C    -1.372590  -0.222543  3.511134
C    -0.789572  -1.325893  4.433461
O    0.364349  -1.182899  4.999026
H    -1.633664  -0.792291  1.485551
H    -0.957042  0.723959  3.898032
C    -2.903428  -0.038258  3.585052
S    -3.810530  -1.460817  2.838084
H    -3.169338  0.882200  3.050317
H    -3.198993  0.075215  4.635267
H    -5.000466  -1.201372  3.433406
N    -1.486728  -2.404118  4.694616
C    -1.049612  -3.511606  5.553578
H    -2.437030  -2.443427  4.275027
H    -1.210485  -3.253986  6.608832
H    0.013599  -3.715113  5.391707
H    -1.647003  -4.391851  5.300480
Hg    1.625309  0.326520  4.061568
24
Lattice="100 0 0 0 100 0 0 0 100" Properties=species:S:1:pos:R:3
C    -2.147253  -0.219295  -0.328095
C    -1.395558  -0.576608  0.918753
O    -0.349338  -1.278303  0.764644
H    -1.484384  0.370898  -0.977711
H    -3.055580  0.358474  -0.122380
H    -2.398542  -1.137890  -0.873793
N    -1.869304  -0.124124  2.097733
C    -1.170290  -0.076606  3.392034
C    -1.460809  -1.345124  4.239331
O    -0.684917  -2.356444  4.188915
H    -2.745675  0.390978  2.038212
H    -0.087696  -0.098100  3.192486
C    -1.467937  1.259461  4.089402
S    -0.575294  1.358100  5.680896
H    -2.549304  1.405904  4.255590
H    -1.129716  2.075587  3.437186
H    -0.524136  2.712962  5.726403
N    -2.519654  -1.375184  5.028016
C    -2.907916  -2.521759  5.860010
H    -3.062357  -0.521030  5.138222
H    -2.406834  -2.465938  6.835501
H    -2.618780  -3.450235  5.359095
H    -3.991663  -2.489635  6.006195
Hg    0.643938  -2.496090  2.375355
24
Lattice="100 0 0 0 100 0 0 0 100" Properties=species:S:1:pos:R:3
C    -0.150363  0.573560  0.061132
C    -0.011812  0.487408  1.548289
O    1.087619  0.883770  2.051675
H    0.067230  1.605475  -0.250906
H    -1.150930  0.295883  -0.288951
H    0.608535  -0.066019  -0.410185
N    -1.051175  0.012660  2.263689
C    -1.321863  0.178240  3.701922
C    -0.920582  -1.093617  4.482250
O    0.248805  -1.595548  4.333021
H    -1.831092  -0.332899  1.706733
H    -0.650392  0.973199  4.071186
C    -2.779065  0.711225  3.811792
S    -3.482239  0.912471  5.479887
H    -3.479737  0.027582  3.308863
H    -2.825899  1.672929  3.285500
H    -2.558299  1.782870  5.963905
N    -1.769860  -1.685442  5.297742
C    -1.471133  -2.848010  6.135926
H    -2.699543  -1.256103  5.393172
H    -0.403715  -2.875223  6.371879
H    -1.745385  -3.769200  5.602490
H    -2.070655  -2.775346  7.049130
Hg    1.943548  -0.223863  3.808861
24
Lattice="100 0 0 0 100 0 0 0 100" Properties=species:S:1:pos:R:3
C    -1.654761  -0.047682  -0.509111
C    -1.155629  -0.531682  0.818886
O    -0.243877  -1.417291  0.785361
H    -1.995277  -0.906146  -1.102275
H    -0.813776  0.407105  -1.053021
H    -2.460177  0.689228  -0.412168
N    -1.689519  0.004839  1.934766
C    -1.158837  -0.049821  3.309824
C    -1.787686  -1.217815  4.114710
O    -1.219056  -2.365130  4.159567
H    -2.439304  0.673921  1.768591
H    -0.084104  -0.275977  3.246456
C    -1.273194  1.337243  3.977879
S    -0.577498  1.326294  5.666084
H    -2.322712  1.663261  4.061339
H    -0.759020  2.083548  3.361985
H    0.605814  1.911741  5.356338
N    -2.928266  -1.042852  4.751866
C    -3.617562  -2.084497  5.527691
H    -3.328323  -0.107432  4.778107
H    -3.181952  -2.154080  6.533075
H    -3.512168  -3.048876  5.021682
H    -4.673890  -1.812519  5.605060
Hg    0.228777  -2.751381  2.514309
24
Lattice="100 0 0 0 100 0 0 0 100" Properties=species:S:1:pos:R:3
C    -1.222502  -0.050835  -0.506492
C    -0.833584  -0.503532  0.865943
O    0.164825  -1.284935  0.950964
H    -1.497085  -0.926462  -1.110380
H    -0.344026  0.403770  -0.987310
H    -2.042665  0.675918  -0.496974
N    -1.548696  -0.051536  1.916259
C    -1.163342  -0.031726  3.336248
C    -1.801914  -1.219010  4.091472
O    -1.613483  -2.416946  3.684488
H    -2.359366  0.514253  1.671051
H    -0.072780  -0.202027  3.382298
C    -1.442241  1.393819  3.865761
S    -0.879802  1.591345  5.602982
H    -2.512962  1.637590  3.799143
H    -0.892549  2.104996  3.235773
H    -1.605574  2.711585  5.850019
N    -2.561751  -1.011209  5.149609
C    -3.168293  -2.058448  5.974265
H    -2.700610  -0.038698  5.443522
H    -2.571060  -2.972399  5.911954
H    -4.186738  -2.268769  5.618751
H    -3.218174  -1.696891  7.006366
Hg    0.258371  -2.889858  2.530287
24
Lattice="100 0 0 0 100 0 0 0 100" Properties=species:S:1:pos:R:3
C    -0.379995  1.371366  -0.230940
C    -0.271904  0.194976  0.691322
O    0.893038  -0.109944  1.084644
H    -0.003279  2.261484  0.294172
H    -1.410027  1.557402  -0.556364
H    0.270467  1.210730  -1.100236
N    -1.410353  -0.442669  1.040903
C    -1.631417  -1.354628  2.172433
C    -1.504412  -2.837243  1.732909
O    -0.355770  -3.359615  1.552234
H    -2.251092  -0.086201  0.589826
H    -0.810030  -1.199327  2.893641
C    -2.940101  -1.003799  2.893629
S    -2.785135  0.665877  3.628498
H    -3.116286  -1.725856  3.703223
H    -3.806666  -1.018274  2.213283
H    -3.948518  0.618004  4.325919
N    -2.584782  -3.567356  1.534594
C    -2.563761  -4.975355  1.109995
H    -3.494996  -3.127872  1.645811
H    -3.520366  -5.429789  1.381326
H    -1.744519  -5.497160  1.614706
H    -2.420944  -5.040835  0.023771
Hg    1.498910  -2.118220  1.922414
24
Lattice="100 0 0 0 100 0 0 0 100" Properties=species:S:1:pos:R:3
C    -0.111566  0.088460  -0.150746
C    -0.009081  -0.012124  1.343351
O    1.110544  -0.402094  1.797364
H    -1.127297  0.308254  -0.497732
H    0.227854  -0.858090  -0.592516
H    0.578424  0.870201  -0.498421
N    -1.100962  0.309903  2.063101
C    -1.463242  0.160935  3.496231
C    -0.909209  1.313908  4.372028
O    0.313106  1.413435  4.717722
H    -1.879741  0.621791  1.487763
H    -2.556132  0.271372  3.491585
C    -1.189729  -1.239724  4.078881
S    -2.180694  -1.493635  5.570140
H    -0.110384  -1.394523  4.341706
H    -1.425148  -2.003798  3.326382
H    -2.110918  -2.849035  5.559100
N    -1.771332  2.226253  4.784213
C    -1.412262  3.378504  5.623145
H    -2.752291  2.110235  4.539868
H    -1.240652  3.053675  6.657347
H    -2.239513  4.092350  5.596598
H    -0.501517  3.847975  5.236652
Hg    1.797744  -0.072227  3.897240
24
Lattice="100 0 0 0 100 0 0 0 100" Properties=species:S:1:pos:R:3
C    -0.117932  0.014815  -0.064019
C    -0.029056  0.040175  1.432324
O    1.069719  0.450788  1.921419
H    0.033922  1.036933  -0.440480
H    -1.083532  -0.360825  -0.421365
H    0.699098  -0.600151  -0.463412
N    -1.105018  -0.355959  2.141933
C    -1.370358  -0.129839  3.574449
C    -0.904968  -1.338007  4.424681
O    0.261968  -1.361935  4.947675
H    -1.888095  -0.688086  1.581771
H    -0.752733  0.720791  3.898168
C    -2.836913  0.306347  3.783175
S    -3.176252  0.932413  5.456468
H    -3.559789  -0.480969  3.516137
H    -3.039906  1.157013  3.118375
H    -3.178557  -0.261948  6.100238
N    -1.714467  -2.364445  4.605805
C    -1.365626  -3.580518  5.355501
H    -2.663468  -2.297464  4.243845
H    -2.005619  -4.395420  5.005743
H    -1.527813  -3.423215  6.429817
H    -0.313327  -3.826629  5.184232
Hg    1.744263  0.034610  4.016221
24
Lattice="100 0 0 0 100 0 0 0 100" Properties=species:S:1:pos:R:3
C    -0.142764  -0.043912  -0.107432
C    0.004173  -0.007947  1.383016
O    1.130280  0.374192  1.828442
H    -1.053242  -0.567739  -0.422844
H    0.740593  -0.512897  -0.555614
H    -0.187976  0.993303  -0.474102
N    -1.056743  -0.363712  2.135693
C    -1.310848  -0.052423  3.549290
C    -0.867831  -1.217901  4.474840
O    0.323717  -1.267067  4.935054
H    -1.862423  -0.683520  1.601052
H    -0.668015  0.797428  3.829296
C    -2.777126  0.391928  3.753299
S    -3.216974  1.918997  2.856081
H    -2.979503  0.528551  4.823116
H    -3.481213  -0.364524  3.372759
H    -2.672948  2.786772  3.746677
N    -1.725115  -2.163646  4.805738
C    -1.406628  -3.313757  5.664644
H    -2.693298  -2.062304  4.509672
H    -1.524844  -3.039153  6.720978
H    -0.374057  -3.628409  5.486660
H    -2.096335  -4.126598  5.420046
Hg    1.866765  0.003955  3.914248
24
Lattice="100 0 0 0 100 0 0 0 100" Properties=species:S:1:pos:R:3
C    -0.051049  -0.021163  -0.044166
C    0.081736  -0.103808  1.449278
O    1.231577  -0.433034  1.881505
H    -1.083143  0.141258  -0.374032
H    0.330723  -0.952284  -0.484178
H    0.589922  0.793486  -0.409780
N    -1.009401  0.165599  2.187504
C    -1.336359  0.004886  3.633204
C    -0.811744  1.187185  4.482833
O    0.399925  1.288208  4.871190
H    -1.817120  0.423828  1.625214
H    -2.432435  0.064286  3.651520
C    -0.983676  -1.383143  4.206970
S    -1.944915  -1.866212  5.655259
H    0.099966  -1.487089  4.459812
H    -1.189862  -2.151947  3.450366
H    -1.582839  -0.833035  6.460168
N    -1.682637  2.119496  4.826707
C    -1.356207  3.321233  5.605594
H    -2.659568  1.978010  4.576599
H    -0.332599  3.635655  5.382515
H    -1.445298  3.111884  6.679694
H    -2.061395  4.111465  5.331550
Hg    1.953396  -0.061764  3.950679
24
Lattice="100 0 0 0 100 0 0 0 100" Properties=species:S:1:pos:R:3
C    -0.099667  0.278499  -0.115066
C    -0.039717  -0.045901  1.349154
O    0.998175  -0.666419  1.736664
H    -1.090742  0.615832  -0.439454
H    0.196589  -0.606497  -0.692453
H    0.642614  1.062183  -0.327618
N    -1.075157  0.347732  2.115644
C    -1.432134  0.107697  3.532827
C    -0.612405  0.968063  4.522538
O    0.553163  0.652837  4.942727
H    -1.787621  0.855872  1.597340
H    -2.467081  0.468526  3.604002
C    -1.483521  -1.378745  3.956578
S    -2.707430  -2.422906  3.141277
H    -1.744420  -1.424178  5.023460
H    -0.492417  -1.887011  3.860964
H    -2.274292  -2.245001  1.866781
N    -1.184202  2.066130  4.986768
C    -0.555021  2.995861  5.932558
H    -2.152957  2.249363  4.732041
H    0.525153  3.018163  5.760564
H    -0.749712  2.672723  6.963969
H    -0.984971  3.989611  5.776363
Hg    1.694767  -0.931431  3.850376
24
Lattice="100 0 0 0 100 0 0 0 100" Properties=species:S:1:pos:R:3
C    -0.402397  -1.031393  0.173145
C    -0.021009  -0.376649  1.467160
O    1.167690  -0.598819  1.864520
H    -0.353353  -2.122052  0.310245
H    0.332402  -0.769798  -0.598493
H    -1.412155  -0.762042  -0.157345
N    -0.950468  0.370534  2.090579
C    -1.093331  0.823732  3.496217
C    -0.348784  2.145058  3.801779
O    0.905265  2.229630  4.035927
H    -1.816397  0.438183  1.561835
H    -2.162993  1.059660  3.575574
C    -0.807680  -0.260032  4.565403
S    -1.777980  -1.788042  4.358478
H    -0.994687  0.166120  5.560011
H    0.236495  -0.598305  4.554818
H    -2.940243  -1.315247  4.877094
N    -1.082243  3.241868  3.892091
C    -0.555749  4.575313  4.205478
H    -2.092854  3.152907  3.806916
H    0.449896  4.680138  3.787703
H    -0.510804  4.716939  5.293672
H    -1.227128  5.321254  3.770049
Hg    2.315503  0.676042  3.284143
24
Lattice="100 0 0 0 100 0 0 0 100" Properties=species:S:1:pos:R:3
C    -0.437690  -0.661056  0.194175
C    -0.311502  -0.049632  1.558003
O    0.867515  0.073233  2.009962
H    -1.481656  -0.833390  -0.092462
H    0.121226  -1.604661  0.165765
H    0.030195  0.016121  -0.535509
N    -1.442628  0.327767  2.190577
C    -1.548203  1.172184  3.386897
C    -1.373527  0.382503  4.715626
O    -0.312627  0.586896  5.413938
H    -2.300225  0.160500  1.668418
H    -0.692967  1.865249  3.379296
C    -2.808654  2.065278  3.332383
S    -3.069565  2.935560  4.911236
H    -3.721487  1.477729  3.171676
H    -2.720659  2.779700  2.505198
H    -2.158315  3.922243  4.715505
N    -2.240373  -0.508333  5.166003
C    -3.596578  -0.821122  4.714142
H    -1.952690  -0.939643  6.048689
H    -3.662907  -0.820836  3.622628
H    -4.324147  -0.116612  5.141941
H    -3.843565  -1.826414  5.070632
Hg    1.493032  0.647739  4.101282
24
Lattice="100 0 0 0 100 0 0 0 100" Properties=species:S:1:pos:R:3
C    -0.392616  0.830784  0.276234
C    -0.466638  0.326575  1.689395
O    0.464596  0.720808  2.459910
H    -0.521298  1.922257  0.283616
H    -1.141436  0.374444  -0.380818
H    0.611825  0.628163  -0.118612
N    -1.490301  -0.485582  2.007471
C    -1.785904  -1.316091  3.205909
C    -2.243029  -0.484141  4.426929
O    -1.431936  -0.125877  5.353724
H    -2.109049  -0.672945  1.222250
H    -2.656705  -1.908279  2.898726
C    -0.675142  -2.325364  3.556377
S    -1.209314  -3.390194  4.937336
H    0.256753  -1.836168  3.885468
H    -0.429258  -2.929248  2.676415
H    -1.589548  -4.451846  4.182107
N    -3.519698  -0.166825  4.563541
C    -4.670785  -0.631209  3.780659
H    -3.722526  0.395661  5.393858
H    -4.579183  -0.332198  2.729558
H    -5.567233  -0.160356  4.193402
H    -4.787998  -1.720737  3.860509
Hg    0.527424  0.724365  4.691038
24
Lattice="100 0 0 0 100 0 0 0 100" Properties=species:S:1:pos:R:3
C    -0.376323  0.864916  0.331638
C    -0.368338  0.246366  1.700711
O    0.596340  0.590675  2.451717
H    -1.170092  0.469149  -0.311777
H    0.599362  0.688947  -0.140690
H    -0.492212  1.952633  0.436897
N    -1.363657  -0.606471  2.003050
C    -1.609477  -1.505831  3.162517
C    -2.074359  -0.727633  4.415793
O    -1.261987  -0.343722  5.325403
H    -2.020717  -0.743009  1.238724
H    -2.465414  -2.110969  2.840064
C    -0.468060  -2.504661  3.434549
S    -0.969358  -3.929098  4.428515
H    0.425454  -2.037928  3.906526
H    -0.125859  -2.921226  2.477887
H    -1.245537  -3.253380  5.574393
N    -3.364215  -0.486811  4.587020
C    -4.504592  -0.972105  3.797728
H    -3.581309  0.056454  5.426082
H    -5.419163  -0.644784  4.299890
H    -4.517956  -2.068864  3.748930
H    -4.495341  -0.542978  2.788115
Hg    0.803806  0.276330  4.652318
24
Lattice="100 0 0 0 100 0 0 0 100" Properties=species:S:1:pos:R:3
C    0.286332  1.392194  0.898851
C    -0.308367  0.779587  2.120358
O    0.232407  0.871913  3.266198
H    1.277971  0.954037  0.713474
H    0.446421  2.462936  1.089581
H    -0.327032  1.271232  -0.000187
N    -1.481000  0.115772  2.005956
C    -2.203623  -0.531122  3.089483
C    -1.236958  -1.247951  4.061619
O    -0.262811  -1.906934  3.600058
H    -1.913070  0.085502  1.082298
H    -2.756828  0.232990  3.665778
C    -3.199504  -1.553527  2.512490
S    -4.593140  -0.686263  1.727278
H    -3.598764  -2.169958  3.333371
H    -2.703325  -2.232573  1.800226
H    -5.178772  -1.795255  1.202959
N    -1.526086  -1.191286  5.357784
C    -0.723778  -1.835897  6.390567
H    -2.296119  -0.596876  5.661621
H    -1.325628  -1.927282  7.300283
H    0.161393  -1.220814  6.634172
H    -0.397567  -2.823672  6.049625
Hg    1.775849  -0.780752  3.871160
24
Lattice="100 0 0 0 100 0 0 0 100" Properties=species:S:1:pos:R:3
C    0.058947  -1.606368  1.096177
C    -0.431057  -0.383220  1.811457
O    0.438388  0.374244  2.326134
H    0.874420  -2.064351  1.666991
H    0.469680  -1.296783  0.122935
H    -0.740468  -2.338401  0.928757
N    -1.766731  -0.168763  1.855954
C    -2.421060  1.071028  2.263294
C    -2.487553  1.247213  3.809297
O    -1.773555  2.154466  4.349686
H    -2.338091  -0.864750  1.380783
H    -1.783484  1.911912  1.939690
C    -3.773828  1.260775  1.561260
S    -3.468643  1.594704  -0.211929
H    -4.289066  2.127663  1.999844
H    -4.429482  0.386781  1.666231
H    -4.759699  1.873023  -0.526408
N    -3.268482  0.520928  4.594999
C    -4.285585  -0.483052  4.273597
H    -3.194559  0.777031  5.583221
H    -4.362934  -1.161394  5.130046
H    -3.998412  -1.071533  3.397875
H    -5.265426  -0.013649  4.114630
Hg    0.307677  2.386500  3.444482
24
Lattice="100 0 0 0 100 0 0 0 100" Properties=species:S:1:pos:R:3
C    -0.242062  -0.576566  0.250757
C    -0.205230  0.020537  1.626335
O    0.944677  0.221496  2.121533
H    0.388841  -1.473739  0.227259
H    0.193673  0.146545  -0.454315
H    -1.260496  -0.824621  -0.070284
N    -1.380498  0.307406  2.225660
C    -1.563558  1.113476  3.437756
C    -1.403593  0.283789  4.740773
O    -0.369457  0.474565  5.473517
H    -2.209026  0.095741  1.673787
H    -0.735231  1.836295  3.478706
C    -2.842289  1.978560  3.361863
S    -2.989783  3.100011  4.789285
H    -3.760087  1.388258  3.255011
H    -2.762231  2.632228  2.482950
H    -3.523279  2.207030  5.660391
N    -2.289042  -0.611449  5.149797
C    -3.598523  -0.975931  4.603047
H    -2.025713  -1.070881  6.025627
H    -4.390869  -0.322756  4.993595
H    -3.816138  -2.000902  4.921374
H    -3.594534  -0.955839  3.510048
Hg    1.478451  0.814746  4.241529
24
Lattice="100 0 0 0 100 0 0 0 100" Properties=species:S:1:pos:R:3
C    0.118711  -0.992721  0.522824
C    -0.269717  -0.038212  1.609661
O    0.705197  0.401435  2.317687
H    0.736213  -0.454963  -0.212167
H    -0.758066  -1.415494  0.018290
H    0.738819  -1.794626  0.942552
N    -1.565471  0.269336  1.750131
C    -2.197790  1.384501  2.450338
C    -2.504700  1.084920  3.945461
O    -1.716588  1.568075  4.850231
H    -2.218410  -0.150710  1.060933
H    -1.484071  2.224246  2.505549
C    -3.397053  1.951971  1.601624
S    -4.187559  0.790178  0.436492
H    -3.030178  2.809331  1.029571
H    -4.171635  2.335625  2.276325
H    -3.631591  1.291496  -0.692847
N    -3.549267  0.407265  4.377565
C    -4.681977  -0.175904  3.653273
H    -3.589074  0.332896  5.398203
H    -5.070144  -0.999817  4.261244
H    -4.366785  -0.580036  2.686824
H    -5.484153  0.562116  3.518154
Hg    0.345589  1.584527  4.111113
24
Lattice="100 0 0 0 100 0 0 0 100" Properties=species:S:1:pos:R:3
C    0.689626  1.169209  0.772835
C    0.338764  0.647465  2.124397
O    1.157550  -0.039922  2.814582
H    1.640122  1.716053  0.847071
H    -0.074353  1.823021  0.339126
H    0.864452  0.326119  0.088185
N    -0.877883  0.945433  2.630692
C    -1.425942  0.575140  3.923152
C    -0.913249  -0.784490  4.407387
O    -0.986443  -1.789699  3.631034
H    -1.478756  1.556145  2.071109
H    -1.155137  1.342554  4.667186
C    -2.988767  0.523520  3.833107
S    -3.786906  2.042600  3.253735
H    -3.383520  0.266263  4.826170
H    -3.299979  -0.259058  3.128591
H    -3.444506  2.834592  4.304695
N    -0.511728  -0.887014  5.668758
C    -0.082730  -2.138340  6.284949
H    -0.433302  -0.037765  6.226447
H    0.976376  -2.340609  6.047943
H    -0.703830  -2.964403  5.924899
H    -0.170934  -2.045827  7.372092
Hg    1.047071  -2.349991  2.719857
24
Lattice="100 0 0 0 100 0 0 0 100" Properties=species:S:1:pos:R:3
C    -0.523788  1.279803  0.345885
C    -0.201521  0.587469  1.635523
O    0.991468  0.686343  2.050778
H    0.275440  1.096060  -0.381174
H    -0.556527  2.363833  0.533726
H    -1.488426  0.960871  -0.067248
N    -1.192361  -0.078907  2.264164
C    -1.167703  -0.574923  3.638720
C    -0.464315  -1.956518  3.767680
O    0.679733  -2.008642  4.336984
H    -2.097931  -0.039304  1.801069
H    -0.521215  0.097675  4.224853
C    -2.565096  -0.524278  4.301748
S    -3.217896  1.167441  4.496384
H    -2.523764  -1.018070  5.281072
H    -3.318113  -1.049305  3.701415
H    -2.493993  1.498437  5.596240
N    -0.997432  -3.096866  3.358163
C    -2.314942  -3.390430  2.787793
H    -0.400375  -3.908600  3.537923
H    -2.652725  -2.582439  2.132896
H    -3.054032  -3.580417  3.577272
H    -2.216424  -4.298282  2.183161
Hg    2.033936  -0.262951  3.839974
24
Lattice="100 0 0 0 100 0 0 0 100" Properties=species:S:1:pos:R:3
C    0.302909  -1.625881  1.055821
C    -0.259402  -0.458696  1.809639
O    0.566383  0.396999  2.239574
H    1.145323  -2.049053  1.616108
H    0.699736  -1.264132  0.095544
H    -0.446804  -2.402848  0.864317
N    -1.599073  -0.394232  1.978984
C    -2.352877  0.757669  2.463568
C    -2.367787  0.852937  4.018161
O    -1.667389  1.759049  4.581296
H    -2.127256  -1.174090  1.594145
H    -1.806189  1.664365  2.156151
C    -3.751916  0.862101  1.812540
S    -3.697836  1.570283  0.134751
H    -4.364814  1.566547  2.390377
H    -4.284412  -0.096694  1.795535
H    -3.249124  0.463946  -0.510858
N    -3.100739  0.068390  4.792296
C    -4.076745  -0.969701  4.448517
H    -3.010248  0.281346  5.788997
H    -3.763430  -1.531138  3.563623
H    -5.074670  -0.539298  4.294654
H    -4.126837  -1.667165  5.291242
Hg    0.296196  2.256294  3.554020
24
Lattice="100 0 0 0 100 0 0 0 100" Properties=species:S:1:pos:R:3
C    -0.123395  -0.079011  0.155342
C    -0.089701  -0.347344  1.631435
O    0.988162  -0.837553  2.085048
H    -1.120831  0.193537  -0.208435
H    0.234468  -0.967776  -0.380018
H    0.581798  0.734869  -0.067594
N    -1.193096  -0.043649  2.344210
C    -1.531960  -0.241125  3.768577
C    -0.731956  0.692928  4.706450
O    0.354353  0.340436  5.281755
H    -1.946964  0.346515  1.784629
H    -2.576609  0.087408  3.841440
C    -1.524412  -1.710479  4.246780
S    -2.741336  -2.811173  3.495592
H    -1.753741  -1.730913  5.321454
H    -0.524517  -2.197289  4.133422
H    -2.342373  -2.662743  2.206026
N    -1.216887  1.892634  4.987615
C    -2.514833  2.477221  4.622478
H    -0.617110  2.449606  5.601654
H    -2.571712  3.468241  5.081272
H    -3.348248  1.876865  5.009803
H    -2.599863  2.598620  3.535689
Hg    1.629762  -1.170822  4.222377
24
Lattice="100 0 0 0 100 0 0 0 100" Properties=species:S:1:pos:R:3
C    -0.698889  -2.031933  0.194499
C    -0.645100  -1.465087  1.583387
O    -0.273899  -2.273362  2.490093
H    -1.488465  -2.797330  0.162857
H    0.249832  -2.533984  -0.031051
H    -0.911016  -1.270760  -0.565519
N    -0.996622  -0.175411  1.741977
C    -1.351875  0.618408  2.938934
C    -0.128253  1.040062  3.784487
O    0.329323  0.344492  4.755438
H    -1.254430  0.273075  0.866861
H    -1.757223  1.547652  2.520914
C    -2.474686  0.002284  3.809031
S    -4.030324  -0.264502  2.896552
H    -2.659763  0.646482  4.678353
H    -2.210377  -0.991243  4.192349
H    -4.485923  1.012230  2.973336
N    0.429930  2.223319  3.572369
C    0.020610  3.305958  2.669432
H    1.210970  2.428512  4.201119
H    -0.200922  2.924215  1.667212
H    0.860588  4.002820  2.588646
H    -0.842136  3.853328  3.072779
Hg    0.402652  -1.886225  4.593946
24
Lattice="100 0 0 0 100 0 0 0 100" Properties=species:S:1:pos:R:3
C    0.290274  0.940187  0.352798
C    0.001503  -0.076765  1.414250
O    1.020141  -0.536678  2.029559
H    1.123073  0.596834  -0.272132
H    0.608542  1.873580  0.841741
H    -0.590569  1.143123  -0.267930
N    -1.278272  -0.418006  1.636232
C    -1.841390  -1.115925  2.784400
C    -1.745605  -2.660053  2.667985
O    -0.886791  -3.280001  3.398135
H    -1.996029  0.097924  1.098712
H    -1.213347  -0.897795  3.664208
C    -3.263736  -0.544221  3.161537
S    -4.068837  0.553146  1.949101
H    -3.128413  0.087031  4.047756
H    -3.944733  -1.349239  3.455557
H    -4.883715  -0.358995  1.367859
N    -2.515200  -3.399334  1.890156
C    -3.646741  -3.020347  1.044360
H    -2.314849  -4.401543  1.949821
H    -3.723841  -3.761372  0.241606
H    -3.484039  -2.036560  0.594427
H    -4.585329  -3.033393  1.615337
Hg    1.003899  -2.122599  3.585524
24
Lattice="100 0 0 0 100 0 0 0 100" Properties=species:S:1:pos:R:3
C    0.932087  0.455330  0.769760
C    0.422287  -0.244074  1.982668
O    1.184830  -0.866206  2.788956
H    1.711049  1.166493  1.079767
H    0.157201  0.986690  0.207354
H    1.418342  -0.271528  0.102509
N    -0.900697  -0.200854  2.248687
C    -1.564318  -0.804175  3.392487
C    -1.055180  -2.232651  3.682618
O    -0.717671  -2.989405  2.721582
H    -1.485885  0.345063  1.615943
H    -1.361424  -0.191595  4.289522
C    -3.083790  -0.843300  3.135740
S    -3.765582  0.838385  3.288202
H    -3.569680  -1.485940  3.884370
H    -3.303814  -1.272352  2.145311
H    -5.010000  0.537703  2.831272
N    -1.057875  -2.654498  4.942808
C    -1.401563  -1.916794  6.163029
H    -0.765653  -3.626685  5.058920
H    -1.170444  -2.554093  7.020779
H    -2.468846  -1.664895  6.197443
H    -0.800132  -1.000192  6.244487
Hg    1.567295  -3.095708  2.282743
24
Lattice="100 0 0 0 100 0 0 0 100" Properties=species:S:1:pos:R:3
C    0.584773  -0.603612  0.452034
C    0.038373  0.088889  1.653296
O    0.774799  0.402579  2.645127
H    1.439722  -0.023623  0.076280
H    -0.146492  -0.738219  -0.351860
H    0.978265  -1.589040  0.742012
N    -1.270847  0.411416  1.669581
C    -2.006422  1.135844  2.689967
C    -1.571043  0.800641  4.115435
O    -1.356501  -0.415844  4.445194
H    -1.807839  0.218794  0.819531
H    -1.885094  2.216927  2.520552
C    -3.536006  0.801887  2.559709
S    -4.250867  1.093774  0.922040
H    -4.086942  1.385502  3.308868
H    -3.704065  -0.263066  2.767868
H    -4.139841  2.448559  0.918163
N    -1.558849  1.761392  5.032211
C    -1.808450  3.197395  4.878821
H    -1.374026  1.427782  5.980545
H    -1.432029  3.705752  5.771004
H    -2.882153  3.408002  4.786723
H    -1.274629  3.593009  4.004834
Hg    0.825471  -1.089755  4.383967
24
Lattice="100 0 0 0 100 0 0 0 100" Properties=species:S:1:pos:R:3
C    -3.076537  0.364027  -0.946942
C    -2.102254  1.149737  -0.142029
O    -2.164668  2.365302  0.000941
H    -3.456903  -0.498832  -0.381225
H    -2.554031  -0.041931  -1.830893
H    -3.902842  1.003007  -1.270258
N    -0.945847  0.467782  0.447334
C    -1.107853  -0.502348  1.538369
C    -1.140361  0.166367  2.940936
O    -0.575791  1.279144  3.184788
H    -0.388765  -0.070926  -0.289273
H    -2.047516  -1.058944  1.406726
C    0.097074  -1.501288  1.488378
S    0.602693  -1.946458  -0.200079
H    -0.134750  -2.399433  2.070195
H    0.987804  -1.037168  1.934750
H    -0.425713  -2.790289  -0.473203
N    -1.700384  -0.488214  3.946835
C    -2.301017  -1.824621  3.995080
H    -1.617829  -0.006920  4.845967
H    -2.637117  -2.155359  3.008368
H    -3.174835  -1.779313  4.655042
H    -1.585954  -2.549629  4.405125
Hg    -0.165764  2.562365  1.371187
24
Lattice="100 0 0 0 100 0 0 0 100" Properties=species:S:1:pos:R:3
C    0.000301  -0.839749  0.818560
C    -1.024108  -1.380227  1.772219
O    -0.975065  -2.634569  1.952657
H    0.823620  -0.361985  1.370869
H    -0.500219  -0.103829  0.158523
H    0.412777  -1.647175  0.205218
N    -1.922850  -0.581437  2.355460
C    -1.965143  0.872260  2.371285
C    -2.451688  1.218210  3.817622
O    -3.102353  0.362012  4.417480
H    -2.546020  -0.964368  3.084656
H    -0.975698  1.293967  2.155969
C    -3.036062  1.466139  1.377844
S    -2.625510  1.224961  -0.366567
H    -3.174406  2.534656  1.573397
H    -3.992613  0.953887  1.549527
H    -2.001536  2.414933  -0.571367
N    -2.156491  2.438974  4.299342
C    -2.534364  2.870842  5.639822
H    -1.536045  3.043810  3.765068
H    -2.715649  3.951704  5.623890
H    -1.728298  2.663114  6.361009
H    -3.431353  2.325028  5.950991
Hg    -1.862795  -4.082735  3.544468
24
Lattice="100 0 0 0 100 0 0 0 100" Properties=species:S:1:pos:R:3
C    -0.857267  0.630799  -0.070341
C    -0.347169  0.535045  1.342195
O    0.393772  1.498756  1.712764
H    -1.945435  0.795411  -0.056315
H    -0.632942  -0.285391  -0.632566
H    -0.386902  1.479902  -0.574291
N    -0.667453  -0.490443  2.132500
C    -1.548006  -1.615714  1.837923
C    -2.159911  -2.028228  3.197970
O    -1.558990  -1.782516  4.235155
H    -0.354621  -0.495934  3.111295
H    -2.324519  -1.313044  1.122687
C    -0.737154  -2.822552  1.271552
S    -1.779195  -4.309808  1.088444
H    0.115002  -3.051713  1.920635
H    -0.360326  -2.587249  0.267519
H    -1.290736  -5.002878  2.149236
N    -3.318737  -2.760632  3.152865
C    -3.922532  -3.352442  4.334185
H    -3.878960  -2.734025  2.301689
H    -4.703322  -2.678081  4.728670
H    -3.161063  -3.500696  5.104341
H    -4.405911  -4.299490  4.064286
Hg    1.367851  2.097109  3.733549
24
Lattice="100 0 0 0 100 0 0 0 100" Properties=species:S:1:pos:R:3
C    0.834481  -0.754215  1.793802
C    0.234952  0.606848  1.853890
O    0.995849  1.614847  1.968764
H    1.315044  -0.912974  0.816364
H    0.101955  -1.543959  1.994443
H    1.638551  -0.810323  2.541773
N    -1.112045  0.799381  1.825358
C    -2.011015  0.173641  0.854409
C    -1.980739  1.078282  -0.411196
O    -1.619532  2.285723  -0.309364
H    -1.375348  1.767868  2.024509
H    -1.628438  -0.828077  0.613217
C    -3.437119  0.081023  1.423319
S    -3.368319  -0.786256  3.021891
H    -4.111565  -0.455294  0.740318
H    -3.853848  1.089161  1.578697
H    -4.695407  -0.682157  3.299594
N    -2.397731  0.557606  -1.562235
C    -2.449488  1.270016  -2.838057
H    -2.763755  -0.394144  -1.555619
H    -2.072067  0.611679  -3.629140
H    -1.849320  2.180340  -2.771442
H    -3.489719  1.540842  -3.070346
Hg    0.446721  3.348798  0.521127
24
Lattice="100 0 0 0 100 0 0 0 100" Properties=species:S:1:pos:R:3
C    0.200961  0.441387  0.242031
C    -0.104549  0.199963  1.677787
O    0.782406  0.450697  2.550813
H    0.081138  1.513191  0.016213
H    -0.423942  -0.160515  -0.426384
H    1.259926  0.207191  0.065896
N    -1.297899  -0.296476  2.094163
C    -2.612669  0.087231  1.606302
C    -3.056534  1.311687  2.463247
O    -2.210637  1.991128  3.134694
H    -1.283631  -0.619432  3.063354
H    -2.508160  0.438716  0.568796
C    -3.545162  -1.161691  1.637747
S    -5.249601  -0.930487  1.041401
H    -3.664077  -1.523171  2.669113
H    -3.073578  -1.960083  1.052456
H    -4.955484  -0.803310  -0.280262
N    -4.315983  1.706574  2.405544
C    -4.906775  2.808314  3.168069
H    -4.922314  1.197280  1.739173
H    -5.976283  2.608246  3.287636
H    -4.780978  3.752041  2.618571
H    -4.424426  2.891083  4.145823
Hg    -0.195616  1.592472  4.307922
24
Lattice="100 0 0 0 100 0 0 0 100" Properties=species:S:1:pos:R:3
C    0.131630  0.034736  0.076493
C    -0.079392  0.284406  1.526903
O    0.832237  0.872055  2.191661
H    0.083083  0.983199  -0.480172
H    -0.575999  -0.694122  -0.332484
H    1.156152  -0.343169  -0.061063
N    -1.205788  -0.111712  2.172734
C    -2.567210  0.064061  1.689368
C    -3.152275  1.277205  2.465367
O    -2.458917  1.991783  3.267797
H    -1.120007  -0.100839  3.190498
H    -2.514039  0.352486  0.628277
C    -3.383675  -1.256437  1.810114
S    -4.916458  -1.200009  0.803289
H    -3.633202  -1.483668  2.853524
H    -2.758625  -2.069118  1.418389
H    -5.722890  -1.826126  1.697814
N    -4.433793  1.549882  2.304449
C    -5.141275  2.707809  2.853468
H    -4.985567  0.831954  1.795973
H    -6.010740  2.908722  2.219588
H    -4.477391  3.576869  2.874083
H    -5.486267  2.491649  3.874578
Hg    -0.169575  2.417009  3.568445
24
Lattice="100 0 0 0 100 0 0 0 100" Properties=species:S:1:pos:R:3
C    -2.629215  0.769867  -0.892061
C    -1.456482  1.120236  -0.044720
O    -1.155429  2.339438  0.128180
H    -3.563439  0.964460  -0.342886
H    -2.600613  -0.268595  -1.239997
H    -2.640581  1.442666  -1.761244
N    -0.673583  0.164884  0.528781
C    -1.195517  -0.985359  1.270763
C    -1.492448  -0.469932  2.704256
O    -0.875712  0.556307  3.128369
H    0.171225  0.552190  0.956372
H    -2.117301  -1.328619  0.782299
C    -0.148651  -2.111201  1.303988
S    0.342695  -2.485799  -0.409392
H    -0.541839  -3.017385  1.784096
H    0.739272  -1.790032  1.871609
H    1.293402  -3.403687  -0.089182
N    -2.336750  -1.113774  3.503259
C    -3.021618  -2.390933  3.312288
H    -2.456764  -0.668816  4.417715
H    -4.057790  -2.287052  3.656393
H    -2.535772  -3.174747  3.910145
H    -3.024900  -2.686155  2.259171
Hg    -0.761276  2.875181  2.358416
24
Lattice="100 0 0 0 100 0 0 0 100" Properties=species:S:1:pos:R:3
C    -0.805775  1.880383  -0.416725
C    0.115497  1.474324  0.680376
O    1.296918  1.934316  0.690907
H    -1.126325  2.923185  -0.270195
H    -1.673989  1.215544  -0.493400
H    -0.249207  1.863032  -1.364938
N    -0.265043  0.597816  1.646848
C    -1.508721  0.672541  2.399630
C    -1.176040  1.515968  3.674477
O    0.023370  1.684866  4.034414
H    0.515277  0.298887  2.236878
H    -2.261324  1.201722  1.800090
C    -2.040548  -0.737608  2.779415
S    -2.631823  -1.718152  1.372791
H    -2.913433  -0.648903  3.438890
H    -1.272521  -1.305266  3.325366
H    -1.418926  -1.944839  0.803148
N    -2.193160  2.005734  4.379068
C    -2.063325  2.822248  5.584650
H    -3.140506  1.747933  4.103217
H    -2.231560  2.199922  6.476233
H    -2.821285  3.613496  5.559789
H    -1.058164  3.247898  5.631362
Hg    2.036128  2.478211  2.829247
24
Lattice="100 0 0 0 100 0 0 0 100" Properties=species:S:1:pos:R:3
C    -0.203395  -0.097577  -0.129844
C    -0.115978  0.022308  1.351926
O    1.009916  -0.124074  1.915214
H    0.222863  0.799867  -0.604032
H    -1.231243  -0.263460  -0.471961
H    0.427572  -0.939331  -0.449413
N    -1.215941  0.249345  2.118948
C    -2.214824  1.277815  1.859592
C    -1.695629  2.554545  2.587940
O    -0.855642  2.442266  3.532533
H    -1.025191  0.151393  3.118950
H    -2.269839  1.459866  0.778771
C    -3.610726  0.862628  2.399052
S    -4.408392  -0.469558  1.461682
H    -4.309793  1.705181  2.331091
H    -3.542393  0.578374  3.459495
H    -3.579292  -1.473090  1.851794
N    -2.155670  3.758458  2.257736
C    -3.235693  4.131254  1.348013
H    -1.729465  4.520848  2.792298
H    -2.940453  5.044136  0.816699
H    -4.155456  4.346873  1.911765
H    -3.429588  3.343768  0.614117
Hg    1.358867  1.398836  3.645127
24
Lattice="100 0 0 0 100 0 0 0 100" Properties=species:S:1:pos:R:3
C    0.150051  -0.046498  0.096607
C    0.052021  0.093124  1.576051
O    1.106178  0.098563  2.272755
H    0.472358  0.908158  -0.347250
H    -0.791495  -0.380186  -0.352631
H    0.941177  -0.773603  -0.133693
N    -1.147434  0.191091  2.215431
C    -2.252667  1.058623  1.833527
C    -1.886244  2.441164  2.457801
O    -1.224724  2.470587  3.532603
H    -1.048962  0.131231  3.231623
H    -2.311804  1.118416  0.739770
C    -3.566210  0.445931  2.423699
S    -5.134496  1.265793  2.018341
H    -3.512757  0.471938  3.521960
H    -3.625046  -0.601758  2.105743
H    -5.339572  0.662761  0.817820
N    -2.256445  3.578475  1.861793
C    -3.161367  3.743107  0.740029
H    -1.918559  4.423151  2.330427
H    -3.360574  4.808354  0.598035
H    -4.120998  3.220502  0.941420
H    -2.736904  3.324687  -0.184127
Hg    1.113464  1.705073  4.009582
24
Lattice="100 0 0 0 100 0 0 0 100" Properties=species:S:1:pos:R:3
C    -0.148666  -0.265657  -0.204792
C    -0.178819  0.172483  1.217751
O    0.568677  1.119176  1.595332
H    -0.679310  0.466593  -0.832639
H    -0.570993  -1.267177  -0.340474
H    0.895555  -0.262440  -0.548051
N    -0.972406  -0.433377  2.145407
C    -2.381870  -0.759328  1.983727
C    -3.123871  0.568997  2.320055
O    -2.619263  1.357448  3.166844
H    -0.765210  -0.116747  3.095576
H    -2.571184  -1.066100  0.947614
C    -2.714397  -1.934328  2.961788
S    -4.376579  -2.657697  2.873478
H    -2.523059  -1.624651  3.998404
H    -2.033262  -2.759331  2.715959
H    -4.986120  -1.814518  3.747825
N    -4.271789  0.874401  1.707450
C    -5.065801  0.031990  0.830375
H    -4.645374  1.795057  1.952263
H    -4.578663  -0.097938  -0.148041
H    -6.045625  0.494378  0.685489
H    -5.201405  -0.977099  1.271255
Hg    -0.466429  2.652997  3.067003
24
Lattice="100 0 0 0 100 0 0 0 100" Properties=species:S:1:pos:R:3
C    0.072038  -0.053013  0.023698
C    0.012979  0.013997  1.509091
O    1.075060  0.287542  2.151530
H    -0.813412  0.391259  -0.443844
H    0.173668  -1.104075  -0.294567
H    0.972691  0.470343  -0.319327
N    -1.129505  -0.175605  2.221944
C    -2.136751  -1.220141  2.040877
C    -1.432111  -2.588159  2.269338
O    -0.193192  -2.656263  2.537941
H    -1.050466  0.154047  3.184446
H    -2.832783  -1.081315  2.881797
C    -2.970912  -1.100605  0.729120
S    -4.513551  -2.069380  0.724527
H    -2.416605  -1.459798  -0.146119
H    -3.224773  -0.044869  0.571813
H    -5.189733  -1.331113  1.644242
N    -2.161887  -3.689670  2.161162
C    -1.739567  -5.037693  2.531744
H    -3.104199  -3.574289  1.748615
H    -2.604304  -5.574724  2.938266
H    -0.935114  -4.987698  3.269634
H    -1.383974  -5.575366  1.639699
Hg    1.484413  -1.378070  3.700826
24
Lattice="100 0 0 0 100 0 0 0 100" Properties=species:S:1:pos:R:3
C    0.141923  0.248093  0.175200
C    -0.003281  -0.070152  1.623830
O    1.016743  -0.078942  2.364586
H    -0.696942  0.840296  -0.206744
H    0.243819  -0.678248  -0.410860
H    1.072109  0.814202  0.038918
N    -1.231717  -0.254292  2.231406
C    -2.249882  -1.187846  1.812388
C    -1.562208  -2.630326  1.918756
O    -0.348147  -2.685581  1.641639
H    -1.150471  -0.182327  3.248652
H    -3.049508  -1.135744  2.567207
C    -2.875001  -1.012458  0.407133
S    -4.139623  0.275140  0.377582
H    -3.410255  -1.930123  0.127542
H    -2.114008  -0.842546  -0.365743
H    -3.359053  1.293192  0.830472
N    -2.320055  -3.637882  2.331016
C    -1.822162  -4.989459  2.598194
H    -3.305593  -3.460190  2.520488
H    -1.635858  -5.125292  3.673099
H    -0.900910  -5.153657  2.032744
H    -2.588603  -5.708116  2.285326
Hg    1.649706  -2.220030  3.173949
24
Lattice="100 0 0 0 100 0 0 0 100" Properties=species:S:1:pos:R:3
C    -0.187287  0.966579  0.293695
C    0.114390  0.065968  1.436859
O    1.335703  -0.030708  1.760790
H    -1.224016  0.836542  -0.074252
H    0.553612  0.863169  -0.505791
H    -0.129489  2.000378  0.679112
N    -0.841667  -0.526866  2.217156
C    -1.953264  -1.422448  1.888349
C    -1.548236  -2.864734  2.356613
O    -0.356225  -3.293868  2.339578
H    -0.535775  -0.623714  3.186950
H    -2.827904  -1.114743  2.483540
C    -2.345157  -1.472745  0.400077
S    -3.385928  -0.033871  -0.046609
H    -2.941228  -2.374692  0.212145
H    -1.459036  -1.530241  -0.247696
H    -3.767401  -0.507221  -1.262259
N    -2.540941  -3.655358  2.737752
C    -2.388468  -5.059214  3.134930
H    -3.490494  -3.288432  2.694399
H    -3.169820  -5.298896  3.862643
H    -1.399970  -5.206380  3.579057
H    -2.492592  -5.716408  2.261171
Hg    1.652138  -2.102155  2.706024
24
Lattice="100 0 0 0 100 0 0 0 100" Properties=species:S:1:pos:R:3
C    -0.408118  -2.102269  0.027813
C    -0.063268  -1.401338  1.297258
O    0.941650  -1.821303  1.954904
H    -0.621310  -1.403330  -0.787952
H    0.427029  -2.753709  -0.251132
H    -1.283865  -2.751010  0.191784
N    -0.723405  -0.307604  1.769002
C    -2.174466  -0.091831  1.890150
C    -2.706232  -1.109775  2.947100
O    -1.990239  -2.089797  3.298002
H    -0.203470  0.138322  2.526961
H    -2.275776  0.918855  2.312422
C    -2.958046  -0.122216  0.563690
S    -2.254543  0.981595  -0.700640
H    -4.004887  0.165831  0.735673
H    -2.976131  -1.118219  0.106716
H    -2.448558  2.153025  -0.038119
N    -3.930730  -0.931169  3.436540
C    -4.566699  -1.786474  4.439241
H    -4.496915  -0.169518  3.065971
H    -5.098825  -1.153422  5.158299
H    -3.804116  -2.385594  4.942664
H    -5.289503  -2.458433  3.954696
Hg    0.339028  -2.336644  4.110352
24
Lattice="100 0 0 0 100 0 0 0 100" Properties=species:S:1:pos:R:3
C    -1.151917  1.499518  -0.165410
C    -0.112767  1.031370  0.793416
O    1.082182  1.434683  0.623875
H    -2.114735  1.681692  0.322646
H    -1.272015  0.752214  -0.967487
H    -0.799077  2.420148  -0.646321
N    -0.379443  0.223762  1.851900
C    -1.186867  -0.999317  1.879314
C    -0.485391  -2.055647  0.980017
O    0.617460  -1.818597  0.390430
H    0.371482  0.222187  2.542465
H    -1.093013  -1.359349  2.916811
C    -2.697614  -0.803999  1.593620
S    -3.653763  -2.142428  2.411669
H    -2.929130  -0.795131  0.523113
H    -3.021788  0.147409  2.036642
H    -4.664749  -2.193654  1.506372
N    -1.083832  -3.225659  0.816768
C    -0.510713  -4.396881  0.155235
H    -2.051515  -3.297148  1.177106
H    -0.911254  -5.295859  0.636260
H    0.579406  -4.373832  0.234145
H    -0.797998  -4.407639  -0.906416
Hg    2.484633  -0.386557  0.703739
24
Lattice="100 0 0 0 100 0 0 0 100" Properties=species:S:1:pos:R:3
C    0.001655  0.347461  0.080985
C    -0.085326  -0.013906  1.522190
O    0.974332  -0.011640  2.220334
H    -0.820111  0.999309  -0.233339
H    0.002296  -0.568300  -0.532171
H    0.960682  0.848379  -0.095135
N    -1.265928  -0.276435  2.167892
C    -2.319192  -1.201696  1.751684
C    -1.684236  -2.632106  1.798223
O    -0.439758  -2.727067  1.601338
H    -1.134865  -0.268480  3.182057
H    -3.092545  -1.130245  2.531734
C    -2.974681  -0.914199  0.394427
S    -3.846247  0.679336  0.508639
H    -3.707024  -1.699348  0.157929
H    -2.244451  -0.899079  -0.426370
H    -4.445096  0.609179  -0.710134
N    -2.435803  -3.701514  2.038433
C    -3.883191  -3.823943  2.198678
H    -1.902428  -4.573763  2.093167
H    -4.091747  -4.439923  3.081894
H    -4.315582  -4.322767  1.319626
H    -4.355191  -2.845714  2.326298
Hg    1.491425  -2.130953  3.009636
