# Supplementary material for: Mapping and classifying molecules from a high-throughput structural database
Source: J Cheminform. 2017 Feb 2;9:6. doi: 10.1186/s13321-017-0192-4 (PMC5289135; doi:10.1186/s13321-017-0192-4)
Supplement: Supplementary file 1 — Additional file 1. Supplementary file contains dissimilarity matrix data for all the oligopeptides available in the database including the one discussed in this paper. [file 13321_2017_192_MOESM1_ESM.tar › SI/cys.dipeptide/sigmaE-sigmaD.dat]

# Sigma_D	Sigma_E	Idx of Representative Structure
0.0005366563146655913	0.01593245928437667	142
0.001850945704235695	0.5232264818370981	142
0.004720593183057404	0.6337463618269872	5
0.06944526261740269	0.48752391058100136	145
0.0029175332046029144	0.6459682782762864	3
0.0010686440005439146	0.012201622484497363	162
0.001598749511332811	0.5321290245435168	162
0.070666112812295	0.510549928509252	11
0.00299766575856943	0.09765731546661795	153
0.004589989106742299	0.5640651312943648	183
0.007120674125387076	0.6456077245279183	7
0.00099498743709582	0.6420633517860806	9
0.07344043845185044	0.5257185415843886	158
0.07745005487409315	0.5007329632690519	153
0.09331796475199493	0.4812983997573263	7
0.10711585258494664	0.46998864606996127	153
0.0012239281024815903	0.6426677866630099	8
0.0005932958789986387	0.0913350737359938	159
0.0007375635566151091	0.566491182166588	206
0.0009230384607147345	0.5056626484352338	159
0.002326478024819553	0.44437267999716584	10
0.02847685609988083	0.47712270792605743	218
0.002711457172795652	0.6452454737232152	16
0.03519514171018509	0.47759626136415606	218
0.04355055810332541	0.4576553135882064	218
0.003399999999986843	0.007340121942024145	179
0.018753213058033322	0.5281339442822462	184
0.023035581173482107	0.6495054385280579	21
0.027021620972843784	0.5282156104250744	192
0.056034275225079914	0.47254386348370414	17
0.03402005291001168	0.6455623282716035	38
0.06245736374291098	0.4693394109522792	192
0.07039716404715705	0.44899307316219417	218
0.001985950653949502	0.643897303935181	215
0.0849937880083005	0.04696610311705986	46
0.1030909598364474	0.4355946569474337	34
0.08364552702013524	0.4490379399717497	218
0.003309078421564692	0.011711809617529862	211
0.004324349662092339	0.6449974206637471	29
0.04388941406155638	0.462355720520233	29
0.04695873188236715	0.42111476909988	211
0.06578072970103051	0.4008237609376879	198
0.001262537128164418	0.01001036927983787	161
0.0651508710609461	0.0555137475975286	161
0.007453589739176462	0.013150984049270809	174
0.04604956025848664	0.015392043173194175	181
0.06000567750916037	0.026471804649580825	181
0.08005463551017311	0.06501840261213275	181
0.0028446440902282657	0.011590540804661573	172
0.08891364209163856	0.0570592141829157	181
0.11394164860012465	0.24407860008863572	181
0.00429976743557587	0.6496597999355975	200
0.0086122587048966	0.526048225349275	200
0.0025980762113639627	0.6377865578428947	40
0.08463406819951425	0.49328647116013935	193
0.10031168027702467	0.473346705350201	193
0.12858025587157623	0.34886358794842	181
0.1278564429350355	0.41338337001294884	218
0.13869124188740678	0.4401250753034137	218
0.002577983708270877	0.6364511866873024	2
0.0024482646915515768	0.2580270828327135	149
0.007676935152351954	0.545038850936685	147
0.017470389234358345	0.4756509714266531	248
0.0019743353311662015	0.831574262393492	4
0.0024744696401276583	0.6181800458175011	236
0.002728002932540604	0.5151691751769376	236
0.07747876805938507	0.4611391827835001	248
0.00303282046948036	0.6514560632943928	12
0.004340276488878327	0.653461276703165	13
0.04948084477856038	0.5327550712612701	164
0.0531269234945895	0.5098699153446727	13
0.003289984802408042	0.654201405370523	23
0.06483187744723531	0.49465689028273935	13
0.10446680429686744	0.46438173390898074	152
0.082960339922158	0.005125958478130072	173
0.08612717341234437	0.04489524185803516	175
0.10824464677551292	0.4444851962486953	152
0.15082849217333588	0.4385127655905099	218
0.06431394872032117	0.638998468155913	235
0.004428543778715773	0.6392120144015235	43
0.048158114581033626	0.5214645880161568	225
0.08106474264438235	0.4914536200636376	225
0.09601977504660156	0.4767892678669174	225
0.11154565582456967	0.4449339545013632	224
0.15459003597751508	0.4389297853044931	218
0.0032474605463261065	0.6454515246390382	74
0.15565509824350568	0.43954086975335915	218
0.1512164409050813	0.010197328311250435	107
0.06486274739787068	0.018859315671976903	103
0.07176536072507395	0.04022623404806056	103
0.10413246691914425	0.033095600214973035	103
0.06272600736536668	0.05774792589394802	67
0.11638229246754017	0.04212703752427236	96
0.1270261101768715	0.10954725788811243	96
0.1389811374663071	0.08076927603943392	103
0.15165233558665983	0.07148517054396349	103
0.006247239390322457	0.007443571664662477	238
0.04634915317457291	0.005341421126183151	238
0.002339658094668919	0.03721821187425023	226
0.0024706274506705317	0.03884987770887747	226
0.0037525990992920955	0.03364943549389292	226
0.004281471709585684	0.02958487082053009	226
0.007108839567750305	0.3852215980668195	197
0.0009929753270306548	0.019016010534227912	195
0.0010129165810028888	0.09216314211020124	195
0.001301025236758459	0.4915665436560338	195
0.037189696900560155	0.40537002884654644	210
0.0025628109567612683	0.007260289585640959	208
0.06355735205308696	0.00617704965526582	217
0.060679182317056934	0.3618289929890499	210
0.07468393133733642	0.33647174367242133	210
0.0016667333320110281	0.6778571677596603	231
0.002293032926074872	0.5394563420771239	35
0.01791001581983421	0.5371563656597856	213
0.009768111383474254	0.6389601429672314	22
0.04359376102150417	0.5247427492744308	22
0.07058914930780802	0.4879205476404127	231
0.0016619265928569187	0.6691816746646163	228
0.0023864199127621613	0.5380948920272749	36
0.036787651913832445	0.4633044764082112	222
0.003421110930685642	0.6659721876950465	48
0.004572089237972971	0.5343357135418295	243
0.055120198959485764	0.4502633098990631	228
0.06361412466695447	0.4307140933584807	222
0.07930740462637408	0.45601746332734694	222
0.10486485906473465	0.4018511600136023	190
0.004378355855805727	0.6511199754417334	232
0.0020119642144157926	0.6712630434722359	27
0.0037066157070854543	0.5405739445051803	216
0.0051730068625417	0.01063021908621421	205
0.040147154320076726	0.4182372048020757	27
0.05191835128352914	0.47881033242446563	209
0.06231925866054579	0.4752280808549113	27
0.11467941470854623	0.4155829571735586	18
0.0021972710347183543	0.6302099086822364	177
0.001411382301172054	0.6491123578670333	15
0.0020620378270008485	0.5232207790192145	180
0.0018341210428689469	0.6321537452232319	214
0.06716168922830949	0.4877024176777226	170
0.07799666403122663	0.46367758317785024	170
0.08574563712349628	0.465599658125567	170
0.12434556616979532	0.4237854885139091	190
0.0032634337743992774	0.6407973478065685	186
0.08594641353773862	0.5776719119033406	186
0.12809250499828118	0.4270539903754936	18
0.07827894991630936	0.04212178527158501	102
0.057059530317030226	0.055029807427819974	95
0.06423345701423891	0.0396066328685879	121
0.08397920575952113	0.037005048748697644	101
0.09841669370589529	0.0728877335683794	101
0.1021020959628158	0.03432748864305329	87
0.10535920462873655	0.049841662345167646	87
0.11836309602236678	0.06742262733686492	95
0.08824987252115499	0.0789488963834393	75
0.09544881874596461	0.061853242295179515	110
0.06455530961896115	0.02285857020219785	125
0.08243758851397787	0.05326745322085463	127
0.13817917498668172	0.07250550972536622	99
0.14459457952693608	0.06785127062345013	95
0.14749520405338606	0.4080601605190948	187
0.15440500394496037	0.3934613296315826	187
0.18128667291827538	0.4177735705335631	221
0.00577754273026888	0.08515488975898325	253
0.017676990694121597	0.06881202500482561	253
0.04045094148059782	0.48483763723015494	244
0.06134972290075996	0.5017257028614753	245
0.009701340113617729	0.6626113091633076	250
0.07465807391032815	0.49375030381311313	245
0.04588727492453735	0.04646808781328417	55
0.07157477209184823	0.05036742900927877	55
0.09772634581660511	0.5031100466630943	245
0.10341665919957004	0.4990941679970593	245
0.11237459677347013	0.5562838038965826	242
0.116446124166214	0.48784023856675984	33
0.0020697825972977356	0.01169971808953611	229
0.03953503509546942	0.01094507637060121	234
0.054200854851806875	0.44712291672448934	234
0.0019819182626765602	0.6368636420698862	14
0.0030147968422369947	0.5232532055118244	14
0.00310580102390435	0.7084647090478642	26
0.0032898328224992136	0.55480981525542	26
0.003452631846383989	0.47176438231735196	26
0.07025770183166156	0.4580640983598555	189
0.08696026678891931	0.05644288961873379	24
0.08415965333816418	0.4775816941558305	194
0.0926992628521571	0.4749648312873045	168
0.10873741766291847	0.4763142178644916	194
0.08400463082473449	0.01844523393912983	64
0.11797501430387679	0.017191882995417684	64
0.12112696592831834	0.45138499799922555	230
0.06085139275316513	0.03810061042629891	45
0.06538962455925226	0.03912950602234073	53
0.06157926599107909	0.006419610334943557	49
0.08141996069760812	0.055097680416649024	49
0.09222081110031503	0.02479427501760169	63
0.1019206308850177	0.05002892051268904	50
0.10242129800834525	0.04789737404509694	53
0.11350247244003096	0.052129282800530335	69
0.1435526902569228	0.4008476961876144	44
0.10216134298255848	0.03806355803179787	81
0.06915353931650978	0.06736931573502408	88
0.12423800277424513	0.04860806586395695	116
0.11515016283097501	0.006397831444883934	114
0.11826207760732099	0.04527345476982466	118
0.13604891644796976	0.06410034988908678	116
0.16021169823080955	0.35599359794639374	168
0.1701446003322533	0.3970722048265696	168
0.19008962923902703	0.41937343680029643	218
0.08623173429776328	0.07357573337529486	113
0.1037435732949274	0.054545942970440825	79
0.09621901059562037	0.043207618442451634	93
0.04470308714171795	0.03434707550083466	82
0.07761928883982397	0.04280075646365413	82
0.056118018496735485	0.048094362696298326	77
0.06493515226747353	0.022600546938370207	65
0.07668760438732353	0.0335463922315428	60
0.09549788479332916	0.03468293419576668	60
0.10885319586488944	0.03984808989633258	60
0.11618944874643292	0.08518444682112424	86
0.11617440079466723	0.06249221940038336	60
0.11948708974355597	0.0635523088330902	60
0.05582293435497648	0.003921402075038815	131
0.06852912519505842	0.04552265773811452	131
0.08087641188875826	0.036597018567621736	134
0.11712829717877726	0.07788809338132974	131
0.04939479729688049	0.03440576536296225	84
0.06358177411805942	0.036979620379135866	98
0.07269834936227904	0.0491283763597345	98
0.0620015483677632	0.0406943488117551	89
0.06461046354887166	0.03988091516958266	104
0.07880485179648919	0.04191326643486437	98
0.10280650757612526	0.06142318410207575	108
0.08807380853579552	0.043485396020594376	98
0.11971652221939832	0.09643244424603996	98
0.07546938452114213	0.04483318622101767	141
0.0761692917126053	0.04479708513811723	141
0.08669940022860627	0.025921191094015566	139
0.09134071928773094	0.01876102357996369	139
0.0977205751108741	0.031712771204539504	141
0.11885385143107485	0.07880153532974388	136
0.10348945287874928	0.04009726315432956	141
0.11257156945694599	0.03864050560593366	141
0.14521503710015707	0.151169397469618	98
0.11336760560230612	0.04235901959466734	128
0.11730061807168787	0.0659362641944431	115
0.09006738588412624	0.031061079578907354	68
0.10942326992006822	0.04295518132099955	91
0.10853880719202103	0.04804469624470557	68
0.12130663763097775	0.0673105083561232	106
0.15098990306502677	0.15238611362155965	105
0.16422732883075125	0.156697238757319	105
0.19536760596454425	0.39274192924625884	39
