# Supplementary material for: Mapping and classifying molecules from a high-throughput structural database
Source: J Cheminform. 2017 Feb 2;9:6. doi: 10.1186/s13321-017-0192-4 (PMC5289135; doi:10.1186/s13321-017-0192-4)
Supplement: Supplementary file 1 — Additional file 1. Supplementary file contains dissimilarity matrix data for all the oligopeptides available in the database including the one discussed in this paper. [file 13321_2017_192_MOESM1_ESM.tar › SI/cys.dipeptide/COLVAR-OOS-Hg-0.17-1-4]

#! FIELDS CV1 CV2 Energy
-1.640000000000e-01 2.140000000000e-01	-577770.530189
-1.620000000000e-01 2.120000000000e-01	-577770.488762
1.580000000000e-01 -2.140000000000e-01	-577770.411787
1.540000000000e-01 -2.000000000000e-01	-577770.381436
1.560000000000e-01 -2.000000000000e-01	-577770.335557
-1.540000000000e-01 -2.280000000000e-01	-577770.098411
-1.560000000000e-01 -2.280000000000e-01	-577770.067076
9.200000000000e-02 -2.380000000000e-01	-577769.995352
9.000000000000e-02 -2.400000000000e-01	-577769.965476
-2.820000000000e-01 -4.600000000000e-02	-577769.867669
-2.620000000000e-01 7.800000000000e-02	-577769.748189
-2.540000000000e-01 -8.200000000000e-02	-577769.744482
-2.300000000000e-01 8.800000000000e-02	-577769.734576
-2.520000000000e-01 9.000000000000e-02	-577769.71917
-2.520000000000e-01 8.000000000000e-02	-577769.647127
-2.540000000000e-01 8.400000000000e-02	-577769.644853
-2.480000000000e-01 8.000000000000e-02	-577769.642142
-2.620000000000e-01 8.600000000000e-02	-577769.618293
-2.680000000000e-01 8.000000000000e-02	-577769.616123
-1.720000000000e-01 2.040000000000e-01	-577769.613365
-2.580000000000e-01 -2.600000000000e-02	-577769.613159
-2.640000000000e-01 -3.400000000000e-02	-577769.611058
-1.680000000000e-01 1.960000000000e-01	-577769.580586
-1.700000000000e-01 2.020000000000e-01	-577769.531345
-1.660000000000e-01 2.020000000000e-01	-577769.503034
7.400000000000e-02 -2.480000000000e-01	-577769.498646
1.420000000000e-01 -1.900000000000e-01	-577769.476959
1.280000000000e-01 -1.400000000000e-02	-577769.472843
-2.580000000000e-01 1.040000000000e-01	-577769.472514
7.600000000000e-02 -2.420000000000e-01	-577769.460886
8.000000000000e-02 -2.560000000000e-01	-577769.452421
-5.200000000000e-02 -2.320000000000e-01	-577769.447869
-2.400000000000e-01 1.060000000000e-01	-577769.447516
6.800000000000e-02 -1.600000000000e-02	-577769.435665
-2.000000000000e-03 -2.420000000000e-01	-577769.425908
1.400000000000e-01 -1.880000000000e-01	-577769.412021
1.340000000000e-01 -1.600000000000e-02	-577769.379659
7.800000000000e-02 -2.580000000000e-01	-577769.376548
1.320000000000e-01 -2.020000000000e-01	-577769.356157
1.240000000000e-01 -1.960000000000e-01	-577769.345966
1.620000000000e-01 -2.280000000000e-01	-577769.275843
6.200000000000e-02 2.320000000000e-01	-577769.273047
1.160000000000e-01 1.720000000000e-01	-577769.222001
6.200000000000e-02 1.760000000000e-01	-577769.218199
5.000000000000e-02 9.600000000000e-02	-577769.205004
-1.260000000000e-01 2.340000000000e-01	-577769.156274
1.740000000000e-01 -4.800000000000e-02	-577769.151586
6.400000000000e-02 1.760000000000e-01	-577769.142169
1.660000000000e-01 -5.600000000000e-02	-577769.080615
1.500000000000e-01 -1.660000000000e-01	-577769.046586
1.560000000000e-01 -1.760000000000e-01	-577769.028478
2.000000000000e-03 2.440000000000e-01	-577769.017085
1.000000000000e-02 2.440000000000e-01	-577769.002865
4.000000000000e-03 2.260000000000e-01	-577768.985671
1.200000000000e-02 2.560000000000e-01	-577768.964604
-2.200000000000e-02 2.620000000000e-01	-577768.956712
2.600000000000e-01 4.000000000000e-03	-577768.954933
