# Supplementary material for: Mapping and classifying molecules from a high-throughput structural database
Source: J Cheminform. 2017 Feb 2;9:6. doi: 10.1186/s13321-017-0192-4 (PMC5289135; doi:10.1186/s13321-017-0192-4)
Supplement: Supplementary file 1 — Additional file 1. Supplementary file contains dissimilarity matrix data for all the oligopeptides available in the database including the one discussed in this paper. [file 13321_2017_192_MOESM1_ESM.tar › SI/cys.dipeptide/COLVAR-OOS-Pb-0.17-1-4]

#! FIELDS CV1 CV2 Energy
-1.620000000000e-01 2.120000000000e-01	-614516.767979
-1.640000000000e-01 2.140000000000e-01	-614516.757373
1.540000000000e-01 -1.980000000000e-01	-614516.680261
1.580000000000e-01 -2.080000000000e-01	-614516.651871
1.520000000000e-01 -1.920000000000e-01	-614516.649752
-2.660000000000e-01 8.600000000000e-02	-614516.217296
-2.360000000000e-01 8.200000000000e-02	-614516.188228
-2.720000000000e-01 -6.200000000000e-02	-614516.100923
-2.620000000000e-01 -3.400000000000e-02	-614516.062419
-2.700000000000e-01 8.400000000000e-02	-614516.048609
-2.760000000000e-01 8.800000000000e-02	-614516.048553
-2.700000000000e-01 -4.600000000000e-02	-614516.042377
-2.780000000000e-01 -5.600000000000e-02	-614516.031628
-1.640000000000e-01 1.960000000000e-01	-614516.026717
-2.740000000000e-01 -4.400000000000e-02	-614516.006383
-1.640000000000e-01 1.960000000000e-01	-614515.996103
-2.240000000000e-01 1.060000000000e-01	-614515.976458
-1.640000000000e-01 1.940000000000e-01	-614515.968505
-6.600000000000e-02 -2.400000000000e-01	-614515.953249
1.420000000000e-01 -1.900000000000e-01	-614515.943902
1.320000000000e-01 -1.800000000000e-02	-614515.901351
-2.580000000000e-01 1.040000000000e-01	-614515.896372
7.400000000000e-02 -2.620000000000e-01	-614515.896256
1.420000000000e-01 -1.880000000000e-01	-614515.89147
8.000000000000e-02 -2.380000000000e-01	-614515.888138
1.040000000000e-01 -2.000000000000e-02	-614515.881154
8.200000000000e-02 -2.560000000000e-01	-614515.851102
7.600000000000e-02 -2.400000000000e-01	-614515.84959
8.400000000000e-02 -2.620000000000e-01	-614515.844883
-2.660000000000e-01 1.100000000000e-01	-614515.836955
2.000000000000e-03 -2.420000000000e-01	-614515.836712
9.800000000000e-02 -2.480000000000e-01	-614515.829219
-1.520000000000e-01 -3.560000000000e-01	-614515.815887
9.600000000000e-02 -2.540000000000e-01	-614515.772777
1.580000000000e-01 -2.220000000000e-01	-614515.671043
3.400000000000e-02 1.700000000000e-01	-614515.542457
-1.320000000000e-01 -2.100000000000e-01	-614515.535544
-2.620000000000e-01 -9.200000000000e-02	-614515.518385
-2.660000000000e-01 8.200000000000e-02	-614515.492927
-1.380000000000e-01 2.280000000000e-01	-614515.492828
-1.620000000000e-01 -2.280000000000e-01	-614515.489372
1.200000000000e-01 -1.980000000000e-01	-614515.42185
-6.000000000000e-03 2.820000000000e-01	-614515.400718
8.800000000000e-02 -2.420000000000e-01	-614515.398905
-1.400000000000e-02 2.720000000000e-01	-614515.353802
4.400000000000e-02 1.760000000000e-01	-614515.346786
8.000000000000e-02 1.380000000000e-01	-614515.342296
1.760000000000e-01 -2.000000000000e-02	-614515.301539
1.420000000000e-01 -4.000000000000e-03	-614515.265584
1.440000000000e-01 -4.000000000000e-03	-614515.229808
-8.000000000000e-03 2.780000000000e-01	-614515.212762
0.000000000000e+00 2.640000000000e-01	-614515.205206
-8.000000000000e-03 2.700000000000e-01	-614515.149711
2.780000000000e-01 -8.000000000000e-03	-614515.139784
2.340000000000e-01 1.760000000000e-01	-614514.963431
3.200000000000e-02 2.800000000000e-01	-614514.633358
3.600000000000e-02 2.860000000000e-01	-614514.568057
