# Supplementary material for: Mapping and classifying molecules from a high-throughput structural database
Source: J Cheminform. 2017 Feb 2;9:6. doi: 10.1186/s13321-017-0192-4 (PMC5289135; doi:10.1186/s13321-017-0192-4)
Supplement: Supplementary file 1 — Additional file 1. Supplementary file contains dissimilarity matrix data for all the oligopeptides available in the database including the one discussed in this paper. [file 13321_2017_192_MOESM1_ESM.tar › SI/cys.dipeptide/COLVAR-OOS-Sr-0.17-1-4]

#! FIELDS CV1 CV2 Energy
-1.620000000000e-01 2.140000000000e-01	-111564.087814
-1.660000000000e-01 2.160000000000e-01	-111564.067854
-1.780000000000e-01 2.300000000000e-01	-111564.065421
-1.660000000000e-01 2.180000000000e-01	-111564.046802
1.540000000000e-01 -2.020000000000e-01	-111564.004972
1.600000000000e-01 -2.140000000000e-01	-111563.968367
1.540000000000e-01 -1.980000000000e-01	-111563.967507
-2.660000000000e-01 8.600000000000e-02	-111563.756363
-2.380000000000e-01 8.200000000000e-02	-111563.728338
-2.720000000000e-01 -6.200000000000e-02	-111563.637512
-2.640000000000e-01 -3.600000000000e-02	-111563.613789
-1.620000000000e-01 1.920000000000e-01	-111563.602002
-2.720000000000e-01 -5.000000000000e-02	-111563.59429
-2.780000000000e-01 -5.800000000000e-02	-111563.592686
-2.780000000000e-01 8.400000000000e-02	-111563.591119
-2.760000000000e-01 -5.400000000000e-02	-111563.587818
-2.720000000000e-01 8.600000000000e-02	-111563.581343
-2.720000000000e-01 -4.400000000000e-02	-111563.569214
-1.540000000000e-01 1.620000000000e-01	-111563.56891
-1.620000000000e-01 1.920000000000e-01	-111563.537112
-1.540000000000e-01 1.580000000000e-01	-111563.534788
1.400000000000e-01 -1.860000000000e-01	-111563.518305
-6.400000000000e-02 -2.380000000000e-01	-111563.489183
1.300000000000e-01 -2.000000000000e-02	-111563.475577
1.400000000000e-01 -1.860000000000e-01	-111563.460986
4.000000000000e-03 -2.340000000000e-01	-111563.455877
1.260000000000e-01 -2.000000000000e-02	-111563.444444
-2.620000000000e-01 1.080000000000e-01	-111563.443321
8.000000000000e-02 -2.420000000000e-01	-111563.439675
7.600000000000e-02 -2.660000000000e-01	-111563.436469
8.000000000000e-02 -2.580000000000e-01	-111563.415718
8.400000000000e-02 -2.620000000000e-01	-111563.412203
8.000000000000e-02 -2.400000000000e-01	-111563.402303
7.400000000000e-02 -2.400000000000e-01	-111563.401051
-2.020000000000e-01 2.020000000000e-01	-111563.38405
1.400000000000e-01 -2.080000000000e-01	-111563.371192
9.800000000000e-02 -2.540000000000e-01	-111563.313487
3.600000000000e-02 1.680000000000e-01	-111563.138652
-1.420000000000e-01 2.320000000000e-01	-111563.092093
-1.200000000000e-02 2.820000000000e-01	-111563.014998
-2.400000000000e-02 2.880000000000e-01	-111562.968134
8.800000000000e-02 1.380000000000e-01	-111562.931627
5.200000000000e-02 1.800000000000e-01	-111562.924624
1.700000000000e-01 -4.200000000000e-02	-111562.880805
-1.620000000000e-01 -2.260000000000e-01	-111562.876369
1.840000000000e-01 -2.400000000000e-02	-111562.874407
-1.500000000000e-01 -2.220000000000e-01	-111562.863325
-3.540000000000e-01 -1.540000000000e-01	-111562.842126
1.460000000000e-01 -4.000000000000e-03	-111562.839059
-2.000000000000e-03 2.780000000000e-01	-111562.827368
2.000000000000e-03 2.680000000000e-01	-111562.815777
1.480000000000e-01 -4.000000000000e-03	-111562.799755
-2.620000000000e-01 -8.600000000000e-02	-111562.793916
9.000000000000e-02 -2.400000000000e-01	-111562.786302
-8.000000000000e-03 2.820000000000e-01	-111562.770019
1.120000000000e-01 -2.060000000000e-01	-111562.76898
-2.580000000000e-01 8.000000000000e-02	-111562.768763
2.780000000000e-01 -6.000000000000e-03	-111562.75707
2.320000000000e-01 1.780000000000e-01	-111562.609346
-1.060000000000e-01 -2.860000000000e-01	-111562.472263
2.600000000000e-02 2.900000000000e-01	-111562.195923
3.800000000000e-02 2.780000000000e-01	-111562.153701
