# Supplementary material for: Mapping and classifying molecules from a high-throughput structural database
Source: J Cheminform. 2017 Feb 2;9:6. doi: 10.1186/s13321-017-0192-4 (PMC5289135; doi:10.1186/s13321-017-0192-4)
Supplement: Supplementary file 1 — Additional file 1. Supplementary file contains dissimilarity matrix data for all the oligopeptides available in the database including the one discussed in this paper. [file 13321_2017_192_MOESM1_ESM.tar › SI/cys.dipeptide/traj.cys.dipeptide.Pb.xyz]

24
Lattice="100 0 0 0 100 0 0 0 100" Properties=species:S:1:pos:R:3
C    -0.822965  0.447090  -0.370443
C    -0.478858  0.544184  1.080517
O    0.735818  0.504357  1.427921
H    -0.363026  1.296801  -0.895496
H    -1.899420  0.442749  -0.570608
H    -0.369170  -0.461830  -0.787507
N    -1.497842  0.683348  1.953501
C    -1.491020  0.876079  3.416702
C    -0.561927  2.008197  3.901564
O    0.666082  1.812164  4.166417
H    -2.421398  0.706323  1.528441
H    -2.514609  1.214334  3.637881
C    -1.367956  -0.418207  4.249841
S    0.101370  -1.513827  4.125896
H    -2.227670  -1.067399  4.039201
H    -1.417059  -0.161775  5.317252
H    -0.149276  -2.032605  2.896393
N    -1.118587  3.192241  4.096961
C    -0.425492  4.387840  4.586267
H    -2.116097  3.287899  3.917566
H    0.643166  4.180757  4.667476
H    -0.824220  4.662273  5.570827
H    -0.597473  5.213937  3.886433
Pb    2.118627  0.313071  3.242997
24
Lattice="100 0 0 0 100 0 0 0 100" Properties=species:S:1:pos:R:3
C    0.583000  0.441083  0.168230
C    -0.480060  0.035594  1.133909
O    -0.186982  -0.735343  2.096049
H    0.222050  1.082030  -0.642617
H    1.028735  -0.467705  -0.261033
H    1.385434  0.957182  0.713199
N    -1.729242  0.487931  0.924115
C    -2.987248  0.160300  1.624687
C    -3.102573  0.909737  2.963417
O    -2.284490  0.706680  3.913479
H    -1.836842  1.108960  0.125942
H    -3.758448  0.569232  0.956885
C    -3.332224  -1.352939  1.673162
S    -2.815911  -2.469616  3.045265
H    -2.919912  -1.833333  0.776671
H    -4.421718  -1.469011  1.622457
H    -3.788110  -2.145554  3.936685
N    -4.089388  1.783694  3.084490
C    -4.365415  2.593357  4.275432
H    -4.693456  1.938124  2.279912
H    -5.426653  2.501037  4.532604
H    -4.137264  3.645663  4.064108
H    -3.746643  2.243586  5.104180
Pb    -0.749637  -0.966686  4.289772
24
Lattice="100 0 0 0 100 0 0 0 100" Properties=species:S:1:pos:R:3
C    -1.185314  -0.419022  0.009707
C    -0.882101  -0.339895  1.470174
O    0.320696  -0.369304  1.857822
H    -2.255879  -0.414506  -0.220064
H    -0.725605  -1.325807  -0.405782
H    -0.705418  0.433202  -0.492956
N    -1.922496  -0.221266  2.321620
C    -1.906772  -0.041318  3.782977
C    -0.913564  1.038016  4.252466
O    0.249572  0.738580  4.678599
H    -2.843222  -0.211355  1.889705
H    -2.906835  0.353971  4.016582
C    -1.840748  -1.344293  4.605937
S    -0.442988  -2.523644  4.437083
H    -2.742033  -1.939948  4.411130
H    -1.849519  -1.095224  5.675988
H    -0.718409  -2.973526  3.185869
N    -1.309756  2.299613  4.278443
C    -2.615357  2.863837  3.911999
H    -0.608576  2.950258  4.638049
H    -3.395856  2.549013  4.617320
H    -2.891034  2.591050  2.886920
H    -2.534373  3.953178  3.961840
Pb    1.667586  -0.750609  3.685573
24
Lattice="100 0 0 0 100 0 0 0 100" Properties=species:S:1:pos:R:3
C    0.175446  0.852127  0.510546
C    -0.215212  0.135727  1.760137
O    0.616432  0.042638  2.711392
H    0.429474  1.892209  0.758014
H    -0.596598  0.840789  -0.265584
H    1.091804  0.390389  0.115924
N    -1.441841  -0.414700  1.813523
C    -2.054632  -1.279634  2.840028
C    -2.541865  -0.466587  4.047878
O    -1.735723  0.229649  4.743343
H    -2.017421  -0.265314  0.988599
H    -2.942525  -1.677921  2.333244
C    -1.246542  -2.556038  3.196651
S    0.012333  -2.613196  4.541924
H    -0.692837  -2.877763  2.305372
H    -1.947561  -3.363194  3.442146
H    -0.832204  -2.775058  5.593228
N    -3.825909  -0.487014  4.370112
C    -4.944653  -1.164168  3.696372
H    -4.058064  0.081573  5.186723
H    -5.851131  -0.959562  4.272745
H    -4.799795  -2.250752  3.672252
H    -5.093662  -0.772666  2.682339
Pb    0.549691  0.148467  4.985096
24
Lattice="100 0 0 0 100 0 0 0 100" Properties=species:S:1:pos:R:3
C    -0.026403  1.138624  2.314660
C    -0.226755  -0.292162  1.940361
O    0.685931  -1.134633  2.179213
H    0.861841  1.522388  1.793848
H    0.191880  1.193896  3.390470
H    -0.884985  1.778437  2.086082
N    -1.398820  -0.636800  1.366295
C    -1.853633  -1.977839  0.962133
C    -1.610452  -3.046550  2.045237
O    -0.619710  -3.846196  1.984067
H    -2.057493  0.121972  1.208730
H    -2.946478  -1.882960  0.878343
C    -1.418340  -2.427757  -0.447866
S    0.373026  -2.227115  -0.868173
H    -1.948417  -1.821425  -1.192735
H    -1.698300  -3.477004  -0.596101
H    0.476553  -3.317753  -1.669724
N    -2.495632  -3.178018  3.018734
C    -3.740738  -2.430286  3.236833
H    -2.285333  -3.930704  3.677018
H    -4.158985  -2.749009  4.195508
H    -4.478455  -2.651821  2.454143
H    -3.550677  -1.352288  3.290759
Pb    1.525380  -3.189002  1.553163
24
Lattice="100 0 0 0 100 0 0 0 100" Properties=species:S:1:pos:R:3
C    0.083004  0.305985  -0.109141
C    -0.005977  0.261066  1.376176
O    1.043403  0.508080  2.071679
H    0.870356  -0.379094  -0.451424
H    0.393892  1.318389  -0.407725
H    -0.861319  0.059488  -0.605194
N    -1.179270  -0.006711  1.949529
C    -1.508885  0.080715  3.381337
C    -1.024879  -1.177795  4.138193
O    0.217574  -1.264624  4.465799
H    -1.976681  -0.189885  1.333372
H    -0.925250  0.913375  3.806510
C    -2.990800  0.446706  3.546296
S    -4.065661  -0.756603  2.654675
H    -3.148614  1.450966  3.134028
H    -3.240540  0.471853  4.614142
H    -5.238115  -0.141489  2.936251
N    -1.876327  -2.123233  4.454031
C    -1.564234  -3.359860  5.173845
H    -2.851138  -1.991575  4.133559
H    -0.556256  -3.305184  5.589645
H    -1.639881  -4.211660  4.485599
H    -2.296088  -3.489904  5.979160
Pb    2.083687  -0.161005  3.921660
24
Lattice="100 0 0 0 100 0 0 0 100" Properties=species:S:1:pos:R:3
C    -0.844210  -0.018710  -0.211280
C    -0.341009  -0.140253  1.184518
O    0.780054  -0.723458  1.395339
H    -1.818684  0.475992  -0.278185
H    -0.904451  -1.015709  -0.668217
H    -0.109886  0.553599  -0.797570
N    -1.053771  0.383649  2.185624
C    -0.634394  0.469579  3.588847
C    -0.817331  -0.899974  4.280513
O    0.165327  -1.735369  4.267392
H    -1.955853  0.795264  1.948903
H    0.452610  0.649630  3.587342
C    -1.257894  1.696128  4.290157
S    -3.071256  1.741214  4.524376
H    -0.930495  2.604242  3.768592
H    -0.846018  1.753224  5.306467
H    -3.423839  2.104209  3.267103
N    -1.958117  -1.189800  4.853209
C    -2.292993  -2.437795  5.541179
H    -2.679290  -0.444196  4.804924
H    -3.062791  -2.973237  4.970838
H    -2.694233  -2.195352  6.532129
H    -1.401637  -3.059871  5.644000
Pb    1.875164  -2.014006  2.858803
24
Lattice="100 0 0 0 100 0 0 0 100" Properties=species:S:1:pos:R:3
C    -0.690071  1.316377  0.943134
C    -0.313064  0.787174  2.282464
O    0.929934  0.774208  2.617436
H    -0.141995  0.772148  0.162383
H    -0.366625  2.366432  0.881734
H    -1.765875  1.260352  0.748680
N    -1.269089  0.368328  3.104412
C    -1.163167  0.000509  4.516608
C    -0.683699  -1.457709  4.652871
O    0.540262  -1.735367  4.384505
H    -2.256246  0.401490  2.790506
H    -0.362492  0.605452  4.974249
C    -2.492215  0.380815  5.227162
S    -4.027784  0.211762  4.251307
H    -2.455352  1.456874  5.442111
H    -2.572120  -0.113535  6.203275
H    -4.165772  -1.136351  4.292607
N    -1.509362  -2.399936  5.051437
C    -1.185820  -3.820076  5.223344
H    -2.463736  -2.120271  5.268409
H    -1.503286  -4.137430  6.223254
H    -0.110168  -3.966051  5.109257
H    -1.723601  -4.410765  4.470973
Pb    2.333339  -0.585428  3.653880
24
Lattice="100 0 0 0 100 0 0 0 100" Properties=species:S:1:pos:R:3
C    -0.157932  -0.117602  -0.011043
C    -0.076837  -0.102132  1.475378
O    1.078941  -0.046224  2.030970
H    -1.187129  -0.117306  -0.383839
H    0.365993  -1.005134  -0.393518
H    0.376262  0.758940  -0.404225
N    -1.205600  -0.132283  2.183257
C    -1.358222  0.071813  3.627620
C    -0.834612  -1.145783  4.425141
O    0.397834  -1.186808  4.782010
H    -2.075376  0.054383  1.663465
H    -0.717645  0.915660  3.934793
C    -2.830763  0.449899  3.939443
S    -3.588419  1.602599  2.751350
H    -2.895938  0.834088  4.963807
H    -3.496869  -0.423257  3.874856
H    -2.830094  2.683232  3.061608
N    -1.655929  -2.115816  4.761549
C    -1.304603  -3.324244  5.514696
H    -2.630854  -2.022646  4.483179
H    -2.052216  -3.476559  6.301066
H    -0.315924  -3.203543  5.961486
H    -1.310746  -4.191916  4.842462
Pb    2.274325  -0.379740  3.865096
24
Lattice="100 0 0 0 100 0 0 0 100" Properties=species:S:1:pos:R:3
C    -0.055898  0.483860  0.117041
C    -0.021979  0.436223  1.605057
O    1.069544  0.719374  2.217257
H    0.169329  1.514841  -0.196945
H    -1.021059  0.186487  -0.305984
H    0.740272  -0.149966  -0.295132
N    -1.136518  0.126328  2.270895
C    -1.405805  0.270205  3.717809
C    -0.915691  -0.986424  4.466868
O    0.310274  -1.362827  4.314486
H    -1.948186  -0.096963  1.696148
H    -0.779508  1.101850  4.083539
C    -2.893916  0.683970  3.826538
S    -3.658596  0.805693  5.477328
H    -3.525236  -0.051327  3.303723
H    -3.008889  1.640725  3.300824
H    -2.801895  1.717272  6.000155
N    -1.728929  -1.640209  5.255464
C    -1.405430  -2.837624  6.031513
H    -2.625543  -1.157940  5.462319
H    -0.445429  -3.246437  5.711023
H    -2.198002  -3.578738  5.875703
H    -1.369281  -2.580978  7.098333
Pb    2.238372  -0.401396  3.745039
24
Lattice="100 0 0 0 100 0 0 0 100" Properties=species:S:1:pos:R:3
C    -1.276765  -0.203295  -0.456519
C    -0.875148  -0.519811  0.941891
O    0.085389  -1.344148  1.146390
H    -1.508037  -1.131433  -0.995813
H    -0.413228  0.250289  -0.966885
H    -2.128252  0.482155  -0.519748
N    -1.504901  0.084842  1.952248
C    -1.118429  0.094017  3.377016
C    -1.698191  -1.153069  4.077890
O    -1.317608  -2.321548  3.688961
H    -2.262380  0.716585  1.695508
H    -0.021246  -0.011982  3.422678
C    -1.506973  1.470651  3.939114
S    -1.030854  1.624408  5.706137
H    -2.588125  1.640263  3.819652
H    -0.973901  2.230179  3.352897
H    -1.533811  2.871917  5.859615
N    -2.560571  -1.013496  5.054553
C    -3.191586  -2.096006  5.811575
H    -2.677750  -0.057031  5.421886
H    -2.973573  -3.056702  5.341841
H    -4.274421  -1.925688  5.832066
H    -2.812020  -2.084291  6.841440
Pb    0.346380  -3.136809  2.441608
24
Lattice="100 0 0 0 100 0 0 0 100" Properties=species:S:1:pos:R:3
C    -0.145886  -0.108884  -0.029693
C    -0.127724  0.007999  1.454342
O    0.969372  0.312379  2.042282
H    0.151611  0.859951  -0.458260
H    -1.124809  -0.392061  -0.430124
H    0.608956  -0.839715  -0.349993
N    -1.258606  -0.180084  2.141566
C    -1.461079  0.083459  3.580635
C    -0.940362  -1.113688  4.404908
O    0.314733  -1.187339  4.671742
H    -2.087433  -0.415736  1.597320
H    -0.813050  0.930670  3.850595
C    -2.911420  0.509048  3.857021
S    -3.183916  0.947681  5.607656
H    -3.629974  -0.288511  3.609475
H    -3.167887  1.357839  3.210980
H    -2.781465  2.235648  5.502351
N    -1.761380  -2.061803  4.793518
C    -1.403320  -3.253157  5.569461
H    -2.753136  -1.927887  4.604602
H    -1.860188  -4.132251  5.101346
H    -1.789738  -3.147638  6.591516
H    -0.317835  -3.362918  5.594937
Pb    2.126274  -0.124101  3.901214
24
Lattice="100 0 0 0 100 0 0 0 100" Properties=species:S:1:pos:R:3
C    0.481717  -0.467274  0.017279
C    0.105218  -0.261645  1.442215
O    0.797368  0.547399  2.158285
H    0.428651  0.503044  -0.498709
H    -0.163799  -1.184665  -0.499518
H    1.526415  -0.801246  -0.043347
N    -0.957301  -0.901932  1.932264
C    -1.612736  -0.669109  3.230516
C    -0.833939  -1.373219  4.362860
O    0.211455  -0.812752  4.851638
H    -1.514044  -1.430258  1.257951
H    -1.547744  0.410058  3.452644
C    -3.096239  -1.045807  3.130983
S    -3.845623  -0.044099  1.789641
H    -3.584369  -0.834921  4.091070
H    -3.222492  -2.113546  2.891671
H    -4.994790  -0.755070  1.717180
N    -1.251686  -2.531039  4.823522
C    -0.618911  -3.320746  5.884876
H    -2.101449  -2.915398  4.412778
H    -0.201311  -4.240534  5.456075
H    -1.379120  -3.585604  6.628678
H    0.173460  -2.734992  6.354501
Pb    1.523273  0.899361  4.222951
24
Lattice="100 0 0 0 100 0 0 0 100" Properties=species:S:1:pos:R:3
C    -0.077623  0.138026  -0.128429
C    -0.055733  0.096510  1.361415
O    1.068057  -0.070613  1.951409
H    -1.074690  0.308937  -0.547076
H    0.312663  -0.817936  -0.508290
H    0.607907  0.920397  -0.481417
N    -1.210734  0.221122  2.024056
C    -1.507348  0.041830  3.467856
C    -0.936355  1.189303  4.322149
O    0.319182  1.286167  4.570020
H    -2.028408  0.348756  1.431409
H    -2.601219  0.114899  3.528242
C    -1.126287  -1.348369  4.013557
S    -1.419924  -1.477653  5.807464
H    -0.063943  -1.580086  3.861155
H    -1.679664  -2.119981  3.465020
H    -2.747341  -1.734929  5.731732
N    -1.776580  2.088314  4.788338
C    -1.435387  3.232603  5.636807
H    -2.767388  1.940824  4.605090
H    -1.811344  3.054079  6.652612
H    -1.911729  4.131868  5.230162
H    -0.352050  3.361495  5.662942
Pb    2.211941  0.416436  3.794780
24
Lattice="100 0 0 0 100 0 0 0 100" Properties=species:S:1:pos:R:3
C    -2.104336  -0.036051  -0.355647
C    -1.475844  -0.416406  0.938944
O    -0.500758  -1.247436  0.938379
H    -1.334977  0.424421  -0.993551
H    -2.940372  0.661873  -0.242429
H    -2.446481  -0.939998  -0.877547
N    -1.921374  0.134260  2.073010
C    -1.287216  0.014229  3.400702
C    -1.708982  -1.318242  4.052410
O    -1.060821  -2.388308  3.765185
H    -2.695161  0.791912  1.987528
H    -0.202085  -0.066805  3.238805
C    -1.511085  1.281994  4.239942
S    -0.444849  1.331217  5.717493
H    -2.567044  1.454892  4.497362
H    -1.201452  2.145841  3.635401
H    -1.248069  0.617736  6.540306
N    -2.741644  -1.355483  4.864875
C    -3.282489  -2.547199  5.526847
H    -3.201733  -0.470472  5.071848
H    -4.303386  -2.730540  5.169428
H    -3.308166  -2.373676  6.609139
H    -2.648558  -3.407422  5.304611
Pb    0.418877  -2.881334  2.150956
24
Lattice="100 0 0 0 100 0 0 0 100" Properties=species:S:1:pos:R:3
C    -0.379424  -0.929593  0.152942
C    -0.104002  -0.299504  1.474151
O    1.082717  -0.372276  1.951623
H    -0.209743  -2.012990  0.248045
H    0.340241  -0.559837  -0.589197
H    -1.399924  -0.761032  -0.205786
N    -1.107618  0.298281  2.119970
C    -1.183146  0.802724  3.508294
C    -0.389966  2.102280  3.700290
O    0.892832  2.118470  3.714910
H    -2.004429  0.250624  1.642082
H    -2.245081  1.045884  3.642670
C    -0.842196  -0.259464  4.583526
S    -1.772181  -1.810778  4.379512
H    -1.020127  0.170209  5.577061
H    0.217965  -0.550327  4.551041
H    -2.836866  -1.450214  5.134211
N    -1.068699  3.211281  3.921511
C    -0.495620  4.534032  4.188635
H    -2.085261  3.153294  3.897625
H    0.564935  4.432667  4.427462
H    -1.028032  4.983425  5.034207
H    -0.619225  5.174481  3.305823
Pb    2.549848  0.703357  3.216391
24
Lattice="100 0 0 0 100 0 0 0 100" Properties=species:S:1:pos:R:3
C    -0.126116  0.247213  -0.103620
C    -0.117191  0.001314  1.366541
O    0.897935  -0.576421  1.884804
H    -1.044677  0.723170  -0.461838
H    0.011770  -0.712528  -0.622155
H    0.737134  0.873456  -0.369348
N    -1.179227  0.381182  2.085520
C    -1.487912  0.146958  3.512219
C    -0.619614  1.013863  4.435692
O    0.613245  0.735533  4.651462
H    -1.928865  0.814685  1.551555
H    -2.527858  0.481183  3.620677
C    -1.483080  -1.340346  3.934328
S    -2.682614  -2.376501  3.060894
H    -1.776875  -1.391555  4.992194
H    -0.480134  -1.805882  3.868626
H    -2.059200  -2.378818  1.858435
N    -1.193791  2.029569  5.050141
C    -0.548061  2.939320  6.001678
H    -2.177233  2.205258  4.850981
H    0.459432  2.582526  6.223359
H    -1.144272  2.973070  6.921006
H    -0.500923  3.946062  5.567919
Pb    2.035118  -0.771304  3.796935
24
Lattice="100 0 0 0 100 0 0 0 100" Properties=species:S:1:pos:R:3
C    -0.007369  -0.080941  -0.040084
C    0.003101  -0.073554  1.450396
O    1.106339  -0.316866  2.054405
H    -0.985192  0.155227  -0.472175
H    0.306005  -1.078140  -0.383757
H    0.741461  0.630276  -0.414438
N    -1.139260  0.168842  2.099018
C    -1.477259  0.061509  3.541845
C    -0.864272  1.203725  4.363964
O    0.399378  1.272925  4.581180
H    -1.938578  0.347855  1.494494
H    -2.566888  0.188055  3.569533
C    -1.200565  -1.325014  4.161284
S    -2.029319  -1.543032  5.766578
H    -0.130287  -1.562054  4.244318
H    -1.633315  -2.087000  3.499570
H    -1.124488  -0.867921  6.515181
N    -1.681530  2.094845  4.882453
C    -1.305229  3.230505  5.727729
H    -2.678554  1.960547  4.719681
H    -0.222063  3.247972  5.859950
H    -1.800445  3.130622  6.701463
H    -1.640009  4.160037  5.251348
Pb    2.247993  0.235753  3.871143
24
Lattice="100 0 0 0 100 0 0 0 100" Properties=species:S:1:pos:R:3
C    0.100610  -1.060990  0.681047
C    -0.375291  -0.016309  1.628570
O    0.463263  0.508839  2.448263
H    0.898884  -0.633179  0.057097
H    -0.695763  -1.446322  0.036473
H    0.551041  -1.888847  1.245646
N    -1.650951  0.361859  1.592723
C    -2.252629  1.457006  2.339256
C    -2.430004  1.065762  3.822680
O    -1.516702  1.449912  4.648717
H    -2.300614  -0.046174  0.892623
H    -1.527052  2.283420  2.378897
C    -3.511880  2.015820  1.588701
S    -4.320746  0.884845  0.401691
H    -3.212252  2.916158  1.044578
H    -4.268622  2.331176  2.315112
H    -3.750274  1.391675  -0.716904
N    -3.441727  0.370790  4.299486
C    -4.602393  -0.216077  3.621300
H    -3.396551  0.225867  5.310804
H    -4.928228  -1.081061  4.207272
H    -4.339398  -0.559774  2.616158
H    -5.430534  0.502707  3.571075
Pb    0.708111  1.578331  4.387768
24
Lattice="100 0 0 0 100 0 0 0 100" Properties=species:S:1:pos:R:3
C    -0.163143  0.881930  0.292130
C    -0.388430  0.329687  1.658476
O    0.472328  0.584091  2.570195
H    -0.048479  1.972617  0.354081
H    -0.961102  0.637532  -0.416495
H    0.789841  0.486022  -0.089433
N    -1.473311  -0.423327  1.874530
C    -1.850523  -1.242708  3.053613
C    -2.270862  -0.369315  4.248501
O    -1.403806  0.289805  4.934435
H    -2.070285  -0.548008  1.059679
H    -2.742039  -1.788384  2.725260
C    -0.808082  -2.300865  3.454649
S    -1.343058  -3.200758  4.949669
H    0.170237  -1.863634  3.691322
H    -0.637159  -2.989248  2.618820
H    -2.128960  -4.102803  4.315235
N    -3.539923  -0.259385  4.580760
C    -4.701617  -0.971545  4.031945
H    -3.711659  0.338249  5.391732
H    -4.802928  -0.797675  2.954572
H    -5.595665  -0.578262  4.523179
H    -4.628130  -2.045667  4.245287
Pb    0.707758  0.947649  4.752860
24
Lattice="100 0 0 0 100 0 0 0 100" Properties=species:S:1:pos:R:3
C    -0.759778  -2.201026  0.263612
C    -0.728499  -1.513866  1.584887
O    -0.460690  -2.205582  2.628925
H    -1.574821  -2.940807  0.283294
H    0.172990  -2.760505  0.115398
H    -0.921018  -1.520172  -0.578417
N    -1.003830  -0.207846  1.632601
C    -1.282775  0.669436  2.788735
C    -0.019139  1.009829  3.581137
O    0.594493  0.125529  4.285726
H    -1.236188  0.203912  0.732001
H    -1.648083  1.596167  2.333456
C    -2.420612  0.161821  3.714260
S    -3.932413  -0.288957  2.810170
H    -2.634047  0.930009  4.467863
H    -2.127759  -0.744030  4.263319
H    -4.494657  0.942629  2.823981
N    0.429353  2.250084  3.615524
C    -0.078643  3.444376  2.923619
H    1.238821  2.386636  4.224660
H    -0.214729  3.253231  1.853373
H    0.669138  4.234613  3.033994
H    -1.017219  3.790289  3.374397
Pb    0.544105  -2.082768  4.601485
24
Lattice="100 0 0 0 100 0 0 0 100" Properties=species:S:1:pos:R:3
C    0.482170  1.401513  0.593668
C    0.314552  0.623328  1.855380
O    1.229801  -0.229273  2.179690
H    1.400421  2.001766  0.683295
H    -0.360085  2.067416  0.380573
H    0.635975  0.719044  -0.252538
N    -0.759235  0.856611  2.595885
C    -1.193703  0.475331  3.940260
C    -0.722199  -0.862826  4.482600
O    -0.562166  -1.899958  3.741807
H    -1.435408  1.556229  2.229373
H    -0.850386  1.266969  4.627693
C    -2.767364  0.478516  3.948699
S    -3.506568  1.905426  3.101587
H    -3.123857  0.415536  4.982864
H    -3.138109  -0.402048  3.407147
H    -3.214151  2.832029  4.048025
N    -0.613244  -0.949255  5.797030
C    -0.355747  -2.176584  6.554713
H    -0.739353  -0.095360  6.338447
H    0.710671  -2.252458  6.806347
H    -0.668747  -3.043961  5.967946
H    -0.931775  -2.138673  7.485156
Pb    1.164505  -2.418323  2.412351
24
Lattice="100 0 0 0 100 0 0 0 100" Properties=species:S:1:pos:R:3
C    0.295939  0.838435  0.344983
C    -0.086929  -0.089946  1.443236
O    0.838739  -0.657214  2.130602
H    0.936855  0.309703  -0.373963
H    0.900925  1.653794  0.767622
H    -0.569126  1.261605  -0.175290
N    -1.376748  -0.300056  1.698336
C    -1.916374  -1.041464  2.827961
C    -1.697447  -2.557685  2.642844
O    -0.707606  -3.094910  3.269971
H    -2.106189  0.245971  1.195389
H    -1.304073  -0.806324  3.711572
C    -3.376843  -0.557104  3.171933
S    -4.174929  0.576055  1.986782
H    -3.309534  0.025033  4.097654
H    -4.034033  -1.404020  3.390435
H    -4.852411  -0.344820  1.262704
N    -2.449062  -3.334520  1.889763
C    -3.604713  -3.006304  1.051572
H    -2.166760  -4.317145  1.900697
H    -3.651982  -3.742229  0.242806
H    -3.491813  -2.012970  0.607504
H    -4.536542  -3.064935  1.628976
Pb    1.376654  -2.299949  3.536910
24
Lattice="100 0 0 0 100 0 0 0 100" Properties=species:S:1:pos:R:3
C    -0.073187  0.881329  0.336374
C    -0.279090  0.252536  1.672086
O    0.605417  0.440245  2.578779
H    -0.889663  0.691323  -0.367825
H    0.864604  0.492586  -0.088226
H    0.062306  1.964453  0.458793
N    -1.368826  -0.496443  1.867713
C    -1.735994  -1.394126  2.992713
C    -2.139746  -0.608731  4.247611
O    -1.266175  0.023588  4.951850
H    -1.985549  -0.561619  1.060482
H    -2.631182  -1.913575  2.634627
C    -0.702229  -2.493285  3.303536
S    -1.378791  -3.724023  4.467578
H    0.260844  -2.108869  3.661782
H    -0.490547  -3.039716  2.375216
H    -1.090139  -3.051930  5.606964
N    -3.395071  -0.585510  4.640894
C    -4.552929  -1.294170  4.073302
H    -3.561017  -0.046014  5.493078
H    -5.422473  -1.055310  4.691324
H    -4.387012  -2.378282  4.100855
H    -4.758334  -0.957915  3.050041
Pb    0.845784  0.709459  4.766456
24
Lattice="100 0 0 0 100 0 0 0 100" Properties=species:S:1:pos:R:3
C    -0.111326  0.496481  -0.020695
C    -0.161938  0.410086  1.464635
O    0.804315  0.889951  2.152188
H    -0.977879  0.040389  -0.510463
H    0.809502  0.019653  -0.383423
H    -0.051953  1.556795  -0.307754
N    -1.224360  -0.150090  2.055893
C    -1.482383  -0.157244  3.505669
C    -0.578235  -1.194914  4.216576
O    0.509505  -0.759280  4.759090
H    -1.965441  -0.489959  1.445135
H    -1.125447  0.807425  3.896056
C    -2.982483  -0.226958  3.825258
S    -3.271663  -0.429560  5.613810
H    -3.473870  -1.079804  3.341928
H    -3.474509  0.680068  3.452874
H    -3.060052  0.863248  5.956557
N    -0.800187  -2.491979  4.244987
C    -1.937255  -3.276370  3.755506
H    -0.089296  -3.014683  4.761029
H    -2.279812  -2.913657  2.782184
H    -2.759985  -3.260382  4.482690
H    -1.600150  -4.309972  3.633329
Pb    1.929901  0.824755  4.092941
24
Lattice="100 0 0 0 100 0 0 0 100" Properties=species:S:1:pos:R:3
C    0.003480  0.057326  0.034013
C    -0.054606  -0.129747  1.511906
O    0.966714  -0.609825  2.109599
H    -0.921766  0.457431  -0.393187
H    0.231106  -0.910709  -0.435168
H    0.838694  0.728301  -0.211247
N    -1.181840  0.199068  2.154190
C    -1.553909  -0.002936  3.569705
C    -0.787725  0.942608  4.501472
O    0.436441  0.716447  4.821504
H    -1.930677  0.546929  1.560086
H    -2.613858  0.271047  3.611655
C    -1.483982  -1.471158  4.050750
S    -2.591053  -2.599562  3.169023
H    -1.818123  -1.501139  5.097418
H    -0.456719  -1.882524  4.040986
H    -1.913435  -2.617055  1.996365
N    -1.396437  1.978721  5.044794
C    -2.779564  2.444900  4.861397
H    -0.815856  2.514858  5.693424
H    -3.029728  2.533051  3.798412
H    -2.856520  3.439070  5.310373
H    -3.489279  1.779676  5.369077
Pb    2.012335  -0.687737  4.084326
24
Lattice="100 0 0 0 100 0 0 0 100" Properties=species:S:1:pos:R:3
C    -0.332791  -0.647389  0.170189
C    -0.274652  -0.024084  1.520703
O    0.860217  0.131578  2.089371
H    -1.352079  -0.749625  -0.216326
H    0.149710  -1.633814  0.201600
H    0.255903  -0.029889  -0.524439
N    -1.409329  0.382355  2.104257
C    -1.493673  1.146175  3.355396
C    -1.292616  0.202288  4.569304
O    -0.092334  0.086100  5.029825
H    -2.272740  0.242635  1.582025
H    -0.612894  1.806514  3.388717
C    -2.718546  2.064738  3.356712
S    -2.717067  2.966554  4.949890
H    -3.651949  1.504657  3.224619
H    -2.613203  2.767068  2.519196
H    -3.867163  3.643305  4.725504
N    -2.237635  -0.521286  5.129719
C    -3.683430  -0.555972  4.887076
H    -1.902297  -1.091061  5.909534
H    -3.902863  -0.663002  3.819813
H    -4.154096  0.350743  5.291430
H    -4.085283  -1.429777  5.406936
Pb    1.912811  0.282191  4.064952
24
Lattice="100 0 0 0 100 0 0 0 100" Properties=species:S:1:pos:R:3
C    -0.725710  0.963796  0.535157
C    -0.414187  0.560693  1.932675
O    0.799315  0.621759  2.347251
H    -1.789203  0.872419  0.292938
H    -0.138815  0.347126  -0.160060
H    -0.403302  2.003998  0.384041
N    -1.400600  0.148870  2.732038
C    -1.247804  -0.099707  4.160693
C    -0.343271  -1.321542  4.414480
O    0.836990  -1.109481  4.889000
H    -2.376865  0.358143  2.461181
H    -0.693877  0.746774  4.599302
C    -2.627750  -0.156330  4.885670
S    -3.809211  1.073510  4.216249
H    -2.455443  0.060419  5.945699
H    -3.089411  -1.143829  4.825166
H    -4.736008  0.181463  3.796144
N    -0.709788  -2.565765  4.180440
C    -1.949655  -3.107985  3.614489
H    -0.000406  -3.257012  4.435354
H    -1.685237  -3.971342  2.994236
H    -2.449997  -2.370416  2.982527
H    -2.621319  -3.447462  4.413666
Pb    2.300554  0.326901  3.977664
24
Lattice="100 0 0 0 100 0 0 0 100" Properties=species:S:1:pos:R:3
C    0.082390  0.274266  0.028262
C    -0.041722  0.235893  1.510975
O    0.928990  0.653650  2.231603
H    0.233805  1.318468  -0.283348
H    -0.793193  -0.130965  -0.489420
H    0.980299  -0.279541  -0.277998
N    -1.173427  -0.216042  2.067390
C    -1.481253  -0.141993  3.504631
C    -0.710269  -1.233427  4.282475
O    0.386832  -0.893123  4.865624
H    -1.918359  -0.502394  1.434466
H    -1.044311  0.797732  3.873082
C    -2.986953  -0.032149  3.789416
S    -3.281766  0.228447  5.571416
H    -3.573347  -0.877211  3.414889
H    -3.361516  0.869258  3.285585
H    -3.410022  -1.074610  5.913181
N    -1.078607  -2.496630  4.349349
C    -2.237107  -3.182463  3.767842
H    -0.452207  -3.076731  4.911761
H    -3.113921  -3.100878  4.423103
H    -1.980126  -4.241279  3.665860
H    -2.470192  -2.792758  2.773117
Pb    1.924576  0.607946  4.245924
24
Lattice="100 0 0 0 100 0 0 0 100" Properties=species:S:1:pos:R:3
C    -0.062069  1.460176  0.581005
C    -0.224859  0.702714  1.855903
O    0.786245  0.623385  2.656331
H    0.787239  1.060700  0.011070
H    0.191401  2.500989  0.833541
H    -0.960530  1.453974  -0.044221
N    -1.405649  0.160404  2.115868
C    -2.030925  -0.447688  3.290439
C    -1.135932  -1.187759  4.269108
O    -0.097997  -1.851240  3.904533
H    -2.147669  0.294537  1.400480
H    -2.540514  0.364735  3.836443
C    -3.133071  -1.451390  2.788059
S    -4.202304  -0.714793  1.502125
H    -3.763980  -1.722856  3.642250
H    -2.666904  -2.364164  2.401227
H    -3.803989  -1.519209  0.489275
N    -1.557419  -1.227755  5.521020
C    -0.966237  -2.026946  6.597423
H    -2.378584  -0.673921  5.760853
H    -1.773220  -2.404831  7.233860
H    -0.298746  -1.406296  7.210201
H    -0.414707  -2.868519  6.170610
Pb    1.948423  -1.088247  3.407601
24
Lattice="100 0 0 0 100 0 0 0 100" Properties=species:S:1:pos:R:3
C    0.054436  -0.001280  0.007398
C    0.004591  0.030349  1.494489
O    1.067312  0.311642  2.148519
H    0.340437  0.998360  -0.352378
H    -0.897398  -0.288486  -0.451272
H    0.843575  -0.692231  -0.318576
N    -1.152583  -0.216656  2.118725
C    -1.384898  -0.056891  3.556931
C    -0.779795  -1.242870  4.340066
O    0.398136  -1.083836  4.842451
H    -1.962273  -0.398698  1.528545
H    -0.789188  0.810448  3.879820
C    -2.850484  0.322471  3.856246
S    -3.216485  2.050270  3.405497
H    -3.014026  0.257544  4.940020
H    -3.570597  -0.353994  3.382083
H    -3.537504  1.823164  2.110305
N    -1.390566  -2.390404  4.552069
C    -2.704915  -2.868732  4.105883
H    -0.849777  -3.043350  5.123967
H    -2.672066  -3.962404  4.091196
H    -2.927370  -2.520643  3.093114
H    -3.492752  -2.550380  4.799445
Pb    2.137348  0.126291  4.105984
24
Lattice="100 0 0 0 100 0 0 0 100" Properties=species:S:1:pos:R:3
C    0.527343  -0.636021  0.264069
C    0.126445  -0.107194  1.600330
O    0.985071  -0.151713  2.564578
H    1.382021  -0.042293  -0.094397
H    -0.275863  -0.590371  -0.478244
H    0.883281  -1.670373  0.358527
N    -1.090955  0.399765  1.732395
C    -1.769259  1.200219  2.752779
C    -1.473916  0.874240  4.203291
O    -1.097706  -0.298848  4.582602
H    -1.689335  0.396420  0.881125
H    -1.510342  2.254718  2.567123
C    -3.319720  1.032413  2.528378
S    -3.831280  1.072748  0.785672
H    -3.858058  1.793868  3.101431
H    -3.635610  0.046572  2.894954
H    -3.650342  2.402384  0.587001
N    -1.711422  1.789816  5.128598
C    -2.190113  3.171183  5.001491
H    -1.603403  1.447334  6.085188
H    -1.692320  3.777968  5.765146
H    -3.274168  3.215315  5.168182
H    -1.950866  3.585621  4.018288
Pb    0.917515  -1.268770  4.462494
24
Lattice="100 0 0 0 100 0 0 0 100" Properties=species:S:1:pos:R:3
C    -0.276521  0.427774  -0.085975
C    -0.339346  0.116093  1.369932
O    0.707782  0.119201  2.078932
H    -1.251411  0.386382  -0.582955
H    0.405262  -0.286062  -0.569861
H    0.161448  1.425927  -0.223844
N    -1.539904  -0.186127  1.920823
C    -1.587250  -0.467087  3.342535
C    -2.722355  -1.280952  3.921079
O    -2.587854  -1.599183  5.187570
H    -2.373463  -0.047962  1.359183
H    -0.715267  -1.115604  3.524798
C    -1.371229  0.818966  4.220703
S    -0.140645  0.521611  5.546083
H    -2.298118  1.145283  4.711141
H    -1.058433  1.636198  3.564039
H    -1.760905  -1.222457  5.592732
N    -3.815566  -1.720923  3.355938
C    -4.314631  -1.563928  1.980648
H    -4.411084  -2.261636  3.990932
H    -5.265568  -2.099611  1.915843
H    -3.622691  -2.012518  1.259101
H    -4.513628  -0.508612  1.755112
Pb    1.982934  0.321268  4.058039
24
Lattice="100 0 0 0 100 0 0 0 100" Properties=species:S:1:pos:R:3
C    0.620979  1.407910  1.734948
C    0.013981  0.072418  2.006979
O    0.786981  -0.887086  2.394717
H    1.084466  1.767189  2.666305
H    -0.104452  2.150599  1.388011
H    1.430750  1.311764  0.999595
N    -1.295308  -0.063261  1.851780
C    -2.280590  -1.074360  2.237459
C    -1.872643  -2.529660  2.122821
O    -0.967399  -2.928492  1.296154
H    -1.818552  0.790788  1.570804
H    -2.561624  -0.869013  3.283126
C    -3.556924  -0.862960  1.341660
S    -4.060106  0.892977  1.258936
H    -4.385506  -1.433773  1.773074
H    -3.371665  -1.238998  0.329531
H    -3.839912  1.053570  -0.066742
N    -2.535348  -3.438602  2.819240
C    -3.629116  -3.290014  3.786831
H    -2.277313  -4.400811  2.591760
H    -3.636716  -2.289922  4.228707
H    -3.481451  -4.023601  4.586513
H    -4.593998  -3.486840  3.301881
Pb    1.264464  -2.816827  1.447911
24
Lattice="100 0 0 0 100 0 0 0 100" Properties=species:S:1:pos:R:3
C    -3.073313  0.437541  -0.965357
C    -2.133910  1.092958  -0.032794
O    -2.268444  2.252599  0.380213
H    -3.338622  -0.576750  -0.634437
H    -2.565738  0.313523  -1.939908
H    -3.970782  1.046741  -1.108157
N    -0.925948  0.420687  0.410153
C    -1.088692  -0.570812  1.512796
C    -1.170063  0.133564  2.868065
O    -0.646844  1.293654  3.019820
H    -0.478766  -0.155668  -0.353399
H    -2.000327  -1.163211  1.343869
C    0.144240  -1.529561  1.492381
S    0.633176  -2.057235  -0.176376
H    -0.055547  -2.398270  2.129441
H    1.027328  -1.018771  1.900590
H    -0.385544  -2.928915  -0.384890
N    -1.713923  -0.462936  3.910960
C    -2.320944  -1.792273  4.025953
H    -1.656817  0.080741  4.775697
H    -2.605456  -2.185582  3.046112
H    -3.221246  -1.710959  4.644528
H    -1.620176  -2.485387  4.509088
Pb    -0.082804  2.670380  1.331773
24
Lattice="100 0 0 0 100 0 0 0 100" Properties=species:S:1:pos:R:3
C    0.054152  0.617173  0.201353
C    -0.161689  0.270125  1.628158
O    0.722618  0.588245  2.504267
H    0.028080  1.707736  0.057489
H    -0.650357  0.129736  -0.478207
H    1.077784  0.305098  -0.058297
N    -1.260046  -0.391968  2.043015
C    -2.621554  -0.025453  1.644104
C    -3.012892  1.216202  2.501320
O    -2.148509  1.779607  3.281074
H    -1.184834  -0.770386  2.989281
H    -2.591129  0.297927  0.593670
C    -3.562510  -1.248405  1.767264
S    -5.267111  -1.010970  1.160970
H    -3.676249  -1.543985  2.820105
H    -3.098575  -2.089396  1.237751
H    -4.964982  -0.969097  -0.160384
N    -4.234279  1.673904  2.387025
C    -4.808345  2.831570  3.072124
H    -4.865148  1.086080  1.800570
H    -5.159101  3.552053  2.322900
H    -4.061873  3.298025  3.717355
H    -5.666220  2.502816  3.671548
Pb    -0.071099  1.935400  4.145648
24
Lattice="100 0 0 0 100 0 0 0 100" Properties=species:S:1:pos:R:3
C    -0.132050  -1.151129  0.388729
C    -0.352539  -0.726739  1.796347
O    -0.361469  -1.641781  2.719491
H    0.811683  -1.707926  0.310936
H    -0.121092  -0.306358  -0.307099
H    -0.934856  -1.847316  0.102686
N    -0.562527  0.544133  2.075468
C    -1.008757  1.155305  3.320642
C    -1.855983  2.391366  2.792355
O    -1.653406  2.738572  1.630520
H    -0.694002  1.246927  1.310259
H    -1.637768  0.452662  3.888660
C    0.133724  1.715675  4.174585
S    1.450517  0.486828  4.674827
H    -0.248344  2.164375  5.097653
H    0.692499  2.479130  3.617284
H    1.483665  0.740453  6.008831
N    -2.679302  2.979935  3.665994
C    -3.501363  4.146183  3.320894
H    -2.837454  2.547185  4.570736
H    -3.525140  4.833272  4.172973
H    -4.524226  3.835567  3.073184
H    -3.057337  4.645110  2.455508
Pb    0.316542  -2.104860  4.730722
24
Lattice="100 0 0 0 100 0 0 0 100" Properties=species:S:1:pos:R:3
C    -0.299328  0.211150  -0.111457
C    -0.248079  0.098364  1.378920
O    0.784355  0.258152  2.043142
H    -0.127424  1.263843  -0.380012
H    -1.251023  -0.110845  -0.547842
H    0.525339  -0.366483  -0.545376
N    -1.431258  -0.195346  2.033198
C    -1.526792  -0.075632  3.483533
C    -0.923139  -1.303851  4.208607
O    -1.617722  -2.077882  4.994704
H    -2.255768  -0.438120  1.491597
H    -0.875464  0.774284  3.758171
C    -2.976527  0.272492  3.833663
S    -3.364599  0.712294  5.584993
H    -3.677044  -0.540867  3.594127
H    -3.277600  1.152276  3.250512
H    -2.194458  1.319108  5.923376
N    0.338561  -1.528083  3.968411
C    1.149508  -2.630813  4.474238
H    0.763302  -0.830854  3.287931
H    1.917300  -2.235299  5.152170
H    1.655290  -3.108439  3.626542
H    0.527252  -3.363155  4.993253
Pb    -2.951687  -1.859935  6.703152
24
Lattice="100 0 0 0 100 0 0 0 100" Properties=species:S:1:pos:R:3
C    1.201762  0.684796  1.252358
C    0.163284  -0.328444  1.621015
O    0.366177  -1.343910  2.264319
H    1.446602  1.274781  2.147933
H    0.885810  1.368532  0.456341
H    2.119154  0.164483  0.954533
N    -1.157896  -0.070205  1.159816
C    -2.188032  -0.929152  1.688959
C    -2.931330  -1.698645  0.607732
O    -3.997646  -2.387950  0.879978
H    -1.390116  0.872085  0.852421
H    -1.567641  -1.687723  2.236855
C    -3.123343  -0.211685  2.687366
S    -3.604637  -1.357333  4.066076
H    -4.022650  0.210971  2.224913
H    -2.563620  0.588496  3.185589
H    -4.605817  -0.620756  4.622174
N    -2.442134  -1.692771  -0.606948
C    -2.938545  -2.428062  -1.768470
H    -1.601694  -1.116149  -0.712722
H    -2.161929  -3.123023  -2.111627
H    -3.160436  -1.718341  -2.574605
H    -3.841930  -2.979644  -1.501532
Pb    -5.148416  -3.165410  2.577762
24
Lattice="100 0 0 0 100 0 0 0 100" Properties=species:S:1:pos:R:3
C    0.061488  0.391113  0.131358
C    -0.161664  0.293250  1.595008
O    0.686479  0.812596  2.408550
H    0.024253  1.438544  -0.202134
H    -0.626167  -0.221172  -0.458633
H    1.092397  0.052715  -0.060416
N    -1.227428  -0.351450  2.111734
C    -2.598432  -0.134463  1.647014
C    -3.087083  1.181893  2.319824
O    -2.273745  1.927488  2.993342
H    -1.146334  -0.556935  3.109400
H    -2.557633  0.048952  0.562120
C    -3.474252  -1.377138  1.914805
S    -5.042523  -1.292737  0.959643
H    -3.699580  -1.478055  2.983725
H    -2.907182  -2.259588  1.593683
H    -5.841250  -1.795616  1.929428
N    -4.341416  1.524585  2.170600
C    -4.960738  2.737912  2.711134
H    -4.931847  0.826213  1.670234
H    -5.995474  2.774982  2.361487
H    -4.425872  3.626201  2.355695
H    -4.947467  2.720757  3.807981
Pb    -0.208513  2.368579  3.793512
24
Lattice="100 0 0 0 100 0 0 0 100" Properties=species:S:1:pos:R:3
C    0.049270  1.428031  0.130017
C    -0.377983  0.679439  1.342990
O    0.055765  1.084224  2.502038
H    -0.233122  2.485280  0.227498
H    -0.380185  1.017249  -0.788912
H    1.146761  1.395225  0.063001
N    -1.154487  -0.370644  1.222908
C    -1.638717  -1.322151  2.212755
C    -2.274832  -2.443375  1.286352
O    -2.382327  -2.181955  0.088195
H    -1.490258  -0.711458  0.283992
H    -0.790958  -1.761249  2.763646
C    -2.692728  -0.729482  3.174975
S    -1.984512  -0.442465  4.861972
H    -3.511159  -1.439530  3.348797
H    -3.118441  0.197536  2.777523
H    -3.031593  0.219969  5.423983
N    -2.657256  -3.575141  1.884424
C    -3.258122  -4.698550  1.154175
H    -2.420016  -3.728091  2.860063
H    -4.074759  -5.120236  1.749169
H    -2.507293  -5.474685  0.960542
H    -3.648040  -4.329269  0.202227
Pb    -0.059711  1.637722  4.580605
24
Lattice="100 0 0 0 100 0 0 0 100" Properties=species:S:1:pos:R:3
C    0.918975  0.904063  0.443290
C    0.214306  -0.234457  1.091127
O    0.611217  -1.440203  0.805641
H    0.519832  1.874993  0.752693
H    0.822902  0.802065  -0.647979
H    1.992335  0.855771  0.672711
N    -0.795782  -0.004375  1.899970
C    -1.751172  -0.920622  2.509602
C    -3.018996  0.020630  2.684157
O    -2.815508  1.231677  2.592853
H    -1.179176  0.966470  2.022262
H    -1.970413  -1.760830  1.835860
C    -1.324920  -1.393349  3.907009
S    -0.013839  -2.701890  4.058336
H    -2.173152  -1.796834  4.471998
H    -0.913677  -0.552762  4.481105
H    -0.814934  -3.796110  4.143925
N    -4.211761  -0.531656  2.939468
C    -4.593092  -1.937019  3.028404
H    -4.952914  0.157159  3.070443
H    -3.892916  -2.573195  2.475163
H    -5.579645  -2.067564  2.570370
H    -4.653181  -2.275708  4.072620
Pb    1.069730  -3.422796  1.526648
24
Lattice="100 0 0 0 100 0 0 0 100" Properties=species:S:1:pos:R:3
C    0.022378  -0.090224  -0.004876
C    0.007959  -0.020307  1.479856
O    1.114550  0.160783  2.108505
H    -0.865560  0.361251  -0.456596
H    0.088629  -1.141681  -0.332757
H    0.926604  0.412392  -0.367154
N    -1.117606  -0.133615  2.216426
C    -2.158846  -1.168512  2.069307
C    -1.483390  -2.535409  2.380998
O    -0.272193  -2.591797  2.828732
H    -0.988268  0.171569  3.181761
H    -2.860899  -0.969978  2.893287
C    -2.972890  -1.091661  0.753564
S    -4.482771  -2.119116  0.714873
H    -2.392168  -1.445157  -0.106402
H    -3.239915  -0.042868  0.575964
H    -5.163785  -1.455125  1.681948
N    -2.183664  -3.628266  2.214100
C    -1.712846  -4.989026  2.488125
H    -3.144423  -3.485216  1.836719
H    -2.521689  -5.682571  2.245135
H    -1.452252  -5.092518  3.548365
H    -0.835687  -5.224399  1.873701
Pb    1.646744  -1.583205  3.452871
24
Lattice="100 0 0 0 100 0 0 0 100" Properties=species:S:1:pos:R:3
C    0.280946  -0.335282  0.040435
C    0.143626  -0.573104  1.502716
O    1.065303  -1.269862  2.103964
H    1.240502  0.158083  -0.166831
H    -0.536729  0.269298  -0.363947
H    0.302732  -1.306545  -0.475422
N    -0.895910  -0.101156  2.147738
C    -1.307227  -0.261620  3.535507
C    -2.762713  0.360623  3.505732
O    -3.089381  0.955836  2.477741
H    -1.653273  0.451229  1.665947
H    -1.378737  -1.332092  3.785197
C    -0.398612  0.493464  4.533708
S    0.645299  -0.682492  5.508190
H    -0.987687  1.021500  5.293204
H    0.231151  1.225524  4.018282
H    1.430880  0.218246  6.158412
N    -3.548073  0.214210  4.580087
C    -3.306253  -0.527466  5.813637
H    -4.454860  0.670370  4.482483
H    -4.249231  -0.974151  6.146394
H    -2.935213  0.123939  6.617910
H    -2.600439  -1.350636  5.652276
Pb    2.487098  -1.791537  3.635260
24
Lattice="100 0 0 0 100 0 0 0 100" Properties=species:S:1:pos:R:3
C    -1.227881  1.342653  -0.231569
C    -0.162705  1.002104  0.747685
O    1.041733  1.392919  0.528974
H    -2.182647  1.571622  0.251381
H    -1.381739  0.501062  -0.928326
H    -0.892985  2.197189  -0.830168
N    -0.395549  0.289735  1.870008
C    -1.168292  -0.960955  1.954323
C    -0.439281  -2.011174  1.062864
O    0.731331  -1.758505  0.575816
H    0.371811  0.340341  2.540679
H    -1.037387  -1.291272  2.998050
C    -2.685851  -0.808664  1.712104
S    -3.568597  -2.232137  2.475986
H    -2.929875  -0.765519  0.645678
H    -3.016140  0.118886  2.195325
H    -4.596823  -2.257783  1.595866
N    -1.034029  -3.159143  0.858098
C    -0.514861  -4.294220  0.095834
H    -1.971058  -3.253104  1.308960
H    -1.209429  -4.528021  -0.720211
H    -0.446122  -5.165669  0.758910
H    0.470225  -4.058094  -0.310510
Pb    2.463734  -0.350964  0.254155
24
Lattice="100 0 0 0 100 0 0 0 100" Properties=species:S:1:pos:R:3
C    0.907833  -0.650262  1.485445
C    0.192387  0.598887  1.843871
O    0.862021  1.669915  2.097979
H    1.453599  -0.532676  0.537712
H    0.258761  -1.529348  1.446076
H    1.678696  -0.813095  2.255835
N    -1.149636  0.654966  1.927203
C    -2.050587  0.109017  0.918479
C    -1.862603  0.953382  -0.371193
O    -1.214036  2.061664  -0.346592
H    -1.527379  1.437817  2.465370
H    -1.767823  -0.934693  0.710769
C    -3.506484  0.156104  1.417909
S    -3.583493  -0.702526  3.029099
H    -4.154712  -0.337794  0.682287
H    -3.844731  1.197354  1.519689
H    -4.764639  -0.161227  3.409585
N    -2.407512  0.507747  -1.484196
C    -2.383877  1.166384  -2.794594
H    -2.899744  -0.384033  -1.437757
H    -1.797925  0.561300  -3.497538
H    -1.941463  2.159226  -2.697445
H    -3.411075  1.253213  -3.167470
Pb    0.266518  3.397335  0.773554
24
Lattice="100 0 0 0 100 0 0 0 100" Properties=species:S:1:pos:R:3
C    -0.856363  2.170624  -0.245862
C    0.068933  1.493505  0.695351
O    1.309529  1.833440  0.736498
H    -1.052576  3.205289  0.075166
H    -1.798970  1.631821  -0.380001
H    -0.340659  2.250742  -1.214869
N    -0.347936  0.506389  1.511804
C    -1.546423  0.601357  2.338176
C    -1.219779  1.586668  3.494146
O    -0.033118  2.053952  3.664076
H    0.406135  -0.045442  1.925869
H    -2.357988  1.031081  1.734664
C    -1.986876  -0.801489  2.830276
S    -2.435353  -1.908928  1.461131
H    -2.886620  -0.702685  3.451092
H    -1.215119  -1.256504  3.466078
H    -1.216076  -2.473101  1.301684
N    -2.184788  1.919582  4.325950
C    -2.042184  2.814900  5.481728
H    -3.113905  1.541513  4.148998
H    -2.878268  2.631712  6.162078
H    -2.065993  3.862883  5.156364
H    -1.099022  2.609660  5.996643
Pb    2.028937  2.466289  2.784498
24
Lattice="100 0 0 0 100 0 0 0 100" Properties=species:S:1:pos:R:3
C    -2.794249  0.903197  -0.606067
C    -1.431390  1.073747  -0.044101
O    -0.927035  2.253961  0.065087
H    -3.548673  1.361862  0.050408
H    -3.053546  -0.138634  -0.813498
H    -2.831568  1.473864  -1.547572
N    -0.690118  0.026917  0.361282
C    -1.202493  -1.061437  1.186595
C    -1.638505  -0.444222  2.534939
O    -1.214061  0.722701  2.881937
H    0.318097  0.185160  0.428671
H    -2.068487  -1.522260  0.688338
C    -0.103769  -2.122815  1.401379
S    0.556050  -2.616555  -0.231064
H    -0.535401  -2.983542  1.925320
H    0.701662  -1.714862  2.028062
H    1.744620  -3.062712  0.238593
N    -2.424480  -1.104957  3.360202
C    -3.032463  -2.431798  3.208233
H    -2.615771  -0.623538  4.241748
H    -4.066602  -2.380898  3.565939
H    -2.484485  -3.167582  3.810514
H    -3.038403  -2.747809  2.161583
Pb    -0.358016  2.725356  2.200093
24
Lattice="100 0 0 0 100 0 0 0 100" Properties=species:S:1:pos:R:3
C    0.307967  0.412336  0.170418
C    0.037454  0.140416  1.603318
O    1.009638  0.054443  2.435762
H    0.835168  1.368992  0.046102
H    -0.587129  0.378389  -0.456397
H    1.011412  -0.362080  -0.177975
N    -1.220064  -0.030214  2.066288
C    -2.323845  0.903857  1.785592
C    -1.851566  2.295756  2.249246
O    -1.012223  2.379539  3.233549
H    -1.268625  -0.451882  2.996423
H    -2.549995  0.906272  0.712738
C    -3.564390  0.401804  2.578173
S    -5.070057  1.400322  2.455405
H    -3.319118  0.381939  3.651062
H    -3.762131  -0.631597  2.264711
H    -5.494720  0.895405  1.272311
N    -2.278973  3.409889  1.698375
C    -3.177833  3.635925  0.561349
H    -1.915106  4.257649  2.141097
H    -2.679095  4.316091  -0.139717
H    -4.106865  4.094477  0.918019
H    -3.422419  2.698936  0.058198
Pb    0.841506  1.502026  4.183267
24
Lattice="100 0 0 0 100 0 0 0 100" Properties=species:S:1:pos:R:3
C    -0.322950  0.018250  -0.186950
C    -0.209938  0.129939  1.287473
O    0.568081  1.007239  1.807923
H    -0.630286  0.974833  -0.631849
H    -0.977715  -0.793673  -0.514586
H    0.692606  -0.176462  -0.571583
N    -0.901325  -0.684307  2.114766
C    -2.352253  -0.912243  2.008223
C    -3.022246  0.471591  2.083745
O    -2.449745  1.415506  2.763446
H    -0.556816  -0.691627  3.077396
H    -2.586567  -1.402065  1.055921
C    -2.759326  -1.853506  3.178703
S    -4.500658  -2.348085  3.255896
H    -2.456650  -1.410970  4.138326
H    -2.184828  -2.780807  3.046232
H    -4.924709  -1.321631  4.030093
N    -4.169659  0.732814  1.496509
C    -5.013749  -0.092717  0.623435
H    -4.511698  1.683352  1.659901
H    -5.153570  0.440242  -0.325237
H    -5.988290  -0.243889  1.101005
H    -4.565627  -1.071272  0.446584
Pb    -0.477946  2.406619  3.264224
24
Lattice="100 0 0 0 100 0 0 0 100" Properties=species:S:1:pos:R:3
C    0.058339  -0.170333  0.067158
C    0.002715  -0.065814  1.543721
O    1.085097  0.125121  2.214514
H    -0.799294  0.339289  -0.394511
H    0.037145  -1.229237  -0.242732
H    1.005736  0.251105  -0.285545
N    -1.153374  -0.149504  2.238651
C    -2.197743  -1.175466  2.074845
C    -1.549449  -2.538884  2.443149
O    -0.396296  -2.595726  3.006413
H    -1.077742  0.205852  3.191781
H    -2.933053  -0.950832  2.864085
C    -2.952534  -1.159969  0.736266
S    -3.464744  0.563537  0.398238
H    -3.853894  -1.780570  0.835838
H    -2.342918  -1.568502  -0.079816
H    -4.262025  0.253424  -0.651348
N    -2.215362  -3.647855  2.204702
C    -1.752731  -4.998401  2.553406
H    -3.128174  -3.565480  1.761310
H    -2.529541  -5.710324  2.264085
H    -1.577153  -5.069221  3.633125
H    -0.827019  -5.232930  2.014977
Pb    1.494961  -1.519339  3.701920
24
Lattice="100 0 0 0 100 0 0 0 100" Properties=species:S:1:pos:R:3
C    -0.643684  -2.171432  0.110522
C    -0.124161  -1.442474  1.293353
O    0.891706  -1.910715  1.935908
H    -0.830371  -1.475729  -0.718667
H    0.077174  -2.939600  -0.185953
H    -1.594576  -2.675946  0.348682
N    -0.659225  -0.288988  1.737047
C    -2.087136  -0.005730  1.936172
C    -2.589898  -0.996991  3.023586
O    -1.769982  -1.728177  3.692455
H    -0.048199  0.213973  2.380415
H    -2.109239  0.994935  2.394622
C    -2.975025  0.065484  0.666779
S    -2.243260  0.964037  -0.730885
H    -3.931988  0.534500  0.934754
H    -3.208776  -0.934090  0.280458
H    -2.254822  2.194230  -0.163225
N    -3.879956  -1.069344  3.274365
C    -4.492475  -1.925072  4.300085
H    -4.503290  -0.483109  2.722813
H    -5.560703  -1.698231  4.339615
H    -4.040302  -1.722913  5.277542
H    -4.356116  -2.982626  4.044156
Pb    0.362906  -2.452016  4.056795
24
Lattice="100 0 0 0 100 0 0 0 100" Properties=species:S:1:pos:R:3
C    -0.067007  -0.323432  -0.072165
C    0.014807  -0.083927  1.393462
O    1.161497  0.120773  1.937448
H    -0.931489  0.171642  -0.526759
H    -0.144872  -1.404860  -0.277132
H    0.858140  0.028955  -0.540915
N    -1.069382  -0.091781  2.193360
C    -2.144417  -1.095970  2.154583
C    -1.461743  -2.484301  2.318254
O    -0.272805  -2.576258  2.802955
H    -0.909263  0.323365  3.110998
H    -2.709176  -0.929773  3.085419
C    -3.165737  -0.953756  1.003396
S    -4.014217  0.654652  0.997459
H    -3.987127  -1.665137  1.172267
H    -2.734188  -1.189933  0.023984
H    -2.997298  1.373381  0.465791
N    -2.139593  -3.564145  1.994685
C    -1.704049  -4.954763  2.159405
H    -3.071773  -3.426455  1.607173
H    -1.609035  -5.426582  1.173626
H    -2.459142  -5.495405  2.742362
H    -0.745593  -4.981023  2.680172
Pb    1.664488  -1.537555  3.396948
24
Lattice="100 0 0 0 100 0 0 0 100" Properties=species:S:1:pos:R:3
C    -0.123789  0.468030  0.056359
C    -0.081931  0.011455  1.464302
O    1.057889  -0.047275  2.068735
H    -1.092931  0.909676  -0.207624
H    0.100339  -0.368211  -0.626272
H    0.685903  1.197527  -0.080844
N    -1.175976  -0.308836  2.189658
C    -2.263903  -1.235027  1.828179
C    -1.696758  -2.665007  2.016940
O    -0.426074  -2.861799  2.108999
H    -0.979775  -0.318516  3.191990
H    -3.050294  -1.074353  2.582311
C    -2.897786  -1.025852  0.446014
S    -3.631759  0.651745  0.397697
H    -3.692025  -1.768747  0.315474
H    -2.168310  -1.180694  -0.358985
H    -4.297056  0.464328  -0.766438
N    -2.502421  -3.704804  2.096516
C    -3.968807  -3.759365  2.083058
H    -2.023168  -4.603505  2.185389
H    -4.286778  -4.513418  2.811317
H    -4.329537  -4.056350  1.089672
H    -4.404830  -2.796784  2.364947
Pb    1.636768  -2.111626  2.730620
24
Lattice="100 0 0 0 100 0 0 0 100" Properties=species:S:1:pos:R:3
C    0.194619  -0.206463  -0.039881
C    -0.171381  0.158590  1.354949
O    0.731214  0.642469  2.136385
H    -0.304183  0.479839  -0.741534
H    -0.126659  -1.223523  -0.303738
H    1.276081  -0.118100  -0.172807
N    -1.414267  0.018677  1.855916
C    -2.279361  -1.155501  1.675303
C    -1.526780  -2.365506  2.300496
O    -0.363628  -2.195605  2.840742
H    -1.547027  0.508728  2.741085
H    -3.136082  -0.971495  2.344981
C    -2.839727  -1.337049  0.237835
S    -4.654699  -1.100509  0.313456
H    -2.584389  -2.320937  -0.174960
H    -2.406680  -0.573529  -0.413977
H    -4.909449  -1.453969  -0.968551
N    -2.057409  -3.568371  2.348736
C    -3.361797  -4.059520  1.889737
H    -1.460654  -4.262237  2.804868
H    -3.800074  -4.659834  2.695317
H    -3.223948  -4.699785  1.008724
H    -4.039418  -3.235274  1.638995
Pb    1.254013  -0.868180  3.723870
24
Lattice="100 0 0 0 100 0 0 0 100" Properties=species:S:1:pos:R:3
C    -0.637391  0.659356  0.025309
C    -0.399966  0.461377  1.480114
O    0.334763  1.362659  2.112217
H    -1.039251  1.667082  -0.147361
H    -1.332166  -0.075039  -0.391631
H    0.317585  0.591533  -0.516008
N    -0.860071  -0.529877  2.184563
C    -1.698985  -1.670672  1.822444
C    -2.215921  -2.101149  3.237524
O    -1.612502  -1.631772  4.219465
H    -0.743762  -0.615088  3.245934
H    -2.524689  -1.359207  1.169614
C    -0.847859  -2.779003  1.122750
S    -1.815943  -4.185970  0.503465
H    -0.058366  -3.131816  1.796205
H    -0.366796  -2.344840  0.236695
H    -1.671176  -4.977468  1.592756
N    -3.253495  -2.931971  3.283401
C    -3.840770  -3.437948  4.525203
H    -3.638874  -3.261422  2.400433
H    -4.914301  -3.218000  4.540790
H    -3.352027  -2.947078  5.370314
H    -3.694645  -4.522576  4.599276
Pb    1.402085  2.905074  3.062477
24
Lattice="100 0 0 0 100 0 0 0 100" Properties=species:S:1:pos:R:3
C    0.036112  -1.045064  0.913356
C    -1.058373  -1.342072  1.872677
O    -1.281223  -2.608771  2.175694
H    0.941643  -1.587718  1.215320
H    0.260099  0.022848  0.841608
H    -0.251161  -1.402870  -0.086444
N    -1.820695  -0.458236  2.450849
C    -1.809930  1.009049  2.443236
C    -2.361544  1.313509  3.882035
O    -2.943776  0.387213  4.465874
H    -2.479986  -0.724057  3.237078
H    -0.788484  1.389388  2.308066
C    -2.778093  1.606484  1.405266
S    -2.258127  1.214790  -0.303409
H    -2.795202  2.696813  1.531099
H    -3.791978  1.224866  1.585990
H    -3.257334  1.892812  -0.916345
N    -2.192751  2.550544  4.349467
C    -2.693210  3.004535  5.648936
H    -1.670958  3.218174  3.788589
H    -3.358792  3.864591  5.509920
H    -1.854622  3.296731  6.292123
H    -3.245679  2.185632  6.115851
Pb    -1.567503  -4.670766  2.501107
