# Supplementary material for: Mapping and classifying molecules from a high-throughput structural database
Source: J Cheminform. 2017 Feb 2;9:6. doi: 10.1186/s13321-017-0192-4 (PMC5289135; doi:10.1186/s13321-017-0192-4)
Supplement: Supplementary file 1 — Additional file 1. Supplementary file contains dissimilarity matrix data for all the oligopeptides available in the database including the one discussed in this paper. [file 13321_2017_192_MOESM1_ESM.tar › SI/cys.dipeptide/COLVAR-OOS-Ca-0.17-1-4]

#! FIELDS CV1 CV2 Energy
-1.640000000000e-01 2.140000000000e-01	-42918.4184157
-1.660000000000e-01 2.160000000000e-01	-42918.4056212
-1.780000000000e-01 2.320000000000e-01	-42918.401756
1.560000000000e-01 -2.020000000000e-01	-42918.3253936
1.600000000000e-01 -2.120000000000e-01	-42918.3036672
1.580000000000e-01 -2.060000000000e-01	-42918.2829476
1.560000000000e-01 -2.040000000000e-01	-42918.2817095
-2.660000000000e-01 8.600000000000e-02	-42917.996871
-2.380000000000e-01 8.200000000000e-02	-42917.959598
-2.700000000000e-01 -6.200000000000e-02	-42917.8784152
-2.520000000000e-01 8.200000000000e-02	-42917.8573063
-1.640000000000e-01 1.940000000000e-01	-42917.8410741
-2.780000000000e-01 9.000000000000e-02	-42917.8290267
-2.720000000000e-01 8.800000000000e-02	-42917.8263597
-2.740000000000e-01 -4.800000000000e-02	-42917.8239277
-2.660000000000e-01 7.800000000000e-02	-42917.8237305
-2.680000000000e-01 8.000000000000e-02	-42917.8200807
-1.620000000000e-01 1.940000000000e-01	-42917.8108797
-2.660000000000e-01 7.600000000000e-02	-42917.7894441
-1.640000000000e-01 1.940000000000e-01	-42917.779858
-1.540000000000e-01 1.620000000000e-01	-42917.775148
1.420000000000e-01 -1.860000000000e-01	-42917.7587775
-6.200000000000e-02 -2.400000000000e-01	-42917.7194239
1.300000000000e-01 -2.200000000000e-02	-42917.7186574
1.400000000000e-01 -1.880000000000e-01	-42917.7035802
-2.600000000000e-01 1.060000000000e-01	-42917.6881914
1.280000000000e-01 -2.000000000000e-02	-42917.6855472
7.600000000000e-02 -2.300000000000e-01	-42917.6755702
7.800000000000e-02 -2.400000000000e-01	-42917.6625744
8.000000000000e-02 -2.600000000000e-01	-42917.662183
8.000000000000e-02 -2.600000000000e-01	-42917.6348092
-2.020000000000e-01 2.020000000000e-01	-42917.630661
8.600000000000e-02 -2.600000000000e-01	-42917.6230599
8.400000000000e-02 -2.400000000000e-01	-42917.6193181
1.400000000000e-01 -2.080000000000e-01	-42917.6180966
7.600000000000e-02 -2.360000000000e-01	-42917.6169726
8.000000000000e-02 -2.420000000000e-01	-42917.6166752
9.800000000000e-02 -2.540000000000e-01	-42917.563122
-1.400000000000e-01 2.220000000000e-01	-42917.3217386
-1.440000000000e-01 2.300000000000e-01	-42917.2725692
-8.000000000000e-03 2.820000000000e-01	-42917.1909205
-2.200000000000e-02 2.880000000000e-01	-42917.1424801
8.600000000000e-02 1.360000000000e-01	-42917.1014509
4.000000000000e-02 2.100000000000e-01	-42917.095687
-1.580000000000e-01 -2.280000000000e-01	-42917.0600645
-1.520000000000e-01 -2.240000000000e-01	-42917.0523443
1.720000000000e-01 -3.600000000000e-02	-42917.048544
1.840000000000e-01 -2.200000000000e-02	-42917.0445568
1.480000000000e-01 -4.000000000000e-03	-42917.0083267
2.000000000000e-03 2.740000000000e-01	-42916.9988523
4.000000000000e-03 2.620000000000e-01	-42916.9886158
-2.660000000000e-01 -8.800000000000e-02	-42916.9696153
1.500000000000e-01 -4.000000000000e-03	-42916.9693331
9.200000000000e-02 -2.400000000000e-01	-42916.9687457
1.160000000000e-01 -2.060000000000e-01	-42916.9556617
-2.580000000000e-01 8.000000000000e-02	-42916.9429365
2.780000000000e-01 -8.000000000000e-03	-42916.9353092
0.000000000000e+00 2.760000000000e-01	-42916.9312659
2.320000000000e-01 1.780000000000e-01	-42916.7771331
-2.700000000000e-01 -2.800000000000e-02	-42916.6796075
-1.020000000000e-01 -2.700000000000e-01	-42916.5990994
2.200000000000e-02 2.920000000000e-01	-42916.241814
3.800000000000e-02 2.800000000000e-01	-42916.1993763
