# Supplementary material for: Mapping and classifying molecules from a high-throughput structural database
Source: J Cheminform. 2017 Feb 2;9:6. doi: 10.1186/s13321-017-0192-4 (PMC5289135; doi:10.1186/s13321-017-0192-4)
Supplement: Supplementary file 1 — Additional file 1. Supplementary file contains dissimilarity matrix data for all the oligopeptides available in the database including the one discussed in this paper. [file 13321_2017_192_MOESM1_ESM.tar › SI/cys.dipeptide/COLVAR-OOS-Cd-0.17-1-4]

#! FIELDS CV1 CV2 Energy
-1.660000000000e-01 2.140000000000e-01	-178492.098652
-1.640000000000e-01 2.160000000000e-01	-178492.095885
1.560000000000e-01 -2.040000000000e-01	-178491.989557
1.580000000000e-01 -2.100000000000e-01	-178491.985042
-3.640000000000e-01 -1.520000000000e-01	-178491.718258
-1.420000000000e-01 -3.580000000000e-01	-178491.531129
-2.340000000000e-01 8.400000000000e-02	-178491.221708
-2.620000000000e-01 9.000000000000e-02	-178491.221223
-2.540000000000e-01 9.000000000000e-02	-178491.122187
-2.560000000000e-01 8.800000000000e-02	-178491.121356
-1.500000000000e-01 -2.240000000000e-01	-178491.11399
-2.700000000000e-01 -4.400000000000e-02	-178491.104596
-2.640000000000e-01 8.600000000000e-02	-178491.095005
-1.640000000000e-01 2.000000000000e-01	-178491.077231
-1.520000000000e-01 -2.260000000000e-01	-178491.077109
-1.640000000000e-01 1.960000000000e-01	-178491.076818
-2.560000000000e-01 8.000000000000e-02	-178491.075998
-2.720000000000e-01 -5.200000000000e-02	-178491.074118
-2.720000000000e-01 -5.200000000000e-02	-178491.073058
-2.680000000000e-01 9.000000000000e-02	-178491.071258
-2.800000000000e-01 -5.800000000000e-02	-178491.060533
-1.660000000000e-01 1.920000000000e-01	-178491.059872
-1.660000000000e-01 2.000000000000e-01	-178491.03562
1.000000000000e-01 -2.260000000000e-01	-178491.010026
8.600000000000e-02 -2.380000000000e-01	-178490.977227
1.420000000000e-01 -1.880000000000e-01	-178490.964868
1.440000000000e-01 -1.940000000000e-01	-178490.961301
-6.000000000000e-02 -2.360000000000e-01	-178490.960552
1.380000000000e-01 -1.860000000000e-01	-178490.950207
8.000000000000e-02 -2.420000000000e-01	-178490.938247
1.400000000000e-01 -1.880000000000e-01	-178490.925483
-2.680000000000e-01 8.000000000000e-02	-178490.917308
8.600000000000e-02 -2.580000000000e-01	-178490.904515
8.000000000000e-02 -2.620000000000e-01	-178490.901479
-2.600000000000e-01 -8.800000000000e-02	-178490.897366
8.200000000000e-02 -2.400000000000e-01	-178490.866814
7.600000000000e-02 -2.340000000000e-01	-178490.864759
-2.520000000000e-01 1.020000000000e-01	-178490.847983
1.640000000000e-01 -2.320000000000e-01	-178490.829652
-2.520000000000e-01 1.020000000000e-01	-178490.79762
9.600000000000e-02 -2.400000000000e-01	-178490.777552
9.800000000000e-02 -2.400000000000e-01	-178490.728004
-1.380000000000e-01 2.200000000000e-01	-178490.614819
-1.380000000000e-01 2.300000000000e-01	-178490.573337
5.200000000000e-02 1.740000000000e-01	-178490.494435
8.000000000000e-02 1.360000000000e-01	-178490.456311
-6.000000000000e-03 2.760000000000e-01	-178490.439225
1.800000000000e-01 -3.200000000000e-02	-178490.437885
-2.400000000000e-02 2.720000000000e-01	-178490.393969
1.700000000000e-01 -4.600000000000e-02	-178490.391996
1.340000000000e-01 -6.000000000000e-03	-178490.318724
0.000000000000e+00 2.580000000000e-01	-178490.307469
1.360000000000e-01 -8.000000000000e-03	-178490.289343
1.200000000000e-02 2.360000000000e-01	-178490.278073
2.000000000000e-01 -6.000000000000e-03	-178490.262416
-6.000000000000e-03 2.720000000000e-01	-178490.21381
7.400000000000e-02 1.880000000000e-01	-178490.155429
7.200000000000e-02 2.060000000000e-01	-178490.037609
