# Supplementary material for: Mapping and classifying molecules from a high-throughput structural database
Source: J Cheminform. 2017 Feb 2;9:6. doi: 10.1186/s13321-017-0192-4 (PMC5289135; doi:10.1186/s13321-017-0192-4)
Supplement: Supplementary file 1 — Additional file 1. Supplementary file contains dissimilarity matrix data for all the oligopeptides available in the database including the one discussed in this paper. [file 13321_2017_192_MOESM1_ESM.tar › SI/cys.dipeptide/traj.cys.dipeptide.Sr.xyz]

24
Lattice="100 0 0 0 100 0 0 0 100" Properties=species:S:1:pos:R:3
C    -0.850999  0.447725  -0.368912
C    -0.499823  0.564257  1.080573
O    0.702673  0.546359  1.452124
H    -0.401610  1.293687  -0.908006
H    -1.927801  0.431474  -0.565573
H    -0.394808  -0.464337  -0.776038
N    -1.519673  0.696166  1.956254
C    -1.496711  0.872558  3.421923
C    -0.560047  2.004230  3.902741
O    0.664964  1.797168  4.126188
H    -2.447761  0.699672  1.541831
H    -2.519375  1.202789  3.659212
C    -1.348194  -0.429497  4.239092
S    0.134624  -1.500927  4.098418
H    -2.206809  -1.079925  4.032133
H    -1.394307  -0.177723  5.307576
H    -0.162883  -2.075584  2.907806
N    -1.125072  3.185689  4.115434
C    -0.423820  4.374932  4.603730
H    -2.118980  3.284462  3.924333
H    0.505668  4.071161  5.091078
H    -1.064779  4.892606  5.324856
H    -0.200612  5.053544  3.770365
Sr    2.257132  0.427517  3.148860
24
Lattice="100 0 0 0 100 0 0 0 100" Properties=species:S:1:pos:R:3
C    -0.586624  0.873840  -0.535995
C    -1.139080  0.313950  0.735306
O    -0.387480  -0.269742  1.562509
H    0.228941  1.570128  -0.300452
H    -1.330456  1.385169  -1.155417
H    -0.143818  0.050834  -1.114975
N    -2.461936  0.445849  0.953448
C    -3.296047  -0.085039  2.049602
C    -3.069387  0.672208  3.374276
O    -1.956734  0.627548  3.967256
H    -2.975929  0.939508  0.228986
H    -4.317319  0.144847  1.714992
C    -3.302053  -1.635357  2.169372
S    -2.120415  -2.575700  3.218593
H    -3.160920  -2.053558  1.164845
H    -4.295170  -1.954962  2.505254
H    -2.818702  -2.526374  4.378942
N    -4.104609  1.351807  3.853498
C    -4.104913  2.124265  5.097066
H    -4.963849  1.362616  3.309569
H    -3.175471  1.935330  5.638118
H    -4.961276  1.823306  5.711177
H    -4.185631  3.194419  4.869030
Sr    0.035883  -0.569895  3.796000
24
Lattice="100 0 0 0 100 0 0 0 100" Properties=species:S:1:pos:R:3
C    0.829213  0.421206  0.329364
C    -0.300922  0.095144  1.251870
O    -0.104398  -0.584816  2.295273
H    0.541428  1.049029  -0.519994
H    1.251087  -0.520889  -0.049207
H    1.626341  0.920262  0.895789
N    -1.527887  0.541588  0.919683
C    -2.830953  0.293612  1.568202
C    -2.975091  1.054356  2.901303
O    -2.249871  0.782472  3.896976
H    -1.576199  1.087124  0.063647
H    -3.546352  0.739765  0.863171
C    -3.260391  -1.199288  1.611799
S    -2.827732  -2.337445  2.990809
H    -2.857560  -1.692823  0.718476
H    -4.352390  -1.250647  1.533279
H    -3.903418  -2.094401  3.778261
N    -3.906793  1.997458  2.959015
C    -4.179388  2.802292  4.154065
H    -4.449568  2.199280  2.124177
H    -5.080434  3.393993  3.973997
H    -3.338240  3.475533  4.360784
H    -4.339539  2.150137  5.019619
Sr    -0.697155  -0.851269  4.494003
24
Lattice="100 0 0 0 100 0 0 0 100" Properties=species:S:1:pos:R:3
C    0.475241  0.588369  0.301226
C    -0.582268  0.226825  1.293500
O    -0.274096  -0.164358  2.450491
H    0.081497  0.935500  -0.659409
H    1.114328  -0.289256  0.131386
H    1.115795  1.369554  0.732592
N    -1.869536  0.333074  0.902282
C    -3.104029  0.049151  1.662216
C    -3.203416  0.830399  2.993043
O    -2.673539  0.407126  4.056899
H    -2.013474  0.650462  -0.052402
H    -3.900637  0.447845  1.017118
C    -3.479856  -1.441954  1.790484
S    -2.248677  -2.604766  2.534803
H    -3.677477  -1.830866  0.784375
H    -4.406429  -1.514549  2.372238
H    -3.150924  -3.445050  3.094810
N    -3.914580  1.950451  2.966935
C    -4.143393  2.811386  4.130139
H    -4.322606  2.245383  2.083967
H    -5.083441  3.351359  3.984965
H    -3.325631  3.535484  4.239631
H    -4.209414  2.196699  5.032468
Sr    -0.836435  -0.914264  4.557244
24
Lattice="100 0 0 0 100 0 0 0 100" Properties=species:S:1:pos:R:3
C    -1.183682  -0.427741  0.014944
C    -0.884853  -0.329518  1.476976
O    0.301797  -0.359374  1.896741
H    -2.252866  -0.425672  -0.220375
H    -0.726953  -1.342596  -0.385297
H    -0.702018  0.416142  -0.499065
N    -1.931908  -0.197279  2.320402
C    -1.916272  -0.036049  3.785086
C    -0.911637  1.034541  4.260712
O    0.248528  0.715142  4.650124
H    -2.852073  -0.192470  1.888474
H    -2.915260  0.358957  4.022020
C    -1.848852  -1.349213  4.591514
S    -0.443820  -2.517432  4.429659
H    -2.751177  -1.938165  4.385999
H    -1.869574  -1.104937  5.662321
H    -0.766251  -3.035603  3.219731
N    -1.310406  2.300112  4.291141
C    -2.612310  2.863263  3.914237
H    -0.613238  2.950330  4.654957
H    -3.401847  2.541438  4.605964
H    -2.876840  2.598806  2.883936
H    -2.536442  3.952483  3.973254
Sr    1.799951  -0.674164  3.633547
24
Lattice="100 0 0 0 100 0 0 0 100" Properties=species:S:1:pos:R:3
C    0.154740  0.858605  0.512822
C    -0.239968  0.163213  1.776127
O    0.535406  0.146029  2.769649
H    0.408024  1.902683  0.738902
H    -0.613876  0.833940  -0.266274
H    1.069829  0.386405  0.127808
N    -1.440494  -0.448908  1.801883
C    -2.053995  -1.294491  2.843518
C    -2.529672  -0.474714  4.056292
O    -1.703631  0.171637  4.761019
H    -1.985363  -0.369056  0.947950
H    -2.946534  -1.691103  2.344064
C    -1.251333  -2.574131  3.207598
S    0.044593  -2.617098  4.512789
H    -0.735033  -2.916732  2.302078
H    -1.959099  -3.364812  3.482340
H    -0.755545  -2.927772  5.561324
N    -3.822197  -0.473762  4.362190
C    -4.942844  -1.128864  3.673712
H    -4.052518  0.084129  5.185036
H    -5.856421  -0.893584  4.226629
H    -4.827826  -2.219436  3.664295
H    -5.061133  -0.748065  2.651746
Sr    0.601895  0.285885  5.058502
24
Lattice="100 0 0 0 100 0 0 0 100" Properties=species:S:1:pos:R:3
C    -0.010869  1.138952  2.282494
C    -0.223560  -0.294310  1.919798
O    0.683549  -1.151375  2.096112
H    0.839752  1.528165  1.706062
H    0.269876  1.199206  3.342914
H    -0.884392  1.774137  2.104010
N    -1.418904  -0.642631  1.397391
C    -1.854308  -1.987454  0.979743
C    -1.606748  -3.052275  2.071526
O    -0.589645  -3.802719  2.037721
H    -2.090106  0.108356  1.260775
H    -2.946297  -1.901180  0.884886
C    -1.402506  -2.427257  -0.426875
S    0.394218  -2.260985  -0.831067
H    -1.927131  -1.809322  -1.165303
H    -1.698580  -3.471942  -0.577977
H    0.409931  -3.184116  -1.822081
N    -2.514790  -3.186132  3.030676
C    -3.764719  -2.441644  3.222829
H    -2.311247  -3.928900  3.699809
H    -4.215662  -2.778706  4.160147
H    -4.478557  -2.643762  2.413486
H    -3.577888  -1.364629  3.305728
Sr    1.633583  -3.233481  1.708195
24
Lattice="100 0 0 0 100 0 0 0 100" Properties=species:S:1:pos:R:3
C    0.082360  0.315440  -0.108630
C    -0.008365  0.256401  1.380013
O    1.020322  0.449424  2.102007
H    0.862771  -0.372296  -0.459181
H    0.397579  1.328746  -0.397352
H    -0.861548  0.080355  -0.610763
N    -1.199965  0.009280  1.937334
C    -1.522565  0.081753  3.371269
C    -1.023986  -1.172166  4.134951
O    0.209994  -1.227856  4.451178
H    -1.997315  -0.144934  1.316396
H    -0.936074  0.911720  3.796171
C    -3.003582  0.444770  3.545281
S    -4.084838  -0.750888  2.650615
H    -3.166772  1.451329  3.141097
H    -3.250520  0.459188  4.613735
H    -5.255569  -0.144268  2.954519
N    -1.879654  -2.121771  4.450028
C    -1.557287  -3.343163  5.187706
H    -2.849202  -2.004683  4.117614
H    -0.621295  -3.207999  5.734713
H    -1.461287  -4.188206  4.493454
H    -2.369756  -3.553583  5.891009
Sr    2.218555  -0.298593  3.878837
24
Lattice="100 0 0 0 100 0 0 0 100" Properties=species:S:1:pos:R:3
C    0.903612  1.383434  0.754733
C    0.513975  0.072480  1.351555
O    1.305503  -0.921195  1.312882
H    1.786771  1.761284  1.290289
H    0.110970  2.137026  0.803794
H    1.203929  1.238378  -0.291070
N    -0.683336  -0.035859  1.944917
C    -1.152592  -1.213242  2.685200
C    -1.582149  -2.334690  1.708203
O    -0.697413  -3.177739  1.339583
H    -1.304976  0.769667  1.908321
H    -0.274897  -1.624139  3.208267
C    -2.155848  -0.819913  3.788534
S    -3.773866  -0.123454  3.293210
H    -1.663166  -0.134710  4.489551
H    -2.410029  -1.723150  4.358464
H    -3.367424  1.139065  3.016458
N    -2.824761  -2.368605  1.279479
C    -3.382440  -3.363155  0.363578
H    -3.442240  -1.617254  1.632010
H    -4.406861  -3.590495  0.675711
H    -2.779064  -4.274000  0.392108
H    -3.404942  -2.965908  -0.659788
Sr    1.560245  -3.161825  0.979013
24
Lattice="100 0 0 0 100 0 0 0 100" Properties=species:S:1:pos:R:3
C    -0.001412  0.205495  0.007055
C    -0.040963  0.198168  1.499272
O    0.964538  0.591722  2.176068
H    0.109923  1.246449  -0.330585
H    -0.899792  -0.221020  -0.450263
H    0.883935  -0.338897  -0.345312
N    -1.157473  -0.218416  2.100868
C    -1.490922  -0.130681  3.522304
C    -0.821630  -1.269481  4.325833
O    0.433726  -1.208905  4.520354
H    -1.950545  -0.549840  1.529758
H    -1.030062  0.787342  3.922349
C    -3.028510  0.025838  3.661765
S    -4.069129  -0.879084  2.461723
H    -3.276957  1.074613  3.452565
H    -3.350912  -0.156332  4.694335
H    -3.921043  -2.136256  2.946446
N    -1.557036  -2.254040  4.807821
C    -1.066162  -3.383298  5.600179
H    -2.555738  -2.227320  4.618985
H    -1.691293  -3.493954  6.493260
H    -0.031828  -3.195518  5.894965
H    -1.119774  -4.305455  5.007822
Sr    2.295719  -0.009841  3.899410
24
Lattice="100 0 0 0 100 0 0 0 100" Properties=species:S:1:pos:R:3
C    -0.160480  -0.086896  -0.029709
C    -0.081757  -0.103414  1.460341
O    1.045945  -0.076004  2.048989
H    -1.186675  -0.119397  -0.408815
H    0.400804  -0.939307  -0.435397
H    0.332357  0.823995  -0.397972
N    -1.224211  -0.142819  2.155543
C    -1.375628  0.056498  3.603516
C    -0.838790  -1.153548  4.407828
O    0.397630  -1.202211  4.700271
H    -2.085120  0.049240  1.630914
H    -0.734561  0.900530  3.907189
C    -2.844929  0.425444  3.916347
S    -3.576051  1.661047  2.794602
H    -2.925815  0.746175  4.961419
H    -3.515354  -0.437404  3.783708
H    -2.790321  2.701992  3.164034
N    -1.674276  -2.099868  4.794684
C    -1.301590  -3.284040  5.572820
H    -2.652631  -2.006406  4.535141
H    -2.164431  -3.595384  6.168887
H    -0.467820  -3.038664  6.236336
H    -1.012637  -4.106137  4.905047
Sr    2.403988  -0.593805  3.774884
24
Lattice="100 0 0 0 100 0 0 0 100" Properties=species:S:1:pos:R:3
C    -0.069271  0.106348  -0.127477
C    -0.055432  0.087252  1.366540
O    1.039841  -0.049247  1.992745
H    -1.059376  0.290328  -0.556771
H    0.301177  -0.863440  -0.490580
H    0.630955  0.869935  -0.490324
N    -1.228124  0.213623  2.008980
C    -1.526432  0.062014  3.453341
C    -0.934501  1.204133  4.305848
O    0.316410  1.282369  4.512030
H    -2.042022  0.317453  1.408554
H    -2.619904  0.140745  3.513740
C    -1.142535  -1.326807  4.002226
S    -1.424804  -1.480108  5.795408
H    -0.077194  -1.537167  3.844965
H    -1.690468  -2.101372  3.452743
H    -2.754641  -1.724425  5.729988
N    -1.783166  2.087715  4.800776
C    -1.437604  3.212120  5.669736
H    -2.773241  1.938641  4.621794
H    -1.835504  3.033693  6.676713
H    -1.878147  4.131222  5.266867
H    -0.351791  3.311981  5.718939
Sr    2.331774  0.534992  3.764220
24
Lattice="100 0 0 0 100 0 0 0 100" Properties=species:S:1:pos:R:3
C    -0.149821  -0.104193  -0.027196
C    -0.132400  0.003819  1.461153
O    0.945269  0.263753  2.081597
H    0.144026  0.867854  -0.449692
H    -1.127010  -0.385932  -0.432591
H    0.603272  -0.833104  -0.353509
N    -1.280832  -0.165784  2.133791
C    -1.470285  0.085281  3.576019
C    -0.932757  -1.106940  4.403736
O    0.312986  -1.146237  4.660191
H    -2.113072  -0.373921  1.585822
H    -0.818736  0.930106  3.842302
C    -2.919377  0.504769  3.861707
S    -3.189722  0.950350  5.611351
H    -3.636589  -0.296714  3.623612
H    -3.187057  1.350277  3.216027
H    -2.796051  2.239927  5.497688
N    -1.759001  -2.061778  4.784088
C    -1.401924  -3.239942  5.575619
H    -2.746633  -1.940706  4.572811
H    -1.763454  -4.141902  5.068616
H    -1.870857  -3.171164  6.565213
H    -0.317204  -3.285887  5.687545
Sr    2.258962  -0.233032  3.873499
24
Lattice="100 0 0 0 100 0 0 0 100" Properties=species:S:1:pos:R:3
C    -1.636133  -0.185300  -0.478638
C    -1.181576  -0.519963  0.902781
O    -0.346639  -1.456314  1.103837
H    -2.025687  -1.087365  -0.967978
H    -0.763018  0.141581  -1.062210
H    -2.397076  0.601247  -0.508694
N    -1.660705  0.195832  1.931416
C    -1.179382  0.110664  3.324259
C    -1.786008  -1.125982  4.027156
O    -1.220631  -2.254096  3.866613
H    -2.328782  0.932536  1.714237
H    -0.099523  -0.091613  3.277868
C    -1.372842  1.450350  4.047683
S    -0.674881  1.433823  5.735027
H    -2.436767  1.718302  4.144650
H    -0.910722  2.253419  3.460500
H    0.582045  1.784771  5.377506
N    -2.889394  -1.008322  4.739321
C    -3.540039  -2.116818  5.445111
H    -3.279232  -0.079228  4.870841
H    -2.888132  -2.489728  6.244737
H    -3.762615  -2.931711  4.747710
H    -4.472291  -1.748820  5.880457
Sr    0.228033  -3.243266  2.392809
24
Lattice="100 0 0 0 100 0 0 0 100" Properties=species:S:1:pos:R:3
C    -1.294856  -0.222792  -0.444265
C    -0.884100  -0.526288  0.959052
O    0.044143  -1.359120  1.197375
H    -1.514143  -1.155614  -0.978812
H    -0.441991  0.245350  -0.957959
H    -2.158205  0.447096  -0.512129
N    -1.510165  0.113672  1.957991
C    -1.123487  0.120099  3.380408
C    -1.672659  -1.143519  4.089121
O    -1.197804  -2.276448  3.748787
H    -2.255898  0.754162  1.693818
H    -0.026437  0.024195  3.421972
C    -1.519153  1.486063  3.957720
S    -1.017466  1.618483  5.718661
H    -2.602359  1.653151  3.850701
H    -0.997842  2.256626  3.376000
H    -1.380406  2.914814  5.855882
N    -2.600355  -1.014023  5.014261
C    -3.202919  -2.107690  5.775786
H    -2.798412  -0.062365  5.338903
H    -2.977915  -3.060079  5.291742
H    -4.287618  -1.957694  5.813859
H    -2.807830  -2.107854  6.799980
Sr    0.411876  -3.230225  2.437148
24
Lattice="100 0 0 0 100 0 0 0 100" Properties=species:S:1:pos:R:3
C    -0.338151  1.248632  -0.240533
C    -0.334220  0.088957  0.697697
O    0.755227  -0.479611  1.024684
H    0.239263  2.065681  0.216261
H    -1.343301  1.612574  -0.475811
H    0.176998  0.974704  -1.170345
N    -1.502924  -0.332751  1.197122
C    -1.675262  -1.299027  2.295554
C    -1.465425  -2.750539  1.801565
O    -0.278497  -3.194853  1.702816
H    -2.323381  0.237084  0.988035
H    -0.863109  -1.126054  3.021360
C    -3.012340  -1.042202  2.999384
S    -3.017208  0.689976  3.602183
H    -3.116202  -1.742091  3.837905
H    -3.861066  -1.181870  2.311419
H    -4.327011  0.712412  3.940095
N    -2.517866  -3.489644  1.505280
C    -2.482109  -4.876809  1.037490
H    -3.435586  -3.063577  1.614580
H    -3.259078  -5.446714  1.557996
H    -1.502330  -5.307832  1.254968
H    -2.672829  -4.915064  -0.042716
Sr    1.864466  -2.395686  1.484723
24
Lattice="100 0 0 0 100 0 0 0 100" Properties=species:S:1:pos:R:3
C    -0.037851  0.508441  0.131237
C    -0.005445  0.437354  1.623517
O    1.071893  0.657940  2.258429
H    0.158383  1.550096  -0.164527
H    -0.993579  0.195339  -0.301725
H    0.771617  -0.098705  -0.292318
N    -1.146207  0.148242  2.267219
C    -1.428359  0.269004  3.711452
C    -0.920539  -0.981606  4.472684
O    0.307047  -1.307510  4.343323
H    -1.956000  -0.036026  1.678491
H    -0.817547  1.105187  4.091396
C    -2.922174  0.659507  3.808173
S    -3.695136  0.804538  5.453198
H    -3.540710  -0.094886  3.297559
H    -3.051787  1.604660  3.265191
H    -2.846827  1.731179  5.961868
N    -1.745229  -1.648115  5.248483
C    -1.391271  -2.826128  6.039360
H    -2.646938  -1.183823  5.449458
H    -0.572082  -3.365433  5.557558
H    -2.269994  -3.475381  6.106701
H    -1.092021  -2.529101  7.053547
Sr    2.352757  -0.528771  3.718728
24
Lattice="100 0 0 0 100 0 0 0 100" Properties=species:S:1:pos:R:3
C    -2.114128  -0.034160  -0.349900
C    -1.485609  -0.414342  0.948682
O    -0.543919  -1.265945  0.991895
H    -1.342244  0.413442  -0.992819
H    -2.941515  0.674692  -0.242500
H    -2.472213  -0.935739  -0.863929
N    -1.923974  0.168750  2.075084
C    -1.287731  0.028910  3.399174
C    -1.698534  -1.312536  4.047489
O    -1.030366  -2.354656  3.758981
H    -2.678045  0.846729  1.986575
H    -0.205295  -0.058148  3.228406
C    -1.506955  1.288681  4.249134
S    -0.453698  1.324157  5.736519
H    -2.562824  1.464644  4.504675
H    -1.189160  2.158427  3.657517
H    -1.249717  0.576655  6.535376
N    -2.744165  -1.347645  4.852905
C    -3.265425  -2.540086  5.524425
H    -3.226573  -0.470245  5.033210
H    -4.193407  -2.870174  5.040381
H    -3.475926  -2.297176  6.571608
H    -2.519640  -3.336460  5.475454
Sr    0.393062  -3.028773  2.085656
24
Lattice="100 0 0 0 100 0 0 0 100" Properties=species:S:1:pos:R:3
C    -0.245741  -0.929505  0.149920
C    -0.066216  -0.237673  1.460831
O    1.056435  -0.273230  2.054200
H    -1.219578  -0.743622  -0.314142
H    -0.134926  -2.011562  0.315447
H    0.552088  -0.627897  -0.540319
N    -1.119679  0.407065  1.981347
C    -1.297864  0.968439  3.335213
C    -0.442379  2.222355  3.590610
O    0.819301  2.146261  3.720473
H    -1.978412  0.327230  1.443779
H    -2.351207  1.276646  3.358075
C    -1.111780  -0.072150  4.467786
S    -2.131296  -1.565237  4.264823
H    -1.314562  0.406817  5.433946
H    -0.076346  -0.435174  4.498347
H    -3.268370  -1.048885  4.787693
N    -1.088599  3.368420  3.739431
C    -0.473121  4.656662  4.062508
H    -2.097230  3.362947  3.607607
H    -1.104003  5.178331  4.789912
H    -0.386528  5.271725  3.157532
H    0.518180  4.488736  4.489644
Sr    2.615728  0.800278  3.283514
24
Lattice="100 0 0 0 100 0 0 0 100" Properties=species:S:1:pos:R:3
C    0.006721  -0.109300  -0.031086
C    0.003661  -0.068169  1.462665
O    1.082731  -0.245668  2.107627
H    -0.965290  0.118569  -0.480185
H    0.318550  -1.114714  -0.349769
H    0.757591  0.592883  -0.415923
N    -1.163804  0.156626  2.084264
C    -1.505175  0.075013  3.525034
C    -0.865658  1.198825  4.361116
O    0.388058  1.223558  4.574147
H    -1.962432  0.284991  1.468029
H    -2.592430  0.220986  3.552189
C    -1.240100  -1.314305  4.142455
S    -2.006808  -1.512494  5.782283
H    -0.171988  -1.561987  4.175665
H    -1.717747  -2.070302  3.505636
H    -1.069613  -0.836059  6.487659
N    -1.683885  2.097761  4.878290
C    -1.302296  3.205042  5.754065
H    -2.678713  1.981288  4.697806
H    -0.221742  3.190426  5.908383
H    -1.815272  3.099101  6.717743
H    -1.599480  4.155323  5.294448
Sr    2.384777  0.386778  3.842538
24
Lattice="100 0 0 0 100 0 0 0 100" Properties=species:S:1:pos:R:3
C    0.048165  -0.094667  0.010127
C    -0.048956  -0.231996  1.494734
O    0.896305  -0.770376  2.149806
H    -0.816017  0.401547  -0.442962
H    0.156497  -1.097000  -0.428331
H    0.959212  0.462646  -0.245682
N    -1.154239  0.226344  2.099096
C    -1.581631  0.078568  3.504982
C    -0.717715  0.883297  4.491349
O    0.473036  0.532289  4.765047
H    -1.862655  0.609782  1.479054
H    -2.593448  0.503765  3.520623
C    -1.726707  -1.393207  3.959787
S    -3.002596  -2.314549  3.051639
H    -2.058676  -1.396241  5.007098
H    -0.771841  -1.933765  3.920449
H    -2.272120  -2.546778  1.936019
N    -1.298426  1.908933  5.094347
C    -0.687406  2.752707  6.122397
H    -2.251341  2.138621  4.821496
H    -1.403477  2.893774  6.939420
H    -0.429351  3.732066  5.699694
H    0.213509  2.266326  6.502513
Sr    2.186526  -0.774881  4.009584
24
Lattice="100 0 0 0 100 0 0 0 100" Properties=species:S:1:pos:R:3
C    -0.137336  0.866796  0.294675
C    -0.381961  0.323161  1.665228
O    0.432379  0.573849  2.604754
H    -0.002195  1.954700  0.351293
H    -0.934886  0.638272  -0.419572
H    0.807505  0.447969  -0.081314
N    -1.476991  -0.431972  1.855601
C    -1.874336  -1.233971  3.037414
C    -2.271544  -0.355754  4.240741
O    -1.384978  0.293862  4.883908
H    -2.054346  -0.569041  1.030129
H    -2.769185  -1.773213  2.708392
C    -0.832319  -2.293785  3.438945
S    -1.345876  -3.219622  4.924579
H    0.135511  -1.838206  3.681902
H    -0.651944  -2.973942  2.598554
H    -2.136923  -4.115211  4.288582
N    -3.541021  -0.269008  4.598267
C    -4.703423  -0.983153  4.056600
H    -3.704585  0.310045  5.422424
H    -4.822303  -0.796597  2.983251
H    -5.594667  -0.603653  4.563615
H    -4.623284  -2.059764  4.253373
Sr    0.739708  1.094234  4.793661
24
Lattice="100 0 0 0 100 0 0 0 100" Properties=species:S:1:pos:R:3
C    0.126292  -1.037020  0.669780
C    -0.365395  0.000078  1.622598
O    0.427398  0.546323  2.457179
H    0.907371  -0.591656  0.037141
H    -0.664351  -1.442720  0.030839
H    0.598501  -1.855589  1.228969
N    -1.653634  0.351382  1.577966
C    -2.261959  1.441369  2.330965
C    -2.427607  1.061029  3.821773
O    -1.489327  1.420459  4.610771
H    -2.292250  -0.068260  0.881321
H    -1.532113  2.263140  2.372708
C    -3.516715  2.001965  1.582333
S    -4.355668  0.866604  0.417624
H    -3.212105  2.888117  1.018238
H    -4.263939  2.339645  2.308680
H    -3.797990  1.358066  -0.713498
N    -3.458605  0.388655  4.305874
C    -4.620959  -0.194526  3.630043
H    -3.419379  0.258734  5.317824
H    -4.965027  -1.044460  4.227436
H    -4.354110  -0.563860  2.635056
H    -5.441145  0.530974  3.554783
Sr    0.803013  1.476985  4.492628
24
Lattice="100 0 0 0 100 0 0 0 100" Properties=species:S:1:pos:R:3
C    -0.775881  -2.206877  0.276953
C    -0.723265  -1.505817  1.594512
O    -0.410760  -2.144205  2.646419
H    -1.607641  -2.926792  0.306390
H    0.143887  -2.785545  0.127029
H    -0.926957  -1.533139  -0.572575
N    -1.022102  -0.198487  1.621311
C    -1.291561  0.679114  2.776067
C    -0.032197  1.002225  3.593766
O    0.543778  0.101693  4.285961
H    -1.304849  0.190457  0.726202
H    -1.649321  1.610049  2.323601
C    -2.423603  0.169278  3.706583
S    -3.957704  -0.265636  2.833779
H    -2.617896  0.923833  4.479301
H    -2.120014  -0.748843  4.225184
H    -4.448488  0.992627  2.739388
N    0.416098  2.247884  3.632988
C    -0.079546  3.436808  2.925429
H    1.213291  2.386808  4.254976
H    -0.137366  3.259996  1.845503
H    0.634275  4.247309  3.096348
H    -1.055683  3.752617  3.313728
Sr    0.727507  -2.152359  4.599159
24
Lattice="100 0 0 0 100 0 0 0 100" Properties=species:S:1:pos:R:3
C    -0.083852  0.891538  0.342758
C    -0.316708  0.288679  1.690357
O    0.503785  0.502389  2.634360
H    -0.883908  0.687306  -0.376021
H    0.861548  0.495161  -0.055604
H    0.044435  1.977074  0.443616
N    -1.406912  -0.476768  1.856774
C    -1.796563  -1.344194  2.994517
C    -2.186344  -0.544228  4.249527
O    -1.300225  0.082597  4.918294
H    -1.989079  -0.579779  1.029572
H    -2.692330  -1.863933  2.639298
C    -0.762493  -2.437837  3.325505
S    -1.423764  -3.678258  4.487281
H    0.188070  -2.029109  3.688327
H    -0.537173  -2.990771  2.404445
H    -1.228767  -2.964962  5.621354
N    -3.445442  -0.535592  4.650004
C    -4.601294  -1.242160  4.078722
H    -3.610374  -0.008144  5.508065
H    -5.474013  -1.000817  4.691330
H    -4.442429  -2.327160  4.107496
H    -4.803166  -0.908446  3.054132
Sr    0.804701  0.955455  4.830562
24
Lattice="100 0 0 0 100 0 0 0 100" Properties=species:S:1:pos:R:3
C    -0.514111  1.197022  0.467862
C    -0.258388  0.462564  1.739576
O    0.931016  0.256799  2.149213
H    -0.033356  0.662747  -0.363313
H    -0.041084  2.187191  0.525245
H    -1.579741  1.316462  0.248784
N    -1.301480  0.019683  2.450667
C    -1.179974  -0.545282  3.793678
C    -0.426135  -1.891292  3.765896
O    0.769616  -1.909223  4.212897
H    -2.244516  0.387536  2.245662
H    -0.524831  0.116247  4.382142
C    -2.558175  -0.592801  4.518474
S    -3.709547  0.739866  4.058283
H    -2.384413  -0.596794  5.599930
H    -3.112000  -1.506676  4.282778
H    -3.048706  1.756529  4.664527
N    -0.962871  -3.005931  3.291463
C    -2.257126  -3.246175  2.644994
H    -0.359096  -3.823310  3.390124
H    -2.639793  -2.335352  2.178458
H    -2.986692  -3.639930  3.364337
H    -2.108693  -3.994770  1.859240
Sr    2.542095  -0.647112  3.474080
24
Lattice="100 0 0 0 100 0 0 0 100" Properties=species:S:1:pos:R:3
C    0.045792  -0.047741  0.014915
C    -0.020540  -0.150695  1.504340
O    0.978038  -0.579726  2.159787
H    -0.863842  0.358314  -0.438954
H    0.234868  -1.049378  -0.397054
H    0.901838  0.578196  -0.269962
N    -1.158881  0.219614  2.109410
C    -1.566006  0.063925  3.519583
C    -0.778661  0.966818  4.479528
O    0.447470  0.734780  4.736734
H    -1.905961  0.511155  1.484973
H    -2.612776  0.385268  3.530059
C    -1.561003  -1.403096  4.015659
S    -2.716347  -2.477994  3.116020
H    -1.908125  -1.412512  5.058102
H    -0.553727  -1.839201  4.007545
H    -1.943585  -2.666585  2.020960
N    -1.405825  1.952724  5.102663
C    -2.800905  2.397062  4.970142
H    -0.828617  2.456858  5.776826
H    -3.051492  2.610451  3.924963
H    -2.909869  3.324326  5.539269
H    -3.495218  1.655988  5.384980
Sr    2.287065  -0.391512  4.000386
24
Lattice="100 0 0 0 100 0 0 0 100" Properties=species:S:1:pos:R:3
C    0.477330  1.442241  0.585852
C    0.315580  0.605415  1.816878
O    1.172989  -0.301215  2.078891
H    1.392316  2.042322  0.700339
H    -0.365090  2.116759  0.402477
H    0.628242  0.798724  -0.289748
N    -0.743896  0.857352  2.586209
C    -1.178258  0.456394  3.924861
C    -0.703087  -0.882357  4.484944
O    -0.490766  -1.910585  3.772048
H    -1.395658  1.585101  2.244545
H    -0.839098  1.243551  4.619822
C    -2.747267  0.454231  3.932535
S    -3.499342  1.904713  3.134016
H    -3.109054  0.355079  4.962017
H    -3.113592  -0.409242  3.361293
H    -3.214353  2.798755  4.112762
N    -0.630681  -0.933642  5.810852
C    -0.384450  -2.144587  6.594132
H    -0.777623  -0.070789  6.329358
H    0.685181  -2.252364  6.818676
H    -0.741227  -3.018241  6.041389
H    -0.931930  -2.068851  7.538897
Sr    1.189731  -2.537765  2.344952
24
Lattice="100 0 0 0 100 0 0 0 100" Properties=species:S:1:pos:R:3
C    -0.117418  0.518665  -0.014098
C    -0.165686  0.421777  1.473846
O    0.778649  0.880357  2.188324
H    -0.974346  0.050485  -0.509092
H    0.809715  0.059538  -0.381846
H    -0.079681  1.581121  -0.295024
N    -1.233172  -0.152213  2.052200
C    -1.482335  -0.169805  3.504713
C    -0.562046  -1.198105  4.212356
O    0.525225  -0.746175  4.707339
H    -1.975106  -0.486146  1.440926
H    -1.123002  0.793519  3.894331
C    -2.983282  -0.242240  3.818004
S    -3.300814  -0.418173  5.604600
H    -3.468253  -1.103023  3.342658
H    -3.476691  0.656909  3.428748
H    -3.116494  0.883562  5.926599
N    -0.802547  -2.497167  4.262644
C    -1.941010  -3.277410  3.772364
H    -0.098899  -3.018277  4.786985
H    -2.265803  -2.929158  2.787585
H    -2.776144  -3.245391  4.484291
H    -1.614170  -4.316383  3.669189
Sr    2.088308  0.787733  4.058357
24
Lattice="100 0 0 0 100 0 0 0 100" Properties=species:S:1:pos:R:3
C    0.311703  0.856349  0.366357
C    -0.083895  -0.081124  1.456465
O    0.798271  -0.668367  2.164371
H    0.973254  0.338807  -0.341099
H    0.894721  1.679310  0.803903
H    -0.544704  1.271805  -0.173830
N    -1.384202  -0.289833  1.683058
C    -1.926385  -1.035813  2.811939
C    -1.695842  -2.554994  2.642791
O    -0.687942  -3.054746  3.246087
H    -2.102683  0.254014  1.171651
H    -1.308165  -0.799168  3.690168
C    -3.382937  -0.553821  3.157759
S    -4.208034  0.553350  1.964594
H    -3.314002  0.048570  4.070311
H    -4.033570  -1.399733  3.399095
H    -4.867246  -0.385820  1.248263
N    -2.466157  -3.340355  1.907036
C    -3.618981  -3.012480  1.066829
H    -2.193375  -4.323646  1.932820
H    -3.684190  -3.764612  0.274468
H    -3.489957  -2.033305  0.596389
H    -4.551832  -3.038383  1.644860
Sr    1.502145  -2.387003  3.466713
24
Lattice="100 0 0 0 100 0 0 0 100" Properties=species:S:1:pos:R:3
C    -0.129007  -0.554771  0.238454
C    -0.178366  0.043982  1.603900
O    0.882920  0.222636  2.276811
H    0.464939  0.105021  -0.410653
H    -1.117118  -0.698542  -0.210469
H    0.395946  -1.518185  0.278342
N    -1.370124  0.404891  2.108392
C    -1.547999  1.142836  3.366617
C    -1.372118  0.192563  4.582379
O    -0.197224  0.119830  5.078007
H    -2.192181  0.256799  1.527182
H    -0.690186  1.825624  3.456733
C    -2.800867  2.021064  3.306621
S    -2.941345  2.896884  4.908462
H    -3.705276  1.435852  3.100724
H    -2.663311  2.745016  2.493098
H    -3.989857  3.672559  4.549896
N    -2.335599  -0.559796  5.083589
C    -3.754109  -0.656914  4.726368
H    -2.038264  -1.113274  5.888139
H    -4.157674  -1.550680  5.209886
H    -3.882642  -0.771224  3.645174
H    -4.301953  0.222456  5.090499
Sr    1.949277  0.258976  4.297076
24
Lattice="100 0 0 0 100 0 0 0 100" Properties=species:S:1:pos:R:3
C    -0.163112  -0.568922  0.285434
C    -0.243656  0.059161  1.635731
O    0.806856  0.310822  2.303246
H    0.398447  -1.510189  0.351839
H    0.408463  0.096604  -0.377513
H    -1.142652  -0.762502  -0.163515
N    -1.450691  0.368151  2.138874
C    -1.642752  1.137317  3.380336
C    -1.375910  0.252756  4.622547
O    -0.214463  0.319520  5.143494
H    -2.266019  0.178451  1.560369
H    -0.829507  1.875333  3.418061
C    -2.945179  1.950835  3.368499
S    -3.061629  3.039843  4.826269
H    -3.848538  1.340836  3.265825
H    -2.913905  2.625960  2.502390
H    -3.621554  2.139609  5.667375
N    -2.266915  -0.586329  5.126899
C    -3.625276  -0.910733  4.682119
H    -1.938710  -1.077665  5.959244
H    -4.358692  -0.197960  5.080536
H    -3.873145  -1.906172  5.062842
H    -3.687416  -0.944621  3.590655
Sr    1.899954  0.577895  4.294443
24
Lattice="100 0 0 0 100 0 0 0 100" Properties=species:S:1:pos:R:3
C    0.489641  0.620207  -0.096068
C    -0.055079  -0.276624  0.962374
O    0.719413  -0.899093  1.756921
H    1.073021  1.418554  0.384616
H    -0.287141  1.071952  -0.721019
H    1.184739  0.056042  -0.732315
N    -1.383487  -0.415850  1.073154
C    -2.036950  -1.112900  2.188522
C    -1.816049  -2.642576  2.110806
O    -0.927634  -3.140598  2.879185
H    -1.973819  0.221184  0.536157
H    -1.505709  -0.824473  3.110685
C    -3.492229  -0.656717  2.349914
S    -3.468651  1.151821  2.659580
H    -3.935484  -1.192978  3.198838
H    -4.091113  -0.863674  1.457511
H    -4.777771  1.356837  2.388268
N    -2.487726  -3.435279  1.291440
C    -3.494772  -3.126300  0.270496
H    -2.251866  -4.422953  1.397827
H    -3.444792  -3.907715  -0.494321
H    -3.284662  -2.167539  -0.211365
H    -4.504058  -3.124617  0.700293
Sr    1.244219  -2.500900  3.283333
24
Lattice="100 0 0 0 100 0 0 0 100" Properties=species:S:1:pos:R:3
C    0.367855  -1.527036  1.046554
C    -0.284677  -0.405672  1.781920
O    0.405093  0.536358  2.280352
H    1.141167  -1.982390  1.678745
H    0.878987  -1.113608  0.164875
H    -0.334854  -2.300038  0.719073
N    -1.621519  -0.400854  1.902046
C    -2.396399  0.723171  2.439215
C    -2.309376  0.768522  3.984005
O    -1.409414  1.523603  4.485200
H    -2.133251  -1.162179  1.462318
H    -1.872917  1.638055  2.125904
C    -3.794474  0.801083  1.796717
S    -3.737477  1.417280  0.081286
H    -4.395941  1.534542  2.349672
H    -4.336743  -0.150401  1.836425
H    -3.480692  0.231567  -0.518122
N    -3.106778  0.085716  4.788925
C    -4.169482  -0.878063  4.483514
H    -2.941015  0.268534  5.779711
H    -3.900495  -1.502453  3.626548
H    -5.123564  -0.370303  4.297247
H    -4.286998  -1.532013  5.352908
Sr    0.725961  2.123577  3.883962
24
Lattice="100 0 0 0 100 0 0 0 100" Properties=species:S:1:pos:R:3
C    -0.094690  1.491185  0.572656
C    -0.204157  0.681569  1.827375
O    0.828945  0.505487  2.553338
H    0.731698  1.117784  -0.044896
H    0.160735  2.523245  0.855002
H    -1.015348  1.506718  -0.019221
N    -1.401800  0.173700  2.119542
C    -2.009869  -0.464036  3.288009
C    -1.115198  -1.195498  4.285439
O    -0.063145  -1.827028  3.960569
H    -2.156137  0.358480  1.436396
H    -2.534304  0.333878  3.841399
C    -3.093604  -1.476402  2.777817
S    -4.213188  -0.735299  1.535976
H    -3.703933  -1.792302  3.631774
H    -2.612933  -2.365188  2.354654
H    -3.781193  -1.462208  0.480015
N    -1.579524  -1.220084  5.530096
C    -1.011152  -2.006207  6.625290
H    -2.407373  -0.667220  5.740525
H    -1.823026  -2.325375  7.286363
H    -0.302213  -1.404210  7.209359
H    -0.508558  -2.889460  6.221169
Sr    2.057968  -1.195530  3.366358
24
Lattice="100 0 0 0 100 0 0 0 100" Properties=species:S:1:pos:R:3
C    0.538054  -0.558654  0.243660
C    0.116641  -0.133386  1.616384
O    0.898742  -0.329288  2.603698
H    1.409117  0.046729  -0.047835
H    -0.244827  -0.435630  -0.511521
H    0.870040  -1.604182  0.258946
N    -1.084138  0.435144  1.731252
C    -1.797453  1.169788  2.777625
C    -1.478795  0.868724  4.233627
O    -1.110880  -0.279295  4.641436
H    -1.641894  0.501799  0.862259
H    -1.608253  2.240763  2.604389
C    -3.332661  0.914777  2.567144
S    -3.878732  1.049727  0.837576
H    -3.915206  1.589823  3.202507
H    -3.571706  -0.115155  2.863474
H    -3.807304  2.400540  0.745482
N    -1.689560  1.841891  5.117074
C    -2.103745  3.233534  4.897882
H    -1.599460  1.546021  6.088330
H    -1.936089  3.783050  5.828440
H    -3.169054  3.302098  4.645148
H    -1.502440  3.705502  4.112589
Sr    0.836598  -1.479315  4.541433
24
Lattice="100 0 0 0 100 0 0 0 100" Properties=species:S:1:pos:R:3
C    0.599426  1.434700  1.748161
C    0.033426  0.066894  1.974021
O    0.815348  -0.897506  2.261900
H    1.034351  1.782948  2.696800
H    -0.143744  2.165382  1.413480
H    1.420467  1.388340  1.022027
N    -1.287811  -0.070738  1.850629
C    -2.263858  -1.095581  2.223712
C    -1.857496  -2.560243  2.131162
O    -0.935964  -2.976018  1.357469
H    -1.814421  0.789993  1.618931
H    -2.556358  -0.894041  3.267048
C    -3.531001  -0.892209  1.322498
S    -4.092972  0.849456  1.293889
H    -4.350522  -1.501447  1.716677
H    -3.320580  -1.224887  0.300185
H    -3.848351  1.070616  -0.018045
N    -2.552014  -3.441684  2.846705
C    -3.654729  -3.247370  3.794340
H    -2.311342  -4.411855  2.643478
H    -3.592265  -2.270585  4.282857
H    -3.583082  -4.020583  4.566025
H    -4.624889  -3.344553  3.290361
Sr    1.351377  -2.886030  1.347693
24
Lattice="100 0 0 0 100 0 0 0 100" Properties=species:S:1:pos:R:3
C    0.009104  0.651225  0.222104
C    -0.159733  0.237459  1.646277
O    0.725410  0.514726  2.513832
H    -0.217641  1.721584  0.099570
H    -0.610729  0.075548  -0.471881
H    1.066758  0.523004  -0.042141
N    -1.263681  -0.444064  2.039212
C    -2.615696  -0.052579  1.642926
C    -2.990520  1.218869  2.477450
O    -2.095131  1.792281  3.191499
H    -1.192658  -0.819726  2.986242
H    -2.584348  0.252728  0.586800
C    -3.574716  -1.257577  1.784469
S    -5.270862  -1.021836  1.151588
H    -3.706204  -1.525413  2.842645
H    -3.116133  -2.118414  1.283376
H    -4.949800  -0.989121  -0.165088
N    -4.224567  1.657690  2.388226
C    -4.778444  2.826605  3.069388
H    -4.863369  1.067696  1.818365
H    -4.842069  3.671646  2.371562
H    -4.151135  3.100191  3.921164
H    -5.786987  2.583004  3.419668
Sr    0.009283  2.076511  4.072852
24
Lattice="100 0 0 0 100 0 0 0 100" Properties=species:S:1:pos:R:3
C    0.025308  0.422846  0.166984
C    -0.156384  0.251439  1.638453
O    0.693286  0.718517  2.458929
H    -0.221731  1.450913  -0.139183
H    -0.567254  -0.278603  -0.428010
H    1.090528  0.278616  -0.056837
N    -1.233475  -0.412386  2.126206
C    -2.590828  -0.158079  1.650562
C    -3.059861  1.187119  2.299289
O    -2.208823  1.932517  2.898419
H    -1.165158  -0.621561  3.123497
H    -2.536862  0.011498  0.563567
C    -3.500022  -1.373924  1.921048
S    -5.030981  -1.275320  0.908001
H    -3.765052  -1.438876  2.983867
H    -2.943798  -2.277306  1.643421
H    -5.849931  -1.865584  1.808849
N    -4.325644  1.514819  2.185721
C    -4.925503  2.742413  2.710976
H    -4.929091  0.814304  1.710356
H    -5.975936  2.764784  2.409690
H    -4.416248  3.621942  2.299984
H    -4.865959  2.765517  3.806110
Sr    -0.130563  2.483022  3.719196
24
Lattice="100 0 0 0 100 0 0 0 100" Properties=species:S:1:pos:R:3
C    0.042721  -0.196433  0.045193
C    -0.005087  0.001342  1.525320
O    1.058299  0.254849  2.172585
H    -0.761357  0.347690  -0.462928
H    -0.062204  -1.263134  -0.209485
H    1.011458  0.148102  -0.328620
N    -1.171022  -0.082810  2.215599
C    -2.171898  -1.151124  2.063150
C    -1.462777  -2.514693  2.346332
O    -0.249452  -2.532497  2.753692
H    -1.076610  0.252763  3.173848
H    -2.872565  -0.991160  2.896431
C    -3.004819  -1.069895  0.759728
S    -4.509514  -2.105988  0.732620
H    -2.435321  -1.410888  -0.112506
H    -3.278826  -0.021331  0.592757
H    -5.182479  -1.451085  1.710835
N    -2.165388  -3.612605  2.189364
C    -1.677549  -4.967765  2.450869
H    -3.133533  -3.478390  1.837583
H    -2.463758  -5.673213  2.169983
H    -1.448693  -5.093317  3.516311
H    -0.779109  -5.176477  1.858236
Sr    1.757494  -1.596599  3.379552
24
Lattice="100 0 0 0 100 0 0 0 100" Properties=species:S:1:pos:R:3
C    -1.115158  1.261454  -0.237227
C    -0.110207  0.983691  0.832601
O    1.087124  1.389846  0.712409
H    -2.066063  1.610118  0.181352
H    -1.322010  0.351698  -0.823148
H    -0.713269  2.019136  -0.916396
N    -0.444360  0.291600  1.951506
C    -1.218101  -0.957489  1.967328
C    -0.479077  -1.993709  1.060305
O    0.681459  -1.720835  0.595240
H    0.279302  0.335514  2.668241
H    -1.117860  -1.326681  3.001210
C    -2.729283  -0.788827  1.695220
S    -3.638016  -2.211658  2.427820
H    -2.952146  -0.734719  0.624776
H    -3.060895  0.138425  2.177590
H    -4.667411  -2.201763  1.549374
N    -1.074965  -3.141246  0.831937
C    -0.506952  -4.240765  0.050028
H    -2.014724  -3.252946  1.260790
H    -1.241977  -5.048794  0.013463
H    0.410155  -4.612742  0.522807
H    -0.282524  -3.912845  -0.971908
Sr    2.514540  -0.375177  0.234592
24
Lattice="100 0 0 0 100 0 0 0 100" Properties=species:S:1:pos:R:3
C    -0.814944  2.019867  -0.288379
C    0.134546  1.430207  0.698335
O    1.355354  1.785730  0.734049
H    -1.132523  3.025861  0.026664
H    -1.700370  1.396289  -0.448449
H    -0.277475  2.147066  -1.237235
N    -0.288576  0.493089  1.579659
C    -1.515928  0.625124  2.354045
C    -1.213563  1.629797  3.514222
O    -0.092246  2.235706  3.568261
H    0.471019  0.020937  2.072745
H    -2.279401  1.089278  1.712778
C    -2.041265  -0.752925  2.808191
S    -2.593171  -1.792137  1.420846
H    -2.934837  -0.630447  3.434284
H    -1.297317  -1.276267  3.425318
H    -1.365955  -2.218264  1.042632
N    -2.152309  1.842750  4.415965
C    -2.032416  2.768902  5.547720
H    -3.030988  1.340279  4.317204
H    -2.917202  2.656286  6.179287
H    -1.975958  3.804521  5.190866
H    -1.138615  2.533035  6.135843
Sr    1.969652  2.848573  2.696686
24
Lattice="100 0 0 0 100 0 0 0 100" Properties=species:S:1:pos:R:3
C    0.833927  -0.693460  1.668075
C    0.216593  0.644636  1.900559
O    0.938744  1.675013  2.092189
H    1.216253  -0.774597  0.638786
H    0.147185  -1.523248  1.861586
H    1.704470  -0.779521  2.331528
N    -1.128191  0.790023  1.909893
C    -2.006916  0.180389  0.919461
C    -1.821297  0.969880  -0.415663
O    -0.963104  1.908183  -0.494539
H    -1.455747  1.680299  2.288445
H    -1.668384  -0.853901  0.749132
C    -3.458212  0.151383  1.414821
S    -3.468845  -0.723001  3.021175
H    -4.085163  -0.390031  0.694685
H    -3.855737  1.173125  1.511931
H    -4.816392  -0.753568  3.143249
N    -2.560552  0.622381  -1.451083
C    -2.495493  1.252435  -2.774656
H    -3.222956  -0.139868  -1.327828
H    -1.509117  1.091620  -3.225924
H    -2.691806  2.327562  -2.693162
H    -3.258235  0.795984  -3.410393
Sr    0.761072  3.206936  0.371806
24
Lattice="100 0 0 0 100 0 0 0 100" Properties=species:S:1:pos:R:3
C    -0.055338  0.226079  -0.055919
C    -0.161654  -0.021854  1.410719
O    0.859672  -0.322316  2.104817
H    0.292938  1.253218  -0.248798
H    -1.003123  0.070022  -0.581014
H    0.709509  -0.446462  -0.463495
N    -1.358778  0.081647  2.036190
C    -2.275493  1.197438  1.823463
C    -1.585153  2.478974  2.369221
O    -0.523513  2.375677  3.077523
H    -1.350177  -0.267973  2.995650
H    -2.453178  1.316922  0.745969
C    -3.627303  0.901011  2.514897
S    -4.591228  -0.399753  1.691765
H    -4.266155  1.790822  2.483124
H    -3.471207  0.670987  3.579237
H    -3.884080  -1.454672  2.159194
N    -2.092191  3.670858  2.107365
C    -3.254926  4.028693  1.287709
H    -1.600481  4.448923  2.549238
H    -3.008877  4.929154  0.714827
H    -4.122468  4.243273  1.924777
H    -3.504494  3.228931  0.585050
Sr    1.422313  1.281073  3.685982
24
Lattice="100 0 0 0 100 0 0 0 100" Properties=species:S:1:pos:R:3
C    0.066457  1.440917  0.144028
C    -0.389355  0.683641  1.345380
O    -0.039407  1.073539  2.524780
H    -0.240403  2.492045  0.227743
H    -0.324260  1.024684  -0.789482
H    1.165193  1.425002  0.109086
N    -1.145511  -0.380849  1.186639
C    -1.642732  -1.321862  2.180477
C    -2.279619  -2.449022  1.272268
O    -2.381516  -2.218801  0.067720
H    -1.452722  -0.715580  0.243847
H    -0.798429  -1.759580  2.737895
C    -2.686202  -0.719001  3.148282
S    -1.948243  -0.424446  4.821093
H    -3.506012  -1.425159  3.323106
H    -3.106745  0.207385  2.744217
H    -3.063255  -0.012228  5.474203
N    -2.672841  -3.567698  1.893288
C    -3.277638  -4.699683  1.183541
H    -2.443083  -3.698433  2.873567
H    -4.086244  -5.118040  1.791746
H    -2.528824  -5.477098  0.986214
H    -3.680533  -4.341384  0.232603
Sr    0.027222  1.798045  4.590696
24
Lattice="100 0 0 0 100 0 0 0 100" Properties=species:S:1:pos:R:3
C    -2.753949  0.899338  -0.590882
C    -1.371457  1.106285  -0.067906
O    -0.866686  2.271471  0.009578
H    -3.498076  1.083757  0.200453
H    -2.911383  -0.106451  -0.993381
H    -2.937874  1.642365  -1.376454
N    -0.636731  0.054729  0.358295
C    -1.176920  -1.023212  1.179721
C    -1.661161  -0.401377  2.519206
O    -1.313760  0.791405  2.819638
H    0.357487  0.245194  0.492905
H    -2.031613  -1.481169  0.658487
C    -0.095789  -2.089271  1.416833
S    0.499147  -2.659790  -0.217622
H    -0.521862  -2.924736  1.982879
H    0.729404  -1.664826  2.008677
H    1.440798  -3.496777  0.277140
N    -2.425628  -1.098705  3.340453
C    -2.970477  -2.451752  3.185109
H    -2.652991  -0.623204  4.214981
H    -3.996719  -2.456240  3.567687
H    -2.375841  -3.172188  3.760942
H    -2.991453  -2.751374  2.133748
Sr    -0.575556  2.909673  2.216132
24
Lattice="100 0 0 0 100 0 0 0 100" Properties=species:S:1:pos:R:3
C    -0.129504  -1.168749  0.350663
C    -0.254747  -0.705455  1.762681
O    0.056037  -1.498367  2.730086
H    0.898198  -1.505694  0.160111
H    -0.395323  -0.392919  -0.373739
H    -0.787136  -2.037233  0.202164
N    -0.688558  0.513981  2.003691
C    -1.012794  1.155990  3.270979
C    -1.900503  2.377599  2.791101
O    -1.880996  2.656937  1.593138
H    -0.982611  1.155497  1.232579
H    -1.613520  0.482287  3.900230
C    0.216757  1.687911  4.033904
S    1.091183  0.595954  5.244525
H    -0.042234  2.578198  4.619228
H    1.002451  1.989786  3.329551
H    0.223198  0.698784  6.280494
N    -2.583620  3.036896  3.735489
C    -3.431967  4.195213  3.434606
H    -2.621743  2.659574  4.676690
H    -3.376578  4.906296  4.264919
H    -4.474382  3.885911  3.286468
H    -3.067216  4.669474  2.519523
Sr    0.956623  -2.321304  4.543103
24
Lattice="100 0 0 0 100 0 0 0 100" Properties=species:S:1:pos:R:3
C    1.491321  -0.867202  0.606671
C    0.526307  -0.399096  1.640957
O    -0.002676  -1.196104  2.468100
H    1.877750  -0.060608  -0.024921
H    0.990519  -1.609957  -0.030938
H    2.330697  -1.381760  1.093552
N    0.203026  0.919294  1.685619
C    -0.698205  1.350417  2.740597
C    -1.527485  2.595124  2.525766
O    -2.312663  2.931984  3.505852
H    0.797775  1.566445  1.172828
H    -1.464537  0.559484  2.785618
C    -0.038564  1.389955  4.152303
S    -1.251691  0.791158  5.397744
H    0.274508  2.407201  4.424754
H    0.882250  0.792384  4.126824
H    -2.223997  2.274010  4.289001
N    -1.529389  3.318877  1.435554
C    -2.357769  4.513298  1.200724
H    -0.944274  3.011508  0.662556
H    -3.047033  4.312907  0.371940
H    -1.702369  5.351148  0.937280
H    -2.920833  4.750872  2.105233
Sr    -0.810629  -1.829717  4.602518
24
Lattice="100 0 0 0 100 0 0 0 100" Properties=species:S:1:pos:R:3
C    0.300778  0.457584  0.207472
C    0.025510  0.095734  1.626870
O    0.971896  -0.056236  2.459129
H    0.753564  1.457605  0.141849
H    -0.582345  0.407494  -0.435157
H    1.057746  -0.244959  -0.171214
N    -1.250335  -0.072262  2.056375
C    -2.326787  0.891407  1.778547
C    -1.827336  2.284354  2.230573
O    -0.952289  2.342718  3.168609
H    -1.312132  -0.494636  2.984340
H    -2.561435  0.892327  0.707263
C    -3.570870  0.419666  2.580637
S    -5.073617  1.426046  2.457581
H    -3.321351  0.412103  3.652680
H    -3.783695  -0.616080  2.286222
H    -5.502145  0.920818  1.276588
N    -2.267333  3.397624  1.677401
C    -3.180772  3.615489  0.551570
H    -1.899796  4.247203  2.109981
H    -2.705961  4.315857  -0.145939
H    -4.121987  4.041294  0.915985
H    -3.399765  2.679437  0.035005
Sr    0.969448  1.538100  4.154947
24
Lattice="100 0 0 0 100 0 0 0 100" Properties=species:S:1:pos:R:3
C    0.066233  -0.159386  0.113066
C    -0.011940  -0.016413  1.593134
O    1.031841  0.224614  2.280848
H    -0.770463  0.362411  -0.373141
H    0.014151  -1.220238  -0.180600
H    1.022745  0.241512  -0.235216
N    -1.192720  -0.128682  2.254946
C    -2.197503  -1.180219  2.054583
C    -1.528730  -2.547490  2.401228
O    -0.337016  -2.587798  2.849625
H    -1.134067  0.200596  3.217842
H    -2.955893  -0.991353  2.830734
C    -2.929973  -1.165999  0.701963
S    -3.477967  0.547815  0.371470
H    -3.815336  -1.811706  0.777210
H    -2.298492  -1.550714  -0.108654
H    -4.256060  0.226754  -0.688711
N    -2.243170  -3.646227  2.250697
C    -1.779050  -4.997666  2.583523
H    -3.191379  -3.551457  1.894809
H    -2.558288  -5.708694  2.297954
H    -1.593043  -5.082916  3.660947
H    -0.860972  -5.230570  2.032354
Sr    1.668038  -1.616231  3.513621
24
Lattice="100 0 0 0 100 0 0 0 100" Properties=species:S:1:pos:R:3
C    -0.618760  -2.151214  0.132626
C    -0.086540  -1.401458  1.305566
O    0.936678  -1.825763  1.934580
H    -0.792999  -1.467848  -0.709703
H    0.097388  -2.925897  -0.155643
H    -1.577981  -2.636544  0.370243
N    -0.659800  -0.250407  1.733440
C    -2.092772  -0.016356  1.924654
C    -2.596054  -1.029143  3.001879
O    -1.779698  -1.816799  3.583240
H    -0.070888  0.254684  2.394270
H    -2.152986  0.981311  2.385458
C    -2.977113  0.032010  0.650235
S    -2.270343  0.948131  -0.748829
H    -3.949343  0.470587  0.913971
H    -3.182798  -0.972802  0.262309
H    -2.280422  2.172217  -0.168789
N    -3.881180  -1.031890  3.304081
C    -4.498605  -1.891825  4.320074
H    -4.489133  -0.385561  2.807112
H    -5.571111  -1.683025  4.340944
H    -4.072792  -1.680688  5.308155
H    -4.343437  -2.947944  4.071140
Sr    0.339290  -2.679803  3.990383
24
Lattice="100 0 0 0 100 0 0 0 100" Properties=species:S:1:pos:R:3
C    -0.333638  0.039386  -0.167704
C    -0.180458  0.115651  1.311616
O    0.622483  0.941636  1.845425
H    -0.575493  1.022851  -0.591445
H    -1.059667  -0.708065  -0.498190
H    0.652262  -0.234328  -0.576907
N    -0.890462  -0.711711  2.119946
C    -2.343298  -0.910869  2.005391
C    -3.005506  0.484405  2.076267
O    -2.389057  1.424337  2.697567
H    -0.557294  -0.714077  3.085572
H    -2.580577  -1.401165  1.054027
C    -2.764869  -1.844679  3.174299
S    -4.483017  -2.422973  3.199525
H    -2.515642  -1.376718  4.137363
H    -2.152543  -2.752348  3.082619
H    -4.997783  -1.373602  3.882269
N    -4.174543  0.729938  1.515198
C    -5.027960  -0.104582  0.661250
H    -4.515327  1.680266  1.673147
H    -5.162836  0.403976  -0.301507
H    -6.004542  -0.236232  1.140118
H    -4.591215  -1.092207  0.509795
Sr    -0.424882  2.538243  3.173959
24
Lattice="100 0 0 0 100 0 0 0 100" Properties=species:S:1:pos:R:3
C    -0.306025  0.227764  -0.119681
C    -0.231687  0.099665  1.370729
O    0.815279  0.242710  2.015601
H    -0.128755  1.280791  -0.381757
H    -1.267705  -0.081670  -0.543408
H    0.504558  -0.354793  -0.572571
N    -1.404778  -0.191794  2.036049
C    -1.504537  -0.070659  3.489524
C    -0.901153  -1.293162  4.224987
O    -1.587644  -1.969546  5.080736
H    -2.244854  -0.377962  1.496918
H    -0.865669  0.786167  3.771295
C    -2.964340  0.258168  3.824561
S    -3.416981  0.674996  5.559928
H    -3.639382  -0.570759  3.566986
H    -3.267867  1.127370  3.228368
H    -2.386752  1.503563  5.865349
N    0.346917  -1.559568  3.937593
C    1.137585  -2.667517  4.460643
H    0.776050  -0.887285  3.243829
H    1.837409  -2.303244  5.224573
H    1.720005  -3.100429  3.640113
H    0.485984  -3.434856  4.887260
Sr    -2.842666  -1.941593  6.891929
24
Lattice="100 0 0 0 100 0 0 0 100" Properties=species:S:1:pos:R:3
C    0.286065  -0.355419  0.044595
C    0.141186  -0.572723  1.513079
O    1.049081  -1.221923  2.161628
H    1.238267  0.150070  -0.164837
H    -0.534539  0.233071  -0.376907
H    0.319135  -1.332419  -0.458390
N    -0.917323  -0.098152  2.132328
C    -1.319720  -0.247046  3.524745
C    -2.768356  0.379832  3.510198
O    -3.109307  0.984542  2.492566
H    -1.662557  0.446599  1.638218
H    -1.392702  -1.316135  3.779280
C    -0.399416  0.496045  4.520785
S    0.684481  -0.691908  5.437190
H    -0.985002  0.998596  5.298321
H    0.205093  1.247933  4.003943
H    1.282609  0.179762  6.286698
N    -3.547040  0.227870  4.591415
C    -3.299882  -0.520011  5.819157
H    -4.452119  0.687976  4.502260
H    -4.231147  -1.003759  6.133134
H    -2.961109  0.134187  6.635179
H    -2.559629  -1.312180  5.660166
Sr    2.657130  -1.838432  3.513871
24
Lattice="100 0 0 0 100 0 0 0 100" Properties=species:S:1:pos:R:3
C    -0.010128  -0.260493  0.024445
C    -0.004044  -0.033232  1.501479
O    1.086077  0.206857  2.110417
H    -0.787631  0.334265  -0.470182
H    -0.205464  -1.318122  -0.212691
H    0.968400  0.007923  -0.383974
N    -1.146098  -0.086986  2.227919
C    -2.182976  -1.116887  2.092860
C    -1.489017  -2.505370  2.263752
O    -0.287967  -2.579208  2.687362
H    -1.040732  0.285307  3.170349
H    -2.819799  -0.988534  2.981940
C    -3.120892  -0.969558  0.874334
S    -4.017903  0.612920  0.850036
H    -3.928386  -1.711313  0.952263
H    -2.610900  -1.160539  -0.076490
H    -2.969612  1.387619  0.485408
N    -2.188016  -3.592759  2.002005
C    -1.705023  -4.964592  2.195604
H    -3.140147  -3.476469  1.664785
H    -2.480998  -5.653524  1.852783
H    -1.501675  -5.151284  3.256892
H    -0.792862  -5.132121  1.611758
Sr    1.736818  -1.646188  3.333721
24
Lattice="100 0 0 0 100 0 0 0 100" Properties=species:S:1:pos:R:3
C    0.962835  0.918329  0.471563
C    0.251694  -0.198696  1.156938
O    0.727438  -1.395789  1.101831
H    0.467814  1.883816  0.613192
H    1.018080  0.698526  -0.604160
H    1.994918  0.982833  0.841562
N    -0.862165  0.051653  1.811990
C    -1.781299  -0.874956  2.459772
C    -3.067450  0.023421  2.642843
O    -2.938249  1.234972  2.467817
H    -1.287662  1.006078  1.840745
H    -2.003168  -1.718408  1.790221
C    -1.293702  -1.370671  3.838173
S    -0.386415  -2.973984  3.952071
H    -2.128570  -1.488088  4.538127
H    -0.609193  -0.639533  4.286502
H    -1.422798  -3.813820  3.710041
N    -4.222995  -0.567207  2.987140
C    -4.523076  -1.982018  3.168199
H    -4.989511  0.091835  3.116921
H    -3.871955  -2.607085  2.545114
H    -5.552644  -2.169302  2.845182
H    -4.435157  -2.291984  4.219888
Sr    1.447448  -3.396463  1.606003
24
Lattice="100 0 0 0 100 0 0 0 100" Properties=species:S:1:pos:R:3
C    1.193527  0.710720  1.221547
C    0.179580  -0.333643  1.580950
O    0.421439  -1.371810  2.171642
H    1.422420  1.299335  2.122142
H    0.857979  1.394856  0.433585
H    2.122855  0.217902  0.916149
N    -1.154982  -0.069034  1.175458
C    -2.176056  -0.939382  1.710267
C    -2.919976  -1.716348  0.628565
O    -3.955323  -2.408857  0.945465
H    -1.396680  0.882227  0.906843
H    -1.563639  -1.700061  2.254503
C    -3.109929  -0.223245  2.708880
S    -3.716529  -1.384826  4.020898
H    -3.960830  0.268027  2.222728
H    -2.522298  0.526423  3.249884
H    -4.547906  -0.534835  4.674886
N    -2.432148  -1.690958  -0.589573
C    -2.919342  -2.430108  -1.750074
H    -1.599048  -1.104826  -0.690952
H    -2.166519  -3.165631  -2.059950
H    -3.096371  -1.732866  -2.577078
H    -3.850661  -2.941239  -1.496809
Sr    -5.374586  -3.246880  2.430279
24
Lattice="100 0 0 0 100 0 0 0 100" Properties=species:S:1:pos:R:3
C    -0.101501  0.343398  0.066101
C    -0.097927  0.032959  1.522843
O    0.995501  0.051552  2.177245
H    -1.020159  0.864225  -0.235772
H    -0.018132  -0.580662  -0.528306
H    0.778641  0.956334  -0.156570
N    -1.236181  -0.247787  2.211434
C    -2.278989  -1.211274  1.834365
C    -1.671518  -2.636208  1.988669
O    -0.404916  -2.781366  2.079114
H    -1.083404  -0.209933  3.219810
H    -3.067955  -1.094860  2.593485
C    -2.935289  -0.993626  0.462633
S    -3.614415  0.706461  0.414191
H    -3.755319  -1.711195  0.354679
H    -2.229419  -1.173409  -0.357464
H    -4.331443  0.522079  -0.718811
N    -2.463179  -3.692727  2.053289
C    -3.928477  -3.770015  2.048524
H    -1.971232  -4.584439  2.123415
H    -4.230213  -4.563527  2.740320
H    -4.298678  -4.018234  1.045758
H    -4.375639  -2.830716  2.386427
Sr    1.726832  -2.074441  2.662638
24
Lattice="100 0 0 0 100 0 0 0 100" Properties=species:S:1:pos:R:3
C    0.190602  -0.197084  0.007227
C    -0.205652  0.194078  1.394467
O    0.651385  0.715229  2.176163
H    -0.277995  0.493176  -0.710656
H    -0.132085  -1.210344  -0.262412
H    1.275398  -0.113560  -0.103228
N    -1.471889  0.027915  1.852051
C    -2.279671  -1.178341  1.657304
C    -1.491853  -2.383130  2.262789
O    -0.322405  -2.192224  2.749862
H    -1.634325  0.507730  2.736955
H    -3.146964  -1.044349  2.324762
C    -2.828714  -1.370434  0.217404
S    -4.631867  -1.052964  0.267406
H    -2.617749  -2.377544  -0.162619
H    -2.353789  -0.649647  -0.453015
H    -4.886825  -1.392399  -1.018029
N    -2.040506  -3.581062  2.333487
C    -3.374812  -4.041221  1.931926
H    -1.441255  -4.287130  2.763664
H    -3.811137  -4.602763  2.765894
H    -3.290972  -4.706953  1.063519
H    -4.033439  -3.202711  1.679848
Sr    1.404833  -0.921354  3.621177
24
Lattice="100 0 0 0 100 0 0 0 100" Properties=species:S:1:pos:R:3
C    -0.221885  0.363634  -0.109947
C    -0.327580  0.115478  1.353679
O    0.699667  0.201025  2.111882
H    -1.179772  0.268504  -0.631452
H    0.494823  -0.348501  -0.543395
H    0.184267  1.369876  -0.281931
N    -1.508938  -0.207931  1.893113
C    -1.599000  -0.517613  3.318737
C    -2.640952  -1.498337  3.904649
O    -2.316846  -1.913117  5.027417
H    -2.323273  -0.265618  1.287917
H    -0.673129  -1.069965  3.530054
C    -1.608602  0.768569  4.195188
S    -0.551403  0.571400  5.687336
H    -2.619764  1.013670  4.542716
H    -1.234057  1.634601  3.636954
H    -1.016286  -0.717937  5.884538
N    -3.789230  -1.838740  3.301316
C    -4.371154  -1.373665  2.044025
H    -4.339927  -2.496909  3.852123
H    -5.419185  -1.686553  2.018572
H    -3.880824  -1.823974  1.168131
H    -4.374584  -0.276499  1.977853
Sr    1.909190  0.274641  4.023048
24
Lattice="100 0 0 0 100 0 0 0 100" Properties=species:S:1:pos:R:3
C    -0.597247  0.612559  0.010596
C    -0.383029  0.479224  1.479777
O    0.328581  1.398682  2.090177
H    -0.912738  1.637206  -0.223882
H    -1.343233  -0.087067  -0.376486
H    0.352340  0.434806  -0.515303
N    -0.861000  -0.499341  2.194648
C    -1.713352  -1.639552  1.844681
C    -2.232403  -2.060392  3.260255
O    -1.689797  -1.532834  4.249986
H    -0.776394  -0.538314  3.253200
H    -2.551541  -1.311624  1.214229
C    -0.910579  -2.751889  1.122784
S    -1.955771  -4.094186  0.456222
H    -0.145082  -3.169073  1.786977
H    -0.393566  -2.316400  0.257975
H    -1.714639  -4.988146  1.441677
N    -3.222070  -2.948490  3.298202
C    -3.802420  -3.467764  4.535141
H    -3.520826  -3.350122  2.408634
H    -4.894161  -3.477293  4.447600
H    -3.505371  -2.820437  5.364246
H    -3.448605  -4.488112  4.731256
Sr    1.428381  2.904749  3.143358
24
Lattice="100 0 0 0 100 0 0 0 100" Properties=species:S:1:pos:R:3
C    0.052376  -1.007532  0.925093
C    -1.071953  -1.336409  1.843422
O    -1.324290  -2.602964  2.076799
H    0.949012  -1.551891  1.251478
H    0.276375  0.061063  0.881352
H    -0.196116  -1.343326  -0.090905
N    -1.810079  -0.452408  2.457509
C    -1.798340  1.011284  2.464627
C    -2.352145  1.316989  3.898257
O    -2.940278  0.400295  4.491272
H    -2.477785  -0.739852  3.215560
H    -0.775390  1.392422  2.339969
C    -2.753215  1.611560  1.415103
S    -2.193927  1.245884  -0.289895
H    -2.787240  2.697841  1.565384
H    -3.763071  1.211858  1.573497
H    -3.353322  1.589894  -0.894262
N    -2.176214  2.557291  4.360181
C    -2.687422  3.024737  5.649031
H    -1.660064  3.220573  3.789958
H    -3.405654  3.839307  5.496961
H    -1.860162  3.383836  6.272220
H    -3.185341  2.189799  6.148129
Sr    -1.727322  -4.681827  2.387203
