# Supplementary material for: Mapping and classifying molecules from a high-throughput structural database
Source: J Cheminform. 2017 Feb 2;9:6. doi: 10.1186/s13321-017-0192-4 (PMC5289135; doi:10.1186/s13321-017-0192-4)
Supplement: Supplementary file 1 — Additional file 1. Supplementary file contains dissimilarity matrix data for all the oligopeptides available in the database including the one discussed in this paper. [file 13321_2017_192_MOESM1_ESM.tar › SI/cys.dipeptide/traj.cys.dipeptide.Ca.xyz]

24
Lattice="100 0 0 0 100 0 0 0 100" Properties=species:S:1:pos:R:3
C    -0.825267  0.401258  -0.393614
C    -0.489665  0.515437  1.057734
O    0.709063  0.436392  1.443004
H    -0.340709  1.228711  -0.931758
H    -1.899527  0.420107  -0.603376
H    -0.393108  -0.527480  -0.789294
N    -1.507926  0.711360  1.920786
C    -1.499460  0.900884  3.386649
C    -0.559772  2.030326  3.863860
O    0.682126  1.831965  4.006973
H    -2.429203  0.761229  1.493712
H    -2.524021  1.234739  3.608686
C    -1.359925  -0.390970  4.222991
S    0.161653  -1.422097  4.177698
H    -2.188115  -1.067640  3.979926
H    -1.467984  -0.127422  5.284233
H    -0.100275  -2.091011  3.027881
N    -1.124486  3.191267  4.159003
C    -0.419600  4.373206  4.660975
H    -2.130185  3.280181  4.032733
H    0.617205  4.109672  4.879287
H    -0.912657  4.723611  5.574973
H    -0.451243  5.170477  3.907996
Ca    2.054079  0.423799  3.114940
24
Lattice="100 0 0 0 100 0 0 0 100" Properties=species:S:1:pos:R:3
C    -0.576946  0.886798  -0.507031
C    -1.144624  0.326719  0.754827
O    -0.394144  -0.234352  1.602962
H    0.204522  1.617205  -0.257361
H    -1.321364  1.360440  -1.154947
H    -0.084512  0.073536  -1.059207
N    -2.471955  0.429880  0.951411
C    -3.308026  -0.100006  2.048430
C    -3.076411  0.656940  3.372035
O    -1.966750  0.581910  3.974875
H    -2.986488  0.905246  0.214681
H    -4.330019  0.128156  1.714941
C    -3.309184  -1.649557  2.172861
S    -2.082910  -2.580344  3.184569
H    -3.201736  -2.070989  1.165488
H    -4.288430  -1.970377  2.546431
H    -2.756290  -2.561556  4.361210
N    -4.090654  1.367451  3.843633
C    -4.076789  2.143714  5.085777
H    -4.948844  1.396817  3.297918
H    -3.131241  1.976424  5.605439
H    -4.912891  1.827695  5.720455
H    -4.186382  3.210127  4.853091
Ca    -0.150928  -0.576878  3.698513
24
Lattice="100 0 0 0 100 0 0 0 100" Properties=species:S:1:pos:R:3
C    0.551046  0.506085  0.171540
C    -0.501922  0.116491  1.155110
O    -0.195827  -0.511958  2.208005
H    0.168721  1.068316  -0.686367
H    1.046160  -0.407159  -0.188877
H    1.319681  1.100938  0.683070
N    -1.777527  0.444825  0.879168
C    -3.016565  0.118290  1.615473
C    -3.118655  0.883947  2.949213
O    -2.326324  0.643838  3.905504
H    -1.918879  0.956626  0.012211
H    -3.807373  0.504235  0.957041
C    -3.335529  -1.399760  1.706210
S    -2.685028  -2.487076  3.044806
H    -2.987366  -1.874545  0.780327
H    -4.423622  -1.528287  1.737513
H    -3.707301  -2.335671  3.922386
N    -4.075681  1.792412  3.060579
C    -4.306166  2.592419  4.269229
H    -4.679184  1.965747  2.261312
H    -5.202197  3.198649  4.115056
H    -3.449119  3.250214  4.457904
H    -4.454616  1.936063  5.134135
Ca    -0.749725  -0.810635  4.250453
24
Lattice="100 0 0 0 100 0 0 0 100" Properties=species:S:1:pos:R:3
C    -1.145489  -0.491922  -0.021033
C    -0.862149  -0.383562  1.441354
O    0.320587  -0.464765  1.873194
H    -2.209768  -0.437162  -0.271360
H    -0.732176  -1.437428  -0.397374
H    -0.611026  0.314607  -0.542997
N    -1.908085  -0.189859  2.272036
C    -1.911817  -0.009521  3.736450
C    -0.908507  1.061897  4.212301
O    0.278951  0.746772  4.526695
H    -2.821120  -0.147443  1.826686
H    -2.913923  0.386902  3.953240
C    -1.852453  -1.310323  4.565504
S    -0.416943  -2.454484  4.480077
H    -2.734768  -1.920364  4.336574
H    -1.917614  -1.047895  5.630425
H    -0.716250  -3.046922  3.297963
N    -1.320897  2.315290  4.326353
C    -2.644986  2.881463  4.037696
H    -0.612550  2.958058  4.683828
H    -3.390882  2.541498  4.767824
H    -2.967160  2.638368  3.018771
H    -2.567475  3.969491  4.114827
Ca    1.608498  -0.671695  3.587967
24
Lattice="100 0 0 0 100 0 0 0 100" Properties=species:S:1:pos:R:3
C    0.122510  0.874948  0.535569
C    -0.269581  0.172293  1.793009
O    0.490122  0.192840  2.801991
H    0.313105  1.933267  0.759252
H    -0.622262  0.802047  -0.263340
H    1.072994  0.450812  0.181284
N    -1.444155  -0.485960  1.807752
C    -2.044656  -1.333145  2.857992
C    -2.518850  -0.507301  4.067132
O    -1.680960  0.102705  4.795997
H    -1.979461  -0.436861  0.945073
H    -2.935992  -1.743148  2.367263
C    -1.224788  -2.599927  3.226612
S    0.123128  -2.598390  4.483906
H    -0.740599  -2.964888  2.312083
H    -1.917851  -3.384939  3.550886
H    -0.628258  -2.922494  5.564854
N    -3.813040  -0.454767  4.348597
C    -4.946609  -1.062999  3.637259
H    -4.035976  0.105426  5.172628
H    -5.860953  -0.780803  4.166384
H    -4.880696  -2.157683  3.639069
H    -5.021397  -0.684694  2.610448
Ca    0.481229  0.173660  4.940302
24
Lattice="100 0 0 0 100 0 0 0 100" Properties=species:S:1:pos:R:3
C    0.070874  1.204309  1.989982
C    -0.152624  -0.227852  1.635130
O    0.824140  -1.001555  1.433142
H    -0.852815  1.769437  2.150080
H    0.651411  1.680981  1.187809
H    0.687616  1.252834  2.898181
N    -1.424589  -0.665587  1.536639
C    -1.908537  -2.021597  1.208737
C    -1.317827  -3.105446  2.135735
O    -0.225705  -3.684110  1.855381
H    -2.147413  0.030762  1.698389
H    -2.983210  -1.977864  1.432543
C    -1.879847  -2.397184  -0.287184
S    -0.270013  -2.341757  -1.204052
H    -2.540334  -1.704766  -0.822817
H    -2.288246  -3.408564  -0.398222
H    -0.469103  -3.458971  -1.944083
N    -1.995222  -3.448712  3.221796
C    -3.271208  -2.920738  3.721987
H    -1.558262  -4.192143  3.768414
H    -3.225198  -1.834226  3.859951
H    -3.461022  -3.375393  4.698180
H    -4.102207  -3.188809  3.056826
Ca    1.546339  -2.950049  0.864453
24
Lattice="100 0 0 0 100 0 0 0 100" Properties=species:S:1:pos:R:3
C    0.072276  1.191417  2.251461
C    -0.153493  -0.238437  1.889942
O    0.775107  -1.086673  2.001139
H    0.885978  1.588932  1.628702
H    0.416897  1.244408  3.293454
H    -0.813734  1.822725  2.130697
N    -1.374246  -0.594786  1.440374
C    -1.839476  -1.933311  1.026973
C    -1.589130  -3.008967  2.106267
O    -0.519724  -3.689404  2.117640
H    -2.057691  0.153851  1.362271
H    -2.930091  -1.823592  0.950213
C    -1.427299  -2.372503  -0.392851
S    0.373492  -2.378928  -0.830636
H    -1.897618  -1.690311  -1.111110
H    -1.819654  -3.380400  -0.572644
H    0.334540  -3.466303  -1.638063
N    -2.535025  -3.235317  3.006086
C    -3.839496  -2.578502  3.159530
H    -2.313498  -3.981372  3.666933
H    -4.297011  -2.954224  4.078887
H    -4.509098  -2.821796  2.324363
H    -3.728320  -1.492452  3.258053
Ca    1.501317  -3.088059  1.653317
24
Lattice="100 0 0 0 100 0 0 0 100" Properties=species:S:1:pos:R:3
C    0.106886  0.334047  -0.098976
C    -0.000435  0.253250  1.385248
O    1.031539  0.412931  2.118671
H    0.874449  -0.366480  -0.453340
H    0.450906  1.343992  -0.367234
H    -0.837999  0.131316  -0.613103
N    -1.196369  0.024637  1.935107
C    -1.527271  0.083399  3.369618
C    -1.022161  -1.171361  4.126063
O    0.222010  -1.230531  4.419630
H    -1.993482  -0.112578  1.309058
H    -0.951916  0.916329  3.804804
C    -3.012188  0.431502  3.537189
S    -4.076459  -0.779503  2.643029
H    -3.183510  1.435655  3.130081
H    -3.261658  0.448749  4.605120
H    -5.254593  -0.182224  2.937672
N    -1.870877  -2.115330  4.464060
C    -1.544850  -3.334452  5.204750
H    -2.845717  -1.997606  4.143747
H    -0.549584  -3.245326  5.645216
H    -1.577281  -4.198416  4.528451
H    -2.289954  -3.476207  5.995377
Ca    2.052515  -0.347793  3.801763
24
Lattice="100 0 0 0 100 0 0 0 100" Properties=species:S:1:pos:R:3
C    0.943123  1.372682  0.772186
C    0.524676  0.064823  1.350629
O    1.297180  -0.947929  1.289545
H    1.844853  1.714680  1.301417
H    0.172819  2.147001  0.846559
H    1.225444  1.237828  -0.280280
N    -0.668472  -0.031721  1.949180
C    -1.157245  -1.207783  2.683415
C    -1.580595  -2.324649  1.698976
O    -0.677535  -3.143420  1.303544
H    -1.269953  0.789882  1.933538
H    -0.290007  -1.625263  3.219485
C    -2.169041  -0.805210  3.775685
S    -3.792411  -0.129960  3.269703
H    -1.681780  -0.109180  4.470157
H    -2.418079  -1.702636  4.357269
H    -3.392185  1.120149  2.933203
N    -2.825850  -2.389379  1.291950
C    -3.381063  -3.387037  0.377601
H    -3.454239  -1.652071  1.661423
H    -4.339708  -3.734984  0.777663
H    -2.692992  -4.230240  0.283889
H    -3.553590  -2.934421  -0.607548
Ca    1.415650  -3.039162  0.965812
24
Lattice="100 0 0 0 100 0 0 0 100" Properties=species:S:1:pos:R:3
C    -0.656229  1.361098  0.959437
C    -0.304392  0.785083  2.288352
O    0.920853  0.669387  2.637581
H    -0.123992  0.821050  0.165694
H    -0.299830  2.401656  0.928925
H    -1.731695  1.347896  0.756330
N    -1.287878  0.406537  3.103097
C    -1.189562  0.000944  4.506325
C    -0.690303  -1.455769  4.637041
O    0.526922  -1.700414  4.342073
H    -2.269177  0.479787  2.786625
H    -0.394678  0.601074  4.979882
C    -2.523190  0.358974  5.214818
S    -4.056169  0.174662  4.236825
H    -2.504475  1.434303  5.436030
H    -2.598785  -0.140942  6.188529
H    -4.133014  -1.178564  4.208243
N    -1.500824  -2.398833  5.071563
C    -1.155507  -3.808485  5.272540
H    -2.453079  -2.125424  5.302681
H    -1.416565  -4.099765  6.296535
H    -0.085125  -3.947088  5.109645
H    -1.721700  -4.429561  4.567354
Ca    2.230392  -0.738605  3.479873
24
Lattice="100 0 0 0 100 0 0 0 100" Properties=species:S:1:pos:R:3
C    -0.124520  -0.033361  -0.032931
C    -0.060663  -0.083139  1.455123
O    1.068877  -0.075087  2.050742
H    -1.147745  -0.041622  -0.421194
H    0.427854  -0.885767  -0.451621
H    0.387484  0.876798  -0.376772
N    -1.203421  -0.131348  2.143818
C    -1.377845  0.037044  3.595256
C    -0.835984  -1.178481  4.386940
O    0.416900  -1.258356  4.614818
H    -2.061230  0.075761  1.616972
H    -0.754466  0.885406  3.924395
C    -2.858138  0.381572  3.886335
S    -3.583733  1.623834  2.768260
H    -2.963433  0.687805  4.933671
H    -3.512967  -0.488656  3.724240
H    -2.819413  2.669655  3.168297
N    -1.671450  -2.090312  4.841004
C    -1.298617  -3.270074  5.626783
H    -2.660188  -1.970741  4.633904
H    -2.088998  -3.466693  6.357962
H    -0.355770  -3.080993  6.145668
H    -1.192857  -4.143414  4.970111
Ca    2.237969  -0.660212  3.688827
24
Lattice="100 0 0 0 100 0 0 0 100" Properties=species:S:1:pos:R:3
C    -0.040755  0.083850  -0.128061
C    -0.045458  0.092723  1.363738
O    1.051226  -0.011574  2.003090
H    -1.030307  0.234028  -0.571394
H    0.359914  -0.882641  -0.468086
H    0.645036  0.857967  -0.497034
N    -1.220474  0.209187  1.997823
C    -1.528031  0.069797  3.443164
C    -0.933516  1.209501  4.294806
O    0.324597  1.295955  4.482072
H    -2.032915  0.288449  1.390854
H    -2.621001  0.158734  3.495833
C    -1.157743  -1.320236  4.002568
S    -1.451680  -1.457769  5.794858
H    -0.093178  -1.541851  3.853958
H    -1.710433  -2.092233  3.454110
H    -2.784958  -1.682003  5.721960
N    -1.772608  2.082279  4.816374
C    -1.416163  3.195812  5.696371
H    -2.765982  1.929119  4.657353
H    -1.735480  2.969155  6.721780
H    -1.927075  4.101981  5.352483
H    -0.335462  3.347396  5.674758
Ca    2.158447  0.604372  3.687625
24
Lattice="100 0 0 0 100 0 0 0 100" Properties=species:S:1:pos:R:3
C    -1.256749  -0.218396  -0.454498
C    -0.883355  -0.541833  0.952590
O    0.003031  -1.423357  1.198513
H    -1.526377  -1.137842  -0.989864
H    -0.369261  0.193122  -0.958523
H    -2.075587  0.503917  -0.534037
N    -1.487787  0.120548  1.946738
C    -1.122400  0.116877  3.377355
C    -1.682187  -1.147218  4.076260
O    -1.245774  -2.288324  3.695287
H    -2.200210  0.794909  1.673477
H    -0.025273  0.022001  3.436980
C    -1.532969  1.483632  3.946120
S    -1.061108  1.636675  5.713997
H    -2.616037  1.639428  3.824918
H    -1.008882  2.254590  3.366892
H    -1.537801  2.894925  5.860191
N    -2.563650  -1.020018  5.041242
C    -3.159552  -2.114274  5.807869
H    -2.718767  -0.067103  5.396003
H    -2.944090  -3.067743  5.321978
H    -4.243214  -1.959414  5.860553
H    -2.751141  -2.112654  6.826762
Ca    0.193140  -3.152450  2.399199
24
Lattice="100 0 0 0 100 0 0 0 100" Properties=species:S:1:pos:R:3
C    -0.029492  0.504337  0.128977
C    -0.002314  0.416485  1.618120
O    1.088000  0.591934  2.253679
H    0.225319  1.536534  -0.156053
H    -1.000823  0.248369  -0.306584
H    0.746677  -0.142020  -0.299852
N    -1.146790  0.162566  2.265040
C    -1.424953  0.275761  3.712928
C    -0.913055  -0.974401  4.470828
O    0.320489  -1.294996  4.337828
H    -1.964429  0.011702  1.676907
H    -0.817097  1.112856  4.096392
C    -2.920675  0.660066  3.813744
S    -3.695476  0.784164  5.459449
H    -3.535815  -0.091230  3.294454
H    -3.052672  1.610930  3.281171
H    -2.852428  1.710008  5.978770
N    -1.727210  -1.642513  5.251214
C    -1.373771  -2.817799  6.046805
H    -2.633988  -1.182033  5.448482
H    -0.468672  -3.280781  5.647938
H    -2.204622  -3.530227  6.003163
H    -1.213193  -2.526368  7.093295
Ca    2.178990  -0.547344  3.662306
24
Lattice="100 0 0 0 100 0 0 0 100" Properties=species:S:1:pos:R:3
C    -0.131115  -0.084597  -0.026126
C    -0.125530  -0.002683  1.461822
O    0.959107  0.220310  2.093751
H    0.197144  0.885419  -0.428319
H    -1.112673  -0.329111  -0.444742
H    0.603740  -0.829770  -0.358164
N    -1.277123  -0.153656  2.128211
C    -1.474068  0.084693  3.574167
C    -0.930913  -1.110811  4.392120
O    0.325907  -1.163007  4.614040
H    -2.111696  -0.334288  1.573196
H    -0.830595  0.932867  3.851076
C    -2.927810  0.493387  3.854502
S    -3.210621  0.939145  5.601671
H    -3.637893  -0.313433  3.612644
H    -3.197404  1.336622  3.206294
H    -2.798435  2.223785  5.495259
N    -1.749908  -2.052637  4.807759
C    -1.382350  -3.228118  5.599828
H    -2.742670  -1.924787  4.623650
H    -1.725320  -4.133815  5.086025
H    -1.866819  -3.166958  6.582259
H    -0.298739  -3.258175  5.725689
Ca    2.097520  -0.321482  3.792785
24
Lattice="100 0 0 0 100 0 0 0 100" Properties=species:S:1:pos:R:3
C    -0.309423  1.269163  -0.204672
C    -0.321720  0.085000  0.699077
O    0.763418  -0.526887  0.977589
H    0.323895  2.045507  0.249480
H    -1.305924  1.682936  -0.388310
H    0.155885  0.999255  -1.162018
N    -1.484774  -0.317204  1.219237
C    -1.669329  -1.303497  2.300148
C    -1.460261  -2.748368  1.787263
O    -0.268169  -3.176449  1.636400
H    -2.288849  0.296538  1.069128
H    -0.866613  -1.146706  3.041000
C    -3.018141  -1.052302  2.987729
S    -3.056993  0.685305  3.576612
H    -3.126071  -1.746556  3.830493
H    -3.855956  -1.202158  2.289345
H    -4.397546  0.739141  3.750623
N    -2.506353  -3.507774  1.536105
C    -2.467756  -4.895288  1.067221
H    -3.426966  -3.099219  1.685375
H    -3.180413  -5.486420  1.652571
H    -1.460528  -5.296224  1.198039
H    -2.751485  -4.938371  0.007908
Ca    1.688131  -2.373726  1.355369
24
Lattice="100 0 0 0 100 0 0 0 100" Properties=species:S:1:pos:R:3
C    -1.595274  -0.199585  -0.485564
C    -1.174593  -0.532610  0.904652
O    -0.365735  -1.493759  1.123492
H    -2.016586  -1.091609  -0.967795
H    -0.700555  0.079443  -1.061675
H    -2.320729  0.618687  -0.536419
N    -1.646747  0.197623  1.922832
C    -1.185443  0.117325  3.325581
C    -1.792807  -1.123662  4.018349
O    -1.237787  -2.257591  3.827105
H    -2.293179  0.949993  1.692028
H    -0.102608  -0.074688  3.297767
C    -1.401850  1.458484  4.041006
S    -0.715740  1.463958  5.732763
H    -2.470048  1.713096  4.127163
H    -0.945424  2.263008  3.451012
H    0.544165  1.809195  5.379506
N    -2.874817  -1.017389  4.758586
C    -3.515051  -2.137613  5.457917
H    -3.263685  -0.090157  4.908394
H    -2.785151  -2.642165  6.101504
H    -3.922967  -2.854655  4.735709
H    -4.327584  -1.740768  6.071198
Ca    0.068196  -3.130561  2.391889
24
Lattice="100 0 0 0 100 0 0 0 100" Properties=species:S:1:pos:R:3
C    -0.214535  -0.965987  0.162276
C    -0.051319  -0.243210  1.455941
O    1.078018  -0.245043  2.047742
H    -1.198819  -0.825876  -0.295612
H    -0.059299  -2.039605  0.347398
H    0.566153  -0.647896  -0.540691
N    -1.110347  0.392684  1.968754
C    -1.297552  0.977396  3.312939
C    -0.438843  2.227189  3.566146
O    0.830167  2.149162  3.665930
H    -1.970083  0.287641  1.436146
H    -2.348892  1.292682  3.319659
C    -1.130496  -0.053547  4.460486
S    -2.166777  -1.534888  4.261173
H    -1.336500  0.438410  5.419433
H    -0.099175  -0.427294  4.504889
H    -3.298845  -1.003093  4.779760
N    -1.076053  3.368945  3.757167
C    -0.457098  4.650705  4.101658
H    -2.088180  3.366676  3.649343
H    -1.020782  5.107926  4.922428
H    -0.481951  5.321320  3.233297
H    0.576722  4.484649  4.411422
Ca    2.448378  0.858030  3.190494
24
Lattice="100 0 0 0 100 0 0 0 100" Properties=species:S:1:pos:R:3
C    -2.074017  -0.034752  -0.364761
C    -1.480909  -0.425509  0.944867
O    -0.559852  -1.305280  1.002956
H    -1.280956  0.406647  -0.986820
H    -2.894571  0.684142  -0.273132
H    -2.428635  -0.929950  -0.892261
N    -1.915927  0.168203  2.063783
C    -1.295838  0.028797  3.398422
C    -1.707736  -1.316411  4.036577
O    -1.057771  -2.364682  3.709985
H    -2.653687  0.863078  1.964047
H    -0.209833  -0.049938  3.243916
C    -1.534824  1.287669  4.245460
S    -0.481142  1.344880  5.731996
H    -2.593879  1.450568  4.496736
H    -1.227805  2.159184  3.650513
H    -1.272286  0.603620  6.541468
N    -2.725124  -1.359151  4.871973
C    -3.237321  -2.555640  5.544676
H    -3.191613  -0.479463  5.083557
H    -4.223905  -2.815455  5.140848
H    -3.333145  -2.349419  6.616676
H    -2.542587  -3.383511  5.389989
Ca    0.205361  -2.948624  2.092527
24
Lattice="100 0 0 0 100 0 0 0 100" Properties=species:S:1:pos:R:3
C    0.069000  -0.149971  -0.031283
C    0.051248  -0.059346  1.457865
O    1.139282  -0.163261  2.113106
H    -0.913877  -0.008046  -0.491829
H    0.456637  -1.139853  -0.314007
H    0.770674  0.591599  -0.435857
N    -1.123207  0.131371  2.071785
C    -1.469256  0.072560  3.513706
C    -0.858149  1.218825  4.336669
O    0.403498  1.300414  4.513253
H    -1.925557  0.202798  1.450345
H    -2.559011  0.199172  3.531871
C    -1.181356  -1.304563  4.155413
S    -1.958588  -1.494620  5.790632
H    -0.109038  -1.530855  4.202114
H    -1.639025  -2.076189  3.522686
H    -1.011499  -0.839887  6.503171
N    -1.693997  2.070809  4.895743
C    -1.335209  3.180059  5.779882
H    -2.688597  1.912994  4.744502
H    -0.252425  3.204210  5.915362
H    -1.828541  3.041466  6.749602
H    -1.676914  4.123779  5.337740
Ca    2.240906  0.569535  3.743533
24
Lattice="100 0 0 0 100 0 0 0 100" Properties=species:S:1:pos:R:3
C    -0.093707  0.130209  -0.132936
C    -0.083048  0.005234  1.353647
O    0.946279  -0.457937  1.945631
H    -1.023104  0.550010  -0.530656
H    0.066874  -0.866323  -0.569299
H    0.751834  0.754160  -0.452991
N    -1.169074  0.388419  2.034064
C    -1.491213  0.217511  3.466389
C    -0.600748  1.050219  4.401796
O    0.635837  0.776317  4.556040
H    -1.946370  0.712929  1.464037
H    -2.516659  0.598933  3.553399
C    -1.541828  -1.264796  3.915517
S    -2.833368  -2.229065  3.077027
H    -1.804705  -1.289584  4.982014
H    -0.569246  -1.763311  3.810469
H    -2.147320  -2.459181  1.933109
N    -1.188679  2.004501  5.101213
C    -0.549590  2.846998  6.114213
H    -2.176435  2.176215  4.924154
H    0.440047  2.449314  6.347507
H    -1.170257  2.850552  7.017378
H    -0.459027  3.873947  5.738433
Ca    2.200501  -0.314267  3.627848
24
Lattice="100 0 0 0 100 0 0 0 100" Properties=species:S:1:pos:R:3
C    -0.099706  0.870388  0.300309
C    -0.375492  0.337099  1.666393
O    0.418154  0.606479  2.624516
H    0.013605  1.961511  0.349112
H    -0.870934  0.618123  -0.434445
H    0.864912  0.466797  -0.041378
N    -1.465467  -0.423210  1.845365
C    -1.877316  -1.224224  3.025102
C    -2.268844  -0.350006  4.231724
O    -1.376953  0.313422  4.862937
H    -2.025525  -0.573946  1.009821
H    -2.777617  -1.750818  2.690699
C    -0.846710  -2.297643  3.425233
S    -1.371619  -3.218460  4.909629
H    0.127134  -1.855357  3.669747
H    -0.675807  -2.977921  2.582867
H    -2.184262  -4.094311  4.272874
N    -3.528533  -0.274215  4.614653
C    -4.695976  -1.000908  4.099829
H    -3.680404  0.302632  5.443395
H    -4.823858  -0.838153  3.023845
H    -5.582397  -0.610601  4.607063
H    -4.609556  -2.072541  4.320140
Ca    0.584173  1.071860  4.675573
24
Lattice="100 0 0 0 100 0 0 0 100" Properties=species:S:1:pos:R:3
C    0.549835  1.093776  0.831858
C    -0.043110  0.125365  1.796060
O    0.688778  -0.441453  2.678228
H    1.382525  0.617807  0.296893
H    0.976150  1.935326  1.397238
H    -0.176393  1.478223  0.108947
N    -1.349392  -0.135408  1.732203
C    -2.111323  -0.937782  2.684149
C    -1.799142  -2.442753  2.506257
O    -0.835317  -2.909134  3.212082
H    -1.948350  0.330861  1.028449
H    -1.714782  -0.727654  3.688716
C    -3.609079  -0.490896  2.704981
S    -4.258091  0.273304  1.173592
H    -3.736127  0.233225  3.515037
H    -4.248951  -1.345199  2.951314
H    -4.189139  1.557662  1.595440
N    -2.440757  -3.253922  1.686801
C    -3.511496  -2.989862  0.720089
H    -2.115872  -4.221245  1.737196
H    -3.448604  -3.751712  -0.062903
H    -3.385283  -2.008397  0.252628
H    -4.498615  -3.060368  1.194370
Ca    1.066536  -2.167763  3.830374
24
Lattice="100 0 0 0 100 0 0 0 100" Properties=species:S:1:pos:R:3
C    -0.793580  -2.273672  0.301924
C    -0.715566  -1.536861  1.595986
O    -0.375881  -2.152774  2.658521
H    -1.598570  -3.019915  0.382031
H    0.138684  -2.827510  0.133070
H    -0.997384  -1.627727  -0.557968
N    -1.014000  -0.232063  1.602629
C    -1.264363  0.676192  2.739292
C    -0.009942  0.994861  3.561021
O    0.590649  0.079791  4.221349
H    -1.314992  0.136724  0.704364
H    -1.601993  1.604160  2.266033
C    -2.412486  0.204572  3.675408
S    -3.953229  -0.195782  2.799129
H    -2.588211  0.971698  4.440223
H    -2.133153  -0.716036  4.203686
H    -4.413361  1.073831  2.700349
N    0.408634  2.244830  3.658515
C    -0.112779  3.454325  3.005197
H    1.199099  2.374467  4.291950
H    -0.184879  3.317688  1.920405
H    0.593556  4.266607  3.197351
H    -1.087063  3.739689  3.420860
Ca    0.734812  -2.024094  4.436676
24
Lattice="100 0 0 0 100 0 0 0 100" Properties=species:S:1:pos:R:3
C    -0.015636  0.870067  0.345212
C    -0.273426  0.263708  1.683992
O    0.535320  0.478570  2.644039
H    -0.800043  0.662868  -0.389695
H    0.940424  0.479173  -0.033612
H    0.106675  1.956095  0.451174
N    -1.362506  -0.501293  1.837968
C    -1.762767  -1.378620  2.966365
C    -2.130797  -0.597076  4.237567
O    -1.231330  0.033917  4.893572
H    -1.934972  -0.603200  1.003283
H    -2.670551  -1.875146  2.608361
C    -0.743065  -2.496308  3.270395
S    -1.409299  -3.733324  4.432591
H    0.221294  -2.110271  3.621410
H    -0.544720  -3.042049  2.338870
H    -1.126631  -3.060261  5.572691
N    -3.374031  -0.604256  4.676044
C    -4.542657  -1.312099  4.131115
H    -3.516665  -0.090792  5.547227
H    -5.400546  -1.072707  4.765005
H    -4.378425  -2.396444  4.154360
H    -4.767801  -0.976210  3.112198
Ca    0.713155  0.851658  4.705869
24
Lattice="100 0 0 0 100 0 0 0 100" Properties=species:S:1:pos:R:3
C    0.494894  1.449881  0.592550
C    0.301899  0.586881  1.797905
O    1.101342  -0.391623  1.999423
H    1.468616  1.953609  0.685484
H    -0.285309  2.207739  0.470141
H    0.545935  0.826416  -0.309188
N    -0.709304  0.884437  2.609452
C    -1.178079  0.449912  3.929115
C    -0.691848  -0.878318  4.499719
O    -0.476998  -1.915637  3.792344
H    -1.333314  1.648933  2.295234
H    -0.875244  1.239852  4.636977
C    -2.747383  0.423304  3.889600
S    -3.489113  1.885703  3.102772
H    -3.137636  0.295963  4.905670
H    -3.083412  -0.431680  3.288011
H    -3.274985  2.749425  4.125886
N    -0.617634  -0.926284  5.822418
C    -0.358597  -2.131159  6.613162
H    -0.767050  -0.061515  6.338020
H    0.709371  -2.210155  6.855915
H    -0.682861  -3.013728  6.055259
H    -0.925665  -2.064945  7.547119
Ca    1.008373  -2.446013  2.365011
24
Lattice="100 0 0 0 100 0 0 0 100" Properties=species:S:1:pos:R:3
C    0.054857  -0.433010  0.087018
C    -0.028083  -0.439436  1.576994
O    0.940069  -0.900595  2.264675
H    -0.825949  -0.002199  -0.399633
H    0.187318  -1.468079  -0.260086
H    0.949723  0.121213  -0.227048
N    -1.133747  0.046378  2.154027
C    -1.568050  -0.004849  3.564511
C    -0.714496  0.846135  4.510104
O    0.513918  0.561632  4.723954
H    -1.855168  0.355981  1.507625
H    -2.577346  0.418927  3.544322
C    -1.715455  -1.447289  4.118646
S    -2.973925  -2.425513  3.248823
H    -2.063837  -1.379889  5.158566
H    -0.757717  -1.983230  4.133960
H    -2.205712  -2.774319  2.190416
N    -1.278859  1.832058  5.185545
C    -2.660686  2.331696  5.121286
H    -0.659941  2.289652  5.856730
H    -2.708469  3.252664  5.708723
H    -3.362921  1.608854  5.554694
H    -2.947011  2.571031  4.091056
Ca    2.110484  -0.618810  3.992095
24
Lattice="100 0 0 0 100 0 0 0 100" Properties=species:S:1:pos:R:3
C    -0.487377  1.226122  0.477201
C    -0.248460  0.477522  1.741482
O    0.942326  0.261368  2.156080
H    0.001800  0.700567  -0.354905
H    -0.011155  2.214017  0.551468
H    -1.550410  1.351085  0.248967
N    -1.293071  0.032981  2.444602
C    -1.184755  -0.546704  3.784623
C    -0.423202  -1.887979  3.743023
O    0.792526  -1.888136  4.149300
H    -2.234935  0.406570  2.239286
H    -0.537098  0.110459  4.386322
C    -2.569950  -0.594864  4.495344
S    -3.696760  0.762958  4.048633
H    -2.405960  -0.621881  5.578025
H    -3.133710  -1.495796  4.236014
H    -3.028378  1.758072  4.682064
N    -0.954823  -3.014812  3.301662
C    -2.259548  -3.285337  2.687030
H    -0.333487  -3.820995  3.389916
H    -2.661447  -2.390972  2.204949
H    -2.968598  -3.670450  3.430996
H    -2.115143  -4.052250  1.918417
Ca    2.373614  -0.663546  3.404501
24
Lattice="100 0 0 0 100 0 0 0 100" Properties=species:S:1:pos:R:3
C    -0.096078  0.560273  -0.010354
C    -0.154774  0.435827  1.473041
O    0.795662  0.874967  2.199415
H    -0.958538  0.116753  -0.518146
H    0.825857  0.093122  -0.381944
H    -0.037405  1.627562  -0.269762
N    -1.225336  -0.136447  2.041510
C    -1.484910  -0.173533  3.494564
C    -0.556769  -1.202833  4.189701
O    0.553598  -0.749746  4.644717
H    -1.967228  -0.458279  1.422960
H    -1.136392  0.788262  3.898221
C    -2.987103  -0.255868  3.797409
S    -3.310178  -0.435256  5.582599
H    -3.465901  -1.117299  3.317150
H    -3.481547  0.642674  3.407703
H    -3.121329  0.864958  5.908955
N    -0.796431  -2.497242  4.272414
C    -1.949234  -3.288097  3.833102
H    -0.075365  -3.009985  4.782418
H    -2.299727  -2.964501  2.848936
H    -2.762876  -3.233707  4.568243
H    -1.625639  -4.329839  3.750224
Ca    1.962641  0.682234  3.962923
24
Lattice="100 0 0 0 100 0 0 0 100" Properties=species:S:1:pos:R:3
C    0.348406  0.885892  0.404528
C    -0.064111  -0.066611  1.472352
O    0.814602  -0.669578  2.179672
H    1.013942  0.376818  -0.305690
H    0.933937  1.695837  0.863305
H    -0.500361  1.317366  -0.135069
N    -1.363361  -0.277550  1.686927
C    -1.925315  -1.038264  2.798481
C    -1.685957  -2.553615  2.609572
O    -0.638085  -3.039675  3.164500
H    -2.079609  0.264687  1.167728
H    -1.321665  -0.813643  3.690251
C    -3.382045  -0.547713  3.127472
S    -4.195879  0.544280  1.913373
H    -3.313502  0.071004  4.029334
H    -4.035686  -1.386843  3.383643
H    -4.845822  -0.402296  1.198131
N    -2.472310  -3.355835  1.915891
C    -3.663580  -3.056066  1.118371
H    -2.177263  -4.333592  1.931386
H    -3.753168  -3.826617  0.346447
H    -3.561921  -2.086151  0.622723
H    -4.570326  -3.078853  1.736357
Ca    1.375078  -2.343982  3.331314
24
Lattice="100 0 0 0 100 0 0 0 100" Properties=species:S:1:pos:R:3
C    -0.287270  -0.605934  0.157866
C    -0.259954  -0.011630  1.523569
O    0.840791  0.128296  2.148908
H    -1.297359  -0.710168  -0.251129
H    0.203637  -1.588102  0.173891
H    0.305697  0.034226  -0.512045
N    -1.410325  0.387656  2.085075
C    -1.511802  1.135007  3.348878
C    -1.286113  0.184899  4.555871
O    -0.070717  0.046519  4.942016
H    -2.263689  0.264297  1.543749
H    -0.639933  1.805834  3.390679
C    -2.749935  2.034631  3.344195
S    -2.755222  2.964549  4.920968
H    -3.677028  1.461771  3.222807
H    -2.656493  2.728163  2.498116
H    -3.876288  3.675017  4.658764
N    -2.230516  -0.509462  5.158978
C    -3.682097  -0.535862  4.950990
H    -1.881764  -1.072618  5.936504
H    -3.926948  -0.683005  3.894186
H    -4.135977  0.389715  5.330209
H    -4.081205  -1.384350  5.513105
Ca    1.842511  0.091554  4.019852
24
Lattice="100 0 0 0 100 0 0 0 100" Properties=species:S:1:pos:R:3
C    -0.097461  1.492148  0.566581
C    -0.198614  0.659757  1.804301
O    0.859153  0.422065  2.483453
H    0.679089  1.086309  -0.094241
H    0.230408  2.500753  0.859294
H    -1.040933  1.573430  0.017700
N    -1.401227  0.199594  2.138390
C    -2.001992  -0.470410  3.295835
C    -1.108721  -1.184923  4.304916
O    -0.038025  -1.800942  3.993697
H    -2.169133  0.414210  1.478220
H    -2.549868  0.313399  3.846216
C    -3.062754  -1.496624  2.762965
S    -4.199936  -0.743261  1.545348
H    -3.664254  -1.846626  3.610026
H    -2.563623  -2.363912  2.317006
H    -3.746868  -1.420748  0.465280
N    -1.584494  -1.223480  5.541445
C    -1.013335  -1.995891  6.646513
H    -2.425649  -0.686773  5.743465
H    -1.830641  -2.363985  7.274956
H    -0.357051  -1.363370  7.258787
H    -0.451832  -2.845709  6.249354
Ca    1.885763  -1.189011  3.325496
24
Lattice="100 0 0 0 100 0 0 0 100" Properties=species:S:1:pos:R:3
C    -0.129589  -0.549744  0.279590
C    -0.231733  0.058843  1.635022
O    0.814568  0.292634  2.324022
H    0.426840  -1.494584  0.341856
H    0.458382  0.122685  -0.362400
H    -1.102110  -0.730235  -0.189516
N    -1.439312  0.372421  2.126823
C    -1.645676  1.135294  3.373037
C    -1.370649  0.244091  4.608108
O    -0.190660  0.289585  5.101843
H    -2.249265  0.193329  1.536663
H    -0.840726  1.882487  3.417638
C    -2.954313  1.938546  3.359109
S    -3.070972  3.028406  4.816873
H    -3.854229  1.323581  3.257807
H    -2.926185  2.612097  2.491584
H    -3.660345  2.138498  5.648625
N    -2.255345  -0.581291  5.137070
C    -3.628403  -0.894603  4.728689
H    -1.910783  -1.075491  5.961873
H    -4.343282  -0.176264  5.149961
H    -3.872403  -1.888700  5.115431
H    -3.719683  -0.924848  3.639382
Ca    1.739873  0.491262  4.226910
24
Lattice="100 0 0 0 100 0 0 0 100" Properties=species:S:1:pos:R:3
C    0.562407  0.692564  -0.025363
C    -0.004840  -0.224627  1.000925
O    0.756949  -0.821694  1.832638
H    1.078574  1.516075  0.489776
H    -0.194395  1.110357  -0.696734
H    1.321194  0.161304  -0.615447
N    -1.328902  -0.410196  1.050819
C    -2.032697  -1.123944  2.128948
C    -1.795300  -2.651191  2.039147
O    -0.826831  -3.123271  2.731838
H    -1.906241  0.178829  0.450582
H    -1.539147  -0.846918  3.075595
C    -3.485441  -0.649939  2.235412
S    -3.434560  1.124487  2.698338
H    -3.995788  -1.240718  3.007471
H    -4.027194  -0.767433  1.290945
H    -4.746769  1.364640  2.473011
N    -2.514373  -3.475225  1.300311
C    -3.620533  -3.219023  0.369476
H    -2.236798  -4.453464  1.399155
H    -3.666590  -4.061212  -0.327497
H    -3.443903  -2.307999  -0.209333
H    -4.576755  -3.155622  0.902776
Ca    1.149974  -2.429969  3.142044
24
Lattice="100 0 0 0 100 0 0 0 100" Properties=species:S:1:pos:R:3
C    0.540097  -0.571766  0.237754
C    0.113940  -0.165138  1.612105
O    0.875167  -0.429913  2.605297
H    1.455726  -0.016182  -0.014099
H    -0.215714  -0.374554  -0.529003
H    0.803855  -1.636948  0.227812
N    -1.056181  0.457515  1.730519
C    -1.780746  1.174070  2.784868
C    -1.454199  0.890359  4.240998
O    -1.061298  -0.250857  4.658961
H    -1.605670  0.556537  0.857986
H    -1.610002  2.247319  2.607151
C    -3.313020  0.894783  2.572394
S    -3.855894  1.042189  0.842916
H    -3.906545  1.553711  3.214533
H    -3.534635  -0.142033  2.857956
H    -3.825616  2.396008  0.774536
N    -1.682944  1.857353  5.121716
C    -2.128271  3.239910  4.903980
H    -1.575310  1.566663  6.093546
H    -1.943192  3.799700  5.825109
H    -3.201819  3.284339  4.682471
H    -1.559377  3.715285  4.097021
Ca    0.718646  -1.393349  4.454473
24
Lattice="100 0 0 0 100 0 0 0 100" Properties=species:S:1:pos:R:3
C    0.093009  0.062562  0.010285
C    0.020156  0.055149  1.497818
O    1.053789  0.304910  2.199423
H    0.372957  1.074420  -0.318425
H    -0.848031  -0.220614  -0.472128
H    0.892389  -0.612030  -0.323711
N    -1.149682  -0.208911  2.094752
C    -1.401000  -0.071271  3.535895
C    -0.772458  -1.250470  4.316644
O    0.430076  -1.084648  4.729963
H    -1.951509  -0.380985  1.492015
H    -0.817775  0.799215  3.871518
C    -2.873770  0.285055  3.815551
S    -3.256830  2.018067  3.396488
H    -3.057964  0.199164  4.894463
H    -3.579177  -0.388697  3.315909
H    -3.525703  1.820756  2.084832
N    -1.391594  -2.384336  4.586940
C    -2.722707  -2.863646  4.195944
H    -0.837263  -3.026456  5.156434
H    -2.704379  -3.957170  4.228886
H    -2.965736  -2.559141  3.174011
H    -3.490924  -2.505843  4.891986
Ca    2.137286  -0.045394  3.985034
24
Lattice="100 0 0 0 100 0 0 0 100" Properties=species:S:1:pos:R:3
C    0.052135  -1.495429  1.076082
C    -0.508713  -0.322282  1.800238
O    0.249755  0.444709  2.484780
H    0.565743  -2.154085  1.790031
H    0.813358  -1.141893  0.365794
H    -0.706588  -2.069670  0.535403
N    -1.820059  -0.071953  1.724934
C    -2.450703  1.154362  2.231462
C    -2.402179  1.212778  3.776513
O    -1.491561  1.943395  4.303433
H    -2.361568  -0.568607  1.010919
H    -1.821645  2.005457  1.921401
C    -3.836576  1.364868  1.597310
S    -3.648584  1.358457  -0.229378
H    -4.233932  2.327630  1.942466
H    -4.543814  0.580155  1.877954
H    -4.860244  0.819486  -0.494002
N    -3.232005  0.553044  4.563991
C    -4.293484  -0.411083  4.250616
H    -3.088595  0.745128  5.557107
H    -4.386024  -1.091075  5.103460
H    -4.036643  -1.004569  3.369072
H    -5.254714  0.097371  4.105787
Ca    0.607636  1.957810  3.913629
24
Lattice="100 0 0 0 100 0 0 0 100" Properties=species:S:1:pos:R:3
C    0.695502  0.735986  0.690656
C    0.397918  -0.330126  1.695839
O    1.250024  -1.265304  1.883202
H    1.584018  1.287543  1.032710
H    -0.126991  1.444289  0.549852
H    0.958113  0.280729  -0.272710
N    -0.759887  -0.252232  2.348155
C    -1.357646  -0.885729  3.527042
C    -0.959467  -2.308152  3.890322
O    -0.520888  -3.148512  3.033484
H    -1.370902  0.544558  2.090903
H    -1.107651  -0.241463  4.385458
C    -2.916566  -0.850482  3.343391
S    -3.522486  0.807957  2.863983
H    -3.391966  -1.116801  4.292937
H    -3.222935  -1.585663  2.591242
H    -3.939539  0.468905  1.622299
N    -1.147825  -2.708924  5.141702
C    -1.639783  -1.981912  6.317321
H    -0.969496  -3.704047  5.282861
H    -1.117039  -2.365326  7.199681
H    -2.717200  -2.144480  6.449318
H    -1.437607  -0.910043  6.236882
Ca    1.250836  -3.356051  1.880426
24
Lattice="100 0 0 0 100 0 0 0 100" Properties=species:S:1:pos:R:3
C    0.084216  0.638831  0.299374
C    -0.175157  0.240935  1.710650
O    0.652851  0.541027  2.632497
H    0.028490  1.731048  0.181411
H    -0.581707  0.155997  -0.421039
H    1.123109  0.360080  0.068533
N    -1.286989  -0.458338  2.044538
C    -2.625501  -0.049014  1.613629
C    -3.010818  1.207967  2.463163
O    -2.122388  1.775444  3.198609
H    -1.252634  -0.847551  2.988960
H    -2.560809  0.279348  0.565867
C    -3.599011  -1.247274  1.703353
S    -5.284091  -0.972407  1.057225
H    -3.747017  -1.547907  2.750542
H    -3.141581  -2.095896  1.180696
H    -4.944977  -0.889381  -0.252912
N    -4.236482  1.661066  2.376216
C    -4.758826  2.832088  3.084467
H    -4.884415  1.080203  1.804738
H    -5.758989  3.045004  2.698236
H    -4.112527  3.699594  2.910972
H    -4.824812  2.634689  4.161865
Ca    -0.163802  1.966482  4.028514
24
Lattice="100 0 0 0 100 0 0 0 100" Properties=species:S:1:pos:R:3
C    0.056875  0.416243  0.168820
C    -0.167786  0.286609  1.634905
O    0.646658  0.806520  2.466671
H    -0.034227  1.463315  -0.154708
H    -0.600520  -0.216592  -0.433691
H    1.101463  0.128459  -0.024015
N    -1.231926  -0.400557  2.118032
C    -2.593132  -0.154117  1.643728
C    -3.064314  1.189305  2.295625
O    -2.205939  1.944392  2.882711
H    -1.165687  -0.602966  3.117583
H    -2.542925  0.018337  0.556900
C    -3.496428  -1.373382  1.916898
S    -5.041163  -1.268431  0.925282
H    -3.746309  -1.447408  2.982827
H    -2.941854  -2.273186  1.624488
H    -5.847377  -1.863316  1.834938
N    -4.329942  1.512319  2.202847
C    -4.930878  2.738042  2.734168
H    -4.936300  0.805106  1.736626
H    -5.971484  2.778354  2.402204
H    -4.397729  3.617591  2.355757
H    -4.903222  2.737810  3.830962
Ca    -0.245835  2.416182  3.589537
24
Lattice="100 0 0 0 100 0 0 0 100" Properties=species:S:1:pos:R:3
C    0.043426  -0.139991  0.038649
C    0.003600  -0.016549  1.524323
O    1.082523  0.165074  2.179572
H    -0.790562  0.383501  -0.440338
H    -0.003294  -1.199586  -0.261918
H    0.993659  0.265143  -0.323984
N    -1.157818  -0.093370  2.221405
C    -2.167235  -1.154774  2.061689
C    -1.464710  -2.520531  2.352483
O    -0.242135  -2.541252  2.747546
H    -1.047015  0.211120  3.189114
H    -2.873669  -0.988141  2.888605
C    -2.987448  -1.079461  0.749942
S    -4.488282  -2.121089  0.716451
H    -2.408916  -1.422176  -0.115663
H    -3.264103  -0.032378  0.577806
H    -5.175596  -1.456039  1.678026
N    -2.169360  -3.616637  2.217096
C    -1.684973  -4.972564  2.487573
H    -3.138664  -3.481192  1.864642
H    -2.477008  -5.676399  2.219605
H    -1.448830  -5.086987  3.552602
H    -0.791885  -5.189795  1.890089
Ca    1.616307  -1.620582  3.261137
24
Lattice="100 0 0 0 100 0 0 0 100" Properties=species:S:1:pos:R:3
C    -1.119548  1.319558  -0.209558
C    -0.102052  0.971316  0.823495
O    1.115833  1.313897  0.665484
H    -2.067747  1.635386  0.238105
H    -1.323412  0.451335  -0.857483
H    -0.722487  2.119779  -0.842380
N    -0.429525  0.283461  1.945864
C    -1.218011  -0.958285  1.962751
C    -0.479995  -2.001601  1.062381
O    0.675536  -1.722144  0.575327
H    0.315731  0.297716  2.642637
H    -1.129075  -1.323506  2.998877
C    -2.725181  -0.781302  1.673655
S    -3.651905  -2.205290  2.382278
H    -2.935061  -0.716932  0.601285
H    -3.058557  0.142852  2.160962
H    -4.640946  -2.215956  1.458657
N    -1.059880  -3.158501  0.858306
C    -0.489940  -4.264192  0.084534
H    -2.000979  -3.267138  1.289232
H    -1.189615  -5.102869  0.123549
H    0.468714  -4.575857  0.515890
H    -0.340870  -3.967782  -0.960777
Ca    2.326554  -0.412661  0.216840
24
Lattice="100 0 0 0 100 0 0 0 100" Properties=species:S:1:pos:R:3
C    -0.785236  2.006981  -0.311158
C    0.134926  1.451715  0.717359
O    1.345825  1.848521  0.802062
H    -1.045472  3.052471  -0.087365
H    -1.696937  1.414327  -0.432740
H    -0.236311  2.028448  -1.264076
N    -0.288092  0.500948  1.582995
C    -1.521105  0.633337  2.351580
C    -1.217993  1.638373  3.512501
O    -0.106331  2.273073  3.543326
H    0.470198  0.036050  2.086438
H    -2.278694  1.105029  1.708461
C    -2.056211  -0.743160  2.798849
S    -2.602541  -1.772358  1.402138
H    -2.954640  -0.617088  3.417510
H    -1.319779  -1.272495  3.419615
H    -1.377491  -2.228439  1.052588
N    -2.134293  1.828132  4.437850
C    -2.010673  2.755940  5.569521
H    -3.002265  1.302772  4.360595
H    -2.877034  2.618487  6.221321
H    -1.990047  3.792558  5.211931
H    -1.096658  2.541924  6.134345
Ca    1.782369  2.827711  2.665889
24
Lattice="100 0 0 0 100 0 0 0 100" Properties=species:S:1:pos:R:3
C    0.862708  -0.685077  1.681377
C    0.221465  0.645076  1.863634
O    0.931657  1.699127  2.001030
H    1.430684  -0.728369  0.740879
H    0.159835  -1.521010  1.734044
H    1.603639  -0.796216  2.488114
N    -1.124019  0.772327  1.902224
C    -2.008719  0.166078  0.912506
C    -1.824806  0.962021  -0.419251
O    -0.954274  1.895305  -0.496603
H    -1.454604  1.661997  2.281780
H    -1.673693  -0.868289  0.735367
C    -3.458633  0.142454  1.412318
S    -3.463817  -0.726906  3.020576
H    -4.088174  -0.399277  0.694178
H    -3.853271  1.165269  1.508843
H    -4.806907  -0.686656  3.184680
N    -2.570324  0.635860  -1.453612
C    -2.505778  1.277705  -2.772979
H    -3.242140  -0.119444  -1.333904
H    -1.517911  1.123057  -3.222807
H    -2.705735  2.351425  -2.681903
H    -3.266407  0.823172  -3.412533
Ca    0.661319  3.049026  0.356119
24
Lattice="100 0 0 0 100 0 0 0 100" Properties=species:S:1:pos:R:3
C    0.068766  1.441475  0.156593
C    -0.391813  0.683330  1.352535
O    -0.053739  1.085242  2.537718
H    -0.249890  2.489821  0.233946
H    -0.307242  1.016597  -0.779046
H    1.168276  1.438273  0.134949
N    -1.134616  -0.387815  1.201615
C    -1.633222  -1.329062  2.196629
C    -2.274699  -2.450728  1.279643
O    -2.363222  -2.212255  0.075212
H    -1.441408  -0.734347  0.259005
H    -0.789017  -1.773307  2.749171
C    -2.673628  -0.728695  3.165975
S    -1.922056  -0.371061  4.824426
H    -3.469784  -1.452223  3.376245
H    -3.127758  0.175806  2.748415
H    -3.022690  0.105501  5.459632
N    -2.681615  -3.568741  1.889855
C    -3.284134  -4.693059  1.164217
H    -2.456675  -3.711569  2.869650
H    -4.058240  -5.149599  1.789013
H    -2.524226  -5.444425  0.915084
H    -3.731268  -4.316497  0.240420
Ca    -0.080803  1.703731  4.472030
24
Lattice="100 0 0 0 100 0 0 0 100" Properties=species:S:1:pos:R:3
C    -0.122559  -1.178728  0.358701
C    -0.244979  -0.701662  1.763579
O    0.096927  -1.481964  2.738762
H    0.911497  -1.492066  0.160855
H    -0.417162  -0.417871  -0.370410
H    -0.758431  -2.066539  0.228329
N    -0.703011  0.504634  2.008045
C    -1.022041  1.145831  3.278128
C    -1.905746  2.372625  2.794645
O    -1.895971  2.633706  1.592065
H    -1.016233  1.147515  1.240997
H    -1.629940  0.475510  3.904407
C    0.208228  1.669051  4.043320
S    1.089637  0.565399  5.243028
H    -0.050304  2.550042  4.643043
H    0.994303  1.981364  3.343681
H    0.197259  0.609407  6.263643
N    -2.573510  3.048253  3.736444
C    -3.419747  4.207341  3.428877
H    -2.606281  2.683280  4.682906
H    -3.354989  4.926261  4.251637
H    -4.464175  3.899578  3.292518
H    -3.060212  4.670555  2.506137
Ca    0.948455  -2.134953  4.458846
24
Lattice="100 0 0 0 100 0 0 0 100" Properties=species:S:1:pos:R:3
C    -0.022240  0.195860  -0.056428
C    -0.146096  0.009127  1.414033
O    0.879208  -0.231818  2.134376
H    0.509821  1.130312  -0.290073
H    -0.984350  0.176134  -0.575972
H    0.612035  -0.617325  -0.439234
N    -1.352311  0.087997  2.024379
C    -2.275264  1.201284  1.813062
C    -1.588535  2.482783  2.364164
O    -0.514160  2.378532  3.062090
H    -1.345708  -0.257463  2.986231
H    -2.452122  1.326681  0.736116
C    -3.627146  0.894904  2.503123
S    -4.579274  -0.408642  1.672233
H    -4.269589  1.782074  2.473320
H    -3.471065  0.661874  3.566700
H    -3.892518  -1.462581  2.171344
N    -2.100776  3.674269  2.126460
C    -3.272702  4.040485  1.322610
H    -1.605658  4.448828  2.572020
H    -3.031271  4.946853  0.757041
H    -4.131298  4.249793  1.973436
H    -3.530613  3.247468  0.615457
Ca    1.286248  1.323242  3.571005
24
Lattice="100 0 0 0 100 0 0 0 100" Properties=species:S:1:pos:R:3
C    -2.742598  0.940210  -0.629337
C    -1.391837  1.119340  -0.031466
O    -0.895442  2.287046  0.121474
H    -3.517877  1.407097  -0.004939
H    -2.999255  -0.103737  -0.828213
H    -2.748887  1.491976  -1.582163
N    -0.657034  0.055899  0.362836
C    -1.191290  -1.028959  1.182534
C    -1.663211  -0.413963  2.529268
O    -1.322266  0.786792  2.825908
H    0.335656  0.249366  0.510742
H    -2.051549  -1.484555  0.668582
C    -0.105678  -2.094781  1.402751
S    0.458479  -2.666645  -0.240844
H    -0.521883  -2.928373  1.979068
H    0.730410  -1.669452  1.978276
H    1.466579  -3.435962  0.232727
N    -2.405672  -1.112955  3.364545
C    -2.945014  -2.470188  3.221409
H    -2.624656  -0.636146  4.241183
H    -3.969396  -2.475565  3.609161
H    -2.343458  -3.181080  3.801918
H    -2.967789  -2.778413  2.172689
Ca    -0.665419  2.746191  2.208510
24
Lattice="100 0 0 0 100 0 0 0 100" Properties=species:S:1:pos:R:3
C    0.344013  0.431323  0.213265
C    0.040603  0.131146  1.637069
O    0.973720  0.036224  2.499516
H    0.998388  1.307495  0.120694
H    -0.545535  0.543129  -0.412309
H    0.924956  -0.423669  -0.172288
N    -1.238062  -0.061831  2.047468
C    -2.322920  0.895695  1.769469
C    -1.833321  2.289977  2.226996
O    -0.945823  2.348651  3.160466
H    -1.303266  -0.480638  2.977627
H    -2.558118  0.899663  0.698498
C    -3.563817  0.410332  2.571460
S    -5.074078  1.404236  2.453731
H    -3.312869  0.398848  3.643164
H    -3.766476  -0.625776  2.270754
H    -5.500738  0.898406  1.272085
N    -2.285883  3.405603  1.695880
C    -3.207635  3.633220  0.578119
H    -1.918146  4.252738  2.134485
H    -2.733639  4.335102  -0.118654
H    -4.141817  4.064102  0.954580
H    -3.437715  2.700555  0.060524
Ca    0.847170  1.564157  4.024714
24
Lattice="100 0 0 0 100 0 0 0 100" Properties=species:S:1:pos:R:3
C    0.063231  -0.071253  0.112842
C    -0.007829  -0.028608  1.596570
O    1.051874  0.132333  2.293649
H    -0.799424  0.439827  -0.337406
H    0.064531  -1.113504  -0.246659
H    1.001740  0.390619  -0.210705
N    -1.183911  -0.146183  2.264548
C    -2.193811  -1.191002  2.045853
C    -1.531668  -2.561404  2.397200
O    -0.318700  -2.609915  2.798076
H    -1.106187  0.136211  3.241917
H    -2.964836  -0.999772  2.808864
C    -2.898207  -1.178741  0.679235
S    -3.482566  0.524459  0.357190
H    -3.766833  -1.849043  0.730234
H    -2.241256  -1.540529  -0.121843
H    -4.206608  0.201025  -0.740132
N    -2.260730  -3.653365  2.301706
C    -1.798021  -5.006082  2.637245
H    -3.224425  -3.554119  1.989607
H    -2.585287  -5.714333  2.367268
H    -1.597655  -5.083812  3.712755
H    -0.889050  -5.245290  2.074330
Ca    1.546576  -1.667578  3.341891
24
Lattice="100 0 0 0 100 0 0 0 100" Properties=species:S:1:pos:R:3
C    -0.556269  -2.115634  0.088691
C    -0.092074  -1.412086  1.314265
O    0.884442  -1.879459  1.995705
H    -0.734775  -1.397463  -0.722814
H    0.197709  -2.849923  -0.210830
H    -1.499932  -2.653130  0.273246
N    -0.663710  -0.262416  1.747269
C    -2.100337  -0.027776  1.922004
C    -2.606796  -1.032525  3.006036
O    -1.797572  -1.855424  3.558109
H    -0.092820  0.212442  2.446769
H    -2.168317  0.976314  2.367203
C    -2.975863  -0.008637  0.641408
S    -2.279205  0.915715  -0.756719
H    -3.959917  0.407285  0.897765
H    -3.156544  -1.020696  0.259808
H    -2.309112  2.140700  -0.178756
N    -3.879408  -1.003305  3.345672
C    -4.497543  -1.860969  4.365099
H    -4.480691  -0.328131  2.878754
H    -5.569555  -1.649739  4.385941
H    -4.069752  -1.647693  5.352028
H    -4.343138  -2.916989  4.116632
Ca    0.179778  -2.666489  3.858108
24
Lattice="100 0 0 0 100 0 0 0 100" Properties=species:S:1:pos:R:3
C    -0.302734  0.238188  -0.112587
C    -0.227970  0.091031  1.375175
O    0.822108  0.211463  2.020474
H    -0.114573  1.292800  -0.361191
H    -1.268157  -0.055268  -0.539040
H    0.501577  -0.346564  -0.573848
N    -1.403486  -0.193017  2.040553
C    -1.505571  -0.073605  3.493987
C    -0.894782  -1.289751  4.233810
O    -1.573715  -1.943889  5.121352
H    -2.245914  -0.364059  1.499763
H    -0.874541  0.787728  3.780920
C    -2.970424  0.244876  3.821896
S    -3.449829  0.623789  5.560920
H    -3.641977  -0.578856  3.539223
H    -3.270321  1.127645  3.243872
H    -2.430366  1.454627  5.898970
N    0.342118  -1.574880  3.933423
C    1.139872  -2.673367  4.466728
H    0.766792  -0.909187  3.223440
H    1.916772  -2.275700  5.132863
H    1.632197  -3.186211  3.632614
H    0.507977  -3.381388  5.008682
Ca    -2.792063  -1.830046  6.757556
24
Lattice="100 0 0 0 100 0 0 0 100" Properties=species:S:1:pos:R:3
C    -0.308249  0.060015  -0.159947
C    -0.193712  0.132165  1.320046
O    0.569273  0.987502  1.877081
H    -0.511083  1.047591  -0.593556
H    -1.037272  -0.675603  -0.509977
H    0.684118  -0.239280  -0.538050
N    -0.889365  -0.721583  2.112180
C    -2.344142  -0.919855  1.996100
C    -3.003515  0.476192  2.061139
O    -2.379526  1.421763  2.677110
H    -0.560030  -0.733450  3.079809
H    -2.583722  -1.412459  1.046395
C    -2.765997  -1.849383  3.170509
S    -4.501673  -2.366964  3.239844
H    -2.476599  -1.395371  4.128926
H    -2.183711  -2.774206  3.056733
H    -4.952455  -1.322028  3.972732
N    -4.171362  0.726956  1.506826
C    -5.034595  -0.106120  0.660397
H    -4.508619  1.679111  1.665078
H    -5.201499  0.421665  -0.286814
H    -5.995678  -0.262738  1.162385
H    -4.584943  -1.082093  0.474745
Ca    -0.521509  2.405307  3.089908
24
Lattice="100 0 0 0 100 0 0 0 100" Properties=species:S:1:pos:R:3
C    0.301522  -0.354737  0.049758
C    0.147337  -0.566471  1.515458
O    1.068063  -1.199355  2.173809
H    1.245232  0.169250  -0.154002
H    -0.528567  0.213449  -0.380843
H    0.361251  -1.333967  -0.447100
N    -0.917618  -0.113902  2.133627
C    -1.320195  -0.263172  3.527258
C    -2.767242  0.372862  3.508448
O    -3.102476  0.966535  2.482033
H    -1.673835  0.425360  1.642918
H    -1.403013  -1.332544  3.778431
C    -0.397083  0.471053  4.524701
S    0.710040  -0.723511  5.410007
H    -0.977714  0.949825  5.320742
H    0.195112  1.239890  4.018397
H    1.356041  0.147014  6.226637
N    -3.546013  0.237190  4.590174
C    -3.306069  -0.503403  5.824425
H    -4.449344  0.700228  4.495684
H    -4.240216  -0.982210  6.137454
H    -2.970188  0.156321  6.637139
H    -2.568225  -1.299628  5.674154
Ca    2.506399  -1.719700  3.509311
24
Lattice="100 0 0 0 100 0 0 0 100" Properties=species:S:1:pos:R:3
C    0.969908  0.905375  0.467811
C    0.255279  -0.200913  1.161307
O    0.739785  -1.401694  1.125372
H    0.473853  1.871955  0.598000
H    1.028238  0.673324  -0.605646
H    2.001603  0.972073  0.838989
N    -0.864255  0.041971  1.802975
C    -1.781808  -0.886221  2.453191
C    -3.063709  0.021193  2.645270
O    -2.923382  1.231289  2.465837
H    -1.300152  0.995272  1.831572
H    -2.012784  -1.724764  1.780334
C    -1.291162  -1.387477  3.826582
S    -0.342310  -2.971190  3.931002
H    -2.128298  -1.541293  4.516849
H    -0.629638  -0.646554  4.293444
H    -1.349499  -3.835921  3.651080
N    -4.219935  -0.559576  2.997937
C    -4.533557  -1.972595  3.174965
H    -4.980977  0.105597  3.130899
H    -3.882161  -2.602827  2.557595
H    -5.561582  -2.150904  2.841922
H    -4.458520  -2.282565  4.227494
Ca    1.349279  -3.250097  1.692894
24
Lattice="100 0 0 0 100 0 0 0 100" Properties=species:S:1:pos:R:3
C    1.191195  0.714530  1.215089
C    0.178683  -0.327354  1.582454
O    0.419488  -1.361914  2.179348
H    1.448608  1.284653  2.119794
H    0.842914  1.414374  0.446886
H    2.108795  0.219104  0.878829
N    -1.158474  -0.068217  1.174935
C    -2.172408  -0.942572  1.714743
C    -2.918136  -1.717364  0.634897
O    -3.958929  -2.409345  0.956520
H    -1.404999  0.881927  0.906052
H    -1.551055  -1.702619  2.252747
C    -3.098377  -0.230729  2.723069
S    -3.761402  -1.408460  3.997798
H    -3.929326  0.299928  2.243673
H    -2.495914  0.483228  3.295439
H    -4.635674  -0.572275  4.614231
N    -2.437450  -1.701981  -0.583206
C    -2.928471  -2.445090  -1.740753
H    -1.604513  -1.115238  -0.690565
H    -2.158590  -3.153488  -2.070928
H    -3.140972  -1.744960  -2.557182
H    -3.838487  -2.986787  -1.474515
Ca    -5.261529  -3.104408  2.390880
24
Lattice="100 0 0 0 100 0 0 0 100" Properties=species:S:1:pos:R:3
C    -0.099421  0.387130  0.072338
C    -0.090005  0.010668  1.510315
O    1.017036  -0.040434  2.149899
H    -1.034181  0.886255  -0.214330
H    0.034474  -0.502887  -0.563844
H    0.761086  1.041403  -0.112243
N    -1.224363  -0.257902  2.209262
C    -2.276473  -1.213660  1.832824
C    -1.676782  -2.640831  2.000747
O    -0.405994  -2.789934  2.093160
H    -1.057226  -0.243246  3.216694
H    -3.068614  -1.087374  2.587128
C    -2.919323  -1.002252  0.454421
S    -3.615635  0.690925  0.402713
H    -3.730199  -1.729076  0.337191
H    -2.202198  -1.174733  -0.357842
H    -4.305729  0.506790  -0.747204
N    -2.465648  -3.694871  2.075756
C    -3.931460  -3.772687  2.068871
H    -1.974265  -4.586646  2.158142
H    -4.234587  -4.542970  2.786055
H    -4.294528  -4.056274  1.072848
H    -4.380283  -2.822274  2.370987
Ca    1.561307  -2.062528  2.584127
24
Lattice="100 0 0 0 100 0 0 0 100" Properties=species:S:1:pos:R:3
C    -0.005487  -0.136752  0.018643
C    0.002145  -0.035759  1.506828
O    1.106626  0.115307  2.129920
H    -0.831476  0.427609  -0.428127
H    -0.108138  -1.187180  -0.299033
H    0.948653  0.236909  -0.366486
N    -1.134162  -0.110196  2.239047
C    -2.175809  -1.132326  2.071691
C    -1.490474  -2.525635  2.252449
O    -0.260800  -2.605583  2.600036
H    -1.003800  0.190816  3.204774
H    -2.839715  -1.000221  2.939788
C    -3.072170  -0.989221  0.821048
S    -4.014686  0.564743  0.786117
H    -3.857621  -1.756963  0.857789
H    -2.522175  -1.156890  -0.111605
H    -2.973061  1.382630  0.504983
N    -2.215636  -3.610112  2.077755
C    -1.740166  -4.984829  2.277793
H    -3.190710  -3.490675  1.812850
H    -2.512859  -5.669973  1.920050
H    -1.556736  -5.173348  3.342776
H    -0.818867  -5.151485  1.709479
Ca    1.628147  -1.713151  3.128213
24
Lattice="100 0 0 0 100 0 0 0 100" Properties=species:S:1:pos:R:3
C    0.197015  -0.172284  -0.003858
C    -0.189190  0.173472  1.395295
O    0.687342  0.635888  2.199969
H    -0.276849  0.540056  -0.696585
H    -0.133202  -1.175895  -0.301334
H    1.281508  -0.092288  -0.118760
N    -1.457156  0.029293  1.853927
C    -2.278531  -1.169650  1.659017
C    -1.501089  -2.376355  2.275811
O    -0.330230  -2.184318  2.772793
H    -1.604104  0.495136  2.749756
H    -3.146958  -1.023385  2.322504
C    -2.821970  -1.365114  0.217247
S    -4.630974  -1.080955  0.265548
H    -2.590308  -2.365649  -0.168531
H    -2.359627  -0.630516  -0.447177
H    -4.878104  -1.432175  -1.018409
N    -2.044890  -3.572766  2.352714
C    -3.372794  -4.043160  1.940649
H    -1.447663  -4.273412  2.795979
H    -3.816273  -4.594480  2.777774
H    -3.271844  -4.722270  1.084441
H    -4.030286  -3.210581  1.666174
Ca    1.264490  -0.955677  3.521000
24
Lattice="100 0 0 0 100 0 0 0 100" Properties=species:S:1:pos:R:3
C    1.206096  -0.931833  0.552284
C    0.447427  -0.433972  1.730455
O    0.230682  -1.203739  2.737945
H    1.345390  -0.168611  -0.220026
H    0.668901  -1.787092  0.116506
H    2.188274  -1.301991  0.876936
N    -0.024012  0.806626  1.754009
C    -0.923300  1.343109  2.787574
C    -1.830865  2.493104  2.247052
O    -3.013261  2.446110  2.543295
H    0.096235  1.367268  0.910466
H    -1.656729  0.561550  3.024232
C    -0.196645  1.798056  4.077248
S    -0.313560  0.704596  5.561983
H    -0.593148  2.759087  4.426649
H    0.881697  1.924472  3.918779
H    -1.633160  0.883880  5.829986
N    -1.237178  3.450067  1.491574
C    -2.006529  4.580731  0.956517
H    -0.226004  3.550088  1.502239
H    -1.482026  4.985831  0.086140
H    -2.131592  5.368240  1.711006
H    -2.995553  4.222585  0.656193
Ca    -0.259101  -1.926542  4.597091
24
Lattice="100 0 0 0 100 0 0 0 100" Properties=species:S:1:pos:R:3
C    -0.209117  0.370258  -0.087601
C    -0.336077  0.114317  1.370785
O    0.691972  0.185104  2.140427
H    -1.161680  0.285628  -0.620460
H    0.507985  -0.344762  -0.516425
H    0.207562  1.374385  -0.248511
N    -1.517317  -0.198068  1.905098
C    -1.622770  -0.521508  3.330303
C    -2.692165  -1.479402  3.913635
O    -2.390127  -1.858841  5.050517
H    -2.330472  -0.246507  1.296118
H    -0.714770  -1.104273  3.538639
C    -1.601425  0.757018  4.218882
S    -0.405628  0.619221  5.609250
H    -2.581362  0.954070  4.669345
H    -1.314210  1.645712  3.644483
H    -0.822452  -0.647587  5.940510
N    -3.823379  -1.833429  3.284869
C    -4.367432  -1.398926  2.000031
H    -4.390471  -2.478071  3.835053
H    -5.407542  -1.733033  1.941177
H    -3.837811  -1.853500  1.149503
H    -4.391634  -0.302871  1.916092
Ca    1.801879  0.241104  3.910805
24
Lattice="100 0 0 0 100 0 0 0 100" Properties=species:S:1:pos:R:3
C    -0.577529  0.627248  0.016179
C    -0.385110  0.475566  1.484508
O    0.329493  1.395644  2.112220
H    -0.902035  1.651371  -0.210275
H    -1.310984  -0.075899  -0.388114
H    0.381033  0.466983  -0.499330
N    -0.870608  -0.496409  2.194639
C    -1.720124  -1.637174  1.837058
C    -2.238558  -2.054763  3.254554
O    -1.698408  -1.508714  4.238190
H    -0.811207  -0.548608  3.265144
H    -2.556743  -1.308478  1.204915
C    -0.912677  -2.747776  1.115588
S    -1.956188  -4.097524  0.462815
H    -0.142311  -3.157808  1.778464
H    -0.402522  -2.312125  0.246809
H    -1.687817  -4.992274  1.440688
N    -3.216780  -2.951549  3.303410
C    -3.796071  -3.461580  4.545446
H    -3.512942  -3.364106  2.417531
H    -4.888726  -3.446764  4.469267
H    -3.475816  -2.824348  5.373550
H    -3.462523  -4.490354  4.731649
Ca    1.350629  2.785626  3.081042
24
Lattice="100 0 0 0 100 0 0 0 100" Properties=species:S:1:pos:R:3
C    0.055345  -1.020199  0.922199
C    -1.077093  -1.325388  1.835571
O    -1.351067  -2.598839  2.063795
H    0.946241  -1.563807  1.267514
H    0.284700  0.046624  0.866983
H    -0.183003  -1.370287  -0.091278
N    -1.798751  -0.443610  2.462681
C    -1.780635  1.019850  2.466646
C    -2.343681  1.321174  3.898327
O    -2.932625  0.396079  4.480147
H    -2.469960  -0.715636  3.232022
H    -0.756350  1.398126  2.345275
C    -2.734202  1.618792  1.412643
S    -2.205779  1.218066  -0.293917
H    -2.747019  2.707563  1.548607
H    -3.749679  1.240919  1.586155
H    -3.406831  1.447883  -0.870130
N    -2.178015  2.558000  4.368095
C    -2.699621  3.015817  5.657110
H    -1.660277  3.227271  3.806029
H    -3.413827  3.833601  5.504035
H    -1.876449  3.367889  6.289588
H    -3.204102  2.178490  6.145344
Ca    -1.738887  -4.519956  2.324503
