# Supplementary material for: Mapping and classifying molecules from a high-throughput structural database
Source: J Cheminform. 2017 Feb 2;9:6. doi: 10.1186/s13321-017-0192-4 (PMC5289135; doi:10.1186/s13321-017-0192-4)
Supplement: Supplementary file 1 — Additional file 1. Supplementary file contains dissimilarity matrix data for all the oligopeptides available in the database including the one discussed in this paper. [file 13321_2017_192_MOESM1_ESM.tar › SI/cys.dipeptide/traj.cys.dipeptide.Cd.xyz]

24
Lattice="100 0 0 0 100 0 0 0 100" Properties=species:S:1:pos:R:3
C    -0.604993  0.952912  -0.545841
C    -1.083563  0.321707  0.722097
O    -0.236576  -0.269202  1.452377
H    0.120135  1.739933  -0.294521
H    -1.405850  1.379465  -1.158468
H    -0.061429  0.198249  -1.130528
N    -2.405132  0.409234  0.993373
C    -3.248047  -0.128133  2.085999
C    -3.052881  0.652501  3.405432
O    -1.948181  0.646246  4.030432
H    -2.932749  0.926390  0.294708
H    -4.264750  0.093271  1.732635
C    -3.277193  -1.684798  2.203067
S    -2.180327  -2.682522  3.322441
H    -3.083155  -2.115231  1.212264
H    -4.287005  -1.995348  2.499450
H    -2.793037  -2.392754  4.501726
N    -4.089904  1.345123  3.852954
C    -4.093156  2.154706  5.076434
H    -4.939862  1.359924  3.293737
H    -3.215093  1.907531  5.677030
H    -5.008155  1.943198  5.640456
H    -4.069440  3.219976  4.813648
Cd    -0.432654  -0.837379  3.510098
24
Lattice="100 0 0 0 100 0 0 0 100" Properties=species:S:1:pos:R:3
C    -0.796701  0.467495  -0.414983
C    -0.416818  0.498395  1.031877
O    0.800146  0.354230  1.333234
H    -0.316574  1.320504  -0.916568
H    -1.876563  0.511592  -0.591074
H    -0.385031  -0.440298  -0.874598
N    -1.421590  0.686051  1.923380
C    -1.437570  0.885037  3.388894
C    -0.536190  2.045769  3.881069
O    0.711999  1.918734  4.081535
H    -2.336462  0.781268  1.490228
H    -2.469473  1.214532  3.582922
C    -1.360795  -0.399074  4.258318
S    0.106647  -1.536970  4.302974
H    -2.202602  -1.055790  4.004582
H    -1.478497  -0.111561  5.312487
H    -0.116420  -2.180086  3.125239
N    -1.136306  3.200235  4.124592
C    -0.447778  4.407201  4.597096
H    -2.145682  3.259087  4.013634
H    0.584072  4.404380  4.236144
H    -0.448887  4.436211  5.694512
H    -0.978609  5.282762  4.211416
Cd    1.706684  0.168299  3.289086
24
Lattice="100 0 0 0 100 0 0 0 100" Properties=species:S:1:pos:R:3
C    -1.164777  -0.420505  -0.050642
C    -0.814095  -0.399164  1.402952
O    0.395024  -0.538943  1.734626
H    -2.240804  -0.369132  -0.247490
H    -0.748953  -1.327617  -0.508006
H    -0.670172  0.432333  -0.538427
N    -1.834444  -0.219883  2.279668
C    -1.835179  -0.017994  3.740973
C    -0.866227  1.095497  4.210434
O    0.330822  0.855193  4.568528
H    -2.749519  -0.138724  1.844030
H    -2.843010  0.372112  3.946225
C    -1.814034  -1.299472  4.613953
S    -0.438616  -2.546023  4.589518
H    -2.712931  -1.892328  4.401494
H    -1.861218  -1.005728  5.671905
H    -0.708304  -3.104061  3.378636
N    -1.324271  2.335604  4.285435
C    -2.672219  2.848781  4.007761
H    -0.629511  3.011974  4.609239
H    -3.406416  2.450766  4.720464
H    -2.976154  2.630302  2.977152
H    -2.645237  3.935532  4.126622
Cd    1.272242  -0.887519  3.691951
24
Lattice="100 0 0 0 100 0 0 0 100" Properties=species:S:1:pos:R:3
C    0.073636  0.905714  0.488045
C    -0.211623  0.194612  1.771959
O    0.664680  0.230998  2.682380
H    0.186694  1.978631  0.699071
H    -0.696532  0.765747  -0.277384
H    1.040524  0.556779  0.100600
N    -1.390773  -0.462173  1.862203
C    -1.995655  -1.315813  2.908966
C    -2.509481  -0.485791  4.103703
O    -1.716587  0.176516  4.844054
H    -1.966880  -0.380357  1.028492
H    -2.878709  -1.724018  2.401274
C    -1.201318  -2.608950  3.268367
S    0.051842  -2.740782  4.635420
H    -0.639862  -2.930388  2.381772
H    -1.916772  -3.406584  3.505118
H    -0.812264  -2.791696  5.684643
N    -3.810958  -0.452796  4.352537
C    -4.922107  -1.070202  3.613035
H    -4.060492  0.129152  5.154819
H    -5.843389  -0.859902  4.163552
H    -4.810970  -2.159533  3.554681
H    -5.022423  -0.637381  2.609685
Cd    0.426423  -0.221785  4.765010
24
Lattice="100 0 0 0 100 0 0 0 100" Properties=species:S:1:pos:R:3
C    1.314353  -0.894841  0.518184
C    0.444433  -0.452764  1.644915
O    -0.045155  -1.303171  2.436462
H    1.704295  -0.067553  -0.084171
H    0.729940  -1.564444  -0.130129
H    2.147175  -1.491138  0.914575
N    0.183395  0.884109  1.766751
C    -0.647523  1.363831  2.854193
C    -1.493134  2.588236  2.570149
O    -2.252938  3.028429  3.540883
H    0.815127  1.513183  1.274761
H    -1.413400  0.579031  2.977577
C    0.105562  1.498695  4.222985
S    -0.828999  0.750054  5.620379
H    0.263913  2.549739  4.508101
H    1.103790  1.057301  4.125562
H    -2.195928  2.461972  4.350372
N    -1.537850  3.208597  1.425067
C    -2.374422  4.377895  1.099548
H    -0.978529  2.823520  0.665652
H    -1.724025  5.178846  0.729296
H    -2.909812  4.710678  1.990626
H    -3.086436  4.093679  0.315223
Cd    -0.781794  -1.402263  4.539169
24
Lattice="100 0 0 0 100 0 0 0 100" Properties=species:S:1:pos:R:3
C    -0.289702  0.353376  -0.126500
C    -0.298611  0.088970  1.341096
O    0.791912  0.049629  1.977760
H    -1.289938  0.379437  -0.571683
H    0.303233  -0.430770  -0.619270
H    0.224354  1.304665  -0.319541
N    -1.499100  -0.122378  1.945641
C    -1.561235  -0.412514  3.364328
C    -2.665443  -1.293047  3.912313
O    -2.505857  -1.662881  5.161561
H    -2.333228  0.069280  1.400664
H    -0.671972  -1.039192  3.546987
C    -1.418256  0.858818  4.283622
S    -0.214500  0.601966  5.650534
H    -2.366570  1.120127  4.776639
H    -1.148635  1.718242  3.659716
H    -1.687807  -1.271454  5.574629
N    -3.750053  -1.735907  3.334906
C    -4.270994  -1.516689  1.975773
H    -4.322618  -2.327433  3.945724
H    -5.227816  -2.041099  1.905206
H    -3.593978  -1.938900  1.224732
H    -4.464120  -0.451288  1.798759
Cd    1.552489  0.245082  4.048927
24
Lattice="100 0 0 0 100 0 0 0 100" Properties=species:S:1:pos:R:3
C    0.883261  1.527343  0.838225
C    0.577525  0.148667  1.318510
O    1.519370  -0.715644  1.254488
H    1.690991  1.940223  1.461392
H    0.019080  2.198818  0.885469
H    1.267720  1.481469  -0.189064
N    -0.647579  -0.105968  1.806868
C    -1.089203  -1.284867  2.564927
C    -1.608018  -2.406681  1.632460
O    -0.798704  -3.316082  1.197256
H    -1.320728  0.656231  1.738248
H    -0.195797  -1.705076  3.060865
C    -2.015659  -0.879666  3.740413
S    -3.663993  -0.195984  3.351092
H    -1.471202  -0.185880  4.392749
H    -2.222504  -1.779931  4.334691
H    -3.286838  1.070090  3.045225
N    -2.871047  -2.434317  1.289576
C    -3.498399  -3.427637  0.411343
H    -3.464942  -1.695429  1.711157
H    -4.359558  -2.959150  -0.074293
H    -3.841472  -4.286006  1.004021
H    -2.780938  -3.771584  -0.338847
Cd    1.257630  -2.820939  1.188229
24
Lattice="100 0 0 0 100 0 0 0 100" Properties=species:S:1:pos:R:3
C    0.066710  0.437193  -0.143797
C    0.062729  0.314445  1.342494
O    1.141833  0.633197  1.955839
H    0.891210  -0.157407  -0.559042
H    0.270852  1.487008  -0.403772
H    -0.881866  0.134372  -0.599919
N    -1.058958  -0.101138  1.949157
C    -1.436408  0.006303  3.372719
C    -1.015379  -1.231839  4.206526
O    0.188455  -1.326661  4.669382
H    -1.836915  -0.336882  1.327634
H    -0.873216  0.852118  3.805877
C    -2.920006  0.403995  3.475768
S    -3.987759  -0.812227  2.591833
H    -3.045625  1.396667  3.026070
H    -3.204272  0.465244  4.533545
H    -5.166516  -0.232778  2.922163
N    -1.890743  -2.167801  4.475961
C    -1.638317  -3.377242  5.266520
H    -2.844095  -2.030250  4.093208
H    -0.570142  -3.605989  5.273077
H    -2.200876  -4.203367  4.819601
H    -1.986825  -3.222402  6.296200
Cd    1.678131  -0.066558  3.874957
24
Lattice="100 0 0 0 100 0 0 0 100" Properties=species:S:1:pos:R:3
C    -0.104898  0.297000  -0.060833
C    0.009201  0.219538  1.424745
O    1.085584  0.693015  1.946192
H    -0.087078  1.358083  -0.353506
H    -1.025918  -0.161033  -0.437202
H    0.771625  -0.174166  -0.524099
N    -1.002168  -0.317237  2.113964
C    -1.359352  -0.198739  3.533462
C    -0.784199  -1.354606  4.383780
O    0.474204  -1.403989  4.654168
H    -1.807980  -0.674139  1.568329
H    -0.888153  0.713787  3.943842
C    -2.898860  0.035816  3.625388
S    -3.938081  -0.826847  2.398308
H    -3.082928  1.095794  3.406384
H    -3.256557  -0.124794  4.650242
H    -3.911877  -2.075171  2.927307
N    -1.570920  -2.285884  4.873076
C    -1.130354  -3.408545  5.713750
H    -2.561056  -2.234720  4.646867
H    -1.978602  -3.736092  6.321261
H    -0.310669  -3.083858  6.360982
H    -0.790125  -4.239335  5.082134
Cd    1.775817  0.037412  3.818436
24
Lattice="100 0 0 0 100 0 0 0 100" Properties=species:S:1:pos:R:3
C    -0.844331  1.417161  0.921647
C    -0.317963  0.792596  2.170213
O    0.957144  0.821214  2.335985
H    -0.348905  0.972152  0.048975
H    -0.575802  2.484640  0.929428
H    -1.931718  1.323459  0.829655
N    -1.189349  0.259922  3.032285
C    -1.039205  -0.075212  4.453855
C    -0.624429  -1.549596  4.668416
O    0.594452  -1.917835  4.471493
H    -2.191691  0.289079  2.770682
H    -0.205209  0.517178  4.872767
C    -2.321015  0.405563  5.204123
S    -3.901640  0.281413  4.300748
H    -2.214170  1.485065  5.373033
H    -2.383045  -0.050304  6.200153
H    -4.141847  -1.043968  4.455803
N    -1.501641  -2.437556  5.077547
C    -1.229412  -3.859020  5.330595
H    -2.445337  -2.108981  5.268730
H    -2.094356  -4.442544  4.998893
H    -1.074762  -4.019607  6.405503
H    -0.336948  -4.166053  4.781005
Cd    1.943178  -0.559764  3.574464
24
Lattice="100 0 0 0 100 0 0 0 100" Properties=species:S:1:pos:R:3
C    -0.335629  -1.134816  0.282533
C    -0.274852  -0.783057  1.731086
O    -0.043828  -1.764880  2.541796
H    0.575303  -1.674192  -0.007287
H    -0.478573  -0.256902  -0.355739
H    -1.176950  -1.828829  0.131722
N    -0.461386  0.483341  2.087743
C    -0.859983  1.116372  3.345166
C    -1.771261  2.325142  2.808150
O    -1.637752  2.630376  1.627291
H    -0.691347  1.174803  1.333299
H    -1.483546  0.442296  3.954770
C    0.295423  1.743033  4.156078
S    1.199277  0.742803  5.456746
H    -0.051156  2.613873  4.730052
H    1.102502  2.081237  3.492498
H    0.205898  0.679368  6.387524
N    -2.562527  2.925505  3.700942
C    -3.433628  4.056631  3.347286
H    -2.693230  2.505533  4.616188
H    -3.545364  4.703119  4.223072
H    -4.419878  3.698143  3.026677
H    -2.971859  4.617600  2.530129
Cd    0.715359  -1.479931  4.444461
24
Lattice="100 0 0 0 100 0 0 0 100" Properties=species:S:1:pos:R:3
C    -2.040836  -0.228738  -0.341548
C    -1.355121  -0.533675  0.948513
O    -0.254282  -1.179097  0.891663
H    -1.364664  0.383405  -0.957086
H    -2.986798  0.307219  -0.208893
H    -2.212778  -1.162206  -0.893555
N    -1.914657  -0.101307  2.092847
C    -1.278630  -0.014992  3.422816
C    -1.527901  -1.301756  4.245309
O    -0.755436  -2.319770  4.108583
H    -2.808535  0.376391  1.989625
H    -0.189438  0.031642  3.263350
C    -1.666985  1.302885  4.122383
S    -0.804357  1.503886  5.717873
H    -2.748401  1.351710  4.327253
H    -1.438901  2.146472  3.460639
H    0.237387  2.225748  5.239416
N    -2.548611  -1.378633  5.070364
C    -2.875561  -2.555443  5.888659
H    -3.120086  -0.547977  5.206168
H    -2.215913  -2.595330  6.765184
H    -2.747524  -3.466401  5.296529
H    -3.914423  -2.466841  6.217069
Cd    0.573451  -2.377193  2.448840
24
Lattice="100 0 0 0 100 0 0 0 100" Properties=species:S:1:pos:R:3
C    -0.137313  0.577079  0.072268
C    0.002336  0.454280  1.551827
O    1.121977  0.780012  2.078355
H    0.010614  1.634416  -0.197478
H    -1.115156  0.251446  -0.298525
H    0.662391  0.012304  -0.424261
N    -1.055464  0.030176  2.265425
C    -1.320652  0.192677  3.711571
C    -0.899762  -1.071444  4.495868
O    0.292531  -1.546267  4.365784
H    -1.862372  -0.251381  1.710312
H    -0.665763  1.004692  4.074220
C    -2.790191  0.692274  3.808657
S    -3.551853  0.869153  5.453981
H    -3.460029  -0.008281  3.286748
H    -2.846756  1.652117  3.280020
H    -2.661815  1.754160  5.969800
N    -1.747706  -1.663492  5.300188
C    -1.462092  -2.834253  6.133687
H    -2.649321  -1.178078  5.444967
H    -0.390369  -2.899819  6.338228
H    -1.788735  -3.744444  5.613310
H    -2.025106  -2.736528  7.067257
Cd    1.922605  -0.374799  3.676791
24
Lattice="100 0 0 0 100 0 0 0 100" Properties=species:S:1:pos:R:3
C    -0.242886  -0.855945  0.100455
C    -0.052647  -0.286245  1.467833
O    1.024660  -0.580074  2.077217
H    -1.158432  -0.510547  -0.391620
H    -0.274918  -1.952486  0.185768
H    0.629016  -0.610135  -0.519554
N    -1.037557  0.486012  1.968247
C    -1.280447  1.017214  3.330544
C    -0.434652  2.271311  3.651843
O    0.811121  2.212679  3.937010
H    -1.811823  0.632039  1.325100
H    -2.329169  1.341749  3.300131
C    -1.216333  -0.037729  4.456014
S    -2.245346  -1.467263  4.040672
H    -1.549764  0.428837  5.391685
H    -0.169267  -0.397016  4.657514
H    -2.420508  -1.883233  5.318729
N    -1.057281  3.434735  3.644735
C    -0.439724  4.734659  3.932414
H    -2.055387  3.439439  3.443222
H    -0.800231  5.103978  4.900888
H    -0.727770  5.442957  3.147467
H    0.646298  4.625781  3.959267
Cd    1.846942  0.346256  3.812596
24
Lattice="100 0 0 0 100 0 0 0 100" Properties=species:S:1:pos:R:3
C    0.106652  1.265487  0.058457
C    -0.280279  0.667163  1.369178
O    0.444304  1.013951  2.383851
H    0.158719  2.357992  0.149371
H    -0.576060  0.981708  -0.748936
H    1.121359  0.919143  -0.191798
N    -1.315137  -0.165263  1.408816
C    -1.722037  -1.208037  2.351807
C    -2.322970  -2.312758  1.352040
O    -2.594287  -1.934677  0.216371
H    -1.780853  -0.409327  0.499960
H    -0.850560  -1.643956  2.868271
C    -2.850208  -0.804783  3.326662
S    -2.326352  -0.265656  5.057650
H    -3.486928  -1.669971  3.554974
H    -3.474223  -0.009785  2.904180
H    -3.099488  0.850765  5.180488
N    -2.513833  -3.535732  1.851986
C    -3.070498  -4.637898  1.053034
H    -2.138167  -3.767775  2.766680
H    -3.655711  -5.289674  1.709007
H    -2.265628  -5.216824  0.583087
H    -3.715371  -4.220596  0.275010
Cd    -0.227145  0.852896  4.332791
24
Lattice="100 0 0 0 100 0 0 0 100" Properties=species:S:1:pos:R:3
C    -0.152539  0.075103  -0.181377
C    -0.037746  0.011797  1.307777
O    1.091832  -0.322771  1.790747
H    -1.153556  0.347775  -0.531895
H    0.119304  -0.907473  -0.593219
H    0.583205  0.794077  -0.566898
N    -1.136388  0.296203  2.031870
C    -1.454019  0.165870  3.475923
C    -0.895621  1.334497  4.320622
O    0.354696  1.485387  4.540237
H    -1.940078  0.559481  1.466444
H    -2.549145  0.236217  3.507452
C    -1.115660  -1.211406  4.087257
S    -2.013496  -1.417644  5.648686
H    -0.017101  -1.336742  4.283672
H    -1.381863  -2.001821  3.375675
H    -2.109491  -2.767585  5.580433
N    -1.767178  2.173824  4.845146
C    -1.435996  3.316667  5.703943
H    -2.753151  2.025514  4.637634
H    -2.159132  3.356434  6.525502
H    -1.497670  4.245868  5.122766
H    -0.424624  3.196298  6.098995
Cd    1.781418  0.086428  3.763611
24
Lattice="100 0 0 0 100 0 0 0 100" Properties=species:S:1:pos:R:3
C    -2.110064  0.083427  -0.378836
C    -1.467118  -0.403629  0.876925
O    -0.476494  -1.200633  0.760874
H    -1.355150  0.626342  -0.967093
H    -2.964028  0.744415  -0.195500
H    -2.425141  -0.776428  -0.984751
N    -1.946377  0.032180  2.056427
C    -1.295444  -0.086203  3.375613
C    -1.744820  -1.377783  4.093778
O    -1.144444  -2.489787  3.870462
H    -2.755341  0.648804  2.001623
H    -0.214325  -0.202278  3.197855
C    -1.442365  1.220868  4.180698
S    -0.340126  1.287541  5.627448
H    -2.483752  1.434610  4.466814
H    -1.120247  2.052751  3.539658
H    -1.092740  0.532084  6.463292
N    -2.765640  -1.356185  4.923950
C    -3.289277  -2.538837  5.625638
H    -3.226254  -0.465317  5.094430
H    -3.713830  -3.247766  4.904656
H    -4.068081  -2.209263  6.317500
H    -2.482593  -3.029302  6.182092
Cd    0.205650  -2.600610  2.220444
24
Lattice="100 0 0 0 100 0 0 0 100" Properties=species:S:1:pos:R:3
C    0.134583  -0.175378  -0.129798
C    -0.037807  -0.055220  1.346660
O    0.642558  0.843926  1.947313
H    -0.413223  -1.022423  -0.557051
H    1.201501  -0.251884  -0.374081
H    -0.234330  0.753055  -0.592810
N    -0.904484  -0.879653  1.960108
C    -1.522776  -0.716287  3.285771
C    -0.718215  -1.461042  4.378197
O    0.334140  -0.927782  4.887835
H    -1.360469  -1.551437  1.344815
H    -1.462000  0.352697  3.551608
C    -3.023729  -1.079528  3.217157
S    -3.985497  -0.069081  2.043209
H    -3.467680  -1.003962  4.217847
H    -3.162037  -2.114868  2.866378
H    -4.118202  1.014849  2.846549
N    -1.114854  -2.641555  4.802120
C    -0.437026  -3.446802  5.827602
H    -1.984314  -3.014284  4.426044
H    -0.581775  -4.504628  5.587670
H    -0.871059  -3.235455  6.813554
H    0.628883  -3.206579  5.838898
Cd    1.197810  0.806324  3.999407
24
Lattice="100 0 0 0 100 0 0 0 100" Properties=species:S:1:pos:R:3
C    -0.036912  0.090966  -0.067051
C    0.039758  0.079786  1.422165
O    1.122176  0.495215  1.959090
H    -0.965322  -0.345462  -0.451310
H    0.830733  -0.433034  -0.487457
H    0.027448  1.137284  -0.403755
N    -1.029652  -0.346603  2.116304
C    -1.346788  -0.097016  3.531739
C    -0.865274  -1.261899  4.430236
O    0.374945  -1.364137  4.750543
H    -1.811991  -0.657087  1.542420
H    -0.762349  0.782286  3.853023
C    -2.839982  0.273633  3.681310
S    -3.351045  1.742799  2.730277
H    -3.077896  0.421706  4.742357
H    -3.485421  -0.534903  3.302061
H    -2.857953  2.664363  3.593846
N    -1.728208  -2.144320  4.885433
C    -1.404533  -3.290005  5.746401
H    -2.704954  -2.032122  4.621124
H    -0.449775  -3.114234  6.246911
H    -1.342176  -4.202618  5.139666
H    -2.201870  -3.403312  6.487993
Cd    1.834688  -0.081667  3.877282
24
Lattice="100 0 0 0 100 0 0 0 100" Properties=species:S:1:pos:R:3
C    -1.887834  0.626107  -0.242196
C    -1.397868  -0.183774  0.910138
O    -0.800550  -1.284693  0.654685
H    -1.017320  0.910509  -0.853729
H    -2.417288  1.535257  0.062566
H    -2.532744  0.009313  -0.881362
N    -1.585707  0.289949  2.154705
C    -0.887309  -0.093256  3.399795
C    -1.700498  -1.148429  4.185523
O    -2.020360  -2.266149  3.629636
H    -2.125870  1.152059  2.211064
H    0.056564  -0.588190  3.108316
C    -0.532156  1.225351  4.121384
S    0.422549  0.939456  5.665986
H    -1.446404  1.790208  4.356209
H    0.075621  1.826209  3.433124
H    0.267064  2.199953  6.139329
N    -2.068387  -0.905364  5.420609
C    -2.801975  -1.824740  6.294629
H    -1.696740  -0.043466  5.847285
H    -3.853959  -1.515317  6.350184
H    -2.361965  -1.773513  7.296246
H    -2.741541  -2.842546  5.902665
Cd    -1.041898  -2.999410  1.892861
24
Lattice="100 0 0 0 100 0 0 0 100" Properties=species:S:1:pos:R:3
C    -0.440641  1.347688  -0.265683
C    -0.321305  0.174761  0.648334
O    0.852111  -0.190861  0.990934
H    -0.035801  2.229828  0.253782
H    -1.473855  1.556481  -0.563582
H    0.183203  1.187844  -1.154336
N    -1.449824  -0.417713  1.078101
C    -1.607922  -1.349115  2.209751
C    -1.467993  -2.821902  1.756367
O    -0.305781  -3.341286  1.602118
H    -2.313317  -0.018309  0.713106
H    -0.766642  -1.172263  2.903098
C    -2.895874  -1.030537  2.981021
S    -2.779328  0.676422  3.637142
H    -3.000978  -1.737413  3.814447
H    -3.784668  -1.109217  2.333814
H    -3.954628  0.639926  4.310824
N    -2.542448  -3.547213  1.530315
C    -2.544820  -4.949893  1.093322
H    -3.449011  -3.120326  1.710295
H    -3.391339  -5.100742  0.416054
H    -2.654852  -5.609405  1.963966
H    -1.607695  -5.175956  0.579416
Cd    1.461469  -2.135101  1.619104
24
Lattice="100 0 0 0 100 0 0 0 100" Properties=species:S:1:pos:R:3
C    -0.066326  -0.078166  -0.078723
C    0.059476  -0.110256  1.410413
O    1.199855  -0.418076  1.890824
H    -1.073844  0.172462  -0.426843
H    0.216908  -1.065049  -0.472491
H    0.656124  0.643113  -0.484544
N    -1.035329  0.168346  2.139727
C    -1.335185  0.039946  3.591164
C    -0.804218  1.236527  4.407779
O    0.444025  1.417485  4.625521
H    -1.851127  0.404222  1.579109
H    -2.431310  0.072768  3.633348
C    -0.941802  -1.322182  4.210199
S    -1.897838  -1.779943  5.672393
H    0.146057  -1.393692  4.459645
H    -1.130004  -2.117555  3.477027
H    -1.486471  -0.764806  6.473681
N    -1.690890  2.072789  4.911712
C    -1.380622  3.254979  5.724630
H    -2.673675  1.899195  4.707989
H    -0.373155  3.162446  6.136695
H    -2.114475  3.324729  6.534320
H    -1.443058  4.157670  5.103172
Cd    1.913884  0.076047  3.829254
24
Lattice="100 0 0 0 100 0 0 0 100" Properties=species:S:1:pos:R:3
C    -0.129631  0.227831  -0.149599
C    -0.065158  -0.051507  1.317265
O    0.953082  -0.686668  1.744321
H    -1.065400  0.702477  -0.463475
H    0.002142  -0.716536  -0.695767
H    0.718003  0.871112  -0.425843
N    -1.086013  0.377281  2.082587
C    -1.419634  0.153494  3.506561
C    -0.583408  1.025405  4.468538
O    0.648863  0.784811  4.724685
H    -1.804688  0.878061  1.565601
H    -2.460622  0.492278  3.590116
C    -1.440253  -1.330004  3.952818
S    -2.644227  -2.397814  3.141060
H    -1.712191  -1.358430  5.017618
H    -0.436716  -1.822131  3.884462
H    -2.158650  -2.282132  1.880065
N    -1.198348  2.026877  5.068486
C    -0.591986  2.944898  6.039994
H    -2.178701  2.185863  4.843175
H    0.419949  2.610775  6.276582
H    -1.205326  2.956146  6.948453
H    -0.561560  3.955242  5.613540
Cd    1.677466  -0.806326  3.746760
24
Lattice="100 0 0 0 100 0 0 0 100" Properties=species:S:1:pos:R:3
C    0.822901  0.970741  0.334861
C    0.307930  -0.215262  1.079548
O    0.871150  -1.345562  0.796656
H    0.346166  1.903344  0.653558
H    0.628817  0.815938  -0.737641
H    1.912031  1.038696  0.453320
N    -0.671137  -0.038305  1.959506
C    -1.644936  -0.949582  2.558921
C    -2.927320  0.001459  2.682677
O    -2.725787  1.206988  2.567370
H    -1.082242  0.923237  2.052337
H    -1.882984  -1.782751  1.878621
C    -1.287848  -1.439694  3.981842
S    -0.420227  -3.077879  4.217007
H    -2.184034  -1.560444  4.605113
H    -0.628381  -0.723174  4.489165
H    -1.425660  -3.895148  3.794084
N    -4.119143  -0.559845  2.921507
C    -4.485703  -1.969755  3.009981
H    -4.872213  0.121282  3.021711
H    -3.831968  -2.592117  2.386448
H    -5.502915  -2.092552  2.623234
H    -4.473644  -2.334186  4.047702
Cd    0.771362  -3.001972  2.030148
24
Lattice="100 0 0 0 100 0 0 0 100" Properties=species:S:1:pos:R:3
C    0.160437  -0.412614  0.000590
C    0.187067  -0.647989  1.474211
O    1.069717  -1.499183  1.889577
H    1.162763  -0.130461  -0.346871
H    -0.569877  0.350700  -0.286777
H    -0.094109  -1.360626  -0.497229
N    -0.674346  0.011268  2.237909
C    -1.158604  -0.189820  3.602167
C    -2.641718  0.396317  3.499505
O    -2.899416  1.062957  2.500818
H    -1.380686  0.634608  1.772159
H    -1.227103  -1.263731  3.843310
C    -0.387085  0.609398  4.683421
S    0.719033  -0.439574  5.778303
H    -1.071865  1.062490  5.411820
H    0.215554  1.404215  4.231482
H    1.725305  0.456960  5.987572
N    -3.494573  0.146483  4.500458
C    -3.317275  -0.684173  5.688318
H    -4.406306  0.586181  4.373322
H    -4.284004  -1.124354  5.954096
H    -2.962964  -0.101205  6.550810
H    -2.630964  -1.517934  5.495505
Cd    1.684218  -1.693536  3.854145
24
Lattice="100 0 0 0 100 0 0 0 100" Properties=species:S:1:pos:R:3
C    -0.744167  -1.915784  0.211770
C    -0.880607  -1.335351  1.581108
O    -0.915908  -2.148415  2.558260
H    -0.667078  -1.159399  -0.576590
H    -1.622795  -2.548402  0.016281
H    0.134281  -2.573717  0.183326
N    -0.971986  0.005775  1.687077
C    -1.325748  0.882932  2.827002
C    -0.150225  1.098954  3.803990
O    0.217515  0.207733  4.648135
H    -0.908570  0.492553  0.796449
H    -1.530817  1.851553  2.356559
C    -2.630423  0.504011  3.560365
S    -3.977572  0.284716  2.371555
H    -2.868010  1.295589  4.282583
H    -2.533908  -0.436521  4.169573
H    -4.977491  0.516362  3.256742
N    0.492610  2.252169  3.797051
C    0.270169  3.439709  2.956866
H    1.244439  2.313663  4.487317
H    0.356322  3.195125  1.891713
H    1.052350  4.164515  3.199169
H    -0.701170  3.902082  3.171389
Cd    -0.678173  -1.730789  4.636027
24
Lattice="100 0 0 0 100 0 0 0 100" Properties=species:S:1:pos:R:3
C    1.748998  0.493693  0.557231
C    0.651235  0.158500  1.515211
O    0.714152  -0.982801  2.085019
H    1.776707  -0.280262  -0.223528
H    2.712524  0.446714  1.082779
H    1.632442  1.475249  0.085963
N    -0.322194  1.066078  1.700313
C    -1.659078  0.990766  2.354625
C    -1.583230  1.122827  3.891131
O    -1.216607  0.150140  4.649220
H    -0.183706  1.920095  1.164924
H    -2.174237  1.884747  1.987154
C    -2.525618  -0.205964  1.916209
S    -4.199510  -0.078979  2.630274
H    -2.121081  -1.180920  2.248344
H    -2.567194  -0.253600  0.822305
H    -4.790980  0.452626  1.533404
N    -1.919691  2.257433  4.469506
C    -2.480294  3.473424  3.861658
H    -1.847294  2.245929  5.489350
H    -2.628491  4.203562  4.661953
H    -3.453350  3.262921  3.400193
H    -1.788294  3.907940  3.130875
Cd    -0.196208  -1.553119  3.908884
24
Lattice="100 0 0 0 100 0 0 0 100" Properties=species:S:1:pos:R:3
C    0.132991  -0.996292  0.558574
C    -0.286370  -0.017745  1.604217
O    0.644457  0.468170  2.343579
H    0.828981  -0.496528  -0.131303
H    -0.715517  -1.394117  -0.008327
H    0.687967  -1.818493  1.029454
N    -1.583143  0.293304  1.702150
C    -2.211367  1.392543  2.425706
C    -2.477531  1.057154  3.916208
O    -1.625113  1.468027  4.799780
H    -2.240916  -0.126762  1.015754
H    -1.496745  2.233212  2.478981
C    -3.428390  1.957304  1.603863
S    -4.227507  0.795400  0.443268
H    -3.077819  2.820422  1.030287
H    -4.194115  2.331446  2.292526
H    -3.650189  1.274404  -0.684338
N    -3.530878  0.406764  4.363089
C    -4.681729  -0.162928  3.654377
H    -3.541514  0.305484  5.381433
H    -5.071032  -0.983452  4.265360
H    -4.384662  -0.568837  2.682684
H    -5.475946  0.584760  3.530096
Cd    0.376385  1.572193  4.121613
24
Lattice="100 0 0 0 100 0 0 0 100" Properties=species:S:1:pos:R:3
C    -0.165840  0.852981  0.279773
C    -0.242461  0.248245  1.644837
O    0.749466  0.444650  2.421451
H    -1.038657  0.634631  -0.344439
H    0.738318  0.473673  -0.218033
H    -0.041506  1.940302  0.375401
N    -1.337126  -0.469600  1.953067
C    -1.662113  -1.368950  3.093540
C    -2.123048  -0.584789  4.338798
O    -1.295965  0.043015  5.093031
H    -2.023168  -0.507200  1.202688
H    -2.522909  -1.941241  2.731586
C    -0.579179  -2.418686  3.421463
S    -1.211955  -3.850931  4.328431
H    0.297285  -2.002210  3.971541
H    -0.176406  -2.819582  2.481868
H    -1.517003  -3.203100  5.481292
N    -3.400219  -0.570038  4.667671
C    -4.536522  -1.238645  4.011981
H    -3.612005  -0.019694  5.503116
H    -5.413022  -1.097627  4.650436
H    -4.357158  -2.315584  3.912707
H    -4.748853  -0.787787  3.034897
Cd    0.751046  0.304168  4.538900
24
Lattice="100 0 0 0 100 0 0 0 100" Properties=species:S:1:pos:R:3
C    -0.369190  -0.615696  0.173566
C    -0.284117  -0.004130  1.532585
O    0.879667  0.201607  2.012111
H    -1.399687  -0.786461  -0.156258
H    0.186778  -1.562679  0.165518
H    0.131982  0.052906  -0.541948
N    -1.428381  0.307797  2.169701
C    -1.562559  1.133586  3.380439
C    -1.360972  0.311819  4.683701
O    -0.222239  0.390136  5.286891
H    -2.285230  0.093297  1.663221
H    -0.718658  1.842350  3.382066
C    -2.829231  2.011518  3.330336
S    -3.079571  2.903507  4.899333
H    -3.736918  1.416003  3.174689
H    -2.751749  2.714062  2.492069
H    -2.235248  3.931740  4.640713
N    -2.264088  -0.498738  5.197987
C    -3.655084  -0.749817  4.810381
H    -1.952030  -0.956530  6.057787
H    -3.763149  -0.795966  3.722975
H    -4.323507  0.012873  5.231978
H    -3.941789  -1.723553  5.219331
Cd    1.476970  0.601373  4.026831
24
Lattice="100 0 0 0 100 0 0 0 100" Properties=species:S:1:pos:R:3
C    0.017015  0.018327  -0.011991
C    0.007859  -0.193212  1.467662
O    1.030221  -0.752807  1.981078
H    -0.925786  0.415544  -0.402954
H    0.244117  -0.936913  -0.505089
H    0.836707  0.705672  -0.266243
N    -1.078548  0.212509  2.151752
C    -1.487461  0.031791  3.561170
C    -0.757519  0.984021  4.527882
O    0.471057  0.818090  4.862032
H    -1.792270  0.642503  1.568663
H    -2.545669  0.316322  3.567165
C    -1.456945  -1.428748  4.078350
S    -2.569042  -2.587328  3.258923
H    -1.782093  -1.422796  5.128594
H    -0.429935  -1.871783  4.082536
H    -2.015054  -2.515943  2.023087
N    -1.417863  1.985745  5.078343
C    -2.817337  2.399096  4.886505
H    -0.863534  2.538082  5.736711
H    -3.041838  2.562585  3.826263
H    -2.953655  3.350189  5.408793
H    -3.509803  1.667195  5.320509
Cd    1.651067  -0.741103  4.021132
24
Lattice="100 0 0 0 100 0 0 0 100" Properties=species:S:1:pos:R:3
C    1.196323  0.626725  1.275140
C    0.137096  -0.357997  1.663137
O    0.327863  -1.358011  2.338137
H    1.539723  1.145721  2.181320
H    0.859297  1.367688  0.541679
H    2.060489  0.079798  0.878399
N    -1.171583  -0.102164  1.187997
C    -2.223632  -0.953660  1.690274
C    -2.952231  -1.728030  0.581473
O    -4.005328  -2.440897  0.807380
H    -1.389309  0.829897  0.841188
H    -1.632457  -1.715541  2.257752
C    -3.169827  -0.199544  2.660478
S    -3.598113  -1.230389  4.165218
H    -4.096254  0.153448  2.193385
H    -2.635275  0.655925  3.092792
H    -4.701637  -0.542206  4.577415
N    -2.448078  -1.678259  -0.628580
C    -2.923976  -2.411619  -1.802670
H    -1.635839  -1.064785  -0.729160
H    -2.060660  -2.851511  -2.314083
H    -3.432583  -1.721223  -2.487715
H    -3.617595  -3.196066  -1.492274
Cd    -4.691436  -3.002357  2.731552
24
Lattice="100 0 0 0 100 0 0 0 100" Properties=species:S:1:pos:R:3
C    -0.178700  -0.535432  0.236426
C    -0.186302  0.061404  1.604512
O    0.940447  0.336002  2.133747
H    0.437023  -1.444786  0.240585
H    0.305805  0.173177  -0.451403
H    -1.182467  -0.768155  -0.135267
N    -1.372807  0.290169  2.200380
C    -1.583199  1.080658  3.421850
C    -1.395415  0.231609  4.706291
O    -0.284557  0.322006  5.350365
H    -2.196607  0.038977  1.657573
H    -0.767383  1.819580  3.468124
C    -2.864821  1.935655  3.356033
S    -2.987040  3.058736  4.785216
H    -3.780532  1.343740  3.250922
H    -2.792816  2.586840  2.474509
H    -3.543251  2.178036  5.651870
N    -2.307823  -0.597334  5.176915
C    -3.650515  -0.921573  4.682992
H    -2.020168  -1.073202  6.035399
H    -4.397951  -0.213869  5.064717
H    -3.905456  -1.920274  5.051259
H    -3.676888  -0.950012  3.590137
Cd    1.435423  0.776046  4.172850
24
Lattice="100 0 0 0 100 0 0 0 100" Properties=species:S:1:pos:R:3
C    0.295193  0.957265  0.383293
C    -0.005453  -0.049643  1.442429
O    0.998133  -0.520129  2.090502
H    1.012128  0.531805  -0.331595
H    0.786779  1.823248  0.850508
H    -0.604595  1.292270  -0.143686
N    -1.281413  -0.394198  1.650674
C    -1.849620  -1.117177  2.780580
C    -1.722463  -2.654947  2.645644
O    -0.785768  -3.254339  3.306852
H    -2.016864  0.134975  1.136379
H    -1.243573  -0.895086  3.677282
C    -3.287144  -0.553228  3.128660
S    -4.055054  0.565918  1.915215
H    -3.176085  0.061157  4.029280
H    -3.971950  -1.364777  3.393264
H    -4.767244  -0.353295  1.222837
N    -2.523702  -3.411250  1.924880
C    -3.673967  -3.052611  1.092362
H    -2.300253  -4.408527  1.975926
H    -3.771618  -3.817195  0.314952
H    -3.513845  -2.085812  0.606593
H    -4.598818  -3.040664  1.684016
Cd    0.993194  -2.114759  3.474153
24
Lattice="100 0 0 0 100 0 0 0 100" Properties=species:S:1:pos:R:3
C    -0.280950  0.260329  -0.065342
C    -0.244978  0.146129  1.426070
O    0.772170  0.351180  2.102021
H    -0.163093  1.322032  -0.327946
H    -1.209977  -0.111352  -0.511347
H    0.578867  -0.271333  -0.489590
N    -1.419187  -0.202771  2.066013
C    -1.531706  -0.121973  3.519015
C    -0.930669  -1.382351  4.207928
O    -1.610704  -2.210141  4.937548
H    -2.206105  -0.532777  1.514040
H    -0.880329  0.719006  3.816900
C    -2.995313  0.235836  3.830821
S    -3.495688  0.719152  5.551808
H    -3.696353  -0.572351  3.575958
H    -3.269874  1.116285  3.233728
H    -2.398815  1.449588  5.902191
N    0.338043  -1.585007  3.950313
C    1.164190  -2.681397  4.444816
H    0.761788  -0.882506  3.289148
H    2.117615  -2.269926  4.797004
H    1.372793  -3.377692  3.620731
H    0.653950  -3.215735  5.249052
Cd    -2.762681  -1.505868  6.558672
24
Lattice="100 0 0 0 100 0 0 0 100" Properties=species:S:1:pos:R:3
C    -0.675890  1.118365  0.447093
C    -0.359856  0.738059  1.854969
O    0.751832  1.128089  2.337614
H    -1.617466  0.688714  0.088170
H    0.149145  0.810683  -0.208416
H    -0.737716  2.215393  0.389391
N    -1.266211  0.015908  2.541092
C    -1.267687  -0.236441  3.986493
C    -0.351358  -1.423838  4.384596
O    0.819570  -1.161688  4.846077
H    -2.125714  -0.200990  2.039709
H    -0.790126  0.634715  4.469612
C    -2.696072  -0.284724  4.546930
S    -3.412762  1.396399  4.410375
H    -2.653735  -0.584347  5.603036
H    -3.327669  -1.002219  4.009370
H    -4.578968  1.098237  5.033133
N    -0.703032  -2.691983  4.297150
C    -1.953145  -3.316035  3.848227
H    0.022696  -3.335211  4.622924
H    -1.715099  -4.335201  3.528137
H    -2.375502  -2.782439  2.991759
H    -2.682437  -3.369640  4.666139
Cd    1.816202  0.595195  4.122420
24
Lattice="100 0 0 0 100 0 0 0 100" Properties=species:S:1:pos:R:3
C    0.356498  -1.526130  0.961537
C    -0.222543  -0.397152  1.746736
O    0.571559  0.523245  2.127995
H    1.193346  -1.967621  1.518276
H    0.774251  -1.120856  0.027784
H    -0.378348  -2.301186  0.717858
N    -1.545087  -0.402581  2.000107
C    -2.342225  0.717179  2.508385
C    -2.341557  0.783736  4.057923
O    -1.514843  1.586035  4.634765
H    -2.057307  -1.206348  1.642953
H    -1.824787  1.642375  2.203082
C    -3.721572  0.793516  1.815768
S    -3.611495  1.418796  0.106520
H    -4.344524  1.522658  2.350949
H    -4.256021  -0.163148  1.830499
H    -3.322232  0.237770  -0.490994
N    -3.157893  0.095893  4.831588
C    -4.212471  -0.868495  4.496228
H    -3.033956  0.290893  5.828232
H    -3.919810  -1.495559  3.649027
H    -5.160660  -0.358387  4.286107
H    -4.351997  -1.518791  5.365413
Cd    0.306673  2.041156  3.612266
24
Lattice="100 0 0 0 100 0 0 0 100" Properties=species:S:1:pos:R:3
C    0.522004  1.376182  0.600328
C    0.343410  0.628076  1.878693
O    1.292767  -0.136520  2.287990
H    1.427226  1.995072  0.693146
H    -0.326933  2.019300  0.346516
H    0.708862  0.672875  -0.222526
N    -0.788900  0.815894  2.562657
C    -1.225774  0.462083  3.914075
C    -0.771326  -0.884210  4.464127
O    -0.730820  -1.937285  3.730863
H    -1.459202  1.480372  2.146150
H    -0.872554  1.254993  4.594311
C    -2.798142  0.475037  3.935554
S    -3.545354  1.940817  3.170038
H    -3.142114  0.370824  4.971386
H    -3.181386  -0.378743  3.361141
H    -3.204059  2.831451  4.135994
N    -0.573214  -0.949506  5.771075
C    -0.313789  -2.174273  6.530665
H    -0.624122  -0.082693  6.304912
H    0.750604  -2.234199  6.796753
H    -0.608573  -3.043182  5.937627
H    -0.901247  -2.145402  7.455314
Cd    1.018636  -2.225965  2.541212
24
Lattice="100 0 0 0 100 0 0 0 100" Properties=species:S:1:pos:R:3
C    -3.068117  0.404991  -0.957533
C    -2.071566  1.139370  -0.145785
O    -2.106475  2.366144  0.020908
H    -3.440253  -0.486820  -0.433365
H    -2.565982  0.037731  -1.871154
H    -3.897648  1.059394  -1.239503
N    -0.926382  0.457179  0.436989
C    -1.123762  -0.525405  1.531146
C    -1.168333  0.161123  2.915046
O    -0.660020  1.316833  3.117896
H    -0.392723  -0.111544  -0.294614
H    -2.058780  -1.082669  1.374641
C    0.082794  -1.523635  1.502736
S    0.624895  -1.966635  -0.173753
H    -0.162450  -2.422295  2.078075
H    0.964055  -1.062567  1.969933
H    -0.408166  -2.793565  -0.477127
N    -1.681796  -0.486230  3.946060
C    -2.271182  -1.826480  4.024812
H    -1.609124  0.023004  4.830109
H    -2.628607  -2.165795  3.048379
H    -3.126604  -1.784621  4.707620
H    -1.538755  -2.542615  4.419040
Cd    -0.284181  2.521166  1.375565
24
Lattice="100 0 0 0 100 0 0 0 100" Properties=species:S:1:pos:R:3
C    0.020913  1.444797  0.600813
C    -0.204514  0.742954  1.897628
O    0.698079  0.811570  2.809297
H    0.942894  1.077370  0.130148
H    0.185132  2.511269  0.817371
H    -0.813027  1.347384  -0.101780
N    -1.361265  0.094731  2.070222
C    -2.019405  -0.470304  3.249715
C    -1.133380  -1.228451  4.235746
O    -0.139738  -1.939389  3.846854
H    -2.030587  0.158497  1.290239
H    -2.507542  0.359306  3.789752
C    -3.131554  -1.456915  2.760507
S    -4.290429  -0.631148  1.611974
H    -3.694678  -1.804564  3.635645
H    -2.678189  -2.327633  2.272748
H    -4.236230  -1.567814  0.634700
N    -1.529675  -1.227396  5.498285
C    -0.932343  -2.017871  6.576668
H    -2.328890  -0.645416  5.747284
H    -1.736552  -2.445818  7.185853
H    -0.315354  -1.373828  7.218436
H    -0.329182  -2.822986  6.150541
Cd    1.713519  -0.922345  3.506360
24
Lattice="100 0 0 0 100 0 0 0 100" Properties=species:S:1:pos:R:3
C    0.467022  -0.669700  0.254341
C    0.101863  -0.103642  1.585501
O    1.015702  -0.004292  2.486265
H    1.278393  -0.055009  -0.164107
H    -0.366741  -0.693626  -0.454818
H    0.875571  -1.681996  0.376286
N    -1.155810  0.305348  1.770587
C    -1.813671  1.137678  2.780635
C    -1.491682  0.857369  4.240568
O    -1.171463  -0.320493  4.654030
H    -1.777195  0.218652  0.948955
H    -1.563830  2.186930  2.557919
C    -3.368366  0.960806  2.606337
S    -3.947724  1.030531  0.887366
H    -3.890257  1.710550  3.210195
H    -3.665961  -0.032460  2.968220
H    -3.748560  2.358924  0.692349
N    -1.675135  1.814888  5.137293
C    -2.123783  3.201158  4.975554
H    -1.545481  1.500649  6.101808
H    -1.601959  3.818834  5.714169
H    -3.204241  3.277752  5.156304
H    -1.890356  3.579073  3.975714
Cd    0.812974  -1.022935  4.330430
24
Lattice="100 0 0 0 100 0 0 0 100" Properties=species:S:1:pos:R:3
C    0.680550  1.375500  1.726056
C    0.042694  0.066994  2.051744
O    0.747910  -0.845881  2.618556
H    1.070976  1.803378  2.661971
H    -0.003754  2.093825  1.263113
H    1.547909  1.218396  1.070736
N    -1.253781  -0.090644  1.765930
C    -2.254836  -1.074365  2.189918
C    -1.869981  -2.545740  2.076129
O    -1.002233  -2.956022  1.219104
H    -1.725765  0.740679  1.381056
H    -2.507592  -0.860074  3.241560
C    -3.532689  -0.855662  1.315760
S    -4.109661  0.877984  1.424701
H    -4.330179  -1.514786  1.676183
H    -3.319166  -1.113032  0.271478
H    -4.288150  1.063782  0.094745
N    -2.527301  -3.440630  2.797911
C    -3.605021  -3.275957  3.778561
H    -2.271698  -4.406786  2.580547
H    -3.620571  -2.261262  4.186299
H    -3.435419  -3.982499  4.598427
H    -4.575944  -3.501304  3.317657
Cd    1.076698  -2.702896  1.643860
24
Lattice="100 0 0 0 100 0 0 0 100" Properties=species:S:1:pos:R:3
C    0.200701  0.332414  0.174208
C    -0.077430  0.265128  1.628769
O    0.819581  0.636704  2.461749
H    0.432790  1.362365  -0.130949
H    -0.599748  -0.090202  -0.440038
H    1.121861  -0.247616  -0.005176
N    -1.253208  -0.211792  2.119124
C    -2.597036  0.142829  1.671801
C    -3.093803  1.308215  2.581951
O    -2.324962  1.938887  3.406656
H    -1.196946  -0.553755  3.080978
H    -2.513215  0.548798  0.652739
C    -3.499821  -1.121902  1.643516
S    -5.185228  -0.921917  0.973119
H    -3.649770  -1.509383  2.661255
H    -2.977745  -1.896262  1.068539
H    -4.828299  -0.716128  -0.320381
N    -4.346528  1.672510  2.471689
C    -4.983340  2.772180  3.206607
H    -4.933204  1.077232  1.849994
H    -5.994348  2.900374  2.811827
H    -4.414079  3.697758  3.066710
H    -5.036204  2.536779  4.276688
Cd    -0.253887  1.818821  3.938728
24
Lattice="100 0 0 0 100 0 0 0 100" Properties=species:S:1:pos:R:3
C    0.181349  0.095600  0.098254
C    -0.072082  0.302821  1.544179
O    0.812143  0.879875  2.265611
H    0.382414  1.051296  -0.404948
H    -0.615014  -0.459070  -0.406713
H    1.114688  -0.487966  0.017572
N    -1.212283  -0.135167  2.146103
C    -2.577037  0.062744  1.667725
C    -3.149564  1.314179  2.404769
O    -2.415696  2.133642  3.081258
H    -1.123759  -0.300255  3.151061
H    -2.514495  0.327015  0.599962
C    -3.408806  -1.233883  1.824212
S    -4.956475  -1.167325  0.833794
H    -3.654475  -1.421241  2.876940
H    -2.798250  -2.067477  1.455773
H    -5.725041  -1.866573  1.703665
N    -4.434291  1.544870  2.300846
C    -5.142986  2.692762  2.879740
H    -4.979307  0.827444  1.777710
H    -6.180814  2.654587  2.539537
H    -4.681641  3.628706  2.545118
H    -5.114995  2.646041  3.975121
Cd    -0.323567  2.236002  3.531806
24
Lattice="100 0 0 0 100 0 0 0 100" Properties=species:S:1:pos:R:3
C    0.846983  -0.849974  1.725035
C    0.300138  0.526932  1.815224
O    1.099965  1.518361  1.923185
H    1.471116  -0.963363  0.827230
H    0.075469  -1.624877  1.765823
H    1.526766  -0.986591  2.581932
N    -1.036942  0.765892  1.825465
C    -1.997279  0.220313  0.868834
C    -1.903645  1.069045  -0.435204
O    -1.308820  2.201036  -0.457596
H    -1.291024  1.687984  2.187243
H    -1.707034  -0.815849  0.640461
C    -3.420514  0.248307  1.450863
S    -3.415484  -0.652413  3.039412
H    -4.126643  -0.227900  0.758008
H    -3.754600  1.285492  1.608461
H    -4.732638  -0.462502  3.304259
N    -2.495655  0.597482  -1.516573
C    -2.546978  1.261409  -2.824435
H    -2.995456  -0.286797  -1.438107
H    -1.753575  2.009362  -2.886119
H    -3.520734  1.751085  -2.955339
H    -2.414993  0.506188  -3.606216
Cd    0.453674  3.060034  0.522229
24
Lattice="100 0 0 0 100 0 0 0 100" Properties=species:S:1:pos:R:3
C    -0.851638  1.866877  -0.467521
C    0.093459  1.525156  0.623964
O    1.270849  2.019843  0.620769
H    -1.095966  2.939075  -0.445893
H    -1.759180  1.255210  -0.450741
H    -0.325766  1.701558  -1.421770
N    -0.250497  0.663078  1.618101
C    -1.473495  0.719864  2.408380
C    -1.183124  1.630847  3.645394
O    -0.028864  2.135938  3.876253
H    0.546591  0.255674  2.111628
H    -2.246411  1.217890  1.805605
C    -1.969145  -0.695121  2.792379
S    -2.525330  -1.675447  1.362421
H    -2.852617  -0.625604  3.439907
H    -1.203428  -1.244922  3.357093
H    -1.298144  -2.071197  0.943943
N    -2.172331  1.874376  4.482178
C    -2.065865  2.719138  5.680696
H    -3.072257  1.432454  4.307229
H    -3.076218  2.932895  6.038626
H    -1.556845  3.656227  5.432410
H    -1.503164  2.196139  6.463992
Cd    1.734901  2.593308  2.676492
24
Lattice="100 0 0 0 100 0 0 0 100" Properties=species:S:1:pos:R:3
C    -0.052940  0.272739  -0.068824
C    0.062810  0.031656  1.391865
O    1.220208  0.145578  1.931371
H    -1.033643  0.653164  -0.364214
H    0.169251  -0.655335  -0.621657
H    0.730755  0.987154  -0.355906
N    -0.988579  -0.264243  2.204840
C    -2.058004  -1.268507  2.064994
C    -1.467756  -2.659762  2.454206
O    -0.294684  -2.810705  2.974030
H    -0.811611  -0.012649  3.178525
H    -2.780142  -1.014982  2.857294
C    -2.811883  -1.208829  0.714629
S    -4.364050  -2.171892  0.628094
H    -2.205955  -1.606019  -0.109037
H    -3.049138  -0.160998  0.494580
H    -5.062635  -1.447552  1.539698
N    -2.234565  -3.710220  2.302662
C    -1.877601  -5.086320  2.669668
H    -3.167728  -3.527920  1.878710
H    -2.725511  -5.730864  2.425230
H    -1.669040  -5.147604  3.744261
H    -0.994648  -5.415094  2.109358
Cd    1.425099  -1.575454  3.232075
24
Lattice="100 0 0 0 100 0 0 0 100" Properties=species:S:1:pos:R:3
C    -2.650872  0.844571  -0.871406
C    -1.457471  1.151464  -0.043426
O    -1.110444  2.368554  0.138512
H    -3.559700  1.261679  -0.414548
H    -2.772004  -0.223382  -1.076073
H    -2.527307  1.374116  -1.829930
N    -0.693980  0.170446  0.502328
C    -1.205305  -0.960306  1.277012
C    -1.563621  -0.434386  2.692801
O    -1.083516  0.676421  3.121092
H    0.233767  0.483944  0.796333
H    -2.113127  -1.337064  0.784469
C    -0.148064  -2.073606  1.354862
S    0.316568  -2.543680  -0.347189
H    -0.547495  -2.945524  1.886908
H    0.739621  -1.723421  1.903928
H    1.253294  -3.455501  0.016419
N    -2.334486  -1.143849  3.496170
C    -2.951461  -2.458152  3.288803
H    -2.483543  -0.718756  4.414603
H    -3.964433  -2.432261  3.705219
H    -2.376284  -3.234624  3.809555
H    -3.019218  -2.701070  2.224573
Cd    -0.720006  2.657530  2.265606
24
Lattice="100 0 0 0 100 0 0 0 100" Properties=species:S:1:pos:R:3
C    -1.278341  1.675187  -0.050904
C    -0.154359  1.073656  0.711578
O    1.039116  1.415524  0.397858
H    -2.197207  1.757541  0.534474
H    -1.468907  1.086327  -0.963557
H    -0.959829  2.668505  -0.395215
N    -0.316234  0.206368  1.750066
C    -1.130756  -1.014961  1.852180
C    -0.407214  -2.153235  1.065601
O    0.802909  -2.049390  0.628458
H    0.478474  0.207297  2.391139
H    -1.068177  -1.296436  2.916966
C    -2.623555  -0.821229  1.509094
S    -3.629552  -2.163370  2.270171
H    -2.799600  -0.807380  0.428161
H    -2.958395  0.129005  1.942785
H    -4.599915  -2.174555  1.324128
N    -1.047663  -3.284099  0.902118
C    -0.503861  -4.483273  0.252393
H    -2.010572  -3.318807  1.295502
H    -1.280470  -5.252003  0.259255
H    0.373327  -4.845105  0.801972
H    -0.217451  -4.260934  -0.781928
Cd    2.175814  -0.433348  0.367614
24
Lattice="100 0 0 0 100 0 0 0 100" Properties=species:S:1:pos:R:3
C    -0.128013  -0.040329  -0.129877
C    -0.097054  0.024516  1.352738
O    1.008141  -0.143881  1.969155
H    0.460869  0.780984  -0.563917
H    -1.143613  -0.051588  -0.536668
H    0.387957  -0.966469  -0.429946
N    -1.228501  0.222579  2.081179
C    -2.204397  1.285442  1.859624
C    -1.644380  2.573515  2.528506
O    -0.697110  2.519102  3.395302
H    -1.135947  -0.042682  3.064043
H    -2.296435  1.456121  0.778631
C    -3.584817  0.889190  2.437245
S    -4.413208  -0.434095  1.504488
H    -4.273126  1.740860  2.386618
H    -3.499293  0.613873  3.498217
H    -3.676446  -1.467357  1.982014
N    -2.167106  3.752560  2.245887
C    -3.280492  4.097570  1.356075
H    -1.745878  4.530410  2.759649
H    -3.027212  5.029230  0.838280
H    -4.198881  4.258259  1.936113
H    -3.446901  3.318733  0.606439
Cd    1.126457  1.334132  3.577701
24
Lattice="100 0 0 0 100 0 0 0 100" Properties=species:S:1:pos:R:3
C    0.282866  0.170556  0.102521
C    0.092036  0.150262  1.574402
O    1.114675  0.152795  2.340905
H    0.833475  1.070410  -0.205533
H    -0.651856  0.069934  -0.456090
H    0.936365  -0.680599  -0.151349
N    -1.144908  0.091908  2.136355
C    -2.269795  0.986844  1.827348
C    -1.902214  2.385306  2.382361
O    -1.177195  2.485949  3.445201
H    -1.141801  -0.232601  3.105857
H    -2.410771  1.025949  0.740651
C    -3.529967  0.391999  2.512089
S    -5.097478  1.276622  2.277725
H    -3.378113  0.375702  3.601598
H    -3.639590  -0.646952  2.174316
H    -5.371558  0.792376  1.040488
N    -2.345386  3.497029  1.829245
C    -3.198463  3.720049  0.658246
H    -2.048070  4.344247  2.321381
H    -2.708130  4.459089  0.012813
H    -4.171072  4.110913  0.979117
H    -3.354956  2.795039  0.099758
Cd    0.720895  1.565863  3.957910
24
Lattice="100 0 0 0 100 0 0 0 100" Properties=species:S:1:pos:R:3
C    0.010947  0.382014  0.023591
C    0.098328  -0.003666  1.452729
O    1.249094  0.033253  2.007158
H    -1.016811  0.591623  -0.297085
H    0.487936  -0.381247  -0.609857
H    0.619388  1.291820  -0.102295
N    -0.981099  -0.319835  2.229365
C    -2.064799  -1.291660  2.026449
C    -1.541050  -2.702979  2.462214
O    -0.360572  -2.904683  2.907873
H    -0.816245  -0.125278  3.218305
H    -2.843068  -1.013783  2.755987
C    -2.713053  -1.293296  0.633860
S    -3.471039  0.342382  0.303453
H    -3.515882  -2.040760  0.613316
H    -1.995253  -1.563346  -0.151955
H    -4.154918  -0.052550  -0.799138
N    -2.380065  -3.717879  2.404328
C    -2.057662  -5.089065  2.828454
H    -3.325716  -3.545066  2.071344
H    -2.935559  -5.715055  2.651301
H    -1.806476  -5.104566  3.895568
H    -1.211097  -5.473755  2.248616
Cd    1.395617  -1.692686  3.320650
24
Lattice="100 0 0 0 100 0 0 0 100" Properties=species:S:1:pos:R:3
C    -0.153869  -0.182700  -0.202849
C    -0.173061  0.168000  1.239007
O    0.568375  1.117124  1.665896
H    -0.422283  0.686045  -0.819436
H    -0.776417  -1.048515  -0.445532
H    0.891200  -0.422717  -0.462102
N    -0.930574  -0.521180  2.134331
C    -2.368289  -0.797854  2.010465
C    -3.106310  0.548623  2.203565
O    -2.614270  1.449786  2.985407
H    -0.622187  -0.414457  3.103223
H    -2.572021  -1.205200  1.013111
C    -2.728120  -1.852494  3.092506
S    -4.430031  -2.487656  3.090381
H    -2.489285  -1.468082  4.093593
H    -2.088631  -2.726632  2.908236
H    -4.954303  -1.566299  3.935606
N    -4.261606  0.800189  1.618660
C    -5.079435  -0.005127  0.704997
H    -4.642487  1.722454  1.848443
H    -5.275958  0.589518  -0.195913
H    -6.033857  -0.250584  1.185346
H    -4.577134  -0.935234  0.434052
Cd    -0.615311  2.300125  3.068603
24
Lattice="100 0 0 0 100 0 0 0 100" Properties=species:S:1:pos:R:3
C    -0.197012  -1.883791  -0.166605
C    0.001343  -1.451898  1.241123
O    0.927794  -2.020464  1.919230
H    -0.453008  -1.046541  -0.823742
H    0.723007  -2.373709  -0.507091
H    -0.993181  -2.644348  -0.221196
N    -0.698159  -0.449772  1.843941
C    -2.140231  -0.193162  1.937850
C    -2.713446  -1.106169  3.072724
O    -2.049963  -2.079628  3.569972
H    -0.186626  -0.058366  2.637065
H    -2.228346  0.847446  2.285255
C    -2.949638  -0.317592  0.626739
S    -2.410983  0.788008  -0.714152
H    -4.007698  -0.119196  0.840092
H    -2.907647  -1.333375  0.216026
H    -2.804685  1.952853  -0.140124
N    -3.936162  -0.852764  3.501519
C    -4.653450  -1.599101  4.542403
H    -4.447168  -0.088357  3.063829
H    -5.191733  -0.886140  5.175788
H    -3.940033  -2.168924  5.141363
H    -5.373482  -2.285813  4.078765
Cd    0.059108  -2.565224  3.830620
24
Lattice="100 0 0 0 100 0 0 0 100" Properties=species:S:1:pos:R:3
C    -0.205923  0.882293  0.178056
C    0.025546  -0.002975  1.340969
O    1.233767  -0.198992  1.707822
H    -1.268364  0.968019  -0.093609
H    0.428872  0.600201  -0.670697
H    0.125485  1.889126  0.492613
N    -0.978003  -0.523492  2.115350
C    -2.134805  -1.365463  1.777264
C    -1.734461  -2.845956  2.047886
O    -0.514909  -3.242498  2.052799
H    -0.695859  -0.627724  3.091804
H    -2.934827  -1.102468  2.485728
C    -2.678251  -1.216393  0.345815
S    -3.621341  0.347800  0.188835
H    -3.360412  -2.047948  0.135764
H    -1.867040  -1.269835  -0.393027
H    -4.140912  0.067678  -1.032182
N    -2.677257  -3.744594  2.266684
C    -4.136670  -3.597244  2.274190
H    -2.322675  -4.693121  2.410420
H    -4.537965  -4.227243  3.075469
H    -4.560005  -3.934846  1.318743
H    -4.434806  -2.561964  2.463361
Cd    1.377805  -2.249772  2.407959
24
Lattice="100 0 0 0 100 0 0 0 100" Properties=species:S:1:pos:R:3
C    -0.017808  -0.001800  -0.083545
C    0.051776  -0.029981  1.402394
O    1.191803  0.108691  1.959293
H    -0.934262  0.459149  -0.463259
H    0.055204  -1.030789  -0.475224
H    0.860164  0.535711  -0.462031
N    -1.041285  -0.184335  2.200293
C    -2.123003  -1.175412  2.090131
C    -1.506628  -2.592448  2.319555
O    -0.344053  -2.754048  2.828626
H    -0.884190  0.142005  3.154246
H    -2.756549  -0.989160  2.972076
C    -3.035730  -1.028892  0.855743
S    -3.956287  0.543554  0.809710
H    -3.842347  -1.772543  0.907732
H    -2.506776  -1.201130  -0.088780
H    -2.897110  1.360762  0.587678
N    -2.230202  -3.657933  2.039057
C    -1.805182  -5.041447  2.301820
H    -3.153651  -3.525303  1.636165
H    -2.624229  -5.707994  2.021129
H    -1.576787  -5.168808  3.366169
H    -0.917068  -5.283826  1.706698
Cd    1.355223  -1.516308  3.411104
24
Lattice="100 0 0 0 100 0 0 0 100" Properties=species:S:1:pos:R:3
C    -0.052100  -1.024849  1.000407
C    -1.203602  -1.402776  1.869384
O    -1.571744  -2.625355  2.005633
H    0.848510  -1.539837  1.374046
H    0.158571  0.046885  0.972516
H    -0.233509  -1.374731  -0.023891
N    -1.928187  -0.515956  2.557363
C    -2.015969  0.919009  2.449467
C    -2.525093  1.379596  3.870137
O    -3.276996  0.621853  4.474886
H    -2.638617  -0.900568  3.199577
H    -1.043940  1.354921  2.191671
C    -3.126449  1.406613  1.441208
S    -2.760877  0.994700  -0.277015
H    -3.268134  2.487200  1.547404
H    -4.070740  0.909332  1.702257
H    -2.168677  2.166607  -0.620064
N    -2.123443  2.590694  4.283509
C    -2.471044  3.126017  5.600344
H    -1.444522  3.103356  3.727154
H    -2.545405  4.216353  5.524435
H    -1.703347  2.871649  6.344459
H    -3.427796  2.696861  5.914764
Cd    -0.428458  -4.469151  2.098293
24
Lattice="100 0 0 0 100 0 0 0 100" Properties=species:S:1:pos:R:3
C    -0.737227  0.607700  -0.080667
C    -0.414276  0.556084  1.380580
O    0.290954  1.534199  1.820924
H    -0.919893  1.646422  -0.376532
H    -1.602550  -0.008259  -0.347269
H    0.139328  0.257473  -0.646537
N    -0.811827  -0.440707  2.158675
C    -1.641007  -1.605183  1.842306
C    -2.184626  -2.058545  3.223788
O    -1.570147  -1.739408  4.240805
H    -0.576983  -0.450609  3.164686
H    -2.463244  -1.317820  1.172643
C    -0.785179  -2.731814  1.197590
S    -1.737305  -4.259167  0.891346
H    0.082049  -2.963177  1.826043
H    -0.423063  -2.403447  0.214462
H    -1.279231  -4.965419  1.955064
N    -3.290088  -2.845421  3.219712
C    -3.848441  -3.444881  4.422959
H    -3.818525  -2.937997  2.354316
H    -4.725155  -2.866903  4.756617
H    -3.094210  -3.444822  5.213730
H    -4.179865  -4.467303  4.203460
Cd    1.125989  2.275191  3.667246
