# Supplementary material for: Mapping and classifying molecules from a high-throughput structural database
Source: J Cheminform. 2017 Feb 2;9:6. doi: 10.1186/s13321-017-0192-4 (PMC5289135; doi:10.1186/s13321-017-0192-4)
Supplement: Supplementary file 1 — Additional file 1. Supplementary file contains dissimilarity matrix data for all the oligopeptides available in the database including the one discussed in this paper. [file 13321_2017_192_MOESM1_ESM.tar › SI/plot-dendrogram.py]

#!/usr/bin/env python
# Utility code to plot dendrogram with given linkage matrix file
#usage syntax:  python plot-dendrogram.py <linkage-matrix>.dat 
# output dendrogram will be save in <linkage-matrix>.pdf file
# Copy Left Sandip De  28th Sept 2016

import argparse
try:
  import numpy as np
  import numpy as np
  import scipy.cluster.hierarchy as sc
  from matplotlib import pyplot as plt
except:
  print "Dependency not satisfied ! Check if you have Numpy, Scipy and matplotlib installed in your python path"
  exit()

def main(linkagematrix):
        Z=np.loadtxt(linkagematrix)
        filename=linkagematrix[:-4]+'-dendogram.pdf'
        plotdendro(Z,filename)

def plotdendro(Z,filename):
  plt.figure(figsize=(16, 9))
  plt.title('Hierarchical Clustering Dendrogram')
  plt.xlabel('sample index')
  plt.ylabel('distance')
  d=sc.dendrogram(Z,truncate_mode='none',orientation='top',leaf_font_size=5.,show_contracted=False)
  plt.savefig(filename, dpi=100, facecolor='w', edgecolor='w',
        transparent=True, bbox_inches=None, pad_inches=0.1,
        frameon=None)
      

if __name__ == '__main__':
    parser = argparse.ArgumentParser(description="""Simple utility program to plot deendrogram with input linkage matrix""")

    parser.add_argument("linkage", nargs=1, help="cluster linkage matrix")
    args = parser.parse_args()
    main(args.linkage[0])
