# Supplementary material for: Mapping and classifying molecules from a high-throughput structural database
Source: J Cheminform. 2017 Feb 2;9:6. doi: 10.1186/s13321-017-0192-4 (PMC5289135; doi:10.1186/s13321-017-0192-4)
Supplement: Supplementary file 1 — Additional file 1. Supplementary file contains dissimilarity matrix data for all the oligopeptides available in the database including the one discussed in this paper. [file 13321_2017_192_MOESM1_ESM.tar › SI/val.dipeptide/COLVAR-OOS-Pb-0.15-1-4]

#! FIELDS CV1 CV2 Energy
1.660000000000e-01 1.400000000000e-01	-605776.689221
2.180000000000e-01 -8.000000000000e-02	-605776.666412
2.580000000000e-01 -4.600000000000e-02	-605776.632518
2.580000000000e-01 -4.600000000000e-02	-605776.631617
2.320000000000e-01 -8.400000000000e-02	-605776.617541
1.620000000000e-01 1.640000000000e-01	-605776.615331
1.620000000000e-01 1.660000000000e-01	-605776.608479
1.600000000000e-01 1.800000000000e-01	-605776.60808
-7.000000000000e-02 -1.100000000000e-01	-605776.593199
-1.400000000000e-01 -1.380000000000e-01	-605776.518558
-1.400000000000e-01 -1.360000000000e-01	-605776.518038
1.400000000000e-02 -2.140000000000e-01	-605776.501032
1.400000000000e-02 -2.140000000000e-01	-605776.500587
1.400000000000e-02 -2.140000000000e-01	-605776.500302
1.400000000000e-02 -2.140000000000e-01	-605776.499153
0.000000000000e+00 -2.180000000000e-01	-605776.312903
0.000000000000e+00 -2.260000000000e-01	-605776.280539
1.260000000000e-01 2.080000000000e-01	-605776.176212
1.460000000000e-01 1.920000000000e-01	-605776.148814
-1.400000000000e-01 1.780000000000e-01	-605776.114687
-1.600000000000e-01 -1.440000000000e-01	-605776.067618
-9.200000000000e-02 -2.200000000000e-01	-605776.052349
7.200000000000e-02 1.860000000000e-01	-605776.02603
7.600000000000e-02 1.980000000000e-01	-605776.025839
8.800000000000e-02 2.020000000000e-01	-605775.992592
8.400000000000e-02 1.940000000000e-01	-605775.992456
7.800000000000e-02 1.880000000000e-01	-605775.976006
8.400000000000e-02 1.980000000000e-01	-605775.974263
-1.140000000000e-01 8.800000000000e-02	-605775.972037
-1.480000000000e-01 -9.400000000000e-02	-605775.892432
-1.520000000000e-01 -1.100000000000e-01	-605775.878956
7.200000000000e-02 2.160000000000e-01	-605775.769729
6.800000000000e-02 2.300000000000e-01	-605775.768323
6.000000000000e-02 2.180000000000e-01	-605775.766979
-2.200000000000e-01 -3.400000000000e-02	-605775.635531
-1.860000000000e-01 8.000000000000e-03	-605775.628729
-2.060000000000e-01 2.740000000000e-01	-605775.570565
-2.060000000000e-01 2.740000000000e-01	-605775.569624
-1.820000000000e-01 3.100000000000e-01	-605775.506196
-2.000000000000e-01 2.820000000000e-01	-605775.494247
-2.000000000000e-01 2.720000000000e-01	-605775.486647
-1.840000000000e-01 -2.820000000000e-01	-605775.484939
-1.940000000000e-01 -1.400000000000e-01	-605775.440102
-1.880000000000e-01 3.020000000000e-01	-605775.436099
1.060000000000e-01 3.320000000000e-01	-605775.435849
-1.420000000000e-01 -2.960000000000e-01	-605775.322552
1.300000000000e-01 3.040000000000e-01	-605775.155503
6.000000000000e-02 2.320000000000e-01	-605775.117078
4.200000000000e-02 2.400000000000e-01	-605775.100553
-2.060000000000e-01 2.600000000000e-01	-605775.071542
6.000000000000e-02 2.340000000000e-01	-605775.05406
1.300000000000e-01 1.940000000000e-01	-605774.994282
-6.400000000000e-02 -2.220000000000e-01	-605774.98308
-1.680000000000e-01 1.760000000000e-01	-605774.958619
-1.660000000000e-01 1.760000000000e-01	-605774.931985
-9.400000000000e-02 -2.180000000000e-01	-605774.8268
