# Supplementary material for: Mapping and classifying molecules from a high-throughput structural database
Source: J Cheminform. 2017 Feb 2;9:6. doi: 10.1186/s13321-017-0192-4 (PMC5289135; doi:10.1186/s13321-017-0192-4)
Supplement: Supplementary file 1 — Additional file 1. Supplementary file contains dissimilarity matrix data for all the oligopeptides available in the database including the one discussed in this paper. [file 13321_2017_192_MOESM1_ESM.tar › SI/val.dipeptide/traj.val.dipeptide.Hg.xyz]

29
Lattice="100 0 0 0 100 0 0 0 100" Properties=species:S:1:pos:R:3
C    0.116374  0.310499  -0.294339
C    -0.237856  1.121474  0.910651
O    0.090664  2.361672  0.849392
H    -0.521465  0.638925  -1.130255
H    -0.041955  -0.762280  -0.131935
H    1.156319  0.504051  -0.583112
N    -0.862799  0.521291  1.937374
C    -1.724574  1.112877  2.988821
C    -0.935142  1.327173  4.305506
O    -0.339312  2.448952  4.557321
H    -0.993755  -0.481409  1.808677
H    -2.026459  2.121964  2.652648
C    -3.047332  0.312807  3.137692
C    -3.972888  1.009369  4.146458
C    -3.749783  0.153416  1.780638
H    -2.794777  -0.701157  3.507225
H    -4.293589  1.991834  3.772104
H    -3.525371  1.153152  5.138397
H    -4.878369  0.407488  4.286507
H    -3.989317  1.131546  1.339430
H    -4.697415  -0.378025  1.926811
H    -3.174572  -0.426893  1.047789
N    -0.876252  0.370735  5.202543
C    -0.162377  0.445857  6.483685
H    -1.457792  -0.451286  5.040038
H    0.700129  1.110898  6.385973
H    0.162231  -0.563097  6.755776
H    -0.833408  0.833790  7.261949
Hg    0.089838  3.468377  2.702236
29
Lattice="100 0 0 0 100 0 0 0 100" Properties=species:S:1:pos:R:3
C    -0.977328  2.004936  1.272527
C    -0.732196  0.592205  1.699321
O    0.463623  0.168987  1.493219
H    -2.021567  2.312184  1.395348
H    -0.695248  2.103661  0.213799
H    -0.315172  2.674092  1.839290
N    -1.741325  -0.096038  2.258613
C    -2.041847  -1.559005  2.407246
C    -1.564602  -2.148937  3.756227
O    -0.335645  -2.453768  4.016537
H    -2.572001  0.479112  2.381245
H    -3.140425  -1.573259  2.449442
C    -1.676887  -2.460416  1.193380
C    -2.237286  -3.868915  1.429778
C    -2.166364  -1.855903  -0.127113
H    -0.567906  -2.566123  1.105920
H    -1.973295  -4.518324  0.587217
H    -3.335294  -3.847567  1.491074
H    -1.847503  -4.344298  2.339747
H    -1.945016  -2.548076  -0.947880
H    -1.689325  -0.900044  -0.375055
H    -3.255637  -1.706530  -0.107998
N    -2.469529  -2.414389  4.673300
C    -2.189320  -3.025558  5.980151
H    -3.445864  -2.244333  4.439229
H    -2.156507  -4.118818  5.883131
H    -2.991427  -2.745245  6.668677
H    -1.227098  -2.665783  6.356599
Hg    1.009449  -1.597380  2.577375
29
Lattice="100 0 0 0 100 0 0 0 100" Properties=species:S:1:pos:R:3
C    1.111202  0.624593  0.670296
C    -0.027290  0.231435  1.557681
O    -1.071926  -0.186847  0.936937
H    1.953176  1.055585  1.222779
H    0.746250  1.359777  -0.062023
H    1.442293  -0.253199  0.097854
N    0.130256  0.328033  2.888230
C    -0.824104  0.452995  4.039917
C    -1.182935  -0.906229  4.687629
O    -2.025790  -1.746110  4.182681
H    1.072880  0.618026  3.139677
H    -0.224195  0.989399  4.789079
C    -2.068836  1.355301  3.804191
C    -2.812679  1.538805  5.133381
C    -1.684624  2.694201  3.165199
H    -2.782841  0.858629  3.102408
H    -3.702399  2.159470  4.976864
H    -2.179373  2.058997  5.866984
H    -3.151452  0.592481  5.575739
H    -2.578110  3.322622  3.073055
H    -1.257083  2.593563  2.160328
H    -0.965575  3.235918  3.796617
N    -0.645379  -1.201070  5.851505
C    -0.921953  -2.421528  6.622055
H    -0.040718  -0.505313  6.284268
H    -1.822462  -2.281679  7.234614
H    -0.065607  -2.616989  7.273689
H    -1.074872  -3.262051  5.938718
Hg    -2.476856  -1.274817  2.135653
29
Lattice="100 0 0 0 100 0 0 0 100" Properties=species:S:1:pos:R:3
C    -0.419925  1.014026  -0.444537
C    -0.512138  1.586808  0.932357
O    -0.056040  2.782719  1.058180
H    -1.075936  1.600623  -1.107104
H    -0.731516  -0.036199  -0.480101
H    0.602849  1.124313  -0.825857
N    -1.044835  0.840577  1.914775
C    -1.738060  1.248065  3.161754
C    -0.842633  1.122206  4.423852
O    0.017629  2.042824  4.736337
H    -1.291050  -0.106406  1.624272
H    -1.958251  2.328926  3.089420
C    -3.130082  0.546188  3.234206
C    -4.115565  1.260061  2.297967
C    -3.102394  -0.966134  2.946082
H    -3.479496  0.711175  4.266710
H    -5.105822  0.795895  2.376559
H    -3.808564  1.184695  1.244798
H    -4.231685  2.321506  2.554137
H    -4.069049  -1.400907  3.227707
H    -2.330150  -1.542081  3.478846
H    -2.988949  -1.183141  1.872182
N    -0.979706  0.111366  5.246814
C    -0.219789  -0.078653  6.490843
H    -1.711389  -0.564742  5.032662
H    -0.214120  -1.146193  6.728224
H    -0.699643  0.474966  7.308735
H    0.803726  0.284088  6.358608
Hg    0.363980  3.357139  3.080368
29
Lattice="100 0 0 0 100 0 0 0 100" Properties=species:S:1:pos:R:3
C    -0.531919  0.791697  -0.605876
C    -0.528172  1.439877  0.740332
O    -0.045622  2.631620  0.771409
H    0.467753  0.857369  -1.053158
H    -1.214959  1.357124  -1.259425
H    -0.866116  -0.251340  -0.564798
N    -1.010089  0.758530  1.793534
C    -1.616518  1.246536  3.056614
C    -0.645509  1.171844  4.265804
O    0.247159  2.091287  4.473244
H    -1.289440  -0.197754  1.571564
H    -1.823285  2.325995  2.938359
C    -3.012387  0.577048  3.253864
C    -4.043081  1.257927  2.342017
C    -3.027201  -0.949023  3.049245
H    -3.293601  0.804897  4.295201
H    -3.803891  1.119519  1.277720
H    -4.125986  2.333775  2.545607
H    -5.033744  0.817973  2.507126
H    -2.232321  -1.510004  3.564389
H    -2.985023  -1.226506  1.984140
H    -3.981081  -1.348829  3.413964
N    -0.746215  0.209908  5.150349
C    0.087558  0.074011  6.353475
H    -1.500528  -0.462649  5.019978
H    -0.326439  0.687018  7.164936
H    1.108196  0.401983  6.135642
H    0.085188  -0.977443  6.653974
Hg    0.510275  3.306611  2.728773
29
Lattice="100 0 0 0 100 0 0 0 100" Properties=species:S:1:pos:R:3
C    0.581994  2.405152  1.283460
C    0.057255  1.018491  1.479394
O    0.709492  0.306509  2.327101
H    0.418243  2.971871  2.213511
H    0.079105  2.925737  0.460073
H    1.664428  2.371955  1.109871
N    -1.026023  0.630351  0.787380
C    -1.998105  -0.449231  1.078705
C    -1.677307  -1.758643  0.313713
O    -0.967003  -2.694693  0.862749
H    -1.372884  1.329310  0.130576
H    -1.891869  -0.715539  2.145116
C    -3.454885  0.100289  0.967939
C    -3.870917  0.664675  -0.401263
C    -4.456032  -0.938648  1.489097
H    -3.447794  0.943135  1.679190
H    -4.206449  -0.109267  -1.109586
H    -3.115503  1.289393  -0.903009
H    -4.746716  1.310595  -0.260877
H    -4.210147  -1.280343  2.503541
H    -4.526712  -1.819172  0.835193
H    -5.456334  -0.491596  1.533240
N    -2.152830  -1.963099  -0.891705
C    -1.928050  -3.165784  -1.702473
H    -2.803098  -1.263224  -1.251591
H    -2.712950  -3.906441  -1.497740
H    -0.953627  -3.598444  -1.458616
H    -1.966578  -2.880241  -2.758089
Hg    0.344301  -1.818100  2.333096
29
Lattice="100 0 0 0 100 0 0 0 100" Properties=species:S:1:pos:R:3
C    0.499070  -0.082926  0.227742
C    0.500903  -0.037695  1.723058
O    1.518643  -0.593488  2.276135
H    -0.399150  0.364882  -0.211259
H    0.566713  -1.134537  -0.088874
H    1.398767  0.420292  -0.151776
N    -0.521908  0.568789  2.349118
C    -1.106516  0.460938  3.725875
C    -0.544974  1.510375  4.711703
O    0.619765  1.412473  5.270294
H    -1.172734  0.989797  1.689834
H    -2.155852  0.734411  3.560751
C    -1.162348  -0.965489  4.345328
C    -1.979120  -0.912435  5.643393
C    -1.721498  -1.988633  3.351198
H    -0.138294  -1.313531  4.623562
H    -2.009446  -1.907112  6.102863
H    -3.019157  -0.619754  5.437919
H    -1.563109  -0.224203  6.391322
H    -1.804695  -2.964745  3.843438
H    -1.090411  -2.128371  2.465236
H    -2.729459  -1.701423  3.018698
N    -1.281125  2.538097  5.080796
C    -2.665578  2.877981  4.715512
H    -0.834513  3.148405  5.770421
H    -2.843091  3.910110  5.031670
H    -3.377708  2.224965  5.235316
H    -2.814814  2.826477  3.631826
Hg    1.851811  -0.066228  4.326524
29
Lattice="100 0 0 0 100 0 0 0 100" Properties=species:S:1:pos:R:3
C    -3.171675  1.767728  1.132992
C    -2.273003  1.126330  2.142532
O    -1.400318  1.913620  2.661442
H    -3.842595  1.053253  0.643808
H    -2.548310  2.257384  0.370462
H    -3.754144  2.561466  1.621483
N    -2.451599  -0.174563  2.427682
C    -1.568105  -1.242421  3.000298
C    -1.720040  -1.404712  4.529775
O    -1.185178  -0.596407  5.389179
H    -3.249867  -0.564557  1.931502
H    -1.982530  -2.156621  2.558047
C    -0.078857  -1.225006  2.549358
C    0.608566  -2.500945  3.053757
C    0.047190  -1.061222  1.031121
H    0.461739  -0.364013  3.011804
H    0.155478  -3.393758  2.598652
H    0.575755  -2.609965  4.146093
H    1.665274  -2.492183  2.762699
H    -0.334128  -0.101831  0.661104
H    -0.478449  -1.870979  0.504807
H    1.104488  -1.117865  0.746662
N    -2.363152  -2.439957  5.028926
C    -2.986935  -3.578409  4.336027
H    -2.368146  -2.477792  6.051702
H    -2.224594  -4.277902  3.970890
H    -3.626645  -3.241379  3.513619
H    -3.618135  -4.097733  5.063097
Hg    -0.502087  1.221442  4.480479
29
Lattice="100 0 0 0 100 0 0 0 100" Properties=species:S:1:pos:R:3
C    -0.495681  1.678932  -1.407701
C    -0.704182  1.183924  -0.010708
O    -0.258238  0.001158  0.215087
H    -0.835556  0.903849  -2.109079
H    0.582082  1.809817  -1.582990
H    -1.026845  2.613751  -1.615650
N    -1.303067  1.999896  0.872376
C    -2.065108  1.830310  2.159918
C    -1.211075  1.906188  3.439466
O    -0.225118  1.122601  3.731848
H    -1.490773  2.911441  0.460839
H    -2.659344  2.753599  2.162227
C    -3.163528  0.706659  2.200151
C    -4.020880  0.759358  0.930736
C    -2.743635  -0.732596  2.533065
H    -3.793595  1.037200  3.044153
H    -3.484614  0.377924  0.050924
H    -4.374690  1.775054  0.708594
H    -4.909215  0.129745  1.062613
H    -3.642104  -1.353213  2.673982
H    -2.203875  -0.828363  3.491003
H    -2.218380  -1.234240  1.698175
N    -1.554575  2.806447  4.339310
C    -0.925893  2.956881  5.658871
H    -2.281885  3.475358  4.094771
H    -0.632666  1.975022  6.042032
H    -1.650555  3.422406  6.332845
H    -0.036992  3.596192  5.579890
Hg    0.110987  -0.422301  2.283251
29
Lattice="100 0 0 0 100 0 0 0 100" Properties=species:S:1:pos:R:3
C    0.702856  -0.305220  0.134391
C    0.541663  -0.074285  1.606479
O    1.640519  -0.125513  2.269494
H    -0.247739  -0.282887  -0.409454
H    1.178998  -1.285420  -0.013933
H    1.388655  0.448288  -0.275932
N    -0.693519  0.173399  2.072817
C    -1.422028  0.153146  3.395221
C    -1.204747  1.371190  4.319674
O    -0.150965  1.589224  5.039970
H    -1.362051  0.219160  1.306929
H    -2.458331  0.265251  3.051103
C    -1.441745  -1.224378  4.138867
C    -0.122042  -1.775416  4.695003
C    -2.516819  -1.175621  5.236004
H    -1.780335  -1.927453  3.360536
H    -0.298043  -2.769774  5.131742
H    0.261011  -1.186348  5.552145
H    0.649233  -1.943559  3.928405
H    -2.658625  -2.178350  5.656205
H    -3.492226  -0.851607  4.848294
H    -2.232406  -0.515608  6.068134
N    -2.218026  2.200346  4.473019
C    -2.228481  3.356892  5.376722
H    -3.087049  1.987049  3.987625
H    -2.552820  3.046736  6.379140
H    -2.931058  4.095753  4.980307
H    -1.223606  3.784428  5.439036
Hg    1.570410  0.580621  4.277962
29
Lattice="100 0 0 0 100 0 0 0 100" Properties=species:S:1:pos:R:3
C    1.229573  0.786708  1.700965
C    0.907196  -0.407414  2.543161
O    1.773309  -0.684514  3.446798
H    0.559069  0.875072  0.837637
H    2.272655  0.736393  1.366807
H    1.128090  1.688374  2.324808
N    -0.234301  -1.075195  2.307901
C    -0.952454  -2.005687  3.198026
C    -0.518146  -3.478769  2.982627
O    0.256438  -4.041465  3.858774
H    -0.790081  -0.693919  1.543493
H    -0.639240  -1.781776  4.234653
C    -2.483133  -1.734411  3.203546
C    -3.197131  -2.772530  4.079281
C    -2.756461  -0.308378  3.703500
H    -2.853465  -1.817827  2.169086
H    -2.863020  -2.714243  5.125086
H    -3.062378  -3.807409  3.737132
H    -4.274910  -2.571958  4.075516
H    -3.837170  -0.123259  3.694369
H    -2.296690  0.470953  3.081529
H    -2.411011  -0.174544  4.738827
N    -0.901772  -4.235501  1.974470
C    -1.869220  -3.980730  0.902736
H    -0.512515  -5.182229  2.004705
H    -1.622767  -4.652567  0.074171
H    -1.802511  -2.949535  0.546890
H    -2.891208  -4.199449  1.239516
Hg    1.660255  -2.542189  4.574990
29
Lattice="100 0 0 0 100 0 0 0 100" Properties=species:S:1:pos:R:3
C    1.116968  1.348223  0.266862
C    0.143448  0.795574  1.259797
O    -0.040376  1.519967  2.301441
H    1.376205  0.615873  -0.507254
H    2.021857  1.690750  0.782602
H    0.660130  2.227565  -0.213425
N    -0.457698  -0.375598  0.992625
C    -1.691542  -0.928117  1.581198
C    -1.405180  -1.820479  2.816836
O    -1.653133  -1.353372  4.002064
H    -0.176003  -0.796065  0.108058
H    -2.272585  -0.080790  1.990138
C    -2.627167  -1.534099  0.497716
C    -3.858934  -2.164250  1.161013
C    -3.035998  -0.444670  -0.504357
H    -2.069440  -2.314529  -0.044553
H    -3.617853  -2.976854  1.859414
H    -4.510659  -2.589004  0.388544
H    -4.451092  -1.413900  1.704188
H    -3.604479  0.357972  -0.012673
H    -3.687586  -0.883574  -1.269275
H    -2.186440  0.006720  -1.033595
N    -0.946523  -3.054496  2.762525
C    -0.699825  -3.932531  1.614607
H    -0.823434  -3.484157  3.683925
H    0.025099  -4.688982  1.932253
H    -0.276932  -3.375662  0.774664
H    -1.623437  -4.439707  1.305682
Hg    -1.170388  0.767193  4.001979
29
Lattice="100 0 0 0 100 0 0 0 100" Properties=species:S:1:pos:R:3
C    -2.461024  -0.607470  0.505554
C    -1.490232  -0.027595  1.486568
O    -0.404826  -0.696336  1.632248
H    -3.441539  -0.120436  0.532622
H    -2.580514  -1.678626  0.720617
H    -2.032014  -0.536244  -0.504659
N    -1.816855  1.121354  2.101463
C    -1.418558  1.819773  3.370519
C    -0.254176  2.809687  3.238022
O    0.903675  2.534620  2.728694
H    -2.702428  1.482830  1.754649
H    -2.303880  2.442813  3.544884
C    -1.332888  0.949275  4.677123
C    -2.563801  0.043899  4.793292
C    -0.036593  0.177212  4.961517
H    -1.404857  1.715392  5.468709
H    -2.601757  -0.396264  5.797172
H    -2.534798  -0.789697  4.078318
H    -3.501570  0.595895  4.645277
H    -0.071851  -0.239904  5.979704
H    0.866211  0.813221  4.968054
H    0.081138  -0.716826  4.321579
N    -0.398347  4.033911  3.710839
C    -1.603918  4.695329  4.235395
H    0.449621  4.603647  3.659681
H    -1.338953  5.732404  4.458938
H    -1.943386  4.220158  5.163646
H    -2.407105  4.703084  3.488457
Hg    1.256765  0.446531  2.374620
29
Lattice="100 0 0 0 100 0 0 0 100" Properties=species:S:1:pos:R:3
C    -3.077252  2.548986  2.690116
C    -2.139149  1.436408  3.049505
O    -0.957606  1.826839  3.364021
H    -4.050456  2.191835  2.336107
H    -2.610255  3.162585  1.906886
H    -3.213156  3.198935  3.565894
N    -2.618132  0.181080  3.027085
C    -2.080693  -1.227109  3.007279
C    -1.582939  -1.787027  4.354111
O    -0.434054  -1.508395  4.890667
H    -3.607838  0.182065  2.790926
H    -2.999381  -1.789465  2.808720
C    -1.172245  -1.597450  1.786544
C    0.194109  -0.913374  1.649841
C    -1.026722  -3.126562  1.729045
H    -1.775766  -1.280357  0.920474
H    0.137085  0.183275  1.577507
H    0.666186  -1.227504  0.706966
H    0.918557  -1.246238  2.419628
H    -0.423144  -3.519719  2.559794
H    -0.517726  -3.412924  0.801098
H    -2.000066  -3.634903  1.727409
N    -2.290005  -2.704167  4.986961
C    -3.543703  -3.373760  4.614787
H    -1.838195  -3.051498  5.837947
H    -3.979053  -3.787977  5.529482
H    -3.351395  -4.195313  3.913054
H    -4.261299  -2.666197  4.187586
Hg    0.328296  0.385931  4.269555
29
Lattice="100 0 0 0 100 0 0 0 100" Properties=species:S:1:pos:R:3
C    -0.060514  -1.789823  -0.368342
C    -0.277944  -0.637514  0.565419
O    0.628497  -0.512961  1.465565
H    -0.894854  -1.943672  -1.061307
H    0.088559  -2.701359  0.227261
H    0.867980  -1.622031  -0.932212
N    -1.355241  0.139473  0.361681
C    -2.159617  1.166567  1.117133
C    -1.557522  2.583228  1.195052
O    -0.607326  2.938548  2.005212
H    -1.866915  -0.170387  -0.461406
H    -3.019478  1.279217  0.448088
C    -2.815762  0.676666  2.452148
C    -1.904751  0.312926  3.631725
C    -3.881175  1.698827  2.879629
H    -3.333575  -0.248656  2.151267
H    -2.516894  -0.079471  4.457461
H    -1.410376  1.197672  4.079532
H    -1.191752  -0.495733  3.409941
H    -3.438710  2.651485  3.204753
H    -4.449233  1.303898  3.730223
H    -4.605766  1.899970  2.079441
N    -2.088748  3.563648  0.489229
C    -3.254682  3.578050  -0.404683
H    -1.652337  4.473713  0.663110
H    -4.184924  3.659958  0.171723
H    -3.277392  2.689223  -1.043187
H    -3.163009  4.457131  -1.050067
Hg    0.640461  1.305405  2.580612
29
Lattice="100 0 0 0 100 0 0 0 100" Properties=species:S:1:pos:R:3
C    1.216594  0.785314  2.105955
C    0.980689  -0.602578  2.615289
O    1.975657  -1.134167  3.222337
H    0.405354  1.125563  1.451176
H    2.174365  0.827491  1.573618
H    1.290584  1.465394  2.968450
N    -0.220794  -1.166623  2.410693
C    -0.812378  -2.320175  3.099564
C    -0.455130  -3.670016  2.428953
O    0.398925  -4.456982  3.004762
H    -0.895466  -0.565162  1.936944
H    -0.328401  -2.384094  4.090444
C    -2.351843  -2.145978  3.425055
C    -2.553525  -2.309738  4.938551
C    -2.957450  -0.834771  2.914556
H    -2.879599  -2.975526  2.933065
H    -2.064166  -1.498083  5.496513
H    -2.166684  -3.272047  5.301464
H    -3.621931  -2.279059  5.183013
H    -2.898826  -0.702567  1.821484
H    -2.526829  0.047798  3.409165
H    -4.029055  -0.830535  3.149361
N    -1.000761  -4.110343  1.313071
C    -2.073826  -3.545271  0.493395
H    -0.657900  -5.030546  1.021794
H    -1.843885  -3.771074  -0.554396
H    -2.139889  -2.462556  0.614910
H    -3.036516  -4.010112  0.746657
Hg    1.953689  -3.210559  3.896157
29
Lattice="100 0 0 0 100 0 0 0 100" Properties=species:S:1:pos:R:3
C    0.546554  1.588024  0.584035
C    -0.193858  0.803573  1.621817
O    -0.236559  1.345969  2.782373
H    -0.004796  2.520790  0.391096
H    0.651216  1.032844  -0.355617
H    1.534704  1.868761  0.969162
N    -0.743913  -0.369759  1.269898
C    -1.795538  -1.132238  1.955385
C    -1.238645  -2.138566  2.995539
O    -1.339085  -1.859788  4.258674
H    -0.620840  -0.615885  0.287145
H    -2.361618  -0.414240  2.574534
C    -2.876074  -1.730128  0.965505
C    -4.233788  -1.077572  1.266274
C    -2.517667  -1.602476  -0.519046
H    -2.965432  -2.799778  1.205607
H    -4.536014  -1.226008  2.312030
H    -5.014379  -1.522953  0.638091
H    -4.215166  0.001006  1.051963
H    -1.561470  -2.070574  -0.803068
H    -2.522281  -0.557101  -0.860826
H    -3.282920  -2.121387  -1.109387
N    -0.703870  -3.305178  2.697594
C    -0.560930  -3.984937  1.409083
H    -0.409167  -3.842847  3.518024
H    0.353256  -4.587350  1.453557
H    -0.470881  -3.267606  0.591241
H    -1.412305  -4.655254  1.228586
Hg    -1.047534  0.284656  4.501732
29
Lattice="100 0 0 0 100 0 0 0 100" Properties=species:S:1:pos:R:3
C    1.129659  0.453037  1.171080
C    0.908681  -0.674478  2.130568
O    1.919789  -0.974613  2.858144
H    0.313836  0.537284  0.442968
H    2.086323  0.318579  0.652687
H    1.195242  1.390368  1.744870
N    -0.297120  -1.264640  2.166108
C    -0.852321  -2.126643  3.214964
C    -0.490078  -3.628654  3.033003
O    0.346261  -4.157371  3.875384
H    -0.985817  -0.873796  1.522894
H    -0.325430  -1.876766  4.152729
C    -2.333592  -1.752318  3.574946
C    -3.313167  -1.493915  2.425170
C    -2.886077  -2.759994  4.590339
H    -2.201481  -0.789261  4.096300
H    -4.171417  -0.945125  2.833627
H    -3.711263  -2.410457  1.979965
H    -2.924139  -0.851834  1.618448
H    -2.220415  -2.899920  5.453335
H    -3.076004  -3.742995  4.136186
H    -3.844511  -2.397836  4.980540
N    -0.966664  -4.443530  2.115151
C    -1.976272  -4.252855  1.075838
H    -0.586636  -5.392502  2.187008
H    -2.950411  -4.628535  1.415428
H    -1.663607  -4.837458  0.202749
H    -2.058763  -3.201995  0.795632
Hg    1.933397  -2.694778  4.208940
29
Lattice="100 0 0 0 100 0 0 0 100" Properties=species:S:1:pos:R:3
C    0.793319  0.978591  3.002539
C    0.122403  0.095619  4.037783
O    0.835880  -0.593462  4.798026
H    0.786680  0.426011  2.049288
H    1.832934  1.146247  3.297348
H    0.270744  1.932622  2.876716
N    -1.228300  0.075885  4.164416
C    -2.221310  0.430720  3.192431
C    -2.764486  1.824722  3.488801
O    -2.555671  2.341513  4.674411
H    -1.965330  1.736124  5.179376
H    -1.799041  0.408782  2.175489
C    -3.421201  -0.634376  3.178374
C    -2.928670  -1.990347  2.683981
C    -4.196736  -0.713863  4.487352
H    -4.102401  -0.227530  2.413967
H    -2.400672  -1.927030  1.723879
H    -3.782103  -2.668780  2.556603
H    -2.254640  -2.489904  3.403472
H    -4.591514  0.250995  4.830997
H    -3.606930  -1.149691  5.320905
H    -5.046645  -1.398725  4.367296
N    -3.452014  2.552448  2.651699
C    -3.829210  2.258729  1.264481
H    -3.764505  3.456365  3.020282
H    -3.627735  3.149094  0.658218
H    -4.901160  2.029411  1.212577
H    -3.249747  1.421616  0.866499
Hg    -1.094942  -1.593782  5.747793
29
Lattice="100 0 0 0 100 0 0 0 100" Properties=species:S:1:pos:R:3
C    0.961642  0.141676  3.134447
C    0.046251  -0.599555  4.090496
O    0.552120  -1.349305  4.952878
H    0.997446  -0.440744  2.199781
H    1.968650  0.175234  3.559412
H    0.600022  1.153254  2.922127
N    -1.298729  -0.428729  4.037875
C    -2.099186  0.020231  2.935819
C    -2.471040  1.487041  3.126810
O    -2.342770  2.017627  4.317767
H    -1.914231  1.356889  4.909230
H    -1.558597  -0.101620  1.984060
C    -3.427275  -0.867815  2.788281
C    -3.074995  -2.298463  2.394871
C    -4.366471  -0.784035  3.985022
H    -3.940250  -0.402710  1.931313
H    -2.577739  -2.856863  3.208857
H    -2.424559  -2.349273  1.512309
H    -3.993497  -2.856153  2.170808
H    -4.660167  0.239801  4.250356
H    -3.955720  -1.261494  4.899238
H    -5.283114  -1.349174  3.770160
N    -2.935727  2.268386  2.190594
C    -3.172331  1.973655  0.772774
H    -3.160265  3.221065  2.494791
H    -4.250697  1.891624  0.586342
H    -2.671208  1.049695  0.472607
H    -2.772252  2.802942  0.178571
Hg    -1.606310  -2.036186  5.660405
29
Lattice="100 0 0 0 100 0 0 0 100" Properties=species:S:1:pos:R:3
C    -0.052348  -0.205896  -0.013898
C    -0.024995  -0.024678  1.471936
O    1.038269  0.514897  1.937600
H    -0.191660  0.780713  -0.482134
H    -0.866865  -0.869479  -0.329245
H    0.910288  -0.600269  -0.359520
N    -1.086679  -0.422062  2.191999
C    -1.390749  -0.058640  3.576535
C    -0.679101  -0.951482  4.626053
O    0.191735  -0.378237  5.401236
H    -1.861362  -0.804286  1.650158
H    -0.924151  0.927182  3.753427
C    -2.904088  0.270824  3.812435
C    -3.206072  1.616477  3.128885
C    -3.921695  -0.796020  3.397135
H    -2.980666  0.420455  4.901986
H    -4.221448  1.937943  3.387733
H    -3.162098  1.542464  2.032747
H    -2.521259  2.412633  3.452443
H    -4.926508  -0.364901  3.484793
H    -3.908336  -1.684769  4.033180
H    -3.829597  -1.108473  2.344178
N    -0.880221  -2.237014  4.835578
C    -1.774873  -3.207690  4.207875
H    -0.301567  -2.610037  5.595090
H    -1.192923  -4.120812  4.028639
H    -2.165811  -2.834310  3.261674
H    -2.603256  -3.454000  4.884749
Hg    1.425454  0.872794  4.078567
29
Lattice="100 0 0 0 100 0 0 0 100" Properties=species:S:1:pos:R:3
C    -0.392199  2.507515  0.982480
C    -0.224000  1.317844  1.856938
O    0.437915  1.309565  2.884809
H    -1.428265  2.617289  0.635083
H    0.226272  2.352953  0.079202
H    -0.046962  3.409123  1.496603
N    -0.832627  0.034413  1.448945
C    -2.302394  -0.131464  1.485980
C    -2.798309  -0.728911  2.842839
O    -2.076172  -1.388619  3.655361
H    -0.500463  -0.237335  0.510986
H    -2.770363  0.865455  1.417401
C    -2.777335  -1.006507  0.282315
C    -2.438282  -0.321361  -1.047358
C    -2.251932  -2.445661  0.353452
H    -3.875128  -1.037962  0.365839
H    -2.896454  -0.879929  -1.872601
H    -1.356619  -0.312183  -1.267068
H    -2.812406  0.709949  -1.099742
H    -2.665639  -3.026360  -0.479583
H    -2.539164  -2.961309  1.279350
H    -1.157044  -2.501419  0.250542
N    -4.083618  -0.571050  3.099421
C    -4.781282  -1.130828  4.264471
H    -4.653364  -0.097237  2.400113
H    -4.103075  -1.148952  5.122782
H    -5.122699  -2.151901  4.049497
H    -5.646462  -0.497380  4.481432
Hg    0.116238  -1.056385  3.398893
29
Lattice="100 0 0 0 100 0 0 0 100" Properties=species:S:1:pos:R:3
C    0.035668  2.288838  1.415699
C    -0.095377  1.062122  2.245884
O    0.256261  0.974926  3.411316
H    0.286767  3.146658  2.046281
H    -0.869702  2.481835  0.824417
H    0.855032  2.124730  0.692239
N    -0.633624  -0.167646  1.622707
C    -2.073195  -0.274018  1.288034
C    -2.924375  -0.502143  2.565283
O    -2.555666  -1.264916  3.514805
H    -0.097715  -0.428567  0.779449
H    -2.411751  0.677019  0.839051
C    -2.268838  -1.429381  0.253769
C    -3.745542  -1.603086  -0.124918
C    -1.412906  -1.191270  -0.999404
H    -1.927919  -2.355285  0.751022
H    -3.832632  -2.393181  -0.879743
H    -4.163170  -0.688875  -0.572376
H    -4.373011  -1.908714  0.721042
H    -1.579729  -2.009679  -1.710493
H    -0.322947  -1.195679  -0.825411
H    -1.682543  -0.254585  -1.507180
N    -4.113900  0.070167  2.604862
C    -5.105234  -0.130963  3.667219
H    -4.413822  0.585611  1.778231
H    -5.733919  -1.002832  3.440368
H    -5.734119  0.762704  3.723639
H    -4.592338  -0.295679  4.619349
Hg    -0.316755  -1.419111  3.670862
29
Lattice="100 0 0 0 100 0 0 0 100" Properties=species:S:1:pos:R:3
C    0.860946  -0.023138  2.491139
C    0.483790  1.384277  2.194151
O    1.264025  2.245494  1.821248
H    0.139878  -0.737381  2.071020
H    0.835671  -0.158885  3.587721
H    1.873977  -0.226552  2.132177
N    -0.916930  1.809406  2.412412
C    -1.992354  1.356894  1.499004
C    -1.931648  2.120105  0.149267
O    -1.673098  3.363534  0.069058
H    -1.224743  1.611360  3.378044
H    -1.847422  0.285423  1.271792
C    -3.372466  1.550630  2.206484
C    -4.534916  1.115406  1.304595
C    -3.411591  0.794317  3.542942
H    -3.473768  2.633160  2.403161
H    -5.477303  1.228684  1.852928
H    -4.457823  0.055110  1.021285
H    -4.626214  1.724584  0.397218
H    -4.393743  0.938125  4.009798
H    -2.692017  1.151117  4.300049
H    -3.267984  -0.286632  3.405677
N    -2.245176  1.441212  -0.939252
C    -2.366675  2.019602  -2.281783
H    -2.548779  0.475718  -0.818205
H    -1.659836  2.847658  -2.388457
H    -3.387100  2.392877  -2.443866
H    -2.148319  1.236404  -3.014083
Hg    -0.392380  4.084489  1.772474
29
Lattice="100 0 0 0 100 0 0 0 100" Properties=species:S:1:pos:R:3
C    1.108025  0.117908  2.965409
C    0.292554  -0.451409  4.115395
O    0.904071  -1.005562  5.061572
H    2.161646  0.141252  3.253741
H    0.766445  1.125794  2.703089
H    0.988811  -0.551227  2.100144
N    -1.044888  -0.368644  4.127492
C    -1.953062  0.056002  3.113171
C    -2.402012  1.496208  3.319312
O    -2.333925  1.910470  4.563682
H    -2.640789  2.828722  4.713999
H    -1.460144  -0.019240  2.130079
C    -3.224231  -0.906997  3.001143
C    -2.773450  -2.295751  2.548858
C    -4.098438  -0.939166  4.250576
H    -3.823399  -0.461000  2.191001
H    -2.165562  -2.807188  3.309112
H    -2.192918  -2.263379  1.617483
H    -3.653159  -2.925889  2.367927
H    -4.464837  0.045928  4.565387
H    -3.599466  -1.408542  5.120868
H    -4.974546  -1.573354  4.060610
N    -2.849585  2.257462  2.352862
C    -2.983694  1.942902  0.919962
H    -3.171946  3.196080  2.603805
H    -4.042768  1.791581  0.676914
H    -2.413485  1.048455  0.658887
H    -2.600154  2.793168  0.345227
Hg    -1.176092  -1.512585  6.080295
29
Lattice="100 0 0 0 100 0 0 0 100" Properties=species:S:1:pos:R:3
C    -0.334381  2.424177  -0.728766
C    0.048909  1.612963  0.456256
O    1.139370  1.661398  1.002604
H    -1.354027  2.823263  -0.643621
H    -0.329199  1.757454  -1.610778
H    0.393327  3.224866  -0.890553
N    -0.919969  0.628532  0.995784
C    -2.117730  1.099079  1.732974
C    -1.783688  1.440773  3.213197
O    -0.898856  0.837965  3.902311
H    -1.218026  -0.032224  0.264859
H    -2.467350  2.040378  1.274895
C    -3.257614  0.030901  1.608247
C    -2.917927  -1.303610  2.282536
C    -4.609593  0.577295  2.079447
H    -3.340443  -0.130489  0.517569
H    -3.722827  -2.022053  2.084102
H    -2.836802  -1.207378  3.373849
H    -1.997118  -1.770493  1.901690
H    -5.401741  -0.119452  1.779346
H    -4.855390  1.547278  1.623046
H    -4.669534  0.662964  3.172865
N    -2.535281  2.363668  3.785277
C    -2.459282  2.747965  5.199368
H    -3.294005  2.761419  3.233359
H    -3.107784  2.101443  5.805704
H    -2.795737  3.785067  5.290769
H    -1.427148  2.651820  5.549223
Hg    0.692137  -0.113205  2.653794
29
Lattice="100 0 0 0 100 0 0 0 100" Properties=species:S:1:pos:R:3
C    0.802927  1.079117  3.128227
C    0.258385  -0.096395  3.923049
O    1.070319  -0.875797  4.470131
H    1.862966  1.206135  3.362066
H    0.251586  2.000301  3.346543
H    0.699505  0.831492  2.060235
N    -1.072637  -0.287122  4.053793
C    -2.144689  0.268997  3.267288
C    -2.563114  1.617992  3.833694
O    -2.472935  1.825749  5.127944
H    -2.040269  1.063205  5.564759
H    -1.838094  0.377495  2.216976
C    -3.384361  -0.751460  3.248702
C    -4.057381  -0.931425  4.607017
C    -4.395814  -0.384339  2.163785
H    -2.886716  -1.690211  2.950675
H    -4.622701  -0.041774  4.916010
H    -3.367158  -1.193413  5.427361
H    -4.773911  -1.760771  4.545095
H    -4.964374  0.522883  2.408042
H    -5.130821  -1.195753  2.082472
H    -3.932681  -0.269514  1.175745
N    -3.034665  2.617728  3.138895
C    -3.212193  2.767435  1.690130
H    -3.294570  3.435539  3.700674
H    -2.735898  3.705882  1.383123
H    -4.282068  2.817097  1.455417
H    -2.760835  1.934476  1.148133
Hg    -0.699803  -2.255552  5.203021
29
Lattice="100 0 0 0 100 0 0 0 100" Properties=species:S:1:pos:R:3
C    0.635513  1.259752  2.767153
C    0.272924  -0.042025  3.462983
O    1.196325  -0.811322  3.811595
H    0.067191  2.102621  3.175980
H    0.400595  1.140458  1.698014
H    1.708399  1.435793  2.878241
N    -1.016152  -0.354822  3.719078
C    -2.211842  0.199931  3.136305
C    -2.645995  1.436433  3.909854
O    -2.410658  1.500539  5.200966
H    -1.878182  0.729989  5.487600
H    -2.045600  0.453327  2.079366
C    -3.373796  -0.908399  3.133704
C    -3.859468  -1.298432  4.527464
C    -4.534394  -0.501275  2.226922
H    -2.855796  -1.762973  2.665610
H    -4.439824  -0.499248  5.008138
H    -3.056835  -1.597007  5.223602
H    -4.521564  -2.170194  4.445500
H    -5.217921  -1.354876  2.129992
H    -4.206264  -0.235218  1.214290
H    -5.127538  0.322142  2.646619
N    -3.265647  2.467836  3.403021
C    -3.629830  2.768627  2.013831
H    -3.508397  3.191540  4.088040
H    -4.721286  2.755888  1.910217
H    -3.192059  2.044394  1.324508
H    -3.260611  3.772611  1.774092
Hg    -0.373286  -2.407089  4.561314
29
Lattice="100 0 0 0 100 0 0 0 100" Properties=species:S:1:pos:R:3
C    0.747695  0.888360  3.208683
C    0.079295  0.034162  4.273814
O    0.801973  -0.523926  5.130063
H    1.767652  1.119505  3.526796
H    0.186772  1.810293  3.021833
H    0.790359  0.287036  2.286990
N    -1.262231  -0.110382  4.304550
C    -2.229480  0.168156  3.273477
C    -2.717628  1.602659  3.407369
O    -2.842036  2.125854  4.606604
H    -2.450645  1.531300  5.279185
H    -1.792911  0.006796  2.276047
C    -3.447586  -0.862629  3.400194
C    -4.664791  -0.450005  2.572433
C    -2.974010  -2.264859  3.020741
H    -3.724693  -0.830885  4.469986
H    -5.077828  0.524876  2.860197
H    -5.460997  -1.187479  2.737128
H    -4.453616  -0.453816  1.494992
H    -3.768741  -2.990360  3.236062
H    -2.081038  -2.602453  3.570357
H    -2.743570  -2.333377  1.948684
N    -3.043173  2.387383  2.416895
C    -3.054314  2.126017  0.974125
H    -3.365502  3.318655  2.701016
H    -2.550706  1.186074  0.738283
H    -2.540882  2.952678  0.469999
H    -4.092073  2.080477  0.621691
Hg    -1.068294  -1.628111  6.044807
29
Lattice="100 0 0 0 100 0 0 0 100" Properties=species:S:1:pos:R:3
C    0.637588  0.803847  2.549071
C    0.125694  -0.174315  3.594719
O    0.956006  -0.916632  4.173465
H    0.194775  1.796644  2.688633
H    0.367078  0.412677  1.556923
H    1.726090  0.864525  2.622192
N    -1.179173  -0.253181  3.893277
C    -2.310816  0.373329  3.274854
C    -2.689823  1.655479  3.999500
O    -2.596936  1.566325  5.307779
H    -2.849594  2.374098  5.800652
H    -2.067384  0.606316  2.227454
C    -3.544464  -0.637802  3.178491
C    -4.147774  -1.044042  4.519085
C    -4.616407  -0.105017  2.223924
H    -3.069519  -1.516370  2.712127
H    -4.728961  -0.237362  4.984442
H    -3.408984  -1.386920  5.267537
H    -4.825802  -1.893323  4.364503
H    -4.206636  0.151020  1.238122
H    -5.146401  0.767134  2.632316
H    -5.374902  -0.881593  2.066183
N    -3.096899  2.749539  3.406876
C    -3.226025  3.047732  1.969749
H    -3.374138  3.528173  4.011627
H    -2.783052  4.033125  1.786906
H    -4.287131  3.069565  1.695080
H    -2.709020  2.299783  1.365881
Hg    -0.823389  -1.927755  5.375631
29
Lattice="100 0 0 0 100 0 0 0 100" Properties=species:S:1:pos:R:3
C    0.791328  0.819663  2.767373
C    0.227346  -0.164724  3.776458
O    1.043139  -0.876486  4.415375
H    1.667435  0.366144  2.293204
H    1.122240  1.712384  3.316653
H    0.051280  1.099068  2.010557
N    -1.087469  -0.267035  4.011333
C    -2.213163  0.348398  3.373627
C    -2.561634  1.675343  4.029530
O    -2.441841  1.661069  5.338969
H    -2.678416  2.498098  5.789117
H    -1.980439  0.517850  2.311535
C    -3.463127  -0.647099  3.350941
C    -4.062786  -0.953810  4.719421
C    -4.533619  -0.162419  2.369733
H    -3.004595  -1.561512  2.940383
H    -4.627813  -0.108543  5.133583
H    -3.323629  -1.256927  5.484600
H    -4.755362  -1.800241  4.626382
H    -4.128063  0.016706  1.365417
H    -5.045173  0.745180  2.720131
H    -5.306580  -0.934643  2.272140
N    -2.966576  2.739158  3.383191
C    -3.123240  2.958681  1.934869
H    -3.215989  3.556454  3.947773
H    -4.190065  3.025637  1.691248
H    -2.671941  2.146347  1.362900
H    -2.631991  3.904220  1.678798
Hg    -0.754260  -1.885960  5.569760
29
Lattice="100 0 0 0 100 0 0 0 100" Properties=species:S:1:pos:R:3
C    0.634072  -1.047599  1.362710
C    0.676587  -0.340080  2.669219
O    1.705605  -0.006676  3.237378
H    0.384576  -2.106294  1.561155
H    1.612424  -1.003400  0.875299
H    -0.156481  -0.657481  0.708101
N    -0.590822  -0.067410  3.381043
C    -1.534607  0.947710  2.855090
C    -1.210729  2.377026  3.367666
O    -0.588473  2.617044  4.455656
H    -1.117383  -0.942578  3.526496
H    -1.433881  0.983001  1.758442
C    -3.001286  0.545413  3.217441
C    -3.381852  -0.764272  2.515669
C    -3.253282  0.497059  4.730040
H    -3.630695  1.341749  2.793125
H    -2.852661  -1.643969  2.921892
H    -3.210947  -0.728346  1.431306
H    -4.447550  -0.968590  2.675226
H    -2.688392  -0.305658  5.228879
H    -4.312466  0.279504  4.912935
H    -3.031081  1.447040  5.233520
N    -1.663126  3.415006  2.682574
C    -2.481611  3.469322  1.467470
H    -1.463547  4.316966  3.121686
H    -2.404969  2.548370  0.883286
H    -2.114224  4.298943  0.852509
H    -3.532524  3.656712  1.723279
Hg    0.615324  0.912486  5.232910
29
Lattice="100 0 0 0 100 0 0 0 100" Properties=species:S:1:pos:R:3
C    -1.350966  -0.076003  -0.311563
C    -0.796270  0.284901  1.019919
O    0.181280  1.079166  1.178548
H    -1.729800  0.843108  -0.787023
H    -2.167575  -0.800886  -0.275025
H    -0.548898  -0.465792  -0.952170
N    -1.268050  -0.225472  2.187293
C    -1.983336  -1.431199  2.425631
C    -2.747132  -1.207474  3.787628
O    -2.250767  -0.484039  4.636561
H    -0.880929  0.210908  3.036489
H    -2.663927  -1.643101  1.592773
C    -1.072365  -2.740043  2.675722
C    -0.549218  -3.190298  1.303296
C    0.022484  -2.499742  3.698643
H    -1.770450  -3.504741  3.049332
H    0.172352  -2.476764  0.882996
H    -1.351068  -3.374243  0.577365
H    -0.016731  -4.142016  1.449306
H    0.500001  -3.460831  3.937781
H    -0.345537  -2.102661  4.657104
H    0.800035  -1.821287  3.321514
N    -3.915538  -1.873448  3.905628
C    -4.838958  -1.630561  5.004702
H    -4.244872  -2.433209  3.121110
H    -5.408089  -2.551444  5.183635
H    -5.553925  -0.828159  4.760300
H    -4.265892  -1.331059  5.889757
Hg    0.594140  3.045385  0.001750
29
Lattice="100 0 0 0 100 0 0 0 100" Properties=species:S:1:pos:R:3
C    0.467909  1.037802  0.742702
C    -0.123370  -0.043343  1.582639
O    0.479502  -1.112933  1.882836
H    1.312798  1.487088  1.291558
H    -0.241989  1.835581  0.500403
H    0.863542  0.608482  -0.186995
N    -1.398785  0.112281  2.028457
C    -2.128724  -0.850658  2.786562
C    -3.289935  -1.443523  1.853113
O    -4.014348  -0.635837  1.286241
H    -1.935001  0.890827  1.637722
H    -1.441332  -1.667730  3.047820
C    -2.842945  -0.243302  4.050197
C    -3.571974  1.056012  3.774857
C    -3.690977  -1.277441  4.783518
H    -1.951470  -0.017346  4.677339
H    -4.124464  1.382316  4.665381
H    -4.333614  0.919997  2.977899
H    -2.913640  1.879171  3.462114
H    -3.935889  -0.895198  5.783413
H    -3.169318  -2.233796  4.922357
H    -4.648211  -1.462541  4.276740
N    -3.368307  -2.774901  1.779030
C    -4.289960  -3.458254  0.870093
H    -2.684076  -3.333031  2.282841
H    -5.179291  -2.832648  0.732175
H    -4.554640  -4.423257  1.317451
H    -3.824560  -3.637852  -0.109545
Hg    2.841699  -1.212081  2.204357
29
Lattice="100 0 0 0 100 0 0 0 100" Properties=species:S:1:pos:R:3
C    -0.810404  -0.198887  -1.265773
C    -0.106795  0.211234  -0.021358
O    1.065879  0.544378  0.032519
H    -1.810936  0.248302  -1.337671
H    -0.956734  -1.293819  -1.228769
H    -0.202915  0.046566  -2.141722
N    -0.840263  0.166608  1.263290
C    -1.895696  1.168170  1.565212
C    -1.266644  2.547539  1.871764
O    -0.225801  2.658157  2.604394
H    -1.246685  -0.767097  1.434150
H    -2.549143  1.273944  0.684935
C    -2.736494  0.647853  2.776925
C    -3.819837  1.649558  3.195745
C    -3.355037  -0.722928  2.466928
H    -2.027532  0.539598  3.617828
H    -4.353929  1.251974  4.066648
H    -4.565399  1.800668  2.403590
H    -3.411415  2.622214  3.497255
H    -3.945969  -1.054163  3.329881
H    -2.626504  -1.535461  2.302762
H    -4.032527  -0.680333  1.602634
N    -1.833624  3.663612  1.441684
C    -3.088611  3.892535  0.722031
H    -1.351346  4.510079  1.757115
H    -3.838879  4.310294  1.404986
H    -3.479222  2.973597  0.279920
H    -2.892830  4.616040  -0.078907
Hg    1.117293  0.864767  2.492004
29
Lattice="100 0 0 0 100 0 0 0 100" Properties=species:S:1:pos:R:3
C    -1.270850  0.705608  0.020700
C    -0.947979  0.778722  1.470127
O    -0.074859  1.564342  1.955897
H    -1.594211  1.702443  -0.318445
H    -2.059659  -0.010251  -0.224908
H    -0.362240  0.455051  -0.544723
N    -1.521712  -0.030329  2.395462
C    -2.139076  -1.302428  2.209966
C    -2.885506  -1.573153  3.560303
O    -2.419041  -1.110636  4.593972
H    -1.276506  0.169393  3.378182
H    -2.807896  -1.283492  1.339876
C    -1.081270  -2.514011  1.971820
C    -0.061076  -2.627001  3.085867
C    -1.787642  -3.821365  1.637948
H    -0.589603  -2.137260  1.053766
H    0.511328  -1.706186  3.251851
H    0.658338  -3.418328  2.822120
H    -0.504108  -2.937659  4.044802
H    -2.209093  -4.310496  2.524946
H    -1.049413  -4.517397  1.215217
H    -2.572639  -3.702841  0.877659
N    -4.018494  -2.300679  3.476136
C    -4.929085  -2.453090  4.599616
H    -4.322986  -2.633347  2.563161
H    -5.695446  -1.660224  4.606313
H    -4.355944  -2.388760  5.532053
H    -5.440809  -3.418660  4.501543
Hg    0.289478  3.772036  1.362771
29
Lattice="100 0 0 0 100 0 0 0 100" Properties=species:S:1:pos:R:3
C    0.786698  0.682360  0.308473
C    0.666428  1.145680  1.716067
O    1.536739  1.747355  2.323687
H    0.944158  -0.411852  0.324824
H    1.649690  1.152600  -0.172137
H    -0.133762  0.857955  -0.264151
N    -0.563681  0.818979  2.475800
C    -1.831398  1.541784  2.181017
C    -1.788478  2.988271  2.727254
O    -1.268708  3.270961  3.861525
H    -0.754639  -0.192357  2.455715
H    -1.955729  1.601711  1.089091
C    -3.031689  0.711208  2.763814
C    -3.000162  0.539996  4.286770
C    -4.382997  1.261802  2.295694
H    -2.906051  -0.281860  2.294113
H    -3.822801  -0.122407  4.585474
H    -3.147742  1.489440  4.818283
H    -2.086072  0.054182  4.664324
H    -5.175932  0.572579  2.609933
H    -4.447291  1.345349  1.203405
H    -4.614519  2.235403  2.748696
N    -2.365800  3.977519  2.064369
C    -3.098286  4.003930  0.795269
H    -2.327002  4.871470  2.561965
H    -2.745686  4.871507  0.224385
H    -4.173522  4.112538  0.981887
H    -2.924414  3.101243  0.205937
Hg    0.322650  1.835655  4.483514
29
Lattice="100 0 0 0 100 0 0 0 100" Properties=species:S:1:pos:R:3
C    0.439073  -0.572456  2.128541
C    -0.019678  -0.269513  3.544909
O    0.845134  -0.404738  4.452285
H    1.436769  -0.142427  1.986904
H    -0.256851  -0.193737  1.374356
H    0.524104  -1.664705  2.040915
N    -1.259768  0.140101  3.842761
C    -2.450897  0.121290  3.020841
C    -3.153517  1.474495  3.131544
O    -4.217869  1.636508  3.879920
H    -4.510569  0.793871  4.286800
H    -2.114733  0.046402  1.968797
C    -3.398148  -1.104551  3.245888
C    -2.799748  -2.343764  2.569068
C    -3.739727  -1.410047  4.713418
H    -4.327568  -0.852781  2.705361
H    -1.852988  -2.646985  3.038588
H    -2.626722  -2.184131  1.496478
H    -3.488384  -3.191779  2.664539
H    -4.088041  -0.561229  5.328996
H    -2.884728  -1.855907  5.242403
H    -4.543279  -2.156064  4.749717
N    -2.750988  2.542270  2.495134
C    -1.609659  2.670207  1.579509
H    -3.319485  3.380431  2.648255
H    -1.593158  3.698422  1.208888
H    -1.725622  1.997501  0.720600
H    -0.667801  2.470248  2.102614
Hg    -0.712154  0.156070  6.087971
29
Lattice="100 0 0 0 100 0 0 0 100" Properties=species:S:1:pos:R:3
C    0.654404  -1.036644  1.566648
C    0.308420  -0.657122  2.959107
O    1.210916  -0.768076  3.862879
H    1.450781  -0.384273  1.179323
H    -0.219056  -1.042708  0.907728
H    1.088703  -2.050367  1.593965
N    -0.929116  -0.227694  3.319466
C    -1.781802  0.774250  2.688189
C    -1.416835  2.162671  3.270718
O    -0.842029  2.347327  4.419915
H    -1.221238  -0.487146  4.266347
H    -1.562720  0.790748  1.611209
C    -3.290016  0.426951  2.905466
C    -3.657806  -0.798878  2.062376
C    -3.641802  0.248405  4.388461
H    -3.860111  1.288099  2.526643
H    -3.105971  -1.694703  2.379971
H    -3.471458  -0.636233  0.992130
H    -4.725623  -1.019884  2.178695
H    -3.192607  -0.658631  4.825711
H    -4.724844  0.107858  4.487921
H    -3.376702  1.115459  5.009511
N    -1.771636  3.265828  2.635353
C    -2.590588  3.432632  1.432608
H    -1.505437  4.129766  3.116610
H    -2.159686  4.253689  0.846839
H    -3.619262  3.702980  1.707784
H    -2.598569  2.524734  0.824430
Hg    0.690217  0.963627  5.190500
29
Lattice="100 0 0 0 100 0 0 0 100" Properties=species:S:1:pos:R:3
C    -0.819541  0.497114  0.372371
C    -1.107162  0.637124  1.821947
O    -1.336929  1.785180  2.390706
H    0.251138  0.702398  0.199820
H    -1.398778  1.222733  -0.210031
H    -1.014094  -0.514279  0.002994
N    -1.235832  -0.299333  2.747309
C    -1.870829  -1.559735  2.575326
C    -2.801478  -1.717755  3.771236
O    -2.498079  -1.095100  4.875313
H    -1.752839  -0.473638  4.668888
H    -2.417759  -1.695983  1.628940
C    -0.710664  -2.724742  2.671090
C    -1.365496  -4.099304  2.557369
C    0.358845  -2.510843  1.607746
H    -0.271307  -2.586575  3.670308
H    -0.555359  -4.845156  2.549816
H    -1.915227  -4.230852  1.614196
H    -2.013336  -4.354041  3.403384
H    1.112097  -3.302814  1.715963
H    0.885038  -1.555473  1.714248
H    -0.044271  -2.597681  0.588985
N    -3.873943  -2.458185  3.732784
C    -4.810069  -2.681122  4.845418
H    -4.061936  -2.954783  2.862703
H    -4.644018  -3.682103  5.264373
H    -5.831514  -2.615081  4.456477
H    -4.650164  -1.926482  5.618632
Hg    -0.263500  3.691510  1.949689
29
Lattice="100 0 0 0 100 0 0 0 100" Properties=species:S:1:pos:R:3
C    0.167520  0.992658  0.715666
C    -0.274845  -0.033989  1.703484
O    0.526593  -0.775208  2.360309
H    0.715392  1.787037  1.249637
H    -0.665913  1.458099  0.179308
H    0.853683  0.535343  -0.009483
N    -1.592777  -0.229663  1.887309
C    -2.188810  -1.220849  2.752028
C    -3.314480  -1.892202  1.897940
O    -3.947382  -1.139267  1.153133
H    -2.245420  0.225316  1.239515
H    -1.416254  -1.933329  3.059296
C    -2.885063  -0.558046  4.025435
C    -3.795529  0.602913  3.676236
C    -3.532379  -1.595320  4.936007
H    -1.987138  -0.157067  4.539036
H    -4.288501  0.978224  4.583204
H    -4.613564  0.300521  2.993958
H    -3.269895  1.441162  3.199888
H    -3.778536  -1.118388  5.894943
H    -2.866474  -2.436909  5.165966
H    -4.476293  -1.981954  4.529359
N    -3.575029  -3.209031  1.990129
C    -2.844171  -4.269107  2.663809
H    -4.308068  -3.510214  1.341404
H    -2.279881  -4.873633  1.937823
H    -3.575697  -4.930681  3.151324
H    -2.167997  -3.872741  3.422954
Hg    2.685990  -0.115423  2.907894
29
Lattice="100 0 0 0 100 0 0 0 100" Properties=species:S:1:pos:R:3
C    -0.012397  -1.246948  2.632996
C    -0.502469  -0.551955  3.851404
O    0.216943  -0.390826  4.921424
H    1.028681  -0.973480  2.422711
H    -0.631441  -1.042279  1.753240
H    -0.041117  -2.336051  2.807730
N    -1.665905  0.039088  4.057669
C    -2.375715  0.816496  3.102747
C    -3.024086  1.952574  3.876218
O    -3.243332  1.765193  5.150323
H    -2.791703  0.921453  5.410276
H    -1.774337  1.188927  2.262690
C    -3.537538  -0.178803  2.464351
C    -4.579553  -0.603662  3.486756
C    -4.131896  0.480027  1.221650
H    -2.945760  -1.052426  2.156691
H    -5.217558  0.228435  3.813693
H    -4.147435  -1.091939  4.368320
H    -5.242779  -1.340287  3.010948
H    -4.755834  -0.280384  0.726378
H    -3.379484  0.797318  0.488835
H    -4.789820  1.322467  1.466549
N    -3.397497  3.102203  3.380596
C    -3.224097  3.653802  2.033876
H    -3.828913  3.731464  4.064953
H    -2.727998  4.627385  2.124888
H    -4.204748  3.796957  1.564694
H    -2.615772  2.994332  1.412650
Hg    1.648558  -1.885081  5.783745
29
Lattice="100 0 0 0 100 0 0 0 100" Properties=species:S:1:pos:R:3
C    -0.659652  -0.086180  -1.062161
C    -0.244756  -0.047967  0.362719
O    1.003340  -0.192594  0.635644
H    -0.227195  0.763386  -1.610755
H    -1.747140  -0.126121  -1.177208
H    -0.218612  -0.989277  -1.515761
N    -1.122239  0.098069  1.380870
C    -2.202391  1.081411  1.533393
C    -1.535376  2.418662  1.915365
O    -0.494723  2.479898  2.692760
H    -0.804661  -0.292639  2.272298
H    -2.730643  1.187797  0.576588
C    -3.184614  0.564134  2.634512
C    -4.228727  1.597108  3.066478
C    -3.846550  -0.733692  2.153986
H    -2.551130  0.343515  3.514663
H    -4.842290  1.164234  3.865384
H    -4.914290  1.854889  2.248319
H    -3.788818  2.515963  3.476621
H    -4.455133  -1.152898  2.964299
H    -3.124536  -1.506046  1.859292
H    -4.516311  -0.544888  1.303143
N    -2.029959  3.586721  1.540536
C    -3.275098  3.914347  0.848836
H    -1.485170  4.388753  1.873848
H    -3.993308  4.348489  1.557619
H    -3.717944  3.032645  0.381979
H    -3.045696  4.666041  0.082141
Hg    1.299630  1.215784  2.354372
29
Lattice="100 0 0 0 100 0 0 0 100" Properties=species:S:1:pos:R:3
C    0.473352  -0.515140  0.045618
C    0.039768  -0.391549  1.467577
O    0.423213  -1.186604  2.398083
H    1.555337  -0.310870  -0.017107
H    -0.040735  0.188516  -0.617376
H    0.295016  -1.539359  -0.308441
N    -0.829024  0.564318  1.803896
C    -1.387550  0.803797  3.126831
C    -2.900871  1.061161  2.864264
O    -3.182423  1.648532  1.815428
H    -1.285777  1.098037  1.053743
H    -1.211092  -0.080298  3.751365
C    -0.769468  2.104096  3.781823
C    -1.458457  2.480835  5.091111
C    0.739285  1.887311  3.979507
H    -0.923301  2.914931  3.050749
H    -0.963090  3.368791  5.506414
H    -1.379372  1.686994  5.847078
H    -2.514467  2.753149  4.964789
H    1.169331  2.805696  4.401162
H    1.260131  1.687418  3.034537
H    0.943427  1.072322  4.687422
N    -3.855638  0.679387  3.739761
C    -3.757152  -0.088930  4.963330
H    -4.798921  0.937235  3.434418
H    -4.392571  -0.984832  4.888893
H    -4.140226  0.515756  5.802313
H    -2.728276  -0.382999  5.176346
Hg    2.384617  -2.330939  2.296653
29
Lattice="100 0 0 0 100 0 0 0 100" Properties=species:S:1:pos:R:3
C    0.803707  0.763385  0.706639
C    0.398896  0.797098  2.134195
O    1.320104  0.875872  3.025583
H    1.369383  1.668125  0.443529
H    -0.046924  0.608174  0.035901
H    1.506748  -0.078011  0.581254
N    -0.891363  0.708919  2.537577
C    -2.067105  1.447970  2.070095
C    -1.999388  2.863653  2.686829
O    -1.534771  3.090525  3.881156
H    -1.022476  0.299456  3.467699
H    -2.030756  1.527177  0.976154
C    -3.353970  0.650249  2.485361
C    -3.465803  0.422885  3.998633
C    -4.640481  1.259832  1.924021
H    -3.199430  -0.325484  1.995016
H    -4.328720  -0.225088  4.195774
H    -3.629278  1.355300  4.555633
H    -2.609221  -0.107864  4.447255
H    -5.476325  0.581677  2.133508
H    -4.605697  1.390603  0.835056
H    -4.891376  2.218994  2.398293
N    -2.486555  3.925119  2.067484
C    -3.207694  4.053948  0.801147
H    -2.384642  4.792325  2.604550
H    -3.108277  3.154693  0.190887
H    -2.785334  4.913701  0.265043
H    -4.271321  4.249034  0.990144
Hg    0.344754  2.165937  4.578491
29
Lattice="100 0 0 0 100 0 0 0 100" Properties=species:S:1:pos:R:3
C    -1.498359  -0.078145  -0.292748
C    -0.972409  0.446288  1.015765
O    -0.355462  1.563248  0.917765
H    -1.108627  -1.091012  -0.466060
H    -1.178178  0.571957  -1.111997
H    -2.598080  -0.100390  -0.266204
N    -1.132406  -0.209988  2.159641
C    -1.826788  -1.467331  2.403955
C    -2.628963  -1.203538  3.698447
O    -2.203564  -0.379462  4.507454
H    -0.880227  0.257218  3.041172
H    -2.469503  -1.713385  1.547847
C    -0.807857  -2.670346  2.646042
C    -1.541383  -3.968591  2.990626
C    0.099061  -2.848100  1.433499
H    -0.205246  -2.354065  3.515746
H    -2.062817  -3.928205  3.955166
H    -0.809922  -4.783246  3.059862
H    -2.258435  -4.259366  2.207482
H    0.684443  -1.953859  1.186697
H    -0.457319  -3.179760  0.543304
H    0.823095  -3.647879  1.651443
N    -3.780693  -1.901622  3.893224
C    -4.647437  -1.687082  5.028053
H    -4.096900  -2.534970  3.159114
H    -4.065149  -1.263847  5.854785
H    -5.125495  -2.639152  5.295954
H    -5.457715  -0.974767  4.781318
Hg    0.196336  3.159397  2.419649
29
Lattice="100 0 0 0 100 0 0 0 100" Properties=species:S:1:pos:R:3
C    0.036272  -0.880123  2.506555
C    -0.561982  -0.694916  3.875869
O    0.074785  -1.308200  4.803998
H    -0.734052  -1.237720  1.808311
H    0.847557  -1.612526  2.547215
H    0.443488  0.078812  2.152030
N    -1.650369  0.032652  4.076246
C    -2.444280  0.755374  3.081237
C    -3.042844  1.928420  3.878623
O    -3.200587  1.790032  5.097385
H    -1.989873  0.207681  5.032807
H    -1.794065  1.088470  2.263505
C    -3.597155  -0.161769  2.477197
C    -4.571716  -0.659048  3.537068
C    -4.291185  0.486076  1.281334
H    -3.019775  -1.026619  2.099876
H    -5.187555  0.148814  3.961334
H    -4.080187  -1.186303  4.364301
H    -5.275389  -1.366787  3.075921
H    -4.933019  -0.262083  0.797120
H    -3.584577  0.834302  0.515973
H    -4.948071  1.316209  1.572300
N    -3.423170  3.087052  3.276324
C    -3.094853  3.615300  1.971978
H    -3.854336  3.741191  3.937675
H    -4.018958  3.986547  1.497170
H    -2.631896  2.863678  1.331405
H    -2.422233  4.484454  2.071794
Hg    0.077027  -1.110969  7.046449
29
Lattice="100 0 0 0 100 0 0 0 100" Properties=species:S:1:pos:R:3
C    -1.554396  0.567153  0.194019
C    -0.979266  0.600445  1.585256
O    -0.240934  1.626024  1.804758
H    -1.175374  1.411561  -0.388960
H    -2.650878  0.637458  0.248188
H    -1.261008  -0.369231  -0.300826
N    -1.217759  -0.347622  2.478057
C    -2.042827  -1.550582  2.344857
C    -2.802757  -1.615755  3.683445
O    -2.246164  -1.172672  4.693077
H    -0.904532  -0.215321  3.448924
H    -2.698962  -1.450098  1.472203
C    -1.145099  -2.849958  2.192196
C    -1.980099  -4.131524  2.184816
C    -0.260807  -2.753141  0.952430
H    -0.508302  -2.853129  3.096016
H    -1.308898  -4.991557  2.068893
H    -2.679970  -4.165137  1.336442
H    -2.542277  -4.290607  3.113558
H    0.385772  -3.640853  0.904064
H    0.403623  -1.879993  0.956193
H    -0.851645  -2.755658  0.023275
N    -4.048204  -2.161598  3.782568
C    -4.990823  -2.527455  2.753048
H    -4.394567  -2.163276  4.747828
H    -5.827764  -1.806826  2.723325
H    -5.431751  -3.505021  3.009490
H    -4.519787  -2.582781  1.770170
Hg    0.596388  2.514221  3.693867
29
Lattice="100 0 0 0 100 0 0 0 100" Properties=species:S:1:pos:R:3
C    0.305289  -0.529747  -0.220881
C    0.148939  -0.357858  1.267059
O    0.934152  -1.106012  1.953737
H    1.293975  -0.154278  -0.519466
H    -0.484503  0.003249  -0.765348
H    0.269000  -1.598011  -0.470699
N    -0.742290  0.513853  1.716864
C    -1.261469  0.786054  3.062592
C    -2.797715  0.971155  2.822666
O    -3.131995  1.561539  1.797400
H    -1.283673  1.007371  0.998702
H    -1.088584  -0.089179  3.718639
C    -0.656319  2.064564  3.709227
C    -1.284713  2.385825  5.065041
C    0.869492  2.034420  3.782404
H    -0.894183  2.891568  3.008560
H    -0.817690  3.281357  5.491372
H    -1.145836  1.568889  5.790816
H    -2.358935  2.596359  4.987561
H    1.284915  2.971160  4.181796
H    1.363909  1.836193  2.823471
H    1.190496  1.274158  4.558134
N    -3.716663  0.524348  3.714666
C    -3.570544  -0.181745  4.969895
H    -4.670568  0.786743  3.447390
H    -4.297197  -1.007558  4.995673
H    -3.799577  0.482743  5.818976
H    -2.563642  -0.587118  5.092478
Hg    1.425927  -0.945041  4.094272
29
Lattice="100 0 0 0 100 0 0 0 100" Properties=species:S:1:pos:R:3
C    0.200506  0.631035  2.025693
C    -0.940302  1.014958  2.893485
O    -0.836074  2.092927  3.591280
H    0.133343  1.251414  1.113617
H    0.148146  -0.414507  1.705445
H    1.157832  0.862698  2.504272
N    -2.094163  0.319416  2.961331
C    -2.278360  -1.147611  3.143965
C    -1.597481  -1.432853  4.512194
O    -1.939692  -0.675166  5.520644
H    -2.878304  0.874995  3.305171
H    -3.349316  -1.233129  3.394156
C    -2.081765  -2.032910  1.890290
C    -2.833327  -3.361226  2.091450
C    -2.623583  -1.317789  0.643234
H    -1.009005  -2.224456  1.731083
H    -2.561507  -4.073156  1.303268
H    -3.917341  -3.194792  2.021622
H    -2.643453  -3.850679  3.055360
H    -2.576522  -2.002103  -0.212124
H    -2.054603  -0.420012  0.374050
H    -3.676978  -1.030766  0.770566
N    -0.743530  -2.394508  4.824538
C    -0.224051  -3.577114  4.138658
H    -0.456226  -2.327458  5.807609
H    0.848018  -3.642521  4.367286
H    -0.375914  -3.526528  3.063537
H    -0.711061  -4.476129  4.545120
Hg    -1.584697  1.525998  5.626269
