# Supplementary material for: Mapping and classifying molecules from a high-throughput structural database
Source: J Cheminform. 2017 Feb 2;9:6. doi: 10.1186/s13321-017-0192-4 (PMC5289135; doi:10.1186/s13321-017-0192-4)
Supplement: Supplementary file 1 — Additional file 1. Supplementary file contains dissimilarity matrix data for all the oligopeptides available in the database including the one discussed in this paper. [file 13321_2017_192_MOESM1_ESM.tar › SI/val.dipeptide/COLVAR-OOS-Ba-0.15-1-4]

#! FIELDS CV1 CV2 Energy
2.160000000000e-01 -8.000000000000e-02	-240771.381095
1.680000000000e-01 1.400000000000e-01	-240771.376251
1.680000000000e-01 1.380000000000e-01	-240771.374945
2.560000000000e-01 -5.200000000000e-02	-240771.335611
2.580000000000e-01 -7.600000000000e-02	-240771.334185
1.620000000000e-01 1.740000000000e-01	-240771.329964
2.300000000000e-01 -8.600000000000e-02	-240771.329001
1.620000000000e-01 1.780000000000e-01	-240771.318029
-7.000000000000e-02 -1.100000000000e-01	-240771.284884
-7.000000000000e-02 -1.100000000000e-01	-240771.284639
-1.360000000000e-01 -1.340000000000e-01	-240771.235055
-1.360000000000e-01 -1.340000000000e-01	-240771.234453
-1.380000000000e-01 -1.380000000000e-01	-240771.233674
2.200000000000e-02 -2.140000000000e-01	-240771.231538
2.200000000000e-02 -2.140000000000e-01	-240771.231292
2.200000000000e-02 -2.140000000000e-01	-240771.230942
2.200000000000e-02 -2.140000000000e-01	-240771.230092
1.000000000000e-02 -2.200000000000e-01	-240771.048153
6.000000000000e-03 -2.260000000000e-01	-240771.021888
7.600000000000e-02 2.040000000000e-01	-240770.843424
6.800000000000e-02 1.880000000000e-01	-240770.840506
8.800000000000e-02 2.080000000000e-01	-240770.80686
-1.180000000000e-01 9.600000000000e-02	-240770.780266
8.600000000000e-02 2.040000000000e-01	-240770.778958
-1.500000000000e-01 -1.000000000000e-01	-240770.686959
-1.520000000000e-01 -1.080000000000e-01	-240770.681322
6.400000000000e-02 2.340000000000e-01	-240770.605369
8.200000000000e-02 2.340000000000e-01	-240770.594373
-2.260000000000e-01 -3.400000000000e-02	-240770.461752
-1.860000000000e-01 1.200000000000e-02	-240770.4423
-2.480000000000e-01 -5.800000000000e-02	-240770.249801
5.400000000000e-02 2.280000000000e-01	-240770.148849
4.000000000000e-02 2.320000000000e-01	-240770.136471
5.600000000000e-02 2.280000000000e-01	-240770.091751
-1.620000000000e-01 1.700000000000e-01	-240769.994024
1.280000000000e-01 1.860000000000e-01	-240769.986045
-1.620000000000e-01 1.700000000000e-01	-240769.973231
-4.800000000000e-02 -2.200000000000e-01	-240769.946483
-2.060000000000e-01 2.660000000000e-01	-240769.896634
-2.060000000000e-01 2.660000000000e-01	-240769.896223
1.240000000000e-01 2.900000000000e-01	-240769.891277
-9.200000000000e-02 -2.080000000000e-01	-240769.818658
-2.040000000000e-01 2.460000000000e-01	-240769.811221
-2.000000000000e-01 2.720000000000e-01	-240769.81112
-2.060000000000e-01 2.620000000000e-01	-240769.796879
-2.060000000000e-01 2.620000000000e-01	-240769.795989
-2.080000000000e-01 2.940000000000e-01	-240769.67085
-1.880000000000e-01 3.020000000000e-01	-240769.64235
-1.900000000000e-01 2.720000000000e-01	-240769.567365
