# Supplementary material for: Mapping and classifying molecules from a high-throughput structural database
Source: J Cheminform. 2017 Feb 2;9:6. doi: 10.1186/s13321-017-0192-4 (PMC5289135; doi:10.1186/s13321-017-0192-4)
Supplement: Supplementary file 1 — Additional file 1. Supplementary file contains dissimilarity matrix data for all the oligopeptides available in the database including the one discussed in this paper. [file 13321_2017_192_MOESM1_ESM.tar › SI/val.dipeptide/traj.val.dipeptide.Pb.xyz]

29
Lattice="100 0 0 0 100 0 0 0 100" Properties=species:S:1:pos:R:3
C    0.567515  0.106506  0.229620
C    -0.318980  -0.012794  1.422521
O    -1.480967  -0.520419  1.267348
H    1.541342  0.554949  0.451325
H    0.053744  0.714387  -0.529093
H    0.714651  -0.888849  -0.211816
N    0.132043  0.429267  2.601300
C    -0.564461  0.553915  3.903506
C    -0.729524  -0.829418  4.552176
O    -1.626196  -1.647097  4.141246
H    1.072288  0.816420  2.578425
H    0.134247  1.130778  4.525901
C    -1.882343  1.373465  3.895730
C    -2.378736  1.557693  5.334666
C    -1.721957  2.703512  3.156755
H    -2.675059  0.801340  3.348254
H    -3.330301  2.101794  5.339633
H    -1.662241  2.155025  5.916516
H    -2.538318  0.607701  5.862958
H    -2.658609  3.271425  3.202643
H    -1.461548  2.580925  2.098700
H    -0.945199  3.319145  3.633136
N    0.064069  -1.152892  5.553308
C    0.043900  -2.417324  6.295088
H    0.750787  -0.461953  5.849873
H    -0.069516  -2.202142  7.364087
H    0.990352  -2.948363  6.134836
H    -0.789430  -3.030972  5.947896
Pb    -3.098879  -1.494953  2.453811
29
Lattice="100 0 0 0 100 0 0 0 100" Properties=species:S:1:pos:R:3
C    0.366326  0.308412  -0.118395
C    -0.223771  1.069043  1.017597
O    0.062580  2.313126  1.146295
H    0.045829  0.782168  -1.058127
H    0.073023  -0.746427  -0.130508
H    1.461420  0.385465  -0.083680
N    -1.054574  0.451593  1.858251
C    -1.859518  1.080535  2.919822
C    -0.953820  1.301761  4.148723
O    -0.250127  2.375073  4.232011
H    -1.241709  -0.531950  1.669792
H    -2.136085  2.087409  2.565263
C    -3.175784  0.306192  3.169749
C    -4.037904  1.048559  4.201861
C    -3.954965  0.109824  1.860032
H    -2.924333  -0.699032  3.561599
H    -4.363633  2.022597  3.810222
H    -3.532835  1.220038  5.161436
H    -4.943085  0.467859  4.413571
H    -4.206496  1.075544  1.399137
H    -4.898101  -0.406981  2.072466
H    -3.425712  -0.497723  1.114143
N    -0.890650  0.384696  5.087195
C    -0.061485  0.428632  6.294614
H    -1.513098  -0.416412  4.985588
H    0.523365  1.350019  6.304559
H    0.606260  -0.441294  6.307089
H    -0.711526  0.392254  7.177360
Pb    0.399407  3.873021  2.698336
29
Lattice="100 0 0 0 100 0 0 0 100" Properties=species:S:1:pos:R:3
C    -0.146141  0.984269  -0.328313
C    -0.492663  1.530827  1.013032
O    -0.074540  2.702675  1.330974
H    -0.555483  1.660042  -1.094061
H    -0.534871  -0.025311  -0.496853
H    0.944437  0.985748  -0.457735
N    -1.246869  0.805943  1.837344
C    -1.872432  1.233216  3.098897
C    -0.858570  1.109940  4.253186
O    0.111742  1.952124  4.329707
H    -1.537536  -0.111123  1.499488
H    -2.063603  2.316096  3.013322
C    -3.250798  0.538278  3.277968
C    -4.296971  1.228020  2.389791
C    -3.241755  -0.981071  3.024407
H    -3.539823  0.724140  4.325584
H    -5.279514  0.764497  2.537137
H    -4.052126  1.133684  1.322081
H    -4.398114  2.294760  2.629166
H    -4.189688  -1.411434  3.368340
H    -2.436488  -1.539727  3.525400
H    -3.185626  -1.222188  1.951128
N    -0.996538  0.174167  5.164260
C    -0.124458  -0.051051  6.319938
H    -1.792102  -0.453718  5.057433
H    0.364679  -1.028153  6.220987
H    -0.733975  -0.047664  7.231276
H    0.628522  0.737215  6.371279
Pb    0.782702  3.709511  3.113631
29
Lattice="100 0 0 0 100 0 0 0 100" Properties=species:S:1:pos:R:3
C    -0.250109  0.757449  -0.504383
C    -0.500294  1.383870  0.823452
O    -0.038440  2.560531  1.049842
H    0.829553  0.731140  -0.703462
H    -0.698196  1.397380  -1.279256
H    -0.664627  -0.252290  -0.590472
N    -1.216790  0.723212  1.731177
C    -1.752609  1.232377  3.003574
C    -0.670532  1.146375  4.097844
O    0.319970  1.967709  4.067606
H    -1.547461  -0.203198  1.462720
H    -1.926248  2.313456  2.870867
C    -3.131081  0.581377  3.305242
C    -4.216564  1.247623  2.446762
C    -3.169495  -0.949120  3.135172
H    -3.349650  0.829798  4.356941
H    -4.041211  1.090726  1.372762
H    -4.280642  2.327700  2.633271
H    -5.197196  0.816142  2.679458
H    -2.345799  -1.499422  3.615010
H    -3.186396  -1.248380  2.075279
H    -4.102417  -1.337634  3.560338
N    -0.769620  0.264319  5.065762
C    0.169920  0.080150  6.174985
H    -1.582795  -0.349521  5.043256
H    -0.381395  0.137866  7.120853
H    0.935598  0.857077  6.140847
H    0.638393  -0.908733  6.094222
Pb    0.949133  3.641024  2.718335
29
Lattice="100 0 0 0 100 0 0 0 100" Properties=species:S:1:pos:R:3
C    0.708846  2.256025  1.138776
C    -0.001051  0.973624  1.401916
O    0.540822  0.115477  2.186227
H    0.849530  2.779413  2.096076
H    0.171609  2.912859  0.446893
H    1.711868  2.046119  0.743410
N    -1.191319  0.756614  0.840283
C    -2.110135  -0.357542  1.126766
C    -1.646098  -1.614699  0.362915
O    -0.769604  -2.387730  0.903137
H    -1.553405  1.494743  0.238067
H    -1.977277  -0.614082  2.189862
C    -3.587916  0.101298  0.983982
C    -4.018549  0.624515  -0.398095
C    -4.538783  -0.984895  1.503113
H    -3.646800  0.952853  1.682452
H    -4.302549  -0.176231  -1.099795
H    -3.285938  1.276036  -0.898737
H    -4.928452  1.225889  -0.281480
H    -4.295218  -1.289901  2.529681
H    -4.537189  -1.881706  0.867532
H    -5.566209  -0.602397  1.515151
N    -2.133622  -1.888839  -0.824670
C    -1.775966  -3.032625  -1.667701
H    -2.846699  -1.251128  -1.180082
H    -2.693907  -3.549061  -1.971360
H    -1.134619  -3.716165  -1.108408
H    -1.253534  -2.677479  -2.564965
Pb    0.725167  -2.075985  2.537051
29
Lattice="100 0 0 0 100 0 0 0 100" Properties=species:S:1:pos:R:3
C    0.935328  -0.286085  0.307165
C    0.509619  -0.169801  1.733934
O    1.411791  -0.230574  2.633425
H    0.106040  -0.229197  -0.405270
H    1.463400  -1.240625  0.173096
H    1.660094  0.509614  0.085515
N    -0.794369  -0.011158  1.988499
C    -1.585998  0.093616  3.241761
C    -1.158138  1.262383  4.139874
O    -0.070102  1.262356  4.813972
H    -1.370167  0.011473  1.150177
H    -2.583060  0.360599  2.866865
C    -1.823252  -1.251158  3.998426
C    -0.602452  -1.970292  4.586665
C    -2.911417  -1.053779  5.063054
H    -2.225528  -1.919677  3.219055
H    -0.897814  -2.957784  4.968364
H    -0.221852  -1.453977  5.494533
H    0.188751  -2.167491  3.848286
H    -3.184465  -2.019566  5.504630
H    -3.828873  -0.625572  4.637957
H    -2.575633  -0.404245  5.884608
N    -2.000644  2.273141  4.251511
C    -1.822715  3.453012  5.101426
H    -2.861096  2.230399  3.709457
H    -0.911278  3.344011  5.691910
H    -2.688989  3.549074  5.766658
H    -1.754370  4.348518  4.471424
Pb    1.784194  0.008786  4.815022
29
Lattice="100 0 0 0 100 0 0 0 100" Properties=species:S:1:pos:R:3
C    -0.425792  -0.015327  -0.253737
C    -0.215703  -0.121191  1.220888
O    0.967937  -0.342482  1.642792
H    -1.468929  0.156503  -0.538067
H    -0.069254  -0.941361  -0.726515
H    0.197561  0.799515  -0.647256
N    -1.280883  0.012456  2.017608
C    -1.476310  -0.112553  3.485566
C    -0.733868  0.969655  4.277987
O    0.542084  1.061633  4.312333
H    -2.147322  0.173590  1.510321
H    -2.544619  0.116733  3.595343
C    -1.351514  -1.552760  4.081852
C    -2.275470  -2.509975  3.314628
C    0.049721  -2.164791  4.222406
H    -1.753979  -1.441490  5.102767
H    -2.322438  -3.477782  3.827778
H    -1.917027  -2.697172  2.293311
H    -3.302514  -2.125387  3.255856
H    -0.019261  -3.150288  4.704106
H    0.695637  -1.586603  4.914507
H    0.526895  -2.352017  3.247317
N    -1.470764  1.806884  4.986140
C    -0.962306  2.868027  5.859713
H    -2.482668  1.722679  4.914995
H    -1.521498  2.847818  6.801462
H    -1.105128  3.843798  5.377872
H    0.100058  2.705784  6.052621
Pb    2.243763  -0.119790  3.451784
29
Lattice="100 0 0 0 100 0 0 0 100" Properties=species:S:1:pos:R:3
C    -0.233850  1.749289  -1.169234
C    -0.637201  1.286922  0.192181
O    -0.081305  0.236549  0.656727
H    -0.406051  0.931662  -1.883325
H    0.846596  1.949629  -1.174197
H    -0.769412  2.642416  -1.506896
N    -1.564430  1.993973  0.846067
C    -2.259782  1.804503  2.145753
C    -1.312908  1.890839  3.347112
O    -0.380765  1.044751  3.576798
H    -1.907275  2.794604  0.321161
H    -2.892516  2.700287  2.201580
C    -3.286855  0.627736  2.215706
C    -4.301111  0.760446  1.070070
C    -2.744148  -0.807049  2.280549
H    -3.821796  0.810798  3.162797
H    -3.844679  0.559197  0.091386
H    -4.754827  1.760216  1.041667
H    -5.116500  0.040036  1.205442
H    -3.576722  -1.518035  2.376452
H    -2.145401  -0.990788  3.196568
H    -2.215507  -1.099689  1.359830
N    -1.513047  2.870750  4.209462
C    -0.742912  3.060099  5.444638
H    -2.241453  3.550335  4.004573
H    -0.694925  2.119684  6.004068
H    -1.244188  3.820945  6.048079
H    0.275285  3.394105  5.209255
Pb    0.348684  -0.821211  2.565729
29
Lattice="100 0 0 0 100 0 0 0 100" Properties=species:S:1:pos:R:3
C    -0.169556  -1.123286  -0.795417
C    -0.544873  -0.268919  0.367615
O    0.215242  -0.270466  1.393525
H    -0.875595  -1.061675  -1.629900
H    -0.101672  -2.166941  -0.455751
H    0.833516  -0.839727  -1.142744
N    -1.670270  0.451070  0.295018
C    -2.347444  1.268316  1.328349
C    -1.587519  2.584970  1.536296
O    -0.498228  2.612972  2.215206
H    -2.185619  0.346203  -0.575402
H    -3.320263  1.508959  0.882223
C    -2.673726  0.554392  2.666786
C    -3.531212  1.480517  3.538358
C    -3.331093  -0.807891  2.438597
H    -1.726176  0.360176  3.230601
H    -3.733863  1.008927  4.506913
H    -4.503874  1.667154  3.061241
H    -3.055769  2.450866  3.737827
H    -4.268604  -0.696685  1.874768
H    -3.585136  -1.265366  3.402094
H    -2.687405  -1.512394  1.898424
N    -2.043813  3.714920  1.033916
C    -3.266544  3.952829  0.252720
H    -1.468305  4.532823  1.244991
H    -3.317931  3.286636  -0.615811
H    -3.231424  4.982425  -0.113748
H    -4.160242  3.837630  0.878183
Pb    0.708398  0.984566  3.172122
29
Lattice="100 0 0 0 100 0 0 0 100" Properties=species:S:1:pos:R:3
C    0.831806  -1.699599  1.814524
C    0.062980  -0.712242  2.629236
O    0.293351  -0.660600  3.883304
H    0.665532  -2.702682  2.232436
H    1.905876  -1.490827  1.915491
H    0.560703  -1.701437  0.753861
N    -0.835202  0.054096  2.001526
C    -1.843437  1.038776  2.467328
C    -1.216784  2.311472  3.032521
O    -0.376728  2.301214  4.002047
H    -0.893109  -0.131763  1.003558
H    -2.331372  1.328549  1.529606
C    -3.020179  0.487197  3.340630
C    -3.670046  -0.713522  2.639614
C    -2.736626  0.165368  4.815073
H    -3.748824  1.315858  3.333874
H    -3.011693  -1.592716  2.636101
H    -3.942281  -0.481584  1.601328
H    -4.592090  -0.997389  3.160746
H    -2.073917  -0.706421  4.931930
H    -3.671115  -0.109854  5.323631
H    -2.381762  1.049782  5.381848
N    -1.575881  3.482844  2.537510
C    -2.487231  3.779873  1.422517
H    -1.144738  4.283478  3.003212
H    -2.117253  3.348236  0.484435
H    -2.523959  4.866232  1.304635
H    -3.502795  3.424466  1.634030
Pb    0.243772  0.807193  5.553450
29
Lattice="100 0 0 0 100 0 0 0 100" Properties=species:S:1:pos:R:3
C    0.777967  0.036932  0.241117
C    0.438157  0.130855  1.692440
O    1.388620  0.332349  2.517546
H    -0.088806  -0.142649  -0.403127
H    1.507668  -0.772873  0.100908
H    1.274697  0.966779  -0.069245
N    -0.846339  -0.004163  2.045179
C    -1.549168  -0.017159  3.353060
C    -1.336675  1.262590  4.167305
O    -0.236023  1.524376  4.772290
H    -1.466956  -0.168793  1.256279
H    -2.603342  -0.006749  3.054285
C    -1.411983  -1.334364  4.180380
C    -0.019809  -1.727019  4.690379
C    -2.436783  -1.326779  5.323734
H    -1.707298  -2.118993  3.463897
H    -0.051884  -2.736259  5.124655
H    0.296145  -1.093908  5.546980
H    0.740094  -1.775477  3.896287
H    -2.435420  -2.296006  5.836509
H    -3.458361  -1.162217  4.956750
H    -2.211190  -0.560312  6.079626
N    -2.336036  2.113273  4.318217
C    -3.700169  2.063631  3.773313
H    -2.117076  2.907085  4.923464
H    -4.178364  3.022862  3.990276
H    -4.286488  1.269546  4.251940
H    -3.688431  1.930221  2.685823
Pb    1.859540  0.755909  4.654526
29
Lattice="100 0 0 0 100 0 0 0 100" Properties=species:S:1:pos:R:3
C    1.354219  0.601423  1.600802
C    0.860994  -0.486001  2.489933
O    1.638993  -0.950614  3.395608
H    0.618326  0.913872  0.852703
H    2.273428  0.273021  1.096817
H    1.626478  1.466816  2.222633
N    -0.385126  -0.944046  2.341939
C    -1.046364  -1.902302  3.236806
C    -0.479650  -3.316412  2.984827
O    0.401630  -3.767454  3.813765
H    -0.959627  -0.497515  1.629091
H    -0.719018  -1.661750  4.262000
C    -2.586349  -1.740555  3.235303
C    -3.232605  -2.831479  4.098706
C    -2.962393  -0.340627  3.742592
H    -2.950971  -1.842346  2.200952
H    -2.904483  -2.759578  5.145632
H    -3.022717  -3.850623  3.746455
H    -4.321766  -2.708349  4.094855
H    -4.052496  -0.224873  3.721729
H    -2.545629  0.473751  3.134708
H    -2.636519  -0.192456  4.782150
N    -0.819815  -4.086850  1.972336
C    -1.789645  -3.869868  0.893342
H    -0.345603  -4.992491  1.969499
H    -1.508957  -4.519946  0.059289
H    -1.766988  -2.833853  0.544570
H    -2.802610  -4.134766  1.221396
Pb    2.082263  -2.652127  4.780562
29
Lattice="100 0 0 0 100 0 0 0 100" Properties=species:S:1:pos:R:3
C    0.563581  -1.080368  0.408013
C    0.063010  -0.295689  1.569913
O    0.715761  0.739200  1.949808
H    1.594872  -1.404776  0.602890
H    0.600409  -0.420677  -0.471270
H    -0.056915  -1.952435  0.177127
N    -1.063381  -0.670775  2.182334
C    -1.745138  0.087960  3.238647
C    -0.959932  -0.052339  4.560781
O    -0.194335  0.926260  4.912097
H    -1.550839  -1.478540  1.798273
H    -1.646299  1.155568  2.980828
C    -3.266329  -0.198525  3.278974
C    -3.909883  0.532034  4.464450
C    -3.910917  0.228086  1.951969
H    -3.418224  -1.282312  3.403661
H    -4.986532  0.327351  4.483721
H    -3.791125  1.621439  4.375141
H    -3.506536  0.225391  5.439155
H    -4.984237  0.005773  1.978781
H    -3.501105  -0.293666  1.076604
H    -3.803898  1.309714  1.786255
N    -1.003445  -1.109108  5.345513
C    -1.778460  -2.349401  5.231671
H    -0.421350  -1.022802  6.181445
H    -1.828851  -2.689644  4.193795
H    -2.790570  -2.214219  5.633230
H    -1.266098  -3.115987  5.820609
Pb    1.116766  2.186485  3.609584
29
Lattice="100 0 0 0 100 0 0 0 100" Properties=species:S:1:pos:R:3
C    0.508817  -1.201095  0.188496
C    0.220587  -0.614995  1.526313
O    1.118532  0.094875  2.101764
H    1.414992  -1.819305  0.247893
H    0.729425  -0.383342  -0.513109
H    -0.317745  -1.800596  -0.206731
N    -0.970782  -0.822581  2.093821
C    -1.439008  -0.190619  3.333790
C    -0.729666  -0.840462  4.541606
O    0.261293  -0.203889  5.070724
H    -1.649888  -1.360934  1.558486
H    -1.061783  0.845584  3.327796
C    -2.982452  -0.078813  3.389139
C    -3.423191  0.482183  4.747167
C    -3.480722  0.807251  2.237974
H    -3.413776  -1.084384  3.262342
H    -3.123732  -0.144661  5.598130
H    -4.515981  0.562290  4.776308
H    -3.022142  1.492602  4.911774
H    -3.093678  1.832407  2.327782
H    -4.575082  0.866695  2.269614
H    -3.212654  0.426951  1.243016
N    -1.054342  -2.007833  5.057544
C    -2.124978  -2.944045  4.697991
H    -0.477592  -2.276726  5.857618
H    -3.070396  -2.655762  5.174381
H    -1.835670  -3.934480  5.061821
H    -2.252885  -2.999908  3.613551
Pb    1.868499  0.951593  4.029001
29
Lattice="100 0 0 0 100 0 0 0 100" Properties=species:S:1:pos:R:3
C    1.334104  1.020861  0.301160
C    0.315961  0.496804  1.252569
O    0.236934  1.008541  2.424424
H    2.331439  0.947521  0.755732
H    1.140525  2.090612  0.134090
H    1.331793  0.500770  -0.662345
N    -0.507319  -0.480787  0.863958
C    -1.644389  -0.988205  1.642148
C    -1.123429  -1.861860  2.803796
O    -1.078774  -1.333074  3.980897
H    -0.414372  -0.808555  -0.095994
H    -2.101996  -0.119734  2.144538
C    -2.752016  -1.588631  0.741959
C    -3.863420  -2.195255  1.608038
C    -3.308977  -0.504169  -0.191840
H    -2.310114  -2.384192  0.121539
H    -3.514823  -3.004739  2.263851
H    -4.644253  -2.616990  0.964709
H    -4.342602  -1.431074  2.236781
H    -3.777730  0.310932  0.377974
H    -4.081654  -0.939047  -0.836846
H    -2.552303  -0.065274  -0.856122
N    -0.704490  -3.103535  2.672899
C    -0.651022  -3.971742  1.491658
H    -0.399688  -3.527801  3.551618
H    -0.347487  -3.411344  0.603199
H    -1.621068  -4.454605  1.319242
H    0.098057  -4.745967  1.682629
Pb    -0.475888  0.749540  4.530740
29
Lattice="100 0 0 0 100 0 0 0 100" Properties=species:S:1:pos:R:3
C    1.353364  0.072623  0.901350
C    0.901264  -0.860095  1.969406
O    1.757997  -1.314244  2.806905
H    1.783681  0.967865  1.373571
H    0.546828  0.375538  0.225711
H    2.160146  -0.398154  0.323203
N    -0.389121  -1.199890  2.050413
C    -0.955577  -1.997303  3.137031
C    -0.481468  -3.468463  3.042302
O    0.360879  -3.861748  3.943022
H    -1.035794  -0.776758  1.386064
H    -0.459080  -1.657451  4.059587
C    -2.461889  -1.696987  3.407037
C    -3.425869  -1.700629  2.216176
C    -2.962514  -2.596548  4.544029
H    -2.427226  -0.662092  3.787503
H    -4.344094  -1.181688  2.518421
H    -3.721449  -2.709598  1.910656
H    -3.061864  -1.158926  1.328799
H    -3.969008  -2.285644  4.847020
H    -2.324237  -2.540148  5.436508
H    -3.031281  -3.649363  4.233768
N    -0.834584  -4.341716  2.123687
C    -1.702085  -4.225408  0.951028
H    -0.407186  -5.261319  2.259182
H    -1.215571  -4.746724  0.118860
H    -1.856598  -3.181471  0.677852
H    -2.669725  -4.703402  1.147038
Pb    2.225406  -2.747280  4.475115
29
Lattice="100 0 0 0 100 0 0 0 100" Properties=species:S:1:pos:R:3
C    0.122364  -0.382392  0.111122
C    -0.038462  -0.118292  1.566673
O    0.965971  0.300121  2.243985
H    0.418377  0.552120  -0.387455
H    -0.789032  -0.766854  -0.358387
H    0.943619  -1.095708  -0.042156
N    -1.225756  -0.308722  2.151249
C    -1.484902  0.046698  3.545177
C    -0.701188  -0.878699  4.500426
O    0.218393  -0.313979  5.217699
H    -2.008812  -0.588473  1.563026
H    -0.993912  1.020630  3.703389
C    -2.979608  0.346218  3.868277
C    -3.402270  1.599450  3.082832
C    -3.981849  -0.795142  3.674182
H    -2.968839  0.608894  4.938847
H    -4.390667  1.928341  3.423963
H    -3.486593  1.408428  2.003291
H    -2.709243  2.439243  3.230014
H    -4.992142  -0.404112  3.845550
H    -3.840939  -1.616743  4.383456
H    -3.986316  -1.201963  2.650880
N    -0.861601  -2.178886  4.632106
C    -1.706417  -3.140943  3.921470
H    -0.242753  -2.587730  5.337193
H    -1.068836  -3.966978  3.583812
H    -2.190911  -2.682084  3.060513
H    -2.469613  -3.541811  4.599296
Pb    1.839355  0.882699  4.241402
29
Lattice="100 0 0 0 100 0 0 0 100" Properties=species:S:1:pos:R:3
C    -0.029258  2.038260  -0.863012
C    0.026178  1.275192  0.399929
O    0.986996  1.271494  1.174717
H    0.829123  2.711293  -0.949388
H    -0.974798  2.592240  -0.958715
H    -0.007988  1.326907  -1.709022
N    -1.077904  0.405287  0.794993
C    -2.217177  1.051428  1.546094
C    -1.749188  1.484023  2.935334
O    -0.896185  0.784064  3.586412
H    -1.491333  -0.056883  -0.023759
H    -2.557577  1.938219  0.988347
C    -3.406625  0.036527  1.604735
C    -3.072384  -1.274503  2.326369
C    -4.668712  0.691799  2.177565
H    -3.612385  -0.193228  0.543755
H    -2.230575  -1.822400  1.866876
H    -3.925491  -1.961050  2.254065
H    -2.876396  -1.126868  3.397303
H    -5.524691  0.022421  2.030086
H    -4.914051  1.636107  1.671544
H    -4.590182  0.874666  3.257786
N    -2.298534  2.554275  3.472122
C    -2.057779  3.051274  4.830955
H    -2.985822  3.058661  2.914575
H    -1.271621  2.458261  5.302050
H    -2.982531  2.973693  5.416081
H    -1.754122  4.103143  4.777970
Pb    0.445013  -0.680304  2.556232
29
Lattice="100 0 0 0 100 0 0 0 100" Properties=species:S:1:pos:R:3
C    0.116286  2.311102  1.487806
C    -0.250791  1.099213  2.247018
O    -0.217417  1.011357  3.480640
H    0.281801  3.158304  2.160119
H    -0.639936  2.553543  0.726594
H    1.050941  2.111790  0.931905
N    -0.639523  -0.121189  1.561038
C    -2.103752  -0.260014  1.217443
C    -2.909682  -0.463566  2.498706
O    -2.449149  -1.206642  3.437297
H    -0.131973  -0.231991  0.673509
H    -2.443587  0.658463  0.710222
C    -2.269892  -1.461746  0.234567
C    -3.748120  -1.704761  -0.097837
C    -1.456481  -1.234732  -1.047690
H    -1.880952  -2.355216  0.755000
H    -3.825342  -2.522728  -0.823568
H    -4.211124  -0.821792  -0.562794
H    -4.341870  -1.999783  0.775800
H    -1.611021  -2.080469  -1.728879
H    -0.365502  -1.187631  -0.898039
H    -1.777098  -0.326504  -1.577336
N    -4.103822  0.082899  2.587722
C    -5.056301  -0.109515  3.686021
H    -4.426272  0.632508  1.792689
H    -5.924323  -0.672463  3.320174
H    -5.390060  0.870886  4.044540
H    -4.573923  -0.661453  4.494923
Pb    -0.248117  -1.408867  3.768412
29
Lattice="100 0 0 0 100 0 0 0 100" Properties=species:S:1:pos:R:3
C    0.827879  -0.926374  1.364078
C    0.633133  -0.210336  2.641171
O    1.534075  0.348434  3.272684
H    0.710499  -2.010428  1.547362
H    1.831700  -0.747007  0.967063
H    0.058569  -0.659377  0.625300
N    -0.678210  -0.168976  3.282543
C    -1.637508  0.881564  2.783508
C    -1.216670  2.263674  3.271262
O    -0.545516  2.399571  4.357209
H    -1.166821  -1.067034  3.165449
H    -1.636125  0.866725  1.683494
C    -3.080237  0.528334  3.271322
C    -3.562249  -0.779590  2.630726
C    -3.217612  0.512724  4.799061
H    -3.713037  1.340983  2.880651
H    -3.048026  -1.671329  3.027200
H    -3.460562  -0.773843  1.537323
H    -4.624170  -0.931598  2.859672
H    -2.631512  -0.298942  5.262777
H    -4.260470  0.310453  5.073102
H    -2.951502  1.470036  5.266874
N    -1.590826  3.350457  2.624336
C    -2.390920  3.495326  1.404826
H    -1.307054  4.220921  3.080391
H    -2.415172  2.564841  0.831547
H    -1.941156  4.278690  0.785307
H    -3.416681  3.790447  1.661033
Pb    0.422180  0.692654  5.424729
29
Lattice="100 0 0 0 100 0 0 0 100" Properties=species:S:1:pos:R:3
C    0.901277  0.673806  0.361432
C    0.581483  1.203204  1.702789
O    1.290812  1.993803  2.331203
H    1.140108  -0.401788  0.452500
H    1.767734  1.189052  -0.064078
H    0.035610  0.734470  -0.314348
N    -0.614187  0.761237  2.412673
C    -1.896010  1.508308  2.120218
C    -1.793887  2.933452  2.652838
O    -1.195936  3.154856  3.769320
H    -0.807084  -0.229646  2.223979
H    -2.055309  1.525530  1.032972
C    -3.080928  0.711824  2.766176
C    -2.963929  0.531334  4.284268
C    -4.437925  1.309034  2.377245
H    -3.014984  -0.284792  2.293800
H    -3.778665  -0.113682  4.637590
H    -3.053659  1.480182  4.830356
H    -2.040749  0.008702  4.592769
H    -5.237518  0.644395  2.725667
H    -4.554335  1.406471  1.290437
H    -4.610442  2.287451  2.846171
N    -2.354152  3.954435  2.033966
C    -3.096071  4.028685  0.772212
H    -2.261891  4.836736  2.544294
H    -2.749825  4.910846  0.222477
H    -4.169618  4.131115  0.972414
H    -2.928869  3.139984  0.159316
Pb    0.338950  1.753996  4.584342
29
Lattice="100 0 0 0 100 0 0 0 100" Properties=species:S:1:pos:R:3
C    -0.715506  -0.297340  -1.270549
C    -0.187524  0.308972  -0.031741
O    0.870892  0.945396  0.037438
H    -1.781235  -0.064271  -1.411126
H    -0.656495  -1.397568  -1.179425
H    -0.127677  0.014135  -2.139226
N    -0.880371  0.141585  1.234205
C    -1.950951  1.160512  1.554759
C    -1.293733  2.505837  1.843271
O    -0.203465  2.539118  2.526778
H    -1.345971  -0.773690  1.288633
H    -2.630285  1.243570  0.693492
C    -2.760540  0.645346  2.787725
C    -3.815302  1.665620  3.235370
C    -3.414113  -0.710232  2.485472
H    -2.033064  0.519704  3.609562
H    -4.349252  1.269800  4.107167
H    -4.565719  1.843923  2.453152
H    -3.381095  2.625680  3.541192
H    -3.995816  -1.032948  3.357799
H    -2.704287  -1.532408  2.298748
H    -4.108876  -0.647108  1.636083
N    -1.827259  3.648868  1.462275
C    -3.068640  3.933078  0.737688
H    -1.302599  4.468702  1.778859
H    -3.827771  4.310535  1.434107
H    -3.453261  3.039301  0.241194
H    -2.860915  4.701100  -0.015466
Pb    1.282831  0.879781  2.442563
29
Lattice="100 0 0 0 100 0 0 0 100" Properties=species:S:1:pos:R:3
C    -2.023880  0.284101  -0.215645
C    -0.955013  0.341740  0.811940
O    -0.299625  1.437012  0.990310
H    -1.613816  0.721222  -1.139255
H    -2.871571  0.925685  0.068232
H    -2.372034  -0.731455  -0.422918
N    -0.633860  -0.720066  1.568383
C    -1.606095  -1.578925  2.242466
C    -2.207691  -0.738148  3.400297
O    -1.756607  0.432212  3.691287
H    0.259702  -0.646403  2.059149
H    -2.417350  -1.814187  1.537887
C    -0.951464  -2.907378  2.716112
C    -0.521226  -3.744905  1.507741
C    0.193916  -2.673253  3.709388
H    -1.747520  -3.460164  3.242411
H    -0.117980  -4.706576  1.846814
H    0.268359  -3.248429  0.926538
H    -1.361527  -3.957884  0.833748
H    0.543733  -3.635337  4.102091
H    -0.103902  -2.064532  4.575695
H    1.075856  -2.212605  3.235748
N    -3.200476  -1.261966  4.087148
C    -3.906714  -0.650553  5.216632
H    -3.510022  -2.193766  3.812405
H    -3.884355  -1.341853  6.067273
H    -4.950602  -0.462246  4.936734
H    -3.419474  0.286793  5.489875
Pb    -0.434764  2.187867  3.115516
29
Lattice="100 0 0 0 100 0 0 0 100" Properties=species:S:1:pos:R:3
C    -0.618940  2.480693  1.638109
C    -0.222177  1.055335  1.750316
O    0.810370  0.733711  2.451547
H    -0.961955  2.867039  2.609603
H    -1.376899  2.661162  0.871046
H    0.288135  3.054134  1.391518
N    -0.901476  0.074719  1.134152
C    -2.358371  -0.051697  1.142944
C    -2.752471  -0.466434  2.583719
O    -1.870287  -0.739146  3.480771
H    -0.411286  -0.820446  1.077735
H    -2.799944  0.935418  0.941773
C    -2.845618  -1.050186  0.055225
C    -2.550720  -0.495299  -1.341742
C    -2.279804  -2.461087  0.261337
H    -3.940905  -1.104602  0.171848
H    -2.951400  -1.174603  -2.103564
H    -1.471132  -0.402238  -1.525040
H    -3.012177  0.488395  -1.500167
H    -2.740985  -3.151568  -0.454702
H    -2.479256  -2.863313  1.265502
H    -1.196975  -2.514800  0.064058
N    -4.030462  -0.540925  2.886810
C    -4.566975  -0.921331  4.200169
H    -4.702051  -0.326626  2.151874
H    -4.266327  -0.190044  4.959860
H    -4.201802  -1.915093  4.483503
H    -5.657304  -0.941228  4.130939
Pb    0.317363  -0.728587  4.099239
29
Lattice="100 0 0 0 100 0 0 0 100" Properties=species:S:1:pos:R:3
C    -0.249863  2.657276  -0.208075
C    -0.082468  1.331229  0.436083
O    1.099910  0.882082  0.676341
H    0.095869  3.459626  0.460981
H    -1.273594  2.854765  -0.537203
H    0.422087  2.685501  -1.079976
N    -1.134200  0.567866  0.780678
C    -2.318873  1.061466  1.484347
C    -1.836239  1.518818  2.882076
O    -0.680139  1.182480  3.341263
H    -0.907681  -0.406357  0.992333
H    -2.718795  1.935219  0.950169
C    -3.419015  -0.046045  1.513949
C    -3.001396  -1.279763  2.322913
C    -4.777634  0.494436  1.973243
H    -3.517638  -0.331435  0.453724
H    -3.780890  -2.047773  2.250600
H    -2.874693  -1.050150  3.391058
H    -2.080886  -1.763789  1.958265
H    -5.554366  -0.250491  1.761866
H    -5.066599  1.411744  1.440293
H    -4.818354  0.672759  3.057661
N    -2.635628  2.260721  3.617423
C    -2.332826  2.746049  4.969915
H    -3.544643  2.499519  3.225101
H    -2.012100  1.914206  5.606234
H    -3.240213  3.193146  5.383488
H    -1.542168  3.505622  4.933553
Pb    1.405323  0.423039  2.871051
29
Lattice="100 0 0 0 100 0 0 0 100" Properties=species:S:1:pos:R:3
C    -0.156655  2.500180  -0.214438
C    -0.077748  1.171045  0.439905
O    1.072019  0.655514  0.703170
H    0.240801  3.283653  0.447869
H    -1.164185  2.761445  -0.548981
H    0.517058  2.475814  -1.085417
N    -1.177748  0.470669  0.767978
C    -2.344483  1.031324  1.450418
C    -1.864326  1.458710  2.860040
O    -0.740646  1.047203  3.338800
H    -1.011249  -0.514529  0.984378
H    -2.682195  1.927611  0.910657
C    -3.507227  -0.010664  1.455068
C    -3.176491  -1.270221  2.264485
C    -4.840563  0.605120  1.893451
H    -3.603371  -0.285374  0.391811
H    -2.280600  -1.806500  1.911881
H    -3.998770  -1.990398  2.175673
H    -3.053632  -1.053034  3.335632
H    -5.655197  -0.092088  1.662854
H    -5.066565  1.540684  1.361642
H    -4.890856  0.778949  2.978200
N    -2.641756  2.248922  3.568739
C    -2.389545  2.736512  4.927770
H    -3.520374  2.534903  3.137879
H    -1.544785  2.198346  5.361205
H    -3.285905  2.568455  5.535533
H    -2.174743  3.812264  4.900129
Pb    1.305739  0.174486  2.902669
29
Lattice="100 0 0 0 100 0 0 0 100" Properties=species:S:1:pos:R:3
C    0.850215  0.463855  1.890010
C    0.153047  1.704022  2.311087
O    0.822185  2.792187  2.470599
H    1.715337  0.332499  2.559087
H    1.269960  0.577536  0.879504
H    0.219814  -0.427794  1.942469
N    -1.171849  1.732656  2.537124
C    -2.178330  1.159568  1.636058
C    -2.022546  1.909454  0.292936
O    -1.478899  3.078190  0.244076
H    -1.500242  2.553173  3.051001
H    -1.965614  0.091830  1.475775
C    -3.587904  1.292909  2.291342
C    -4.720766  0.832059  1.367748
C    -3.605503  0.513300  3.613572
H    -3.736949  2.368412  2.502886
H    -5.669400  0.878348  1.915622
H    -4.593185  -0.216420  1.057194
H    -4.844791  1.462661  0.478579
H    -4.562266  0.678260  4.123086
H    -2.811794  0.816027  4.308853
H    -3.506557  -0.566772  3.435450
N    -2.466555  1.331167  -0.802133
C    -2.466829  1.894002  -2.154985
H    -2.901407  0.415468  -0.692707
H    -1.846689  1.270269  -2.810340
H    -2.078332  2.913367  -2.129398
H    -3.494244  1.900989  -2.538613
Pb    0.038091  4.479780  1.180120
29
Lattice="100 0 0 0 100 0 0 0 100" Properties=species:S:1:pos:R:3
C    0.849056  0.314358  1.894318
C    0.220826  1.600201  2.285695
O    0.948386  2.654308  2.417297
H    1.273139  0.380625  0.881420
H    0.171468  -0.540386  1.968224
H    1.706664  0.152387  2.566403
N    -1.099653  1.705602  2.513862
C    -2.138887  1.165567  1.629302
C    -1.952816  1.882118  0.273162
O    -1.337916  3.012752  0.191111
H    -1.381411  2.556038  3.006393
H    -1.978920  0.086176  1.486980
C    -3.536542  1.377907  2.289576
C    -4.696093  0.955194  1.381075
C    -3.582542  0.623534  3.625679
H    -3.632740  2.462822  2.482786
H    -5.637463  1.054100  1.934476
H    -4.619182  -0.102922  1.086989
H    -4.797818  1.576259  0.482508
H    -4.526724  0.843608  4.137821
H    -2.770302  0.899950  4.310411
H    -3.537195  -0.463046  3.466345
N    -2.440311  1.327540  -0.815127
C    -2.384332  1.912253  -2.160944
H    -2.934946  0.443717  -0.708652
H    -1.351456  1.919902  -2.530201
H    -2.774600  2.935816  -2.144302
H    -2.997131  1.298600  -2.825867
Pb    0.261821  4.350421  1.084334
29
Lattice="100 0 0 0 100 0 0 0 100" Properties=species:S:1:pos:R:3
C    0.800532  -0.634371  1.523133
C    0.272417  -0.629459  2.909994
O    1.075113  -0.807939  3.900474
H    1.448376  0.238624  1.352033
H    0.017224  -0.678182  0.761536
H    1.453195  -1.515198  1.422433
N    -1.031837  -0.444721  3.174542
C    -1.858209  0.602548  2.573039
C    -1.292698  1.949473  3.068042
O    -0.478675  2.000077  4.071123
H    -1.318440  -0.691856  4.124269
H    -1.758514  0.557108  1.479218
C    -3.357726  0.394298  2.945747
C    -3.891843  -0.873273  2.270613
C    -3.598106  0.399016  4.461267
H    -3.891161  1.258105  2.521927
H    -3.388652  -1.778821  2.637537
H    -3.777908  -0.837346  1.179063
H    -4.960871  -0.986075  2.487519
H    -3.181266  -0.489676  4.963401
H    -4.676162  0.360350  4.658256
H    -3.216709  1.302660  4.957916
N    -1.635315  3.082711  2.490257
C    -2.515507  3.314843  1.340140
H    -1.230282  3.917256  2.919526
H    -2.061964  4.088385  0.710993
H    -3.497874  3.665987  1.680962
H    -2.638576  2.405390  0.746233
Pb    1.008433  0.903085  5.381807
29
Lattice="100 0 0 0 100 0 0 0 100" Properties=species:S:1:pos:R:3
C    -0.550878  0.318501  -1.010214
C    -0.282393  -0.015433  0.410370
O    0.919903  -0.257438  0.796530
H    -0.032976  1.245012  -1.297761
H    -1.616192  0.383622  -1.246890
H    -0.098020  -0.477969  -1.622534
N    -1.269383  -0.074202  1.323083
C    -2.298301  0.962285  1.497244
C    -1.532829  2.274204  1.741679
O    -0.373111  2.243232  2.318796
H    -1.015588  -0.544332  2.194821
H    -2.906688  1.041433  0.586281
C    -3.215557  0.541660  2.689872
C    -4.203080  1.632423  3.113286
C    -3.944152  -0.761522  2.337399
H    -2.534807  0.357091  3.542862
H    -4.785055  1.269506  3.968745
H    -4.922685  1.862369  2.316363
H    -3.713595  2.560007  3.437357
H    -4.508530  -1.112213  3.209837
H    -3.268324  -1.574249  2.040375
H    -4.661934  -0.602777  1.520570
N    -2.012434  3.448114  1.385486
C    -3.269382  3.795887  0.715778
H    -1.414686  4.238250  1.639107
H    -3.957813  4.259117  1.432966
H    -3.745323  2.912599  0.284723
H    -3.047729  4.513454  -0.082177
Pb    1.577548  1.110912  2.485827
29
Lattice="100 0 0 0 100 0 0 0 100" Properties=species:S:1:pos:R:3
C    0.759087  1.168049  0.787771
C    0.305606  0.764277  2.141078
O    1.149751  0.691962  3.106892
H    1.196501  2.176507  0.807283
H    -0.024189  1.100695  0.028083
H    1.583222  0.491715  0.507362
N    -0.981692  0.462288  2.398463
C    -2.127877  1.281963  1.988009
C    -1.872915  2.695517  2.542029
O    -1.166218  2.849060  3.615693
H    -1.134108  -0.033515  3.279422
H    -2.190865  1.311900  0.892676
C    -3.434734  0.613406  2.537860
C    -3.492333  0.549337  4.069618
C    -4.704818  1.251406  1.970081
H    -3.369525  -0.414706  2.143608
H    -4.372784  -0.030223  4.372619
H    -3.588592  1.545122  4.524222
H    -2.636164  0.033477  4.537680
H    -5.572084  0.649258  2.266457
H    -4.700922  1.286895  0.873265
H    -4.875832  2.262753  2.363535
N    -2.358930  3.777723  1.968635
C    -3.121102  3.940394  0.726255
H    -2.145473  4.643479  2.469588
H    -3.105360  3.025842  0.130262
H    -2.667080  4.754832  0.150373
H    -4.161026  4.202000  0.954760
Pb    0.517136  1.996788  4.859327
29
Lattice="100 0 0 0 100 0 0 0 100" Properties=species:S:1:pos:R:3
C    0.390923  -0.352852  1.107500
C    -0.394684  0.430117  2.091442
O    0.171530  1.390200  2.737423
H    -0.070911  -1.304813  0.832527
H    1.422304  -0.492462  1.448462
H    0.442499  0.258728  0.188373
N    -1.694059  0.185034  2.336293
C    -2.275987  -1.157514  2.557115
C    -1.376445  -1.824648  3.629687
O    -0.728844  -1.099959  4.479617
H    -2.172457  0.944642  2.819859
H    -3.228164  -0.947140  3.072899
C    -2.648350  -1.991240  1.293016
C    -3.797545  -2.969385  1.607438
C    -3.068468  -1.075444  0.135340
H    -1.762094  -2.567835  0.976117
H    -3.984832  -3.609187  0.737488
H    -4.725174  -2.418710  1.817787
H    -3.631533  -3.639702  2.463925
H    -3.383195  -1.690411  -0.716014
H    -2.261511  -0.421764  -0.215377
H    -3.922922  -0.443545  0.414831
N    -1.300800  -3.134258  3.685860
C    -0.561649  -3.923723  4.674543
H    -1.835319  -3.649285  2.986387
H    -1.189398  -4.764100  4.990030
H    -0.317911  -3.300937  5.537493
H    0.359223  -4.316671  4.224678
Pb    0.197772  0.914865  4.947260
29
Lattice="100 0 0 0 100 0 0 0 100" Properties=species:S:1:pos:R:3
C    0.143362  0.100103  0.966737
C    -0.692791  0.685734  2.046684
O    -0.222236  1.672588  2.734277
H    -0.441234  -0.120774  0.067564
H    0.602176  -0.841996  1.310211
H    0.953616  0.797320  0.730105
N    -1.921390  0.241944  2.360797
C    -2.336120  -1.168698  2.499646
C    -1.521116  -1.720259  3.705934
O    -0.718044  -0.965297  4.376609
H    -2.432142  0.884214  2.967171
H    -3.382187  -1.114883  2.844243
C    -2.368572  -1.991089  1.171751
C    -3.010041  -3.379978  1.347621
C    -3.154347  -1.196883  0.117110
H    -1.336496  -2.143621  0.824388
H    -3.252341  -3.786389  0.358151
H    -3.958555  -3.337916  1.904551
H    -2.339105  -4.125875  1.797222
H    -3.127925  -1.733147  -0.838668
H    -2.757955  -0.189355  -0.057366
H    -4.210003  -1.093116  0.405990
N    -1.691484  -2.965459  4.088044
C    -1.030513  -3.593596  5.237829
H    -2.328472  -3.536899  3.533670
H    -1.322709  -4.646221  5.265165
H    -1.345657  -3.106892  6.168826
H    0.058386  -3.521406  5.138291
Pb    0.132895  1.077845  4.871446
29
Lattice="100 0 0 0 100 0 0 0 100" Properties=species:S:1:pos:R:3
C    0.132262  0.099104  0.871654
C    -0.625008  0.653711  2.023459
O    -0.079919  1.591957  2.726201
H    -0.511630  -0.117558  0.014018
H    0.636829  -0.836283  1.165497
H    0.910846  0.816454  0.590213
N    -1.853099  0.246588  2.386902
C    -2.327692  -1.146306  2.514446
C    -1.554261  -1.733587  3.731808
O    -0.607854  -1.073107  4.308076
H    -2.294167  0.886101  3.049176
H    -3.379256  -1.054161  2.831521
C    -2.351128  -1.970909  1.188414
C    -2.963863  -3.369967  1.367196
C    -3.150601  -1.188362  0.135355
H    -1.317148  -2.110089  0.841864
H    -3.144502  -3.805394  0.376890
H    -3.944351  -3.336287  1.868513
H    -2.300210  -4.078865  1.879678
H    -3.102168  -1.712230  -0.826522
H    -2.784500  -0.166669  -0.023269
H    -4.210670  -1.118929  0.418084
N    -1.911261  -2.909456  4.199116
C    -1.318041  -3.612349  5.339677
H    -2.665776  -3.387580  3.706895
H    -0.336995  -3.190998  5.566754
H    -1.214098  -4.672018  5.082806
H    -1.975645  -3.521390  6.214120
Pb    0.405368  0.895048  4.801804
29
Lattice="100 0 0 0 100 0 0 0 100" Properties=species:S:1:pos:R:3
C    -0.834549  1.367560  1.590880
C    -1.395105  1.213036  2.956610
O    -1.084769  2.107537  3.838461
H    0.235393  1.107848  1.578832
H    -0.884429  2.440149  1.349517
H    -1.363404  0.793841  0.829662
N    -2.259044  0.251340  3.340703
C    -2.105583  -1.221802  3.231576
C    -1.224192  -1.597395  4.438640
O    -0.310064  -0.779437  4.856562
H    -2.732157  0.514979  4.207806
H    -3.110899  -1.638368  3.387838
C    -1.588807  -1.736233  1.855764
C    -1.194938  -3.218854  1.865512
C    -2.664169  -1.478871  0.789289
H    -0.675095  -1.172429  1.617331
H    -0.391598  -3.452111  2.576283
H    -0.819603  -3.483429  0.869685
H    -2.054181  -3.873193  2.059475
H    -2.252408  -1.665483  -0.210080
H    -3.065288  -0.457452  0.804554
H    -3.513604  -2.162780  0.924702
N    -1.375027  -2.732452  5.091740
C    -2.343835  -3.818902  4.918532
H    -0.696612  -2.868639  5.844754
H    -3.164345  -3.517608  4.264154
H    -2.744769  -4.078866  5.904991
H    -1.846028  -4.698330  4.492539
Pb    0.170110  1.328345  5.525688
29
Lattice="100 0 0 0 100 0 0 0 100" Properties=species:S:1:pos:R:3
C    -2.223088  1.956673  1.763433
C    -2.070818  1.488693  3.161358
O    -1.441965  2.232846  4.002393
H    -2.831360  1.294920  1.145022
H    -1.252509  2.166026  1.295896
H    -2.739377  2.930884  1.831357
N    -2.665640  0.372748  3.652259
C    -2.484159  -1.049164  3.272058
C    -1.686314  -1.643377  4.444346
O    -0.791055  -0.928145  5.046143
H    -2.809837  0.466085  4.658369
H    -3.476089  -1.515065  3.213916
C    -1.749345  -1.292489  1.914357
C    -0.269341  -0.885968  1.909513
C    -1.904965  -2.746478  1.448823
H    -2.294364  -0.674370  1.187568
H    -0.084617  0.146918  2.248838
H    0.121242  -0.934619  0.885635
H    0.343510  -1.564467  2.518615
H    -1.333393  -3.448420  2.070259
H    -1.513523  -2.840114  0.428749
H    -2.954914  -3.064088  1.420218
N    -1.865617  -2.877983  4.867353
C    -2.859831  -3.887154  4.487762
H    -1.223764  -3.154602  5.614566
H    -3.317508  -4.276836  5.404587
H    -2.370335  -4.711921  3.956178
H    -3.636504  -3.458623  3.851974
Pb    0.079480  1.146091  5.307452
29
Lattice="100 0 0 0 100 0 0 0 100" Properties=species:S:1:pos:R:3
C    0.868208  0.819727  3.470332
C    -0.051372  0.299338  4.518581
O    0.447656  -0.133230  5.626067
H    0.435009  1.644547  2.892285
H    1.124974  0.007055  2.771106
H    1.803015  1.145158  3.939786
N    -1.397017  0.218591  4.428663
C    -2.121439  0.330586  3.164434
C    -2.654567  1.749266  3.012302
O    -2.672092  2.521402  4.071077
H    -2.225924  2.025478  4.799033
H    -1.451067  0.127862  2.314290
C    -3.289747  -0.714586  3.102456
C    -2.737708  -2.140820  3.170147
C    -4.387927  -0.461859  4.139164
H    -3.742696  -0.601343  2.105543
H    -2.369123  -2.416816  4.180695
H    -1.914786  -2.319273  2.466231
H    -3.532175  -2.866868  2.956819
H    -4.030811  -0.553032  5.180181
H    -5.187959  -1.203800  4.028279
H    -4.850446  0.529705  4.046605
N    -3.121035  2.266495  1.908077
C    -3.205371  1.663452  0.573528
H    -3.468340  3.226357  1.992281
H    -2.898427  2.415318  -0.161568
H    -4.239160  1.361912  0.363166
H    -2.542000  0.798279  0.492656
Pb    -1.430675  -1.179899  6.343782
29
Lattice="100 0 0 0 100 0 0 0 100" Properties=species:S:1:pos:R:3
C    0.924471  0.100607  3.069516
C    0.016149  -0.535814  4.062092
O    0.527577  -1.255321  5.002085
H    1.037300  -0.563371  2.196801
H    1.919235  0.216019  3.513840
H    0.559534  1.072141  2.716102
N    -1.331863  -0.447329  4.080067
C    -2.117001  0.020240  2.939620
C    -2.485095  1.483590  3.147795
O    -2.338711  1.994345  4.345739
H    -1.906670  1.303812  4.904013
H    -1.530995  -0.052525  2.009808
C    -3.402981  -0.859259  2.755839
C    -3.021387  -2.313836  2.469389
C    -4.397946  -0.731774  3.912683
H    -3.899220  -0.481655  1.848678
H    -2.629184  -2.844464  3.362744
H    -2.268621  -2.415087  1.677148
H    -3.907765  -2.888504  2.172855
H    -4.745586  0.297391  4.072837
H    -3.990447  -1.085829  4.876116
H    -5.284871  -1.346088  3.715724
N    -2.958907  2.281616  2.229637
C    -3.204584  2.007252  0.809753
H    -3.181638  3.228161  2.551342
H    -4.278922  1.868561  0.635240
H    -2.657139  1.119360  0.482554
H    -2.859306  2.870062  0.229936
Pb    -1.416427  -2.225295  5.648049
29
Lattice="100 0 0 0 100 0 0 0 100" Properties=species:S:1:pos:R:3
C    0.985296  -0.424400  2.884305
C    0.194815  -0.380205  4.145769
O    0.769493  -0.744265  5.248800
H    2.051535  -0.462765  3.128884
H    0.791095  0.438323  2.234794
H    0.736236  -1.337874  2.322402
N    -1.085351  -0.009513  4.276901
C    -1.981215  0.273002  3.180288
C    -2.642807  1.622112  3.359312
O    -2.745047  2.034021  4.609349
H    -3.197747  2.895790  4.716699
H    -1.415758  0.317271  2.237251
C    -3.082327  -0.846943  2.998184
C    -2.456274  -2.074187  2.329887
C    -3.785075  -1.209466  4.309575
H    -3.841160  -0.434448  2.313684
H    -1.667852  -2.519909  2.953066
H    -2.026974  -1.835551  1.347912
H    -3.219718  -2.846553  2.174971
H    -4.154654  -0.343129  4.876128
H    -3.134780  -1.822402  4.961210
H    -4.652655  -1.849345  4.104377
N    -3.125286  2.327018  2.367514
C    -3.109927  2.014729  0.928481
H    -3.603783  3.201929  2.596764
H    -2.825171  2.921521  0.383920
H    -4.113101  1.702249  0.612723
H    -2.392752  1.221127  0.708575
Pb    -1.090053  -0.566139  6.526273
29
Lattice="100 0 0 0 100 0 0 0 100" Properties=species:S:1:pos:R:3
C    0.737629  0.855659  3.213710
C    0.029802  0.071459  4.262021
O    0.725945  -0.514272  5.179234
H    1.719592  1.162433  3.590016
H    0.173222  1.736577  2.885782
H    0.912759  0.213694  2.334828
N    -1.300856  -0.118774  4.351849
C    -2.247335  0.180003  3.273552
C    -2.708037  1.622182  3.406480
O    -2.782278  2.145734  4.610366
H    -2.358003  1.528671  5.245642
H    -1.778921  0.046590  2.286634
C    -3.451579  -0.821497  3.392076
C    -4.659083  -0.469962  2.517546
C    -2.974012  -2.243522  3.076640
H    -3.773517  -0.768304  4.448911
H    -5.089882  0.509788  2.759979
H    -5.453361  -1.208591  2.679251
H    -4.411169  -0.499121  1.448187
H    -3.761076  -2.972774  3.302833
H    -2.074818  -2.560086  3.643509
H    -2.704736  -2.355350  2.016974
N    -3.055584  2.412327  2.427196
C    -3.101291  2.151199  0.985805
H    -3.355086  3.347819  2.719961
H    -2.587618  1.219340  0.739806
H    -2.612564  2.985021  0.469461
H    -4.145714  2.088479  0.657082
Pb    -0.945431  -1.832724  5.947670
29
Lattice="100 0 0 0 100 0 0 0 100" Properties=species:S:1:pos:R:3
C    0.789475  1.071146  3.165113
C    0.203266  -0.033805  3.971182
O    0.990947  -0.826152  4.618111
H    1.826761  1.240571  3.471088
H    0.219870  2.004568  3.257883
H    0.796560  0.785206  2.100631
N    -1.109091  -0.322030  4.089904
C    -2.164417  0.262653  3.260269
C    -2.557772  1.624273  3.806984
O    -2.458834  1.842279  5.100529
H    -2.026473  1.070742  5.523790
H    -1.820281  0.387310  2.222932
C    -3.386608  -0.728984  3.233438
C    -4.024745  -0.956576  4.607333
C    -4.442604  -0.358324  2.189631
H    -2.913009  -1.670677  2.897272
H    -4.582281  -0.076890  4.958307
H    -3.304714  -1.213954  5.404158
H    -4.740747  -1.785567  4.552535
H    -4.999594  0.546354  2.469194
H    -5.180359  -1.166313  2.113385
H    -4.012438  -0.220766  1.189474
N    -3.019339  2.626262  3.107615
C    -3.202829  2.759764  1.658889
H    -3.268106  3.451182  3.662794
H    -2.751035  3.707165  1.343536
H    -4.273066  2.777634  1.421712
H    -2.727697  1.934100  1.125720
Pb    -0.582845  -2.393171  5.075592
29
Lattice="100 0 0 0 100 0 0 0 100" Properties=species:S:1:pos:R:3
C    0.608600  1.308979  2.902306
C    0.214769  0.017324  3.527430
O    1.133094  -0.774609  3.970777
H    0.435010  2.128440  3.618548
H    0.025329  1.525972  1.997654
H    1.675342  1.296223  2.658627
N    -1.046149  -0.425863  3.707624
C    -2.238659  0.164373  3.099348
C    -2.629796  1.433427  3.835305
O    -2.387663  1.524875  5.125841
H    -1.888339  0.735072  5.420468
H    -2.051213  0.416534  2.044902
C    -3.394999  -0.902556  3.123339
C    -3.816945  -1.324277  4.534228
C    -4.606668  -0.494040  2.282452
H    -2.923059  -1.766100  2.617729
H    -4.366518  -0.530830  5.059942
H    -2.976549  -1.617811  5.187653
H    -4.487407  -2.190498  4.478604
H    -5.305346  -1.336614  2.213501
H    -4.330619  -0.220955  1.256019
H    -5.163966  0.336220  2.737678
N    -3.220628  2.471483  3.307069
C    -3.590257  2.738166  1.913323
H    -3.442228  3.217860  3.973685
H    -4.681038  2.704156  1.807670
H    -3.139387  2.006035  1.240588
H    -3.236655  3.741999  1.652098
Pb    -0.240055  -2.543983  4.329594
29
Lattice="100 0 0 0 100 0 0 0 100" Properties=species:S:1:pos:R:3
C    0.047805  0.627472  1.757364
C    -1.028727  1.113144  2.654624
O    -0.924923  2.268904  3.211705
H    -0.024258  -0.437602  1.521594
H    1.037308  0.884344  2.151992
H    -0.062044  1.180863  0.807344
N    -2.126127  0.383125  2.913568
C    -2.118952  -1.062837  3.239698
C    -1.050010  -1.205083  4.361836
O    -0.917575  -0.200565  5.178456
H    -2.894869  0.914931  3.320076
H    -3.066558  -1.201382  3.789807
C    -2.206005  -2.038757  2.028563
C    -2.961886  -3.310279  2.451636
C    -2.930913  -1.380498  0.845656
H    -1.189333  -2.294926  1.693561
H    -2.858788  -4.087961  1.685882
H    -4.034183  -3.091979  2.554586
H    -2.625835  -3.739385  3.403433
H    -3.064693  -2.125597  0.052250
H    -2.379295  -0.538366  0.411478
H    -3.932136  -1.027390  1.129668
N    -0.289011  -2.250111  4.620049
C    -0.068201  -3.560123  3.992522
H    0.258503  -2.109448  5.472767
H    -0.635468  -4.329938  4.530878
H    1.000072  -3.785962  4.081316
H    -0.346226  -3.558981  2.941109
Pb    -0.883673  2.040386  5.465580
29
Lattice="100 0 0 0 100 0 0 0 100" Properties=species:S:1:pos:R:3
C    0.607379  0.906617  2.662865
C    0.077338  -0.130443  3.593371
O    0.915278  -0.916000  4.190647
H    0.121232  1.880752  2.802969
H    0.438494  0.590433  1.621185
H    1.686279  1.014579  2.810014
N    -1.212094  -0.361067  3.870919
C    -2.329058  0.322550  3.239405
C    -2.652239  1.621468  3.953920
O    -2.534246  1.559863  5.264043
H    -2.764830  2.384999  5.737886
H    -2.078391  0.565512  2.196840
C    -3.582114  -0.629048  3.175953
C    -4.146676  -1.022967  4.543258
C    -4.683712  -0.089944  2.259529
H    -3.156133  -1.526197  2.694361
H    -4.698414  -0.202053  5.020717
H    -3.383528  -1.348115  5.270271
H    -4.849013  -1.857259  4.426272
H    -4.309985  0.154471  1.256736
H    -5.180319  0.795232  2.682353
H    -5.463144  -0.851246  2.133950
N    -3.041259  2.720076  3.354617
C    -3.192972  2.999475  1.916500
H    -3.286246  3.513399  3.953247
H    -2.767042  3.988942  1.717639
H    -4.256641  3.001568  1.651696
H    -2.669902  2.252149  1.317006
Pb    -0.664043  -2.212747  5.168829
29
Lattice="100 0 0 0 100 0 0 0 100" Properties=species:S:1:pos:R:3
C    0.759928  0.975728  2.966379
C    0.173702  -0.117133  3.788737
O    0.988016  -0.908544  4.416494
H    1.559826  0.562089  2.337897
H    1.243451  1.701220  3.638154
H    0.033870  1.497643  2.335371
N    -1.123082  -0.385309  3.970434
C    -2.233881  0.289303  3.318757
C    -2.515455  1.638349  3.953190
O    -2.355430  1.663406  5.259957
H    -2.561929  2.521141  5.684413
H    -2.002860  0.456095  2.256756
C    -3.505102  -0.639312  3.350081
C    -4.046467  -0.917989  4.754935
C    -4.616127  -0.153099  2.416208
H    -3.104159  -1.578086  2.928770
H    -4.584389  -0.056243  5.172756
H    -3.270746  -1.183627  5.492679
H    -4.756889  -1.752802  4.719386
H    -4.260156  0.003942  1.389797
H    -5.087185  0.772211  2.777694
H    -5.411858  -0.906325  2.367731
N    -2.907070  2.700337  3.292772
C    -3.101277  2.886328  1.844890
H    -3.115852  3.537526  3.843425
H    -4.173534  2.923919  1.620236
H    -2.641696  2.072469  1.281298
H    -2.636801  3.836732  1.559710
Pb    -0.611848  -2.268970  5.246092
29
Lattice="100 0 0 0 100 0 0 0 100" Properties=species:S:1:pos:R:3
C    0.353877  -0.742053  2.270492
C    -0.254819  -0.347060  3.568793
O    0.501669  -0.419430  4.624973
H    1.225370  -0.096974  2.084133
H    -0.322984  -0.701596  1.412957
H    0.749893  -1.763278  2.361944
N    -1.501402  0.082510  3.800792
C    -2.590348  0.042835  2.830418
C    -3.280762  1.405207  2.811827
O    -4.511369  1.575812  3.240645
H    -4.939536  0.727558  3.469292
H    -2.178920  -0.078864  1.813728
C    -3.560978  -1.154190  3.067194
C    -2.969172  -2.434489  2.462566
C    -3.934585  -1.375944  4.542810
H    -4.482794  -0.940678  2.494190
H    -2.018690  -2.707821  2.943356
H    -2.795872  -2.333802  1.383564
H    -3.657519  -3.275863  2.606533
H    -3.112180  -1.877458  5.086452
H    -4.780315  -2.070710  4.623147
H    -4.219361  -0.466256  5.097653
N    -2.702697  2.492512  2.371930
C    -1.357967  2.640133  1.807133
H    -3.277661  3.338590  2.416212
H    -1.097627  1.771987  1.194240
H    -0.616950  2.772292  2.604799
H    -1.358068  3.528782  1.169421
Pb    -1.128232  -0.091753  6.127807
29
Lattice="100 0 0 0 100 0 0 0 100" Properties=species:S:1:pos:R:3
C    -1.119651  0.408795  0.333155
C    -1.017143  0.581978  1.815450
O    -0.513498  1.799079  2.185225
H    -0.115468  0.396630  -0.112774
H    -1.669312  1.252594  -0.103757
H    -1.623005  -0.521504  0.056139
N    -1.325617  -0.212313  2.765355
C    -1.850684  -1.553986  2.570314
C    -2.875385  -1.694144  3.690327
O    -2.723958  -0.911770  4.721007
H    -1.995103  -0.279536  4.422918
H    -2.351656  -1.706948  1.599878
C    -0.705918  -2.633036  2.723653
C    -1.248913  -4.066482  2.684859
C    0.359822  -2.432668  1.641819
H    -0.245225  -2.453286  3.708417
H    -0.407353  -4.769703  2.696947
H    -1.812769  -4.267973  1.761085
H    -1.872488  -4.319862  3.550788
H    1.160401  -3.168564  1.784807
H    0.828847  -1.442226  1.684678
H    -0.049691  -2.590321  0.633963
N    -3.858627  -2.552113  3.667601
C    -4.837432  -2.769352  4.740723
H    -3.919568  -3.157246  2.850926
H    -4.599495  -3.698413  5.273704
H    -5.833761  -2.852007  4.294354
H    -4.809385  -1.929047  5.437797
Pb    0.375033  3.598425  2.588642
29
Lattice="100 0 0 0 100 0 0 0 100" Properties=species:S:1:pos:R:3
C    -1.002419  0.512916  -0.139734
C    -1.141240  0.806086  1.310287
O    -0.701775  1.989680  1.740540
H    0.063012  0.414896  -0.395564
H    -1.405908  1.348836  -0.726576
H    -1.515661  -0.409233  -0.426409
N    -1.654931  0.013624  2.195084
C    -2.234553  -1.327514  2.078970
C    -3.006848  -1.403123  3.433810
O    -2.745356  -0.531483  4.285298
H    -1.813376  0.276448  3.225251
H    -2.935286  -1.361182  1.231607
C    -1.136120  -2.429411  1.900234
C    -0.199342  -2.524162  3.107403
C    -1.754305  -3.785644  1.541745
H    -0.548304  -2.100779  1.026600
H    0.290755  -1.569192  3.340852
H    0.591817  -3.255965  2.904631
H    -0.730132  -2.858579  4.009253
H    -2.231095  -4.265024  2.407408
H    -0.962580  -4.468432  1.209489
H    -2.484287  -3.715923  0.722792
N    -3.890813  -2.386596  3.596915
C    -4.672202  -2.589382  4.815853
H    -4.028823  -3.041223  2.832394
H    -4.435534  -1.791051  5.522986
H    -4.424236  -3.560586  5.262210
H    -5.742593  -2.568549  4.578247
Pb    -0.065864  3.870548  2.372423
29
Lattice="100 0 0 0 100 0 0 0 100" Properties=species:S:1:pos:R:3
C    -1.131715  -0.294572  -0.482880
C    -1.019293  0.294653  0.875126
O    -0.480761  1.512945  0.965000
H    -0.129281  -0.510292  -0.880038
H    -1.603857  0.433383  -1.156428
H    -1.710341  -1.221376  -0.484686
N    -1.410701  -0.247737  1.984549
C    -2.102609  -1.503819  2.288442
C    -2.854932  -1.088836  3.591737
O    -2.516962  -0.018188  4.131574
H    -1.470298  0.305464  2.900014
H    -2.812155  -1.749781  1.485758
C    -1.139907  -2.710921  2.540147
C    -0.436408  -3.173008  1.262219
C    -0.149463  -2.445342  3.677795
H    -1.815962  -3.523434  2.854949
H    0.305904  -2.441204  0.912259
H    -1.139740  -3.387743  0.446230
H    0.114073  -4.100304  1.464036
H    0.432206  -3.352859  3.878289
H    -0.643258  -2.159188  4.615071
H    0.568493  -1.654902  3.415025
N    -3.791883  -1.916670  4.052994
C    -4.560663  -1.682746  5.274877
H    -3.982571  -2.769518  3.534157
H    -5.633127  -1.703259  5.047993
H    -4.287095  -0.705748  5.680233
H    -4.335796  -2.461977  6.014070
Pb    0.288102  3.445978  1.070489
29
Lattice="100 0 0 0 100 0 0 0 100" Properties=species:S:1:pos:R:3
C    0.039356  -0.964124  2.536669
C    -0.592953  -0.630775  3.851435
O    0.008915  -1.240163  4.916496
H    1.116579  -0.755445  2.572821
H    -0.399111  -0.400721  1.707568
H    -0.083263  -2.035552  2.324868
N    -1.590326  0.119518  4.114947
C    -2.355667  0.811780  3.085798
C    -2.962151  1.994395  3.830032
O    -3.070083  1.857640  5.123720
H    -2.549227  1.013474  5.312537
H    -1.732624  1.176431  2.255163
C    -3.469491  -0.147212  2.494118
C    -4.463971  -0.631577  3.552499
C    -4.181480  0.440093  1.275234
H    -2.880030  -1.013406  2.151436
H    -5.110418  0.180620  3.914431
H    -3.970474  -1.090283  4.418568
H    -5.123189  -1.389237  3.111791
H    -4.796002  -0.342028  0.811865
H    -3.485182  0.799345  0.505822
H    -4.867003  1.253853  1.545739
N    -3.402321  3.109972  3.308221
C    -3.306153  3.598689  1.930803
H    -3.812627  3.757955  3.985068
H    -2.863342  4.601024  1.952437
H    -4.303945  3.657170  1.481541
H    -2.677422  2.940263  1.328895
Pb    0.988604  -2.227701  6.418480
29
Lattice="100 0 0 0 100 0 0 0 100" Properties=species:S:1:pos:R:3
C    -1.172195  -0.014820  -0.274723
C    -0.991686  0.437831  1.127807
O    -0.455071  1.644816  1.314677
H    -1.707406  -0.965267  -0.337429
H    -0.190685  -0.136078  -0.755055
H    -1.723501  0.751955  -0.836200
N    -1.321425  -0.222159  2.193404
C    -1.968091  -1.522614  2.399063
C    -2.739758  -1.218971  3.723882
O    -2.307255  -0.284233  4.423129
H    -1.305953  0.217662  3.163849
H    -2.648420  -1.754287  1.567586
C    -0.912657  -2.669007  2.579495
C    -1.602727  -4.007844  2.875190
C    0.004245  -2.797119  1.359439
H    -0.301846  -2.389864  3.453768
H    -2.119527  -4.017628  3.841301
H    -0.846324  -4.801038  2.913824
H    -2.314107  -4.284769  2.082501
H    0.582504  -1.886124  1.155014
H    -0.554936  -3.076299  0.454831
H    0.736842  -3.593275  1.540246
N    -3.805119  -1.965101  4.017211
C    -4.598467  -1.810630  5.235508
H    -4.060809  -2.713055  3.378964
H    -4.254569  -0.921361  5.768945
H    -4.476311  -2.691532  5.878989
H    -5.657707  -1.702532  4.974962
Pb    0.346963  3.553344  1.556821
29
Lattice="100 0 0 0 100 0 0 0 100" Properties=species:S:1:pos:R:3
C    0.515651  1.141594  0.767726
C    -0.036059  0.216605  1.798006
O    0.729894  -0.136393  2.824904
H    0.797766  2.095899  1.236150
H    -0.210032  1.346710  -0.025696
H    1.414641  0.701405  0.311983
N    -1.241477  -0.248477  1.701804
C    -2.014814  -1.159562  2.545057
C    -3.143970  -1.561864  1.544525
O    -3.254283  -0.875272  0.514203
H    -1.872358  -0.057652  0.857023
H    -1.399047  -2.029069  2.818704
C    -2.535696  -0.450441  3.842083
C    -3.491963  0.705226  3.534512
C    -3.147363  -1.456520  4.823899
H    -1.628922  -0.037990  4.316322
H    -3.771714  1.212372  4.465879
H    -4.420214  0.350375  3.066461
H    -3.049940  1.459528  2.870296
H    -3.300174  -0.972011  5.796237
H    -2.503646  -2.331825  4.993445
H    -4.136571  -1.802402  4.495393
N    -3.920269  -2.605008  1.848316
C    -5.017383  -3.073354  1.003862
H    -3.744037  -3.102874  2.715958
H    -5.968240  -2.989868  1.545900
H    -4.854775  -4.123418  0.731246
H    -5.054914  -2.458781  0.101374
Pb    2.568542  -0.103047  3.857703
29
Lattice="100 0 0 0 100 0 0 0 100" Properties=species:S:1:pos:R:3
C    0.254405  -0.508216  -0.159828
C    0.072659  -0.315651  1.303423
O    0.858540  -0.994199  2.114352
H    1.289682  -0.279107  -0.447293
H    -0.433898  0.108608  -0.746264
H    0.082406  -1.568076  -0.400651
N    -0.857323  0.476789  1.762766
C    -1.367831  0.703320  3.121106
C    -2.871242  1.028233  2.796404
O    -3.070907  1.574485  1.703592
H    -1.522229  0.969759  1.112799
H    -1.244693  -0.208760  3.722511
C    -0.679516  1.926447  3.800783
C    -1.353107  2.351984  5.108971
C    0.821465  1.689945  4.048353
H    -0.753086  2.759639  3.082290
H    -0.827408  3.213768  5.538500
H    -1.348109  1.549780  5.860156
H    -2.389294  2.666593  4.941962
H    1.303800  2.551368  4.530122
H    1.369504  1.524182  3.097383
H    0.939330  0.855674  4.786797
N    -3.848580  0.718440  3.656431
C    -3.808843  0.019709  4.936019
H    -4.769312  1.006574  3.323352
H    -4.593848  -0.745117  4.951735
H    -3.976881  0.712522  5.770925
H    -2.847169  -0.480968  5.081436
Pb    2.336550  -0.860963  3.632052
29
Lattice="100 0 0 0 100 0 0 0 100" Properties=species:S:1:pos:R:3
C    -0.136210  -1.251294  2.310989
C    -0.621521  -0.838896  3.653360
O    -0.068160  -1.429683  4.713038
H    0.958508  -1.168299  2.272903
H    -0.570507  -0.647572  1.509391
H    -0.392690  -2.306136  2.134544
N    -1.532456  0.050706  3.886489
C    -2.348956  0.869168  2.981562
C    -2.832138  1.964129  3.981876
O    -2.798804  1.654943  5.190613
H    -1.844783  0.350390  4.864672
H    -1.724406  1.280017  2.177710
C    -3.517704  0.012388  2.369197
C    -4.470522  -0.538908  3.433399
C    -4.272691  0.762313  1.270087
H    -3.002412  -0.838408  1.890888
H    -5.029836  0.260876  3.936814
H    -3.957920  -1.126048  4.207333
H    -5.204124  -1.199626  2.955858
H    -4.953700  0.063943  0.767662
H    -3.606846  1.174370  0.500401
H    -4.891637  1.572219  1.675432
N    -3.267960  3.153960  3.560593
C    -3.207758  3.776035  2.241295
H    -3.592832  3.746841  4.325060
H    -2.702457  4.745883  2.326454
H    -4.216578  3.940176  1.842542
H    -2.647990  3.155431  1.538213
Pb    0.827463  -2.355124  6.352322
29
Lattice="100 0 0 0 100 0 0 0 100" Properties=species:S:1:pos:R:3
C    -1.238503  0.626179  0.246129
C    -0.983043  0.572740  1.707848
O    -0.293704  1.580992  2.243779
H    -0.284030  0.598379  -0.298496
H    -1.732858  1.575974  -0.001500
H    -1.858329  -0.205320  -0.097375
N    -1.382220  -0.354888  2.520207
C    -2.174069  -1.577812  2.329773
C    -2.897081  -1.630738  3.712605
O    -2.288243  -1.102983  4.663703
H    -1.268832  -0.278001  3.573222
H    -2.859561  -1.466533  1.480944
C    -1.224809  -2.812645  2.130722
C    -2.000864  -4.134563  2.135920
C    -0.389979  -2.679448  0.853929
H    -0.547594  -2.810214  3.000859
H    -1.292389  -4.960390  1.997509
H    -2.724657  -4.189816  1.311365
H    -2.521755  -4.317537  3.082507
H    0.269816  -3.550817  0.760162
H    0.263123  -1.796385  0.852405
H    -1.020693  -2.656821  -0.046519
N    -4.096388  -2.202703  3.851987
C    -4.986281  -2.796813  2.859941
H    -4.434189  -2.185194  4.814809
H    -5.988547  -2.366550  2.972702
H    -5.051631  -3.883630  2.998684
H    -4.635183  -2.595570  1.845022
Pb    0.763426  3.178175  3.068335
29
Lattice="100 0 0 0 100 0 0 0 100" Properties=species:S:1:pos:R:3
C    0.085811  1.191541  0.737152
C    -0.298530  0.200957  1.782624
O    0.556718  -0.073326  2.760436
H    0.290504  2.165893  1.204720
H    -0.703600  1.325290  -0.009347
H    0.997579  0.856669  0.220978
N    -1.448482  -0.396483  1.744573
C    -2.073428  -1.379917  2.632378
C    -3.190321  -1.923813  1.689425
O    -3.527576  -1.174171  0.755200
H    -2.156019  -0.228142  0.968332
H    -1.339219  -2.144438  2.917935
C    -2.640244  -0.673129  3.920504
C    -3.718800  0.366475  3.603764
C    -3.118487  -1.681359  4.967430
H    -1.764680  -0.148303  4.340256
H    -4.004189  0.886354  4.526502
H    -4.627640  -0.097242  3.197918
H    -3.386565  1.129623  2.887932
H    -3.343462  -1.149243  5.900272
H    -2.365258  -2.446012  5.200994
H    -4.044566  -2.182702  4.660226
N    -3.764450  -3.116418  1.887990
C    -3.395712  -4.211626  2.776487
H    -4.506030  -3.309944  1.213363
H    -3.242068  -5.121672  2.182941
H    -4.192798  -4.402712  3.506606
H    -2.472276  -3.987468  3.314882
Pb    2.452874  0.193571  3.655035
