# Supplementary material for: Mapping and classifying molecules from a high-throughput structural database
Source: J Cheminform. 2017 Feb 2;9:6. doi: 10.1186/s13321-017-0192-4 (PMC5289135; doi:10.1186/s13321-017-0192-4)
Supplement: Supplementary file 1 — Additional file 1. Supplementary file contains dissimilarity matrix data for all the oligopeptides available in the database including the one discussed in this paper. [file 13321_2017_192_MOESM1_ESM.tar › SI/val.dipeptide/traj.val.dipeptide.Sr.xyz]

29
Lattice="100 0 0 0 100 0 0 0 100" Properties=species:S:1:pos:R:3
C    0.729431  2.010591  1.530748
C    -0.234005  0.884121  1.720948
O    0.101001  -0.130829  2.405269
H    1.068811  2.370684  2.510757
H    0.318501  2.849717  0.960302
H    1.617199  1.625163  1.008957
N    -1.440957  0.983164  1.146578
C    -2.518831  -0.026925  1.038500
C    -3.204200  -0.270614  2.394428
O    -2.620814  -0.928375  3.311695
H    -1.595287  1.833786  0.612537
H    -3.256412  0.446060  0.374301
C    -2.107309  -1.355420  0.347487
C    -3.340963  -2.253441  0.184694
C    -1.422236  -1.089329  -0.996419
H    -1.379717  -1.879379  0.996571
H    -3.058179  -3.198417  -0.293945
H    -4.091561  -1.778122  -0.462808
H    -3.824791  -2.501088  1.139567
H    -1.159292  -2.039588  -1.476331
H    -0.498238  -0.506537  -0.898017
H    -2.094078  -0.554782  -1.683256
N    -4.431780  0.199265  2.547324
C    -5.268761  0.031944  3.735746
H    -4.837709  0.714120  1.769726
H    -6.261321  -0.316888  3.429449
H    -5.372251  0.990796  4.259165
H    -4.809397  -0.702359  4.400838
Sr    -0.553857  -1.748316  3.841190
29
Lattice="100 0 0 0 100 0 0 0 100" Properties=species:S:1:pos:R:3
C    1.132518  0.390218  0.739923
C    0.018858  0.159537  1.709428
O    -1.052131  -0.403179  1.326126
H    2.021420  0.843398  1.190345
H    0.765295  1.046174  -0.062469
H    1.410492  -0.561836  0.269199
N    0.189848  0.567826  2.974536
C    -0.782914  0.610341  4.090647
C    -1.110619  -0.800787  4.609524
O    -1.849899  -1.587041  3.938983
H    1.081349  1.016549  3.165432
H    -0.243832  1.140477  4.888909
C    -2.065464  1.440824  3.812896
C    -2.916447  1.512858  5.087853
C    -1.716454  2.836898  3.288095
H    -2.655671  0.926513  3.030346
H    -3.829247  2.090133  4.899207
H    -2.374038  2.025326  5.895156
H    -3.223551  0.525394  5.459113
H    -2.634290  3.412882  3.119929
H    -1.167663  2.812640  2.338710
H    -1.113721  3.394569  4.019228
N    -0.622010  -1.141700  5.791137
C    -0.855539  -2.411948  6.478633
H    -0.041576  -0.459758  6.273443
H    -1.189265  -2.210927  7.502969
H    0.073629  -2.994413  6.512967
H    -1.623709  -2.975446  5.945077
Sr    -2.756370  -1.791526  1.850660
29
Lattice="100 0 0 0 100 0 0 0 100" Properties=species:S:1:pos:R:3
C    0.371560  0.307302  -0.113881
C    -0.219613  1.063866  1.028830
O    0.070387  2.288546  1.214609
H    0.045569  0.781399  -1.051034
H    0.083204  -0.748718  -0.131734
H    1.466038  0.384489  -0.082118
N    -1.070810  0.434078  1.847440
C    -1.867165  1.071114  2.910702
C    -0.961665  1.311371  4.140450
O    -0.289283  2.391187  4.204382
H    -1.275916  -0.540917  1.641118
H    -2.135732  2.076860  2.549313
C    -3.183817  0.302582  3.169979
C    -4.037648  1.048884  4.205710
C    -3.974898  0.103698  1.868084
H    -2.935234  -0.701984  3.564945
H    -4.360345  2.024180  3.814366
H    -3.523384  1.219174  5.160489
H    -4.944549  0.473721  4.425086
H    -4.222963  1.069006  1.404337
H    -4.919751  -0.406808  2.088165
H    -3.453364  -0.508469  1.120717
N    -0.885958  0.379974  5.072248
C    -0.070850  0.439406  6.285710
H    -1.482069  -0.437206  4.955560
H    0.405657  1.419359  6.353507
H    0.694367  -0.346154  6.259025
H    -0.712498  0.282326  7.160584
Sr    0.569726  3.911734  2.719411
29
Lattice="100 0 0 0 100 0 0 0 100" Properties=species:S:1:pos:R:3
C    0.275611  1.426115  -1.014292
C    -0.400841  1.046522  0.264751
O    0.170698  0.253227  1.068373
H    1.248661  1.880228  -0.782761
H    -0.304127  2.117568  -1.634020
H    0.479859  0.512919  -1.590095
N    -1.610181  1.576747  0.508776
C    -2.575167  1.401130  1.623817
C    -1.989482  1.740273  3.005426
O    -1.154890  0.985197  3.589444
H    -1.950108  2.190888  -0.226360
H    -3.323236  2.177494  1.414534
C    -3.392161  0.072181  1.592124
C    -2.630057  -1.239230  1.831757
C    -4.589594  0.185580  2.545710
H    -3.779351  0.026183  0.561273
H    -1.773423  -1.366153  1.153547
H    -3.297131  -2.089685  1.641506
H    -2.342905  -1.343366  2.896219
H    -5.243659  -0.687777  2.437362
H    -5.200215  1.073143  2.333524
H    -4.276346  0.229301  3.599168
N    -2.445325  2.838052  3.591812
C    -2.061221  3.293308  4.929040
H    -3.106968  3.413925  3.078546
H    -1.814734  2.429717  5.552773
H    -2.902740  3.836116  5.369794
H    -1.193008  3.962675  4.871593
Sr    0.296044  -0.718278  3.108658
29
Lattice="100 0 0 0 100 0 0 0 100" Properties=species:S:1:pos:R:3
C    -0.441491  -0.009291  -0.242041
C    -0.235313  -0.115705  1.235776
O    0.926370  -0.313765  1.697668
H    -1.482005  0.167900  -0.532342
H    -0.090678  -0.938019  -0.713149
H    0.185005  0.802442  -0.635479
N    -1.314828  0.006862  2.023291
C    -1.497002  -0.118773  3.491181
C    -0.730575  0.950804  4.286955
O    0.536538  0.982228  4.328240
H    -2.183801  0.150452  1.516881
H    -2.563211  0.114055  3.614006
C    -1.364615  -1.561714  4.078933
C    -2.259569  -2.525847  3.287786
C    0.044919  -2.149798  4.244965
H    -1.787877  -1.465924  5.093005
H    -2.312067  -3.495277  3.797291
H    -1.872267  -2.707059  2.275911
H    -3.287854  -2.150383  3.199912
H    -0.026742  -3.142622  4.707144
H    0.659793  -1.556582  4.946302
H    0.542313  -2.303159  3.274029
N    -1.465447  1.814742  4.974305
C    -0.942293  2.867925  5.845077
H    -2.476563  1.755106  4.885043
H    -1.531620  2.893420  6.767915
H    -1.016802  3.842103  5.344997
H    0.103199  2.657421  6.080833
Sr    2.360897  -0.077436  3.431939
29
Lattice="100 0 0 0 100 0 0 0 100" Properties=species:S:1:pos:R:3
C    -0.247752  1.764470  -1.159802
C    -0.654017  1.303243  0.204008
O    -0.113083  0.276336  0.709157
H    -0.428059  0.949378  -1.874345
H    0.833148  1.959227  -1.166621
H    -0.775616  2.661283  -1.499524
N    -1.593498  2.014763  0.845551
C    -2.280008  1.814687  2.146446
C    -1.324664  1.874095  3.348668
O    -0.435356  0.994679  3.557604
H    -1.948583  2.806042  0.316374
H    -2.913170  2.709254  2.216534
C    -3.300638  0.631936  2.207654
C    -4.288551  0.741146  1.037784
C    -2.744373  -0.796343  2.310737
H    -3.860236  0.821987  3.139047
H    -3.808915  0.519600  0.074662
H    -4.739450  1.740610  0.975502
H    -5.108139  0.024649  1.168381
H    -3.577006  -1.507409  2.384947
H    -2.162718  -0.946426  3.238746
H    -2.179590  -1.083014  1.409635
N    -1.500773  2.871042  4.204264
C    -0.724368  3.043645  5.435151
H    -2.212517  3.565785  3.997130
H    -0.756660  2.126311  6.033663
H    -1.162918  3.864805  6.007675
H    0.319196  3.285036  5.198641
Sr    0.469311  -0.867821  2.572330
29
Lattice="100 0 0 0 100 0 0 0 100" Properties=species:S:1:pos:R:3
C    -0.146459  0.996279  -0.332923
C    -0.486319  1.532933  1.018648
O    -0.053329  2.670384  1.388908
H    -0.575614  1.668817  -1.090010
H    -0.522997  -0.017129  -0.505893
H    0.941440  1.009624  -0.476305
N    -1.263482  0.797420  1.821111
C    -1.876479  1.221954  3.088700
C    -0.859765  1.116754  4.249454
O    0.074919  1.980907  4.314891
H    -1.570900  -0.105547  1.465404
H    -2.062766  2.304653  3.001504
C    -3.253651  0.529037  3.278078
C    -4.308342  1.217250  2.399266
C    -3.250223  -0.990521  3.024883
H    -3.535252  0.712333  4.327940
H    -5.289453  0.751845  2.550830
H    -4.069130  1.127609  1.329931
H    -4.408994  2.283313  2.641824
H    -4.193701  -1.421504  3.379968
H    -2.437766  -1.547785  3.515361
H    -3.204706  -1.231040  1.951164
N    -0.995856  0.168872  5.156276
C    -0.138660  -0.034214  6.324311
H    -1.774278  -0.475553  5.035990
H    0.394110  -0.988710  6.231080
H    -0.758750  -0.058522  7.227966
H    0.580990  0.783761  6.392771
Sr    0.976811  3.710492  3.117667
29
Lattice="100 0 0 0 100 0 0 0 100" Properties=species:S:1:pos:R:3
C    -0.283638  1.582237  -0.224926
C    -0.860798  1.951573  1.102025
O    -0.883993  3.166065  1.480260
H    -0.887341  2.060616  -1.010005
H    -0.261762  0.502423  -0.404394
H    0.732524  1.986674  -0.314798
N    -1.361296  0.980528  1.873513
C    -2.146715  1.147180  3.105900
C    -1.219257  1.416535  4.312203
O    -0.669798  2.561479  4.417683
H    -1.305374  0.029709  1.513977
H    -2.712081  2.086705  2.994942
C    -3.180930  -0.003331  3.244036
C    -4.371350  0.250492  2.307759
C    -2.606890  -1.414430  3.015927
H    -3.559049  0.061763  4.277310
H    -5.119115  -0.543095  2.422848
H    -4.065535  0.256342  1.251719
H    -4.867800  1.204643  2.528140
H    -1.671530  -1.634021  3.552512
H    -2.423725  -1.619850  1.949560
H    -3.341999  -2.162934  3.334248
N    -1.031212  0.488181  5.229200
C    -0.201088  0.657993  6.425232
H    -1.499306  -0.404654  5.098007
H    -0.487677  1.573085  6.955037
H    0.859398  0.715423  6.150846
H    -0.357561  -0.203523  7.079158
Sr    -0.390103  4.505195  3.239080
29
Lattice="100 0 0 0 100 0 0 0 100" Properties=species:S:1:pos:R:3
C    0.918783  2.283257  0.897744
C    0.227458  0.987672  1.165141
O    0.826669  0.048994  1.779695
H    1.185561  2.741897  1.860828
H    0.310664  2.990332  0.324354
H    1.859054  2.096028  0.363018
N    -1.038678  0.836231  0.757562
C    -1.917111  -0.298693  1.088394
C    -1.555442  -1.521226  0.214162
O    -0.645023  -2.312510  0.626611
H    -1.469992  1.622219  0.275826
H    -1.647373  -0.613881  2.108074
C    -3.398610  0.160786  1.156877
C    -3.996997  0.759552  -0.128552
C    -4.282305  -0.957999  1.722518
H    -3.371942  0.970617  1.905177
H    -4.887592  1.344706  0.131271
H    -4.358880  -0.003656  -0.835629
H    -3.330245  1.444663  -0.673923
H    -5.300301  -0.584041  1.883566
H    -3.913917  -1.322808  2.690775
H    -4.358113  -1.814762  1.038117
N    -2.174505  -1.714782  -0.933941
C    -1.929517  -2.824922  -1.855678
H    -2.893823  -1.040185  -1.188236
H    -2.884698  -3.144566  -2.284440
H    -1.475403  -3.657372  -1.312831
H    -1.263384  -2.506224  -2.667955
Sr    1.211856  -2.180149  1.958731
29
Lattice="100 0 0 0 100 0 0 0 100" Properties=species:S:1:pos:R:3
C    -0.319489  -0.911471  -1.004681
C    -0.579113  -0.076467  0.207555
O    0.252773  -0.070295  1.165182
H    -1.081550  -0.806333  -1.783560
H    -0.267336  -1.965651  -0.696638
H    0.662616  -0.653967  -1.422295
N    -1.708176  0.646200  0.243137
C    -2.298754  1.422607  1.356899
C    -1.496004  2.702739  1.633941
O    -0.356231  2.640480  2.197978
H    -2.305496  0.548207  -0.572917
H    -3.284447  1.716822  0.976609
C    -2.563644  0.618730  2.659319
C    -3.307275  1.509348  3.664206
C    -3.340207  -0.667768  2.364419
H    -1.591650  0.331802  3.103137
H    -3.485339  0.959657  4.595969
H    -4.291755  1.804985  3.274476
H    -2.754696  2.422830  3.924382
H    -3.539824  -1.205425  3.299162
H    -2.796656  -1.353739  1.703244
H    -4.313772  -0.446250  1.904091
N    -2.005181  3.882143  1.314509
C    -3.297587  4.194361  0.690243
H    -1.418087  4.676279  1.571681
H    -4.129456  3.963162  1.366669
H    -3.419904  3.661170  -0.259269
H    -3.315035  5.266880  0.478308
Sr    1.263276  1.143963  2.784243
29
Lattice="100 0 0 0 100 0 0 0 100" Properties=species:S:1:pos:R:3
C    -0.133694  -1.191269  -0.728016
C    -0.503120  -0.275622  0.394153
O    0.250033  -0.179540  1.410354
H    -0.834023  -1.162375  -1.568934
H    -0.086554  -2.218247  -0.338171
H    0.873278  -0.941577  -1.087041
N    -1.643987  0.421090  0.287534
C    -2.334242  1.263241  1.290793
C    -1.578156  2.578499  1.532598
O    -0.486816  2.584240  2.188345
H    -2.173022  0.249585  -0.562789
H    -3.291815  1.505735  0.814300
C    -2.686968  0.551147  2.625364
C    -3.524014  1.495011  3.499784
C    -3.413884  -0.771995  2.368696
H    -1.748163  0.321177  3.163773
H    -3.764029  1.011592  4.454112
H    -4.480337  1.736313  3.014309
H    -3.011067  2.438744  3.731576
H    -4.351571  -0.608636  1.818368
H    -3.677469  -1.243955  3.322859
H    -2.806973  -1.491477  1.805531
N    -2.079409  3.719022  1.085189
C    -3.321662  3.954508  0.337627
H    -1.528384  4.543198  1.327233
H    -3.358142  3.348145  -0.574399
H    -3.338665  5.007181  0.042482
H    -4.201930  3.757200  0.961511
Sr    1.105787  1.172064  3.009859
29
Lattice="100 0 0 0 100 0 0 0 100" Properties=species:S:1:pos:R:3
C    1.222506  0.148616  0.867294
C    0.229367  0.812610  1.767903
O    0.539932  1.068671  2.967075
H    1.516038  -0.811779  1.312981
H    2.129336  0.766600  0.818217
H    0.852947  -0.026482  -0.148123
N    -0.973143  1.113310  1.249035
C    -2.198345  1.713094  1.833937
C    -1.965102  3.102638  2.445163
O    -1.335220  3.250992  3.538708
H    -1.083911  0.838501  0.276875
H    -2.830300  1.867689  0.952446
C    -3.043563  0.763738  2.739783
C    -2.441482  0.328437  4.083259
C    -4.441792  1.365272  2.940911
H    -3.149733  -0.149699  2.132297
H    -3.080779  -0.438477  4.539022
H    -2.444000  1.163377  4.810126
H    -1.447026  -0.129567  3.975394
H    -5.083115  0.660356  3.483257
H    -4.936915  1.577559  1.984395
H    -4.412133  2.294790  3.528435
N    -2.479091  4.166315  1.842080
C    -3.245400  4.254218  0.592701
H    -2.324642  5.041377  2.343903
H    -3.369610  5.313733  0.352240
H    -4.241424  3.808893  0.705525
H    -2.708519  3.782110  -0.237846
Sr    0.105122  2.136110  4.918006
29
Lattice="100 0 0 0 100 0 0 0 100" Properties=species:S:1:pos:R:3
C    2.147957  0.505266  0.929181
C    0.863661  0.413626  1.691098
O    0.083351  -0.562266  1.494161
H    2.749137  1.385833  1.177222
H    1.920440  0.517250  -0.145665
H    2.740957  -0.399818  1.118467
N    0.592931  1.394052  2.569257
C    -0.574144  1.663311  3.445930
C    -0.878474  0.518549  4.423638
O    -1.393353  -0.573978  4.028858
H    1.305124  2.117776  2.613018
H    -0.223310  2.502900  4.056120
C    -1.839092  2.225973  2.725124
C    -2.592329  1.295300  1.764147
C    -2.796677  2.818896  3.768545
H    -1.444274  3.054627  2.115112
H    -3.151846  0.517978  2.319226
H    -1.940760  0.867938  0.987499
H    -3.363959  1.866314  1.232060
H    -2.303356  3.575051  4.393054
H    -3.218692  2.047127  4.429098
H    -3.638891  3.314851  3.271504
N    -0.644698  0.696589  5.717070
C    -0.074010  1.856400  6.413538
H    -0.926401  -0.091671  6.300762
H    0.088885  1.571263  7.456603
H    -0.763122  2.709568  6.394749
H    0.895142  2.139583  5.987501
Sr    -1.712195  -1.793287  2.123122
29
Lattice="100 0 0 0 100 0 0 0 100" Properties=species:S:1:pos:R:3
C    -2.287473  -0.460661  0.407927
C    -1.445909  0.125634  1.497480
O    -0.253111  -0.268053  1.651074
H    -3.299549  -0.046494  0.357525
H    -2.351751  -1.546900  0.561796
H    -1.787191  -0.306199  -0.557415
N    -2.009491  1.061510  2.277666
C    -1.541424  1.779960  3.486969
C    -0.351226  2.708371  3.224960
O    0.750410  2.271871  2.765462
H    -2.976281  1.264036  2.040699
H    -2.396484  2.425111  3.717976
C    -1.359617  0.920567  4.783024
C    -2.623680  0.088828  5.036846
C    -0.100897  0.047041  4.891196
H    -1.288766  1.676494  5.583806
H    -2.573513  -0.379718  6.026916
H    -2.738887  -0.715990  4.298265
H    -3.531082  0.706952  5.015447
H    -0.073388  -0.433308  5.877546
H    0.826132  0.646671  4.840930
H    -0.107902  -0.770598  4.153749
N    -0.462898  3.991264  3.544196
C    -1.620271  4.716238  4.084610
H    0.386700  4.534505  3.389548
H    -1.330868  5.763747  4.204919
H    -1.910930  4.328910  5.068644
H    -2.471309  4.677891  3.393802
Sr    1.842199  0.323963  2.267940
29
Lattice="100 0 0 0 100 0 0 0 100" Properties=species:S:1:pos:R:3
C    1.351958  0.603369  1.610662
C    0.855907  -0.489371  2.496771
O    1.601782  -0.983800  3.400358
H    0.622315  0.915831  0.856657
H    2.274408  0.280065  1.110422
H    1.614573  1.469748  2.234443
N    -0.395455  -0.939908  2.334294
C    -1.053116  -1.900240  3.233148
C    -0.477071  -3.315909  2.999432
O    0.410862  -3.727661  3.821081
H    -0.969290  -0.489227  1.625135
H    -0.719605  -1.653284  4.253808
C    -2.591890  -1.740320  3.229409
C    -3.239906  -2.829681  4.093315
C    -2.974840  -0.341333  3.733553
H    -2.957407  -1.844898  2.195718
H    -2.909827  -2.757030  5.139704
H    -3.027952  -3.848357  3.741471
H    -4.329184  -2.707450  4.090846
H    -4.065058  -0.227014  3.712014
H    -2.557667  0.472678  3.125696
H    -2.649211  -0.190672  4.772940
N    -0.826381  -4.092205  1.986060
C    -1.785976  -3.865649  0.901653
H    -0.365073  -5.002567  1.991614
H    -1.518506  -4.530178  0.074685
H    -1.735797  -2.835359  0.538506
H    -2.808402  -4.100650  1.222658
Sr    2.242810  -2.706929  4.744948
29
Lattice="100 0 0 0 100 0 0 0 100" Properties=species:S:1:pos:R:3
C    0.561443  -1.066887  0.406573
C    0.058164  -0.287391  1.574671
O    0.681301  0.741332  1.987819
H    1.597960  -1.378060  0.591789
H    0.578868  -0.408478  -0.473762
H    -0.045817  -1.948901  0.179005
N    -1.070237  -0.680683  2.180752
C    -1.751333  0.081933  3.237778
C    -0.961411  -0.036775  4.561618
O    -0.194074  0.936708  4.872447
H    -1.556353  -1.486052  1.792959
H    -1.647718  1.146281  2.972427
C    -3.270389  -0.208490  3.277928
C    -3.918394  0.523333  4.460117
C    -3.919663  0.211332  1.951231
H    -3.421783  -1.291781  3.406836
H    -4.994905  0.317947  4.479921
H    -3.799669  1.612608  4.367599
H    -3.513300  0.220335  5.435072
H    -4.992432  -0.013535  1.977906
H    -3.507034  -0.310222  1.077259
H    -3.814876  1.292800  1.782406
N    -1.012884  -1.095045  5.354689
C    -1.777561  -2.339353  5.231310
H    -0.444787  -1.001334  6.197366
H    -1.797602  -2.689638  4.195554
H    -2.801526  -2.212951  5.604258
H    -1.276914  -3.100483  5.837158
Sr    1.282925  2.185446  3.643311
29
Lattice="100 0 0 0 100 0 0 0 100" Properties=species:S:1:pos:R:3
C    1.256265  1.231752  0.449270
C    0.141005  0.686547  1.276543
O    -0.148295  1.204438  2.401405
H    1.420550  0.675213  -0.479061
H    2.182686  1.235211  1.038697
H    1.031471  2.279360  0.202928
N    -0.562310  -0.355524  0.813232
C    -1.773676  -0.888142  1.454934
C    -1.389261  -1.671521  2.731341
O    -1.517933  -1.065283  3.848903
H    -0.321352  -0.713309  -0.108297
H    -2.329321  -0.020263  1.844760
C    -2.711795  -1.582957  0.439687
C    -3.904262  -2.216281  1.167652
C    -3.186848  -0.570838  -0.612873
H    -2.150404  -2.377478  -0.076667
H    -3.611569  -2.980142  1.900635
H    -4.567364  -2.702077  0.442546
H    -4.501249  -1.455494  1.691051
H    -3.771874  0.237628  -0.151168
H    -3.837182  -1.071941  -1.339552
H    -2.366602  -0.113741  -1.182433
N    -0.906953  -2.903887  2.718774
C    -0.640322  -3.808936  1.597111
H    -0.723764  -3.279855  3.649719
H    0.092038  -4.549404  1.932294
H    -0.212601  -3.269551  0.747380
H    -1.552252  -4.334252  1.287290
Sr    -0.979827  1.059727  4.516900
29
Lattice="100 0 0 0 100 0 0 0 100" Properties=species:S:1:pos:R:3
C    1.327351  1.030098  0.310244
C    0.307796  0.497498  1.260129
O    0.201565  0.972782  2.434891
H    2.324195  0.962091  0.765604
H    1.126374  2.097701  0.141332
H    1.334443  0.512346  -0.654334
N    -0.505764  -0.487108  0.855180
C    -1.645298  -0.993059  1.635011
C    -1.133588  -1.855375  2.811982
O    -1.076874  -1.299307  3.961161
H    -0.411353  -0.810480  -0.104933
H    -2.095749  -0.120127  2.134038
C    -2.748586  -1.592320  0.731073
C    -3.863369  -2.202664  1.589983
C    -3.307150  -0.508973  -0.202925
H    -2.306181  -2.386733  0.109579
H    -3.515424  -3.014536  2.242826
H    -4.644382  -2.620104  0.944049
H    -4.341418  -1.440576  2.222324
H    -3.779213  0.303368  0.368316
H    -4.076578  -0.942691  -0.852514
H    -2.548642  -0.064750  -0.861311
N    -0.724113  -3.107082  2.681126
C    -0.660770  -3.967948  1.496561
H    -0.436926  -3.536411  3.561352
H    -0.325541  -3.408244  0.618918
H    -1.632649  -4.435163  1.294681
H    0.070876  -4.756656  1.695692
Sr    -0.342033  0.763420  4.636964
29
Lattice="100 0 0 0 100 0 0 0 100" Properties=species:S:1:pos:R:3
C    1.351891  0.085935  0.916370
C    0.897824  -0.855561  1.979770
O    1.719647  -1.327769  2.828843
H    1.769352  0.983921  1.393855
H    0.550804  0.386040  0.233269
H    2.165504  -0.376081  0.341515
N    -0.396606  -1.197937  2.041198
C    -0.961723  -1.998327  3.131117
C    -0.477083  -3.468645  3.054261
O    0.380705  -3.825288  3.935537
H    -1.040429  -0.773737  1.376621
H    -0.461448  -1.653193  4.048081
C    -2.466909  -1.697031  3.396023
C    -3.433539  -1.711867  2.207016
C    -2.969645  -2.587723  4.539012
H    -2.437346  -0.659093  3.768372
H    -4.354420  -1.195563  2.505435
H    -3.723163  -2.724227  1.907152
H    -3.070271  -1.176228  1.315991
H    -3.976963  -2.277147  4.839645
H    -2.330458  -2.524568  5.430414
H    -3.034347  -3.642786  4.235779
N    -0.847790  -4.350139  2.140368
C    -1.704324  -4.226378  0.961730
H    -0.435416  -5.273075  2.285846
H    -1.228445  -4.767294  0.136015
H    -1.825406  -3.181993  0.673009
H    -2.688246  -4.672039  1.151249
Sr    2.381594  -2.819230  4.427747
29
Lattice="100 0 0 0 100 0 0 0 100" Properties=species:S:1:pos:R:3
C    0.123671  -0.370064  0.114113
C    -0.039089  -0.113104  1.573369
O    0.938310  0.295407  2.280193
H    0.430673  0.563357  -0.378676
H    -0.788610  -0.741741  -0.363499
H    0.935252  -1.093493  -0.041555
N    -1.233754  -0.310515  2.147336
C    -1.490827  0.049531  3.544992
C    -0.700038  -0.861726  4.509542
O    0.220392  -0.291898  5.194946
H    -2.015841  -0.583539  1.556609
H    -0.998040  1.022087  3.694321
C    -2.985039  0.344358  3.866135
C    -3.421736  1.585219  3.069521
C    -3.984605  -0.802583  3.691892
H    -2.973721  0.620036  4.933482
H    -4.409369  1.914747  3.412292
H    -3.511744  1.380570  1.992913
H    -2.730417  2.429224  3.199899
H    -4.995974  -0.416579  3.868203
H    -3.831148  -1.617127  4.406712
H    -3.993418  -1.220131  2.673136
N    -0.876193  -2.167173  4.645730
C    -1.702664  -3.125653  3.910994
H    -0.276535  -2.575367  5.364980
H    -1.061710  -3.952823  3.582733
H    -2.159713  -2.662705  3.037187
H    -2.488701  -3.528152  4.560652
Sr    2.008003  0.793165  4.243681
29
Lattice="100 0 0 0 100 0 0 0 100" Properties=species:S:1:pos:R:3
C    -0.617388  2.445988  1.637073
C    -0.171203  1.024009  1.721983
O    0.868895  0.705867  2.383945
H    -1.186197  2.726956  2.537350
H    -1.235026  2.647538  0.756248
H    0.274975  3.083367  1.614856
N    -0.871600  0.046693  1.107915
C    -2.327185  -0.046449  1.141896
C    -2.725903  -0.438764  2.596641
O    -1.836536  -0.604177  3.496497
H    -0.396067  -0.856293  1.079999
H    -2.745720  0.951920  0.944661
C    -2.859284  -1.026955  0.061129
C    -2.567569  -0.483513  -1.341423
C    -2.333684  -2.454804  0.257380
H    -3.955013  -1.050241  0.184883
H    -3.000296  -1.149098  -2.097750
H    -1.488346  -0.422767  -1.537472
H    -3.000012  0.514440  -1.492795
H    -2.829395  -3.133446  -0.446716
H    -2.524129  -2.846784  1.267495
H    -1.256952  -2.537767  0.041292
N    -4.008335  -0.581854  2.870045
C    -4.549632  -0.943823  4.183896
H    -4.671366  -0.444436  2.111004
H    -4.259507  -0.199394  4.934441
H    -4.185311  -1.932265  4.487890
H    -5.639682  -0.971286  4.111250
Sr    0.345639  -0.531308  4.264766
29
Lattice="100 0 0 0 100 0 0 0 100" Properties=species:S:1:pos:R:3
C    -0.271710  2.644901  -0.169106
C    -0.078090  1.278309  0.399311
O    1.088948  0.807480  0.586252
H    -0.214798  3.403141  0.628238
H    -1.230116  2.757793  -0.686039
H    0.550554  2.850609  -0.864416
N    -1.144297  0.524146  0.746450
C    -2.304007  1.045981  1.464991
C    -1.801845  1.523705  2.857665
O    -0.618225  1.251091  3.251184
H    -0.915790  -0.444936  0.972591
H    -2.696401  1.919601  0.924155
C    -3.423639  -0.039611  1.519736
C    -3.031940  -1.254786  2.369036
C    -4.782499  0.527451  1.947062
H    -3.518605  -0.357795  0.468980
H    -3.821283  -2.014199  2.316119
H    -2.909137  -0.991650  3.430096
H    -2.113749  -1.757806  2.026786
H    -5.567797  -0.206964  1.730507
H    -5.046418  1.443398  1.399210
H    -4.842307  0.718192  3.028699
N    -2.627803  2.220506  3.614228
C    -2.316654  2.713149  4.959617
H    -3.558166  2.406858  3.247170
H    -2.015736  1.883672  5.609620
H    -3.213865  3.183466  5.369689
H    -1.511511  3.456665  4.918730
Sr    1.559176  0.589399  2.842796
29
Lattice="100 0 0 0 100 0 0 0 100" Properties=species:S:1:pos:R:3
C    -0.188841  2.502541  -0.166744
C    -0.081120  1.126497  0.401530
O    1.054523  0.591870  0.608901
H    -0.104771  3.255080  0.633582
H    -1.129964  2.668813  -0.700729
H    0.656160  2.663854  -0.846325
N    -1.193299  0.431448  0.727220
C    -2.336172  1.013579  1.426000
C    -1.835329  1.465284  2.828489
O    -0.680422  1.116211  3.246720
H    -1.022803  -0.549377  0.953841
H    -2.674010  1.905514  0.878220
C    -3.510527  -0.013771  1.461596
C    -3.196228  -1.245879  2.318672
C    -4.845846  0.622343  1.864784
H    -3.603083  -0.328443  0.409535
H    -2.298361  -1.795061  1.993771
H    -4.021683  -1.964663  2.251470
H    -3.079810  -0.987606  3.381588
H    -5.663314  -0.073270  1.639318
H    -5.055285  1.547111  1.308205
H    -4.912210  0.822414  2.944269
N    -2.640036  2.213936  3.558488
C    -2.364825  2.700894  4.912047
H    -3.538505  2.464445  3.150632
H    -1.672960  2.020942  5.415279
H    -3.306106  2.739083  5.469144
H    -1.932203  3.709111  4.875469
Sr    1.463032  0.336100  2.874030
29
Lattice="100 0 0 0 100 0 0 0 100" Properties=species:S:1:pos:R:3
C    0.801775  -0.575975  1.550795
C    0.258799  -0.679111  2.937231
O    1.025849  -0.916126  3.924272
H    1.197202  0.436097  1.368791
H    0.053660  -0.800791  0.783982
H    1.646835  -1.268403  1.457640
N    -1.059080  -0.498573  3.170887
C    -1.851001  0.570825  2.568814
C    -1.258707  1.917398  3.056680
O    -0.415873  1.931697  4.020582
H    -1.354538  -0.744996  4.116596
H    -1.751770  0.519211  1.474876
C    -3.356213  0.402721  2.935446
C    -3.923681  -0.857561  2.273394
C    -3.603958  0.429271  4.449793
H    -3.869939  1.273024  2.502064
H    -3.446880  -1.771834  2.652651
H    -3.801168  -0.837452  1.182367
H    -4.996960  -0.937618  2.483783
H    -3.216081  -0.466842  4.960838
H    -4.683197  0.429423  4.643745
H    -3.192118  1.324660  4.937593
N    -1.618346  3.054034  2.485737
C    -2.513615  3.284592  1.347745
H    -1.210587  3.888210  2.909660
H    -2.087433  4.082634  0.730451
H    -3.505678  3.598789  1.695741
H    -2.610102  2.385180  0.733755
Sr    1.159802  0.900515  5.357092
29
Lattice="100 0 0 0 100 0 0 0 100" Properties=species:S:1:pos:R:3
C    0.818393  0.497518  1.865584
C    0.145130  1.729405  2.372059
O    0.805581  2.795515  2.587967
H    1.832862  0.461758  2.280059
H    0.922743  0.541757  0.769601
H    0.279080  -0.418519  2.126719
N    -1.188459  1.739647  2.584972
C    -2.165369  1.165545  1.657976
C    -1.984978  1.906362  0.303863
O    -1.372586  3.027220  0.260923
H    -1.525929  2.563823  3.084614
H    -1.942399  0.098240  1.504815
C    -3.589494  1.285532  2.284143
C    -4.710128  0.823581  1.345986
C    -3.630880  0.500070  3.602867
H    -3.748882  2.358799  2.499470
H    -5.664299  0.854794  1.885229
H    -4.570187  -0.221050  1.027014
H    -4.831553  1.460598  0.461251
H    -4.598644  0.655418  4.094209
H    -2.850992  0.802786  4.312696
H    -3.521841  -0.578431  3.420481
N    -2.468551  1.330624  -0.780703
C    -2.463008  1.883082  -2.135625
H    -2.937461  0.435127  -0.656568
H    -1.826198  1.270436  -2.785661
H    -2.089705  2.908515  -2.109615
H    -3.485048  1.877123  -2.532200
Sr    0.220799  4.475727  1.103877
29
Lattice="100 0 0 0 100 0 0 0 100" Properties=species:S:1:pos:R:3
C    0.818407  0.351135  1.872279
C    0.213059  1.630430  2.345922
O    0.930322  2.665236  2.531286
H    0.927670  0.362046  0.775961
H    0.229400  -0.527280  2.154334
H    1.828566  0.270291  2.291087
N    -1.117178  1.717050  2.562015
C    -2.126227  1.172775  1.651272
C    -1.917138  1.880355  0.284638
O    -1.236038  2.958868  0.210417
H    -1.407988  2.572367  3.038232
H    -1.953365  0.093985  1.515117
C    -3.539566  1.368028  2.282864
C    -4.685854  0.940467  1.359497
C    -3.607417  0.608246  3.615458
H    -3.649215  2.450905  2.480327
H    -5.633650  1.019884  1.904991
H    -4.592610  -0.113700  1.055056
H    -4.787540  1.569248  0.466489
H    -4.563923  0.815551  4.109618
H    -2.809868  0.888127  4.314932
H    -3.548209  -0.477103  3.451467
N    -2.443866  1.332601  -0.793670
C    -2.376940  1.903665  -2.142149
H    -2.976067  0.474067  -0.673365
H    -1.347052  1.879190  -2.518936
H    -2.739725  2.937643  -2.135935
H    -3.009537  1.304363  -2.801749
Sr    0.443931  4.336958  1.003620
29
Lattice="100 0 0 0 100 0 0 0 100" Properties=species:S:1:pos:R:3
C    -0.530271  0.370042  -0.972399
C    -0.278458  -0.061335  0.433068
O    0.893389  -0.361740  0.825320
H    -0.149629  1.390010  -1.135707
H    -1.586714  0.329950  -1.252724
H    0.048705  -0.285772  -1.636318
N    -1.294101  -0.119508  1.323041
C    -2.298602  0.939828  1.486833
C    -1.520106  2.254418  1.714028
O    -0.350063  2.200689  2.237758
H    -1.051506  -0.587405  2.197873
H    -2.910346  1.015279  0.577573
C    -3.218319  0.544430  2.686374
C    -4.183225  1.650072  3.122708
C    -3.978414  -0.744648  2.347180
H    -2.534447  0.346910  3.534183
H    -4.758052  1.297848  3.987446
H    -4.911213  1.888624  2.336143
H    -3.675770  2.571892  3.435029
H    -4.544767  -1.079914  3.224340
H    -3.322114  -1.570854  2.045505
H    -4.698523  -0.572505  1.535028
N    -2.019079  3.427837  1.364860
C    -3.281342  3.765034  0.701422
H    -1.425883  4.221827  1.611294
H    -3.973472  4.224937  1.416701
H    -3.751114  2.876925  0.273652
H    -3.071088  4.479819  -0.102097
Sr    1.690530  1.136854  2.411664
29
Lattice="100 0 0 0 100 0 0 0 100" Properties=species:S:1:pos:R:3
C    0.734317  1.224377  0.821508
C    0.297059  0.705476  2.149418
O    1.128249  0.554675  3.098920
H    1.001802  2.289403  0.892695
H    -0.013588  1.088386  0.035295
H    1.655079  0.694313  0.541150
N    -1.002005  0.399550  2.372522
C    -2.125458  1.255304  1.977821
C    -1.841449  2.669653  2.532159
O    -1.093588  2.792313  3.566045
H    -1.162251  -0.108859  3.243184
H    -2.199593  1.286573  0.883091
C    -3.442338  0.618743  2.539461
C    -3.501778  0.596406  4.072843
C    -4.708752  1.250528  1.957588
H    -3.390659  -0.420806  2.175064
H    -4.386969  0.034449  4.394171
H    -3.587876  1.606832  4.496745
H    -2.645785  0.090314  4.550480
H    -5.579927  0.658982  2.263838
H    -4.702264  1.265127  0.860362
H    -4.874809  2.270595  2.329523
N    -2.346698  3.753908  1.968651
C    -3.115522  3.919051  0.731551
H    -2.128364  4.617833  2.467839
H    -3.099518  3.006116  0.133227
H    -2.665455  4.733088  0.152007
H    -4.155657  4.178168  0.960413
Sr    0.660480  2.017704  4.845338
29
Lattice="100 0 0 0 100 0 0 0 100" Properties=species:S:1:pos:R:3
C    0.127741  0.106730  0.969083
C    -0.688600  0.693525  2.074115
O    -0.212798  1.652745  2.767138
H    -0.464815  -0.047167  0.060665
H    0.538035  -0.871558  1.263489
H    0.962394  0.780421  0.753336
N    -1.930447  0.248606  2.374834
C    -2.344891  -1.159205  2.494816
C    -1.548804  -1.745249  3.705017
O    -0.609082  -1.077242  4.256087
H    -2.410175  0.871299  3.024842
H    -3.397780  -1.113548  2.817102
C    -2.347148  -1.975448  1.162877
C    -2.946359  -3.381547  1.329506
C    -3.141739  -1.197265  0.103771
H    -1.309568  -2.101516  0.822493
H    -3.107170  -3.819628  0.337085
H    -3.933751  -3.357644  1.817546
H    -2.284423  -4.081681  1.855674
H    -3.092875  -1.726271  -0.855264
H    -2.770152  -0.178314  -0.057066
H    -4.202247  -1.121894  0.383788
N    -1.907326  -2.920004  4.184795
C    -1.281233  -3.582894  5.331804
H    -2.662660  -3.409786  3.710496
H    -0.197077  -3.650537  5.188714
H    -1.695509  -4.591005  5.414114
H    -1.496102  -3.034256  6.257316
Sr    0.516019  0.866800  4.802172
29
Lattice="100 0 0 0 100 0 0 0 100" Properties=species:S:1:pos:R:3
C    0.369561  -0.362429  1.118229
C    -0.413096  0.458604  2.084949
O    0.133011  1.436244  2.690279
H    -0.031692  -1.368091  0.963198
H    1.424961  -0.405005  1.405450
H    0.323663  0.155187  0.145063
N    -1.716219  0.193306  2.328636
C    -2.267882  -1.155574  2.556095
C    -1.342825  -1.836020  3.607456
O    -0.608887  -1.120421  4.371449
H    -2.192496  0.941927  2.828755
H    -3.214087  -0.967126  3.090459
C    -2.652338  -1.988391  1.291166
C    -3.818818  -2.946604  1.601157
C    -3.054742  -1.074310  0.126573
H    -1.776094  -2.581681  0.979165
H    -4.016389  -3.583750  0.731495
H    -4.737077  -2.379900  1.810779
H    -3.668517  -3.621193  2.457545
H    -3.376202  -1.689302  -0.722390
H    -2.236859  -0.435211  -0.224207
H    -3.899083  -0.426393  0.399809
N    -1.345536  -3.149000  3.710186
C    -0.582089  -3.912943  4.700553
H    -1.944942  -3.664404  3.068934
H    -0.857922  -4.966474  4.609081
H    -0.817488  -3.565489  5.712926
H    0.494476  -3.808472  4.518865
Sr    0.477610  0.850915  4.900348
29
Lattice="100 0 0 0 100 0 0 0 100" Properties=species:S:1:pos:R:3
C    -0.784144  1.333716  1.653266
C    -1.451735  1.223132  2.984830
O    -1.227760  2.126426  3.857829
H    0.235663  0.920346  1.692459
H    -0.685403  2.402783  1.426856
H    -1.329200  0.834546  0.850116
N    -2.330132  0.239285  3.309064
C    -2.115473  -1.222391  3.219501
C    -1.204722  -1.571567  4.423161
O    -0.328767  -0.723206  4.821146
H    -2.851502  0.492704  4.150383
H    -3.102646  -1.674611  3.391286
C    -1.604830  -1.738265  1.842488
C    -1.226141  -3.224758  1.849756
C    -2.675883  -1.469313  0.775395
H    -0.687155  -1.184166  1.599721
H    -0.425143  -3.466282  2.560476
H    -0.855334  -3.494632  0.853670
H    -2.091772  -3.869867  2.047228
H    -2.272459  -1.680747  -0.222336
H    -3.047636  -0.437061  0.778857
H    -3.543407  -2.127728  0.923121
N    -1.339235  -2.710585  5.083051
C    -2.297107  -3.808495  4.923282
H    -0.655567  -2.836356  5.830956
H    -3.135343  -3.512882  4.289087
H    -2.678785  -4.078575  5.914362
H    -1.802786  -4.681223  4.480661
Sr    0.225403  1.411775  5.492329
29
Lattice="100 0 0 0 100 0 0 0 100" Properties=species:S:1:pos:R:3
C    -2.217289  1.965063  1.778005
C    -2.058279  1.498961  3.180970
O    -1.448375  2.223855  4.029690
H    -2.680684  1.232301  1.115697
H    -1.274048  2.339040  1.364454
H    -2.897551  2.833019  1.833925
N    -2.663909  0.366096  3.650777
C    -2.473551  -1.052570  3.266632
C    -1.671122  -1.662346  4.438534
O    -0.764599  -0.950807  4.997573
H    -2.799117  0.448585  4.658610
H    -3.463849  -1.521553  3.205359
C    -1.744149  -1.298973  1.910030
C    -0.274978  -0.853194  1.881787
C    -1.862695  -2.765485  1.472605
H    -2.308331  -0.710765  1.173006
H    -0.123530  0.196996  2.180778
H    0.112242  -0.927021  0.858158
H    0.357441  -1.495470  2.510358
H    -1.272399  -3.439944  2.107306
H    -1.474419  -2.871232  0.452572
H    -2.904212  -3.110080  1.457136
N    -1.893313  -2.890997  4.871801
C    -2.917554  -3.870336  4.495685
H    -1.257584  -3.185064  5.615604
H    -3.354665  -4.280189  5.413107
H    -2.468387  -4.687138  3.918605
H    -3.708918  -3.406127  3.903955
Sr    0.201825  1.123376  5.266276
29
Lattice="100 0 0 0 100 0 0 0 100" Properties=species:S:1:pos:R:3
C    -0.032189  0.685961  1.769483
C    -1.126707  1.159135  2.663904
O    -1.083870  2.321970  3.179163
H    0.004520  -0.400366  1.648182
H    0.937788  1.073182  2.098811
H    -0.223358  1.118235  0.772821
N    -2.183993  0.367177  2.943344
C    -2.091415  -1.072934  3.256592
C    -0.965420  -1.197978  4.336182
O    -0.745197  -0.159620  5.063964
H    -2.958186  0.859973  3.384190
H    -3.008184  -1.268079  3.839619
C    -2.172266  -2.040944  2.031849
C    -2.964288  -3.300354  2.424144
C    -2.853357  -1.373989  0.828308
H    -1.152415  -2.316308  1.722341
H    -2.852872  -4.079075  1.660484
H    -4.034869  -3.061089  2.494064
H    -2.666938  -3.736484  3.385177
H    -2.972684  -2.118940  0.032216
H    -2.281056  -0.539372  0.408191
H    -3.857199  -1.007633  1.083241
N    -0.250614  -2.278393  4.607775
C    -0.138834  -3.627412  4.037812
H    0.343230  -2.130307  5.425233
H    -0.805686  -4.320784  4.564843
H    0.894935  -3.956105  4.186316
H    -0.359540  -3.636823  2.972125
Sr    -0.675338  2.113354  5.448623
29
Lattice="100 0 0 0 100 0 0 0 100" Properties=species:S:1:pos:R:3
C    -1.030498  0.491038  -0.145186
C    -1.138412  0.824763  1.303260
O    -0.701754  1.998734  1.704322
H    0.027251  0.344738  -0.408681
H    -1.404618  1.330235  -0.745193
H    -1.579627  -0.415657  -0.413220
N    -1.640129  0.022274  2.195470
C    -2.224620  -1.318575  2.089866
C    -3.001150  -1.398108  3.443633
O    -2.736383  -0.547714  4.312488
H    -1.767077  0.303724  3.207899
H    -2.929014  -1.353066  1.245772
C    -1.133263  -2.420479  1.911971
C    -0.202503  -2.525980  3.123615
C    -1.746910  -3.775823  1.542257
H    -0.536239  -2.090283  1.044926
H    0.279700  -1.569924  3.369501
H    0.593820  -3.252061  2.920773
H    -0.739938  -2.869151  4.018207
H    -2.238620  -4.254759  2.399720
H    -0.954386  -4.461346  1.218098
H    -2.467306  -3.700026  0.715172
N    -3.895349  -2.378580  3.582018
C    -4.670853  -2.607627  4.800211
H    -4.042203  -3.010333  2.801437
H    -4.413284  -1.833830  5.527407
H    -4.435356  -3.593493  5.219117
H    -5.743120  -2.558275  4.577102
Sr    -0.046158  3.909583  2.402039
29
Lattice="100 0 0 0 100 0 0 0 100" Properties=species:S:1:pos:R:3
C    -1.394629  -0.077345  -0.192613
C    -1.136296  0.331732  1.215597
O    -0.573398  1.502321  1.423615
H    -1.883719  0.748792  -0.724744
H    -2.013679  -0.974176  -0.267219
H    -0.440164  -0.276923  -0.700201
N    -1.441480  -0.383800  2.260285
C    -2.156665  -1.652747  2.430539
C    -2.825814  -1.424166  3.823588
O    -2.435949  -0.461028  4.507220
H    -1.391542  0.036935  3.226597
H    -2.922442  -1.760438  1.649551
C    -1.223885  -2.901671  2.439467
C    -0.606680  -3.180509  1.066564
C    -0.158965  -2.831599  3.538897
H    -1.898970  -3.741936  2.672413
H    -0.062903  -4.132858  1.092788
H    0.124730  -2.410473  0.781165
H    -1.362844  -3.261961  0.273922
H    -0.590155  -2.682461  4.536908
H    0.560301  -2.020349  3.353679
H    0.412013  -3.767227  3.563205
N    -3.757662  -2.303311  4.198098
C    -4.440962  -2.266313  5.490469
H    -4.005388  -3.049699  3.555837
H    -4.232126  -3.183300  6.054466
H    -5.523114  -2.173125  5.341573
H    -4.074373  -1.403557  6.052007
Sr    0.268762  3.426194  1.821331
29
Lattice="100 0 0 0 100 0 0 0 100" Properties=species:S:1:pos:R:3
C    0.695056  0.902446  2.933082
C    0.045578  0.187192  4.078948
O    0.789907  -0.365571  4.967448
H    0.627976  0.298662  2.014885
H    1.754843  1.053181  3.157474
H    0.225400  1.873439  2.727969
N    -1.288409  0.044051  4.255324
C    -2.232375  0.417586  3.207279
C    -2.757754  1.816158  3.507690
O    -2.515188  2.293574  4.701703
H    -1.931307  1.609089  5.132284
H    -1.753240  0.444794  2.215390
C    -3.409254  -0.612886  3.132409
C    -2.887729  -1.987587  2.706043
C    -4.239246  -0.682572  4.417413
H    -4.077921  -0.267779  2.328885
H    -2.268179  -1.945643  1.801097
H    -3.723032  -2.670979  2.510787
H    -2.279703  -2.474583  3.492517
H    -4.672300  0.283910  4.707483
H    -3.652582  -1.039397  5.282740
H    -5.070927  -1.386804  4.295726
N    -3.441554  2.574365  2.692694
C    -3.819935  2.307605  1.301675
H    -3.736834  3.474910  3.078974
H    -3.659156  3.221782  0.720233
H    -4.880287  2.031895  1.245154
H    -3.205670  1.508218  0.878948
Sr    -0.779176  -1.781053  5.832747
29
Lattice="100 0 0 0 100 0 0 0 100" Properties=species:S:1:pos:R:3
C    0.861294  0.125454  3.066007
C    -0.018780  -0.457339  4.130144
O    0.525876  -1.057425  5.126229
H    0.839687  -0.502616  2.162039
H    1.892809  0.154880  3.428343
H    0.549277  1.137335  2.775661
N    -1.371742  -0.430825  4.125742
C    -2.113929  0.007899  2.948637
C    -2.485479  1.474574  3.130738
O    -2.341471  1.975253  4.331196
H    -1.915248  1.244638  4.859470
H    -1.510604  -0.074109  2.030208
C    -3.396662  -0.867859  2.748003
C    -3.010479  -2.318441  2.447020
C    -4.391598  -0.763704  3.907439
H    -3.900663  -0.484242  1.847634
H    -2.592848  -2.839517  3.330097
H    -2.269121  -2.403840  1.642279
H    -3.894485  -2.897459  2.153446
H    -4.731668  0.263160  4.096277
H    -3.974705  -1.139294  4.858843
H    -5.283329  -1.366999  3.699408
N    -2.950393  2.272476  2.206668
C    -3.175275  1.988368  0.786114
H    -3.172982  3.220710  2.520858
H    -4.246125  1.846366  0.594562
H    -2.621713  1.098154  0.476046
H    -2.820836  2.845554  0.203667
Sr    -1.309808  -2.234155  5.805229
29
Lattice="100 0 0 0 100 0 0 0 100" Properties=species:S:1:pos:R:3
C    -1.207256  -0.021749  -0.266757
C    -0.985355  0.457899  1.125504
O    -0.455784  1.650593  1.290836
H    -1.753433  -0.966620  -0.309235
H    -0.237828  -0.162476  -0.765393
H    -1.759603  0.742545  -0.829317
N    -1.289694  -0.222058  2.193792
C    -1.947746  -1.517315  2.406834
C    -2.727737  -1.215869  3.726191
O    -2.284822  -0.313087  4.457046
H    -1.232886  0.220482  3.146016
H    -2.630341  -1.743433  1.575688
C    -0.905328  -2.666651  2.587071
C    -1.594724  -4.001152  2.901668
C    0.001028  -2.810557  1.359843
H    -0.282460  -2.386231  3.452828
H    -2.114065  -3.995149  3.866488
H    -0.842091  -4.797192  2.950547
H    -2.308880  -4.285079  2.113666
H    0.574627  -1.900135  1.140028
H    -0.569475  -3.094340  0.463581
H    0.734785  -3.606111  1.537885
N    -3.818531  -1.943251  3.980095
C    -4.605414  -1.824960  5.206501
H    -4.081794  -2.665120  3.316845
H    -4.269629  -0.939057  5.751242
H    -4.467121  -2.711160  5.838837
H    -5.667364  -1.723499  4.956373
Sr    0.362926  3.600734  1.602299
29
Lattice="100 0 0 0 100 0 0 0 100" Properties=species:S:1:pos:R:3
C    0.654317  0.855984  3.175878
C    -0.006977  0.115776  4.299773
O    0.723109  -0.347269  5.252436
H    1.708358  1.018538  3.416989
H    0.175406  1.827321  2.990378
H    0.598897  0.275713  2.242418
N    -1.328793  -0.142652  4.389779
C    -2.239836  0.157445  3.282909
C    -2.685304  1.604605  3.415369
O    -2.731611  2.105225  4.629400
H    -2.288694  1.443613  5.216248
H    -1.759061  0.023551  2.301244
C    -3.463179  -0.819957  3.375508
C    -4.636384  -0.472078  2.454151
C    -2.997108  -2.255316  3.102787
H    -3.817757  -0.746547  4.419404
H    -5.066705  0.514525  2.667372
H    -5.443504  -1.200985  2.595757
H    -4.351219  -0.516130  1.394489
H    -3.800461  -2.970187  3.317606
H    -2.116583  -2.557973  3.698905
H    -2.704891  -2.391421  2.052134
N    -3.032514  2.412489  2.449689
C    -3.078156  2.166568  1.006463
H    -3.314812  3.348722  2.754194
H    -2.568258  1.234031  0.755469
H    -2.581658  3.000854  0.498559
H    -4.121077  2.112054  0.672274
Sr    -0.758545  -1.884498  6.045420
29
Lattice="100 0 0 0 100 0 0 0 100" Properties=species:S:1:pos:R:3
C    0.261498  -0.506586  -0.152232
C    0.075649  -0.296580  1.312387
O    0.867962  -0.897038  2.149035
H    1.291388  -0.260144  -0.442609
H    -0.434818  0.086853  -0.752649
H    0.107418  -1.571639  -0.378866
N    -0.884586  0.487986  1.739181
C    -1.383576  0.723832  3.100004
C    -2.887853  1.052212  2.803567
O    -3.114645  1.619857  1.729739
H    -1.533391  0.960595  1.074278
H    -1.259627  -0.192400  3.696131
C    -0.677421  1.932641  3.785317
C    -1.367748  2.373473  5.080801
C    0.814751  1.670040  4.061642
H    -0.729278  2.765330  3.065505
H    -0.844669  3.237237  5.509149
H    -1.371712  1.577790  5.839525
H    -2.402596  2.684869  4.901834
H    1.282314  2.540301  4.539267
H    1.373433  1.478649  3.127143
H    0.908531  0.836847  4.797930
N    -3.852564  0.717269  3.674821
C    -3.788124  0.001343  4.942291
H    -4.777941  1.012347  3.363776
H    -4.581129  -0.754949  4.969373
H    -3.922407  0.680920  5.794264
H    -2.829318  -0.514234  5.052722
Sr    2.425525  -1.000062  3.646859
29
Lattice="100 0 0 0 100 0 0 0 100" Properties=species:S:1:pos:R:3
C    0.732442  1.000458  3.068552
C    0.176528  -0.019582  4.015891
O    0.991867  -0.711237  4.731835
H    1.807102  1.108494  3.238497
H    0.249130  1.979352  3.192827
H    0.578090  0.684987  2.025498
N    -1.133776  -0.305160  4.172130
C    -2.148476  0.271887  3.289180
C    -2.558009  1.630870  3.832589
O    -2.430919  1.821899  5.126877
H    -1.939079  1.037390  5.472339
H    -1.769447  0.404956  2.264746
C    -3.367411  -0.718593  3.209746
C    -4.042154  -0.970504  4.562742
C    -4.401993  -0.342216  2.147130
H    -2.880391  -1.653112  2.877421
H    -4.603095  -0.094770  4.918405
H    -3.333772  -1.236842  5.365950
H    -4.761353  -1.794138  4.477441
H    -4.976171  0.551479  2.427041
H    -5.128767  -1.156237  2.036064
H    -3.948571  -0.180727  1.160865
N    -3.040814  2.637583  3.153910
C    -3.228661  2.784946  1.707938
H    -3.282204  3.456307  3.719866
H    -2.784435  3.738636  1.401120
H    -4.298251  2.795035  1.468564
H    -2.744136  1.968857  1.168587
Sr    -0.455277  -2.352019  5.365249
29
Lattice="100 0 0 0 100 0 0 0 100" Properties=species:S:1:pos:R:3
C    0.565420  1.171813  2.698811
C    0.197247  0.012799  3.575215
O    1.137430  -0.688644  4.104070
H    0.039849  2.090402  2.994234
H    0.303754  0.963136  1.650297
H    1.643840  1.343270  2.755225
N    -1.062739  -0.389470  3.846398
C    -2.213300  0.202217  3.162046
C    -2.642829  1.451338  3.913890
O    -2.370971  1.499880  5.198987
H    -1.788609  0.723134  5.384535
H    -1.971032  0.483698  2.126264
C    -3.364158  -0.867541  3.096551
C    -3.852215  -1.328688  4.474407
C    -4.542242  -0.455300  2.211453
H    -2.859571  -1.714686  2.597894
H    -4.423427  -0.548604  4.997107
H    -3.035740  -1.628112  5.153865
H    -4.519560  -2.192526  4.367967
H    -5.221087  -1.307048  2.081624
H    -4.222943  -0.144277  1.208611
H    -5.136863  0.350463  2.662992
N    -3.270993  2.487824  3.425783
C    -3.643252  2.786992  2.040207
H    -3.494848  3.213034  4.113407
H    -4.732427  2.739656  1.926774
H    -3.175970  2.080360  1.351759
H    -3.303076  3.802242  1.806649
Sr    -0.111683  -2.498362  4.696977
29
Lattice="100 0 0 0 100 0 0 0 100" Properties=species:S:1:pos:R:3
C    -0.146591  -1.216526  2.292957
C    -0.610766  -0.843317  3.658942
O    -0.049844  -1.437962  4.689390
H    0.948899  -1.161052  2.249373
H    -0.569327  -0.579524  1.511560
H    -0.430824  -2.257734  2.082710
N    -1.537657  0.038332  3.893503
C    -2.360007  0.862055  2.996791
C    -2.841955  1.962206  3.992234
O    -2.826260  1.665100  5.202336
H    -1.833162  0.307319  4.870457
H    -1.735780  1.280241  2.196299
C    -3.521592  0.011749  2.379490
C    -4.478889  -0.544453  3.438439
C    -4.278659  0.761040  1.280662
H    -3.009212  -0.840096  1.899472
H    -5.042130  0.254607  3.938430
H    -3.964203  -1.125409  4.215897
H    -5.206937  -1.210803  2.960375
H    -4.960721  0.066209  0.775348
H    -3.611227  1.176282  0.513950
H    -4.894977  1.571969  1.688299
N    -3.264943  3.152573  3.552285
C    -3.180762  3.761351  2.227791
H    -3.599865  3.752483  4.305252
H    -2.714339  4.749531  2.317977
H    -4.175648  3.880541  1.781841
H    -2.567754  3.155422  1.556081
Sr    0.837505  -2.358340  6.402558
29
Lattice="100 0 0 0 100 0 0 0 100" Properties=species:S:1:pos:R:3
C    0.505017  1.154384  0.725116
C    -0.031874  0.235583  1.773460
O    0.743027  -0.091537  2.780493
H    0.788403  2.113503  1.180785
H    -0.224236  1.346973  -0.067881
H    1.406613  0.716953  0.274101
N    -1.243872  -0.223416  1.667739
C    -2.009676  -1.139653  2.512151
C    -3.156327  -1.549259  1.527327
O    -3.305204  -0.856902  0.510207
H    -1.858264  -0.017260  0.830880
H    -1.389710  -2.012630  2.767658
C    -2.509612  -0.443181  3.816629
C    -3.486280  0.702371  3.533084
C    -3.089439  -1.451089  4.816058
H    -1.599284  -0.011990  4.273573
H    -3.749446  1.213128  4.467302
H    -4.419743  0.331441  3.088798
H    -3.069326  1.454035  2.850435
H    -3.242298  -0.967049  5.788722
H    -2.430337  -2.317481  4.976944
H    -4.073944  -1.819392  4.498854
N    -3.902024  -2.611316  1.847159
C    -5.025885  -3.080655  1.035766
H    -3.685911  -3.119526  2.697691
H    -5.968130  -2.964558  1.585216
H    -4.884971  -4.136686  0.778549
H    -5.065419  -2.484468  0.120714
Sr    2.286779  -0.316440  4.245746
29
Lattice="100 0 0 0 100 0 0 0 100" Properties=species:S:1:pos:R:3
C    -1.281046  0.612354  0.254465
C    -0.980241  0.586042  1.712790
O    -0.300926  1.590968  2.221926
H    -0.341619  0.574761  -0.314605
H    -1.779180  1.558938  0.005064
H    -1.909661  -0.221217  -0.066036
N    -1.354542  -0.362386  2.522628
C    -2.153813  -1.583823  2.343022
C    -2.885896  -1.634700  3.719319
O    -2.282405  -1.130009  4.684167
H    -1.210479  -0.275608  3.558959
H    -2.841993  -1.469178  1.496735
C    -1.217673  -2.819161  2.140531
C    -1.994213  -4.140850  2.154944
C    -0.389770  -2.694197  0.857450
H    -0.531779  -2.819162  3.004264
H    -1.291672  -4.971569  2.017265
H    -2.723407  -4.195481  1.334892
H    -2.513604  -4.315105  3.104244
H    0.271779  -3.563868  0.761619
H    0.257614  -1.806936  0.846772
H    -1.027867  -2.675362  -0.038041
N    -4.097540  -2.191420  3.835700
C    -4.979393  -2.765346  2.824479
H    -4.440229  -2.196462  4.795745
H    -5.990529  -2.364618  2.960782
H    -5.017898  -3.858864  2.907005
H    -4.642574  -2.505674  1.817413
Sr    0.771487  3.214998  3.107679
29
Lattice="100 0 0 0 100 0 0 0 100" Properties=species:S:1:pos:R:3
C    -1.091904  0.381718  0.349369
C    -1.013371  0.602780  1.832223
O    -0.547906  1.804662  2.186845
H    -0.078786  0.341441  -0.074145
H    -1.613001  1.225972  -0.119827
H    -1.604604  -0.543779  0.074877
N    -1.334693  -0.220280  2.768936
C    -1.854036  -1.563947  2.556304
C    -2.886324  -1.681827  3.680410
O    -2.759518  -0.814466  4.635912
H    -2.013562  -0.205257  4.220921
H    -2.359984  -1.705879  1.586757
C    -0.727052  -2.652637  2.706578
C    -1.272427  -4.083413  2.613080
C    0.371484  -2.433996  1.661138
H    -0.287906  -2.505648  3.706896
H    -0.436061  -4.792806  2.611832
H    -1.826797  -4.250139  1.676556
H    -1.907620  -4.363280  3.462514
H    1.167536  -3.173506  1.810669
H    0.835418  -1.443420  1.738667
H    -0.009572  -2.568236  0.638832
N    -3.837238  -2.578934  3.712816
C    -4.814146  -2.750779  4.793622
H    -3.869443  -3.240812  2.940668
H    -4.559635  -3.637534  5.387294
H    -5.808500  -2.881948  4.354272
H    -4.805388  -1.866922  5.435230
Sr    0.288033  3.657868  2.718756
29
Lattice="100 0 0 0 100 0 0 0 100" Properties=species:S:1:pos:R:3
C    0.974832  0.175193  2.906188
C    0.252832  -0.404177  4.089381
O    0.952541  -0.886185  5.061224
H    0.679603  1.218146  2.722232
H    0.759059  -0.400809  1.994131
H    2.052439  0.143116  3.087300
N    -1.077975  -0.477954  4.223943
C    -1.974805  -0.027098  3.188142
C    -2.348508  1.431644  3.342829
O    -2.383609  1.885856  4.578742
H    -2.648228  2.825266  4.655507
H    -1.518172  -0.118545  2.189291
C    -3.288317  -0.897664  3.145498
C    -2.997181  -2.217096  2.424665
C    -3.904431  -1.132825  4.529677
H    -4.029382  -0.341036  2.548918
H    -2.200823  -2.782727  2.930858
H    -2.683412  -2.057088  1.385131
H    -3.893674  -2.849070  2.406224
H    -3.962449  -0.230798  5.153048
H    -3.359202  -1.921534  5.080883
H    -4.924432  -1.522720  4.424315
N    -2.646336  2.198533  2.321017
C    -2.633846  1.817961  0.895716
H    -2.939040  3.158888  2.509724
H    -2.791581  2.726492  0.308691
H    -3.439031  1.107959  0.675374
H    -1.664096  1.387269  0.622482
Sr    -0.791776  -1.665996  6.305872
29
Lattice="100 0 0 0 100 0 0 0 100" Properties=species:S:1:pos:R:3
C    0.601283  0.894164  2.757426
C    0.135175  -0.126426  3.757455
O    1.027471  -0.831412  4.371156
H    1.694131  0.920948  2.748657
H    0.226729  1.899590  2.996060
H    0.253032  0.637296  1.745986
N    -1.142673  -0.386712  4.061242
C    -2.233379  0.289325  3.384021
C    -2.532796  1.631293  4.020144
O    -2.480679  1.638034  5.338015
H    -2.693359  2.501117  5.747126
H    -1.983175  0.481930  2.330041
C    -3.512633  -0.624305  3.353475
C    -4.047243  -1.013045  4.733929
C    -4.626233  -0.054455  2.470296
H    -3.123965  -1.531559  2.860948
H    -4.556714  -0.181658  5.238996
H    -3.259365  -1.361728  5.422333
H    -4.777171  -1.825869  4.636308
H    -4.273151  0.175255  1.456508
H    -5.079401  0.850077  2.902083
H    -5.434962  -0.788214  2.368705
N    -2.838961  2.718797  3.353677
C    -2.920585  2.924930  1.898445
H    -3.071148  3.551452  3.900798
H    -3.965991  2.875570  1.572827
H    -2.334731  2.171468  1.368026
H    -2.516567  3.917973  1.675701
Sr    -0.397935  -2.182837  5.514615
29
Lattice="100 0 0 0 100 0 0 0 100" Properties=species:S:1:pos:R:3
C    0.001328  -0.996041  2.541887
C    -0.583303  -0.648237  3.881036
O    0.017465  -1.236343  4.919725
H    1.088167  -0.844316  2.560775
H    -0.418237  -0.410016  1.719106
H    -0.176906  -2.058870  2.326009
N    -1.578989  0.131802  4.115525
C    -2.337335  0.816496  3.073113
C    -2.934895  1.996818  3.839790
O    -2.954557  1.843372  5.129473
H    -2.371439  0.977019  5.216587
H    -1.708789  1.189944  2.250062
C    -3.447910  -0.132471  2.476919
C    -4.460302  -0.593246  3.529631
C    -4.143442  0.435635  1.239250
H    -2.866068  -1.011350  2.154458
H    -5.100309  0.232266  3.873100
H    -3.977759  -1.039571  4.408204
H    -5.123254  -1.351538  3.095716
H    -4.743767  -0.353890  0.770062
H    -3.434923  0.794889  0.480672
H    -4.838825  1.247452  1.488984
N    -3.425832  3.104109  3.339281
C    -3.387679  3.596845  1.961450
H    -3.813555  3.744077  4.035134
H    -2.970181  4.610208  1.968996
H    -4.398600  3.629466  1.539968
H    -2.759018  2.956056  1.340559
Sr    0.953913  -2.186566  6.543528
29
Lattice="100 0 0 0 100 0 0 0 100" Properties=species:S:1:pos:R:3
C    0.065700  1.187204  0.681224
C    -0.306289  0.215180  1.752882
O    0.552339  -0.018205  2.717053
H    0.266668  2.172245  1.125198
H    -0.723368  1.297185  -0.069180
H    0.983153  0.851361  0.178019
N    -1.461510  -0.380352  1.707941
C    -2.080766  -1.363463  2.600834
C    -3.216099  -1.912281  1.676373
O    -3.577344  -1.169442  0.750715
H    -2.154924  -0.209159  0.932095
H    -1.345600  -2.137260  2.862324
C    -2.611985  -0.668793  3.900144
C    -3.700044  0.372081  3.616392
C    -3.066352  -1.676379  4.959454
H    -1.730359  -0.136036  4.304440
H    -3.961375  0.896310  4.543742
H    -4.616656  -0.097118  3.235655
H    -3.387705  1.128688  2.885295
H    -3.274214  -1.151155  5.900094
H    -2.311436  -2.447417  5.168764
H    -3.996842  -2.178237  4.667218
N    -3.775803  -3.109664  1.899762
C    -3.368040  -4.199891  2.778214
H    -4.533856  -3.311623  1.248503
H    -3.288225  -5.123670  2.192677
H    -4.095872  -4.357389  3.583985
H    -2.391337  -3.996356  3.225164
Sr    2.167221  -0.008110  4.122527
29
Lattice="100 0 0 0 100 0 0 0 100" Properties=species:S:1:pos:R:3
C    0.330893  -0.650271  2.272351
C    -0.269139  -0.284952  3.596578
O    0.519914  -0.324079  4.623427
H    1.053500  0.129202  1.990078
H    -0.381716  -0.791007  1.455106
H    0.913637  -1.571590  2.396034
N    -1.537385  0.065216  3.851102
C    -2.584049  0.022677  2.838602
C    -3.258749  1.389038  2.796997
O    -4.487886  1.584602  3.227968
H    -4.930937  0.738957  3.434803
H    -2.162194  -0.110934  1.827506
C    -3.579440  -1.154601  3.066517
C    -3.008466  -2.442868  2.459499
C    -3.955158  -1.379574  4.543669
H    -4.501783  -0.929919  2.498270
H    -2.044612  -2.708320  2.918109
H    -2.857939  -2.349136  1.376662
H    -3.693775  -3.283097  2.624140
H    -3.154881  -1.936286  5.063436
H    -4.840021  -2.023318  4.621643
H    -4.179931  -0.458996  5.108272
N    -2.667213  2.465773  2.348004
C    -1.315969  2.584565  1.793328
H    -3.230135  3.319196  2.381156
H    -1.096935  1.744462  1.126899
H    -0.571325  2.626855  2.596997
H    -1.272078  3.510403  1.213391
Sr    -1.056226  -0.281999  6.238461
