# Supplementary material for: Mapping and classifying molecules from a high-throughput structural database
Source: J Cheminform. 2017 Feb 2;9:6. doi: 10.1186/s13321-017-0192-4 (PMC5289135; doi:10.1186/s13321-017-0192-4)
Supplement: Supplementary file 1 — Additional file 1. Supplementary file contains dissimilarity matrix data for all the oligopeptides available in the database including the one discussed in this paper. [file 13321_2017_192_MOESM1_ESM.tar › SI/val.dipeptide/COLVAR-OOS-Cd-0.15-1-4]

#! FIELDS CV1 CV2 Energy
1.660000000000e-01 1.520000000000e-01	-169751.744123
1.660000000000e-01 1.680000000000e-01	-169751.742522
1.580000000000e-01 1.740000000000e-01	-169751.70981
1.640000000000e-01 1.740000000000e-01	-169751.701986
2.140000000000e-01 -8.000000000000e-02	-169751.696953
2.600000000000e-01 -3.200000000000e-02	-169751.660709
2.620000000000e-01 -5.600000000000e-02	-169751.659475
2.320000000000e-01 -8.400000000000e-02	-169751.647864
-1.240000000000e-01 -1.280000000000e-01	-169751.635595
-1.460000000000e-01 -1.440000000000e-01	-169751.606551
-1.480000000000e-01 -1.420000000000e-01	-169751.594992
-1.460000000000e-01 -1.420000000000e-01	-169751.593862
4.000000000000e-03 -2.120000000000e-01	-169751.520849
4.000000000000e-03 -2.120000000000e-01	-169751.5202
4.000000000000e-03 -2.120000000000e-01	-169751.519606
4.000000000000e-03 -2.120000000000e-01	-169751.519346
-8.000000000000e-03 -2.160000000000e-01	-169751.329446
1.220000000000e-01 2.100000000000e-01	-169751.297592
-4.000000000000e-03 -2.220000000000e-01	-169751.291069
1.200000000000e-01 2.140000000000e-01	-169751.260724
1.340000000000e-01 2.040000000000e-01	-169751.257844
-1.460000000000e-01 1.840000000000e-01	-169751.211181
-1.020000000000e-01 -2.160000000000e-01	-169751.137633
-1.600000000000e-01 -1.380000000000e-01	-169751.128828
8.600000000000e-02 1.960000000000e-01	-169751.031332
7.800000000000e-02 1.860000000000e-01	-169751.001081
-1.140000000000e-01 8.600000000000e-02	-169750.998631
-2.000000000000e-01 2.760000000000e-01	-169750.91186
-2.000000000000e-01 2.760000000000e-01	-169750.911654
-1.480000000000e-01 -7.600000000000e-02	-169750.897703
-1.520000000000e-01 -1.120000000000e-01	-169750.890709
-1.820000000000e-01 3.080000000000e-01	-169750.827643
-1.960000000000e-01 2.820000000000e-01	-169750.817442
-1.940000000000e-01 2.820000000000e-01	-169750.81665
-2.000000000000e-01 2.720000000000e-01	-169750.808372
-2.000000000000e-01 2.720000000000e-01	-169750.807912
5.400000000000e-02 1.960000000000e-01	-169750.783105
-1.900000000000e-01 3.000000000000e-01	-169750.778506
1.040000000000e-01 3.320000000000e-01	-169750.776041
6.800000000000e-02 2.120000000000e-01	-169750.725053
-1.940000000000e-01 -2.800000000000e-02	-169750.691322
-1.960000000000e-01 2.660000000000e-01	-169750.629232
-1.400000000000e-01 -2.960000000000e-01	-169750.627112
1.280000000000e-01 1.520000000000e-01	-169750.419853
3.000000000000e-02 2.080000000000e-01	-169750.419581
3.800000000000e-02 2.140000000000e-01	-169750.401092
-1.900000000000e-01 -1.320000000000e-01	-169750.390814
-4.000000000000e-02 -2.000000000000e-02	-169750.272703
3.200000000000e-02 2.140000000000e-01	-169750.253181
-2.000000000000e-03 -3.600000000000e-02	-169750.24939
4.200000000000e-02 2.200000000000e-01	-169750.243276
1.400000000000e-01 3.060000000000e-01	-169750.241382
5.000000000000e-02 2.220000000000e-01	-169750.194901
-2.000000000000e-03 -3.800000000000e-02	-169750.162709
-2.100000000000e-01 2.660000000000e-01	-169750.157496
-1.500000000000e-01 1.440000000000e-01	-169750.105817
-1.520000000000e-01 1.500000000000e-01	-169750.07486
