# Supplementary material for: Mapping and classifying molecules from a high-throughput structural database
Source: J Cheminform. 2017 Feb 2;9:6. doi: 10.1186/s13321-017-0192-4 (PMC5289135; doi:10.1186/s13321-017-0192-4)
Supplement: Supplementary file 1 — Additional file 1. Supplementary file contains dissimilarity matrix data for all the oligopeptides available in the database including the one discussed in this paper. [file 13321_2017_192_MOESM1_ESM.tar › SI/val.dipeptide/cluster-linkage.dat]

# Cluster linkage matrix for distance matrix file: val.dipeptide.bare-12-8-3_rem-0.1.sim clustering mode= average
3.000000000000000000e+00 5.000000000000000000e+00 3.460335482842225550e-03 2.000000000000000000e+00
2.000000000000000000e+01 2.100000000000000000e+01 3.748452685978272223e-03 2.000000000000000000e+00
2.300000000000000000e+01 2.400000000000000000e+01 3.842765790684106453e-03 2.000000000000000000e+00
3.200000000000000000e+01 3.300000000000000000e+01 4.714173985856775877e-03 2.000000000000000000e+00
1.600000000000000000e+01 1.700000000000000000e+01 5.228856410070057380e-03 2.000000000000000000e+00
1.100000000000000000e+01 1.500000000000000000e+01 5.562372472547909980e-03 2.000000000000000000e+00
4.600000000000000000e+01 5.200000000000000000e+01 6.378588146905670060e-03 2.000000000000000000e+00
1.300000000000000000e+01 1.900000000000000000e+01 6.733064938759228749e-03 2.000000000000000000e+00
6.100000000000000000e+01 6.200000000000000000e+01 6.872269634436730876e-03 2.000000000000000000e+00
2.200000000000000000e+01 2.500000000000000000e+01 6.909049405310585881e-03 2.000000000000000000e+00
2.900000000000000000e+01 3.000000000000000000e+01 7.054860871579248481e-03 2.000000000000000000e+00
1.000000000000000000e+00 6.300000000000000000e+01 7.192134341476958889e-03 3.000000000000000000e+00
3.100000000000000000e+01 6.600000000000000000e+01 7.928948424008167017e-03 3.000000000000000000e+00
2.000000000000000000e+00 7.000000000000000000e+00 7.961059617242808445e-03 2.000000000000000000e+00
6.400000000000000000e+01 6.500000000000000000e+01 8.100659510637811186e-03 4.000000000000000000e+00
9.000000000000000000e+00 1.400000000000000000e+01 8.434551417186632663e-03 2.000000000000000000e+00
3.900000000000000000e+01 4.500000000000000000e+01 8.698742335901352499e-03 2.000000000000000000e+00
5.400000000000000000e+01 6.900000000000000000e+01 8.793445708272805417e-03 3.000000000000000000e+00
5.300000000000000000e+01 5.700000000000000000e+01 8.833061710312530707e-03 2.000000000000000000e+00
4.400000000000000000e+01 4.800000000000000000e+01 9.067559021739345776e-03 2.000000000000000000e+00
3.600000000000000000e+01 7.300000000000000000e+01 9.223536706922604717e-03 3.000000000000000000e+00
6.000000000000000000e+00 6.800000000000000000e+01 9.377160471471886541e-03 3.000000000000000000e+00
4.200000000000000000e+01 7.500000000000000000e+01 9.733435186821064178e-03 4.000000000000000000e+00
4.000000000000000000e+00 7.400000000000000000e+01 1.014402635352355114e-02 4.000000000000000000e+00
0.000000000000000000e+00 7.600000000000000000e+01 1.021542186245486851e-02 3.000000000000000000e+00
1.800000000000000000e+01 7.700000000000000000e+01 1.027314072649542463e-02 5.000000000000000000e+00
1.000000000000000000e+01 6.700000000000000000e+01 1.058353513171263194e-02 3.000000000000000000e+00
3.500000000000000000e+01 7.900000000000000000e+01 1.069945371595597966e-02 3.000000000000000000e+00
4.300000000000000000e+01 5.900000000000000000e+01 1.095049963428322559e-02 2.000000000000000000e+00
8.000000000000000000e+00 7.000000000000000000e+01 1.104255005440859388e-02 3.000000000000000000e+00
3.800000000000000000e+01 4.700000000000000000e+01 1.170447197483526561e-02 2.000000000000000000e+00
1.200000000000000000e+01 7.800000000000000000e+01 1.202765732661618611e-02 3.000000000000000000e+00
4.000000000000000000e+01 8.500000000000000000e+01 1.283955057278590890e-02 5.000000000000000000e+00
4.900000000000000000e+01 8.300000000000000000e+01 1.302685161698740636e-02 4.000000000000000000e+00
2.700000000000000000e+01 3.400000000000000000e+01 1.339450249801363985e-02 2.000000000000000000e+00
5.000000000000000000e+01 8.100000000000000000e+01 1.354556496855223446e-02 3.000000000000000000e+00
5.100000000000000000e+01 5.600000000000000000e+01 1.402404506123192118e-02 2.000000000000000000e+00
2.600000000000000000e+01 2.800000000000000000e+01 1.636343506524744890e-02 2.000000000000000000e+00
6.000000000000000000e+01 8.000000000000000000e+01 1.654466584332445200e-02 4.000000000000000000e+00
7.200000000000000000e+01 9.400000000000000000e+01 1.673393897140814518e-02 5.000000000000000000e+00
9.200000000000000000e+01 1.000000000000000000e+02 1.684437068896177739e-02 5.000000000000000000e+00
8.200000000000000000e+01 9.300000000000000000e+01 1.703065893321109234e-02 4.000000000000000000e+00
5.500000000000000000e+01 9.100000000000000000e+01 1.728615517020388320e-02 3.000000000000000000e+00
4.100000000000000000e+01 9.700000000000000000e+01 1.868533968938064505e-02 3.000000000000000000e+00
8.600000000000000000e+01 8.700000000000000000e+01 2.082336044436998435e-02 7.000000000000000000e+00
8.900000000000000000e+01 9.600000000000000000e+01 2.091516711521421157e-02 7.000000000000000000e+00
5.800000000000000000e+01 1.050000000000000000e+02 2.094210975829129476e-02 4.000000000000000000e+00
3.700000000000000000e+01 9.800000000000000000e+01 2.178329359615730973e-02 4.000000000000000000e+00
9.900000000000000000e+01 1.090000000000000000e+02 2.192774524417766616e-02 6.000000000000000000e+00
8.400000000000000000e+01 1.060000000000000000e+02 2.247292545988384058e-02 6.000000000000000000e+00
9.500000000000000000e+01 1.010000000000000000e+02 2.291871681960597901e-02 9.000000000000000000e+00
1.030000000000000000e+02 1.070000000000000000e+02 2.430844875130583338e-02 1.200000000000000000e+01
9.000000000000000000e+01 1.040000000000000000e+02 2.551088360889066514e-02 7.000000000000000000e+00
1.120000000000000000e+02 1.140000000000000000e+02 2.556752359286606005e-02 1.800000000000000000e+01
1.020000000000000000e+02 1.110000000000000000e+02 2.613250351669237082e-02 1.100000000000000000e+01
7.100000000000000000e+01 1.130000000000000000e+02 2.639784745430711829e-02 1.100000000000000000e+01
1.080000000000000000e+02 1.100000000000000000e+02 2.749498786326821584e-02 1.100000000000000000e+01
1.150000000000000000e+02 1.170000000000000000e+02 2.982897396370567250e-02 1.800000000000000000e+01
8.800000000000000000e+01 1.190000000000000000e+02 3.147723441421378804e-02 1.600000000000000000e+01
1.160000000000000000e+02 1.210000000000000000e+02 3.536512600205500567e-02 3.400000000000000000e+01
1.180000000000000000e+02 1.200000000000000000e+02 3.549372356472787343e-02 2.900000000000000000e+01
1.220000000000000000e+02 1.230000000000000000e+02 4.266008219197708201e-02 6.300000000000000000e+01
