# Supplementary material for: Mapping and classifying molecules from a high-throughput structural database
Source: J Cheminform. 2017 Feb 2;9:6. doi: 10.1186/s13321-017-0192-4 (PMC5289135; doi:10.1186/s13321-017-0192-4)
Supplement: Supplementary file 1 — Additional file 1. Supplementary file contains dissimilarity matrix data for all the oligopeptides available in the database including the one discussed in this paper. [file 13321_2017_192_MOESM1_ESM.tar › SI/val.dipeptide/traj.val.dipeptide.bare.xyz]

28
Lattice="100 0 0 0 100 0 0 0 100" Properties=species:S:1:pos:R:3
C    -0.581283  -1.965132  -0.189396
C    -0.378652  -1.310666  1.161313
O    0.725447  -0.889377  1.523338
H    -0.280342  -1.256235  -0.970745
H    -1.614463  -2.282892  -0.375655
H    0.081655  -2.835906  -0.264992
N    -1.490274  -1.205685  1.944728
C    -1.450911  -0.606767  3.278837
C    -1.032300  -1.707487  4.289372
O    -1.848592  -2.367540  4.930601
H    -2.339348  -1.680825  1.659494
H    -0.655463  0.153202  3.237384
C    -2.779573  0.067104  3.653263
C    -2.652700  0.755809  5.018103
C    -3.228878  1.068531  2.582345
H    -3.536170  -0.730121  3.749004
H    -3.604221  1.225977  5.299565
H    -1.888226  1.547161  4.989072
H    -2.385648  0.042665  5.806610
H    -4.180958  1.533214  2.871511
H    -3.372076  0.602876  1.598723
H    -2.489293  1.874201  2.460568
N    0.316846  -1.878466  4.350528
C    0.927499  -2.955553  5.105531
H    0.863746  -1.400404  3.633223
H    1.819552  -2.594077  5.632634
H    1.217421  -3.796672  4.457031
H    0.196208  -3.316937  5.836011
28
Lattice="100 0 0 0 100 0 0 0 100" Properties=species:S:1:pos:R:3
C    0.186421  -0.948171  -0.068557
C    -0.029461  -1.295900  1.392424
O    0.411252  -2.330763  1.890077
H    1.264732  -0.915435  -0.267891
H    -0.260789  0.008642  -0.363987
H    -0.235770  -1.750145  -0.686760
N    -0.726048  -0.362152  2.114208
C    -1.187646  -0.626393  3.461945
C    -2.670759  -0.222076  3.519655
O    -3.164822  0.544353  2.690729
H    -1.271177  0.343414  1.621782
H    -1.081308  -1.710851  3.626905
C    -0.355890  0.108490  4.558635
C    1.100173  -0.366618  4.546274
C    -0.451859  1.632794  4.442041
H    -0.800233  -0.188667  5.524803
H    1.173366  -1.458131  4.631461
H    1.656637  0.087231  5.377796
H    1.600515  -0.077763  3.611984
H    -1.487501  1.991868  4.507705
H    -0.037958  1.978935  3.484346
H    0.124127  2.114106  5.243675
N    -3.368362  -0.743456  4.564876
C    -4.762626  -0.433242  4.820284
H    -2.896015  -1.402840  5.171771
H    -5.392795  -1.329530  4.735598
H    -5.081490  0.295200  4.067819
H    -4.894716  0.002101  5.820404
28
Lattice="100 0 0 0 100 0 0 0 100" Properties=species:S:1:pos:R:3
C    -0.028770  -0.778471  0.074970
C    -0.562588  -1.149263  1.442603
O    -0.972428  -2.290264  1.693999
H    0.284184  0.269507  -0.007893
H    -0.801036  -0.984102  -0.676372
H    0.828542  -1.424464  -0.152507
N    -0.564462  -0.155189  2.370660
C    -0.957543  -0.345651  3.766259
C    -2.501200  -0.248885  3.951607
O    -3.040123  0.617171  4.639852
H    -0.289384  0.777676  2.086404
H    -0.684304  -1.384699  4.011029
C    -0.182069  0.601137  4.702728
C    1.272022  0.140771  4.859973
C    -0.260214  2.078397  4.290828
H    -0.688456  0.512524  5.675438
H    1.330875  -0.886521  5.245297
H    1.813278  0.793081  5.558555
H    1.809929  0.167501  3.900560
H    -1.298636  2.399417  4.149475
H    0.311885  2.287762  3.371660
H    0.184088  2.708677  5.072607
N    -3.166917  -1.234865  3.295458
C    -4.612263  -1.333025  3.285917
H    -2.602707  -1.890264  2.746310
H    -5.017952  -1.179805  2.275040
H    -5.009922  -0.557315  3.948913
H    -4.940830  -2.316835  3.648630
28
Lattice="100 0 0 0 100 0 0 0 100" Properties=species:S:1:pos:R:3
C    -2.433828  -2.003007  0.512138
C    -1.739147  -1.049415  1.466505
O    -1.242122  0.012457  1.088194
H    -1.726913  -2.288205  -0.276803
H    -3.266231  -1.475397  0.030015
H    -2.817404  -2.909204  0.996616
N    -1.711927  -1.445727  2.771737
C    -1.016603  -0.691067  3.793649
C    -0.559709  -1.711957  4.847424
O    -1.146350  -2.785875  4.997285
H    -2.028857  -2.368793  3.059804
H    -0.144863  -0.211799  3.319231
C    -1.910508  0.450366  4.378539
C    -3.096756  -0.082529  5.185378
C    -1.103422  1.484239  5.169308
H    -2.297114  0.954658  3.479199
H    -3.774344  0.738268  5.456667
H    -2.769768  -0.567335  6.116759
H    -3.675693  -0.818844  4.613170
H    -0.743280  1.082698  6.127927
H    -1.728748  2.356251  5.403063
H    -0.238737  1.848314  4.594748
N    0.509207  -1.334324  5.598764
C    1.040401  -2.141204  6.681351
H    0.955823  -0.451841  5.381397
H    2.081135  -2.433602  6.484852
H    0.425764  -3.044248  6.752792
H    0.996993  -1.600876  7.637290
28
Lattice="100 0 0 0 100 0 0 0 100" Properties=species:S:1:pos:R:3
C    -0.343165  -0.173469  -0.475195
C    -0.081450  -0.366414  1.006955
O    0.980435  -0.821691  1.429658
H    -0.243005  -1.142852  -0.979006
H    0.428879  0.489245  -0.885421
H    -1.331249  0.247264  -0.698569
N    -1.102185  0.020455  1.832125
C    -1.073210  -0.194448  3.268496
C    -2.375777  -0.919675  3.634440
O    -3.462393  -0.521893  3.211138
H    -2.006670  0.271157  1.443617
H    -0.192482  -0.826429  3.463629
C    -0.930488  1.131577  4.065067
C    -0.975506  0.883239  5.576878
C    0.350145  1.869226  3.664191
H    -1.799526  1.754022  3.792151
H    -1.928478  0.443497  5.898858
H    -0.845239  1.826794  6.123122
H    -0.164588  0.208469  5.893160
H    1.242868  1.277705  3.912832
H    0.419945  2.829671  4.192784
H    0.379872  2.074858  2.587338
N    -2.232114  -2.003490  4.443915
C    -3.355692  -2.779536  4.933460
H    -1.294570  -2.258375  4.729727
H    -3.441388  -2.713317  6.027445
H    -3.260019  -3.835636  4.647245
H    -4.262950  -2.366956  4.479959
28
Lattice="100 0 0 0 100 0 0 0 100" Properties=species:S:1:pos:R:3
C    -0.188046  0.441525  0.066820
C    -0.227262  0.687025  1.563851
O    0.494991  1.521179  2.111801
H    -0.884227  -0.336151  -0.270217
H    0.833135  0.158018  -0.216594
H    -0.422230  1.380115  -0.450774
N    -1.123575  -0.072746  2.257233
C    -1.226675  -0.021294  3.700679
C    -1.709344  -1.410926  4.144742
O    -2.334001  -2.153793  3.383641
H    -1.637778  -0.833072  1.817346
H    -0.220363  0.182005  4.101527
C    -2.156953  1.142868  4.172861
C    -3.623430  0.914462  3.799577
C    -1.991867  1.462557  5.661516
H    -1.782678  2.010896  3.608141
H    -4.218658  1.811024  4.019292
H    -4.060442  0.077319  4.363373
H    -3.737509  0.690771  2.731062
H    -2.514812  2.395730  5.910045
H    -0.934112  1.600229  5.930836
H    -2.417796  0.677186  6.303204
N    -1.420657  -1.759722  5.424261
C    -1.862976  -3.020843  5.995598
H    -0.879626  -1.122708  5.994419
H    -1.422012  -3.131855  6.991335
H    -1.546179  -3.861582  5.365173
H    -2.957915  -3.058217  6.082253
28
Lattice="100 0 0 0 100 0 0 0 100" Properties=species:S:1:pos:R:3
C    -2.750360  1.330322  1.494216
C    -1.598338  0.629614  2.187053
O    -0.427760  0.986847  2.000051
H    -2.627551  1.213520  0.409852
H    -2.695085  2.403077  1.715179
H    -3.739811  0.954269  1.781136
N    -1.944991  -0.398765  3.008579
C    -1.038274  -1.307942  3.729861
C    -0.333596  -0.637523  4.938360
O    -0.484208  -1.095619  6.071871
H    -2.934294  -0.582358  3.115611
H    -1.695339  -2.050686  4.202068
C    -0.058550  -2.069900  2.798239
C    0.824170  -3.016220  3.619413
C    -0.821261  -2.832067  1.709941
H    0.588610  -1.326945  2.309119
H    1.425800  -2.478374  4.362808
H    1.513240  -3.558994  2.958803
H    0.219680  -3.759532  4.159955
H    -0.120397  -3.360034  1.049585
H    -1.424955  -2.163489  1.082882
H    -1.493021  -3.585664  2.149746
N    0.455937  0.421850  4.631210
C    1.175343  1.172657  5.640209
H    0.437951  0.748384  3.658613
H    1.051191  0.659889  6.599970
H    0.785338  2.197150  5.731741
H    2.245530  1.227532  5.396928
28
Lattice="100 0 0 0 100 0 0 0 100" Properties=species:S:1:pos:R:3
C    -2.318547  -1.975570  0.736536
C    -1.460937  -1.202423  1.716165
O    -0.339543  -0.780358  1.407482
H    -3.290894  -2.278044  1.144054
H    -1.770653  -2.869550  0.413709
H    -2.482254  -1.353851  -0.152439
N    -2.001374  -0.999142  2.949751
C    -1.326491  -0.234224  3.997990
C    -0.336877  -1.151323  4.773223
O    -0.552794  -1.593655  5.901215
H    -2.884001  -1.441072  3.178877
H    -0.715205  0.509839  3.464704
C    -2.343796  0.531698  4.868717
C    -3.383955  -0.352340  5.573294
C    -1.619105  1.443108  5.867694
H    -2.882959  1.180488  4.156381
H    -4.095589  0.278741  6.123039
H    -2.903911  -1.037905  6.280230
H    -3.983840  -0.949306  4.868848
H    -1.094243  0.854267  6.630305
H    -2.338083  2.097449  6.378413
H    -0.883735  2.086299  5.363534
N    0.788984  -1.409157  4.053058
C    1.809075  -2.332198  4.509005
H    0.792124  -1.091278  3.080461
H    1.774426  -3.282314  3.954404
H    1.631101  -2.539351  5.569512
H    2.808075  -1.892830  4.388835
28
Lattice="100 0 0 0 100 0 0 0 100" Properties=species:S:1:pos:R:3
C    0.114518  -0.689192  0.004948
C    -0.314000  -1.137796  1.389919
O    -0.226003  -2.303823  1.757367
H    -0.326796  -1.362110  -0.739272
H    1.205323  -0.787428  -0.072292
H    -0.163798  0.345502  -0.232333
N    -0.823671  -0.140805  2.195482
C    -1.075416  -0.343417  3.616160
C    -2.558633  -0.184137  4.015856
O    -2.888904  -0.121050  5.198365
H    -0.728757  0.815160  1.869179
H    -0.838329  -1.405147  3.794086
C    -0.163578  0.522043  4.516936
C    1.304526  0.113961  4.371241
C    -0.364137  2.024766  4.284493
H    -0.497905  0.296343  5.539969
H    1.446907  -0.954822  4.579422
H    1.935961  0.682816  5.066994
H    1.681122  0.306249  3.355221
H    -1.417462  2.315770  4.394300
H    -0.017056  2.342810  3.287741
H    0.216623  2.605395  5.013346
N    -3.441700  -0.149300  2.980979
C    -4.876688  -0.119292  3.178115
H    -3.059943  -0.269229  2.049390
H    -5.345342  -1.067180  2.875785
H    -5.335025  0.700332  2.608285
H    -5.060836  0.038581  4.246318
28
Lattice="100 0 0 0 100 0 0 0 100" Properties=species:S:1:pos:R:3
C    1.126797  0.527883  0.541960
C    0.588562  0.390945  1.953697
O    1.326835  0.393467  2.937937
H    0.347224  0.513588  -0.229267
H    1.834609  -0.289264  0.355039
H    1.686706  1.468394  0.467279
N    -0.774486  0.290498  2.048163
C    -1.428159  -0.038802  3.298837
C    -2.415000  -1.177566  3.006204
O    -2.838589  -1.372746  1.863691
H    -1.318875  0.055495  1.220200
H    -0.632987  -0.370164  3.984097
C    -2.150261  1.178060  3.957249
C    -1.133692  2.245948  4.372498
C    -3.247123  1.763378  3.061944
H    -2.628429  0.794513  4.873948
H    -1.635532  3.064749  4.906173
H    -0.632615  2.675748  3.494512
H    -0.352819  1.832923  5.023786
H    -4.004933  1.017723  2.787867
H    -2.821273  2.165004  2.131690
H    -3.755623  2.590084  3.575851
N    -2.832693  -1.945536  4.051700
C    -2.418704  -1.899801  5.443283
H    -3.531069  -2.633433  3.785682
H    -3.063101  -1.248912  6.054389
H    -1.386574  -1.542752  5.529897
H    -2.454195  -2.912426  5.862697
28
Lattice="100 0 0 0 100 0 0 0 100" Properties=species:S:1:pos:R:3
C    -0.419160  -2.114671  0.348185
C    -0.148007  -1.348833  1.628729
O    0.868184  -1.517940  2.297207
H    -1.277608  -2.791095  0.468425
H    0.467405  -2.710352  0.117053
H    -0.641855  -1.445464  -0.494103
N    -1.092552  -0.422188  2.014560
C    -2.389030  -0.148337  1.412377
C    -2.387094  1.001949  0.376399
O    -3.413218  1.278461  -0.242071
H    -0.883919  0.008566  2.912096
H    -2.701903  -1.034838  0.842334
C    -3.482581  0.108992  2.480014
C    -3.756773  -1.148727  3.309303
C    -3.169634  1.322789  3.364174
H    -4.380790  0.347230  1.891508
H    -4.577234  -0.973072  4.017819
H    -2.876486  -1.454977  3.892829
H    -4.043726  -1.994757  2.669312
H    -4.022262  1.543306  4.019480
H    -2.969843  2.222059  2.766059
H    -2.305455  1.152040  4.025511
N    -1.200915  1.645117  0.217102
C    -1.016970  2.735915  -0.718839
H    -0.421523  1.317676  0.778076
H    -0.258762  2.488144  -1.474691
H    -0.712004  3.656040  -0.201244
H    -1.976286  2.908971  -1.218604
28
Lattice="100 0 0 0 100 0 0 0 100" Properties=species:S:1:pos:R:3
C    -0.518981  -0.256774  -0.248624
C    -0.290789  -0.222652  1.251247
O    0.851397  -0.090799  1.709410
H    -1.571238  -0.351587  -0.542757
H    0.043072  -1.102155  -0.665120
H    -0.104087  0.658379  -0.688354
N    -1.417293  -0.329424  2.008595
C    -1.605510  -0.451598  3.469319
C    -1.034267  0.661681  4.379882
O    -1.651093  0.934670  5.412877
H    -2.276321  -0.413300  1.479740
H    -2.687815  -0.320396  3.601181
C    -1.282135  -1.861554  4.046527
C    -2.079976  -2.944240  3.312449
C    0.208958  -2.208752  4.104001
H    -1.657110  -1.803944  5.081265
H    -1.950110  -3.917841  3.803336
H    -1.743060  -3.055963  2.271426
H    -3.156631  -2.719474  3.300150
H    0.345346  -3.175008  4.609191
H    0.782162  -1.458060  4.662248
H    0.651910  -2.285791  3.103180
N    0.121361  1.252933  4.009088
C    0.749713  2.261483  4.840475
H    0.621181  0.854450  3.202229
H    1.479033  2.815120  4.239020
H    1.265711  1.818970  5.707067
H    -0.008427  2.954628  5.223951
28
Lattice="100 0 0 0 100 0 0 0 100" Properties=species:S:1:pos:R:3
C    0.428601  -0.605952  0.440741
C    0.111357  0.079745  1.755828
O    0.983995  0.335443  2.585451
H    -0.448792  -0.764037  -0.198248
H    0.897883  -1.574584  0.652899
H    1.162669  0.000747  -0.103886
N    -1.205248  0.410094  1.938305
C    -1.692623  0.971275  3.188356
C    -2.562430  -0.103154  3.862456
O    -3.553620  -0.554142  3.284126
H    -1.904180  0.032195  1.306581
H    -0.790781  1.193337  3.772341
C    -2.495870  2.276492  2.982909
C    -3.023453  2.799901  4.323886
C    -1.646250  3.331361  2.269468
H    -3.362637  2.023105  2.349547
H    -2.195319  3.037649  5.009148
H    -3.680458  2.073425  4.820292
H    -3.601830  3.721597  4.177457
H    -0.780227  3.622377  2.882322
H    -2.237959  4.235807  2.073609
H    -1.264941  2.962591  1.309050
N    -2.186531  -0.541694  5.094933
C    -1.031053  -0.132767  5.882824
H    -2.808024  -1.245129  5.482652
H    -0.110659  -0.150098  5.284987
H    -0.909381  -0.844076  6.706829
H    -1.156241  0.870490  6.317136
28
Lattice="100 0 0 0 100 0 0 0 100" Properties=species:S:1:pos:R:3
C    -2.088759  -1.465185  0.392545
C    -1.392273  -0.719195  1.516299
O    -0.517972  0.113777  1.307696
H    -1.329623  -1.894862  -0.271554
H    -2.668950  -0.744896  -0.198689
H    -2.759896  -2.262499  0.736337
N    -1.802735  -1.059249  2.787993
C    -1.389039  -0.304028  3.967700
C    -0.314542  -1.021618  4.814745
O    0.140762  -0.501915  5.832217
H    -2.625011  -1.647628  2.873149
H    -0.895478  0.600600  3.580949
C    -2.633179  0.111073  4.803195
C    -3.231127  -1.065709  5.586447
C    -2.356439  1.308971  5.718304
H    -3.372799  0.435357  4.050964
H    -4.171334  -0.767863  6.069105
H    -2.542938  -1.403117  6.373568
H    -3.458615  -1.933675  4.948252
H    -1.614990  1.058388  6.485417
H    -3.284704  1.626553  6.213746
H    -1.970492  2.163059  5.145298
N    0.072372  -2.243439  4.357132
C    1.128788  -3.011304  4.983983
H    -0.306917  -2.537459  3.464197
H    1.385510  -2.513756  5.925536
H    2.027017  -3.052989  4.350812
H    0.796363  -4.036391  5.196657
28
Lattice="100 0 0 0 100 0 0 0 100" Properties=species:S:1:pos:R:3
C    -0.525979  0.156031  -0.164695
C    -0.432316  0.389675  1.331592
O    0.461294  1.072528  1.834581
H    0.410095  -0.300970  -0.508748
H    -0.620218  1.126463  -0.667808
H    -1.367856  -0.482528  -0.458970
N    -1.410290  -0.201717  2.077249
C    -1.420833  -0.133042  3.526019
C    -1.992128  -1.470220  4.014196
O    -2.865560  -2.046516  3.358370
H    -2.088617  -0.835948  1.663885
H    -0.377509  0.011176  3.839372
C    -2.227965  1.105321  4.037730
C    -3.711832  1.054052  3.665304
C    -2.035634  1.355400  5.535807
H    -1.765487  1.946844  3.497257
H    -4.196191  2.006656  3.919763
H    -4.240506  0.253734  4.201480
H    -3.855188  0.884309  2.590609
H    -2.507754  2.304572  5.822823
H    -0.972972  1.422501  5.806730
H    -2.500367  0.566413  6.144912
N    -1.541820  -1.999329  5.187234
C    -0.428308  -1.599957  6.031119
H    -2.021862  -2.862826  5.426971
H    0.242022  -0.925444  5.490492
H    0.151027  -2.487342  6.317338
H    -0.762243  -1.089834  6.946386
28
Lattice="100 0 0 0 100 0 0 0 100" Properties=species:S:1:pos:R:3
C    -0.994729  1.252797  0.384316
C    -0.601277  0.350823  1.539079
O    0.391854  -0.383395  1.452584
H    -0.142940  1.897874  0.136579
H    -1.873874  1.878440  0.580079
H    -1.194489  0.625035  -0.493189
N    -1.401906  0.433901  2.636775
C    -1.407481  -0.338070  3.897942
C    -0.135062  -0.260100  4.776015
O    -0.265848  -0.215836  6.002476
H    -2.159255  1.101694  2.563516
H    -2.148954  0.185861  4.514375
C    -1.942106  -1.797768  3.728792
C    -0.903961  -2.811939  3.233942
C    -2.596689  -2.280010  5.030067
H    -2.731281  -1.715009  2.961977
H    -1.386766  -3.785192  3.069897
H    -0.111584  -2.961241  3.981289
H    -0.428624  -2.500540  2.297644
H    -3.024468  -3.281920  4.889279
H    -3.405285  -1.608472  5.350954
H    -1.867238  -2.330737  5.848941
N    1.059341  -0.275330  4.145058
C    2.304441  -0.262090  4.887738
H    1.060627  -0.411953  3.126066
H    2.559311  -1.258069  5.283048
H    2.221491  0.422809  5.739895
H    3.111752  0.072437  4.226866
28
Lattice="100 0 0 0 100 0 0 0 100" Properties=species:S:1:pos:R:3
C    0.625742  0.783180  0.991847
C    0.128662  -0.012478  2.182228
O    0.877425  -0.430877  3.060753
H    0.098630  1.741076  0.886674
H    0.476352  0.224879  0.056469
H    1.694430  0.966349  1.127628
N    -1.229565  -0.247047  2.251374
C    -2.247184  0.072742  1.255361
C    -2.717159  1.545446  1.290114
O    -3.325193  2.032479  0.337993
H    -1.487763  -0.868628  3.013989
H    -1.831610  -0.070258  0.247066
C    -3.446442  -0.909054  1.405768
C    -4.292711  -0.626079  2.654412
C    -4.316099  -0.952782  0.145516
H    -2.978285  -1.901849  1.523136
H    -4.828568  0.328688  2.559611
H    -3.695319  -0.581561  3.576681
H    -5.042402  -1.416221  2.791200
H    -5.111520  -1.701334  0.262902
H    -3.724145  -1.224789  -0.738857
H    -4.780385  0.020763  -0.053802
N    -2.427568  2.220988  2.433966
C    -2.813359  3.600062  2.652241
H    -1.891782  1.724881  3.138233
H    -1.935536  4.230695  2.849622
H    -3.510434  3.690733  3.497378
H    -3.311214  3.952998  1.742495
28
Lattice="100 0 0 0 100 0 0 0 100" Properties=species:S:1:pos:R:3
C    -2.329165  1.046179  -0.397500
C    -1.711391  -0.203718  0.195354
O    -1.069131  -1.010668  -0.471079
H    -2.045707  1.100170  -1.451417
H    -1.994330  1.955392  0.120458
H    -3.425574  1.018067  -0.321431
N    -1.893395  -0.403920  1.547740
C    -2.678500  0.398741  2.478618
C    -1.987691  1.725590  2.869843
O    -2.648540  2.724153  3.146635
H    -1.531195  -1.296889  1.872997
H    -3.624712  0.709220  2.008455
C    -3.023219  -0.469468  3.719989
C    -3.617916  0.341149  4.875297
C    -3.965863  -1.615312  3.325504
H    -2.068146  -0.903454  4.070562
H    -4.537684  0.857239  4.567528
H    -2.926490  1.104374  5.250399
H    -3.867877  -0.330714  5.707267
H    -4.129737  -2.288201  4.177463
H    -3.579422  -2.218537  2.493583
H    -4.945604  -1.218381  3.021628
N    -0.627762  1.674646  2.907778
C    0.192824  2.823339  3.236733
H    -0.189761  0.835828  2.541943
H    0.895293  2.584891  4.046681
H    -0.476288  3.625509  3.566143
H    0.763984  3.173774  2.364830
28
Lattice="100 0 0 0 100 0 0 0 100" Properties=species:S:1:pos:R:3
C    0.319150  -1.013683  0.542480
C    0.082141  0.219577  1.399966
O    0.875138  1.158196  1.413696
H    0.355349  -1.933036  1.141777
H    1.276598  -0.881491  0.032188
H    -0.468992  -1.135588  -0.214559
N    -1.053318  0.250235  2.168112
C    -2.135722  -0.716990  2.253402
C    -3.445204  0.048412  1.989158
O    -3.732847  1.046749  2.646255
H    -1.204295  1.124196  2.669215
H    -1.978837  -1.478455  1.475503
C    -2.197768  -1.424760  3.634248
C    -3.410414  -2.357468  3.725960
C    -0.896611  -2.173492  3.931614
H    -2.322679  -0.622626  4.380482
H    -3.433619  -2.862923  4.700342
H    -3.370607  -3.141027  2.952653
H    -4.358577  -1.816149  3.612167
H    -0.915352  -2.587601  4.948581
H    -0.022038  -1.515486  3.855879
H    -0.754553  -3.016338  3.237427
N    -4.230552  -0.455005  0.995968
C    -5.508609  0.128476  0.631534
H    -3.918269  -1.290425  0.516883
H    -5.526628  0.406775  -0.430757
H    -5.642400  1.029502  1.239179
H    -6.337484  -0.564573  0.833647
28
Lattice="100 0 0 0 100 0 0 0 100" Properties=species:S:1:pos:R:3
C    -0.352076  -1.689759  -0.295845
C    -0.197189  -1.031198  1.063803
O    0.778988  -0.353403  1.360684
H    -0.447637  -0.904176  -1.056611
H    -1.217092  -2.361075  -0.370382
H    0.560897  -2.252934  -0.522167
N    -1.228815  -1.258872  1.947514
C    -1.329175  -0.564069  3.228283
C    -0.547875  -1.266216  4.361795
O    -0.202284  -0.647301  5.364052
H    -2.064809  -1.710813  1.592694
H    -0.831787  0.411739  3.120781
C    -2.830128  -0.349835  3.566712
C    -3.074922  0.166298  4.987973
C    -3.475719  0.596818  2.543513
H    -3.316132  -1.340942  3.483867
H    -4.152083  0.318491  5.141641
H    -2.568039  1.126604  5.153483
H    -2.711927  -0.526875  5.754059
H    -4.556203  0.676922  2.722006
H    -3.333524  0.267767  1.505309
H    -3.046593  1.605375  2.631801
N    -0.321982  -2.597162  4.175484
C    0.459601  -3.388045  5.105155
H    -0.517582  -2.964328  3.250848
H    0.554113  -2.813333  6.032761
H    1.468791  -3.592525  4.717467
H    -0.039819  -4.342151  5.319321
28
Lattice="100 0 0 0 100 0 0 0 100" Properties=species:S:1:pos:R:3
C    -2.683483  -0.707361  -0.522499
C    -1.378840  -0.871162  0.242878
O    -0.461055  -1.566676  -0.185915
H    -3.558671  -0.996512  0.075184
H    -2.632170  -1.342484  -1.410520
H    -2.827962  0.335049  -0.842180
N    -1.258349  -0.195030  1.428316
C    -2.221006  0.671770  2.078518
C    -1.403468  1.726904  2.849597
O    -0.301995  1.458788  3.325857
H    -0.349925  -0.252579  1.887869
H    -2.824476  1.182605  1.311375
C    -3.208117  -0.112325  3.006623
C    -2.509910  -0.773146  4.197852
C    -4.399821  0.742917  3.448655
H    -3.599080  -0.916802  2.361715
H    -3.213400  -1.421454  4.737321
H    -2.126605  -0.027650  4.908237
H    -1.663419  -1.392288  3.875612
H    -4.101229  1.522978  4.163409
H    -5.153322  0.119349  3.947821
H    -4.893809  1.230342  2.594033
N    -1.998163  2.945773  2.974534
C    -1.404969  4.038973  3.722957
H    -2.896990  3.088558  2.530779
H    -2.038309  4.330402  4.572592
H    -1.243605  4.915694  3.081179
H    -0.437852  3.692368  4.101201
28
Lattice="100 0 0 0 100 0 0 0 100" Properties=species:S:1:pos:R:3
C    -0.079989  -0.857566  0.482454
C    -0.069117  -0.400107  1.933453
O    0.911064  -0.565829  2.655767
H    0.863296  -1.374113  0.287539
H    -0.161243  -0.000978  -0.202674
H    -0.913839  -1.538525  0.263905
N    -1.195021  0.223823  2.402481
C    -2.427548  0.517432  1.698994
C    -2.983665  1.811309  2.325908
O    -2.782361  2.095440  3.505791
H    -1.140293  0.597476  3.349883
H    -2.204146  0.706301  0.636830
C    -3.453054  -0.663694  1.761084
C    -3.961168  -0.936818  3.178969
C    -4.605743  -0.491700  0.766942
H    -2.868801  -1.542528  1.441603
H    -4.564111  -1.854620  3.195834
H    -4.589363  -0.115035  3.550001
H    -3.132126  -1.067338  3.885688
H    -5.203309  -1.411305  0.711947
H    -4.241166  -0.277716  -0.249540
H    -5.286507  0.318222  1.065408
N    -3.724393  2.598704  1.502521
C    -4.352402  3.821971  1.975518
H    -3.829938  2.334655  0.531697
H    -4.893052  4.285721  1.144356
H    -3.600932  4.527245  2.354788
H    -5.057814  3.611172  2.790400
28
Lattice="100 0 0 0 100 0 0 0 100" Properties=species:S:1:pos:R:3
C    1.348538  0.708353  1.357240
C    0.537300  0.481403  2.618582
O    1.042448  0.535592  3.738706
H    0.769946  0.600297  0.431350
H    2.185247  -0.000841  1.342209
H    1.777386  1.717558  1.393373
N    -0.787649  0.196430  2.417796
C    -1.744592  0.035284  3.506323
C    -2.469373  -1.325380  3.389043
O    -3.681781  -1.412076  3.194476
H    -1.143482  0.197088  1.469195
H    -1.124240  0.017049  4.416173
C    -2.727680  1.224139  3.627861
C    -2.013087  2.443949  4.220543
C    -3.425250  1.580156  2.308923
H    -3.502897  0.889151  4.333880
H    -1.205316  2.795782  3.562295
H    -1.565119  2.218705  5.197703
H    -2.717020  3.276930  4.352415
H    -4.180440  2.358710  2.481159
H    -3.933714  0.710767  1.875758
H    -2.713986  1.988087  1.573959
N    -1.701942  -2.448549  3.524350
C    -0.273090  -2.575053  3.756085
H    -2.238209  -3.301790  3.397420
H    0.296397  -2.652742  2.816292
H    -0.085867  -3.477346  4.350950
H    0.118471  -1.716655  4.312942
28
Lattice="100 0 0 0 100 0 0 0 100" Properties=species:S:1:pos:R:3
C    -0.996390  -0.009458  -0.722436
C    -0.514547  -0.287260  0.692998
O    0.607263  -0.737149  0.912291
H    -0.198572  -0.310247  -1.406293
H    -1.202352  1.060377  -0.872762
H    -1.909799  -0.564737  -0.970090
N    -1.376451  -0.022105  1.728861
C    -2.664935  0.638616  1.694749
C    -2.631861  1.793985  2.716847
O    -1.903052  1.758323  3.705538
H    -0.942935  -0.060625  2.651000
H    -2.819259  1.057705  0.689967
C    -3.864016  -0.319427  1.996210
C    -4.031475  -1.352339  0.878195
C    -3.743851  -0.999400  3.363954
H    -4.765170  0.318223  2.008635
H    -4.891086  -2.004713  1.082581
H    -3.142324  -1.993383  0.798449
H    -4.200100  -0.875854  -0.098104
H    -4.634771  -1.609757  3.562591
H    -3.638711  -0.274776  4.181130
H    -2.872468  -1.668362  3.394480
N    -3.492917  2.817979  2.454104
C    -3.659166  3.955581  3.340441
H    -4.042199  2.778484  1.604038
H    -3.422908  4.896725  2.825526
H    -2.964522  3.824139  4.176511
H    -4.684425  4.010456  3.732590
28
Lattice="100 0 0 0 100 0 0 0 100" Properties=species:S:1:pos:R:3
C    -0.400804  0.025106  -0.536393
C    0.010706  0.023747  0.927648
O    1.184019  0.160867  1.264483
H    0.508790  0.128646  -1.133557
H    -1.067647  0.869617  -0.763897
H    -0.917987  -0.897923  -0.826871
N    -0.973424  -0.139257  1.871751
C    -2.410662  -0.164618  1.694225
C    -3.022053  0.873585  2.657928
O    -2.459578  1.204739  3.699747
H    -0.667704  0.044807  2.827178
H    -2.644430  0.129232  0.660713
C    -3.044465  -1.573215  1.940412
C    -2.595876  -2.570215  0.868327
C    -2.757772  -2.107654  3.347467
H    -4.135328  -1.435298  1.842061
H    -3.066364  -3.549053  1.032180
H    -1.507274  -2.718090  0.899290
H    -2.868464  -2.235123  -0.142613
H    -3.273191  -3.064927  3.501167
H    -3.087665  -1.414164  4.131230
H    -1.682504  -2.285598  3.488153
N    -4.239615  1.361556  2.297227
C    -4.971068  2.295106  3.138919
H    -4.642892  1.079013  1.413216
H    -5.917597  2.545925  2.649448
H    -4.393432  3.215473  3.298167
H    -5.181098  1.854565  4.122725
28
Lattice="100 0 0 0 100 0 0 0 100" Properties=species:S:1:pos:R:3
C    -0.057924  -0.144796  0.269587
C    -0.220651  0.212742  1.734632
O    0.586939  0.926532  2.327006
H    0.924364  -0.611413  0.126582
H    -0.068830  0.780243  -0.320308
H    -0.834651  -0.819341  -0.111582
N    -1.322913  -0.322238  2.348546
C    -1.669434  -0.036502  3.736228
C    -1.861891  -1.378451  4.471699
O    -2.971393  -1.856442  4.711534
H    -1.964362  -0.884478  1.801513
H    -0.781047  0.469749  4.139706
C    -2.843125  0.965216  3.868396
C    -4.133954  0.551853  3.150283
C    -3.095420  1.312642  5.340450
H    -2.463347  1.874450  3.371197
H    -3.964844  0.362729  2.080207
H    -4.871454  1.363814  3.214513
H    -4.568502  -0.349075  3.597644
H    -3.809271  2.143368  5.420569
H    -2.168993  1.623075  5.845201
H    -3.512619  0.455772  5.884988
N    -0.722356  -2.036704  4.847434
C    0.660314  -1.753160  4.498613
H    -0.922713  -2.945055  5.257435
H    0.948530  -2.205603  3.536306
H    1.316012  -2.151200  5.282218
H    0.839535  -0.675728  4.422404
28
Lattice="100 0 0 0 100 0 0 0 100" Properties=species:S:1:pos:R:3
C    0.133739  -0.967535  -0.291804
C    -0.493958  -0.325064  0.932151
O    -0.701624  0.881173  1.004276
H    0.154703  -2.064232  -0.258192
H    1.162119  -0.596803  -0.390827
H    -0.418605  -0.645497  -1.182290
N    -0.816255  -1.197447  1.945042
C    -1.289993  -0.745801  3.250705
C    -0.389004  -1.373059  4.334327
O    0.503684  -0.740680  4.886214
H    -0.544574  -2.168520  1.844480
H    -1.086754  0.333460  3.282674
C    -2.807720  -0.966555  3.469550
C    -3.219757  -0.473651  4.862101
C    -3.630513  -0.279526  2.374677
H    -3.018131  -2.052316  3.404437
H    -4.290865  -0.643627  5.033272
H    -3.033540  0.605560  4.959926
H    -2.666928  -0.977499  5.666604
H    -3.451434  0.804206  2.373115
H    -4.703347  -0.450676  2.537114
H    -3.375267  -0.656755  1.376872
N    -0.618256  -2.704317  4.577276
C    0.124619  -3.442041  5.583484
H    -1.478572  -3.109136  4.225166
H    1.083957  -2.935833  5.732075
H    0.302732  -4.470507  5.245863
H    -0.402455  -3.469319  6.549710
28
Lattice="100 0 0 0 100 0 0 0 100" Properties=species:S:1:pos:R:3
C    0.014826  0.821882  0.512131
C    -0.299582  0.195509  1.859316
O    0.541372  0.070552  2.742027
H    0.650347  1.700077  0.669815
H    -0.875201  1.113302  -0.059755
H    0.591461  0.100935  -0.083607
N    -1.604060  -0.214987  2.024498
C    -2.039591  -1.039432  3.157039
C    -1.869547  -0.281406  4.504762
O    -1.638941  -0.864610  5.558240
H    -2.194452  -0.216433  1.201043
H    -3.128999  -1.150521  3.019407
C    -1.429247  -2.468285  3.211758
C    -2.357081  -3.405541  3.996858
C    -1.162717  -3.037996  1.814608
H    -0.473834  -2.392656  3.749842
H    -1.906383  -4.403551  4.084834
H    -3.323028  -3.524325  3.479531
H    -2.543261  -3.026478  5.007128
H    -0.405814  -2.466736  1.262549
H    -2.080385  -3.070322  1.205407
H    -0.794470  -4.069125  1.899162
N    -2.096034  1.061200  4.428768
C    -1.895792  1.932126  5.570667
H    -2.116262  1.468690  3.501101
H    -2.592533  2.778062  5.523853
H    -0.865102  2.316812  5.618951
H    -2.087543  1.354733  6.481073
28
Lattice="100 0 0 0 100 0 0 0 100" Properties=species:S:1:pos:R:3
C    -0.494537  -0.273868  0.142881
C    -0.737556  -0.402537  1.636695
O    -0.303667  -1.345829  2.291449
H    0.585770  -0.311314  -0.042052
H    -0.900290  0.645547  -0.297561
H    -0.942821  -1.139401  -0.361040
N    -1.465976  0.616127  2.200227
C    -1.932820  0.561967  3.588552
C    -3.137480  1.493400  3.782860
O    -4.138103  1.133482  4.393554
H    -1.942705  1.253640  1.572925
H    -2.316846  -0.448983  3.785683
C    -0.783259  0.808829  4.615052
C    -0.068931  2.153435  4.449088
C    -1.281638  0.604103  6.048097
H    -0.058525  0.012956  4.387892
H    0.848550  2.169455  5.052306
H    -0.688085  2.997470  4.789248
H    0.229198  2.329932  3.405253
H    -0.441476  0.650995  6.753813
H    -1.769207  -0.372349  6.168031
H    -2.010328  1.373007  6.342434
N    -3.027671  2.739815  3.215996
C    -4.060032  3.746031  3.401711
H    -2.104285  3.056079  2.940241
H    -4.031044  4.461454  2.571819
H    -3.943894  4.291123  4.351296
H    -5.033665  3.245797  3.417920
28
Lattice="100 0 0 0 100 0 0 0 100" Properties=species:S:1:pos:R:3
C    -1.268416  -0.516203  0.671838
C    -0.828492  -0.591654  2.119201
O    -0.054692  -1.456673  2.519990
H    -0.621770  0.191900  0.134329
H    -2.304092  -0.184998  0.535486
H    -1.132475  -1.505460  0.225767
N    -1.322317  0.350483  3.003582
C    -2.085004  1.572295  2.726917
C    -3.509449  1.242650  2.190816
O    -4.083726  1.941604  1.360204
H    -0.854777  0.294786  3.903990
H    -2.256201  2.015487  3.722973
C    -1.363892  2.656767  1.879158
C    -1.976323  4.037543  2.154022
C    0.143862  2.683766  2.152361
H    -1.532517  2.422452  0.816852
H    -3.050632  4.049545  1.942633
H    -1.496752  4.800098  1.525507
H    -1.818910  4.330318  3.204349
H    0.354571  2.884115  3.214400
H    0.613377  3.487958  1.570421
H    0.646994  1.745644  1.887618
N    -4.070640  0.140503  2.762052
C    -5.387596  -0.344534  2.400418
H    -3.469164  -0.431526  3.345107
H    -5.995842  -0.523379  3.296895
H    -5.330792  -1.277221  1.819760
H    -5.869550  0.422709  1.785452
28
Lattice="100 0 0 0 100 0 0 0 100" Properties=species:S:1:pos:R:3
C    0.104759  -1.043485  0.927676
C    -0.188339  -0.201079  2.153339
O    0.722839  0.302651  2.804725
H    -0.759073  -1.288573  0.305265
H    0.565517  -1.980985  1.268178
H    0.849926  -0.514018  0.324225
N    -1.493202  -0.069811  2.600070
C    -2.779854  -0.278030  1.925491
C    -2.973593  -1.716653  1.384337
O    -3.636706  -1.949207  0.377065
H    -1.522089  0.531016  3.420426
H    -3.519941  -0.220582  2.743083
C    -3.204327  0.821310  0.918948
C    -3.394843  2.156252  1.649553
C    -2.282089  0.990769  -0.290783
H    -4.182688  0.482619  0.545093
H    -4.090094  2.062847  2.496917
H    -3.803273  2.914545  0.968626
H    -2.440806  2.546506  2.034431
H    -1.278091  1.328803  0.003312
H    -2.692560  1.756852  -0.962519
H    -2.191371  0.062982  -0.867646
N    -2.427192  -2.685752  2.170435
C    -2.502302  -4.095264  1.843654
H    -1.843686  -2.380659  2.941885
H    -2.836539  -4.678804  2.711473
H    -1.530137  -4.486161  1.507088
H    -3.227054  -4.211943  1.031028
28
Lattice="100 0 0 0 100 0 0 0 100" Properties=species:S:1:pos:R:3
C    0.624669  -0.828203  1.056472
C    0.295003  0.310977  2.008822
O    1.067483  1.250906  2.181794
H    1.618591  -0.636301  0.644305
H    -0.095491  -0.882523  0.227172
H    0.627369  -1.802447  1.562797
N    -0.900771  0.253956  2.677161
C    -1.963082  -0.734241  2.576460
C    -3.261972  0.046228  2.298377
O    -3.609274  0.951596  3.055559
H    -1.107957  1.068624  3.252491
H    -1.722147  -1.408719  1.745996
C    -2.123605  -1.579067  3.869859
C    -3.302810  -2.551618  3.754026
C    -0.828628  -2.317568  4.214996
H    -2.347245  -0.860429  4.675383
H    -3.425427  -3.119600  4.685550
H    -3.138011  -3.283410  2.947774
H    -4.250809  -2.033352  3.558155
H    -0.926942  -2.834254  5.179139
H    0.023830  -1.631158  4.290322
H    -0.590268  -3.080487  3.457677
N    -3.996704  -0.289829  1.199762
C    -3.715676  -1.308901  0.200857
H    -4.828047  0.281186  1.081110
H    -4.514029  -1.282833  -0.548121
H    -3.697152  -2.319869  0.631502
H    -2.765448  -1.127535  -0.322407
28
Lattice="100 0 0 0 100 0 0 0 100" Properties=species:S:1:pos:R:3
C    -0.263381  -0.110505  -0.518816
C    0.135244  -0.203129  0.946286
O    1.314263  -0.238632  1.289276
H    0.655181  -0.126632  -1.110946
H    -0.799445  0.826622  -0.729109
H    -0.907190  -0.942120  -0.831792
N    -0.867915  -0.248710  1.882559
C    -2.293685  -0.080519  1.692232
C    -2.776471  1.019470  2.655191
O    -2.207935  1.222936  3.726424
H    -0.547808  -0.143110  2.844621
H    -2.471052  0.235303  0.656080
C    -3.111342  -1.393758  1.931857
C    -2.838479  -2.411212  0.820767
C    -2.856041  -2.001117  3.315192
H    -4.175933  -1.107940  1.878476
H    -3.430744  -3.322750  0.977898
H    -1.779308  -2.704760  0.808563
H    -3.096112  -2.012869  -0.171104
H    -3.507235  -2.871521  3.470243
H    -3.045461  -1.285090  4.124651
H    -1.816773  -2.346000  3.407086
N    -3.891496  1.720588  2.293078
C    -4.583917  1.702898  1.014271
H    -4.164103  2.421488  2.975061
H    -5.436690  2.386884  1.075457
H    -4.978302  0.706451  0.770883
H    -3.943195  2.039768  0.184917
28
Lattice="100 0 0 0 100 0 0 0 100" Properties=species:S:1:pos:R:3
C    0.835630  0.241573  1.008374
C    0.383502  -0.688628  2.124322
O    1.170574  -1.124468  2.961362
H    1.919406  0.357562  1.089486
H    0.367194  1.232355  1.100939
H    0.590573  -0.151431  0.012191
N    -0.947352  -1.009538  2.171988
C    -2.005185  -0.612150  1.259415
C    -3.283397  -0.497799  2.108307
O    -3.537924  -1.339451  2.969599
H    -1.235825  -1.600640  2.949890
H    -1.750490  0.367768  0.834016
C    -2.175410  -1.607704  0.063357
C    -2.544698  -3.027868  0.499384
C    -3.140707  -1.075235  -0.999853
H    -1.170397  -1.651281  -0.389783
H    -1.846790  -3.414236  1.252601
H    -2.509681  -3.704068  -0.365601
H    -3.554990  -3.073843  0.926578
H    -4.167742  -0.997336  -0.614184
H    -3.168897  -1.753936  -1.862581
H    -2.836075  -0.086321  -1.371773
N    -4.131396  0.544357  1.865586
C    -3.907461  1.732137  1.054254
H    -4.941039  0.538391  2.478784
H    -4.735102  2.426523  1.233223
H    -3.888815  1.507785  -0.020168
H    -2.975979  2.249687  1.325818
28
Lattice="100 0 0 0 100 0 0 0 100" Properties=species:S:1:pos:R:3
C    -0.744708  0.039075  -0.106500
C    -0.394544  -0.215074  1.350561
O    0.641345  -0.779054  1.684287
H    0.150070  0.396950  -0.627656
H    -1.561899  0.756915  -0.251626
H    -1.032932  -0.915785  -0.566592
N    -1.319953  0.254015  2.256186
C    -1.331307  -0.037707  3.696312
C    0.052252  0.198614  4.357510
O    0.475723  -0.506695  5.266573
H    -2.179657  0.630125  1.872656
H    -1.972980  0.747039  4.133102
C    -2.018589  -1.387706  4.036646
C    -1.221060  -2.636944  3.643551
C    -2.462149  -1.435026  5.505826
H    -2.938390  -1.375959  3.423244
H    -1.815931  -3.535687  3.859047
H    -0.284550  -2.698868  4.209172
H    -0.969106  -2.648942  2.576847
H    -3.090453  -2.318992  5.680929
H    -3.054342  -0.548490  5.778387
H    -1.596892  -1.486585  6.176245
N    0.684831  1.335673  3.941902
C    2.038273  1.637028  4.370298
H    0.360495  1.745840  3.073644
H    2.214871  2.717043  4.302971
H    2.788284  1.108147  3.761389
H    2.154545  1.316317  5.410630
28
Lattice="100 0 0 0 100 0 0 0 100" Properties=species:S:1:pos:R:3
C    0.393676  2.111710  0.574470
C    0.288306  0.836599  1.385449
O    1.197549  0.011116  1.449265
H    1.340276  2.089697  0.028977
H    0.367458  3.001800  1.218505
H    -0.437462  2.209186  -0.137551
N    -0.891866  0.618932  2.058204
C    -2.001680  1.541397  2.250377
C    -1.664572  2.771384  3.127641
O    -1.991977  3.893894  2.742368
H    -0.886983  -0.243834  2.595882
H    -2.257479  2.000880  1.283744
C    -3.253244  0.766630  2.738666
C    -4.374668  1.705865  3.194065
C    -3.747634  -0.188180  1.644202
H    -2.946750  0.159911  3.610186
H    -5.251335  1.121539  3.503114
H    -4.684632  2.377069  2.381136
H    -4.073127  2.334297  4.041490
H    -4.120188  0.379706  0.779034
H    -4.573874  -0.807889  2.016954
H    -2.956369  -0.859662  1.287228
N    -1.010009  2.604371  4.315852
C    -0.510054  1.399391  4.961788
H    -0.813730  3.491285  4.769438
H    -0.262448  1.649218  5.999498
H    0.393309  1.001303  4.477809
H    -1.271254  0.609632  4.995517
28
Lattice="100 0 0 0 100 0 0 0 100" Properties=species:S:1:pos:R:3
C    0.020147  -0.395993  0.571214
C    -0.484436  -0.558583  1.991610
O    0.205849  -1.098435  2.852081
H    -0.488452  0.366856  -0.024126
H    -0.089834  -1.361126  0.056816
H    1.090009  -0.169391  0.621244
N    -1.778382  -0.174678  2.303631
C    -2.707921  0.737605  1.623547
C    -2.958005  0.330866  0.148525
O    -3.056032  1.145129  -0.765651
H    -1.958935  -0.319498  3.294748
H    -3.679913  0.544744  2.110406
C    -2.417694  2.241339  1.882856
C    -1.139201  2.786593  1.238304
C    -3.637021  3.113527  1.551109
H    -2.273552  2.289835  2.977090
H    -0.998459  3.835849  1.531754
H    -1.195147  2.749265  0.143387
H    -0.244985  2.241530  1.567133
H    -4.550128  2.726788  2.027559
H    -3.810611  3.158166  0.469994
H    -3.480914  4.136305  1.919877
N    -3.133388  -1.011138  -0.021613
C    -3.347803  -1.610873  -1.323252
H    -2.929643  -1.608046  0.772860
H    -4.155189  -2.352879  -1.277907
H    -2.437333  -2.100099  -1.702598
H    -3.629163  -0.813123  -2.018534
28
Lattice="100 0 0 0 100 0 0 0 100" Properties=species:S:1:pos:R:3
C    -2.454220  -1.242386  -0.310064
C    -1.202927  -0.901896  0.475759
O    -0.114550  -1.410276  0.217210
H    -3.050830  -1.986125  0.236190
H    -2.143783  -1.683663  -1.260991
H    -3.096651  -0.372776  -0.499614
N    -1.318388  -0.005736  1.514423
C    -2.482358  0.777173  1.930561
C    -2.031365  2.082419  2.613840
O    -2.508205  3.165182  2.288663
H    -0.416055  0.234139  1.915060
H    -3.015867  1.135596  1.039324
C    -3.510690  -0.036951  2.778458
C    -2.916514  -0.695183  4.027462
C    -4.739885  0.813563  3.112282
H    -3.839243  -0.849338  2.110309
H    -2.700756  0.040870  4.815908
H    -1.995778  -1.249146  3.795642
H    -3.629929  -1.413768  4.452135
H    -4.490136  1.631386  3.802868
H    -5.514644  0.198342  3.588810
H    -5.173825  1.269729  2.212336
N    -1.071532  1.954847  3.581478
C    -0.575903  3.098366  4.327880
H    -0.844174  1.028306  3.923573
H    -0.715739  3.992558  3.712247
H    0.490437  2.968628  4.548014
H    -1.122492  3.243138  5.272239
28
Lattice="100 0 0 0 100 0 0 0 100" Properties=species:S:1:pos:R:3
C    -0.413862  -1.083383  0.162649
C    -0.394598  -1.131799  1.680515
O    0.248366  -1.972180  2.302875
H    -0.732268  -2.061544  -0.218358
H    0.608521  -0.911578  -0.196600
H    -1.070141  -0.306824  -0.250762
N    -1.155079  -0.179304  2.305629
C    -1.184291  -0.024424  3.748184
C    -2.144039  -0.926894  4.558111
O    -1.961182  -1.000767  5.772606
H    -1.650955  0.492872  1.733520
H    -0.197172  -0.342358  4.114330
C    -1.405343  1.453549  4.158922
C    -0.243856  2.342932  3.704757
C    -2.761794  2.001187  3.694567
H    -1.411698  1.428835  5.258366
H    -0.372953  3.366863  4.080658
H    -0.172344  2.402277  2.608727
H    0.716278  1.964102  4.079767
H    -2.828501  2.088799  2.597716
H    -2.924507  3.010584  4.094883
H    -3.594218  1.371104  4.036558
N    -3.176767  -1.610107  3.978222
C    -3.660785  -1.681608  2.608210
H    -3.667310  -2.173269  4.666305
H    -4.623871  -2.204836  2.623772
H    -2.982260  -2.239044  1.947749
H    -3.837245  -0.686861  2.179990
28
Lattice="100 0 0 0 100 0 0 0 100" Properties=species:S:1:pos:R:3
C    -0.109623  -0.141426  0.022604
C    0.019438  -0.216080  1.531155
O    1.104308  -0.340479  2.097575
H    0.884813  -0.275114  -0.410126
H    -0.514571  0.829750  -0.296411
H    -0.782440  -0.917492  -0.367911
N    -1.141023  -0.126622  2.260109
C    -2.481442  0.140240  1.773379
C    -2.803022  1.587134  1.325193
O    -3.733292  1.748422  0.534464
H    -0.983655  -0.158350  3.263301
H    -2.632786  -0.430725  0.845975
C    -3.566625  -0.358489  2.765056
C    -3.502580  -1.880314  2.932871
C    -3.535417  0.363701  4.118154
H    -4.517546  -0.105861  2.272507
H    -4.331291  -2.232096  3.561764
H    -2.565693  -2.202601  3.408810
H    -3.576208  -2.391567  1.963358
H    -2.616653  0.153339  4.687781
H    -4.372124  0.027192  4.744286
H    -3.627711  1.452166  4.004211
N    -2.081291  2.658658  1.772575
C    -1.024681  2.782478  2.771000
H    -2.422966  3.521996  1.361004
H    -0.896325  3.849608  2.984366
H    -0.061116  2.386208  2.425500
H    -1.287092  2.291387  3.716031
28
Lattice="100 0 0 0 100 0 0 0 100" Properties=species:S:1:pos:R:3
C    0.763123  -0.501266  2.044485
C    -0.060766  0.694773  2.487901
O    0.462947  1.692900  2.978914
H    1.816496  -0.236526  2.166492
H    0.582836  -0.769597  0.994950
H    0.546545  -1.387818  2.653787
N    -1.423294  0.645654  2.314054
C    -2.270402  -0.432261  1.817206
C    -3.259017  0.118484  0.753498
O    -4.477563  0.014971  0.877510
H    -1.890648  1.478900  2.663148
H    -1.613594  -1.147643  1.298100
C    -3.017951  -1.203604  2.935352
C    -2.066232  -2.137628  3.689592
C    -3.757161  -0.278683  3.910041
H    -3.771667  -1.812974  2.414292
H    -2.617694  -2.724901  4.436070
H    -1.292343  -1.573460  4.230665
H    -1.565599  -2.847024  3.014573
H    -3.053591  0.326190  4.500909
H    -4.344028  -0.875509  4.620795
H    -4.450809  0.388208  3.384739
N    -2.721986  0.735401  -0.343351
C    -1.332920  0.863905  -0.751601
H    -3.434748  1.077970  -0.979572
H    -0.785207  1.609084  -0.158737
H    -1.311892  1.174044  -1.801900
H    -0.800460  -0.095150  -0.684948
28
Lattice="100 0 0 0 100 0 0 0 100" Properties=species:S:1:pos:R:3
C    0.798413  1.657578  -0.007654
C    0.682912  1.649353  1.509942
O    1.377256  2.372190  2.212352
H    0.198147  2.493024  -0.394293
H    0.451143  0.731688  -0.484650
H    1.842731  1.838432  -0.281056
N    -0.244949  0.746002  1.988783
C    -0.844613  0.702278  3.321890
C    -2.033143  1.693334  3.379938
O    -1.947433  2.847680  2.978751
H    -0.796783  0.287968  1.272465
H    -1.242269  -0.323416  3.431943
C    0.151569  0.923611  4.488811
C    -0.568495  0.854981  5.840748
C    1.291771  -0.097104  4.428604
H    0.575780  1.927943  4.362895
H    -1.063368  -0.118700  5.992110
H    -1.324310  1.643094  5.952898
H    0.157000  0.978285  6.655456
H    1.992910  0.069914  5.257375
H    1.858249  -0.017797  3.494141
H    0.911432  -1.127230  4.517006
N    -3.185780  1.159999  3.892896
C    -4.368998  1.961667  4.140232
H    -3.149945  0.219644  4.267462
H    -4.500916  2.176562  5.211519
H    -5.268036  1.455069  3.765840
H    -4.240273  2.909953  3.607595
28
Lattice="100 0 0 0 100 0 0 0 100" Properties=species:S:1:pos:R:3
C    -0.436552  -1.615206  1.566822
C    0.048427  -1.965521  2.963791
O    0.755584  -2.945911  3.180689
H    -0.061391  -2.381604  0.883914
H    -0.062451  -0.635079  1.239013
H    -1.533201  -1.589503  1.508670
N    -0.321633  -1.128551  3.989477
C    -1.232715  0.011952  3.945300
C    -0.638664  1.089048  4.878829
O    -0.966645  1.203623  6.058429
H    -0.011064  -1.443956  4.905440
H    -1.204290  0.405734  2.920064
C    -2.713280  -0.350688  4.233825
C    -2.945378  -1.121233  5.538394
C    -3.602734  0.894038  4.131942
H    -2.989449  -1.025977  3.404380
H    -3.997627  -1.430177  5.604149
H    -2.707663  -0.505683  6.412999
H    -2.337281  -2.035033  5.580986
H    -3.410616  1.587469  4.961225
H    -4.663480  0.612849  4.169392
H    -3.438398  1.435740  3.188210
N    0.311773  1.905779  4.329336
C    0.925606  1.817977  3.014430
H    0.726681  2.539174  5.005944
H    1.647803  2.635204  2.916461
H    0.186516  1.937670  2.209181
H    1.461578  0.868764  2.865802
28
Lattice="100 0 0 0 100 0 0 0 100" Properties=species:S:1:pos:R:3
C    0.557678  0.091480  -0.115659
C    0.439774  0.275184  1.388564
O    1.412160  0.604843  2.068894
H    1.325102  -0.666666  -0.315092
H    0.907175  1.033705  -0.555547
H    -0.375398  -0.208125  -0.608254
N    -0.802662  0.023301  1.898123
C    -1.271668  0.141079  3.286694
C    -1.889389  1.550071  3.521487
O    -3.108964  1.672138  3.376395
H    -1.532871  -0.169794  1.223386
H    -2.176410  -0.483726  3.318059
C    -0.327848  -0.432405  4.367243
C    -0.990704  -0.286577  5.742966
C    -0.005039  -1.900593  4.068501
H    0.618461  0.119848  4.365727
H    -0.338658  -0.696149  6.525554
H    -1.945980  -0.831207  5.785479
H    -1.198828  0.761280  5.997782
H    0.629771  -2.319262  4.860882
H    0.532090  -2.015706  3.119354
H    -0.921983  -2.508095  4.020418
N    -1.121191  2.632018  3.831179
C    0.298647  2.754862  4.130414
H    -1.693413  3.462733  3.955049
H    0.514115  2.579623  5.196897
H    0.616015  3.774715  3.882089
H    0.889336  2.063054  3.520222
28
Lattice="100 0 0 0 100 0 0 0 100" Properties=species:S:1:pos:R:3
C    0.037326  0.166493  -0.108911
C    0.039043  0.177977  1.409843
O    1.021090  0.518963  2.058192
H    0.847983  -0.486265  -0.455206
H    0.256789  1.179303  -0.468946
H    -0.907382  -0.173865  -0.552477
N    -1.140219  -0.228381  1.991550
C    -1.350546  -0.208120  3.431643
C    -1.415174  -1.613997  4.068500
O    -0.717358  -1.876499  5.044042
H    -1.928958  -0.394796  1.379279
H    -0.423944  0.212734  3.846216
C    -2.536488  0.707885  3.839429
C    -2.834936  0.614277  5.339874
C    -2.252672  2.155841  3.423467
H    -3.436619  0.367625  3.294921
H    -1.956657  0.901143  5.934742
H    -3.120088  -0.400504  5.645049
H    -3.659067  1.290120  5.604472
H    -2.046029  2.244497  2.349113
H    -1.379729  2.549586  3.963182
H    -3.111998  2.799522  3.654677
N    -2.283238  -2.553701  3.569996
C    -3.156626  -2.509171  2.412095
H    -2.195331  -3.443302  4.051878
H    -3.916328  -3.292321  2.517309
H    -2.622105  -2.681539  1.463547
H    -3.695788  -1.555127  2.350134
28
Lattice="100 0 0 0 100 0 0 0 100" Properties=species:S:1:pos:R:3
C    -0.157102  -0.671295  0.204958
C    -0.409496  0.510867  1.119299
O    0.088813  1.618346  0.924352
H    0.572621  -0.367702  -0.549591
H    -1.081319  -0.993075  -0.296131
H    0.228220  -1.539758  0.756814
N    -1.237996  0.299244  2.194979
C    -1.998740  -0.897677  2.514928
C    -3.167771  -1.243168  1.560654
O    -3.457856  -2.429686  1.398359
H    -1.379958  1.131468  2.760333
H    -1.339365  -1.770611  2.404597
C    -2.433507  -0.871554  4.008804
C    -3.477974  0.203800  4.334857
C    -2.901759  -2.248365  4.491338
H    -1.506433  -0.622783  4.553516
H    -3.687803  0.207942  5.412516
H    -4.427205  0.009963  3.815250
H    -3.148004  1.219816  4.074304
H    -3.822099  -2.564849  3.984307
H    -3.097253  -2.219934  5.571831
H    -2.144141  -3.019801  4.301902
N    -3.869397  -0.269491  0.903955
C    -3.757368  1.184281  0.884220
H    -4.577297  -0.680008  0.302345
H    -2.867958  1.537754  0.345471
H    -3.748701  1.611768  1.892978
H    -4.644093  1.576714  0.373750
28
Lattice="100 0 0 0 100 0 0 0 100" Properties=species:S:1:pos:R:3
C    -1.094716  -1.574793  1.415625
C    -1.051985  -0.504049  2.484319
O    -0.190380  -0.490986  3.361957
H    -0.151157  -2.124835  1.459089
H    -1.245528  -1.169500  0.408339
H    -1.920665  -2.274816  1.603356
N    -2.028027  0.469449  2.483855
C    -3.110110  0.752985  1.537369
C    -4.008992  -0.493129  1.327538
O    -4.130974  -1.044627  0.236058
H    -1.874419  1.149962  3.221783
H    -3.733735  1.502977  2.053735
C    -2.677837  1.385623  0.192251
C    -3.890254  2.021588  -0.499596
C    -1.558535  2.412565  0.386172
H    -2.312626  0.573533  -0.454404
H    -3.602272  2.437973  -1.473973
H    -4.297424  2.848441  0.103823
H    -4.688058  1.290084  -0.673275
H    -1.292432  2.866212  -0.577740
H    -0.649907  1.966058  0.807948
H    -1.872803  3.228951  1.055697
N    -4.668728  -0.961071  2.429751
C    -4.631751  -0.472362  3.798026
H    -5.205710  -1.801524  2.240187
H    -5.490570  -0.887169  4.337378
H    -4.721623  0.621703  3.833720
H    -3.711108  -0.761213  4.325305
28
Lattice="100 0 0 0 100 0 0 0 100" Properties=species:S:1:pos:R:3
C    -1.070297  -0.119553  -0.108720
C    -0.800987  -0.511260  1.333933
O    0.082101  -1.304527  1.647670
H    -0.175178  0.369744  -0.512964
H    -1.929204  0.551549  -0.236107
H    -1.236955  -1.030324  -0.696803
N    -1.620137  0.069884  2.263764
C    -1.434407  -0.114480  3.696165
C    -1.696817  -1.531396  4.255202
O    -1.105452  -1.862404  5.282070
H    -2.314154  0.738065  1.950869
H    -0.366192  0.027329  3.915820
C    -2.232323  0.975464  4.465970
C    -3.753996  0.788156  4.387971
C    -1.770402  1.109035  5.920377
H    -1.976234  1.919234  3.951717
H    -4.265263  1.623321  4.884598
H    -4.065504  -0.138435  4.890087
H    -4.130068  0.751250  3.354849
H    -1.981167  0.198845  6.495228
H    -2.285861  1.951253  6.401998
H    -0.689355  1.288972  5.981215
N    -2.600074  -2.386379  3.682934
C    -3.367966  -2.320701  2.450053
H    -2.594669  -3.280526  4.164995
H    -4.110837  -3.126647  2.476165
H    -2.744551  -2.459634  1.554131
H    -3.914789  -1.376416  2.358711
28
Lattice="100 0 0 0 100 0 0 0 100" Properties=species:S:1:pos:R:3
C    0.642141  0.766973  0.697842
C    0.072880  -0.234131  1.687405
O    0.782241  -0.851549  2.473428
H    1.250099  1.497304  1.244795
H    -0.118970  1.299903  0.113593
H    1.309807  0.234672  0.008432
N    -1.294105  -0.384205  1.637910
C    -2.000088  -1.390845  2.424299
C    -2.803294  -2.336323  1.506717
O    -2.505410  -3.524153  1.428825
H    -1.792186  0.116352  0.912837
H    -1.209515  -2.034216  2.834243
C    -2.796926  -0.805205  3.621301
C    -3.634676  -1.896133  4.298351
C    -1.843335  -0.137992  4.618125
H    -3.480888  -0.028011  3.243133
H    -4.172244  -1.486157  5.163596
H    -2.997011  -2.716765  4.657130
H    -4.378754  -2.334754  3.619102
H    -1.133639  -0.867748  5.031585
H    -2.406933  0.303133  5.451634
H    -1.256404  0.660861  4.147966
N    -3.826660  -1.832595  0.734674
C    -4.554108  -0.578422  0.842970
H    -4.276123  -2.569078  0.197264
H    -5.078714  -0.394721  -0.102117
H    -3.883568  0.272235  1.010835
H    -5.298356  -0.582795  1.655879
28
Lattice="100 0 0 0 100 0 0 0 100" Properties=species:S:1:pos:R:3
C    0.275385  1.069846  0.287426
C    0.325080  0.288227  1.582367
O    1.382947  -0.147160  2.031821
H    0.231072  2.146397  0.500929
H    -0.589253  0.815804  -0.336636
H    1.200658  0.867075  -0.258973
N    -0.853040  0.039067  2.262848
C    -2.231114  0.519611  2.090728
C    -3.047100  -0.218908  1.005408
O    -4.221411  0.083390  0.801456
H    -0.662252  -0.449508  3.133275
H    -2.728516  0.187643  3.014310
C    -2.397203  2.083624  2.062714
C    -2.760811  2.705978  0.707543
C    -3.415410  2.522352  3.124764
H    -1.412790  2.471933  2.367458
H    -2.669314  3.798897  0.773053
H    -3.792852  2.463688  0.429700
H    -2.110487  2.371686  -0.109031
H    -4.410152  2.117774  2.892767
H    -3.495579  3.617559  3.159420
H    -3.127095  2.177000  4.128034
N    -2.400022  -1.224968  0.357625
C    -3.053982  -2.069802  -0.621763
H    -1.463966  -1.451532  0.675283
H    -2.477796  -2.103258  -1.556075
H    -4.042322  -1.642397  -0.822246
H    -3.182168  -3.095903  -0.247822
28
Lattice="100 0 0 0 100 0 0 0 100" Properties=species:S:1:pos:R:3
C    0.087180  -0.406894  1.253637
C    -0.707282  -1.006492  2.398302
O    -0.220633  -1.867540  3.127775
H    -0.376342  -0.646044  0.287495
H    1.089499  -0.841649  1.284378
H    0.168550  0.684761  1.333627
N    -1.990877  -0.565363  2.630989
C    -2.882090  0.347310  1.902455
C    -3.390615  -0.333266  0.602439
O    -4.275775  -1.181780  0.661820
H    -2.431714  -1.104600  3.369966
H    -3.789680  0.375570  2.522633
C    -2.401761  1.815280  1.788012
C    -3.559822  2.702824  1.308465
C    -1.848207  2.325968  3.122830
H    -1.586758  1.888349  1.046529
H    -3.989443  2.359244  0.358349
H    -3.222063  3.738037  1.168608
H    -4.369665  2.715595  2.052600
H    -2.611997  2.259789  3.911891
H    -1.550963  3.379578  3.035863
H    -0.977061  1.752336  3.459959
N    -2.780562  0.029818  -0.562724
C    -3.130807  -0.550302  -1.845683
H    -2.090522  0.770187  -0.535418
H    -3.569798  0.199593  -2.519193
H    -3.869737  -1.336556  -1.659908
H    -2.250290  -0.992453  -2.331970
28
Lattice="100 0 0 0 100 0 0 0 100" Properties=species:S:1:pos:R:3
C    -0.084842  -1.186203  -0.280199
C    -0.053190  -1.203612  1.239441
O    0.763241  -1.865020  1.871384
H    0.927217  -0.985926  -0.650838
H    -0.777463  -0.449172  -0.705885
H    -0.370971  -2.184726  -0.635485
N    -0.996003  -0.417466  1.849133
C    -1.227464  -0.377931  3.292754
C    0.102708  -0.224569  4.083903
O    0.411112  -0.984541  4.993744
H    -1.675004  0.045961  1.258427
H    -1.802949  0.549323  3.466977
C    -2.067379  -1.560261  3.839517
C    -2.660804  -1.197447  5.206421
C    -3.176470  -1.975744  2.867771
H    -1.373363  -2.402659  3.974195
H    -1.878910  -0.925185  5.923837
H    -3.215348  -2.049383  5.622345
H    -3.367726  -0.356542  5.117692
H    -3.776046  -2.783357  3.308436
H    -2.780642  -2.344412  1.913115
H    -3.864687  -1.141780  2.653079
N    0.884739  0.860494  3.785151
C    0.726309  1.869600  2.756354
H    1.756775  0.854037  4.304739
H    1.299718  2.758077  3.047712
H    -0.322742  2.176648  2.660674
H    1.080204  1.536518  1.767878
28
Lattice="100 0 0 0 100 0 0 0 100" Properties=species:S:1:pos:R:3
C    0.121337  -0.908527  1.449237
C    -0.530657  -0.100769  2.551985
O    0.141103  0.454612  3.419950
H    1.099758  -0.462419  1.247263
H    -0.454237  -0.974575  0.522191
H    0.288919  -1.931523  1.815866
N    -1.905933  -0.036935  2.624558
C    -2.969195  -0.481119  1.721747
C    -2.734527  -1.885881  1.122197
O    -2.774257  -2.098552  -0.087920
H    -2.200132  0.522972  3.420195
H    -3.849710  -0.613486  2.377052
C    -3.394447  0.566743  0.660135
C    -4.069625  1.760281  1.348143
C    -2.261950  1.038130  -0.256200
H    -4.142427  0.054121  0.035535
H    -4.462874  2.463881  0.602620
H    -3.359725  2.319150  1.976136
H    -4.911077  1.445187  1.983056
H    -2.647511  1.775373  -0.973429
H    -1.836523  0.207478  -0.829935
H    -1.459852  1.529730  0.312855
N    -2.532692  -2.909097  2.006883
C    -2.513529  -2.889339  3.460244
H    -2.384540  -3.799883  1.543067
H    -2.715055  -3.903870  3.822713
H    -3.298180  -2.234650  3.860449
H    -1.548779  -2.556381  3.869952
28
Lattice="100 0 0 0 100 0 0 0 100" Properties=species:S:1:pos:R:3
C    -0.549841  0.402073  0.142028
C    -0.125389  0.201192  1.581822
O    0.941355  0.650366  1.996030
H    -1.627057  0.337698  -0.037813
H    -0.063304  -0.373782  -0.463974
H    -0.180820  1.379589  -0.183857
N    -0.926599  -0.526176  2.434470
C    -2.232099  -1.149595  2.265466
C    -2.322438  -1.944362  0.933623
O    -1.379316  -2.627824  0.550937
H    -0.473869  -0.660342  3.333041
H    -2.247644  -1.969704  3.004056
C    -3.416076  -0.218503  2.667407
C    -3.325074  0.117318  4.163153
C    -3.535189  1.072203  1.847724
H    -4.339666  -0.811999  2.540218
H    -3.275229  -0.791250  4.779972
H    -4.202022  0.693583  4.486493
H    -2.434178  0.724191  4.376663
H    -2.645072  1.702112  1.979355
H    -4.401437  1.655864  2.186911
H    -3.658615  0.893493  0.771185
N    -3.517120  -1.891974  0.276471
C    -3.772394  -2.651109  -0.933301
H    -4.247965  -1.294022  0.638752
H    -4.625923  -3.330609  -0.802745
H    -2.874793  -3.240227  -1.147728
H    -3.974356  -1.986306  -1.784974
28
Lattice="100 0 0 0 100 0 0 0 100" Properties=species:S:1:pos:R:3
C    -0.079765  -0.273772  0.465582
C    -0.430342  -0.710887  1.872453
O    0.179654  -1.620170  2.433018
H    -0.222977  0.793163  0.271584
H    -0.705629  -0.827512  -0.249407
H    0.962901  -0.550776  0.285988
N    -1.495107  -0.120372  2.520686
C    -2.331431  1.042547  2.210935
C    -2.738521  1.110079  0.722284
O    -2.459745  2.059128  -0.007979
H    -1.611653  -0.510944  3.452514
H    -3.280325  0.850959  2.744047
C    -1.787494  2.365527  2.814820
C    -0.427514  2.817721  2.273629
C    -2.834798  3.484963  2.747796
H    -1.643021  2.118374  3.882187
H    0.336672  2.037723  2.388137
H    -0.079202  3.694032  2.837368
H    -0.492270  3.098054  1.215839
H    -2.986288  3.825858  1.716753
H    -2.509704  4.345005  3.348342
H    -3.806205  3.154526  3.145505
N    -3.478429  0.060520  0.249443
C    -3.901630  -1.152771  0.928209
H    -3.698914  0.154008  -0.737302
H    -4.734130  -1.591848  0.366893
H    -4.265648  -0.935974  1.940883
H    -3.097559  -1.899150  1.006607
28
Lattice="100 0 0 0 100 0 0 0 100" Properties=species:S:1:pos:R:3
C    -0.759369  0.633844  -0.106207
C    -0.757702  -0.000025  1.277424
O    -0.115221  -1.023651  1.502929
H    -1.146778  -0.100385  -0.823436
H    0.277650  0.850498  -0.391178
H    -1.351324  1.554031  -0.186488
N    -1.507732  0.671460  2.204158
C    -1.831821  0.397169  3.614910
C    -1.057905  1.240298  4.658746
O    -1.681957  1.643219  5.642645
H    -1.964279  1.503721  1.850625
H    -2.843694  0.812122  3.724856
C    -1.976780  -1.077743  4.094596
C    -2.850269  -1.896154  3.137695
C    -0.682872  -1.808596  4.470329
H    -2.544510  -0.947484  5.030619
H    -3.131168  -2.847756  3.608858
H    -2.317136  -2.130798  2.208067
H    -3.778681  -1.365527  2.881847
H    -0.932763  -2.776186  4.927683
H    -0.101924  -1.243379  5.212023
H    -0.055728  -1.995136  3.592228
N    0.263608  1.537979  4.505672
C    1.239810  1.096867  3.522390
H    0.600083  2.121398  5.266224
H    2.223931  1.053826  4.004355
H    1.306663  1.785950  2.665671
H    1.010263  0.096236  3.143975
28
Lattice="100 0 0 0 100 0 0 0 100" Properties=species:S:1:pos:R:3
C    -0.568669  0.133764  -0.094524
C    -0.240270  0.419758  1.364437
O    0.677237  1.164016  1.683062
H    0.364137  0.105706  -0.666657
H    -1.175949  0.964473  -0.480308
H    -1.121269  -0.801775  -0.252235
N    -1.052303  -0.252416  2.255242
C    -1.229086  0.000722  3.687614
C    -2.260303  1.140316  3.868814
O    -2.118424  2.226650  3.318220
H    -1.807503  -0.776966  1.829305
H    -1.636463  -0.936856  4.098396
C    0.077728  0.300105  4.463449
C    -0.220171  0.531402  5.949791
C    1.093232  -0.831329  4.283405
H    0.498438  1.220113  4.038338
H    0.708163  0.774269  6.483032
H    -0.641081  -0.368691  6.425197
H    -0.916388  1.365315  6.111585
H    2.009222  -0.609636  4.847677
H    1.375078  -0.960153  3.232543
H    0.696773  -1.788837  4.656977
N    -3.363042  0.884527  4.645311
C    -3.695725  -0.294380  5.428715
H    -3.964360  1.697484  4.741659
H    -4.730342  -0.194842  5.775468
H    -3.052539  -0.417246  6.312763
H    -3.641571  -1.212330  4.827986
28
Lattice="100 0 0 0 100 0 0 0 100" Properties=species:S:1:pos:R:3
C    -0.315528  -0.945583  0.800005
C    -0.251567  -0.920687  2.314323
O    0.783655  -0.619006  2.905751
H    -1.189468  -0.423793  0.393269
H    -0.348508  -1.984781  0.444754
H    0.595517  -0.470656  0.426660
N    -1.365026  -1.273380  3.043389
C    -2.736565  -1.621434  2.673405
C    -2.764448  -2.558721  1.437032
O    -2.210962  -3.652967  1.491151
H    -1.161375  -1.277389  4.038939
H    -3.069838  -2.316094  3.461591
C    -3.696207  -0.396327  2.786999
C    -3.388014  0.795509  1.871972
C    -5.176926  -0.801311  2.751195
H    -3.500096  -0.035104  3.811454
H    -2.333147  1.089776  1.934804
H    -3.989566  1.662709  2.175773
H    -3.623187  0.618021  0.810754
H    -5.510798  -1.111742  1.751781
H    -5.810233  0.040357  3.061609
H    -5.377705  -1.638411  3.434518
N    -3.451013  -2.137727  0.339926
C    -3.521107  -2.932165  -0.872406
H    -3.804300  -1.190231  0.320893
H    -2.694345  -2.701791  -1.562410
H    -4.473570  -2.747859  -1.382988
H    -3.450329  -3.989999  -0.599129
28
Lattice="100 0 0 0 100 0 0 0 100" Properties=species:S:1:pos:R:3
C    -0.696373  0.097850  -0.100488
C    -0.123861  0.075615  1.307672
O    1.082868  0.070408  1.514601
H    0.004442  -0.399420  -0.777774
H    -0.792121  1.147027  -0.414145
H    -1.682967  -0.377387  -0.180563
N    -1.084317  0.032394  2.296510
C    -0.936272  0.418256  3.697615
C    -0.846056  1.965569  3.795924
O    -0.570588  2.658995  2.822972
H    -2.030832  0.144511  1.951086
H    -1.895202  0.121753  4.154059
C    0.163391  -0.325942  4.526710
C    0.268399  -1.800074  4.119557
C    1.532698  0.362636  4.558030
H    -0.222980  -0.314618  5.558661
H    -0.715914  -2.288332  4.092399
H    0.892164  -2.341334  4.844121
H    0.731527  -1.904205  3.131076
H    2.212365  -0.199993  5.213415
H    1.465598  1.385470  4.954597
H    1.968476  0.413162  3.554755
N    -1.128023  2.542928  5.006953
C    -1.457811  1.925856  6.278778
H    -0.997726  3.549992  4.993041
H    -2.001197  2.653972  6.892447
H    -0.568596  1.598375  6.840298
H    -2.117851  1.060220  6.140344
28
Lattice="100 0 0 0 100 0 0 0 100" Properties=species:S:1:pos:R:3
C    0.857525  0.952763  0.244923
C    0.478064  0.928460  1.712134
O    1.098797  1.568978  2.559696
H    0.374904  0.166454  -0.348554
H    1.945367  0.857495  0.157541
H    0.574414  1.929788  -0.169497
N    -0.605565  0.156573  2.027218
C    -1.229995  0.169379  3.350932
C    -1.406179  1.646246  3.816326
O    -2.148261  2.348310  3.129362
H    -1.149061  -0.219595  1.261091
H    -2.283879  -0.081840  3.160128
C    -0.703624  -0.944873  4.301662
C    -1.472370  -2.246730  4.022360
C    0.803348  -1.214953  4.227485
H    -0.964581  -0.629513  5.324307
H    -1.141115  -3.050611  4.693708
H    -1.300301  -2.591601  2.991192
H    -2.554970  -2.117805  4.161120
H    1.092716  -1.940158  5.000322
H    1.408296  -0.313018  4.354866
H    1.068281  -1.649465  3.253464
N    -0.919026  2.122906  5.004434
C    0.312193  1.778325  5.707347
H    -1.218277  3.088383  5.115445
H    0.495517  2.557656  6.454965
H    1.166050  1.740550  5.018425
H    0.232148  0.824202  6.242461
28
Lattice="100 0 0 0 100 0 0 0 100" Properties=species:S:1:pos:R:3
C    0.088532  1.168042  -0.047829
C    0.054808  0.277300  1.170799
O    1.091399  -0.213176  1.618913
H    -0.889453  1.375308  -0.482132
H    0.709879  0.660651  -0.795112
H    0.605262  2.099851  0.218541
N    -1.131639  -0.034283  1.816204
C    -2.529515  0.395318  1.775273
C    -3.257574  0.076599  0.454847
O    -2.736901  0.158892  -0.653638
H    -0.914956  -0.642623  2.600530
H    -2.996761  -0.240270  2.541603
C    -2.828937  1.853230  2.258018
C    -2.272900  2.060855  3.670694
C    -2.379742  2.971969  1.315364
H    -3.929854  1.905876  2.319140
H    -2.655761  1.307485  4.374558
H    -2.553058  3.050761  4.054802
H    -1.176118  1.998276  3.675956
H    -1.287986  3.073286  1.301181
H    -2.790751  3.930480  1.660634
H    -2.720477  2.811829  0.284746
N    -4.578672  -0.273963  0.574814
C    -5.340483  -0.591127  1.772196
H    -5.012902  -0.459250  -0.324035
H    -6.359401  -0.855588  1.470081
H    -5.414555  0.264027  2.458984
H    -4.923176  -1.448986  2.321760
28
Lattice="100 0 0 0 100 0 0 0 100" Properties=species:S:1:pos:R:3
C    0.692548  -0.432315  1.176306
C    -0.272479  0.366447  2.031665
O    0.118601  1.369783  2.629344
H    0.793350  -1.470989  1.511693
H    0.385605  -0.449967  0.123699
H    1.666331  0.058442  1.254684
N    -1.605601  0.020742  2.130936
C    -2.481115  -1.100231  1.752975
C    -2.947743  -1.901317  2.999021
O    -4.152708  -1.964842  3.243822
H    -2.076208  0.702654  2.722946
H    -3.430547  -0.633196  1.447627
C    -2.043811  -1.969210  0.551132
C    -2.903673  -3.236587  0.448247
C    -2.139520  -1.154175  -0.746418
H    -1.003023  -2.292274  0.689522
H    -2.772759  -3.898028  1.314436
H    -2.626166  -3.802929  -0.450605
H    -3.972582  -2.991933  0.377346
H    -3.193209  -0.962172  -0.996575
H    -1.692558  -1.702532  -1.586426
H    -1.638893  -0.180674  -0.671836
N    -2.042035  -2.511562  3.818977
C    -0.594514  -2.580420  3.732114
H    -2.487695  -2.956359  4.615219
H    -0.112700  -1.615347  3.943203
H    -0.263448  -2.937647  2.748215
H    -0.242157  -3.305283  4.473681
28
Lattice="100 0 0 0 100 0 0 0 100" Properties=species:S:1:pos:R:3
C    0.371439  0.726934  1.109540
C    -0.164856  0.059878  2.359239
O    0.578448  -0.536238  3.135496
H    0.028875  0.188177  0.215753
H    0.055341  1.774305  1.025567
H    1.462760  0.682895  1.149392
N    -1.512771  0.129346  2.624287
C    -2.654286  0.667438  1.872692
C    -2.982504  -0.280671  0.679286
O    -3.496886  -1.364218  0.952830
H    -1.754792  -0.440192  3.429275
H    -3.507229  0.454097  2.533719
C    -2.678905  2.203349  1.682204
C    -4.083333  2.630350  1.231815
C    -2.292634  2.921507  2.980139
H    -1.959574  2.507749  0.910117
H    -4.435596  2.076971  0.350717
H    -4.107974  3.700292  0.987263
H    -4.813761  2.455900  2.035790
H    -2.953829  2.623619  3.807745
H    -2.385457  4.008885  2.855807
H    -1.263119  2.700523  3.285164
N    -2.677500  0.000663  -0.629814
C    -2.225702  1.199417  -1.322110
H    -2.978631  -0.767668  -1.223365
H    -1.298187  1.599537  -0.900224
H    -2.981874  1.998130  -1.335911
H    -2.014934  0.920747  -2.360432
