# Supplementary material for: Mapping and classifying molecules from a high-throughput structural database
Source: J Cheminform. 2017 Feb 2;9:6. doi: 10.1186/s13321-017-0192-4 (PMC5289135; doi:10.1186/s13321-017-0192-4)
Supplement: Supplementary file 1 — Additional file 1. Supplementary file contains dissimilarity matrix data for all the oligopeptides available in the database including the one discussed in this paper. [file 13321_2017_192_MOESM1_ESM.tar › SI/val.dipeptide/traj.val.dipeptide.Ca.xyz]

29
Lattice="100 0 0 0 100 0 0 0 100" Properties=species:S:1:pos:R:3
C    0.667366  -0.046980  0.200804
C    0.362394  0.022025  1.660966
O    1.311679  0.097343  2.499351
H    -0.222167  -0.113812  -0.433559
H    1.309920  -0.918880  0.014812
H    1.248668  0.840814  -0.084402
N    -0.924948  0.001122  2.037697
C    -1.570238  0.020016  3.376131
C    -1.208085  1.265469  4.203101
O    -0.055514  1.403477  4.722378
H    -1.585029  -0.066914  1.267315
H    -2.635464  0.113088  3.126888
C    -1.484517  -1.314433  4.182324
C    -0.111889  -1.738960  4.731389
C    -2.525771  -1.294515  5.310491
H    -1.781779  -2.084888  3.452928
H    -0.183247  -2.748463  5.156407
H    0.189511  -1.107320  5.591682
H    0.661952  -1.806358  3.949279
H    -2.563456  -2.270411  5.809079
H    -3.535040  -1.088580  4.930608
H    -2.288668  -0.544805  6.079603
N    -2.162257  2.161220  4.394996
C    -2.038855  3.381254  5.194760
H    -3.063709  1.992919  3.954615
H    -2.874543  3.432629  5.901850
H    -2.070734  4.259726  4.538143
H    -1.093266  3.362880  5.740295
Ca    1.838369  0.441384  4.515974
29
Lattice="100 0 0 0 100 0 0 0 100" Properties=species:S:1:pos:R:3
C    0.480071  0.138305  0.165584
C    -0.339541  -0.037385  1.399896
O    -1.464737  -0.630468  1.334727
H    1.442699  0.627878  0.344324
H    -0.097934  0.736350  -0.554031
H    0.651089  -0.840428  -0.302146
N    0.134090  0.443046  2.555040
C    -0.529114  0.545402  3.876840
C    -0.716694  -0.835243  4.526387
O    -1.590060  -1.650384  4.080867
H    1.036064  0.907615  2.490739
H    0.190213  1.106944  4.489831
C    -1.845448  1.371940  3.884570
C    -2.361412  1.504337  5.323599
C    -1.639594  2.741044  3.229349
H    -2.607131  0.827661  3.292244
H    -3.293769  2.080939  5.335946
H    -1.640606  2.046166  5.952493
H    -2.569517  0.536582  5.800470
H    -2.574201  3.313595  3.261996
H    -1.336352  2.672364  2.177444
H    -0.881710  3.327122  3.768818
N    0.025226  -1.125646  5.579190
C    -0.043386  -2.358656  6.365523
H    0.698739  -0.426344  5.884264
H    -0.162245  -2.102555  7.424618
H    0.884074  -2.930590  6.237808
H    -0.894534  -2.955296  6.031731
Ca    -2.821605  -1.863224  2.362229
29
Lattice="100 0 0 0 100 0 0 0 100" Properties=species:S:1:pos:R:3
C    -0.431737  0.021316  -0.227553
C    -0.253497  -0.116399  1.248542
O    0.898836  -0.351695  1.725132
H    -1.464676  0.219734  -0.530602
H    -0.084664  -0.902463  -0.711470
H    0.214251  0.831315  -0.593170
N    -1.334726  0.014992  2.029536
C    -1.512931  -0.125221  3.497406
C    -0.739035  0.942943  4.287152
O    0.532170  0.947408  4.326889
H    -2.198842  0.190713  1.524200
H    -2.579560  0.099621  3.628953
C    -1.362402  -1.571129  4.076609
C    -2.225341  -2.547743  3.265622
C    0.054177  -2.139542  4.270439
H    -1.802542  -1.489798  5.084575
H    -2.271457  -3.519573  3.771185
H    -1.817456  -2.718584  2.260118
H    -3.257700  -2.188646  3.160785
H    -0.011633  -3.134723  4.728904
H    0.647425  -1.548251  4.994216
H    0.570805  -2.298682  3.307904
N    -1.453747  1.831180  4.958845
C    -0.915151  2.892086  5.812141
H    -2.466783  1.782461  4.877504
H    -1.378099  2.827498  6.803636
H    -1.145094  3.870453  5.372320
H    0.166538  2.772892  5.899401
Ca    2.099284  -0.218058  3.457157
29
Lattice="100 0 0 0 100 0 0 0 100" Properties=species:S:1:pos:R:3
C    -0.521088  1.716929  -0.781399
C    -0.926169  1.070407  0.498974
O    -0.958234  -0.202127  0.597281
H    0.512436  1.417757  -1.010044
H    -0.576831  2.809861  -0.751989
H    -1.148341  1.341509  -1.600609
N    -1.243099  1.837929  1.545355
C    -1.491609  1.365780  2.920964
C    -2.906992  0.748859  2.989231
O    -3.058693  -0.473685  2.647949
H    -1.186369  2.845493  1.412462
H    -0.800381  0.526363  3.101721
C    -1.169469  2.463277  3.962324
C    -1.308374  1.899651  5.384719
C    0.242415  3.031834  3.750474
H    -1.886242  3.297543  3.831164
H    -1.135463  2.695530  6.118231
H    -0.555623  1.120281  5.569647
H    -2.297211  1.473011  5.597594
H    0.459436  3.768603  4.532680
H    0.376271  3.547556  2.790341
H    1.003255  2.241795  3.822590
N    -3.922751  1.495916  3.367794
C    -5.318994  1.069157  3.473827
H    -3.709236  2.451300  3.649873
H    -5.686653  1.291597  4.482332
H    -5.386459  -0.004330  3.287106
H    -5.929075  1.614890  2.743406
Ca    -2.025702  -1.842055  1.384676
29
Lattice="100 0 0 0 100 0 0 0 100" Properties=species:S:1:pos:R:3
C    -0.149144  1.030386  -0.341332
C    -0.475246  1.537974  1.022356
O    -0.004401  2.655617  1.421538
H    -0.548235  1.742069  -1.079270
H    -0.563553  0.037866  -0.545484
H    0.939468  1.007595  -0.480209
N    -1.273296  0.812380  1.808752
C    -1.878313  1.222943  3.086816
C    -0.854961  1.110991  4.240151
O    0.102750  1.957696  4.284366
H    -1.605667  -0.074801  1.434604
H    -2.072730  2.305731  3.012830
C    -3.249796  0.519519  3.277034
C    -4.311384  1.200182  2.400276
C    -3.231745  -1.000114  3.025317
H    -3.532343  0.702648  4.326807
H    -5.288818  0.729155  2.557830
H    -4.077551  1.109052  1.329863
H    -4.417336  2.266208  2.640531
H    -4.171389  -1.439310  3.380545
H    -2.413506  -1.548107  3.516378
H    -3.184887  -1.242502  1.951938
N    -1.002834  0.189403  5.167750
C    -0.144506  -0.007213  6.337084
H    -1.795493  -0.441544  5.065633
H    0.342634  -0.988022  6.273423
H    -0.758827  0.027858  7.244481
H    0.611456  0.779304  6.371234
Ca    0.941049  3.510746  3.097553
29
Lattice="100 0 0 0 100 0 0 0 100" Properties=species:S:1:pos:R:3
C    0.928501  2.282656  0.946663
C    0.236563  0.982943  1.178787
O    0.842557  0.026421  1.767893
H    1.193844  2.714861  1.922752
H    0.320705  3.004540  0.391774
H    1.870491  2.109377  0.409951
N    -1.028676  0.836800  0.774729
C    -1.913208  -0.302299  1.084835
C    -1.539745  -1.515885  0.204187
O    -0.582915  -2.271830  0.591974
H    -1.462060  1.633144  0.311184
H    -1.658886  -0.626357  2.106152
C    -3.393461  0.163754  1.138488
C    -3.976942  0.762668  -0.154220
C    -4.289108  -0.945146  1.705601
H    -3.367203  0.976170  1.884113
H    -4.859086  1.363723  0.097871
H    -4.350276  0.001772  -0.858370
H    -3.296723  1.431188  -0.703416
H    -5.304970  -0.561186  1.856269
H    -3.930879  -1.305118  2.679356
H    -4.368262  -1.807256  1.028408
N    -2.191251  -1.747518  -0.914884
C    -1.948941  -2.857471  -1.838008
H    -2.943062  -1.099357  -1.147299
H    -2.909610  -3.307937  -2.110674
H    -1.317012  -3.604866  -1.353840
H    -1.458234  -2.487446  -2.747313
Ca    1.144045  -2.061168  1.814293
29
Lattice="100 0 0 0 100 0 0 0 100" Properties=species:S:1:pos:R:3
C    0.662095  0.031847  0.303668
C    0.464270  0.056880  1.782622
O    1.415016  -0.290863  2.554498
H    -0.205915  0.386016  -0.261535
H    0.889931  -1.000536  0.000614
H    1.538839  0.638877  0.041576
N    -0.724593  0.444273  2.259926
C    -1.247984  0.405074  3.645676
C    -0.557092  1.443808  4.539132
O    0.658733  1.279133  4.896385
H    -1.412444  0.684519  1.551124
H    -2.299644  0.696085  3.537188
C    -1.253151  -1.001499  4.308919
C    -1.942982  -0.917864  5.677519
C    -1.925329  -2.034743  3.400278
H    -0.205749  -1.322247  4.468287
H    -1.938377  -1.901846  6.160911
H    -2.995469  -0.619082  5.570389
H    -1.455235  -0.214911  6.367067
H    -1.938823  -3.012566  3.896536
H    -1.408460  -2.163813  2.441416
H    -2.970205  -1.761507  3.194345
N    -1.224551  2.495076  4.979234
C    -2.621505  2.877303  4.730539
H    -0.690963  3.099932  5.605545
H    -2.765204  3.887827  5.122619
H    -3.311854  2.201730  5.250252
H    -2.842337  2.896411  3.657741
Ca    2.329153  0.064109  4.415150
29
Lattice="100 0 0 0 100 0 0 0 100" Properties=species:S:1:pos:R:3
C    0.775003  0.032786  0.226283
C    0.425203  0.099276  1.676677
O    1.342886  0.252073  2.538443
H    -0.089080  -0.106725  -0.431007
H    1.483603  -0.792740  0.071345
H    1.298887  0.956324  -0.056792
N    -0.868778  -0.007701  2.017199
C    -1.555118  -0.022519  3.334171
C    -1.310661  1.255733  4.148746
O    -0.180125  1.480907  4.691563
H    -1.497532  -0.136376  1.228745
H    -2.613749  -0.018148  3.052685
C    -1.390886  -1.331566  4.170116
C    -0.010601  -1.638522  4.774330
C    -2.472158  -1.374289  5.259879
H    -1.601534  -2.134698  3.445810
H    -0.019879  -2.642305  5.218524
H    0.213144  -0.968337  5.628711
H    0.791810  -1.662066  4.018827
H    -2.439292  -2.333501  5.790177
H    -3.480246  -1.276861  4.836629
H    -2.334602  -0.583201  6.011845
N    -2.299838  2.115169  4.332600
C    -3.678925  2.072384  3.828283
H    -2.055976  2.908631  4.927340
H    -4.150549  3.029420  4.067812
H    -4.252899  1.274237  4.314685
H    -3.700090  1.949756  2.739564
Ca    1.788272  0.675544  4.561600
29
Lattice="100 0 0 0 100 0 0 0 100" Properties=species:S:1:pos:R:3
C    -2.287201  -0.385637  0.395979
C    -1.466822  0.167349  1.514718
O    -0.276758  -0.238708  1.682413
H    -3.299032  0.028602  0.343411
H    -2.349554  -1.476769  0.512367
H    -1.770248  -0.198680  -0.555218
N    -2.029863  1.085648  2.313300
C    -1.542342  1.771256  3.535629
C    -0.352797  2.697091  3.258753
O    0.760543  2.233211  2.847265
H    -2.991617  1.310926  2.074745
H    -2.390608  2.411730  3.800842
C    -1.334702  0.877555  4.804750
C    -2.586600  0.024586  5.050202
C    -0.065570  0.012167  4.887832
H    -1.261774  1.612142  5.624723
H    -2.522981  -0.465401  6.029039
H    -2.700213  -0.763972  4.294051
H    -3.500386  0.633311  5.051017
H    -0.033010  -0.496752  5.859830
H    0.859464  0.619741  4.868416
H    -0.069902  -0.796364  4.136603
N    -0.467776  3.993430  3.499893
C    -1.635311  4.749210  3.974668
H    0.386111  4.527110  3.331198
H    -1.351852  5.804131  4.021862
H    -1.933023  4.431018  4.981112
H    -2.477724  4.655772  3.278966
Ca    1.603088  0.307936  2.475135
29
Lattice="100 0 0 0 100 0 0 0 100" Properties=species:S:1:pos:R:3
C    0.185929  0.254587  0.013088
C    0.018242  0.168053  1.490823
O    0.980172  0.475037  2.271221
H    0.414826  1.296824  -0.253306
H    -0.699749  -0.069352  -0.542897
H    1.050404  -0.348646  -0.294932
N    -1.155475  -0.225704  1.996968
C    -1.496750  -0.202614  3.429530
C    -0.741544  -1.339016  4.156549
O    0.357646  -1.026342  4.739768
H    -1.905676  -0.428852  1.339586
H    -1.046013  0.713373  3.844586
C    -3.020345  -0.073949  3.663905
C    -3.329030  -0.137117  5.165449
C    -3.534676  1.238862  3.055002
H    -3.531197  -0.909478  3.160371
H    -4.409454  -0.046403  5.326380
H    -2.852070  0.693748  5.705078
H    -3.009670  -1.075397  5.638881
H    -4.615790  1.320495  3.218195
H    -3.371443  1.314435  1.971509
H    -3.063768  2.110503  3.531851
N    -1.136560  -2.598642  4.178355
C    -2.311354  -3.240062  3.578947
H    -0.524320  -3.209320  4.721677
H    -3.192676  -3.126222  4.222224
H    -2.090370  -4.306426  3.473828
H    -2.517520  -2.834290  2.584750
Ca    1.970497  0.219211  4.125444
29
Lattice="100 0 0 0 100 0 0 0 100" Properties=species:S:1:pos:R:3
C    1.352877  0.155978  0.948407
C    0.918962  -0.802753  2.002376
O    1.752635  -1.241134  2.863885
H    1.730117  1.067114  1.435213
H    0.550557  0.427907  0.255107
H    2.192320  -0.273048  0.384881
N    -0.358595  -1.197160  2.047877
C    -0.930921  -2.011240  3.126505
C    -0.408317  -3.469861  3.040399
O    0.549878  -3.769267  3.843112
H    -1.006075  -0.806432  1.365452
H    -0.448251  -1.667289  4.053260
C    -2.444904  -1.715324  3.366986
C    -3.372757  -1.584382  2.153039
C    -3.003021  -2.692298  4.409297
H    -2.409856  -0.717327  3.834741
H    -4.284558  -1.066775  2.476583
H    -3.688932  -2.547096  1.740980
H    -2.970315  -0.971794  1.330676
H    -4.003605  -2.372052  4.722154
H    -2.381390  -2.738249  5.314364
H    -3.102146  -3.710890  4.008042
N    -0.830869  -4.396321  2.202274
C    -1.825873  -4.346124  1.131638
H    -0.368637  -5.298078  2.332482
H    -1.495408  -5.019390  0.333780
H    -1.910483  -3.337127  0.724465
H    -2.803470  -4.686112  1.494772
Ca    2.354381  -2.720497  4.258493
29
Lattice="100 0 0 0 100 0 0 0 100" Properties=species:S:1:pos:R:3
C    0.128352  -0.332478  0.102291
C    -0.038498  -0.092524  1.561922
O    0.938622  0.326805  2.270446
H    0.417479  0.611969  -0.381012
H    -0.777463  -0.716699  -0.377618
H    0.954606  -1.037648  -0.061094
N    -1.224599  -0.310991  2.140664
C    -1.487797  0.037176  3.542086
C    -0.674242  -0.870472  4.492538
O    0.291232  -0.298815  5.122366
H    -2.004079  -0.599427  1.552865
H    -1.006682  1.014703  3.697298
C    -2.985961  0.320756  3.858034
C    -3.404935  1.592658  3.100522
C    -3.989649  -0.812074  3.623102
H    -2.988831  0.557035  4.934742
H    -4.399343  1.909772  3.435126
H    -3.471996  1.429137  2.015216
H    -2.716674  2.430383  3.278625
H    -5.002342  -0.418344  3.772267
H    -3.871818  -1.644147  4.323417
H    -3.969115  -1.206752  2.595076
N    -0.859226  -2.165453  4.674895
C    -1.724586  -3.135179  4.001532
H    -0.231485  -2.562037  5.377401
H    -1.107538  -3.990043  3.699797
H    -2.188607  -2.700782  3.116612
H    -2.503515  -3.490385  4.686489
Ca    1.886106  0.717185  4.136228
29
Lattice="100 0 0 0 100 0 0 0 100" Properties=species:S:1:pos:R:3
C    -0.578247  2.450576  1.613148
C    -0.184938  1.020713  1.750000
O    0.818316  0.689155  2.469722
H    -1.012504  2.829255  2.550769
H    -1.275417  2.630960  0.790133
H    0.339830  3.031261  1.444661
N    -0.875076  0.045455  1.122878
C    -2.332807  -0.045646  1.148077
C    -2.733390  -0.439805  2.602779
O    -1.842378  -0.575116  3.512706
H    -0.405794  -0.862134  1.114215
H    -2.749606  0.954528  0.955813
C    -2.861449  -1.021598  0.062202
C    -2.567227  -0.468562  -1.336165
C    -2.332991  -2.449271  0.251778
H    -3.957757  -1.045895  0.182808
H    -2.996484  -1.130986  -2.097179
H    -1.487488  -0.405392  -1.528784
H    -3.001457  0.529235  -1.483366
H    -2.826373  -3.124756  -0.456974
H    -2.523829  -2.848537  1.259042
H    -1.255957  -2.528799  0.036243
N    -4.009018  -0.615311  2.874712
C    -4.547935  -0.977656  4.190849
H    -4.672048  -0.504635  2.110545
H    -4.266753  -0.225442  4.936789
H    -4.171280  -1.960192  4.499022
H    -5.637398  -1.018382  4.116065
Ca    0.195625  -0.441670  4.185894
29
Lattice="100 0 0 0 100 0 0 0 100" Properties=species:S:1:pos:R:3
C    -0.248431  2.617790  -0.223141
C    -0.067274  1.290477  0.427051
O    1.102792  0.846565  0.683947
H    -0.005799  3.431007  0.477912
H    -1.255069  2.770911  -0.622018
H    0.482216  2.690551  -1.041011
N    -1.130915  0.531131  0.767067
C    -2.298346  1.054702  1.474862
C    -1.801921  1.530365  2.871784
O    -0.601944  1.290743  3.252867
H    -0.894183  -0.429626  1.022518
H    -2.680941  1.933016  0.934590
C    -3.422285  -0.026936  1.516372
C    -3.038468  -1.250357  2.357249
C    -4.781900  0.542166  1.939710
H    -3.512007  -0.335231  0.462256
H    -3.832764  -2.004144  2.297801
H    -2.915769  -0.996802  3.420723
H    -2.124000  -1.757781  2.011978
H    -5.568795  -0.184291  1.702787
H    -5.036341  1.468618  1.405116
H    -4.853834  0.712161  3.024320
N    -2.636806  2.189029  3.647179
C    -2.326335  2.678965  4.995004
H    -3.577772  2.348389  3.292676
H    -1.969199  1.856991  5.625473
H    -3.239879  3.094311  5.427681
H    -1.563040  3.465114  4.949039
Ca    1.421298  0.723930  2.807562
29
Lattice="100 0 0 0 100 0 0 0 100" Properties=species:S:1:pos:R:3
C    0.839864  -0.581992  1.637300
C    0.239913  -0.649150  2.998246
O    0.974998  -0.841792  4.025153
H    1.430526  0.338781  1.516833
H    0.100410  -0.649844  0.834599
H    1.551606  -1.414913  1.546137
N    -1.089069  -0.498906  3.180156
C    -1.870078  0.578731  2.573663
C    -1.301238  1.916233  3.112647
O    -0.476895  1.908365  4.098937
H    -1.414866  -0.754989  4.114321
H    -1.734941  0.554893  1.482649
C    -3.384652  0.391563  2.890501
C    -3.920008  -0.857351  2.181953
C    -3.677603  0.381252  4.396956
H    -3.891180  1.268021  2.461002
H    -3.447507  -1.776483  2.554936
H    -3.765140  -0.810999  1.095856
H    -4.998378  -0.950461  2.358172
H    -3.300370  -0.524327  4.899160
H    -4.762251  0.370378  4.557565
H    -3.287812  1.267486  4.918662
N    -1.653303  3.067310  2.573791
C    -2.521662  3.331950  1.421693
H    -1.258735  3.889756  3.033030
H    -2.077301  4.144530  0.836901
H    -3.518785  3.642640  1.758178
H    -2.608911  2.449302  0.782739
Ca    0.961896  0.882680  5.314768
29
Lattice="100 0 0 0 100 0 0 0 100" Properties=species:S:1:pos:R:3
C    0.837728  0.349143  1.917032
C    0.212469  1.638116  2.322702
O    0.920538  2.694208  2.450888
H    1.135796  0.378282  0.857709
H    0.192693  -0.516934  2.089410
H    1.766589  0.232523  2.492922
N    -1.114959  1.723746  2.549292
C    -2.126066  1.174462  1.641424
C    -1.917242  1.883285  0.273760
O    -1.198318  2.942526  0.194385
H    -1.404761  2.590291  3.007302
H    -1.948358  0.096907  1.502415
C    -3.538960  1.362789  2.277088
C    -4.684633  0.915437  1.361901
C    -3.592047  0.611685  3.615333
H    -3.658708  2.445765  2.467016
H    -5.629426  0.981455  1.914399
H    -4.578303  -0.138092  1.059131
H    -4.805218  1.542723  0.470071
H    -4.549077  0.812200  4.111269
H    -2.795881  0.906897  4.310137
H    -3.520983  -0.474176  3.459613
N    -2.475612  1.367160  -0.800546
C    -2.401059  1.941986  -2.148370
H    -3.037236  0.527009  -0.679233
H    -1.376174  1.879863  -2.534168
H    -2.724884  2.988638  -2.133321
H    -3.062467  1.368911  -2.802946
Ca    0.396940  4.158595  0.964458
29
Lattice="100 0 0 0 100 0 0 0 100" Properties=species:S:1:pos:R:3
C    -0.492337  0.332408  -0.984230
C    -0.259163  -0.024120  0.440663
O    0.918939  -0.266231  0.868858
H    0.130018  1.184721  -1.287529
H    -1.542597  0.518766  -1.223123
H    -0.147990  -0.523801  -1.587195
N    -1.288150  -0.104387  1.313301
C    -2.300861  0.949978  1.480418
C    -1.527938  2.266256  1.714554
O    -0.347719  2.211386  2.227966
H    -1.045777  -0.565273  2.192863
H    -2.914288  1.028264  0.572892
C    -3.217021  0.541218  2.679757
C    -4.190698  1.636605  3.122364
C    -3.965911  -0.752155  2.331940
H    -2.531120  0.344631  3.526080
H    -4.763011  1.272626  3.983913
H    -4.920445  1.875084  2.337446
H    -3.691217  2.559641  3.443792
H    -4.528998  -1.096798  3.207566
H    -3.302935  -1.571663  2.026394
H    -4.687539  -0.581473  1.520868
N    -2.029443  3.442173  1.389666
C    -3.296399  3.788034  0.738742
H    -1.433576  4.233786  1.639550
H    -3.977628  4.248654  1.463978
H    -3.774835  2.903944  0.312561
H    -3.088461  4.506082  -0.062547
Ca    1.533106  1.191187  2.338272
29
Lattice="100 0 0 0 100 0 0 0 100" Properties=species:S:1:pos:R:3
C    0.778815  1.196512  0.831989
C    0.305117  0.746202  2.167589
O    1.113274  0.652694  3.150354
H    1.328130  2.144201  0.903141
H    -0.015715  1.265921  0.084350
H    1.510029  0.447089  0.486008
N    -0.991414  0.417194  2.370377
C    -2.122607  1.264699  1.971875
C    -1.850071  2.678853  2.531985
O    -1.090744  2.802434  3.563806
H    -1.155492  -0.081306  3.247092
H    -2.195950  1.299157  0.877492
C    -3.434460  0.614243  2.532359
C    -3.496200  0.594165  4.065526
C    -4.706347  1.229686  1.945328
H    -3.368334  -0.424856  2.168840
H    -4.376368  0.023631  4.385564
H    -3.594727  1.604086  4.488137
H    -2.637246  0.097516  4.547542
H    -5.570099  0.625992  2.249017
H    -4.696936  1.243617  0.848066
H    -4.888545  2.246960  2.317157
N    -2.368970  3.763113  1.988290
C    -3.149920  3.936209  0.759339
H    -2.151910  4.624451  2.493630
H    -3.149956  3.023623  0.160579
H    -2.698808  4.748080  0.177348
H    -4.184224  4.205122  1.003002
Ca    0.566360  2.058915  4.697126
29
Lattice="100 0 0 0 100 0 0 0 100" Properties=species:S:1:pos:R:3
C    0.107734  0.151129  0.921607
C    -0.668371  0.678492  2.080576
O    -0.148784  1.582856  2.823564
H    -0.523019  -0.019031  0.043436
H    0.585997  -0.807142  1.179684
H    0.899909  0.866991  0.679245
N    -1.912962  0.249540  2.391064
C    -2.341184  -1.156918  2.498841
C    -1.556571  -1.750388  3.712793
O    -0.595064  -1.097247  4.254900
H    -2.363681  0.858542  3.075247
H    -3.396603  -1.106280  2.811653
C    -2.330534  -1.970371  1.166253
C    -2.905939  -3.386146  1.331942
C    -3.139548  -1.201548  0.110932
H    -1.290744  -2.079239  0.826450
H    -3.049066  -3.829060  0.338955
H    -3.899156  -3.378104  1.808800
H    -2.237326  -4.072244  1.867755
H    -3.073819  -1.720018  -0.852859
H    -2.793435  -0.171758  -0.038556
H    -4.202578  -1.155294  0.387352
N    -1.936323  -2.908670  4.208202
C    -1.319872  -3.576189  5.359524
H    -2.705732  -3.386078  3.742733
H    -0.235698  -3.649430  5.221135
H    -1.741510  -4.581429  5.438877
H    -1.537295  -3.024852  6.282795
Ca    0.472633  0.716355  4.677445
29
Lattice="100 0 0 0 100 0 0 0 100" Properties=species:S:1:pos:R:3
C    1.112210  0.380079  0.707097
C    0.024106  0.144929  1.701941
O    -1.044085  -0.452691  1.339098
H    1.992182  0.877764  1.126076
H    0.706101  0.993238  -0.110180
H    1.411880  -0.579436  0.264273
N    0.196580  0.573903  2.960853
C    -0.771964  0.615980  4.089126
C    -1.097881  -0.796536  4.608167
O    -1.833283  -1.590761  3.927661
H    1.080672  1.049636  3.136983
H    -0.224767  1.145620  4.883476
C    -2.058559  1.449079  3.814596
C    -2.922784  1.495575  5.083636
C    -1.704906  2.855024  3.314456
H    -2.641070  0.947427  3.015892
H    -3.836189  2.072276  4.892737
H    -2.393489  1.999252  5.906161
H    -3.232265  0.501005  5.434602
H    -2.623694  3.429294  3.141388
H    -1.145107  2.845188  2.370789
H    -1.115271  3.406657  4.061736
N    -0.631206  -1.142974  5.796511
C    -0.884770  -2.416718  6.481504
H    -0.053428  -0.462964  6.291550
H    -1.250402  -2.209043  7.493758
H    0.048182  -2.990904  6.545712
H    -1.633113  -2.983568  5.924053
Ca    -2.604680  -1.742334  1.942351
29
Lattice="100 0 0 0 100 0 0 0 100" Properties=species:S:1:pos:R:3
C    0.929717  -0.243118  0.307834
C    0.473962  -0.165853  1.728887
O    1.330125  -0.241688  2.666187
H    0.115181  -0.203243  -0.421873
H    1.496127  -1.174393  0.170709
H    1.627941  0.583796  0.116343
N    -0.840546  -0.014832  1.969431
C    -1.619714  0.074116  3.237625
C    -1.165957  1.240586  4.137131
O    -0.074923  1.187928  4.795026
H    -1.418503  0.023215  1.130598
H    -2.627127  0.329639  2.880879
C    -1.816465  -1.275094  4.003590
C    -0.579201  -1.927479  4.649588
C    -2.937041  -1.110305  5.042299
H    -2.166196  -1.973138  3.224956
H    -0.844521  -2.926491  5.020726
H    -0.269661  -1.380767  5.563076
H    0.243353  -2.092597  3.935533
H    -3.167583  -2.077193  5.506736
H    -3.867286  -0.745512  4.586511
H    -2.654735  -0.419419  5.850862
N    -1.978820  2.281735  4.241411
C    -1.751041  3.462485  5.083985
H    -2.840381  2.267527  3.695515
H    -0.870934  3.295351  5.708195
H    -2.632076  3.625168  5.715592
H    -1.596139  4.342458  4.446983
Ca    1.689445  -0.026881  4.747666
29
Lattice="100 0 0 0 100 0 0 0 100" Properties=species:S:1:pos:R:3
C    -0.310406  1.960396  -1.201089
C    -0.728806  1.443350  0.136661
O    -0.245513  0.347434  0.565191
H    -0.514436  1.186677  -1.954029
H    0.777245  2.118149  -1.196479
H    -0.808435  2.890188  -1.492453
N    -1.610406  2.162184  0.851448
C    -2.260942  1.900509  2.166905
C    -1.238260  1.893451  3.318807
O    -0.372541  0.964244  3.433934
H    -1.932305  3.012566  0.391636
H    -2.885792  2.794072  2.302363
C    -3.286319  0.714475  2.210557
C    -4.267474  0.829994  1.033904
C    -2.745545  -0.725192  2.318092
H    -3.849664  0.899927  3.141323
H    -3.784412  0.604664  0.072817
H    -4.713343  1.831611  0.969219
H    -5.092906  0.118900  1.161984
H    -3.588263  -1.423944  2.406898
H    -2.164391  -0.887074  3.244863
H    -2.216145  -1.034933  1.399844
N    -1.314413  2.873005  4.208263
C    -0.459342  3.018455  5.393004
H    -2.020279  3.594858  4.061686
H    0.141355  3.931573  5.297894
H    0.196752  2.149426  5.472352
H    -1.091849  3.093549  6.285375
Ca    0.184836  -0.779513  2.311030
29
Lattice="100 0 0 0 100 0 0 0 100" Properties=species:S:1:pos:R:3
C    -0.229310  1.827256  -1.121513
C    -0.696379  1.339894  0.211043
O    -0.209242  0.268967  0.695244
H    -0.384623  1.028575  -1.859921
H    0.853736  2.007802  -1.074137
H    -0.732297  2.737747  -1.461280
N    -1.625355  2.058354  0.862968
C    -2.324817  1.819564  2.157159
C    -1.350468  1.874855  3.347551
O    -0.468468  0.973882  3.535926
H    -1.945720  2.887058  0.364120
H    -2.976175  2.700571  2.239717
C    -3.321489  0.609082  2.195280
C    -4.244690  0.654678  0.968426
C    -2.753151  -0.811182  2.384761
H    -3.935113  0.814092  3.089431
H    -3.709287  0.404890  0.041749
H    -4.709806  1.641621  0.842249
H    -5.059156  -0.071077  1.083896
H    -3.583001  -1.526306  2.464217
H    -2.210125  -0.923053  3.341476
H    -2.177265  -1.143783  1.502976
N    -1.472833  2.878764  4.203226
C    -0.638606  3.044352  5.403713
H    -2.181410  3.587931  4.019796
H    -0.704396  2.149270  6.032810
H    -1.008286  3.909240  5.960205
H    0.406210  3.213753  5.116465
Ca    0.172521  -0.793799  2.492446
29
Lattice="100 0 0 0 100 0 0 0 100" Properties=species:S:1:pos:R:3
C    0.375503  0.330566  -0.129696
C    -0.209752  1.065326  1.028502
O    0.105478  2.287075  1.241554
H    0.072095  0.844622  -1.053321
H    0.061407  -0.716506  -0.184364
H    1.471471  0.382116  -0.082605
N    -1.075082  0.438212  1.835204
C    -1.872547  1.068341  2.910969
C    -0.953018  1.303728  4.133303
O    -0.243407  2.370173  4.171438
H    -1.295776  -0.532609  1.610615
H    -2.151583  2.074880  2.555827
C    -3.187401  0.290022  3.168735
C    -4.044260  1.028079  4.211579
C    -3.979643  0.104263  1.862736
H    -2.935709  -0.718579  3.553132
H    -4.376068  2.002959  3.825346
H    -3.532230  1.197973  5.167885
H    -4.946975  0.444053  4.428541
H    -4.227677  1.074226  1.407141
H    -4.925446  -0.406951  2.080325
H    -3.461820  -0.504171  1.109303
N    -0.892697  0.399403  5.092126
C    -0.063929  0.475917  6.302087
H    -1.509990  -0.409450  5.003440
H    0.439030  1.444503  6.334536
H    0.676832  -0.333476  6.290377
H    -0.707329  0.361614  7.182517
Ca    0.569520  3.727691  2.728769
29
Lattice="100 0 0 0 100 0 0 0 100" Properties=species:S:1:pos:R:3
C    1.257423  0.405726  0.661410
C    0.160678  0.096240  1.632799
O    -0.834594  -0.615242  1.273542
H    1.007043  -0.010939  -0.317579
H    2.209421  -0.027594  1.000947
H    1.402754  1.490730  0.564874
N    0.262261  0.580346  2.881221
C    -0.730951  0.562958  3.988057
C    -0.918209  -0.857029  4.554248
O    -1.547197  -1.748937  3.887796
H    1.090420  1.148684  3.058194
H    -0.262087  1.177218  4.771397
C    -2.092993  1.240954  3.656745
C    -2.979501  1.256128  4.911374
C    -1.882924  2.650265  3.090220
H    -2.606471  0.642114  2.877454
H    -3.946929  1.718424  4.679461
H    -2.522868  1.855602  5.712794
H    -3.184995  0.252276  5.309140
H    -2.854731  3.114503  2.880307
H    -1.312709  2.653446  2.152726
H    -1.365216  3.297497  3.813605
N    -0.445598  -1.111368  5.763061
C    -0.575771  -2.381086  6.488436
H    0.036534  -0.353860  6.248073
H    -1.144004  -3.087422  5.880287
H    -1.096288  -2.201118  7.436806
H    0.422937  -2.784232  6.696175
Ca    -2.267437  -2.040284  1.900430
29
Lattice="100 0 0 0 100 0 0 0 100" Properties=species:S:1:pos:R:3
C    -0.300285  1.201145  -0.737604
C    -0.745810  0.799131  0.627593
O    -0.687035  -0.427701  0.987252
H    -0.447306  2.265137  -0.947864
H    -0.830078  0.601614  -1.489645
H    0.768730  0.961272  -0.834610
N    -1.194654  1.733323  1.475408
C    -1.492712  1.531501  2.911305
C    -2.855670  0.811812  3.037517
O    -2.895513  -0.464896  2.940983
H    -1.211813  2.695591  1.135780
H    -0.746251  0.815260  3.295020
C    -1.327300  2.846133  3.715231
C    -1.516027  2.573669  5.217748
C    0.050438  3.481074  3.457931
H    -2.095984  3.569250  3.377181
H    -1.458722  3.517073  5.774410
H    -0.715342  1.924133  5.600591
H    -2.479261  2.109822  5.468183
H    0.157458  4.380286  4.076984
H    0.208956  3.798005  2.418448
H    0.863528  2.793562  3.733758
N    -3.962086  1.508695  3.211404
C    -5.307597  0.926552  3.333571
H    -3.868149  2.517996  3.327232
H    -5.386734  0.353128  4.265634
H    -5.511314  0.268479  2.481656
H    -6.034105  1.743007  3.345493
Ca    -1.683360  -1.981055  2.032408
29
Lattice="100 0 0 0 100 0 0 0 100" Properties=species:S:1:pos:R:3
C    0.002997  1.000075  -0.391629
C    -0.371554  1.503810  0.961599
O    0.029867  2.655121  1.349654
H    1.093938  1.036980  -0.510737
H    -0.421416  1.683816  -1.141447
H    -0.353033  -0.015079  -0.592887
N    -1.135972  0.742387  1.752527
C    -1.773901  1.132819  3.026647
C    -0.740272  1.098211  4.178884
O    0.150451  2.019264  4.226486
H    -1.410071  -0.171263  1.388012
H    -2.039112  2.199860  2.937106
C    -3.100315  0.342854  3.224109
C    -4.202951  0.950715  2.340951
C    -2.989683  -1.176626  2.983172
H    -3.393604  0.517723  4.273265
H    -5.148232  0.416723  2.498744
H    -3.961965  0.872517  1.270524
H    -4.379929  2.008103  2.579448
H    -3.896951  -1.670386  3.353162
H    -2.134679  -1.671434  3.468431
H    -2.942056  -1.424852  1.911046
N    -0.803975  0.159453  5.102687
C    0.086809  0.024827  6.261553
H    -1.547376  -0.533445  5.005919
H    -0.514735  0.032432  7.178401
H    0.793945  0.856225  6.273642
H    0.628275  -0.926909  6.193894
Ca    0.908497  3.614077  3.019836
29
Lattice="100 0 0 0 100 0 0 0 100" Properties=species:S:1:pos:R:3
C    -0.297921  1.604566  -0.247207
C    -0.840649  1.950013  1.099079
O    -0.809715  3.161573  1.510117
H    -0.902778  2.126795  -1.003302
H    -0.312381  0.531105  -0.460387
H    0.727378  1.985048  -0.342986
N    -1.367814  0.982801  1.858334
C    -2.146278  1.146082  3.103562
C    -1.207627  1.408745  4.304866
O    -0.615037  2.542060  4.388880
H    -1.346045  0.035035  1.478629
H    -2.716670  2.085072  3.001434
C    -3.178038  -0.009934  3.242170
C    -4.371332  0.243305  2.305992
C    -2.595708  -1.420338  3.017673
H    -3.559795  0.058466  4.275032
H    -5.116908  -0.552921  2.423455
H    -4.070249  0.250359  1.248010
H    -4.870377  1.195638  2.530069
H    -1.653217  -1.629445  3.545767
H    -2.425081  -1.634916  1.950746
H    -3.323339  -2.171839  3.348934
N    -1.050464  0.504570  5.251399
C    -0.221369  0.690408  6.452300
H    -1.553635  -0.376437  5.150020
H    -0.619846  1.510796  7.061137
H    0.812436  0.914687  6.165516
H    -0.245746  -0.236674  7.030550
Ca    -0.296795  4.304383  3.217210
29
Lattice="100 0 0 0 100 0 0 0 100" Properties=species:S:1:pos:R:3
C    -0.209214  0.738162  -0.497458
C    -0.463848  1.348744  0.839603
O    0.071099  2.470853  1.142949
H    0.872619  0.638665  -0.657742
H    -0.582374  1.428838  -1.267650
H    -0.688993  -0.236661  -0.629709
N    -1.260376  0.713482  1.706573
C    -1.780873  1.231653  2.988702
C    -0.688711  1.157564  4.082116
O    0.274890  2.002001  4.045024
H    -1.645779  -0.183815  1.407938
H    -1.948945  2.313229  2.851551
C    -3.160700  0.586884  3.308892
C    -4.258204  1.260666  2.468307
C    -3.211081  -0.945296  3.141208
H    -3.362569  0.836172  4.364395
H    -4.100212  1.111412  1.389981
H    -4.315837  2.339910  2.663724
H    -5.237205  0.830762  2.714001
H    -2.375676  -1.498928  3.596252
H    -3.261622  -1.246572  2.082906
H    -4.133152  -1.330209  3.594583
N    -0.765948  0.268485  5.052715
C    0.198952  0.136123  6.153487
H    -1.552356  -0.380925  5.031476
H    -0.304925  -0.343592  6.997362
H    0.555760  1.126511  6.450336
H    1.048982  -0.483654  5.839162
Ca    1.109299  3.448538  2.707318
29
Lattice="100 0 0 0 100 0 0 0 100" Properties=species:S:1:pos:R:3
C    0.718675  2.256006  1.169752
C    0.005457  0.965464  1.393010
O    0.546959  0.045669  2.098162
H    0.883095  2.732718  2.147057
H    0.173031  2.949010  0.521943
H    1.710642  2.057781  0.742297
N    -1.209193  0.785627  0.858579
C    -2.123564  -0.346120  1.129150
C    -1.637713  -1.604260  0.369975
O    -0.734949  -2.333409  0.916478
H    -1.591639  1.555618  0.308162
H    -1.995750  -0.605799  2.192500
C    -3.603434  0.108412  0.973561
C    -4.027352  0.626676  -0.414905
C    -4.558464  -0.976787  1.492838
H    -3.670356  0.962391  1.670014
H    -4.309433  -0.177064  -1.113637
H    -3.290057  1.272599  -0.915233
H    -4.937155  1.230930  -0.305954
H    -4.321457  -1.274159  2.523492
H    -4.552206  -1.878869  0.863868
H    -5.586797  -0.594687  1.495628
N    -2.138677  -1.904773  -0.811770
C    -1.771674  -3.065569  -1.632251
H    -2.856031  -1.276179  -1.178090
H    -2.687883  -3.538880  -2.002394
H    -1.207125  -3.776350  -1.024974
H    -1.166062  -2.738618  -2.487694
Ca    0.852116  -2.042380  2.318435
29
Lattice="100 0 0 0 100 0 0 0 100" Properties=species:S:1:pos:R:3
C    -3.203375  1.867259  1.340928
C    -2.320179  1.056364  2.230700
O    -1.484976  1.644142  2.995664
H    -3.903166  1.268201  0.750103
H    -2.566206  2.451155  0.661181
H    -3.764398  2.590232  1.948368
N    -2.428386  -0.280664  2.197737
C    -1.582551  -1.320886  2.839963
C    -1.775673  -1.335950  4.364211
O    -1.305170  -0.388469  5.086652
H    -3.116013  -0.638526  1.536126
H    -1.977372  -2.263161  2.438341
C    -0.075624  -1.278454  2.450280
C    0.657424  -2.456271  3.110490
C    0.091332  -1.285107  0.926367
H    0.364821  -0.336581  2.832704
H    0.268617  -3.419624  2.748667
H    0.591590  -2.448580  4.207763
H    1.722745  -2.426827  2.850201
H    -0.372858  -0.416820  0.442019
H    -0.333168  -2.198059  0.482935
H    1.158176  -1.268246  0.670027
N    -2.393535  -2.347914  4.951815
C    -2.987621  -3.554792  4.350952
H    -2.422899  -2.282271  5.973190
H    -2.207186  -4.234613  3.987279
H    -3.680612  -3.293972  3.543805
H    -3.556845  -4.066576  5.132324
Ca    -0.506892  1.576011  4.869207
29
Lattice="100 0 0 0 100 0 0 0 100" Properties=species:S:1:pos:R:3
C    2.162201  0.473209  0.946433
C    0.866852  0.427775  1.689536
O    0.058985  -0.530746  1.479347
H    2.780374  1.344184  1.184718
H    1.949547  0.462436  -0.131418
H    2.727225  -0.443167  1.167099
N    0.600827  1.414773  2.564694
C    -0.575861  1.687581  3.436967
C    -0.865390  0.536590  4.414683
O    -1.383089  -0.557923  4.007591
H    1.328401  2.125869  2.625648
H    -0.234424  2.536573  4.040840
C    -1.854554  2.222909  2.713229
C    -2.605845  1.268921  1.765800
C    -2.817243  2.806520  3.760018
H    -1.478009  3.050580  2.089625
H    -3.171612  0.503175  2.333407
H    -1.959057  0.845663  0.980815
H    -3.385479  1.825987  1.228955
H    -2.335186  3.579707  4.372723
H    -3.219666  2.032076  4.430551
H    -3.673258  3.281347  3.264566
N    -0.623150  0.691963  5.708570
C    -0.056394  1.845779  6.427017
H    -0.897827  -0.113135  6.278530
H    0.144488  1.528099  7.454330
H    -0.769443  2.678957  6.456196
H    0.892891  2.162213  5.980861
Ca    -1.698304  -1.532913  2.128668
29
Lattice="100 0 0 0 100 0 0 0 100" Properties=species:S:1:pos:R:3
C    0.844448  -1.575110  1.756399
C    0.032073  -0.634503  2.585537
O    0.270573  -0.531289  3.830188
H    0.746474  -2.585293  2.177874
H    1.904570  -1.298809  1.840245
H    0.558515  -1.595434  0.700270
N    -0.933731  0.076146  1.977805
C    -1.945514  1.034550  2.504003
C    -1.296143  2.299167  3.084489
O    -0.581611  2.250020  4.142201
H    -1.029285  -0.115704  0.981801
H    -2.477578  1.337259  1.594401
C    -3.069639  0.435382  3.417759
C    -3.709222  -0.775511  2.721762
C    -2.723133  0.096111  4.880567
H    -3.823863  1.240824  3.457175
H    -3.026329  -1.635727  2.685307
H    -4.021228  -0.538529  1.695707
H    -4.607544  -1.091167  3.266484
H    -2.001403  -0.735610  4.950577
H    -3.625121  -0.261608  5.395021
H    -2.423465  0.991262  5.457224
N    -1.514598  3.472601  2.507353
C    -2.286353  3.788764  1.292996
H    -1.074973  4.259979  2.992070
H    -1.882103  3.262275  0.420374
H    -2.190910  4.863394  1.113126
H    -3.350098  3.558738  1.428440
Ca    0.104190  0.751820  5.512846
29
Lattice="100 0 0 0 100 0 0 0 100" Properties=species:S:1:pos:R:3
C    -0.076888  -1.190021  -0.723293
C    -0.464226  -0.266251  0.390103
O    0.304033  -0.114059  1.395540
H    0.001510  -0.644918  -1.674748
H    -0.830685  -1.979471  -0.854069
H    0.886753  -1.653163  -0.496093
N    -1.631777  0.390603  0.288751
C    -2.338043  1.240635  1.282851
C    -1.601807  2.572220  1.497032
O    -0.487208  2.601222  2.128461
H    -2.172523  0.177005  -0.549024
H    -3.302088  1.457403  0.804759
C    -2.668708  0.545104  2.636238
C    -3.479287  1.506245  3.520165
C    -3.410050  -0.776098  2.402348
H    -1.719904  0.310332  3.157878
H    -3.707160  1.028451  4.481006
H    -4.443114  1.757815  3.053469
H    -2.948828  2.443206  3.741994
H    -4.363008  -0.610653  1.878050
H    -3.649209  -1.243451  3.365917
H    -2.819745  -1.500637  1.827366
N    -2.127606  3.708041  1.068013
C    -3.395936  3.940026  0.355487
H    -1.577530  4.538079  1.306577
H    -3.478832  3.292528  -0.524009
H    -3.395706  4.978289  0.011287
H    -4.252270  3.795158  1.025554
Ca    1.020842  1.269360  2.829389
29
Lattice="100 0 0 0 100 0 0 0 100" Properties=species:S:1:pos:R:3
C    0.042764  -1.561633  -0.459253
C    -0.390773  -0.504140  0.503470
O    0.405469  -0.125884  1.418981
H    -0.723282  -1.837742  -1.190220
H    0.342143  -2.453170  0.108705
H    0.938577  -1.208418  -0.989107
N    -1.623530  0.017174  0.362061
C    -2.357833  1.061493  1.130422
C    -1.606062  2.402396  1.156166
O    -0.592911  2.561229  1.920727
H    -2.161899  -0.383656  -0.404898
H    -3.260853  1.210900  0.528693
C    -2.910247  0.627691  2.527421
C    -1.903231  0.287019  3.641743
C    -3.914514  1.683034  3.018329
H    -3.462024  -0.302627  2.313210
H    -2.437469  -0.155526  4.493312
H    -1.450396  1.205554  4.066549
H    -1.162190  -0.469796  3.339002
H    -3.425785  2.640716  3.252831
H    -4.409227  1.338026  3.934788
H    -4.705159  1.871626  2.279895
N    -2.014119  3.430835  0.425871
C    -3.118171  3.580083  -0.529739
H    -1.446641  4.272685  0.570602
H    -3.823467  4.331094  -0.152594
H    -3.647166  2.638017  -0.686171
H    -2.711330  3.920212  -1.489906
Ca    0.786327  1.296808  2.954109
29
Lattice="100 0 0 0 100 0 0 0 100" Properties=species:S:1:pos:R:3
C    1.385026  0.616410  1.644116
C    0.870633  -0.484442  2.507609
O    1.620236  -1.006698  3.402858
H    0.665535  0.949581  0.889707
H    2.310104  0.290566  1.149926
H    1.650933  1.467471  2.287726
N    -0.387081  -0.920323  2.346595
C    -1.056546  -1.893762  3.234263
C    -0.465563  -3.301571  2.981757
O    0.462325  -3.698186  3.778567
H    -0.959792  -0.452668  1.643050
H    -0.735732  -1.653708  4.261856
C    -2.598267  -1.740644  3.221710
C    -3.237193  -2.828123  4.099964
C    -2.988210  -0.337560  3.714391
H    -2.964278  -1.857244  2.188666
H    -2.923800  -2.728696  5.149823
H    -3.003029  -3.850196  3.771990
H    -4.329082  -2.725839  4.080349
H    -4.080271  -0.233696  3.696287
H    -2.583009  0.474370  3.095144
H    -2.659895  -0.172622  4.751290
N    -0.826146  -4.094569  1.985899
C    -1.815448  -3.901715  0.914867
H    -0.341192  -4.996492  1.990318
H    -1.544268  -4.570902  0.092481
H    -1.793867  -2.874632  0.540551
H    -2.823534  -4.161147  1.261954
Ca    2.168412  -2.690962  4.587285
29
Lattice="100 0 0 0 100 0 0 0 100" Properties=species:S:1:pos:R:3
C    0.534142  -1.119874  0.165440
C    0.228408  -0.554374  1.515297
O    1.089472  0.151690  2.141597
H    0.571395  -2.218254  0.210199
H    1.503042  -0.748263  -0.178175
H    -0.239627  -0.842935  -0.563471
N    -0.968038  -0.801963  2.071399
C    -1.453275  -0.188233  3.324476
C    -0.703654  -0.817271  4.523472
O    0.317692  -0.179084  4.974599
H    -1.638168  -1.342516  1.522610
H    -1.104643  0.858285  3.316527
C    -2.999477  -0.120790  3.390734
C    -3.436723  0.467200  4.741702
C    -3.537287  0.723319  2.224091
H    -3.410056  -1.139209  3.296438
H    -3.089771  -0.115637  5.606067
H    -4.531751  0.500549  4.794423
H    -3.077098  1.499833  4.862728
H    -3.165757  1.757587  2.273863
H    -4.632310  0.765427  2.276994
H    -3.284374  0.317432  1.235002
N    -1.021576  -1.974517  5.080311
C    -2.094524  -2.930054  4.766559
H    -0.423400  -2.219021  5.874761
H    -3.036191  -2.631906  5.244465
H    -1.793023  -3.904485  5.163104
H    -2.229862  -3.027799  3.685960
Ca    1.920433  0.832864  3.984830
29
Lattice="100 0 0 0 100 0 0 0 100" Properties=species:S:1:pos:R:3
C    0.036738  0.729499  2.161229
C    -1.202092  1.102837  2.896021
O    -1.270698  2.213033  3.524627
H    -0.000146  1.251766  1.189502
H    0.120238  -0.339979  1.948006
H    0.928501  1.096281  2.680452
N    -2.275372  0.285582  2.920486
C    -2.200608  -1.170953  3.160571
C    -1.284810  -1.341537  4.418187
O    -1.207107  -0.332143  5.221488
H    -3.124362  0.735869  3.258952
H    -3.202497  -1.417218  3.553239
C    -2.027433  -2.065022  1.889030
C    -2.855208  -3.352453  2.049694
C    -2.482892  -1.333160  0.618230
H    -0.961597  -2.311951  1.766139
H    -2.583524  -4.082608  1.278304
H    -3.923722  -3.126811  1.925034
H    -2.739872  -3.843404  3.023234
H    -2.432785  -2.030517  -0.226817
H    -1.860391  -0.468766  0.361545
H    -3.524782  -0.994401  0.698189
N    -0.621185  -2.427295  4.771576
C    -0.396539  -3.751355  4.175905
H    -0.184333  -2.312994  5.688143
H    0.598947  -4.081495  4.490349
H    -0.429578  -3.716894  3.088725
H    -1.138260  -4.466632  4.552531
Ca    -1.254042  1.770750  5.630498
29
Lattice="100 0 0 0 100 0 0 0 100" Properties=species:S:1:pos:R:3
C    0.836678  1.563477  0.612349
C    -0.064591  0.760011  1.486746
O    -0.169894  1.036225  2.731987
H    0.865511  1.208826  -0.422652
H    1.852214  1.555611  1.030495
H    0.494627  2.608337  0.625717
N    -0.770376  -0.249254  0.959484
C    -1.807530  -1.006773  1.683662
C    -1.145427  -1.924466  2.736781
O    -1.091784  -1.492593  3.946798
H    -0.701599  -0.405640  -0.047558
H    -2.347438  -0.266887  2.294052
C    -2.882058  -1.683249  0.748695
C    -4.272567  -1.152560  1.134249
C    -2.621762  -1.505994  -0.753713
H    -2.872870  -2.760873  0.966932
H    -4.495490  -1.328196  2.196039
H    -5.050634  -1.663040  0.552810
H    -4.360634  -0.075317  0.928841
H    -2.691391  -0.454293  -1.069817
H    -3.394898  -2.047121  -1.313958
H    -1.662809  -1.924389  -1.098649
N    -0.623458  -3.108744  2.462175
C    -0.473283  -3.818058  1.185089
H    -0.262909  -3.597215  3.287374
H    0.502556  -4.316536  1.189617
H    -0.504198  -3.123805  0.343620
H    -1.257512  -4.578067  1.073708
Ca    -0.569473  0.429583  4.732127
29
Lattice="100 0 0 0 100 0 0 0 100" Properties=species:S:1:pos:R:3
C    0.644054  1.643099  0.645341
C    -0.013985  0.712370  1.607015
O    0.114182  0.894094  2.866517
H    1.720507  1.689252  0.858263
H    0.243487  2.653429  0.812461
H    0.490596  1.365829  -0.402234
N    -0.744586  -0.306536  1.135612
C    -1.600060  -1.204608  1.932687
C    -0.726987  -2.237224  2.692293
O    -0.274077  -1.860201  3.836992
H    -0.828215  -0.395691  0.121398
H    -2.000248  -0.593974  2.756915
C    -2.842522  -1.697453  1.115770
C    -4.042241  -0.793007  1.447973
C    -2.638108  -1.766211  -0.407296
H    -3.078220  -2.705548  1.490499
H    -4.293220  -0.825336  2.517005
H    -4.930787  -1.122461  0.894898
H    -3.849556  0.252153  1.162852
H    -2.648751  -0.764725  -0.864863
H    -3.480205  -2.304662  -0.860181
H    -1.728768  -2.291259  -0.728809
N    -0.417695  -3.455911  2.279889
C    -0.702095  -4.174657  1.027402
H    0.144568  -3.968485  2.964941
H    -0.340612  -3.608790  0.163268
H    -1.770857  -4.390741  0.924662
H    -0.159043  -5.122900  1.068993
Ca    0.324443  -0.030846  4.766738
29
Lattice="100 0 0 0 100 0 0 0 100" Properties=species:S:1:pos:R:3
C    1.351301  0.709726  2.206488
C    0.960169  -0.645446  2.689905
O    1.829674  -1.409754  3.234503
H    0.530636  1.253614  1.728384
H    2.189499  0.618984  1.502676
H    1.717347  1.292053  3.064345
N    -0.309726  -1.051331  2.557329
C    -0.871868  -2.282601  3.140763
C    -0.377872  -3.520475  2.351992
O    0.690369  -4.093883  2.782783
H    -0.977255  -0.395291  2.148097
H    -0.374771  -2.406932  4.114869
C    -2.413597  -2.178303  3.443655
C    -2.616065  -2.150609  4.968229
C    -3.126041  -0.986916  2.784647
H    -2.874645  -3.104195  3.068821
H    -2.155923  -1.257843  5.417428
H    -2.196270  -3.044244  5.450348
H    -3.685969  -2.124298  5.210641
H    -3.009997  -0.928334  1.691897
H    -2.821727  -0.026397  3.227790
H    -4.205155  -1.073451  2.964203
N    -0.968239  -4.022085  1.280015
C    -2.139742  -3.568107  0.519408
H    -0.514336  -4.871674  0.931507
H    -1.984107  -3.847927  -0.527841
H    -2.245056  -2.483095  0.574291
H    -3.052754  -4.056584  0.883093
Ca    2.533123  -3.381602  3.601735
29
Lattice="100 0 0 0 100 0 0 0 100" Properties=species:S:1:pos:R:3
C    0.261869  0.101648  0.225569
C    0.010062  0.346654  1.675531
O    0.799352  1.099006  2.343238
H    1.283052  -0.277945  0.087711
H    0.208077  1.066084  -0.300320
H    -0.451012  -0.593284  -0.229192
N    -1.053409  -0.222586  2.257922
C    -1.588422  0.061299  3.604618
C    -0.751555  -0.693954  4.672238
O    0.383351  -0.158448  4.964835
H    -1.646829  -0.808339  1.667739
H    -1.336848  1.112105  3.820940
C    -3.145411  -0.019499  3.601514
C    -3.713491  1.349348  3.186888
C    -3.732525  -1.132039  2.714276
H    -3.443228  -0.189799  4.647948
H    -4.810076  1.314445  3.175344
H    -3.387303  1.634439  2.175430
H    -3.418803  2.143163  3.886578
H    -4.787766  -1.288477  2.971553
H    -3.236442  -2.106781  2.810314
H    -3.731895  -0.844604  1.651201
N    -1.082315  -1.798680  5.321281
C    -2.240565  -2.705462  5.256691
H    -0.353378  -2.079834  5.983492
H    -2.189883  -3.334983  4.360524
H    -3.183352  -2.155093  5.284344
H    -2.190772  -3.351422  6.137885
Ca    1.799517  1.247036  4.207908
29
Lattice="100 0 0 0 100 0 0 0 100" Properties=species:S:1:pos:R:3
C    0.364237  1.830427  0.776742
C    -0.347684  0.898689  1.699251
O    -0.444261  1.179497  2.942945
H    -0.174673  2.789222  0.773646
H    0.434583  1.457378  -0.249798
H    1.371493  2.033692  1.163603
N    -0.888952  -0.222010  1.203928
C    -1.794575  -1.152054  1.905117
C    -0.984437  -2.082578  2.847827
O    -0.633086  -1.567620  3.975531
H    -0.784779  -0.383151  0.200728
H    -2.359290  -0.541184  2.627300
C    -2.854476  -1.759740  0.925879
C    -4.147267  -0.930582  1.016758
C    -2.400275  -1.866289  -0.541214
H    -3.084420  -2.768245  1.301078
H    -4.571137  -0.946642  2.030040
H    -4.908046  -1.337728  0.338800
H    -3.975763  0.115867  0.722972
H    -1.397683  -2.294532  -0.690843
H    -2.435291  -0.889945  -1.048631
H    -3.095416  -2.512455  -1.091735
N    -0.649730  -3.342004  2.624195
C    -0.854019  -4.249510  1.486712
H    -0.166156  -3.759671  3.425432
H    0.020039  -4.907105  1.428879
H    -0.939433  -3.700362  0.549955
H    -1.748471  -4.864946  1.649132
Ca    -0.330032  0.337581  4.886773
29
Lattice="100 0 0 0 100 0 0 0 100" Properties=species:S:1:pos:R:3
C    1.248607  0.308798  1.142356
C    0.847778  -0.729605  2.133190
O    1.719981  -1.253150  2.909319
H    0.420009  0.653399  0.515953
H    2.049898  -0.087974  0.504365
H    1.670030  1.166480  1.686005
N    -0.435190  -1.111369  2.215115
C    -0.958763  -2.014833  3.253378
C    -0.444891  -3.461363  3.015457
O    0.540027  -3.836903  3.756299
H    -1.113082  -0.651977  1.605295
H    -0.431994  -1.745669  4.181618
C    -2.460800  -1.750386  3.593950
C    -3.459888  -1.576834  2.441444
C    -2.942218  -2.791740  4.615351
H    -2.409766  -0.776333  4.110880
H    -4.359816  -1.092044  2.842089
H    -3.785699  -2.525914  2.003697
H    -3.114579  -0.918466  1.628909
H    -2.273956  -2.865462  5.485026
H    -3.039612  -3.792427  4.169048
H    -3.932534  -2.511093  4.994138
N    -0.896770  -4.311094  2.109547
C    -1.915002  -4.172310  1.063231
H    -0.430808  -5.222648  2.151788
H    -2.868919  -4.598222  1.398423
H    -1.569524  -4.730950  0.186305
H    -2.047080  -3.126166  0.783691
Ca    2.392563  -2.846745  4.159133
29
Lattice="100 0 0 0 100 0 0 0 100" Properties=species:S:1:pos:R:3
C    0.129038  -0.322703  0.053457
C    -0.012646  -0.090705  1.518132
O    0.989630  0.295260  2.215854
H    -0.789469  -0.686421  -0.417631
H    0.940858  -1.041081  -0.123724
H    0.429469  0.620855  -0.424258
N    -1.197809  -0.281455  2.115931
C    -1.429395  0.066788  3.528164
C    -0.616147  -0.868893  4.453413
O    0.376225  -0.325640  5.071493
H    -1.996326  -0.538731  1.534815
H    -0.926772  1.035088  3.677694
C    -2.916132  0.377613  3.881666
C    -3.337546  1.647735  3.119853
C    -3.945274  -0.744840  3.701497
H    -2.879042  0.629633  4.955433
H    -4.312807  1.989037  3.487741
H    -3.449874  1.471775  2.039761
H    -2.627624  2.474563  3.261257
H    -4.944996  -0.334964  3.893873
H    -3.807632  -1.570000  4.407384
H    -3.978248  -1.149601  2.677712
N    -0.825782  -2.163786  4.628160
C    -1.718258  -3.117684  3.958782
H    -0.191916  -2.576777  5.319861
H    -1.111784  -3.967997  3.622908
H    -2.205442  -2.662769  3.097043
H    -2.476194  -3.482212  4.662559
Ca    1.999896  0.652911  4.071173
29
Lattice="100 0 0 0 100 0 0 0 100" Properties=species:S:1:pos:R:3
C    -0.790639  0.428595  -0.072360
C    -0.833002  0.665118  1.396337
O    -0.216595  1.739707  1.866946
H    0.233569  0.161588  -0.372019
H    -1.057652  1.351307  -0.603767
H    -1.462112  -0.374788  -0.387321
N    -1.432150  -0.104902  2.249483
C    -2.213112  -1.335028  2.078489
C    -2.953920  -1.382505  3.454397
O    -2.540895  -0.623467  4.352125
H    -1.512418  0.116574  3.291057
H    -2.935876  -1.207481  1.259271
C    -1.303753  -2.572622  1.795077
C    -0.367200  -2.892939  2.963661
C    -2.126165  -3.794125  1.368189
H    -0.688515  -2.279612  0.927451
H    0.262527  -2.038555  3.247403
H    0.302948  -3.716308  2.689199
H    -0.925613  -3.207930  3.855745
H    -2.658226  -4.250657  2.213715
H    -1.455155  -4.566692  0.973188
H    -2.850637  -3.558794  0.575518
N    -3.973052  -2.230842  3.580629
C    -4.736895  -2.410820  4.815261
H    -4.231082  -2.796213  2.778016
H    -5.802033  -2.239334  4.621849
H    -4.378628  -1.691532  5.555558
H    -4.599617  -3.428473  5.200676
Ca    0.662986  3.353395  2.589854
29
Lattice="100 0 0 0 100 0 0 0 100" Properties=species:S:1:pos:R:3
C    -1.972014  0.213087  -0.144821
C    -1.006548  0.291718  0.986009
O    -0.461661  1.408151  1.296834
H    -1.511448  0.734962  -0.997092
H    -2.896215  0.762953  0.085309
H    -2.211019  -0.811922  -0.440906
N    -0.669547  -0.807053  1.699200
C    -1.655538  -1.731106  2.265990
C    -2.390908  -0.963200  3.410936
O    -2.079447  0.251419  3.688904
H    0.153882  -0.678685  2.294623
H    -2.402249  -1.968918  1.492109
C    -0.976926  -3.051408  2.734505
C    -0.392969  -3.800658  1.530062
C    0.061912  -2.813920  3.841390
H    -1.783608  -3.677013  3.154199
H    0.418223  -3.234116  1.051180
H    -1.156432  -4.016774  0.770367
H    0.027284  -4.759979  1.856757
H    0.418754  -3.777994  4.225227
H    -0.343717  -2.259816  4.701128
H    0.960108  -2.294090  3.471853
N    -3.337097  -1.601133  4.073020
C    -4.136459  -1.069020  5.184595
H    -3.533152  -2.562826  3.789858
H    -4.129779  -1.795760  6.004755
H    -5.170016  -0.908776  4.852362
H    -3.703351  -0.125950  5.524126
Ca    -1.038064  2.095826  3.259520
29
Lattice="100 0 0 0 100 0 0 0 100" Properties=species:S:1:pos:R:3
C    -1.891145  0.302460  -0.245404
C    -0.888313  0.368367  0.853366
O    -0.272751  1.462621  1.105367
H    -1.434883  0.777111  -1.126865
H    -2.782022  0.900833  -0.004324
H    -2.186484  -0.718696  -0.501432
N    -0.590163  -0.721914  1.596845
C    -1.609897  -1.563256  2.229522
C    -2.227332  -0.721418  3.391632
O    -1.854254  0.490112  3.595780
H    0.258632  -0.619622  2.160734
H    -2.413399  -1.748949  1.499333
C    -1.015312  -2.928999  2.678231
C    -0.574404  -3.738559  1.452247
C    0.108769  -2.768243  3.712915
H    -1.842895  -3.481197  3.156730
H    -0.207477  -4.722941  1.768184
H    0.243523  -3.242489  0.910735
H    -1.402175  -3.904986  0.749599
H    0.406881  -3.753844  4.091787
H    -0.192211  -2.169713  4.586066
H    1.020771  -2.330593  3.277243
N    -3.154641  -1.278340  4.146374
C    -3.841229  -0.624308  5.270645
H    -3.394575  -2.251578  3.954284
H    -3.191473  -0.607490  6.155058
H    -4.745370  -1.195455  5.498362
H    -4.117657  0.398002  4.993686
Ca    -0.734515  2.259085  3.057298
29
Lattice="100 0 0 0 100 0 0 0 100" Properties=species:S:1:pos:R:3
C    0.023691  1.884298  -1.018886
C    -0.001994  1.323918  0.351427
O    0.918274  1.474797  1.175151
H    0.924318  2.485955  -1.172530
H    -0.879754  2.484474  -1.207479
H    0.003269  1.065159  -1.757633
N    -1.086912  0.477258  0.782290
C    -2.227992  1.105509  1.572775
C    -1.762311  1.492788  2.976729
O    -0.881168  0.785078  3.572913
H    -1.532499  0.041156  -0.035068
H    -2.575573  2.004507  1.037381
C    -3.407189  0.074676  1.608216
C    -3.061093  -1.238975  2.322507
C    -4.688052  0.708994  2.168905
H    -3.600178  -0.147697  0.542349
H    -2.186537  -1.747447  1.883427
H    -3.895791  -1.943976  2.216885
H    -2.896906  -1.096592  3.400067
H    -5.531634  0.027305  2.002804
H    -4.941019  1.652715  1.664966
H    -4.629273  0.883148  3.252271
N    -2.339810  2.525471  3.566067
C    -2.098632  2.958768  4.949781
H    -3.030619  3.051763  3.029690
H    -1.445110  2.236558  5.443618
H    -3.057647  3.016182  5.477812
H    -1.628454  3.949870  4.945169
Ca    0.630596  -0.311661  2.570395
29
Lattice="100 0 0 0 100 0 0 0 100" Properties=species:S:1:pos:R:3
C    -0.154608  2.474519  -0.262722
C    -0.068217  1.160753  0.431920
O    1.070076  0.662739  0.738376
H    0.224209  3.284808  0.376729
H    -1.160037  2.714431  -0.618350
H    0.527245  2.425256  -1.125527
N    -1.181940  0.455340  0.741111
C    -2.335228  1.034625  1.438495
C    -1.839101  1.469741  2.850793
O    -0.665352  1.141881  3.259087
H    -0.991854  -0.513207  1.015147
H    -2.667484  1.933748  0.897385
C    -3.509512  0.001609  1.457525
C    -3.207727  -1.226769  2.327924
C    -4.855422  0.639236  1.829593
H    -3.578807  -0.316815  0.403794
H    -2.308856  -1.782357  2.017129
H    -4.035034  -1.943904  2.253224
H    -3.106134  -0.964201  3.391967
H    -5.666035  -0.059575  1.586155
H    -5.054980  1.561124  1.264395
H    -4.950928  0.838634  2.907623
N    -2.653973  2.176616  3.610385
C    -2.378972  2.634904  4.979221
H    -3.565399  2.415361  3.216108
H    -1.614817  1.998568  5.432032
H    -3.304205  2.568708  5.560877
H    -2.038263  3.678574  4.964654
Ca    1.357357  0.494653  2.873950
29
Lattice="100 0 0 0 100 0 0 0 100" Properties=species:S:1:pos:R:3
C    0.221982  2.284595  1.407226
C    -0.260324  1.138471  2.209487
O    -0.291965  1.131388  3.453235
H    0.460039  3.135807  2.051966
H    -0.520678  2.567789  0.646123
H    1.127318  1.988050  0.850091
N    -0.660224  -0.095546  1.575750
C    -2.136103  -0.247721  1.232543
C    -2.928304  -0.479311  2.519100
O    -2.406230  -1.175799  3.456250
H    -0.172430  -0.199124  0.675483
H    -2.487517  0.671654  0.732106
C    -2.290438  -1.446023  0.238992
C    -3.762901  -1.655443  -0.147070
C    -1.432520  -1.234391  -1.018956
H    -1.936982  -2.349037  0.768389
H    -3.832294  -2.474864  -0.872907
H    -4.188635  -0.763911  -0.632290
H    -4.394641  -1.936020  0.704639
H    -1.605543  -2.062871  -1.717657
H    -0.345997  -1.241980  -0.837691
H    -1.698753  -0.306090  -1.545806
N    -4.151082  0.011713  2.613278
C    -5.078712  -0.221828  3.728939
H    -4.502056  0.557725  1.825352
H    -6.019687  -0.620937  3.332227
H    -5.277483  0.725920  4.244403
H    -4.634532  -0.940372  4.421213
Ca    -0.340311  -1.102842  3.941587
29
Lattice="100 0 0 0 100 0 0 0 100" Properties=species:S:1:pos:R:3
C    0.841512  -0.593506  1.554072
C    0.270944  -0.633862  2.928983
O    1.034630  -0.793495  3.943443
H    1.463311  0.303108  1.414416
H    0.083873  -0.648908  0.767756
H    1.522014  -1.452887  1.459727
N    -1.059367  -0.506055  3.140005
C    -1.865454  0.569731  2.550780
C    -1.275748  1.913149  3.052985
O    -0.431210  1.920900  4.026285
H    -1.350443  -0.745431  4.092557
H    -1.776181  0.529498  1.454637
C    -3.368535  0.389641  2.937189
C    -3.928758  -0.879963  2.283039
C    -3.600577  0.421552  4.456221
H    -3.893322  1.255172  2.504285
H    -3.441098  -1.789663  2.661427
H    -3.816645  -0.861882  1.190516
H    -5.000028  -0.967968  2.503287
H    -3.202316  -0.468698  4.970243
H    -4.679165  0.412824  4.658792
H    -3.195411  1.324773  4.935958
N    -1.630156  3.059360  2.499142
C    -2.519651  3.313704  1.356044
H    -1.220809  3.886950  2.941909
H    -2.068541  4.101647  0.742818
H    -3.501085  3.655019  1.709186
H    -2.638766  2.417098  0.742535
Ca    1.063979  0.941191  5.234764
29
Lattice="100 0 0 0 100 0 0 0 100" Properties=species:S:1:pos:R:3
C    0.866413  0.467710  1.945105
C    0.154092  1.718959  2.321357
O    0.794129  2.820623  2.443809
H    1.697193  0.347607  2.658034
H    1.330633  0.559370  0.953011
H    0.234511  -0.423245  1.988342
N    -1.178843  1.722395  2.557524
C    -2.169904  1.151947  1.632347
C    -2.000104  1.907083  0.282344
O    -1.363014  3.023635  0.240556
H    -1.509642  2.574851  3.019961
H    -1.950414  0.084445  1.469825
C    -3.589440  1.277164  2.276943
C    -4.719001  0.788921  1.359399
C    -3.604940  0.517084  3.612988
H    -3.754292  2.354214  2.472716
H    -5.666909  0.827847  1.910690
H    -4.579657  -0.262322  1.061244
H    -4.857817  1.410976  0.466041
H    -4.566380  0.680209  4.115571
H    -2.816272  0.839739  4.304837
H    -3.494246  -0.565397  3.453042
N    -2.513973  1.368821  -0.807285
C    -2.511565  1.954441  -2.154307
H    -2.996330  0.475014  -0.698122
H    -1.823250  1.394843  -2.800573
H    -2.205500  3.001065  -2.095734
H    -3.524081  1.889966  -2.568656
Ca    0.176602  4.323038  1.014993
29
Lattice="100 0 0 0 100 0 0 0 100" Properties=species:S:1:pos:R:3
C    0.819165  -1.170340  1.466819
C    0.625235  -0.227369  2.591621
O    1.536523  0.472309  3.067854
H    0.629517  -2.201168  1.811424
H    1.839456  -1.102634  1.077921
H    0.086430  -0.979026  0.668221
N    -0.647967  -0.131708  3.264539
C    -1.617828  0.930775  2.768041
C    -1.238533  2.305627  3.312319
O    -0.542008  2.393977  4.382302
H    -1.159218  -1.017928  3.150702
H    -1.588470  0.945696  1.666954
C    -3.065021  0.536839  3.214175
C    -3.501872  -0.779278  2.553646
C    -3.244128  0.513964  4.738621
H    -3.707686  1.334807  2.807375
H    -2.997243  -1.665170  2.974553
H    -3.353820  -0.773192  1.464963
H    -4.571676  -0.943139  2.735852
H    -2.638814  -0.273420  5.216250
H    -4.289148  0.282559  4.981581
H    -3.014117  1.478437  5.211041
N    -1.666000  3.411714  2.724922
C    -2.479964  3.590672  1.515440
H    -1.405594  4.267175  3.225544
H    -2.449919  2.699209  0.883431
H    -2.072902  4.435345  0.948906
H    -3.519517  3.812710  1.789565
Ca    0.761118  0.923555  5.167418
29
Lattice="100 0 0 0 100 0 0 0 100" Properties=species:S:1:pos:R:3
C    0.866268  0.187946  2.021367
C    0.285633  1.509708  2.385063
O    1.038483  2.538064  2.507160
H    1.295191  0.211826  1.009097
H    0.155910  -0.638343  2.109308
H    1.710441  0.008919  2.704606
N    -1.041723  1.656860  2.601900
C    -2.071960  1.169792  1.672604
C    -1.804250  1.876068  0.311128
O    -1.031167  2.901791  0.250931
H    -1.288567  2.546888  3.045672
H    -1.955221  0.083133  1.532316
C    -3.482906  1.443722  2.289878
C    -4.638978  1.032440  1.367144
C    -3.588449  0.725546  3.645069
H    -3.552097  2.536209  2.453907
H    -5.587019  1.161731  1.904121
H    -4.584997  -0.032986  1.092069
H    -4.716372  1.645427  0.460048
H    -4.540939  0.985374  4.123279
H    -2.787333  0.997602  4.344227
H    -3.569692  -0.366537  3.515819
N    -2.367583  1.386758  -0.777278
C    -2.259807  1.955242  -2.128250
H    -2.988133  0.584472  -0.660034
H    -1.259676  2.373011  -2.274908
H    -3.012074  2.742184  -2.270687
H    -2.431491  1.154704  -2.853615
Ca    0.624508  4.055449  1.026058
29
Lattice="100 0 0 0 100 0 0 0 100" Properties=species:S:1:pos:R:3
C    0.267021  -0.514451  -0.159362
C    0.079989  -0.285861  1.299257
O    0.895027  -0.858424  2.143918
H    1.290885  -0.251250  -0.456879
H    -0.445625  0.053698  -0.765041
H    0.137142  -1.586884  -0.367747
N    -0.891051  0.477223  1.731781
C    -1.380256  0.711070  3.097525
C    -2.885759  1.047766  2.803748
O    -3.108298  1.607261  1.724147
H    -1.558474  0.943067  1.075182
H    -1.261928  -0.209250  3.689065
C    -0.664323  1.912623  3.786723
C    -1.356764  2.365311  5.077612
C    0.823427  1.635239  4.081261
H    -0.697196  2.745609  3.066209
H    -0.828163  3.226219  5.504976
H    -1.374017  1.573059  5.839392
H    -2.386879  2.686335  4.889188
H    1.292965  2.493057  4.579489
H    1.395355  1.465908  3.146965
H    0.898908  0.793777  4.813426
N    -3.849244  0.726372  3.678952
C    -3.788653  0.011990  4.948238
H    -4.774088  1.022819  3.366735
H    -4.581917  -0.744039  4.973319
H    -3.926817  0.693760  5.797665
H    -2.830509  -0.503749  5.063296
Ca    2.274307  -0.791493  3.601146
29
Lattice="100 0 0 0 100 0 0 0 100" Properties=species:S:1:pos:R:3
C    1.005616  0.531577  0.424873
C    0.572121  1.196394  1.674781
O    1.229553  2.081743  2.249531
H    1.158768  -0.545342  0.608510
H    1.938199  0.970526  0.058178
H    0.218347  0.599187  -0.341555
N    -0.628104  0.775838  2.356317
C    -1.923243  1.536238  2.091978
C    -1.830604  2.947691  2.663294
O    -1.211913  3.122368  3.771704
H    -0.838485  -0.201218  2.115242
H    -2.094214  1.570124  1.005950
C    -3.091508  0.717087  2.743616
C    -2.942971  0.508128  4.257401
C    -4.460928  1.313641  2.390043
H    -3.030381  -0.270481  2.250501
H    -3.742022  -0.156079  4.611921
H    -3.036874  1.447093  4.821215
H    -2.001605  0.001690  4.530679
H    -5.250090  0.632939  2.732704
H    -4.595096  1.437599  1.307563
H    -4.634018  2.278306  2.887879
N    -2.411332  3.983504  2.079204
C    -3.150921  4.092775  0.814767
H    -2.329447  4.848414  2.623881
H    -2.819104  5.003619  0.303844
H    -4.227429  4.163927  1.013490
H    -2.956822  3.234246  0.167692
Ca    0.444509  1.961465  4.399794
29
Lattice="100 0 0 0 100 0 0 0 100" Properties=species:S:1:pos:R:3
C    -0.632936  -0.449075  -1.247807
C    -0.197996  0.302194  -0.048666
O    0.810367  1.031862  -0.021743
H    -1.683626  -0.221669  -1.485140
H    -0.598286  -1.532203  -1.041192
H    0.012219  -0.223056  -2.101845
N    -0.891306  0.158825  1.205935
C    -1.969563  1.183204  1.542011
C    -1.309581  2.519462  1.863753
O    -0.207462  2.509220  2.520218
H    -1.379136  -0.746507  1.234520
H    -2.650076  1.277529  0.681468
C    -2.773934  0.642688  2.770843
C    -3.807086  1.665179  3.268163
C    -3.454359  -0.693416  2.436431
H    -2.036235  0.480906  3.577637
H    -4.335441  1.247183  4.133788
H    -4.566793  1.884413  2.504633
H    -3.350517  2.605599  3.602597
H    -4.030009  -1.034123  3.306669
H    -2.759594  -1.518842  2.214556
H    -4.159801  -0.593391  1.598654
N    -1.847727  3.677780  1.520696
C    -3.087852  3.984157  0.796224
H    -1.322833  4.486827  1.868996
H    -3.854286  4.331452  1.500514
H    -3.459874  3.107680  0.260886
H    -2.875885  4.780504  0.073955
Ca    1.331609  1.090616  2.203245
29
Lattice="100 0 0 0 100 0 0 0 100" Properties=species:S:1:pos:R:3
C    -0.141177  -1.239962  2.307473
C    -0.614735  -0.845200  3.661840
O    -0.055532  -1.436063  4.708073
H    0.953967  -1.170177  2.264555
H    -0.571235  -0.622107  1.514741
H    -0.410623  -2.288860  2.115812
N    -1.533758  0.038860  3.892757
C    -2.352178  0.862617  2.991604
C    -2.830506  1.960818  3.992640
O    -2.798424  1.656234  5.202323
H    -1.839470  0.331355  4.869416
H    -1.726182  1.278475  2.191326
C    -3.515856  0.011437  2.376410
C    -4.475990  -0.537032  3.436678
C    -4.268248  0.759080  1.273311
H    -3.004415  -0.843282  1.900552
H    -5.036941  0.265936  3.933010
H    -3.965756  -1.118253  4.216867
H    -5.206318  -1.201562  2.959656
H    -4.949348  0.062727  0.768734
H    -3.598490  1.170879  0.506809
H    -4.885484  1.571323  1.676584
N    -3.263651  3.149060  3.563716
C    -3.196957  3.763616  2.240327
H    -3.592482  3.745248  4.322652
H    -2.724873  4.749275  2.328565
H    -4.198728  3.889333  1.812196
H    -2.597675  3.157806  1.556404
Ca    0.773439  -2.287787  6.285666
29
Lattice="100 0 0 0 100 0 0 0 100" Properties=species:S:1:pos:R:3
C    0.467980  1.193992  0.724108
C    -0.049663  0.264130  1.769070
O    0.745593  -0.048104  2.778078
H    0.734101  2.157900  1.180645
H    -0.269200  1.372287  -0.064912
H    1.376678  0.775317  0.269056
N    -1.246426  -0.224316  1.678508
C    -1.993299  -1.155012  2.525680
C    -3.141619  -1.560548  1.540531
O    -3.280914  -0.869832  0.518038
H    -1.885783  -0.042200  0.841664
H    -1.364770  -2.026075  2.765655
C    -2.488326  -0.475049  3.840812
C    -3.467757  0.672340  3.575121
C    -3.062162  -1.498098  4.828402
H    -1.576788  -0.049215  4.300791
H    -3.730334  1.168611  4.517194
H    -4.401607  0.305545  3.128057
H    -3.054597  1.435615  2.902927
H    -3.207128  -1.027892  5.808966
H    -2.403145  -2.367204  4.972258
H    -4.050100  -1.858958  4.513313
N    -3.903363  -2.611506  1.843591
C    -5.015549  -3.043618  0.991572
H    -3.720313  -3.126817  2.696731
H    -5.843611  -2.325884  1.040797
H    -5.360229  -4.020771  1.339631
H    -4.680319  -3.122256  -0.048278
Ca    2.181281  -0.238496  4.125269
29
Lattice="100 0 0 0 100 0 0 0 100" Properties=species:S:1:pos:R:3
C    -0.519998  0.312643  -1.046295
C    -0.250603  -0.012868  0.380269
O    0.944200  -0.218140  0.787354
H    0.059021  1.188308  -1.369448
H    -1.581242  0.444791  -1.272031
H    -0.141878  -0.535674  -1.640028
N    -1.261448  -0.110360  1.277226
C    -2.277394  0.943653  1.468164
C    -1.505788  2.267489  1.664996
O    -0.311805  2.228859  2.155219
H    -0.980285  -0.549954  2.159100
H    -2.922101  1.005631  0.579760
C    -3.148461  0.543334  2.706916
C    -4.114074  1.642164  3.166213
C    -3.896437  -0.762760  2.401737
H    -2.432196  0.366188  3.533216
H    -4.658996  1.285439  4.049136
H    -4.869357  1.869988  2.401409
H    -3.606472  2.569244  3.463993
H    -4.419381  -1.105181  3.303464
H    -3.236040  -1.577524  2.076809
H    -4.653178  -0.608812  1.618850
N    -2.020728  3.438383  1.332496
C    -3.305160  3.772512  0.700861
H    -1.421104  4.236430  1.563083
H    -3.971552  4.239694  1.436085
H    -3.786894  2.881771  0.292481
H    -3.111836  4.482435  -0.111713
Ca    1.608189  1.252317  2.237681
29
Lattice="100 0 0 0 100 0 0 0 100" Properties=species:S:1:pos:R:3
C    -1.250226  0.625389  0.254777
C    -0.976092  0.583873  1.715858
O    -0.295541  1.591939  2.242774
H    -0.301807  0.594268  -0.300021
H    -1.746489  1.573367  0.005276
H    -1.872464  -0.207078  -0.080924
N    -1.362588  -0.356776  2.521731
C    -2.161388  -1.578147  2.335552
C    -2.890513  -1.625007  3.715149
O    -2.284368  -1.103275  4.671297
H    -1.243126  -0.278736  3.569520
H    -2.848559  -1.463160  1.488463
C    -1.220755  -2.812161  2.134643
C    -1.995471  -4.135006  2.151530
C    -0.394091  -2.687413  0.850902
H    -0.534990  -2.809431  2.998374
H    -1.290273  -4.963513  2.014078
H    -2.725004  -4.192638  1.332122
H    -2.512585  -4.310023  3.101804
H    0.266256  -3.558025  0.755420
H    0.255947  -1.802068  0.839262
H    -1.032475  -2.668761  -0.044346
N    -4.094154  -2.191093  3.843830
C    -4.978513  -2.778210  2.841696
H    -4.433442  -2.188032  4.805361
H    -5.988847  -2.374483  2.974837
H    -5.017272  -3.870166  2.941150
H    -4.642828  -2.533352  1.830658
Ca    0.692592  3.094787  3.060406
29
Lattice="100 0 0 0 100 0 0 0 100" Properties=species:S:1:pos:R:3
C    0.770659  1.123689  0.724949
C    0.320738  0.727668  2.086268
O    1.150865  0.671715  3.056565
H    1.321874  2.072748  0.747970
H    -0.036582  1.158577  -0.011217
H    1.496397  0.358854  0.401294
N    -0.973073  0.400497  2.327297
C    -2.109124  1.259617  1.950378
C    -1.792850  2.683692  2.462220
O    -1.007892  2.824060  3.476733
H    -1.111053  -0.061691  3.230678
H    -2.225359  1.263593  0.858142
C    -3.411885  0.647629  2.581024
C    -3.400989  0.630805  4.117642
C    -4.691166  1.305346  2.052610
H    -3.395051  -0.394337  2.217328
H    -4.295404  0.106105  4.477425
H    -3.428538  1.644031  4.544710
H    -2.551490  0.083978  4.560594
H    -5.558814  0.730704  2.400392
H    -4.735708  1.313764  0.955823
H    -4.821577  2.329482  2.429759
N    -2.297990  3.766017  1.895556
C    -3.101386  3.925759  0.674412
H    -2.050349  4.636264  2.376209
H    -3.122731  3.001681  0.093692
H    -2.646920  4.719827  0.070504
H    -4.126773  4.214391  0.934089
Ca    0.691172  2.127534  4.599953
29
Lattice="100 0 0 0 100 0 0 0 100" Properties=species:S:1:pos:R:3
C    0.052707  0.230917  0.835130
C    -0.683398  0.701584  2.045165
O    -0.145443  1.593291  2.794094
H    -0.614853  0.030548  -0.008365
H    0.611161  -0.692693  1.055147
H    0.781004  1.002523  0.560779
N    -1.914532  0.250601  2.392292
C    -2.314167  -1.167961  2.506699
C    -1.491558  -1.750895  3.703829
O    -0.508669  -1.093102  4.208372
H    -2.342582  0.842120  3.109554
H    -3.365372  -1.136749  2.839263
C    -2.308228  -1.975251  1.167542
C    -2.836468  -3.410090  1.338778
C    -3.164777  -1.221712  0.135864
H    -1.271773  -2.052168  0.805458
H    -2.970999  -3.857225  0.345596
H    -3.828105  -3.434821  1.819176
H    -2.141039  -4.072784  1.870126
H    -3.085911  -1.715965  -0.840304
H    -2.871104  -0.172841  0.006428
H    -4.226443  -1.232309  0.423660
N    -1.862208  -2.907978  4.217158
C    -1.221190  -3.598699  5.344226
H    -2.660189  -3.373747  3.782214
H    -1.283694  -4.677637  5.169894
H    -1.742489  -3.356610  6.279886
H    -0.172136  -3.299783  5.411365
Ca    0.571454  0.729436  4.624975
29
Lattice="100 0 0 0 100 0 0 0 100" Properties=species:S:1:pos:R:3
C    0.371810  -0.306174  1.100457
C    -0.414895  0.454646  2.108815
O    0.137439  1.394354  2.780098
H    -0.040456  -1.292085  0.868794
H    1.424507  -0.377109  1.393464
H    0.339917  0.283514  0.167368
N    -1.725483  0.194101  2.328644
C    -2.271166  -1.164209  2.553288
C    -1.347365  -1.832152  3.618573
O    -0.619232  -1.097403  4.384132
H    -2.196383  0.930897  2.857373
H    -3.224892  -0.981297  3.077885
C    -2.634526  -1.994032  1.276894
C    -3.778536  -2.986296  1.570483
C    -3.061833  -1.065860  0.129033
H    -1.743000  -2.560773  0.955391
H    -3.972026  -3.596919  0.680147
H    -4.707301  -2.448082  1.809606
H    -3.605266  -3.691668  2.397162
H    -3.358581  -1.673058  -0.735055
H    -2.264319  -0.391629  -0.203076
H    -3.929786  -0.452882  0.411465
N    -1.343761  -3.143937  3.736872
C    -0.597003  -3.918010  4.736848
H    -1.931217  -3.664332  3.082299
H    -1.214443  -4.765576  5.051797
H    -0.374374  -3.285185  5.599372
H    0.335678  -4.296605  4.298317
Ca    0.398493  0.755762  4.825554
29
Lattice="100 0 0 0 100 0 0 0 100" Properties=species:S:1:pos:R:3
C    0.066043  1.194480  0.684971
C    -0.305120  0.222772  1.753960
O    0.561797  0.000819  2.727058
H    0.258245  2.182155  1.127454
H    -0.722578  1.295294  -0.067250
H    0.987787  0.864466  0.185232
N    -1.447891  -0.387360  1.717278
C    -2.064991  -1.372074  2.611155
C    -3.196163  -1.916520  1.676702
O    -3.536276  -1.169475  0.743640
H    -2.157515  -0.236186  0.939450
H    -1.330907  -2.146196  2.874183
C    -2.602137  -0.674836  3.907767
C    -3.686207  0.368147  3.616853
C    -3.064196  -1.681262  4.964699
H    -1.721254  -0.144555  4.317189
H    -3.953208  0.890954  4.543292
H    -4.601072  -0.099146  3.229531
H    -3.368325  1.126334  2.889661
H    -3.273452  -1.153986  5.903822
H    -2.312836  -2.454309  5.178348
H    -3.995795  -2.178968  4.669228
N    -3.770192  -3.105312  1.894089
C    -3.385994  -4.197601  2.781627
H    -4.522104  -3.301830  1.233706
H    -3.300859  -5.121747  2.197533
H    -4.131893  -4.349193  3.571593
H    -2.417495  -3.999727  3.248134
Ca    2.053670  0.013113  4.026603
29
Lattice="100 0 0 0 100 0 0 0 100" Properties=species:S:1:pos:R:3
C    -0.868423  1.397057  1.581632
C    -1.366797  1.206770  2.972688
O    -0.994307  2.039123  3.874337
H    0.216510  1.228592  1.520067
H    -1.019428  2.463731  1.351694
H    -1.386424  0.793589  0.836600
N    -2.275631  0.256706  3.334408
C    -2.109612  -1.217131  3.234086
C    -1.231465  -1.605014  4.450170
O    -0.323979  -0.788141  4.867392
H    -2.722370  0.516648  4.219171
H    -3.114016  -1.640501  3.383471
C    -1.575381  -1.727622  1.861800
C    -1.141725  -3.201007  1.880010
C    -2.654878  -1.496590  0.791220
H    -0.673298  -1.142747  1.623581
H    -0.336498  -3.407623  2.597971
H    -0.752555  -3.460062  0.887356
H    -1.983623  -3.879404  2.071711
H    -2.235419  -1.664115  -0.209045
H    -3.086549  -0.487719  0.814717
H    -3.483713  -2.207626  0.919604
N    -1.411966  -2.738991  5.106340
C    -2.396675  -3.815165  4.922597
H    -0.742518  -2.885401  5.867790
H    -3.207733  -3.501383  4.262319
H    -2.811327  -4.067942  5.905377
H    -1.904859  -4.700205  4.501044
Ca    0.305661  1.204174  5.371893
29
Lattice="100 0 0 0 100 0 0 0 100" Properties=species:S:1:pos:R:3
C    -2.091534  2.002422  1.815139
C    -2.039837  1.476490  3.202069
O    -1.444367  2.146458  4.113691
H    -2.450588  1.279381  1.080575
H    -1.141872  2.456722  1.514059
H    -2.837438  2.818130  1.849172
N    -2.747805  0.368311  3.594221
C    -2.503969  -1.056547  3.238761
C    -1.676576  -1.618434  4.419421
O    -0.791747  -0.863402  4.975564
H    -2.968072  0.445482  4.591230
H    -3.485158  -1.548714  3.204678
C    -1.788658  -1.314184  1.874245
C    -0.314298  -0.879996  1.829131
C    -1.920021  -2.785366  1.449558
H    -2.365926  -0.727994  1.143186
H    -0.142844  0.165589  2.128372
H    0.060152  -0.962439  0.800613
H    0.317889  -1.529597  2.451878
H    -1.318837  -3.456801  2.078370
H    -1.545837  -2.897861  0.424396
H    -2.962842  -3.128048  1.449257
N    -1.847977  -2.845392  4.880053
C    -2.841207  -3.874349  4.536699
H    -1.195962  -3.097409  5.629440
H    -3.259989  -4.265401  5.471324
H    -2.358738  -4.693221  3.989731
H    -3.648171  -3.458156  3.931013
Ca    0.006230  1.092327  5.343151
29
Lattice="100 0 0 0 100 0 0 0 100" Properties=species:S:1:pos:R:3
C    -0.022970  0.707520  1.752087
C    -1.099948  1.150113  2.679188
O    -1.026353  2.287685  3.260234
H    -0.009499  -0.371108  1.572130
H    0.957147  1.064943  2.086209
H    -0.223588  1.196531  0.782716
N    -2.179534  0.373070  2.924735
C    -2.099219  -1.071848  3.247967
C    -0.982133  -1.195087  4.338836
O    -0.765342  -0.147771  5.069914
H    -2.944767  0.872685  3.380894
H    -3.023355  -1.255476  3.824871
C    -2.175789  -2.045074  2.024762
C    -2.965033  -3.306655  2.424172
C    -2.863211  -1.377125  0.822706
H    -1.153963  -2.316174  1.713595
H    -2.849890  -4.088205  1.662699
H    -4.037388  -3.071773  2.490719
H    -2.667705  -3.739498  3.387157
H    -2.977745  -2.121562  0.024619
H    -2.295878  -0.537604  0.404688
H    -3.870154  -1.018683  1.079020
N    -0.266252  -2.270033  4.626432
C    -0.133187  -3.623347  4.060055
H    0.317507  -2.113585  5.453689
H    -0.751107  -4.328746  4.629973
H    0.918414  -3.912105  4.163823
H    -0.405351  -3.649574  3.006813
Ca    -0.679709  1.984484  5.374296
29
Lattice="100 0 0 0 100 0 0 0 100" Properties=species:S:1:pos:R:3
C    0.177592  0.592806  2.148195
C    -1.051666  1.074044  2.843685
O    -1.039144  2.179302  3.487486
H    -0.047512  -0.004665  1.259881
H    0.790293  -0.017989  2.831457
H    0.781161  1.465472  1.871439
N    -2.188101  0.341061  2.851027
C    -2.213791  -1.118591  3.123592
C    -1.318913  -1.314518  4.393029
O    -1.265979  -0.318337  5.220127
H    -3.003703  0.854158  3.189592
H    -3.231835  -1.285979  3.519579
C    -2.100875  -2.042933  1.870792
C    -2.907601  -3.333572  2.111769
C    -2.646969  -1.337814  0.618404
H    -1.040231  -2.277932  1.687634
H    -2.666565  -4.083945  1.348562
H    -3.983818  -3.121671  2.033200
H    -2.740935  -3.796578  3.091930
H    -2.628921  -2.043264  -0.221743
H    -2.063380  -0.458615  0.320027
H    -3.691224  -1.022417  0.755407
N    -0.638689  -2.397113  4.733758
C    -0.345877  -3.693784  4.099700
H    -0.231580  -2.297654  5.668943
H    0.683905  -3.955524  4.367346
H    -0.428983  -3.641387  3.016110
H    -1.019217  -4.463848  4.496669
Ca    -1.164442  1.798288  5.617403
29
Lattice="100 0 0 0 100 0 0 0 100" Properties=species:S:1:pos:R:3
C    0.698422  1.042888  2.976569
C    0.070518  0.177795  4.022772
O    0.835263  -0.452116  4.850832
H    0.758873  0.493168  2.024096
H    1.721952  1.283434  3.282900
H    0.139288  1.969964  2.799966
N    -1.255727  -0.047087  4.187752
C    -2.231663  0.360161  3.173171
C    -2.725000  1.765743  3.498194
O    -2.485626  2.231734  4.701589
H    -1.921473  1.546307  5.149526
H    -1.778705  0.378477  2.168163
C    -3.437226  -0.644740  3.139248
C    -2.947257  -2.056315  2.794641
C    -4.285112  -0.624592  4.416812
H    -4.081505  -0.324774  2.304664
H    -2.240743  -2.077896  1.954415
H    -3.797122  -2.701438  2.535569
H    -2.468977  -2.561269  3.659142
H    -4.744143  0.353502  4.614708
H    -3.703303  -0.894449  5.315238
H    -5.103715  -1.351175  4.340051
N    -3.392708  2.548343  2.689515
C    -3.784014  2.307500  1.292863
H    -3.676665  3.448725  3.093097
H    -3.601421  3.226616  0.725319
H    -4.852182  2.061574  1.243299
H    -3.192364  1.498182  0.857641
Ca    -0.660667  -1.830260  5.513248
29
Lattice="100 0 0 0 100 0 0 0 100" Properties=species:S:1:pos:R:3
C    0.823827  0.974839  3.459029
C    -0.038457  0.281805  4.462255
O    0.518062  -0.152534  5.545742
H    0.338445  1.173791  2.499210
H    1.740010  0.391091  3.301912
H    1.145309  1.932410  3.898017
N    -1.371669  0.058091  4.382338
C    -2.123719  0.228247  3.137081
C    -2.579359  1.677251  3.018632
O    -2.563396  2.416126  4.103863
H    -2.153911  1.855871  4.813716
H    -1.499863  -0.009809  2.259913
C    -3.363541  -0.734322  3.113391
C    -2.906877  -2.196395  3.188118
C    -4.417444  -0.404468  4.177330
H    -3.833570  -0.604186  2.125158
H    -2.623025  -2.499747  4.217097
H    -2.065067  -2.423361  2.520599
H    -3.735122  -2.867327  2.924526
H    -4.016668  -0.466603  5.203730
H    -5.250465  -1.116156  4.118244
H    -4.847536  0.599577  4.061136
N    -3.012627  2.253105  1.926488
C    -3.126343  1.688406  0.573861
H    -3.311619  3.228973  2.038746
H    -2.754721  2.433168  -0.138684
H    -4.178361  1.471554  0.349829
H    -2.529389  0.777792  0.480554
Ca    -1.105905  -1.408187  6.134166
29
Lattice="100 0 0 0 100 0 0 0 100" Properties=species:S:1:pos:R:3
C    0.579464  0.866913  2.845744
C    0.066745  -0.003795  3.948899
O    0.920296  -0.554856  4.750281
H    0.504754  1.921307  3.156166
H    0.018424  0.746126  1.911052
H    1.638466  0.649497  2.673172
N    -1.228204  -0.284636  4.215506
C    -2.312162  0.089308  3.297367
C    -2.570912  1.581568  3.424080
O    -2.429607  2.136450  4.611835
H    -2.022742  1.467855  5.211912
H    -2.049501  -0.141870  2.252136
C    -3.603476  -0.720728  3.671455
C    -4.848021  -0.285510  2.885719
C    -3.356066  -2.221913  3.473752
H    -3.790672  -0.527489  4.743616
H    -5.119751  0.761809  3.070199
H    -5.710176  -0.887397  3.198668
H    -4.726543  -0.439749  1.804114
H    -3.119222  -2.468358  2.428771
H    -4.247563  -2.794706  3.758722
H    -2.530622  -2.624250  4.091724
N    -2.936454  2.393390  2.465349
C    -3.191319  2.111125  1.046375
H    -3.082553  3.366127  2.761919
H    -4.268092  2.179233  0.848357
H    -2.834228  1.115128  0.776481
H    -2.665198  2.863877  0.448203
Ca    -0.448066  -1.965455  5.578423
29
Lattice="100 0 0 0 100 0 0 0 100" Properties=species:S:1:pos:R:3
C    0.653636  0.969916  3.217915
C    0.011303  0.113512  4.262868
O    0.764595  -0.415401  5.172727
H    1.592027  1.371474  3.615923
H    0.014676  1.793278  2.878926
H    0.908148  0.349715  2.343897
N    -1.297819  -0.210402  4.346699
C    -2.244247  0.111698  3.268293
C    -2.661452  1.566924  3.405121
O    -2.726628  2.078682  4.617446
H    -2.320473  1.424557  5.235762
H    -1.790662  -0.038852  2.275367
C    -3.490521  -0.836190  3.398278
C    -4.676339  -0.444714  2.506828
C    -3.072085  -2.284212  3.109934
H    -3.817508  -0.756411  4.451707
H    -5.070521  0.553216  2.738330
H    -5.502661  -1.148495  2.666877
H    -4.421566  -0.492514  1.438786
H    -3.905489  -2.969901  3.306892
H    -2.220786  -2.633436  3.724066
H    -2.768873  -2.420236  2.061673
N    -2.979534  2.380661  2.430826
C    -3.016529  2.134445  0.983013
H    -3.256839  3.322393  2.733655
H    -2.519568  1.194287  0.734710
H    -2.501496  2.962796  0.483060
H    -4.059084  2.100151  0.643969
Ca    -0.656706  -1.864941  5.819454
29
Lattice="100 0 0 0 100 0 0 0 100" Properties=species:S:1:pos:R:3
C    0.602608  0.886522  2.862673
C    0.028720  -0.199930  3.715973
O    0.836605  -1.031086  4.292734
H    1.677178  0.721550  2.738820
H    0.458303  1.863679  3.348614
H    0.123468  0.927559  1.875154
N    -1.283024  -0.418798  3.958435
C    -2.337320  0.307593  3.238517
C    -2.490546  1.698724  3.832734
O    -2.225400  1.860508  5.114522
H    -1.841307  1.015295  5.446740
H    -2.089315  0.406258  2.170289
C    -3.679286  -0.512109  3.332515
C    -4.187890  -0.706696  4.767473
C    -4.787895  0.035060  2.427269
H    -3.376948  -1.494837  2.924920
H    -5.012523  -1.430715  4.775758
H    -4.581428  0.223674  5.202482
H    -3.420374  -1.087158  5.462933
H    -4.459526  0.152433  1.386291
H    -5.183907  0.994147  2.790549
H    -5.632762  -0.665202  2.418155
N    -2.887484  2.776765  3.205380
C    -3.196292  2.981184  1.783250
H    -2.962389  3.610292  3.801294
H    -4.272070  3.154330  1.661042
H    -2.896331  2.114665  1.191031
H    -2.647206  3.866293  1.441409
Ca    -0.654658  -2.430001  4.886046
29
Lattice="100 0 0 0 100 0 0 0 100" Properties=species:S:1:pos:R:3
C    0.725348  1.107362  3.167946
C    0.172837  -0.025038  3.973265
O    1.005217  -0.775998  4.622772
H    1.662308  1.444029  3.626002
H    0.036829  1.953639  3.069379
H    0.972214  0.743106  2.158164
N    -1.123967  -0.385734  4.081510
C    -2.171650  0.216709  3.245360
C    -2.532895  1.589401  3.787621
O    -2.426210  1.796465  5.085299
H    -1.991202  1.004700  5.479841
H    -1.831735  0.325197  2.203924
C    -3.424450  -0.739295  3.231065
C    -4.036439  -0.983622  4.617351
C    -4.499840  -0.312450  2.226466
H    -2.987337  -1.686264  2.862482
H    -4.567488  -0.101092  5.002761
H    -3.298728  -1.275668  5.383943
H    -4.774493  -1.793834  4.559843
H    -5.026153  0.598772  2.544510
H    -5.261261  -1.098922  2.148663
H    -4.094616  -0.160914  1.217439
N    -2.973685  2.608476  3.093506
C    -3.141392  2.757301  1.640607
H    -3.205036  3.436388  3.656045
H    -2.681152  3.706526  1.343075
H    -4.209047  2.780237  1.391816
H    -2.658892  1.936066  1.106907
Ca    -0.379087  -2.327544  5.071438
29
Lattice="100 0 0 0 100 0 0 0 100" Properties=species:S:1:pos:R:3
C    0.577240  1.301456  2.878522
C    0.184601  0.043957  3.582630
O    1.130803  -0.686540  4.085560
H    0.941273  2.015498  3.633692
H    -0.227501  1.770425  2.304918
H    1.430624  1.092856  2.220519
N    -1.063301  -0.434262  3.772745
C    -2.239723  0.149409  3.113427
C    -2.648563  1.422089  3.836553
O    -2.422731  1.503759  5.133146
H    -1.887986  0.717656  5.393190
H    -2.021611  0.393522  2.062618
C    -3.402797  -0.912895  3.108230
C    -3.845454  -1.359263  4.508158
C    -4.608039  -0.485356  2.263596
H    -2.928597  -1.769949  2.594299
H    -4.401901  -0.575103  5.042095
H    -3.010845  -1.662907  5.163023
H    -4.518107  -2.222667  4.427997
H    -5.308121  -1.325304  2.171294
H    -4.322984  -0.194843  1.243953
H    -5.169354  0.337489  2.728985
N    -3.234034  2.465634  3.305673
C    -3.571158  2.745293  1.902724
H    -3.460813  3.210922  3.975367
H    -4.659509  2.717429  1.771952
H    -3.105112  2.016409  1.236792
H    -3.204380  3.749511  1.660509
Ca    -0.073919  -2.385224  4.501833
29
Lattice="100 0 0 0 100 0 0 0 100" Properties=species:S:1:pos:R:3
C    -0.883672  0.302700  -0.187701
C    -1.057321  0.679300  1.242147
O    -0.618118  1.874709  1.622942
H    0.186229  0.160492  -0.400487
H    -1.241020  1.119648  -0.828520
H    -1.414529  -0.617181  -0.447886
N    -1.605674  -0.071017  2.148681
C    -2.211307  -1.411208  2.089352
C    -3.020023  -1.396921  3.431871
O    -2.760139  -0.486720  4.246894
H    -1.783510  0.251759  3.156033
H    -2.896429  -1.474200  1.229990
C    -1.129570  -2.537363  2.003522
C    -0.231036  -2.582118  3.245126
C    -1.756278  -3.904727  1.696345
H    -0.506120  -2.266616  1.133301
H    0.265081  -1.621307  3.442809
H    0.556557  -3.333567  3.106925
H    -0.795770  -2.860941  4.146297
H    -2.452385  -3.867909  0.845703
H    -2.274597  -4.329529  2.567335
H    -0.963642  -4.616709  1.432372
N    -3.927695  -2.355542  3.625202
C    -4.729368  -2.483980  4.847549
H    -4.075009  -3.039076  2.885971
H    -5.795405  -2.398786  4.604401
H    -4.443899  -1.683938  5.535265
H    -4.539750  -3.457072  5.316873
Ca    -0.010600  3.667820  2.222686
29
Lattice="100 0 0 0 100 0 0 0 100" Properties=species:S:1:pos:R:3
C    -0.966672  0.535672  -0.130956
C    -1.113079  0.819488  1.323120
O    -0.675553  1.992063  1.770678
H    0.099256  0.410135  -0.372487
H    -1.337031  1.390845  -0.711551
H    -1.500962  -0.367360  -0.438878
N    -1.635479  0.008948  2.192176
C    -2.237311  -1.327781  2.063204
C    -3.005444  -1.401758  3.426746
O    -2.737013  -0.537685  4.288236
H    -1.793417  0.268313  3.221664
H    -2.947979  -1.338364  1.222521
C    -1.156170  -2.441462  1.872698
C    -0.234493  -2.577527  3.090893
C    -1.788943  -3.782328  1.474975
H    -0.549216  -2.105191  1.013892
H    0.262175  -1.632481  3.352706
H    0.552438  -3.313035  2.881652
H    -0.782115  -2.927042  3.977917
H    -2.292770  -4.271361  2.320634
H    -1.001964  -4.473027  1.145727
H    -2.500176  -3.682113  0.642311
N    -3.898661  -2.375144  3.605080
C    -4.639510  -2.540221  4.863285
H    -4.067163  -3.035462  2.850886
H    -5.134251  -1.599995  5.132660
H    -3.960205  -2.831337  5.674144
H    -5.391515  -3.320683  4.719711
Ca    -0.084777  3.745894  2.490356
29
Lattice="100 0 0 0 100 0 0 0 100" Properties=species:S:1:pos:R:3
C    -1.371228  -0.064411  -0.207171
C    -1.147618  0.322459  1.211635
O    -0.588546  1.506245  1.443088
H    -1.869281  0.762712  -0.731157
H    -1.971837  -0.971301  -0.306939
H    -0.403689  -0.232962  -0.701768
N    -1.464414  -0.390692  2.251294
C    -2.171519  -1.670727  2.417854
C    -2.832794  -1.433719  3.817848
O    -2.434125  -0.457996  4.487330
H    -1.447871  0.025937  3.234904
H    -2.941029  -1.781324  1.639494
C    -1.220193  -2.909470  2.425960
C    -0.587928  -3.171822  1.054369
C    -0.163162  -2.830734  3.534980
H    -1.887855  -3.759841  2.648212
H    -0.039860  -4.122591  1.079852
H    0.144911  -2.396824  0.783710
H    -1.335374  -3.253586  0.252792
H    -0.603627  -2.695513  4.531505
H    0.548376  -2.009364  3.360011
H    0.418943  -3.760327  3.557160
N    -3.761632  -2.305408  4.216262
C    -4.433903  -2.239229  5.519488
H    -4.024968  -3.059873  3.585529
H    -4.259055  -3.168168  6.075396
H    -5.512008  -2.096742  5.376681
H    -4.022584  -1.394326  6.077679
Ca    0.195870  3.284597  1.849005
29
Lattice="100 0 0 0 100 0 0 0 100" Properties=species:S:1:pos:R:3
C    -1.121182  -0.254976  -0.485547
C    -0.991262  0.311019  0.884015
O    -0.446900  1.518764  0.996586
H    -0.123029  -0.477716  -0.889554
H    -1.583890  0.494162  -1.142232
H    -1.713801  -1.172433  -0.507356
N    -1.376091  -0.264754  1.984429
C    -2.103053  -1.513263  2.269929
C    -2.853273  -1.091571  3.577696
O    -2.503071  -0.030214  4.134507
H    -1.426413  0.279782  2.902839
H    -2.819286  -1.726719  1.462839
C    -1.166896  -2.740728  2.508488
C    -0.427115  -3.167754  1.235471
C    -0.204133  -2.527666  3.684287
H    -1.858979  -3.557875  2.776231
H    0.328100  -2.427589  0.930701
H    -1.108169  -3.352592  0.392984
H    0.113094  -4.104831  1.422615
H    0.367612  -3.446388  3.864687
H    -0.724440  -2.276826  4.617974
H    0.524963  -1.730469  3.473582
N    -3.807287  -1.898429  4.043812
C    -4.534657  -1.617612  5.289684
H    -4.038181  -2.744589  3.529279
H    -5.288510  -2.396656  5.430682
H    -5.026548  -0.639728  5.227829
H    -3.844750  -1.617842  6.142387
Ca    0.307146  3.344490  1.200156
29
Lattice="100 0 0 0 100 0 0 0 100" Properties=species:S:1:pos:R:3
C    1.013024  0.086450  2.896774
C    0.255908  -0.416661  4.088376
O    0.926691  -0.894440  5.091865
H    0.743668  1.124357  2.656080
H    0.804103  -0.535368  2.013678
H    2.085561  0.038023  3.107719
N    -1.077825  -0.440802  4.231743
C    -1.982625  -0.005992  3.188125
C    -2.377285  1.448167  3.351433
O    -2.431976  1.886440  4.595088
H    -2.718178  2.821701  4.681516
H    -1.516477  -0.093440  2.193645
C    -3.286326  -0.897353  3.147702
C    -2.975529  -2.207405  2.414533
C    -3.892547  -1.147246  4.535665
H    -4.038556  -0.346456  2.558205
H    -2.170848  -2.768411  2.913958
H    -2.668388  -2.032630  1.374906
H    -3.863907  -2.851602  2.392043
H    -3.991870  -0.242833  5.151555
H    -3.318142  -1.910912  5.093613
H    -4.896489  -1.579414  4.430659
N    -2.680499  2.218935  2.331672
C    -2.650808  1.851028  0.898375
H    -2.997611  3.172916  2.527285
H    -2.803573  2.767085  0.321445
H    -3.454553  1.143590  0.664387
H    -1.675983  1.427588  0.632910
Ca    -0.787961  -1.472316  6.222045
29
Lattice="100 0 0 0 100 0 0 0 100" Properties=species:S:1:pos:R:3
C    0.996013  -0.092012  2.847561
C    0.180671  -0.347270  4.074048
O    0.819667  -0.754039  5.133507
H    1.768268  0.648982  3.097088
H    0.429560  0.254245  1.978822
H    1.530759  -1.015654  2.585559
N    -1.143788  -0.221286  4.231779
C    -2.054953  0.130864  3.163726
C    -2.590949  1.534937  3.349679
O    -2.754010  1.922263  4.602441
H    -3.127943  2.825040  4.697683
H    -1.554726  0.113262  2.183604
C    -3.261661  -0.887060  3.066715
C    -2.779776  -2.162207  2.365020
C    -3.909997  -1.196374  4.423107
H    -4.032589  -0.414929  2.434035
H    -1.959063  -2.641646  2.919690
H    -2.426117  -1.961673  1.345056
H    -3.599222  -2.888806  2.293520
H    -4.154408  -0.305291  5.018037
H    -3.278845  -1.879476  5.022560
H    -4.847134  -1.747757  4.270462
N    -2.911220  2.312053  2.341250
C    -2.758268  2.008603  0.899994
H    -3.311101  3.231448  2.549905
H    -3.131991  2.871783  0.342763
H    -3.348647  1.128346  0.623925
H    -1.700622  1.861582  0.652474
Ca    -0.908906  -1.065930  6.323990
29
Lattice="100 0 0 0 100 0 0 0 100" Properties=species:S:1:pos:R:3
C    0.521135  1.009881  2.748489
C    0.032359  -0.107928  3.620606
O    0.912134  -0.859533  4.210538
H    0.109152  1.978922  3.062437
H    0.230639  0.837914  1.701501
H    1.613010  1.056828  2.802104
N    -1.248114  -0.432604  3.852009
C    -2.353534  0.265801  3.211350
C    -2.645042  1.586474  3.900060
O    -2.582659  1.539137  5.218599
H    -2.793420  2.386634  5.666515
H    -2.112702  0.487981  2.160762
C    -3.633470  -0.651231  3.175228
C    -4.128136  -1.107309  4.552359
C    -4.773118  -0.037603  2.353132
H    -3.260061  -1.533745  2.626062
H    -4.617122  -0.301766  5.117333
H    -3.325558  -1.501581  5.198593
H    -4.866552  -1.910180  4.432727
H    -4.450932  0.240072  1.340668
H    -5.215331  0.842986  2.843196
H    -5.583705  -0.768294  2.239182
N    -2.956944  2.698094  3.273173
C    -3.042669  2.959365  1.822543
H    -3.194134  3.510639  3.852269
H    -2.629054  3.956677  1.638350
H    -4.091525  2.933281  1.504310
H    -2.465751  2.221525  1.261500
Ca    -0.504896  -2.175439  5.101404
29
Lattice="100 0 0 0 100 0 0 0 100" Properties=species:S:1:pos:R:3
C    0.682005  1.042105  3.016248
C    0.136434  -0.113883  3.794448
O    0.992807  -0.874494  4.412522
H    1.595981  0.721799  2.501014
H    0.983461  1.830089  3.723099
H    -0.019343  1.462841  2.288380
N    -1.148464  -0.457887  3.949090
C    -2.248466  0.238680  3.295295
C    -2.493860  1.602201  3.916246
O    -2.356912  1.632443  5.229793
H    -2.542072  2.505286  5.638412
H    -2.027258  0.391467  2.228123
C    -3.547507  -0.652106  3.345989
C    -4.036219  -0.979731  4.762121
C    -4.685377  -0.093901  2.483765
H    -3.193761  -1.584131  2.869930
H    -4.526742  -0.124508  5.247918
H    -3.229889  -1.302220  5.442135
H    -4.774159  -1.790819  4.722066
H    -4.371388  0.090164  1.447797
H    -5.109425  0.832102  2.900432
H    -5.508044  -0.818938  2.442577
N    -2.833981  2.678412  3.244041
C    -3.002763  2.863113  1.789172
H    -3.021304  3.527487  3.788039
H    -4.071236  2.928539  1.551724
H    -2.555659  2.034787  1.236867
H    -2.506923  3.799244  1.509237
Ca    -0.444936  -2.217140  5.208519
29
Lattice="100 0 0 0 100 0 0 0 100" Properties=species:S:1:pos:R:3
C    -1.183626  -0.020134  -0.292365
C    -1.001403  0.446204  1.108346
O    -0.481541  1.655514  1.292094
H    -1.716629  -0.971711  -0.353560
H    -0.200340  -0.141950  -0.769266
H    -1.734253  0.742950  -0.859366
N    -1.316071  -0.228247  2.174224
C    -1.968956  -1.530621  2.390108
C    -2.740266  -1.212765  3.716466
O    -2.295333  -0.283034  4.420041
H    -1.293226  0.215597  3.140649
H    -2.654097  -1.762423  1.561258
C    -0.915546  -2.673134  2.583306
C    -1.606082  -4.018189  2.857314
C    0.034051  -2.788433  1.383955
H    -0.323029  -2.399778  3.473712
H    -2.155231  -4.028809  3.806138
H    -0.846834  -4.807551  2.924357
H    -2.289294  -4.299723  2.040948
H    0.609547  -1.870079  1.202479
H    -0.499875  -3.064592  0.462296
H    0.768049  -3.581117  1.577904
N    -3.815193  -1.947611  4.011846
C    -4.583932  -1.795103  5.252149
H    -4.095395  -2.681404  3.364758
H    -4.145917  -0.978677  5.832037
H    -4.541362  -2.723105  5.835699
H    -5.629076  -1.562065  5.015437
Ca    0.254862  3.469991  1.624035
29
Lattice="100 0 0 0 100 0 0 0 100" Properties=species:S:1:pos:R:3
C    -1.108836  0.389044  0.330962
C    -1.017365  0.594083  1.813991
O    -0.530097  1.804230  2.168890
H    -0.098968  0.356879  -0.102015
H    -1.638916  1.236402  -0.124005
H    -1.622658  -0.535674  0.054874
N    -1.330396  -0.215296  2.763243
C    -1.854485  -1.561653  2.554917
C    -2.881980  -1.685519  3.683278
O    -2.737579  -0.848909  4.670714
H    -2.002217  -0.229133  4.291654
H    -2.362549  -1.705997  1.585895
C    -0.718878  -2.647036  2.711927
C    -1.259274  -4.080873  2.613985
C    0.387327  -2.418289  1.674336
H    -0.287471  -2.498154  3.716685
H    -0.419014  -4.786511  2.633980
H    -1.793395  -4.255155  1.666555
H    -1.908872  -4.359041  3.453689
H    1.184586  -3.156490  1.829018
H    0.849109  -1.426805  1.763621
H    0.016873  -2.549878  0.646968
N    -3.851816  -2.564996  3.703933
C    -4.825280  -2.743392  4.793896
H    -3.908289  -3.206966  2.912854
H    -4.596348  -3.665305  5.342977
H    -5.828105  -2.815431  4.359445
H    -4.772181  -1.888128  5.471224
Ca    0.260072  3.518991  2.680511
29
Lattice="100 0 0 0 100 0 0 0 100" Properties=species:S:1:pos:R:3
C    0.005029  -1.086509  2.684331
C    -0.607188  -0.612668  3.955820
O    -0.085536  -1.054634  5.095301
H    -0.410057  -0.587026  1.804902
H    -0.158638  -2.169185  2.581632
H    1.090161  -0.918959  2.715809
N    -1.613142  0.204020  4.037128
C    -2.423126  0.879260  3.007045
C    -3.039389  2.028929  3.869994
O    -3.075279  1.836494  5.104809
H    -2.011608  0.559419  4.961655
H    -1.771472  1.264464  2.210691
C    -3.488931  -0.108642  2.413104
C    -4.457982  -0.648116  3.473198
C    -4.242073  0.496728  1.223846
H    -2.892019  -0.954907  2.028324
H    -5.096331  0.144959  3.886915
H    -3.944380  -1.137361  4.313067
H    -5.117682  -1.396201  3.015814
H    -4.846829  -0.285861  0.747912
H    -3.568416  0.898156  0.454565
H    -4.935500  1.287843  1.538270
N    -3.516588  3.143558  3.304005
C    -3.383776  3.654441  1.937860
H    -3.935222  3.779175  3.986632
H    -4.356447  3.676720  1.431173
H    -2.694931  3.038400  1.354572
H    -2.980981  4.673775  1.980772
Ca    0.685331  -1.668272  6.819854
29
Lattice="100 0 0 0 100 0 0 0 100" Properties=species:S:1:pos:R:3
C    0.302490  -0.506612  -0.214348
C    0.151440  -0.241965  1.243087
O    1.029721  -0.740517  2.077106
H    1.309798  -0.225465  -0.549217
H    -0.444445  0.022428  -0.814153
H    0.195826  -1.588256  -0.385560
N    -0.847962  0.477586  1.692206
C    -1.309418  0.713068  3.072376
C    -2.844022  0.945211  2.813999
O    -3.132829  1.457189  1.723857
H    -1.570741  0.883413  1.047928
H    -1.114966  -0.185540  3.679228
C    -0.654202  1.980748  3.706041
C    -1.342034  2.429049  5.002906
C    0.858077  1.807548  3.963282
H    -0.760827  2.788001  2.962213
H    -0.854394  3.331545  5.392929
H    -1.295665  1.659503  5.787369
H    -2.393028  2.687343  4.829837
H    1.284410  2.707280  4.426871
H    1.411434  1.655535  3.016006
H    1.007036  0.994345  4.713986
N    -3.762724  0.592348  3.727839
C    -3.629789  -0.088431  5.014315
H    -4.713113  0.825494  3.429998
H    -4.390739  -0.875328  5.078285
H    -3.772210  0.609208  5.850445
H    -2.648040  -0.562939  5.107455
Ca    2.450913  -0.566787  3.496713
29
Lattice="100 0 0 0 100 0 0 0 100" Properties=species:S:1:pos:R:3
C    0.346278  -0.532895  1.981290
C    -0.102720  -0.194909  3.366931
O    0.802872  -0.233888  4.303362
H    1.065344  0.233070  1.654849
H    -0.451130  -0.624025  1.239224
H    0.908225  -1.475680  2.019250
N    -1.333253  0.134849  3.787751
C    -2.511670  0.070112  2.925953
C    -3.226396  1.421901  2.972214
O    -4.444730  1.559777  3.456760
H    -4.841267  0.691326  3.678493
H    -2.226533  -0.056572  1.866147
C    -3.432739  -1.135320  3.291371
C    -2.862890  -2.426966  2.686018
C    -3.673744  -1.306966  4.805186
H    -4.406810  -0.972302  2.791037
H    -1.858515  -2.648076  3.077385
H    -2.801975  -2.371007  1.591460
H    -3.506131  -3.280528  2.934238
H    -3.897199  -0.375600  5.351043
H    -2.810552  -1.804864  5.283278
H    -4.516222  -1.988494  4.982716
N    -2.691964  2.537710  2.538104
C    -1.381017  2.736070  1.903105
H    -3.289704  3.366526  2.630890
H    -1.415168  3.688409  1.366288
H    -1.176992  1.937937  1.182689
H    -0.588385  2.777238  2.659816
Ca    -0.542014  -0.153832  5.929152
29
Lattice="100 0 0 0 100 0 0 0 100" Properties=species:S:1:pos:R:3
C    0.435739  -0.618646  2.400052
C    -0.198430  -0.378267  3.732789
O    0.579649  -0.510159  4.771105
H    1.362777  -0.031768  2.349513
H    -0.190208  -0.399605  1.531851
H    0.740939  -1.674397  2.353026
N    -1.475383  -0.069028  4.010476
C    -2.489766  0.038403  2.954143
C    -3.095117  1.425465  3.072491
O    -4.041965  1.691187  3.953058
H    -4.408148  0.852813  4.318535
H    -2.016652  -0.005800  1.963502
C    -3.544643  -1.119924  2.964777
C    -2.849672  -2.410982  2.505050
C    -4.278898  -1.359194  4.296921
H    -4.297475  -0.853501  2.202485
H    -2.097836  -2.753139  3.231590
H    -2.354946  -2.284847  1.532934
H    -3.585914  -3.216328  2.392223
H    -3.588031  -1.492863  5.145454
H    -4.857193  -2.290695  4.230992
H    -5.042753  -0.611326  4.577795
N    -2.700920  2.452202  2.361280
C    -1.626397  2.497785  1.353871
H    -3.202687  3.327885  2.546256
H    -1.851626  1.826798  0.516797
H    -0.662193  2.244515  1.808635
H    -1.576787  3.521229  0.972366
Ca    -0.905463  -0.297815  6.239035
29
Lattice="100 0 0 0 100 0 0 0 100" Properties=species:S:1:pos:R:3
C    0.445506  -0.425038  2.313731
C    -0.136558  -0.352386  3.692993
O    0.667181  -0.584368  4.689990
H    0.116061  -1.346637  1.811804
H    1.536217  -0.454289  2.398132
H    0.158248  0.426757  1.686135
N    -1.415197  -0.105635  4.025651
C    -2.433871  0.085131  2.983907
C    -2.988808  1.486121  3.154866
O    -3.715662  1.794148  4.218049
H    -4.048747  0.972579  4.644055
H    -1.971753  0.038773  1.989368
C    -3.547696  -1.020240  2.985495
C    -2.922699  -2.338754  2.506870
C    -4.288624  -1.222527  4.318613
H    -4.290248  -0.703882  2.232622
H    -2.164644  -2.713331  3.210832
H    -2.452473  -2.231479  1.520389
H    -3.695232  -3.112096  2.414694
H    -4.999009  -0.422351  4.591120
H    -3.605089  -1.409683  5.164191
H    -4.925982  -2.114732  4.252563
N    -2.776319  2.487291  2.338561
C    -1.980606  2.541802  1.102193
H    -3.220755  3.368453  2.623841
H    -2.456310  3.266578  0.433555
H    -1.963994  1.570008  0.603067
H    -0.961760  2.881449  1.327987
Ca    -0.792178  -0.544661  6.202729
29
Lattice="100 0 0 0 100 0 0 0 100" Properties=species:S:1:pos:R:3
C    0.041488  -0.966431  2.548467
C    -0.586353  -0.644193  3.872588
O    0.004585  -1.252738  4.924604
H    1.121714  -0.773174  2.594683
H    -0.380639  -0.390782  1.719527
H    -0.092611  -2.034453  2.325261
N    -1.593441  0.115659  4.116254
C    -2.346249  0.804023  3.067800
C    -2.943087  1.994474  3.819231
O    -3.010770  1.851117  5.114485
H    -2.455209  0.991838  5.248423
H    -1.714261  1.168309  2.242323
C    -3.465123  -0.148316  2.480433
C    -4.440810  -0.651172  3.551507
C    -4.204292  0.446941  1.279240
H    -2.879562  -1.010528  2.117940
H    -5.084627  0.153444  3.936813
H    -3.925695  -1.116998  4.402021
H    -5.103957  -1.408301  3.113977
H    -4.821002  -0.334428  0.816191
H    -3.523056  0.819557  0.501843
H    -4.891734  1.252879  1.571273
N    -3.402331  3.111673  3.306946
C    -3.323136  3.613878  1.929673
H    -3.798537  3.756633  3.998186
H    -2.881271  4.616810  1.958158
H    -4.326506  3.672556  1.492575
H    -2.696979  2.962372  1.317379
Ca    0.828450  -2.156648  6.451199
