# Supplementary material for: Mapping and classifying molecules from a high-throughput structural database
Source: J Cheminform. 2017 Feb 2;9:6. doi: 10.1186/s13321-017-0192-4 (PMC5289135; doi:10.1186/s13321-017-0192-4)
Supplement: Supplementary file 1 — Additional file 1. Supplementary file contains dissimilarity matrix data for all the oligopeptides available in the database including the one discussed in this paper. [file 13321_2017_192_MOESM1_ESM.tar › SI/val.dipeptide/COLVAR-OOS-Hg-0.15-1-4]

#! FIELDS CV1 CV2 Energy
2.140000000000e-01 -8.000000000000e-02	-569030.182792
1.640000000000e-01 1.600000000000e-01	-569030.164197
1.640000000000e-01 1.600000000000e-01	-569030.163025
2.600000000000e-01 -3.600000000000e-02	-569030.144083
2.600000000000e-01 -3.600000000000e-02	-569030.143533
2.360000000000e-01 -8.000000000000e-02	-569030.134952
-1.260000000000e-01 -1.280000000000e-01	-569030.044926
-1.260000000000e-01 -1.280000000000e-01	-569030.042632
1.540000000000e-01 1.820000000000e-01	-569030.02034
1.620000000000e-01 1.760000000000e-01	-569030.011794
-4.000000000000e-03 -2.080000000000e-01	-569029.998456
-4.000000000000e-03 -2.080000000000e-01	-569029.998049
-1.520000000000e-01 -1.480000000000e-01	-569029.917352
-9.800000000000e-02 -1.900000000000e-01	-569029.894179
-1.420000000000e-01 -1.400000000000e-01	-569029.892444
-1.000000000000e-02 -2.260000000000e-01	-569029.850422
-1.200000000000e-02 -2.240000000000e-01	-569029.850174
-1.200000000000e-02 -2.160000000000e-01	-569029.811054
-2.060000000000e-01 2.760000000000e-01	-569029.772996
-2.060000000000e-01 2.760000000000e-01	-569029.772517
-8.000000000000e-03 -2.200000000000e-01	-569029.771657
1.200000000000e-01 2.100000000000e-01	-569029.739664
1.340000000000e-01 2.020000000000e-01	-569029.710179
1.340000000000e-01 2.020000000000e-01	-569029.710085
-1.840000000000e-01 3.080000000000e-01	-569029.704902
1.200000000000e-01 2.160000000000e-01	-569029.698554
-2.000000000000e-01 2.720000000000e-01	-569029.683872
-2.040000000000e-01 2.700000000000e-01	-569029.682931
-1.980000000000e-01 2.840000000000e-01	-569029.680866
-1.900000000000e-01 3.000000000000e-01	-569029.655478
1.020000000000e-01 3.340000000000e-01	-569029.650911
-1.740000000000e-01 -1.660000000000e-01	-569029.636984
3.800000000000e-02 2.020000000000e-01	-569029.604386
1.240000000000e-01 4.600000000000e-02	-569029.599925
-1.020000000000e-01 -2.140000000000e-01	-569029.574592
4.000000000000e-02 2.000000000000e-01	-569029.568254
-1.660000000000e-01 -1.460000000000e-01	-569029.537215
-1.960000000000e-01 2.660000000000e-01	-569029.499689
-1.120000000000e-01 7.800000000000e-02	-569029.465267
1.400000000000e-01 3.060000000000e-01	-569029.448233
-2.000000000000e-03 -3.600000000000e-02	-569029.43495
-2.100000000000e-01 2.700000000000e-01	-569029.399047
-7.800000000000e-02 2.000000000000e-03	-569029.374447
0.000000000000e+00 -3.800000000000e-02	-569029.36448
-1.520000000000e-01 -1.060000000000e-01	-569029.356653
-2.600000000000e-02 2.260000000000e-01	-569029.292003
-1.400000000000e-01 1.280000000000e-01	-569029.191958
-1.500000000000e-01 1.460000000000e-01	-569029.157565
-6.000000000000e-03 -1.460000000000e-01	-569029.077681
-1.900000000000e-01 -1.320000000000e-01	-569028.851449
