# Supplementary material for: Mapping and classifying molecules from a high-throughput structural database
Source: J Cheminform. 2017 Feb 2;9:6. doi: 10.1186/s13321-017-0192-4 (PMC5289135; doi:10.1186/s13321-017-0192-4)
Supplement: Supplementary file 1 — Additional file 1. Supplementary file contains dissimilarity matrix data for all the oligopeptides available in the database including the one discussed in this paper. [file 13321_2017_192_MOESM1_ESM.tar › SI/val.dipeptide/traj.val.dipeptide.Ba.xyz]

29
Lattice="100 0 0 0 100 0 0 0 100" Properties=species:S:1:pos:R:3
C    0.383951  0.279247  -0.092957
C    -0.221871  1.049422  1.034550
O    0.058207  2.276328  1.207626
H    0.070559  0.741691  -1.039873
H    0.096232  -0.777132  -0.102105
H    1.477892  0.356021  -0.046868
N    -1.076965  0.422806  1.852981
C    -1.875401  1.069620  2.907083
C    -0.974134  1.313880  4.138745
O    -0.326579  2.404625  4.218518
H    -1.276091  -0.555278  1.656592
H    -2.136982  2.073958  2.538038
C    -3.194764  0.306950  3.167729
C    -4.040874  1.052081  4.210172
C    -3.990131  0.116974  1.867383
H    -2.949891  -0.700034  3.558788
H    -4.354426  2.034003  3.827967
H    -3.523024  1.208221  5.165422
H    -4.953117  0.483944  4.425726
H    -4.240932  1.085805  1.412501
H    -4.933564  -0.396947  2.085668
H    -3.468657  -0.487075  1.113481
N    -0.877944  0.366549  5.055388
C    -0.061157  0.424854  6.267225
H    -1.456428  -0.460962  4.926341
H    0.354377  1.428993  6.373821
H    0.751806  -0.309533  6.207953
H    -0.687135  0.193696  7.136711
Ba    0.606040  4.091293  2.711395
29
Lattice="100 0 0 0 100 0 0 0 100" Properties=species:S:1:pos:R:3
C    0.706718  2.033598  1.505955
C    -0.245992  0.898014  1.707061
O    0.095952  -0.104158  2.403693
H    1.038368  2.409586  2.482467
H    0.288522  2.861588  0.924458
H    1.599972  1.652294  0.990912
N    -1.451406  0.981615  1.125361
C    -2.521599  -0.036601  1.027821
C    -3.208960  -0.260252  2.386147
O    -2.631979  -0.904242  3.313979
H    -1.609331  1.824163  0.580076
H    -3.260119  0.421847  0.354368
C    -2.099443  -1.371843  0.358875
C    -3.326711  -2.280487  0.207031
C    -1.414936  -1.121091  -0.988361
H    -1.370634  -1.877862  1.018406
H    -3.036896  -3.230829  -0.256657
H    -4.079664  -1.820429  -0.448761
H    -3.810729  -2.516086  1.164838
H    -1.143724  -2.076328  -1.453654
H    -0.495696  -0.529600  -0.897208
H    -2.089413  -0.602029  -1.684470
N    -4.436635  0.218069  2.527518
C    -5.272711  0.072248  3.718906
H    -4.837828  0.725478  1.743092
H    -6.294810  -0.171044  3.409728
H    -5.285225  1.008821  4.291020
H    -4.876394  -0.732415  4.342539
Ba    -0.475701  -1.813025  4.000862
29
Lattice="100 0 0 0 100 0 0 0 100" Properties=species:S:1:pos:R:3
C    1.141740  0.387623  0.752918
C    0.019086  0.162824  1.715652
O    -1.052259  -0.391397  1.326496
H    2.031726  0.831930  1.210200
H    0.785648  1.049616  -0.049314
H    1.415368  -0.565169  0.281556
N    0.189221  0.570552  2.981875
C    -0.786205  0.615963  4.094532
C    -1.112272  -0.796226  4.611728
O    -1.851959  -1.581789  3.945165
H    1.082776  1.013431  3.175649
H    -0.248655  1.146067  4.893989
C    -2.066511  1.446806  3.813033
C    -2.921240  1.518808  5.085484
C    -1.713983  2.843400  3.291738
H    -2.651988  0.932368  3.028977
H    -3.833699  2.095958  4.894564
H    -2.381671  2.030787  5.895015
H    -3.228554  0.530892  5.455350
H    -2.630213  3.421405  3.121567
H    -1.162444  2.819103  2.343927
H    -1.112083  3.399384  4.024848
N    -0.613265  -1.136291  5.791377
C    -0.836841  -2.408610  6.477058
H    -0.032137  -0.452989  6.270331
H    -1.152186  -2.212527  7.508084
H    0.090471  -2.994945  6.492181
H    -1.616117  -2.967286  5.954483
Ba    -2.882754  -1.895689  1.757539
29
Lattice="100 0 0 0 100 0 0 0 100" Properties=species:S:1:pos:R:3
C    -0.141543  0.976827  -0.324852
C    -0.497030  1.529350  1.017705
O    -0.089272  2.678895  1.372441
H    -0.576808  1.630042  -1.094927
H    -0.500874  -0.045157  -0.483868
H    0.946797  1.003982  -0.462132
N    -1.263454  0.788365  1.826924
C    -1.880250  1.219212  3.089162
C    -0.863519  1.115218  4.249849
O    0.065372  1.981727  4.318912
H    -1.554066  -0.123970  1.481944
H    -2.061241  2.301895  2.996099
C    -3.259594  0.531227  3.279034
C    -4.311544  1.223241  2.400043
C    -3.263305  -0.988131  3.024618
H    -3.540347  0.714337  4.329136
H    -5.294428  0.760834  2.549413
H    -4.070387  1.134186  1.331106
H    -4.409060  2.289370  2.643653
H    -4.209125  -1.415205  3.378178
H    -2.454377  -1.549892  3.515824
H    -3.216966  -1.227255  1.950695
N    -0.995828  0.157958  5.150078
C    -0.134591  -0.050555  6.313525
H    -1.771665  -0.488421  5.026210
H    0.417805  -0.992154  6.203851
H    -0.752745  -0.102899  7.217199
H    0.569004  0.780088  6.396206
Ba    1.044437  3.880596  3.132769
29
Lattice="100 0 0 0 100 0 0 0 100" Properties=species:S:1:pos:R:3
C    -0.270641  1.559287  -0.217588
C    -0.866294  1.940248  1.099342
O    -0.913865  3.157481  1.459717
H    -0.870325  2.020147  -1.015784
H    -0.234834  0.477399  -0.382230
H    0.742495  1.972387  -0.301277
N    -1.356998  0.969513  1.879053
C    -2.147806  1.143819  3.105448
C    -1.220394  1.412864  4.311700
O    -0.672779  2.555769  4.419042
H    -1.284480  0.015417  1.532140
H    -2.705435  2.086649  2.987725
C    -3.189028  0.000190  3.244757
C    -4.377074  0.260602  2.307408
C    -2.625102  -1.415114  3.017577
H    -3.566937  0.067847  4.277965
H    -5.129819  -0.528515  2.420872
H    -4.069102  0.265365  1.251997
H    -4.868033  1.217714  2.527364
H    -1.691796  -1.640970  3.555115
H    -2.442461  -1.621297  1.951333
H    -3.365431  -2.158545  3.335704
N    -1.027359  0.478004  5.223619
C    -0.191423  0.645596  6.415309
H    -1.501069  -0.411906  5.095455
H    -0.556678  1.483561  7.020575
H    0.849801  0.834271  6.128441
H    -0.242010  -0.273422  7.004429
Ba    -0.380122  4.684643  3.251791
29
Lattice="100 0 0 0 100 0 0 0 100" Properties=species:S:1:pos:R:3
C    0.883979  -0.301628  0.280300
C    0.476136  -0.153146  1.713553
O    1.357021  -0.148428  2.621166
H    0.044481  -0.297174  -0.422354
H    1.440571  -1.241937  0.167210
H    1.574303  0.511592  0.018550
N    -0.835722  -0.026512  1.970541
C    -1.608602  0.085931  3.232676
C    -1.163763  1.248713  4.134888
O    -0.071551  1.241917  4.774990
H    -1.423739  -0.057218  1.142149
H    -2.611126  0.354425  2.873002
C    -1.824788  -1.259494  3.991575
C    -0.586727  -1.926292  4.604780
C    -2.929625  -1.084761  5.042229
H    -2.200958  -1.942191  3.212161
H    -0.853848  -2.927129  4.966973
H    -0.243460  -1.376125  5.499319
H    0.225679  -2.064614  3.877942
H    -3.179715  -2.053227  5.491500
H    -3.853960  -0.684268  4.605017
H    -2.619994  -0.417273  5.859774
N    -2.018935  2.254832  4.267350
C    -1.800109  3.409529  5.140347
H    -2.883927  2.225404  3.735921
H    -1.472879  3.073856  6.130364
H    -2.742211  3.955569  5.235873
H    -1.040180  4.076806  4.714366
Ba    2.150649  0.238844  4.859838
29
Lattice="100 0 0 0 100 0 0 0 100" Properties=species:S:1:pos:R:3
C    0.912694  2.280539  0.856939
C    0.217994  0.990171  1.146626
O    0.814827  0.056989  1.768158
H    1.188668  2.751453  1.811232
H    0.302927  2.982337  0.278689
H    1.847317  2.082358  0.316522
N    -1.052412  0.841598  0.748460
C    -1.924837  -0.291834  1.093694
C    -1.568889  -1.517484  0.222135
O    -0.690205  -2.332227  0.649163
H    -1.484963  1.623810  0.262193
H    -1.643377  -0.601412  2.111451
C    -3.407809  0.160094  1.171324
C    -4.017046  0.755143  -0.110326
C    -4.280749  -0.966574  1.737537
H    -3.382848  0.969189  1.920453
H    -4.914927  1.327444  0.153145
H    -4.368396  -0.011695  -0.818437
H    -3.360873  1.452202  -0.653532
H    -5.301406  -0.602016  1.903209
H    -3.905522  -1.331174  2.703265
H    -4.350974  -1.821524  1.050157
N    -2.161281  -1.686610  -0.946015
C    -1.908597  -2.797898  -1.864307
H    -2.859326  -0.997021  -1.216100
H    -2.822066  -2.997289  -2.432442
H    -1.631184  -3.689450  -1.295117
H    -1.101942  -2.544110  -2.564512
Ba    1.301396  -2.295830  2.063694
29
Lattice="100 0 0 0 100 0 0 0 100" Properties=species:S:1:pos:R:3
C    -0.465555  -0.035806  -0.255269
C    -0.241178  -0.102394  1.223977
O    0.931563  -0.243401  1.676433
H    -1.514150  0.100421  -0.538898
H    -0.090184  -0.963610  -0.708809
H    0.129148  0.786816  -0.673925
N    -1.321059  -0.005388  2.014809
C    -1.503113  -0.116569  3.483109
C    -0.745657  0.957407  4.278601
O    0.517888  1.033993  4.303822
H    -2.195806  0.090580  1.507329
H    -2.569860  0.116073  3.602848
C    -1.365494  -1.555135  4.078666
C    -2.275786  -2.521560  3.308362
C    0.049364  -2.133539  4.215510
H    -1.771770  -1.453074  5.099180
H    -2.318584  -3.488738  3.823007
H    -1.906410  -2.708180  2.290730
H    -3.305776  -2.146643  3.237378
H    -0.008070  -3.129835  4.671910
H    0.672704  -1.533848  4.900268
H    0.533487  -2.266370  3.236857
N    -1.487100  1.787458  5.002247
C    -0.939395  2.821749  5.882568
H    -2.498108  1.710164  4.941982
H    -1.757683  3.243275  6.471958
H    -0.471762  3.620155  5.293131
H    -0.194013  2.386696  6.557510
Ba    2.588773  0.123409  3.381085
29
Lattice="100 0 0 0 100 0 0 0 100" Properties=species:S:1:pos:R:3
C    -0.340769  -0.910428  -1.010286
C    -0.593545  -0.078929  0.207587
O    0.241849  -0.074981  1.159867
H    -1.109106  -0.805377  -1.783109
H    -0.282995  -1.965346  -0.706588
H    0.636554  -0.647455  -1.435353
N    -1.724246  0.642418  0.247697
C    -2.306797  1.421323  1.362866
C    -1.501366  2.703563  1.622642
O    -0.362490  2.648862  2.184210
H    -2.325217  0.543933  -0.565346
H    -3.296079  1.712700  0.989585
C    -2.559493  0.624460  2.670665
C    -3.298152  1.519825  3.675080
C    -3.336214  -0.664895  2.388833
H    -1.583599  0.343868  3.106898
H    -3.468704  0.976365  4.611924
H    -4.285907  1.811568  3.290588
H    -2.745385  2.436250  3.924321
H    -3.529150  -1.197580  3.327850
H    -2.795306  -1.353505  1.728193
H    -4.313002  -0.448382  1.932951
N    -2.012451  3.878618  1.283233
C    -3.305529  4.178752  0.655353
H    -1.424840  4.676928  1.524385
H    -4.137869  3.944004  1.329959
H    -3.422287  3.641794  -0.292894
H    -3.331028  5.250399  0.439820
Ba    1.425123  1.146246  2.869069
29
Lattice="100 0 0 0 100 0 0 0 100" Properties=species:S:1:pos:R:3
C    -3.231885  1.804464  1.325098
C    -2.315039  1.025928  2.214964
O    -1.465083  1.627896  2.935987
H    -3.953157  1.183528  0.783954
H    -2.623109  2.359284  0.597016
H    -3.773465  2.550154  1.921333
N    -2.426674  -0.311266  2.209747
C    -1.569112  -1.331472  2.852736
C    -1.765430  -1.339474  4.376496
O    -1.285558  -0.407324  5.094984
H    -3.130418  -0.680584  1.577109
H    -1.950604  -2.280753  2.457448
C    -0.067065  -1.277938  2.465061
C    0.661088  -2.476508  3.089017
C    0.108113  -1.243028  0.944063
H    0.370955  -0.351134  2.878062
H    0.269130  -3.424696  2.694141
H    0.583800  -2.506025  4.184747
H    1.727787  -2.443448  2.837630
H    -0.344859  -0.357226  0.482144
H    -0.327909  -2.136071  0.473722
H    1.175189  -1.233388  0.691086
N    -2.416623  -2.342646  4.948167
C    -3.026514  -3.524567  4.325566
H    -2.468562  -2.283356  5.965286
H    -2.263187  -4.185342  3.896964
H    -3.755880  -3.239404  3.558859
H    -3.557822  -4.076031  5.106046
Ba    -0.288106  1.811430  5.032567
29
Lattice="100 0 0 0 100 0 0 0 100" Properties=species:S:1:pos:R:3
C    0.766569  0.005691  0.236580
C    0.430031  0.126259  1.690978
O    1.346023  0.353844  2.531770
H    -0.099588  -0.185665  -0.405039
H    1.493029  -0.808468  0.108890
H    1.260614  0.929126  -0.094143
N    -0.860728  -0.015008  2.036844
C    -1.558665  -0.018123  3.345937
C    -1.315744  1.251033  4.175512
O    -0.205082  1.478519  4.745437
H    -1.478473  -0.207005  1.253133
H    -2.613703  0.008984  3.051495
C    -1.428943  -1.340984  4.162667
C    -0.042840  -1.704297  4.709373
C    -2.480668  -1.356055  5.280755
H    -1.697706  -2.122676  3.433409
H    -0.067502  -2.723744  5.115025
H    0.227972  -1.058231  5.563417
H    0.734641  -1.697491  3.932723
H    -2.472759  -2.324938  5.794124
H    -3.496382  -1.208545  4.890856
H    -2.287024  -0.584929  6.040925
N    -2.319327  2.105399  4.342193
C    -3.684297  2.063560  3.803441
H    -2.096442  2.889911  4.954937
H    -4.169568  3.011523  4.052024
H    -4.266427  1.251657  4.256369
H    -3.679347  1.965160  2.711956
Ba    2.178623  0.988179  4.703203
29
Lattice="100 0 0 0 100 0 0 0 100" Properties=species:S:1:pos:R:3
C    2.138643  0.516956  0.918136
C    0.863891  0.406813  1.696718
O    0.103709  -0.587632  1.520834
H    2.724996  1.411713  1.150790
H    1.898380  0.515634  -0.153856
H    2.752590  -0.373475  1.108807
N    0.587153  1.394042  2.565364
C    -0.573132  1.663770  3.449705
C    -0.884650  0.517547  4.422754
O    -1.401306  -0.573517  4.031841
H    1.286368  2.131139  2.586798
H    -0.212704  2.495444  4.065259
C    -1.831997  2.242894  2.732611
C    -2.579022  1.323511  1.758498
C    -2.791060  2.828890  3.778139
H    -1.428897  3.077716  2.136234
H    -3.145600  0.546661  2.302088
H    -1.917988  0.885946  0.997345
H    -3.334527  1.905737  1.215670
H    -2.298442  3.576751  4.413310
H    -3.219424  2.051630  4.428041
H    -3.629005  3.332858  3.281946
N    -0.654126  0.700402  5.718257
C    -0.081151  1.859416  6.413514
H    -0.944164  -0.082946  6.303778
H    0.075451  1.576914  7.458306
H    -0.765208  2.716501  6.389152
H    0.891488  2.136802  5.991548
Ba    -1.722267  -2.043115  2.118411
29
Lattice="100 0 0 0 100 0 0 0 100" Properties=species:S:1:pos:R:3
C    -2.288800  -0.511556  0.421870
C    -1.440649  0.099809  1.494782
O    -0.247019  -0.288148  1.648340
H    -3.298562  -0.092844  0.361542
H    -2.360923  -1.592279  0.607693
H    -1.790525  -0.388148  -0.548585
N    -2.007001  1.050035  2.255890
C    -1.552728  1.789811  3.456137
C    -0.359147  2.713452  3.198168
O    0.726605  2.290819  2.694940
H    -2.975301  1.239818  2.015331
H    -2.410156  2.440134  3.664202
C    -1.387022  0.951329  4.768011
C    -2.649687  0.116414  5.015869
C    -0.122330  0.091698  4.897725
H    -1.332632  1.718638  5.559150
H    -2.609816  -0.337600  6.013169
H    -2.749272  -0.700191  4.288028
H    -3.560993  0.727891  4.972971
H    -0.102515  -0.378909  5.888844
H    0.797052  0.698900  4.841756
H    -0.110628  -0.726283  4.162894
N    -0.455751  3.984630  3.572814
C    -1.596993  4.693641  4.164809
H    0.393039  4.529028  3.420878
H    -1.299865  5.734593  4.318619
H    -1.870479  4.271042  5.139201
H    -2.463027  4.685819  3.491639
Ba    2.036669  0.320098  2.106816
29
Lattice="100 0 0 0 100 0 0 0 100" Properties=species:S:1:pos:R:3
C    1.340591  0.581918  1.574718
C    0.846000  -0.500309  2.476599
O    1.594760  -0.993273  3.375952
H    0.606244  0.890830  0.823720
H    2.256200  0.247945  1.069264
H    1.613062  1.453397  2.186730
N    -0.411475  -0.941224  2.328519
C    -1.060653  -1.894133  3.239353
C    -0.489926  -3.312602  3.014551
O    0.366513  -3.739221  3.857460
H    -0.990651  -0.489133  1.624952
H    -0.719729  -1.639765  4.255375
C    -2.600094  -1.739467  3.240403
C    -3.244348  -2.835167  4.098759
C    -2.986845  -0.343833  3.750324
H    -2.966534  -1.841387  2.206604
H    -2.907974  -2.772418  5.143764
H    -3.034688  -3.850439  3.735785
H    -4.333559  -2.712354  4.103531
H    -4.076958  -0.229360  3.724480
H    -2.566274  0.473379  3.149121
H    -2.665684  -0.199039  4.791923
N    -0.820032  -4.075814  1.982339
C    -1.756310  -3.830643  0.882351
H    -0.370995  -4.991820  1.992049
H    -1.477698  -4.486968  0.052478
H    -1.692491  -2.796770  0.531664
H    -2.786736  -4.061714  1.179980
Ba    2.353285  -2.748615  4.878250
29
Lattice="100 0 0 0 100 0 0 0 100" Properties=species:S:1:pos:R:3
C    1.275826  0.621931  1.436273
C    0.870353  -0.518766  2.310112
O    1.698211  -1.053921  3.110604
H    0.477776  0.962382  0.768506
H    2.149601  0.332744  0.837814
H    1.588705  1.460487  2.074438
N    -0.391451  -0.967214  2.244066
C    -0.951663  -1.981004  3.148151
C    -0.392236  -3.376077  2.788663
O    0.538953  -3.840805  3.525515
H    -1.032863  -0.482347  1.620887
H    -0.525053  -1.783695  4.144305
C    -2.486142  -1.845959  3.292409
C    -3.044316  -2.997995  4.137172
C    -2.837297  -0.487374  3.915612
H    -2.941069  -1.892038  2.290242
H    -2.618871  -2.991364  5.151124
H    -2.858669  -3.987699  3.698385
H    -4.129967  -2.890167  4.243196
H    -2.477968  0.368726  3.329005
H    -2.426593  -0.399043  4.931766
H    -3.926317  -0.385886  3.992235
N    -0.806472  -4.080763  1.745194
C    -1.838671  -3.783332  0.748822
H    -0.351040  -4.989693  1.660021
H    -1.630654  -4.387000  -0.139653
H    -1.813372  -2.730151  0.455284
H    -2.836930  -4.043665  1.122295
Ba    2.599192  -2.887311  4.429560
29
Lattice="100 0 0 0 100 0 0 0 100" Properties=species:S:1:pos:R:3
C    0.495275  -1.222059  0.199490
C    0.206976  -0.627639  1.538390
O    1.077701  0.071237  2.143314
H    1.405629  -1.832864  0.257725
H    0.701325  -0.408039  -0.509960
H    -0.325272  -1.833296  -0.190087
N    -0.996026  -0.835331  2.092740
C    -1.452795  -0.188437  3.330415
C    -0.737849  -0.815022  4.548942
O    0.229005  -0.159865  5.060744
H    -1.678684  -1.364467  1.555306
H    -1.063894  0.841853  3.308224
C    -2.994520  -0.074931  3.391831
C    -3.432403  0.486786  4.750188
C    -3.502016  0.807983  2.242750
H    -3.428580  -1.080019  3.270236
H    -3.132033  -0.143777  5.597937
H    -4.524615  0.573312  4.782956
H    -3.023832  1.494234  4.915313
H    -3.114367  1.833313  2.329157
H    -4.596289  0.867221  2.277197
H    -3.234789  0.427107  1.247927
N    -1.057877  -1.998654  5.052501
C    -2.102661  -2.946828  4.657214
H    -0.503824  -2.258029  5.868935
H    -3.071434  -2.674216  5.094135
H    -1.817435  -3.934761  5.031007
H    -2.188795  -3.009387  3.568783
Ba    2.158078  1.002576  4.112692
29
Lattice="100 0 0 0 100 0 0 0 100" Properties=species:S:1:pos:R:3
C    1.341540  0.989564  0.295305
C    0.314098  0.475062  1.248693
O    0.215509  0.951770  2.421520
H    2.337696  0.904049  0.748946
H    1.158981  2.059937  0.124460
H    1.338480  0.470189  -0.668494
N    -0.514436  -0.498033  0.843448
C    -1.653986  -0.988333  1.630940
C    -1.149095  -1.850183  2.810228
O    -1.125625  -1.307293  3.963786
H    -0.429213  -0.820935  -0.117441
H    -2.094423  -0.109181  2.127260
C    -2.763045  -1.589313  0.735057
C    -3.869936  -2.205372  1.599758
C    -3.330407  -0.507448  -0.195016
H    -2.322155  -2.382371  0.110489
H    -3.514469  -3.021034  2.243821
H    -4.656461  -2.619567  0.958414
H    -4.342554  -1.447874  2.241592
H    -3.806813  0.299880  0.379694
H    -4.097725  -0.943800  -0.845352
H    -2.575108  -0.055806  -0.852060
N    -0.713722  -3.094263  2.669811
C    -0.627248  -3.940422  1.476737
H    -0.435539  -3.530724  3.548970
H    -0.291657  -3.366632  0.608326
H    -1.590336  -4.418971  1.259478
H    0.113561  -4.721330  1.672805
Ba    -0.344913  0.857433  4.785825
29
Lattice="100 0 0 0 100 0 0 0 100" Properties=species:S:1:pos:R:3
C    1.347423  0.030136  0.890145
C    0.876805  -0.898599  1.959094
O    1.691740  -1.410182  2.789466
H    1.819780  0.903694  1.361010
H    0.543951  0.372893  0.230199
H    2.121644  -0.466450  0.290274
N    -0.429977  -1.188895  2.043045
C    -0.988116  -1.983969  3.139036
C    -0.525620  -3.458546  3.059373
O    0.259660  -3.855723  3.985882
H    -1.072101  -0.729841  1.400913
H    -0.477275  -1.640785  4.050907
C    -2.490101  -1.687061  3.415042
C    -3.471815  -1.805936  2.245390
C    -2.956269  -2.514987  4.619317
H    -2.475431  -0.627217  3.721540
H    -4.414623  -1.324167  2.532702
H    -3.710516  -2.847147  2.001586
H    -3.144556  -1.298281  1.325060
H    -3.968057  -2.211700  4.912146
H    -2.307966  -2.378300  5.495532
H    -2.995897  -3.588730  4.384977
N    -0.852414  -4.306557  2.094591
C    -1.611355  -4.131223  0.856888
H    -0.472066  -5.242440  2.242870
H    -1.047170  -4.593167  0.038301
H    -1.756364  -3.074910  0.631863
H    -2.587687  -4.624680  0.931353
Ba    2.447717  -2.924253  4.552736
29
Lattice="100 0 0 0 100 0 0 0 100" Properties=species:S:1:pos:R:3
C    0.118722  -0.408136  0.124073
C    -0.044736  -0.137583  1.582124
O    0.934807  0.254242  2.292090
H    0.443188  0.515678  -0.375141
H    -0.798225  -0.767499  -0.354189
H    0.917359  -1.147351  -0.022923
N    -1.247852  -0.307411  2.149300
C    -1.498122  0.061832  3.544518
C    -0.718855  -0.850645  4.514892
O    0.168503  -0.279737  5.236782
H    -2.033519  -0.562805  1.555933
H    -0.997704  1.031033  3.689259
C    -2.990027  0.359251  3.871424
C    -3.439124  1.586172  3.061001
C    -3.983795  -0.796368  3.723460
H    -2.971444  0.650273  4.934559
H    -4.425235  1.916754  3.407246
H    -3.537592  1.365974  1.988214
H    -2.749775  2.434349  3.172915
H    -4.994979  -0.418314  3.917232
H    -3.808570  -1.605495  4.439967
H    -4.007608  -1.220036  2.707647
N    -0.879357  -2.163206  4.619213
C    -1.682040  -3.116007  3.851808
H    -0.295208  -2.576955  5.347455
H    -1.026041  -3.924657  3.507417
H    -2.139187  -2.638015  2.986369
H    -2.468203  -3.547082  4.482778
Ba    2.142036  0.855074  4.336413
29
Lattice="100 0 0 0 100 0 0 0 100" Properties=species:S:1:pos:R:3
C    -0.657321  2.442150  1.680101
C    -0.172296  1.028915  1.703613
O    0.895142  0.716333  2.318682
H    -1.279830  2.649366  2.565023
H    -1.244822  2.673341  0.785336
H    0.211361  3.107935  1.732933
N    -0.873703  0.056261  1.084509
C    -2.327611  -0.044475  1.125929
C    -2.721468  -0.429837  2.582740
O    -1.831455  -0.610753  3.474953
H    -0.390631  -0.841055  1.032238
H    -2.753214  0.948996  0.919966
C    -2.857162  -1.036910  0.054372
C    -2.568662  -0.507219  -1.354111
C    -2.328449  -2.461738  0.263850
H    -3.952443  -1.062703  0.180085
H    -3.002530  -1.180264  -2.103184
H    -1.490023  -0.446823  -1.553414
H    -3.001962  0.489032  -1.513880
H    -2.821096  -3.147713  -0.435271
H    -2.519871  -2.844349  1.277239
H    -1.250962  -2.544345  0.051008
N    -4.007307  -0.550941  2.861040
C    -4.546836  -0.907953  4.176095
H    -4.671785  -0.400784  2.106101
H    -4.227825  -0.179290  4.930396
H    -4.209801  -1.909374  4.469388
H    -5.637948  -0.902292  4.114219
Ba    0.488678  -0.612159  4.348424
29
Lattice="100 0 0 0 100 0 0 0 100" Properties=species:S:1:pos:R:3
C    -2.091886  0.217827  -0.024336
C    -0.968728  0.265382  0.960315
O    -0.319757  1.339970  1.158235
H    -1.895116  0.952058  -0.813225
H    -3.038513  0.505521  0.460423
H    -2.222980  -0.774766  -0.468268
N    -0.641117  -0.832052  1.674035
C    -1.621021  -1.742466  2.253212
C    -2.370787  -0.966120  3.377363
O    -2.031465  0.222259  3.683837
H    0.221630  -0.742911  2.211551
H    -2.357975  -2.004576  1.479433
C    -0.946606  -3.051282  2.751721
C    -0.368428  -3.839274  1.571643
C    0.093454  -2.793310  3.849679
H    -1.754881  -3.658034  3.192405
H    0.445644  -3.293277  1.075583
H    -1.133520  -4.069343  0.818401
H    0.044710  -4.791654  1.924838
H    0.451215  -3.747717  4.253670
H    -0.311241  -2.218333  4.695473
H    0.989719  -2.279498  3.467312
N    -3.363605  -1.593631  3.983614
C    -4.189134  -1.059661  5.067518
H    -3.578637  -2.537603  3.669089
H    -4.303688  -1.826128  5.841618
H    -5.181399  -0.784805  4.687685
H    -3.702795  -0.180448  5.495215
Ba    -0.771091  2.331870  3.363961
29
Lattice="100 0 0 0 100 0 0 0 100" Properties=species:S:1:pos:R:3
C    -0.222086  2.541769  -0.130811
C    -0.097664  1.145934  0.387555
O    1.041023  0.608498  0.552193
H    -0.192598  3.262596  0.702066
H    -1.150170  2.703274  -0.689437
H    0.638676  2.753979  -0.774367
N    -1.202919  0.440304  0.712994
C    -2.349662  1.008003  1.415644
C    -1.850248  1.472027  2.812628
O    -0.695538  1.138128  3.234746
H    -1.025144  -0.542248  0.923672
H    -2.704599  1.891857  0.865699
C    -3.508716  -0.035585  1.460852
C    -3.175118  -1.257952  2.324585
C    -4.851368  0.584139  1.864999
H    -3.600855  -0.358523  0.411229
H    -2.268452  -1.794036  2.002259
H    -3.989406  -1.989814  2.262554
H    -3.061211  -0.991160  3.385648
H    -5.660257  -0.123925  1.647638
H    -5.075005  1.502373  1.303275
H    -4.915479  0.791478  2.943203
N    -2.655392  2.224468  3.541441
C    -2.348981  2.711701  4.888962
H    -3.564505  2.458900  3.150480
H    -2.133360  1.872000  5.559722
H    -3.218945  3.256226  5.264553
H    -1.487539  3.389929  4.865051
Ba    1.611520  0.294659  2.929967
29
Lattice="100 0 0 0 100 0 0 0 100" Properties=species:S:1:pos:R:3
C    0.796033  -0.539466  1.546294
C    0.250326  -0.693405  2.928621
O    1.011567  -0.975825  3.905062
H    1.126790  0.498355  1.380125
H    0.063600  -0.794120  0.772963
H    1.678793  -1.180340  1.445100
N    -1.066107  -0.507237  3.164483
C    -1.855828  0.565000  2.567012
C    -1.257429  1.909891  3.049705
O    -0.419732  1.925520  4.014397
H    -1.363790  -0.766527  4.105433
H    -1.763208  0.511153  1.472644
C    -3.360002  0.403805  2.939660
C    -3.937384  -0.853495  2.280387
C    -3.602390  0.431941  4.454865
H    -3.871463  1.276572  2.508470
H    -3.464315  -1.770435  2.657847
H    -3.818087  -0.834375  1.188984
H    -5.010420  -0.927548  2.494162
H    -3.215763  -0.465482  4.964558
H    -4.680838  0.436890  4.653025
H    -3.183888  1.325504  4.940079
N    -1.611406  3.044775  2.467193
C    -2.504374  3.269540  1.326768
H    -1.201911  3.880166  2.886182
H    -2.078700  4.065718  0.706762
H    -3.498565  3.582732  1.669692
H    -2.597485  2.367819  0.715496
Ba    1.252970  0.885875  5.507030
29
Lattice="100 0 0 0 100 0 0 0 100" Properties=species:S:1:pos:R:3
C    0.789816  0.446963  1.814725
C    0.151605  1.683688  2.358054
O    0.838022  2.726123  2.593745
H    1.825843  0.403532  2.168575
H    0.823992  0.487041  0.714041
H    0.259545  -0.465061  2.108270
N    -1.179749  1.717636  2.581132
C    -2.174081  1.154827  1.666775
C    -1.990897  1.881140  0.307765
O    -1.368672  2.992142  0.245451
H    -1.497992  2.546459  3.084757
H    -1.972592  0.082283  1.520685
C    -3.590583  1.305152  2.302366
C    -4.726424  0.862738  1.373371
C    -3.639235  0.525703  3.624382
H    -3.726754  2.382227  2.514777
H    -5.676622  0.915638  1.917893
H    -4.609151  -0.185587  1.057591
H    -4.838770  1.497538  0.485941
H    -4.599845  0.702742  4.122378
H    -2.847441  0.814183  4.326905
H    -3.554008  -0.555456  3.444973
N    -2.480409  1.308641  -0.777741
C    -2.436916  1.891719  -2.121114
H    -2.967564  0.423068  -0.665417
H    -1.401744  1.959665  -2.477247
H    -2.887987  2.890649  -2.118700
H    -3.001549  1.244251  -2.796685
Ba    0.338160  4.591358  1.058353
29
Lattice="100 0 0 0 100 0 0 0 100" Properties=species:S:1:pos:R:3
C    -0.578515  0.375273  -1.016883
C    -0.276005  -0.075256  0.374632
O    0.902803  -0.396193  0.718140
H    -0.321179  1.439676  -1.136941
H    -1.628888  0.235446  -1.290775
H    0.061234  -0.185130  -1.709043
N    -1.258245  -0.119911  1.302033
C    -2.264976  0.933243  1.478586
C    -1.492305  2.258033  1.660004
O    -0.312797  2.225566  2.156537
H    -0.986216  -0.577860  2.172796
H    -2.903613  0.987240  0.586329
C    -3.146537  0.552895  2.710249
C    -4.104559  1.660885  3.155892
C    -3.909354  -0.745629  2.416177
H    -2.437040  0.373376  3.540762
H    -4.652338  1.321551  4.043053
H    -4.856122  1.882120  2.386607
H    -3.592888  2.590684  3.436109
H    -4.447600  -1.069237  3.315155
H    -3.257506  -1.573018  2.108327
H    -4.654304  -0.590885  1.623141
N    -2.012530  3.419334  1.294132
C    -3.294848  3.728154  0.656619
H    -1.422563  4.224252  1.509574
H    -3.977677  4.188837  1.380331
H    -3.761264  2.826846  0.253267
H    -3.115295  4.432855  -0.163049
Ba    1.908127  1.166856  2.355242
29
Lattice="100 0 0 0 100 0 0 0 100" Properties=species:S:1:pos:R:3
C    0.707282  1.255120  0.819364
C    0.290307  0.684101  2.134708
O    1.133551  0.488993  3.061593
H    0.827748  2.346940  0.899376
H    -0.000008  1.035883  0.013652
H    1.693200  0.847550  0.564242
N    -1.009401  0.387865  2.366768
C    -2.129520  1.247798  1.977141
C    -1.837102  2.662479  2.525000
O    -1.095217  2.785922  3.559603
H    -1.167698  -0.134267  3.228865
H    -2.208668  1.275633  0.882520
C    -3.447300  0.620641  2.544898
C    -3.500628  0.599437  4.078576
C    -4.711668  1.261492  1.968347
H    -3.405604  -0.419726  2.181555
H    -4.387542  0.042786  4.404294
H    -3.578192  1.610815  4.501716
H    -2.644327  0.089415  4.551438
H    -5.586674  0.678582  2.280082
H    -4.709976  1.273810  0.871093
H    -4.866304  2.284164  2.338188
N    -2.332697  3.746399  1.947818
C    -3.096799  3.904980  0.707321
H    -2.111577  4.612645  2.441086
H    -3.073143  2.990852  0.110842
H    -2.648197  4.719136  0.126898
H    -4.139678  4.159300  0.929157
Ba    0.742514  1.989459  4.996768
29
Lattice="100 0 0 0 100 0 0 0 100" Properties=species:S:1:pos:R:3
C    0.140415  0.072557  1.008356
C    -0.705318  0.697016  2.071609
O    -0.256361  1.688567  2.732273
H    -0.423332  -0.086231  0.082179
H    0.519324  -0.908128  1.333739
H    0.993081  0.727268  0.806592
N    -1.947099  0.247175  2.361646
C    -2.352431  -1.161647  2.488903
C    -1.544709  -1.741935  3.693309
O    -0.611969  -1.067431  4.242119
H    -2.445314  0.878001  2.988696
H    -3.403141  -1.120255  2.818647
C    -2.362325  -1.979793  1.157465
C    -2.978530  -3.378484  1.325629
C    -3.145405  -1.195248  0.094710
H    -1.325937  -2.118188  0.818216
H    -3.147969  -3.815089  0.333999
H    -3.963280  -3.342378  1.817978
H    -2.323550  -4.087028  1.849384
H    -3.107847  -1.731714  -0.860687
H    -2.755491  -0.184558  -0.074077
H    -4.203920  -1.098911  0.376019
N    -1.890764  -2.924533  4.168676
C    -1.251872  -3.584586  5.309126
H    -2.643296  -3.419749  3.696373
H    -0.168118  -3.643627  5.158806
H    -1.657185  -4.596253  5.392583
H    -1.463790  -3.040305  6.237928
Ba    0.587591  0.991957  4.920148
29
Lattice="100 0 0 0 100 0 0 0 100" Properties=species:S:1:pos:R:3
C    0.370822  -0.388075  1.142490
C    -0.422842  0.460952  2.077814
O    0.111588  1.461826  2.649676
H    -0.027659  -1.398139  1.011103
H    1.422115  -0.423524  1.445399
H    0.339384  0.101981  0.155045
N    -1.724795  0.192073  2.321672
C    -2.273247  -1.155950  2.553458
C    -1.342678  -1.835690  3.599724
O    -0.613201  -1.122105  4.365252
H    -2.209057  0.945935  2.805018
H    -3.216866  -0.968871  3.092723
C    -2.662571  -1.989647  1.290464
C    -3.834177  -2.939968  1.604521
C    -3.056867  -1.078698  0.120983
H    -1.789773  -2.589215  0.980710
H    -4.032113  -3.585096  0.740817
H    -4.750542  -2.366997  1.805402
H    -3.688400  -3.604877  2.469177
H    -3.382076  -1.695310  -0.725419
H    -2.233238  -0.447927  -0.231548
H    -3.896405  -0.422703  0.389820
N    -1.339285  -3.151463  3.691815
C    -0.569101  -3.916446  4.674971
H    -1.937735  -3.665936  3.049650
H    -0.821988  -4.973791  4.563230
H    -0.819513  -3.592331  5.691658
H    0.506624  -3.786827  4.505196
Ba    0.545598  0.964819  5.021180
29
Lattice="100 0 0 0 100 0 0 0 100" Properties=species:S:1:pos:R:3
C    -0.739735  1.303221  1.700363
C    -1.492626  1.221290  2.989926
O    -1.339044  2.151518  3.846598
H    0.245201  0.819836  1.795082
H    -0.565533  2.363807  1.485515
H    -1.265362  0.838872  0.862967
N    -2.366778  0.226669  3.285804
C    -2.123740  -1.229869  3.204577
C    -1.194050  -1.555482  4.399467
O    -0.327067  -0.693907  4.779984
H    -2.927642  0.475687  4.102206
H    -3.101779  -1.696957  3.387915
C    -1.621926  -1.749156  1.825034
C    -1.270127  -3.242128  1.830660
C    -2.687259  -1.459084  0.758291
H    -0.695065  -1.211441  1.581950
H    -0.469531  -3.496920  2.537075
H    -0.909641  -3.519613  0.832869
H    -2.146114  -3.871411  2.034406
H    -2.291933  -1.691525  -0.237984
H    -3.027251  -0.416024  0.752699
H    -3.573969  -2.089788  0.913392
N    -1.306611  -2.694277  5.068519
C    -2.255573  -3.802536  4.931642
H    -0.609638  -2.807742  5.805502
H    -3.109726  -3.517382  4.314057
H    -2.615398  -4.073110  5.930753
H    -1.763507  -4.672742  4.481629
Ba    0.262427  1.562196  5.601103
29
Lattice="100 0 0 0 100 0 0 0 100" Properties=species:S:1:pos:R:3
C    -2.341053  1.922495  1.753194
C    -2.093003  1.510351  3.163716
O    -1.467082  2.276980  3.958027
H    -3.003399  1.246299  1.209715
H    -1.402340  2.071475  1.204193
H    -2.822188  2.912008  1.805134
N    -2.612671  0.362808  3.692178
C    -2.452774  -1.049950  3.284180
C    -1.674331  -1.693697  4.453673
O    -0.757067  -1.011305  5.024697
H    -2.675463  0.447928  4.705816
H    -3.447904  -1.504271  3.194842
C    -1.700485  -1.277365  1.934735
C    -0.230568  -0.831952  1.934008
C    -1.813903  -2.737531  1.476092
H    -2.246905  -0.674974  1.196155
H    -0.091831  0.225893  2.214327
H    0.178594  -0.919794  0.919927
H    0.390200  -1.462961  2.585286
H    -1.234482  -3.420897  2.111454
H    -1.413077  -2.832470  0.459890
H    -2.855754  -3.079821  1.443756
N    -1.929895  -2.925099  4.865058
C    -2.972922  -3.873021  4.462596
H    -1.306970  -3.245706  5.608355
H    -3.415830  -4.302561  5.368041
H    -2.542511  -4.680473  3.858544
H    -3.758000  -3.375610  3.889411
Ba    0.387617  1.171223  5.232000
29
Lattice="100 0 0 0 100 0 0 0 100" Properties=species:S:1:pos:R:3
C    -0.026369  0.668417  1.785713
C    -1.136953  1.156959  2.654194
O    -1.111333  2.332365  3.135207
H    0.011442  -0.419334  1.679412
H    0.937836  1.056378  2.130995
H    -0.194569  1.089544  0.780674
N    -2.189440  0.361771  2.940562
C    -2.092841  -1.076361  3.255481
C    -0.960541  -1.198438  4.328315
O    -0.739251  -0.162564  5.054335
H    -2.969271  0.854040  3.370893
H    -3.005929  -1.273434  3.843398
C    -2.177422  -2.044241  2.030577
C    -2.969985  -3.302844  2.423526
C    -2.857474  -1.376957  0.826819
H    -1.158564  -2.321350  1.719622
H    -2.861661  -4.081404  1.659222
H    -4.040121  -3.062373  2.496674
H    -2.670146  -3.739577  3.383537
H    -2.978243  -2.121865  0.030876
H    -2.283384  -0.543486  0.406796
H    -3.860572  -1.008307  1.081517
N    -0.240826  -2.280027  4.591782
C    -0.135525  -3.629507  4.022492
H    0.359429  -2.131269  5.403943
H    -0.807754  -4.320318  4.546033
H    0.895780  -3.964525  4.173608
H    -0.352074  -3.638117  2.955808
Ba    -0.660242  2.252825  5.556989
29
Lattice="100 0 0 0 100 0 0 0 100" Properties=species:S:1:pos:R:3
C    -1.035557  0.481859  -0.148499
C    -1.138538  0.822230  1.299427
O    -0.700580  1.995548  1.695764
H    0.020689  0.326014  -0.412268
H    -1.403108  1.322162  -0.750671
H    -1.592152  -0.421339  -0.413114
N    -1.639146  0.019880  2.194587
C    -2.224702  -1.320334  2.091275
C    -3.001111  -1.400721  3.444747
O    -2.736537  -0.553665  4.316166
H    -1.759926  0.305977  3.203885
H    -2.929824  -1.355215  1.247763
C    -1.134674  -2.423406  1.912733
C    -0.203627  -2.529904  3.124071
C    -1.748959  -3.778397  1.542813
H    -0.537464  -2.093469  1.045767
H    0.278384  -1.573869  3.370237
H    0.592635  -3.255949  2.920773
H    -0.741081  -2.873377  4.018546
H    -2.240873  -4.257238  2.400223
H    -0.957068  -4.464413  1.218140
H    -2.469637  -3.701861  0.716007
N    -3.897178  -2.380868  3.579793
C    -4.672176  -2.612814  4.797518
H    -4.043370  -3.011157  2.798001
H    -4.426470  -1.830954  5.520234
H    -4.424963  -3.592635  5.224053
H    -5.744395  -2.579019  4.571577
Ba    -0.006593  4.026935  2.434453
29
Lattice="100 0 0 0 100 0 0 0 100" Properties=species:S:1:pos:R:3
C    -1.404531  -0.085649  -0.195134
C    -1.138273  0.328480  1.210767
O    -0.574652  1.497764  1.413905
H    -1.890895  0.741032  -0.728558
H    -2.028330  -0.979671  -0.264377
H    -0.452862  -0.292028  -0.705064
N    -1.439292  -0.387714  2.258143
C    -2.155604  -1.655120  2.431750
C    -2.825597  -1.426019  3.824029
O    -2.436859  -0.464597  4.509777
H    -1.381162  0.036075  3.220030
H    -2.921611  -1.763817  1.651119
C    -1.224110  -2.904908  2.441944
C    -0.607290  -3.185249  1.069163
C    -0.158651  -2.833999  3.540800
H    -1.899109  -3.744883  2.676131
H    -0.062974  -4.137281  1.096068
H    0.123169  -2.414781  0.782537
H    -1.363867  -3.267711  0.277036
H    -0.589564  -2.683586  4.538755
H    0.560414  -2.022886  3.354322
H    0.412308  -3.769639  3.565948
N    -3.758935  -2.305699  4.195963
C    -4.443454  -2.270402  5.487466
H    -4.006257  -3.050791  3.552145
H    -4.238249  -3.189613  6.049272
H    -5.525267  -2.173075  5.338235
H    -4.074453  -1.410427  6.051785
Ba    0.317956  3.541194  1.841047
29
Lattice="100 0 0 0 100 0 0 0 100" Properties=species:S:1:pos:R:3
C    -1.217004  -0.029930  -0.268162
C    -0.987788  0.454979  1.121726
O    -0.458548  1.646729  1.282291
H    -1.766323  -0.973224  -0.305665
H    -0.249693  -0.175561  -0.769318
H    -1.768368  0.734305  -0.831424
N    -1.287312  -0.225898  2.192621
C    -1.945668  -1.520246  2.408650
C    -2.725905  -1.219430  3.727516
O    -2.281604  -0.321802  4.462961
H    -1.221367  0.218964  3.140659
H    -2.628620  -1.747369  1.578064
C    -0.904046  -2.669976  2.589215
C    -1.593096  -4.003722  2.907402
C    0.000219  -2.816129  1.360703
H    -0.279540  -2.388286  3.453388
H    -2.111472  -3.995407  3.872744
H    -0.840816  -4.800076  2.956770
H    -2.308579  -4.288891  2.121017
H    0.572753  -1.905723  1.138206
H    -0.571997  -3.101310  0.465952
H    0.734430  -3.611300  1.538647
N    -3.820553  -1.944132  3.976080
C    -4.608876  -1.828741  5.201562
H    -4.085161  -2.661864  3.308973
H    -4.260900  -0.954592  5.757549
H    -4.485578  -2.724404  5.823557
H    -5.668775  -1.708024  4.950898
Ba    0.404189  3.721061  1.614415
29
Lattice="100 0 0 0 100 0 0 0 100" Properties=species:S:1:pos:R:3
C    -0.149475  -1.208384  2.283661
C    -0.609822  -0.841491  3.653334
O    -0.046470  -1.437235  4.679794
H    0.946098  -1.159275  2.239464
H    -0.569471  -0.564512  1.506356
H    -0.440106  -2.246593  2.067728
N    -1.539425  0.038850  3.890431
C    -2.363569  0.862752  2.996033
C    -2.846418  1.962794  3.990585
O    -2.834924  1.667195  5.200591
H    -1.831345  0.300335  4.867941
H    -1.740504  1.282006  2.195181
C    -3.525010  0.012980  2.378113
C    -4.481503  -0.545173  3.436745
C    -4.283208  0.763246  1.280709
H    -3.012613  -0.838088  1.896796
H    -5.045494  0.252899  3.937491
H    -3.965571  -1.125797  4.213579
H    -5.208856  -1.212153  2.958453
H    -4.966097  0.069279  0.775325
H    -3.616365  1.179058  0.513771
H    -4.898683  1.574180  1.689706
N    -3.267085  3.153912  3.548418
C    -3.178182  3.762158  2.224118
H    -3.603357  3.754318  4.300277
H    -2.711058  4.749961  2.315102
H    -4.171424  3.882073  1.774623
H    -2.563648  3.155381  1.554548
Ba    0.895960  -2.410882  6.501826
29
Lattice="100 0 0 0 100 0 0 0 100" Properties=species:S:1:pos:R:3
C    0.502273  1.155880  0.721332
C    -0.034504  0.236000  1.769785
O    0.738871  -0.095260  2.774562
H    0.790035  2.112803  1.178554
H    -0.228102  1.352779  -0.069594
H    1.401219  0.716285  0.267412
N    -1.249416  -0.218788  1.661878
C    -2.014391  -1.135906  2.505436
C    -3.162375  -1.547001  1.523540
O    -3.318137  -0.854587  0.508075
H    -1.860032  -0.007357  0.826394
H    -1.392968  -2.008084  2.760159
C    -2.512946  -0.440883  3.810928
C    -3.495120  0.700607  3.529809
C    -3.085768  -1.450183  4.812954
H    -1.602828  -0.005970  4.264248
H    -3.756604  1.211818  4.464279
H    -4.428853  0.325678  3.089423
H    -3.083371  1.452622  2.844422
H    -3.238476  -0.966013  5.785605
H    -2.422253  -2.313482  4.972627
H    -4.069285  -1.823652  4.498619
N    -3.903601  -2.612448  1.845331
C    -5.029717  -3.083316  1.038359
H    -3.682456  -3.120990  2.694277
H    -5.970834  -2.965506  1.589488
H    -4.890067  -4.139984  0.783086
H    -5.071292  -2.489254  0.121978
Ba    2.379628  -0.331921  4.330308
29
Lattice="100 0 0 0 100 0 0 0 100" Properties=species:S:1:pos:R:3
C    -1.290727  0.606302  0.251086
C    -0.982830  0.584506  1.708645
O    -0.304006  1.589873  2.213486
H    -0.353599  0.567008  -0.321519
H    -1.789203  1.552496  0.001497
H    -1.920889  -0.227840  -0.064978
N    -1.353203  -0.366064  2.520185
C    -2.152712  -1.587462  2.343429
C    -2.885383  -1.638642  3.718930
O    -2.282571  -1.138375  4.685911
H    -1.201556  -0.276003  3.553059
H    -2.841321  -1.473568  1.497387
C    -1.218014  -2.823539  2.140967
C    -1.994694  -4.145083  2.158460
C    -0.392334  -2.700499  0.856284
H    -0.530538  -2.822624  3.003452
H    -1.292815  -4.976446  2.021211
H    -2.725029  -4.200739  1.339458
H    -2.513183  -4.317506  3.108634
H    0.269699  -3.569842  0.760630
H    0.253825  -1.812420  0.842888
H    -1.032188  -2.683526  -0.038018
N    -4.099447  -2.192262  3.832353
C    -4.980378  -2.764037  2.819370
H    -4.443064  -2.198696  4.791977
H    -5.991899  -2.364372  2.956026
H    -5.018435  -3.857875  2.898581
H    -4.643364  -2.501437  1.813100
Ba    0.830795  3.315740  3.158688
29
Lattice="100 0 0 0 100 0 0 0 100" Properties=species:S:1:pos:R:3
C    0.269530  -0.484112  -0.145454
C    0.075195  -0.298394  1.322857
O    0.858343  -0.922341  2.152378
H    1.299464  -0.226292  -0.425956
H    -0.424989  0.118006  -0.739365
H    0.120025  -1.544865  -0.392752
N    -0.881591  0.487787  1.751399
C    -1.389482  0.725598  3.108209
C    -2.893178  1.040143  2.802067
O    -3.121213  1.595557  1.721460
H    -1.525923  0.965451  1.084927
H    -1.258166  -0.184672  3.710946
C    -0.692196  1.945542  3.783505
C    -1.380405  2.381724  5.081419
C    0.802463  1.694554  4.044833
H    -0.763544  2.774354  3.060869
H    -0.862072  3.251259  5.503758
H    -1.368894  1.588235  5.842426
H    -2.419866  2.682640  4.910934
H    1.265989  2.575325  4.506677
H    1.354050  1.491310  3.111673
H    0.916597  0.866960  4.778886
N    -3.859985  0.709348  3.672978
C    -3.794962  0.009820  4.949227
H    -4.785485  0.997413  3.356249
H    -4.581749  -0.752752  4.982942
H    -3.937511  0.698727  5.792327
H    -2.831813  -0.495139  5.069677
Ba    2.576434  -1.244421  3.631090
29
Lattice="100 0 0 0 100 0 0 0 100" Properties=species:S:1:pos:R:3
C    0.851775  -0.027891  3.028190
C    -0.043651  -0.428483  4.163577
O    0.491690  -0.937232  5.216419
H    0.757726  -0.732910  2.188330
H    1.890908  -0.045631  3.368535
H    0.614950  0.975035  2.648701
N    -1.388470  -0.331516  4.172369
C    -2.112522  0.065765  2.967688
C    -2.532726  1.520152  3.146203
O    -2.404959  2.015981  4.349206
H    -1.950228  1.280231  4.858440
H    -1.480751  0.007539  2.067072
C    -3.357474  -0.851193  2.725298
C    -2.908335  -2.276841  2.395265
C    -4.374006  -0.811708  3.870066
H    -3.863976  -0.462948  1.828342
H    -2.410035  -2.768421  3.249369
H    -2.205329  -2.310573  1.552951
H    -3.771521  -2.901336  2.135218
H    -4.724926  0.201937  4.105372
H    -3.973206  -1.236587  4.806886
H    -5.256856  -1.410087  3.615045
N    -3.018157  2.305789  2.221638
C    -3.221453  2.019074  0.798506
H    -3.269215  3.246328  2.536443
H    -4.284514  1.838600  0.596493
H    -2.632716  1.151056  0.490267
H    -2.893268  2.890548  0.221950
Ba    -1.359758  -2.167679  6.114165
29
Lattice="100 0 0 0 100 0 0 0 100" Properties=species:S:1:pos:R:3
C    0.824209  0.624477  3.422549
C    -0.113569  0.374307  4.566813
O    0.385283  0.157745  5.732188
H    0.526389  1.498282  2.827769
H    0.857167  -0.243215  2.746369
H    1.832355  0.785346  3.814545
N    -1.458258  0.324060  4.480894
C    -2.122128  0.380937  3.181099
C    -2.686306  1.787522  3.017221
O    -2.697942  2.535142  4.089761
H    -2.218479  1.975187  4.770806
H    -1.421088  0.201972  2.350330
C    -3.256078  -0.692514  3.075291
C    -2.655361  -2.100390  3.088515
C    -4.357066  -0.519838  4.125765
H    -3.725227  -0.557738  2.088586
H    -2.183926  -2.346968  4.056206
H    -1.887952  -2.236241  2.315553
H    -3.435528  -2.852627  2.920581
H    -3.991989  -0.690880  5.153490
H    -5.158732  -1.249312  3.959352
H    -4.816994  0.477308  4.113766
N    -3.168993  2.305855  1.919012
C    -3.233731  1.707405  0.582470
H    -3.529035  3.259352  2.008333
H    -2.943068  2.468545  -0.149490
H    -4.256745  1.376572  0.364605
H    -2.545591  0.861696  0.503003
Ba    -1.404617  -1.052984  6.770616
29
Lattice="100 0 0 0 100 0 0 0 100" Properties=species:S:1:pos:R:3
C    -1.088445  0.377500  0.349168
C    -1.016222  0.600950  1.832275
O    -0.557490  1.804544  2.188552
H    -0.073449  0.339236  -0.069930
H    -1.609266  1.220439  -0.122555
H    -1.597921  -0.549396  0.073289
N    -1.338790  -0.225343  2.767042
C    -1.856433  -1.569750  2.553579
C    -2.888979  -1.684764  3.678966
O    -2.763713  -0.810169  4.626811
H    -2.014665  -0.203220  4.199675
H    -2.362848  -1.711676  1.584288
C    -0.729631  -2.657924  2.704197
C    -1.274437  -4.089136  2.612529
C    0.368583  -2.440537  1.658133
H    -0.289991  -2.509913  3.704170
H    -0.437830  -4.798258  2.610887
H    -1.829897  -4.256870  1.676821
H    -1.908490  -4.368494  3.462987
H    1.164926  -3.179634  1.808272
H    0.832044  -1.449629  1.734034
H    -0.012896  -2.576208  0.636152
N    -3.837213  -2.585012  3.716374
C    -4.814214  -2.752403  4.797577
H    -3.867006  -3.251820  2.948469
H    -4.560457  -3.637073  5.394676
H    -5.808855  -2.884395  4.358994
H    -4.804691  -1.866133  5.435858
Ba    0.321274  3.770086  2.746709
29
Lattice="100 0 0 0 100 0 0 0 100" Properties=species:S:1:pos:R:3
C    0.061198  1.185446  0.676148
C    -0.309968  0.212806  1.748576
O    0.548825  -0.025729  2.709137
H    0.267061  2.168950  1.120991
H    -0.729853  1.299419  -0.071587
H    0.975740  0.847003  0.169655
N    -1.469400  -0.377520  1.703382
C    -2.087729  -1.360522  2.596449
C    -3.224283  -1.911410  1.675752
O    -3.592609  -1.169942  0.752380
H    -2.160044  -0.200931  0.929058
H    -1.351170  -2.133132  2.857442
C    -2.617021  -0.666610  3.896568
C    -3.707342  0.372568  3.615165
C    -3.067950  -1.674723  4.956902
H    -1.735283  -0.132770  4.298550
H    -3.966563  0.897588  4.542684
H    -4.624469  -0.098037  3.237430
H    -3.397882  1.128571  2.882272
H    -3.275814  -1.149874  5.897778
H    -2.311029  -2.444140  5.165107
H    -3.997640  -2.178928  4.666015
N    -3.779071  -3.111513  1.900882
C    -3.363733  -4.200645  2.776756
H    -4.539122  -3.315476  1.252699
H    -3.285180  -5.124440  2.191029
H    -4.085976  -4.360009  3.587254
H    -2.384740  -3.994847  3.217729
Ba    2.270129  -0.012904  4.195307
29
Lattice="100 0 0 0 100 0 0 0 100" Properties=species:S:1:pos:R:3
C    -0.003491  -1.000109  2.539793
C    -0.584148  -0.647245  3.879644
O    0.017126  -1.231915  4.919533
H    1.084143  -0.854644  2.557510
H    -0.420703  -0.413055  1.716480
H    -0.188098  -2.062273  2.326103
N    -1.579217  0.136121  4.110409
C    -2.337862  0.820004  3.067516
C    -2.934314  1.999373  3.838394
O    -2.943973  1.843393  5.126883
H    -2.354175  0.973277  5.202229
H    -1.709468  1.194580  2.244848
C    -3.448146  -0.128731  2.471534
C    -4.461710  -0.587167  3.524170
C    -4.142509  0.437692  1.232396
H    -2.867020  -1.008677  2.150744
H    -5.101278  0.239532  3.865646
H    -3.980032  -1.031918  4.404002
H    -5.124885  -1.345831  3.091226
H    -4.741581  -0.352635  0.762944
H    -3.433177  0.796983  0.474557
H    -4.838750  1.249242  1.480440
N    -3.430968  3.105927  3.340922
C    -3.400341  3.599759  1.963405
H    -3.815778  3.744653  4.039378
H    -2.985047  4.614050  1.969489
H    -4.413119  3.630440  1.546219
H    -2.772938  2.960917  1.339232
Ba    1.016459  -2.237741  6.633355
29
Lattice="100 0 0 0 100 0 0 0 100" Properties=species:S:1:pos:R:3
C    0.671001  0.748340  3.143229
C    -0.024490  0.127942  4.319539
O    0.688302  -0.277196  5.312995
H    1.725302  0.906254  3.386473
H    0.221142  1.711099  2.864260
H    0.615644  0.089706  2.263404
N    -1.349776  -0.080136  4.419795
C    -2.241205  0.193593  3.288736
C    -2.712005  1.632935  3.421319
O    -2.753074  2.125402  4.637811
H    -2.281601  1.457557  5.202399
H    -1.739540  0.071900  2.316236
C    -3.443642  -0.811021  3.358918
C    -4.630080  -0.472571  2.451784
C    -2.939898  -2.227491  3.054613
H    -3.795008  -0.767117  4.405615
H    -5.082057  0.499725  2.685418
H    -5.418601  -1.223363  2.584305
H    -4.351156  -0.491084  1.389804
H    -3.713119  -2.971308  3.282220
H    -2.030176  -2.499310  3.616758
H    -2.680369  -2.339282  1.992517
N    -3.079537  2.436597  2.459375
C    -3.126289  2.191477  1.016317
H    -3.372390  3.368351  2.766748
H    -2.604325  1.265978  0.763899
H    -2.641878  3.032258  0.507426
H    -4.168983  2.123008  0.684240
Ba    -0.775191  -1.910240  6.276851
29
Lattice="100 0 0 0 100 0 0 0 100" Properties=species:S:1:pos:R:3
C    0.742837  0.938220  3.008584
C    0.171900  -0.004912  4.026288
O    0.982237  -0.663641  4.779756
H    1.820618  1.034109  3.166067
H    0.282691  1.934009  3.072569
H    0.576146  0.561701  1.988117
N    -1.137898  -0.254863  4.209587
C    -2.143045  0.304587  3.303978
C    -2.575645  1.653566  3.856441
O    -2.435493  1.830344  5.150194
H    -1.916135  1.044838  5.464340
H    -1.750521  0.450102  2.286411
C    -3.345049  -0.703827  3.202802
C    -4.047329  -0.953189  4.542265
C    -4.359942  -0.353954  2.112623
H    -2.836443  -1.633924  2.891096
H    -4.632226  -0.083151  4.872566
H    -3.351736  -1.192976  5.363461
H    -4.750102  -1.790246  4.450104
H    -4.956935  0.530660  2.372410
H    -5.068947  -1.181907  1.989569
H    -3.885808  -0.189850  1.136476
N    -3.082796  2.657309  3.190842
C    -3.280358  2.813679  1.747356
H    -3.330456  3.467893  3.765323
H    -2.845846  3.773105  1.444434
H    -4.351129  2.816360  1.513400
H    -2.791704  2.005486  1.199995
Ba    -0.422886  -2.471528  5.491947
29
Lattice="100 0 0 0 100 0 0 0 100" Properties=species:S:1:pos:R:3
C    0.572057  1.121961  2.642084
C    0.191843  0.024337  3.591844
O    1.128846  -0.651295  4.160792
H    0.058522  2.063584  2.880921
H    0.308233  0.854312  1.607804
H    1.652318  1.284772  2.688206
N    -1.066976  -0.348256  3.889028
C    -2.208617  0.230816  3.178630
C    -2.657982  1.468673  3.938791
O    -2.374405  1.505502  5.220555
H    -1.770982  0.732544  5.374920
H    -1.952479  0.523127  2.149245
C    -3.346033  -0.850961  3.089058
C    -3.863542  -1.307750  4.457683
C    -4.505497  -0.458988  2.170965
H    -2.819469  -1.695909  2.609744
H    -4.459010  -0.530362  4.956957
H    -3.059582  -1.585337  5.159342
H    -4.516844  -2.181181  4.342152
H    -5.169231  -1.320374  2.026829
H    -4.163947  -0.146996  1.175676
H    -5.122651  0.340325  2.603015
N    -3.306146  2.499149  3.463614
C    -3.685016  2.805201  2.081573
H    -3.535009  3.215937  4.158053
H    -4.774119  2.751966  1.970660
H    -3.215326  2.105756  1.387524
H    -3.351734  3.823891  1.852943
Ba    -0.059223  -2.635443  4.795395
29
Lattice="100 0 0 0 100 0 0 0 100" Properties=species:S:1:pos:R:3
C    0.903925  0.328664  2.922042
C    0.187494  -0.241658  4.115289
O    0.899324  -0.660903  5.108449
H    1.978661  0.347611  3.121194
H    0.571097  1.352353  2.698365
H    0.729464  -0.284900  2.025877
N    -1.137308  -0.367161  4.237331
C    -2.024031  0.024252  3.168096
C    -2.487465  1.458070  3.303864
O    -2.597876  1.912485  4.535602
H    -2.919448  2.835060  4.595482
H    -1.528406  -0.039577  2.185646
C    -3.282183  -0.919525  3.074146
C    -2.879579  -2.229413  2.390308
C    -3.956092  -1.171633  4.427795
H    -4.019939  -0.414052  2.429627
H    -2.080573  -2.741470  2.946427
H    -2.521036  -2.065217  1.365983
H    -3.737045  -2.911451  2.335505
H    -4.093835  -0.266463  5.033617
H    -3.396606  -1.919098  5.017177
H    -4.947359  -1.615992  4.274881
N    -2.788118  2.206922  2.269158
C    -2.698568  1.827608  0.846549
H    -3.141663  3.149149  2.443956
H    -2.883383  2.725914  0.251761
H    -3.453489  1.073707  0.596367
H    -1.696446  1.451325  0.612656
Ba    -0.820516  -1.582612  6.504852
29
Lattice="100 0 0 0 100 0 0 0 100" Properties=species:S:1:pos:R:3
C    0.584829  0.929026  2.773033
C    0.127295  -0.117033  3.752700
O    1.030847  -0.821922  4.352189
H    1.677557  0.947262  2.745100
H    0.226702  1.930449  3.051583
H    0.215437  0.710464  1.760281
N    -1.143600  -0.398456  4.049449
C    -2.234615  0.283270  3.377942
C    -2.524684  1.627047  4.013340
O    -2.464963  1.637423  5.330632
H    -2.670464  2.503062  5.737708
H    -1.992019  0.474851  2.321514
C    -3.518869  -0.622711  3.357155
C    -4.055738  -0.989311  4.743110
C    -4.628230  -0.059910  2.464614
H    -3.133580  -1.538329  2.877376
H    -4.578007  -0.152246  5.225556
H    -3.265160  -1.307909  5.440705
H    -4.777707  -1.810862  4.659657
H    -4.273194  0.154692  1.448154
H    -5.076821  0.852816  2.883795
H    -5.441204  -0.790335  2.372661
N    -2.829260  2.715261  3.346323
C    -2.916634  2.918174  1.891193
H    -3.054009  3.550110  3.892935
H    -3.962513  2.863811  1.568074
H    -2.328935  2.166019  1.360914
H    -2.517064  3.912201  1.665078
Ba    -0.340400  -2.395913  5.522229
29
Lattice="100 0 0 0 100 0 0 0 100" Properties=species:S:1:pos:R:3
C    0.318136  -0.663944  2.271451
C    -0.272116  -0.266584  3.592405
O    0.535666  -0.269858  4.607903
H    1.039896  0.106796  1.964628
H    -0.399368  -0.824768  1.462272
H    0.900234  -1.583298  2.412368
N    -1.536323  0.074564  3.855395
C    -2.579939  0.024998  2.839631
C    -3.257339  1.389050  2.800957
O    -4.482722  1.584197  3.243126
H    -4.918163  0.737786  3.462572
H    -2.156236  -0.102579  1.828183
C    -3.576081  -1.153331  3.053947
C    -2.997325  -2.440362  2.451878
C    -3.971067  -1.383436  4.525134
H    -4.490077  -0.926113  2.473507
H    -2.040501  -2.707256  2.923952
H    -2.831159  -2.344645  1.371477
H    -3.685729  -3.280312  2.604899
H    -3.176665  -1.939161  5.051429
H    -4.859231  -2.024144  4.587762
H    -4.196738  -0.464781  5.092006
N    -2.671526  2.465527  2.343381
C    -1.324793  2.582689  1.778131
H    -3.234047  3.318825  2.380211
H    -1.109437  1.738666  1.115366
H    -0.574419  2.629517  2.576219
H    -1.285923  3.505078  1.192372
Ba    -0.987008  -0.283124  6.426438
