# Supplementary material for: Mapping and classifying molecules from a high-throughput structural database
Source: J Cheminform. 2017 Feb 2;9:6. doi: 10.1186/s13321-017-0192-4 (PMC5289135; doi:10.1186/s13321-017-0192-4)
Supplement: Supplementary file 1 — Additional file 1. Supplementary file contains dissimilarity matrix data for all the oligopeptides available in the database including the one discussed in this paper. [file 13321_2017_192_MOESM1_ESM.tar › SI/val.dipeptide/sigmaE-sigmaD.dat]

# Sigma_D	Sigma_E	Idx of Representative Structure
0.0892247723449041	0.02318709201513931	3
0.0951166441796594	0.025607043445120475	3
0.05882462069576024	0.004829822159270529	4
0.06778538928117184	0.005130117067723622	4
0.08179841889262497	0.005042054220361826	4
0.11768841206054798	0.015210674875584067	5
0.08205524967971316	0.032520265131870285	14
0.08884655311265628	0.06825660141542249	14
0.12791964665367087	0.014065414538032468	27
0.11255256771837777	0.08514022579469234	14
0.1311358490615396	0.10016186802383818	1
0.07458131133199511	0.023967737900884536	12
0.08542585674138715	0.06221312316778019	12
0.11573461884846695	0.05081870370446461	28
0.12121749461195779	0.05736342080886097	28
0.12630966075482897	0.1358116583102182	7
0.13699676466768027	0.12614485379012444	1
0.08399321401160927	0.012625815841564693	30
0.08680433744923144	0.0454696317474695	31
0.09833424293364644	0.07249352525989687	31
0.07231082906453226	0.012916719572845183	17
0.08576203705603057	0.035124439482789746	17
0.12262264880518628	0.11677387410857067	31
0.09398437104114647	0.05372710460603086	58
0.10255323495628973	0.05286986899351927	54
0.12138863483319447	0.07137111223742269	54
0.13848922846199999	0.13807781673620922	31
0.06122460289785437	0.00499528514548965	21
0.06199004758830241	0.005524271728019903	24
0.08120316906787939	0.008392942531963508	24
0.08318741791881719	0.011400635073452276	24
0.15127366723921257	0.12723310039563418	31
0.15898249169850953	0.14936379751601092	5
0.09326704669924947	0.024586102782003193	40
0.0950980178552634	0.023853794144125633	46
0.09522373653664346	0.0163745424428905	45
0.10818720811630139	0.02906025022954672	39
0.11015222799986125	0.024078742244468255	45
0.13614330929820465	0.02538872252210587	48
0.10464463674742287	0.12956522612704438	60
0.11560463658521676	0.09410982878999369	44
0.1254511060134585	0.08086314088677214	44
0.11842315651932228	0.06073651270540774	52
0.13025649158487262	0.06988917388814331	44
0.09183981707298847	0.03355320671663451	10
0.10107522446178381	0.023727456820202796	15
0.08312069537726434	0.022872712341322977	23
0.11551415281254507	0.06008136637202751	15
0.14163203663013535	0.18677433934715085	57
0.15164464227071056	0.14579566458789883	44
0.0828991556048667	0.03783685959766263	62
0.0686598427029954	0.02257989942263042	33
0.07609328485484172	0.02027952537144538	33
0.08356439034261773	0.04152635485733375	34
0.09070829895880547	0.04106568826113194	33
0.0798660628802999	0.02595294019100724	53
0.08251209002322017	0.0394133327030958	53
0.0998442186608719	0.10834626534465015	53
0.12050140248146492	0.10993252054363145	43
0.13096843741909725	0.15178986487066135	43
0.16032000810878222	0.15296884782105208	15
0.17413299774375274	0.1793408519247212	15
