# Supplementary material for: Mapping and classifying molecules from a high-throughput structural database
Source: J Cheminform. 2017 Feb 2;9:6. doi: 10.1186/s13321-017-0192-4 (PMC5289135; doi:10.1186/s13321-017-0192-4)
Supplement: Supplementary file 1 — Additional file 1. Supplementary file contains dissimilarity matrix data for all the oligopeptides available in the database including the one discussed in this paper. [file 13321_2017_192_MOESM1_ESM.tar › SI/val.dipeptide/traj.val.dipeptide.Cd.xyz]

29
Lattice="100 0 0 0 100 0 0 0 100" Properties=species:S:1:pos:R:3
C    -0.855878  1.988218  1.434653
C    -0.724704  0.528180  1.722862
O    0.410775  -0.004910  1.477736
H    -0.659309  2.150319  0.364600
H    -0.080195  2.536928  1.985268
H    -1.842988  2.392696  1.682353
N    -1.797095  -0.120233  2.205497
C    -2.100898  -1.566730  2.377350
C    -1.515793  -2.126643  3.693240
O    -0.267893  -2.393717  3.833388
H    -2.601260  0.484721  2.353001
H    -3.194360  -1.586749  2.486996
C    -1.817357  -2.483034  1.151530
C    -2.395820  -3.877863  1.413881
C    -2.322925  -1.870109  -0.156182
H    -0.706385  -2.629846  1.010419
H    -2.168718  -4.544651  0.574141
H    -3.491021  -3.827139  1.499807
H    -2.000750  -4.346669  2.324907
H    -2.149281  -2.567750  -0.983737
H    -1.831348  -0.924524  -0.412829
H    -3.406692  -1.692024  -0.100654
N    -2.345326  -2.357861  4.690137
C    -1.974933  -2.911544  5.998288
H    -3.328094  -2.132940  4.548711
H    -2.724789  -3.655257  6.288083
H    -1.954402  -2.108917  6.746581
H    -0.989904  -3.378851  5.932676
Cd    0.998801  -1.896633  2.207642
29
Lattice="100 0 0 0 100 0 0 0 100" Properties=species:S:1:pos:R:3
C    1.229136  0.492633  0.785793
C    0.055556  0.209133  1.665706
O    -0.986451  -0.264348  1.096628
H    2.098694  0.874137  1.331336
H    0.926324  1.232202  0.029998
H    1.502791  -0.421274  0.241994
N    0.169024  0.475376  2.976912
C    -0.831717  0.543217  4.076066
C    -1.139852  -0.851690  4.662102
O    -1.893838  -1.703999  4.067744
H    1.086428  0.827506  3.239270
H    -0.309239  1.104567  4.863438
C    -2.115932  1.374731  3.790878
C    -2.917194  1.533676  5.087662
C    -1.799502  2.715139  3.124144
H    -2.793667  0.827654  3.071855
H    -3.845396  2.083144  4.893117
H    -2.343232  2.117431  5.821984
H    -3.190513  0.575233  5.548789
H    -2.723658  3.288992  2.988833
H    -1.328092  2.611497  2.139914
H    -1.134381  3.312633  3.764435
N    -0.627078  -1.167199  5.833282
C    -0.857998  -2.445362  6.521833
H    -0.035579  -0.482232  6.297831
H    -0.448848  -2.368455  7.532077
H    -0.357464  -3.259733  5.983792
H    -1.932624  -2.653031  6.572512
Cd    -2.586699  -1.167582  2.136078
29
Lattice="100 0 0 0 100 0 0 0 100" Properties=species:S:1:pos:R:3
C    -0.528530  -0.056735  -0.311564
C    -0.244297  -0.190236  1.150726
O    0.926756  -0.578067  1.474565
H    -1.562179  0.228804  -0.532468
H    -0.305236  -1.015712  -0.799807
H    0.158677  0.684343  -0.742705
N    -1.237960  0.098170  2.007148
C    -1.435358  -0.069233  3.476731
C    -0.716470  1.009487  4.305211
O    0.558674  1.142326  4.337940
H    -2.084953  0.402894  1.534393
H    -2.508142  0.139613  3.579193
C    -1.312964  -1.524680  4.056038
C    -2.120451  -2.503631  3.195020
C    0.077832  -2.110954  4.367176
H    -1.815489  -1.434099  5.033677
H    -2.198648  -3.473038  3.701951
H    -1.650042  -2.680250  2.218354
H    -3.144196  -2.145570  3.023985
H    -0.025840  -3.072327  4.894564
H    0.660933  -1.512256  5.101347
H    0.637203  -2.403424  3.453646
N    -1.466979  1.812540  5.037611
C    -0.960305  2.859552  5.931955
H    -2.477874  1.729469  4.955490
H    -1.609562  2.910459  6.811760
H    -0.972214  3.828586  5.416267
H    0.062586  2.620867  6.233128
Cd    1.771440  -0.322793  3.395044
29
Lattice="100 0 0 0 100 0 0 0 100" Properties=species:S:1:pos:R:3
C    0.708597  -0.055683  0.188244
C    0.463722  0.008217  1.663204
O    1.495838  0.014424  2.410740
H    -0.209950  -0.076430  -0.407409
H    1.304715  -0.952143  -0.031491
H    1.316880  0.810221  -0.107505
N    -0.814924  0.055933  2.076149
C    -1.504408  0.052223  3.400030
C    -1.225142  1.302571  4.255941
O    -0.135459  1.496264  4.903656
H    -1.472560  0.050196  1.300473
H    -2.557510  0.139047  3.102879
C    -1.475914  -1.299329  4.189982
C    -0.129096  -1.837807  4.706143
C    -2.499621  -1.235781  5.332700
H    -1.825395  -2.039504  3.451950
H    -0.260395  -2.842412  5.137477
H    0.240441  -1.276199  5.602612
H    0.627239  -1.991481  3.916511
H    -2.597162  -2.219316  5.807647
H    -3.497382  -0.955785  4.970295
H    -2.204311  -0.522519  6.115980
N    -2.192526  2.194616  4.362693
C    -2.111443  3.417489  5.170313
H    -3.072057  2.009755  3.886879
H    -2.356209  3.196230  6.217412
H    -2.830974  4.139718  4.774723
H    -1.099750  3.829812  5.115085
Cd    1.525439  0.237718  4.512594
29
Lattice="100 0 0 0 100 0 0 0 100" Properties=species:S:1:pos:R:3
C    0.223813  0.323794  -0.233455
C    -0.237110  1.113492  0.945098
O    0.054813  2.362441  0.953969
H    -0.265867  0.727142  -1.132946
H    -0.010735  -0.742970  -0.149179
H    1.304030  0.461919  -0.370712
N    -0.932950  0.491944  1.908210
C    -1.769022  1.094133  2.965395
C    -0.938274  1.314388  4.251060
O    -0.295785  2.418003  4.439905
H    -1.071772  -0.506679  1.762015
H    -2.064786  2.103379  2.619913
C    -3.095018  0.310198  3.151511
C    -3.994306  1.028156  4.168636
C    -3.825712  0.135601  1.811757
H    -2.845468  -0.700033  3.532086
H    -4.316687  2.006531  3.784689
H    -3.523104  1.184783  5.147602
H    -4.900938  0.436096  4.339229
H    -4.066532  1.108697  1.360195
H    -4.773958  -0.387052  1.983392
H    -3.268381  -0.457782  1.075648
N    -0.876981  0.370134  5.161088
C    -0.117128  0.438289  6.415302
H    -1.470122  -0.446672  5.020177
H    0.730593  1.117395  6.296148
H    0.236443  -0.567892  6.661060
H    -0.765454  0.801844  7.223551
Cd    0.055395  3.554720  2.694656
29
Lattice="100 0 0 0 100 0 0 0 100" Properties=species:S:1:pos:R:3
C    -0.445846  0.746947  -0.590975
C    -0.519922  1.395033  0.750441
O    -0.046959  2.584676  0.844860
H    0.587701  0.774024  -0.959287
H    -1.049216  1.341390  -1.294315
H    -0.818271  -0.283211  -0.587367
N    -1.078102  0.719224  1.764422
C    -1.636926  1.228826  3.032353
C    -0.618356  1.134238  4.192119
O    0.379512  1.952023  4.259441
H    -1.380834  -0.227317  1.535496
H    -1.808472  2.314823  2.904359
C    -3.043314  0.604908  3.276542
C    -4.080139  1.294160  2.377935
C    -3.100999  -0.924083  3.101121
H    -3.294335  0.857430  4.319876
H    -3.869634  1.132115  1.311106
H    -4.130798  2.375334  2.563561
H    -5.077246  0.882825  2.574376
H    -2.305979  -1.491061  3.609186
H    -3.087349  -1.221150  2.040752
H    -4.055342  -1.295018  3.493617
N    -0.775269  0.249559  5.148346
C    0.097974  0.093019  6.318289
H    -1.563120  -0.390235  5.062136
H    -0.512731  -0.245280  7.160783
H    0.569549  1.049792  6.556675
H    0.873195  -0.655456  6.108493
Cd    0.614231  3.341465  2.693661
29
Lattice="100 0 0 0 100 0 0 0 100" Properties=species:S:1:pos:R:3
C    -0.439996  1.505299  -0.320679
C    -0.885568  1.965045  1.026634
O    -0.927153  3.233440  1.219823
H    -1.159450  1.876550  -1.066730
H    -0.378476  0.414473  -0.399583
H    0.530140  1.957166  -0.564215
N    -1.225088  1.047368  1.942463
C    -2.048652  1.199898  3.158311
C    -1.182151  1.422029  4.418916
O    -0.625102  2.565513  4.645587
H    -1.110720  0.078738  1.644597
H    -2.625450  2.138229  3.050541
C    -3.107200  0.058468  3.226127
C    -4.254629  0.356582  2.250487
C    -2.539143  -1.352308  2.983912
H    -3.521500  0.109025  4.246387
H    -5.018320  -0.426875  2.321325
H    -3.909761  0.376327  1.206719
H    -4.746294  1.312729  2.473999
H    -1.629070  -1.602005  3.550512
H    -2.322267  -1.535682  1.919860
H    -3.296745  -2.096299  3.257611
N    -1.025816  0.469228  5.306992
C    -0.253333  0.604129  6.550620
H    -1.477906  -0.423465  5.120151
H    -0.623851  1.457944  7.129419
H    0.808092  0.756354  6.321040
H    -0.375695  -0.314527  7.129149
Cd    -0.803897  4.045631  3.157025
29
Lattice="100 0 0 0 100 0 0 0 100" Properties=species:S:1:pos:R:3
C    0.646457  2.338536  1.241035
C    0.036699  0.995549  1.466130
O    0.627725  0.227580  2.306159
H    0.608440  2.899499  2.187281
H    0.130882  2.915127  0.465361
H    1.706690  2.222804  0.981942
N    -1.084157  0.675396  0.803392
C    -2.037047  -0.414363  1.087218
C    -1.666014  -1.708369  0.325711
O    -0.890265  -2.587767  0.868923
H    -1.424829  1.385914  0.156932
H    -1.924595  -0.675645  2.155747
C    -3.502931  0.102886  0.970522
C    -3.926117  0.653290  -0.402605
C    -4.485541  -0.953735  1.490569
H    -3.517591  0.949481  1.677014
H    -4.241300  -0.130542  -1.109321
H    -3.179916  1.290077  -0.902207
H    -4.815697  1.281342  -0.269049
H    -4.239898  -1.282426  2.509546
H    -4.530142  -1.840404  0.842732
H    -5.496445  -0.530431  1.524228
N    -2.142850  -1.933577  -0.875631
C    -1.862300  -3.119054  -1.694285
H    -2.813611  -1.255755  -1.237381
H    -2.601948  -3.902716  -1.483619
H    -0.861826  -3.496962  -1.468022
H    -1.928270  -2.833523  -2.748340
Cd    0.329401  -1.857215  2.428018
29
Lattice="100 0 0 0 100 0 0 0 100" Properties=species:S:1:pos:R:3
C    -0.223608  -1.208347  -0.788508
C    -0.507352  -0.332096  0.387908
O    0.280200  -0.442181  1.387891
H    -0.925074  -1.064248  -1.617018
H    -0.265560  -2.257007  -0.459615
H    0.802651  -1.026553  -1.134903
N    -1.563424  0.495208  0.319567
C    -2.267619  1.307280  1.347357
C    -1.564663  2.660312  1.584560
O    -0.491899  2.760845  2.286531
H    -2.057389  0.444240  -0.567864
H    -3.233057  1.530946  0.877235
C    -2.639548  0.583274  2.673229
C    -3.557987  1.488929  3.501914
C    -3.244217  -0.799723  2.423415
H    -1.721961  0.407592  3.306582
H    -3.790769  1.014829  4.462330
H    -4.512760  1.644086  2.978938
H    -3.117984  2.471844  3.717768
H    -4.149139  -0.716340  1.804217
H    -3.542474  -1.251023  3.376960
H    -2.553312  -1.494328  1.931523
N    -2.072125  3.768397  1.081881
C    -3.288241  3.949544  0.274525
H    -1.546030  4.614114  1.313103
H    -3.271219  3.314771  -0.618652
H    -3.312114  4.991975  -0.055136
H    -4.188900  3.755673  0.869762
Cd    0.396577  0.960987  2.961499
29
Lattice="100 0 0 0 100 0 0 0 100" Properties=species:S:1:pos:R:3
C    0.796434  -1.707765  1.719588
C    0.048889  -0.765687  2.608805
O    0.248823  -0.879636  3.863045
H    0.586134  -2.736255  2.044901
H    1.874900  -1.547977  1.856915
H    0.542082  -1.605129  0.659628
N    -0.778231  0.117001  2.023955
C    -1.818379  1.065393  2.513961
C    -1.231718  2.365598  3.077758
O    -0.415203  2.393905  4.069380
H    -0.773470  0.040424  1.010206
H    -2.323021  1.339347  1.580663
C    -2.987298  0.475193  3.382498
C    -3.555142  -0.784306  2.717375
C    -2.767051  0.234877  4.888179
H    -3.752422  1.267871  3.322714
H    -2.860963  -1.633045  2.780577
H    -3.793187  -0.612727  1.659444
H    -4.485901  -1.084066  3.214011
H    -2.138240  -0.656474  5.092840
H    -3.719115  -0.030743  5.373695
H    -2.472043  1.149870  5.447466
N    -1.592114  3.521954  2.549431
C    -2.444661  3.786224  1.380461
H    -1.188995  4.336456  3.017447
H    -2.007189  3.363975  0.467465
H    -2.507318  4.870693  1.255384
H    -3.460491  3.403073  1.534546
Cd    -0.158111  0.655954  5.257661
29
Lattice="100 0 0 0 100 0 0 0 100" Properties=species:S:1:pos:R:3
C    -3.119820  2.499830  2.875298
C    -2.182374  1.352701  3.087438
O    -0.992884  1.647311  3.434850
H    -4.122802  2.193390  2.560360
H    -2.690331  3.170819  2.118561
H    -3.189682  3.076804  3.807830
N    -2.669806  0.113402  2.896012
C    -2.101761  -1.265181  2.917129
C    -1.618874  -1.716897  4.306268
O    -0.512993  -1.325307  4.829979
H    -3.649337  0.121884  2.623295
H    -2.987380  -1.875093  2.707709
C    -1.137356  -1.641668  1.742127
C    0.215131  -0.917743  1.612477
C    -0.932367  -3.163769  1.730450
H    -1.707851  -1.362441  0.841402
H    0.130892  0.180181  1.527217
H    0.716121  -1.210741  0.676682
H    0.963146  -1.271453  2.367276
H    -0.366616  -3.514374  2.605897
H    -0.369137  -3.462722  0.838370
H    -1.888655  -3.701641  1.697730
N    -2.332585  -2.594364  4.989119
C    -3.603428  -3.246033  4.642123
H    -1.910189  -2.865479  5.879894
H    -3.957206  -3.774594  5.531841
H    -3.464791  -3.979788  3.838412
H    -4.365309  -2.508998  4.364599
Cd    0.542245  0.289965  3.958649
29
Lattice="100 0 0 0 100 0 0 0 100" Properties=species:S:1:pos:R:3
C    -0.009933  -1.645953  -0.457594
C    -0.334774  -0.569598  0.530245
O    0.530797  -0.352067  1.438995
H    -0.798767  -1.813056  -1.198481
H    0.180321  -2.580270  0.088256
H    0.924795  -1.383146  -0.972194
N    -1.505188  0.076035  0.377105
C    -2.248341  1.122720  1.136142
C    -1.548521  2.492624  1.153188
O    -0.534974  2.757244  1.897119
H    -2.032730  -0.266922  -0.421637
H    -3.138296  1.261253  0.512528
C    -2.855439  0.689408  2.513241
C    -1.912242  0.304951  3.667607
C    -3.858872  1.756274  2.975827
H    -3.414086  -0.229222  2.270934
H    -2.491373  -0.082722  4.520153
H    -1.424764  1.197523  4.136267
H    -1.222257  -0.523285  3.426865
H    -3.367669  2.705755  3.233963
H    -4.391304  1.412110  3.870518
H    -4.619714  1.956427  2.210393
N    -2.029655  3.478296  0.416610
C    -3.183098  3.495459  -0.494185
H    -1.524424  4.360187  0.527989
H    -4.127084  3.453090  0.063139
H    -3.127446  2.677912  -1.221608
H    -3.153015  4.438464  -1.047340
Cd    0.475054  1.184511  2.890956
29
Lattice="100 0 0 0 100 0 0 0 100" Properties=species:S:1:pos:R:3
C    0.456212  -1.006957  0.284152
C    0.075447  -0.237966  1.504487
O    0.757826  0.814750  1.761750
H    1.527999  -1.241908  0.318030
H    0.297751  -0.365472  -0.595791
H    -0.124148  -1.928363  0.163931
N    -0.951926  -0.674395  2.250039
C    -1.658825  0.062637  3.307080
C    -0.954472  -0.090130  4.678030
O    -0.224076  0.886443  5.113926
H    -1.413925  -1.514330  1.905695
H    -1.562586  1.140878  3.072171
C    -3.189664  -0.194723  3.275164
C    -3.871564  0.531892  4.441412
C    -3.766589  0.259969  1.926827
H    -3.360189  -1.278253  3.377988
H    -4.950713  0.341799  4.410279
H    -3.735812  1.620797  4.370263
H    -3.516842  0.209222  5.429357
H    -4.844777  0.061649  1.907895
H    -3.332731  -0.262907  1.064388
H    -3.631155  1.341259  1.778592
N    -1.050628  -1.152786  5.449439
C    -1.838952  -2.379912  5.292590
H    -0.521892  -1.072070  6.321609
H    -1.850861  -2.712079  4.251187
H    -2.864409  -2.234625  5.655478
H    -1.360145  -3.157144  5.896165
Cd    0.731646  1.946721  3.551868
29
Lattice="100 0 0 0 100 0 0 0 100" Properties=species:S:1:pos:R:3
C    0.410207  -1.059549  0.079034
C    0.221521  -0.503366  1.450364
O    1.118826  0.305194  1.875950
H    -0.357502  -1.792740  -0.191701
H    1.406020  -1.514991  0.001582
H    0.382602  -0.228148  -0.641321
N    -0.865706  -0.863362  2.150417
C    -1.381449  -0.236178  3.375428
C    -0.706524  -0.818229  4.642180
O    0.222581  -0.128872  5.224180
H    -1.503008  -1.496327  1.670111
H    -1.058707  0.823371  3.359382
C    -2.932069  -0.157850  3.383646
C    -3.423407  0.432673  4.711399
C    -3.418127  0.679733  2.192135
H    -3.330307  -1.179273  3.275301
H    -3.129116  -0.155375  5.590975
H    -4.518617  0.479119  4.708412
H    -3.059403  1.460707  4.852343
H    -3.054474  1.715599  2.257154
H    -4.513851  0.718737  2.198751
H    -3.121228  0.270990  1.217357
N    -1.017234  -1.976954  5.184779
C    -2.053583  -2.952222  4.828797
H    -0.470844  -2.194152  6.022067
H    -3.018448  -2.676762  5.273232
H    -1.745212  -3.921351  5.232961
H    -2.151354  -3.047584  3.744177
Cd    1.362413  1.015165  3.856909
29
Lattice="100 0 0 0 100 0 0 0 100" Properties=species:S:1:pos:R:3
C    1.169477  1.317634  0.330280
C    0.135395  0.774336  1.258180
O    -0.100515  1.448451  2.321180
H    1.365346  0.657143  -0.521548
H    2.099819  1.499742  0.883738
H    0.824448  2.293252  -0.043812
N    -0.491735  -0.366498  0.931179
C    -1.709137  -0.917986  1.542651
C    -1.382772  -1.774015  2.791578
O    -1.573111  -1.259795  3.964846
H    -0.213778  -0.776515  0.041172
H    -2.287832  -0.063075  1.944212
C    -2.656308  -1.552686  0.488673
C    -3.872129  -2.180465  1.182017
C    -3.088848  -0.489292  -0.530925
H    -2.100911  -2.340009  -0.045463
H    -3.611752  -2.974611  1.894461
H    -4.531865  -2.628139  0.429695
H    -4.463684  -1.423778  1.717464
H    -3.658714  0.318230  -0.048596
H    -3.745868  -0.949255  -1.278547
H    -2.250709  -0.039459  -1.079180
N    -0.926209  -3.008239  2.748882
C    -0.674648  -3.895688  1.608251
H    -0.774896  -3.418716  3.673749
H    0.052500  -4.647194  1.931000
H    -0.248837  -3.345326  0.765154
H    -1.595636  -4.406910  1.300387
Cd    -1.230090  0.827864  4.002322
29
Lattice="100 0 0 0 100 0 0 0 100" Properties=species:S:1:pos:R:3
C    1.088123  1.242222  0.470868
C    0.041740  0.715700  1.394645
O    -0.217313  1.415714  2.435275
H    0.745330  2.207698  0.069460
H    1.300205  0.563425  -0.362480
H    2.008870  1.440807  1.034730
N    -0.571438  -0.438050  1.087150
C    -1.794769  -0.983056  1.692562
C    -1.483145  -1.802363  2.969525
O    -1.698088  -1.258619  4.125074
H    -0.275254  -0.869074  0.213092
H    -2.387148  -0.122532  2.060822
C    -2.718311  -1.654308  0.640294
C    -3.940832  -2.273421  1.329686
C    -3.141481  -0.623098  -0.415590
H    -2.147329  -2.451187  0.137700
H    -3.686328  -3.044441  2.069155
H    -4.582892  -2.748560  0.578914
H    -4.548612  -1.507353  1.832619
H    -2.297549  -0.181975  -0.962035
H    -3.725469  0.192948  0.034420
H    -3.782245  -1.108810  -1.161031
N    -1.015652  -3.033244  2.967850
C    -0.737989  -3.949088  1.856076
H    -0.876855  -3.417443  3.905870
H    -0.011966  -4.686657  2.211782
H    -0.300664  -3.418571  1.006160
H    -1.650004  -4.474737  1.545793
Cd    -1.371932  0.832071  4.112617
29
Lattice="100 0 0 0 100 0 0 0 100" Properties=species:S:1:pos:R:3
C    1.170078  0.395650  1.148751
C    0.889440  -0.688346  2.134388
O    1.855585  -1.044963  2.895389
H    0.325108  0.588035  0.478563
H    2.060592  0.135666  0.561962
H    1.408599  1.317510  1.700125
N    -0.342866  -1.219304  2.179246
C    -0.880637  -2.096302  3.219469
C    -0.476188  -3.584435  3.022150
O    0.403499  -4.079162  3.837688
H    -1.027184  -0.816793  1.539798
H    -0.352809  -1.837650  4.156590
C    -2.366211  -1.757196  3.587471
C    -3.360022  -1.530524  2.442837
C    -2.888788  -2.773596  4.609534
H    -2.256248  -0.788002  4.102307
H    -4.229648  -1.001519  2.852993
H    -3.735802  -2.460474  2.006166
H    -2.990126  -0.885838  1.629657
H    -2.216488  -2.890876  5.470969
H    -3.051260  -3.763842  4.160707
H    -3.855817  -2.437272  5.001374
N    -0.949152  -4.401650  2.106441
C    -1.944718  -4.209949  1.052123
H    -0.550270  -5.342655  2.166420
H    -2.920577  -4.595575  1.372881
H    -1.614102  -4.779353  0.176260
H    -2.031146  -3.157284  0.779842
Cd    1.925158  -2.667301  4.262900
29
Lattice="100 0 0 0 100 0 0 0 100" Properties=species:S:1:pos:R:3
C    -1.725697  0.149570  -0.543644
C    -1.130376  0.496854  0.764785
O    -0.956110  1.652728  1.156483
H    -2.181009  1.029030  -1.008441
H    -2.446905  -0.675137  -0.460661
H    -0.914533  -0.216737  -1.200484
N    -0.644354  -0.553170  1.669583
C    -1.648192  -1.394520  2.402697
C    -2.183959  -0.676288  3.662963
O    -1.547516  0.245730  4.278222
H    -0.038420  -1.210865  1.155816
H    -2.505091  -1.591242  1.738548
C    -0.989255  -2.763140  2.776699
C    -0.579192  -3.530315  1.513843
C    0.162824  -2.626639  3.779347
H    -1.797004  -3.334804  3.261104
H    -0.270681  -4.546848  1.787444
H    0.297616  -3.093608  1.004055
H    -1.398380  -3.620170  0.787831
H    0.531768  -3.623467  4.049977
H    -0.137935  -2.135641  4.714392
H    1.026961  -2.090126  3.356850
N    -3.334730  -1.108608  4.140083
C    -3.968665  -0.633648  5.377145
H    -3.801674  -1.864653  3.642379
H    -3.661456  -1.261440  6.223456
H    -5.054141  -0.695949  5.254877
H    -3.673248  0.401648  5.565665
Cd    0.043351  1.137455  3.162985
29
Lattice="100 0 0 0 100 0 0 0 100" Properties=species:S:1:pos:R:3
C    -0.010537  -0.236281  -0.027464
C    -0.011519  -0.026732  1.449133
O    1.044867  0.477960  1.967618
H    -0.909820  -0.751782  -0.382255
H    0.883198  -0.804251  -0.316652
H    0.060725  0.744358  -0.521244
N    -1.102768  -0.366976  2.153548
C    -1.351619  -0.019057  3.550755
C    -0.608360  -0.938642  4.553040
O    0.324272  -0.391957  5.272949
H    -1.894752  -0.717809  1.617048
H    -0.860779  0.959143  3.716471
C    -2.845815  0.333148  3.853583
C    -3.171439  1.665385  3.156040
C    -3.894290  -0.732282  3.518764
H    -2.865748  0.506602  4.941935
H    -4.164955  2.007865  3.467421
H    -3.194877  1.566640  2.061433
H    -2.458020  2.459646  3.417351
H    -4.889231  -0.289921  3.650850
H    -3.851690  -1.605288  4.175344
H    -3.858562  -1.070834  2.470903
N    -0.836264  -2.219026  4.755235
C    -1.744983  -3.170214  4.113912
H    -0.237861  -2.617578  5.484729
H    -1.167724  -4.072615  3.877994
H    -2.163928  -2.760730  3.195081
H    -2.554206  -3.444075  4.801952
Cd    1.504687  0.850306  4.014530
29
Lattice="100 0 0 0 100 0 0 0 100" Properties=species:S:1:pos:R:3
C    -0.089983  2.035720  -0.872667
C    0.090451  1.182931  0.321739
O    1.154562  1.059525  0.929134
H    0.779018  2.683444  -1.021286
H    -1.017983  2.622171  -0.819843
H    -0.194547  1.375300  -1.753668
N    -1.021045  0.363039  0.833713
C    -2.145597  1.039334  1.567882
C    -1.704940  1.462557  2.985126
O    -0.849348  0.806881  3.674058
H    -1.441867  -0.184959  0.071955
H    -2.444378  1.945520  1.017544
C    -3.369484  0.060147  1.595206
C    -3.109400  -1.233910  2.374844
C    -4.642599  0.763481  2.079496
H    -3.527244  -0.193250  0.530794
H    -2.259270  -1.819174  1.987247
H    -3.980645  -1.894710  2.283724
H    -2.960571  -1.050776  3.447836
H    -5.506500  0.113957  1.893540
H    -4.831884  1.703428  1.541622
H    -4.625759  0.962385  3.159515
N    -2.306250  2.512285  3.509736
C    -2.106529  3.003479  4.878590
H    -3.016628  2.978511  2.948500
H    -1.105784  2.730664  5.222883
H    -2.855308  2.563836  5.550325
H    -2.218484  4.091979  4.875303
Cd    0.421998  -0.459794  2.509155
29
Lattice="100 0 0 0 100 0 0 0 100" Properties=species:S:1:pos:R:3
C    0.067705  2.284112  1.447562
C    -0.103215  1.044660  2.236059
O    0.209432  0.935557  3.423809
H    0.307571  3.129269  2.099362
H    -0.812553  2.498267  0.825787
H    0.908057  2.128655  0.745387
N    -0.619707  -0.178455  1.609767
C    -2.081939  -0.262877  1.271407
C    -2.915155  -0.481754  2.551048
O    -2.503436  -1.206538  3.521945
H    -0.111643  -0.383074  0.735929
H    -2.405197  0.679900  0.799387
C    -2.276062  -1.432249  0.251762
C    -3.753611  -1.622582  -0.116149
C    -1.433615  -1.199154  -1.011149
H    -1.924870  -2.351074  0.754598
H    -3.837502  -2.418620  -0.865156
H    -4.182550  -0.715603  -0.567590
H    -4.373344  -1.926746  0.735690
H    -1.603892  -2.022133  -1.716075
H    -0.342303  -1.196256  -0.848175
H    -1.713166  -0.266930  -1.521937
N    -4.118863  0.054331  2.590580
C    -5.098049  -0.144349  3.665202
H    -4.431918  0.566875  1.767820
H    -5.760950  -0.984590  3.419633
H    -5.693446  0.768385  3.764721
H    -4.576043  -0.357033  4.601424
Cd    -0.366739  -1.280993  3.683354
29
Lattice="100 0 0 0 100 0 0 0 100" Properties=species:S:1:pos:R:3
C    0.745084  -0.968949  1.352467
C    0.662545  -0.323369  2.680687
O    1.644757  0.043115  3.328923
H    0.524811  -2.045031  1.483516
H    1.750925  -0.868077  0.934120
H    -0.015039  -0.583572  0.659351
N    -0.634112  -0.136092  3.345915
C    -1.573125  0.911177  2.817145
C    -1.201111  2.316600  3.325930
O    -0.524972  2.514783  4.396667
H    -1.163317  -1.021143  3.340494
H    -1.515911  0.917039  1.718369
C    -3.034357  0.537801  3.232910
C    -3.455768  -0.789298  2.590361
C    -3.253626  0.550067  4.750940
H    -3.660922  1.328788  2.793403
H    -2.949629  -1.666734  3.029787
H    -3.296740  -0.802372  1.503741
H    -4.524841  -0.959102  2.767950
H    -2.689216  -0.243798  5.264913
H    -4.310840  0.354436  4.967969
H    -3.010082  1.516441  5.212266
N    -1.642338  3.378368  2.675073
C    -2.460760  3.476851  1.462814
H    -1.399581  4.265028  3.122918
H    -2.405595  2.563178  0.864648
H    -2.080162  4.308733  0.860364
H    -3.507206  3.679110  1.725152
Cd    0.507129  0.817020  5.173209
29
Lattice="100 0 0 0 100 0 0 0 100" Properties=species:S:1:pos:R:3
C    -0.767034  -0.219536  -1.259907
C    -0.115326  0.198974  0.000279
O    1.059389  0.564614  0.079231
H    -1.777068  0.201442  -1.358220
H    -0.894526  -1.317791  -1.229352
H    -0.145012  0.036361  -2.122651
N    -0.839744  0.145480  1.275942
C    -1.911392  1.167051  1.554413
C    -1.269529  2.533539  1.852239
O    -0.186698  2.623636  2.536731
H    -1.288087  -0.774502  1.402382
H    -2.568946  1.250486  0.677023
C    -2.744273  0.654252  2.775350
C    -3.821622  1.659463  3.201467
C    -3.373537  -0.713003  2.472179
H    -2.030523  0.544140  3.611655
H    -4.354426  1.261629  4.073066
H    -4.569199  1.815543  2.412201
H    -3.408145  2.629686  3.502993
H    -3.966024  -1.036907  3.336819
H    -2.651872  -1.531322  2.308512
H    -4.052454  -0.667847  1.609051
N    -1.843268  3.658149  1.464542
C    -3.095842  3.905353  0.745690
H    -1.343952  4.495072  1.777315
H    -3.853938  4.291275  1.438301
H    -3.475230  2.996691  0.273313
H    -2.903969  4.656537  -0.028950
Cd    1.104246  0.926534  2.358383
29
Lattice="100 0 0 0 100 0 0 0 100" Properties=species:S:1:pos:R:3
C    0.870758  0.805069  0.329554
C    0.645720  1.110687  1.759053
O    1.473983  1.647248  2.493356
H    0.968253  -0.290801  0.220261
H    1.790206  1.277963  -0.027714
H    0.009603  1.097011  -0.288046
N    -0.613638  0.723322  2.419977
C    -1.876398  1.490289  2.129425
C    -1.764985  2.929681  2.657007
O    -1.162757  3.189472  3.759295
H    -0.818229  -0.269379  2.247192
H    -2.048436  1.508472  1.044662
C    -3.063471  0.708169  2.797465
C    -2.983222  0.616588  4.325562
C    -4.422495  1.262249  2.353667
H    -2.974768  -0.311409  2.380593
H    -3.770550  -0.054068  4.693956
H    -3.135553  1.587581  4.814957
H    -2.043492  0.160364  4.696443
H    -5.218573  0.603469  2.720806
H    -4.516350  1.301841  1.260960
H    -4.618785  2.260062  2.768533
N    -2.343417  3.933998  2.022239
C    -3.095277  3.983246  0.764693
H    -2.253558  4.826059  2.515643
H    -2.747795  4.851307  0.193338
H    -4.166737  4.095838  0.969521
H    -2.938594  3.082356  0.167216
Cd    0.178561  1.656315  4.425382
29
Lattice="100 0 0 0 100 0 0 0 100" Properties=species:S:1:pos:R:3
C    -0.302519  2.506034  -0.588753
C    -0.009277  1.403715  0.355274
O    1.209615  1.087135  0.598106
H    0.227751  3.423209  -0.299864
H    -1.373365  2.685455  -0.720421
H    0.120202  2.208982  -1.565205
N    -0.989294  0.679341  0.965033
C    -2.200947  1.144788  1.637643
C    -1.818615  1.518092  3.098246
O    -0.722041  1.149192  3.674888
H    -0.761261  -0.303697  1.141052
H    -2.550918  2.058854  1.136835
C    -3.313665  0.051042  1.535926
C    -2.931268  -1.245618  2.259928
C    -4.691578  0.557771  1.976130
H    -3.367422  -0.148708  0.453160
H    -3.712720  -1.998653  2.101552
H    -2.837031  -1.102814  3.346169
H    -2.003305  -1.710718  1.888233
H    -5.458277  -0.156629  1.652336
H    -4.952275  1.523997  1.519551
H    -4.789340  0.628274  3.068972
N    -2.684616  2.220491  3.796092
C    -2.522004  2.634309  5.195149
H    -3.576652  2.432227  3.350765
H    -2.872519  1.840774  5.867999
H    -3.118767  3.536512  5.357262
H    -1.468205  2.841936  5.399837
Cd    1.092602  0.616470  2.707460
29
Lattice="100 0 0 0 100 0 0 0 100" Properties=species:S:1:pos:R:3
C    0.866598  0.374265  2.320688
C    0.227780  1.709430  2.374671
O    0.964009  2.759004  2.451081
H    1.497495  0.284337  3.222241
H    1.556246  0.303655  1.468204
H    0.143619  -0.446169  2.318870
N    -1.121792  1.873965  2.373668
C    -2.125482  1.255746  1.503194
C    -2.100522  2.025864  0.155816
O    -1.673268  3.241224  0.038618
H    -1.456996  2.694797  2.885698
H    -1.835777  0.211927  1.309813
C    -3.511783  1.275348  2.223344
C    -4.663063  0.779986  1.341442
C    -3.418835  0.450379  3.515042
H    -3.713892  2.331879  2.482039
H    -5.580178  0.742649  1.941139
H    -4.490281  -0.245647  0.979523
H    -4.877416  1.437520  0.489908
H    -4.358589  0.537524  4.072982
H    -2.614544  0.779570  4.185377
H    -3.265763  -0.615225  3.292285
N    -2.580989  1.420440  -0.908998
C    -2.699822  1.999275  -2.251355
H    -2.997413  0.500277  -0.769025
H    -2.566870  1.198971  -2.985945
H    -1.937454  2.769447  -2.390685
H    -3.694595  2.446550  -2.379945
Cd    -0.112422  4.134014  1.176311
29
Lattice="100 0 0 0 100 0 0 0 100" Properties=species:S:1:pos:R:3
C    0.722334  -0.943682  1.574853
C    0.310133  -0.652648  2.967340
O    1.160322  -0.790511  3.919263
H    1.578041  -0.319793  1.281407
H    -0.099334  -0.857206  0.858468
H    1.093542  -1.983212  1.560392
N    -0.951639  -0.263165  3.291712
C    -1.796401  0.749863  2.661772
C    -1.394088  2.131085  3.233169
O    -0.711705  2.276947  4.326316
H    -1.282827  -0.565781  4.212723
H    -1.597624  0.751538  1.580837
C    -3.303422  0.422949  2.905921
C    -3.704197  -0.817332  2.100609
C    -3.637277  0.288779  4.398001
H    -3.866834  1.282544  2.514902
H    -3.163662  -1.715365  2.431371
H    -3.528065  -0.684813  1.024664
H    -4.773977  -1.017087  2.235530
H    -3.200670  -0.615595  4.854687
H    -4.720962  0.171466  4.518411
H    -3.346111  1.167553  4.990960
N    -1.785747  3.237282  2.634402
C    -2.600284  3.414321  1.427179
H    -1.499950  4.096536  3.110148
H    -2.174681  4.242476  0.849788
H    -3.632937  3.666835  1.700051
H    -2.594216  2.514062  0.807202
Cd    0.640766  0.884616  5.184426
29
Lattice="100 0 0 0 100 0 0 0 100" Properties=species:S:1:pos:R:3
C    0.775242  1.050873  3.059834
C    0.101901  0.110648  4.020044
O    0.820455  -0.618846  4.769505
H    0.838135  0.552330  2.079155
H    1.796381  1.248956  3.398956
H    0.225420  1.991432  2.943368
N    -1.243499  0.003833  4.137576
C    -2.232517  0.396381  3.159211
C    -2.741496  1.800700  3.463990
O    -2.502617  2.304656  4.649658
H    -1.931331  1.665644  5.137957
H    -1.807563  0.387140  2.142892
C    -3.434034  -0.638330  3.167814
C    -2.961221  -2.026021  2.740723
C    -4.211502  -0.667400  4.482692
H    -4.118036  -0.277965  2.383187
H    -2.375864  -2.020195  1.812497
H    -3.821020  -2.693691  2.603445
H    -2.337212  -2.524037  3.516720
H    -4.615359  0.309777  4.777931
H    -3.604910  -1.038646  5.332652
H    -5.056942  -1.361647  4.401889
N    -3.423821  2.548880  2.640553
C    -3.823667  2.267338  1.257440
H    -3.713787  3.456336  3.017634
H    -3.629035  3.161351  0.654772
H    -4.896399  2.039682  1.219317
H    -3.251494  1.431828  0.845781
Cd    -0.967212  -1.733006  5.507809
29
Lattice="100 0 0 0 100 0 0 0 100" Properties=species:S:1:pos:R:3
C    0.872604  0.946948  3.558526
C    -0.036453  0.265590  4.542743
O    0.466442  -0.246045  5.589401
H    0.403582  1.822128  3.095274
H    1.128603  0.221651  2.769426
H    1.801336  1.235839  4.059462
N    -1.377986  0.174127  4.377687
C    -2.109303  0.299790  3.137275
C    -2.620373  1.726663  2.973684
O    -2.629652  2.507837  4.025580
H    -2.202848  2.017077  4.767359
H    -1.469670  0.052514  2.275128
C    -3.319501  -0.724636  3.123427
C    -2.812720  -2.164858  3.149503
C    -4.366053  -0.455889  4.203442
H    -3.803145  -0.572470  2.145538
H    -2.384639  -2.450494  4.136224
H    -2.043005  -2.368588  2.394286
H    -3.644882  -2.862300  2.991655
H    -3.975042  -0.610509  5.229355
H    -5.199309  -1.161906  4.100749
H    -4.786543  0.557603  4.168789
N    -3.076379  2.239901  1.863686
C    -3.172398  1.622907  0.536168
H    -3.408138  3.206511  1.936613
H    -2.822267  2.348806  -0.205965
H    -4.217359  1.368349  0.318632
H    -2.550468  0.726050  0.474310
Cd    -1.487433  -1.163596  6.158040
29
Lattice="100 0 0 0 100 0 0 0 100" Properties=species:S:1:pos:R:3
C    -0.608499  0.005424  -1.061136
C    -0.232855  -0.036383  0.371483
O    0.999820  -0.206489  0.695258
H    -0.066721  0.804791  -1.585422
H    -1.687756  0.085974  -1.217597
H    -0.257552  -0.938250  -1.513478
N    -1.146925  0.073076  1.367479
C    -2.216629  1.069042  1.526509
C    -1.532595  2.406485  1.877128
O    -0.438269  2.447111  2.578196
H    -0.885210  -0.388513  2.243169
H    -2.766867  1.165166  0.581298
C    -3.180866  0.565464  2.649746
C    -4.214521  1.605111  3.090701
C    -3.858364  -0.733969  2.195558
H    -2.533306  0.351223  3.521935
H    -4.815915  1.180928  3.903406
H    -4.911888  1.856735  2.280820
H    -3.765296  2.526843  3.482642
H    -4.453956  -1.142627  3.020704
H    -3.148298  -1.514363  1.892177
H    -4.542408  -0.549242  1.355377
N    -2.048243  3.567234  1.526966
C    -3.291804  3.885054  0.819585
H    -1.506820  4.373964  1.849811
H    -4.024565  4.300280  1.522403
H    -3.715800  2.999048  0.342749
H    -3.065680  4.637193  0.054710
Cd    1.233792  1.153234  2.357602
29
Lattice="100 0 0 0 100 0 0 0 100" Properties=species:S:1:pos:R:3
C    0.830801  0.875905  0.726985
C    0.397935  0.793392  2.140839
O    1.277698  0.815987  3.074817
H    1.480721  1.745665  0.563933
H    -0.005304  0.860458  0.022086
H    1.459941  -0.011242  0.533620
N    -0.907263  0.662434  2.500219
C    -2.077918  1.423648  2.050855
C    -1.972297  2.842068  2.652912
O    -1.404137  3.059892  3.800894
H    -1.064446  0.157694  3.377772
H    -2.073461  1.485795  0.955449
C    -3.364522  0.649820  2.508456
C    -3.463881  0.483457  4.030972
C    -4.653593  1.246744  1.939416
H    -3.225714  -0.345470  2.053938
H    -4.325733  -0.153383  4.265318
H    -3.618728  1.439974  4.548473
H    -2.603981  -0.030381  4.495914
H    -5.490618  0.578614  2.175046
H    -4.623907  1.345133  0.847012
H    -4.895573  2.221337  2.384999
N    -2.497708  3.892933  2.056283
C    -3.207044  4.021450  0.779159
H    -2.388930  4.761992  2.586253
H    -3.087607  3.126053  0.166242
H    -2.788399  4.883123  0.246282
H    -4.274619  4.196738  0.957020
Cd    0.274968  2.018372  4.571743
29
Lattice="100 0 0 0 100 0 0 0 100" Properties=species:S:1:pos:R:3
C    1.080848  0.314184  3.046274
C    0.269560  -0.339850  4.133950
O    0.889201  -0.888048  5.104841
H    2.122272  0.398004  3.366930
H    0.688595  1.308064  2.798196
H    1.042533  -0.317032  2.145499
N    -1.068226  -0.389152  4.133456
C    -1.969428  0.032322  3.101215
C    -2.430413  1.469668  3.290853
O    -2.367714  1.906742  4.529237
H    -2.682148  2.825383  4.658884
H    -1.475585  -0.031071  2.118246
C    -3.222629  -0.937586  3.015471
C    -2.779186  -2.296055  2.469285
C    -4.007832  -1.061728  4.320397
H    -3.896403  -0.476555  2.275280
H    -2.075395  -2.802951  3.146672
H    -2.294324  -2.211114  1.488031
H    -3.648133  -2.955410  2.354203
H    -4.312071  -0.102531  4.757705
H    -3.456945  -1.630269  5.098934
H    -4.916486  -1.652597  4.147723
N    -2.881752  2.217207  2.314477
C    -3.019533  1.878797  0.887762
H    -3.209933  3.156813  2.552592
H    -2.658948  2.728333  0.297662
H    -4.076469  1.699984  0.654179
H    -2.431961  0.992829  0.636974
Cd    -1.032492  -1.574384  5.993071
29
Lattice="100 0 0 0 100 0 0 0 100" Properties=species:S:1:pos:R:3
C    0.687235  1.049464  3.271693
C    0.070265  0.057700  4.221226
O    0.829189  -0.561710  5.031857
H    1.744535  1.181613  3.514597
H    0.172585  2.017469  3.320793
H    0.606109  0.660167  2.245334
N    -1.252473  -0.209910  4.260496
C    -2.236592  0.114080  3.241646
C    -2.663544  1.566603  3.387067
O    -2.741628  2.083776  4.593754
H    -2.371700  1.453554  5.247361
H    -1.825043  -0.047723  2.233298
C    -3.481987  -0.846083  3.413939
C    -4.648543  -0.471449  2.491544
C    -3.083832  -2.304365  3.181482
H    -3.811856  -0.721646  4.460821
H    -5.031429  0.539372  2.679734
H    -5.484007  -1.159183  2.667951
H    -4.378203  -0.562687  1.430975
H    -3.944045  -2.960626  3.361925
H    -2.285931  -2.675980  3.861360
H    -2.724896  -2.480149  2.158129
N    -2.975282  2.375026  2.410813
C    -3.016693  2.128429  0.966335
H    -3.257465  3.314435  2.709275
H    -2.525839  1.186222  0.713743
H    -2.503874  2.954642  0.461331
H    -4.060487  2.095330  0.630838
Cd    -0.837570  -1.864369  5.703684
29
Lattice="100 0 0 0 100 0 0 0 100" Properties=species:S:1:pos:R:3
C    0.653842  0.892354  2.898870
C    0.116395  -0.073614  3.920150
O    0.942417  -0.724836  4.635131
H    0.507203  1.920933  3.260365
H    0.128471  0.779964  1.941260
H    1.723559  0.719811  2.755860
N    -1.201021  -0.266037  4.142398
C    -2.302053  0.107978  3.271759
C    -2.578332  1.597389  3.405808
O    -2.436554  2.163155  4.584904
H    -2.041204  1.524138  5.214250
H    -2.068530  -0.128441  2.221901
C    -3.581823  -0.727322  3.679001
C    -4.835373  -0.288992  2.910823
C    -3.348561  -2.225139  3.476974
H    -3.743118  -0.527078  4.753117
H    -5.098895  0.760443  3.092801
H    -5.691756  -0.887623  3.242735
H    -4.730957  -0.451537  1.829612
H    -3.150422  -2.479722  2.426864
H    -4.229138  -2.788919  3.808821
H    -2.501835  -2.642254  4.066845
N    -2.956307  2.395924  2.445077
C    -3.231698  2.102700  1.035420
H    -3.108641  3.367722  2.734193
H    -4.312592  2.154855  0.855890
H    -2.867983  1.110205  0.761106
H    -2.729608  2.859031  0.421810
Cd    -0.688487  -1.916088  5.556252
29
Lattice="100 0 0 0 100 0 0 0 100" Properties=species:S:1:pos:R:3
C    0.770892  1.107765  3.187739
C    0.225262  -0.072926  3.946699
O    1.043443  -0.849490  4.532656
H    1.850126  1.177041  3.344525
H    0.290102  2.040119  3.510696
H    0.574826  0.964465  2.114266
N    -1.092983  -0.346787  4.041696
C    -2.160754  0.238539  3.247867
C    -2.544987  1.602136  3.798203
O    -2.452260  1.820336  5.092205
H    -2.043770  1.045152  5.529636
H    -1.842823  0.348295  2.200644
C    -3.401456  -0.749618  3.238558
C    -4.039654  -0.959984  4.612675
C    -4.448971  -0.356665  2.195468
H    -2.932596  -1.692708  2.906863
H    -4.584351  -0.072032  4.962140
H    -3.324501  -1.240630  5.406067
H    -4.767710  -1.778719  4.556642
H    -4.994107  0.555395  2.474328
H    -5.198387  -1.154352  2.120897
H    -4.016588  -0.227081  1.195225
N    -2.992698  2.608026  3.096086
C    -3.168900  2.745578  1.646417
H    -3.238209  3.434669  3.650600
H    -2.701002  3.686027  1.333597
H    -4.238271  2.781313  1.407187
H    -2.706391  1.913118  1.112897
Cd    -0.585285  -2.228981  5.136521
29
Lattice="100 0 0 0 100 0 0 0 100" Properties=species:S:1:pos:R:3
C    0.612343  1.268376  2.813621
C    0.241960  -0.024878  3.490003
O    1.175302  -0.796450  3.876656
H    0.064510  2.116201  3.243150
H    0.360401  1.190908  1.744620
H    1.688202  1.435916  2.908332
N    -1.033608  -0.408247  3.708346
C    -2.227720  0.176110  3.120187
C    -2.634469  1.428148  3.879910
O    -2.396888  1.498749  5.171789
H    -1.881134  0.715986  5.455567
H    -2.048076  0.435015  2.066457
C    -3.389483  -0.904043  3.124888
C    -3.839375  -1.327919  4.524062
C    -4.581098  -0.479406  2.264939
H    -2.900790  -1.758888  2.625259
H    -4.396876  -0.535984  5.042981
H    -3.015217  -1.639960  5.189857
H    -4.510677  -2.192141  4.446585
H    -5.276656  -1.322831  2.173652
H    -4.283940  -0.195998  1.247301
H    -5.150303  0.343884  2.717657
N    -3.235309  2.468394  3.367780
C    -3.598031  2.761299  1.977030
H    -3.466991  3.200018  4.047588
H    -4.688512  2.733517  1.866939
H    -3.146595  2.040776  1.292464
H    -3.240022  3.768814  1.736230
Cd    -0.272946  -2.356365  4.500148
29
Lattice="100 0 0 0 100 0 0 0 100" Properties=species:S:1:pos:R:3
C    -0.389584  0.717095  0.337701
C    -0.418667  0.674486  1.817546
O    0.559576  1.241338  2.436303
H    -1.315441  0.385893  -0.131511
H    0.475235  0.155892  -0.045729
H    -0.195600  1.768480  0.062910
N    -1.431994  0.165899  2.582184
C    -2.112772  -1.148595  2.616002
C    -1.511794  -1.920254  3.818666
O    -0.286352  -1.802941  4.214019
H    -1.543872  0.692180  3.452764
H    -3.169984  -0.953647  2.855432
C    -2.067294  -1.930965  1.265135
C    -2.246672  -3.446632  1.417938
C    -3.141209  -1.362732  0.322323
H    -1.063360  -1.776568  0.838532
H    -2.226268  -3.900839  0.419873
H    -3.221421  -3.710717  1.853604
H    -1.449871  -3.923877  2.002632
H    -2.966945  -1.707361  -0.704274
H    -3.183477  -0.265831  0.310139
H    -4.137400  -1.717892  0.620545
N    -2.297541  -2.771104  4.444072
C    -1.907661  -3.660873  5.541755
H    -3.239193  -2.891325  4.073070
H    -1.629567  -4.645792  5.142951
H    -2.762432  -3.774005  6.216070
H    -1.057318  -3.234439  6.078775
Cd    0.927878  -0.074876  4.084576
29
Lattice="100 0 0 0 100 0 0 0 100" Properties=species:S:1:pos:R:3
C    0.625641  0.825064  2.606491
C    0.088719  -0.153659  3.618890
O    0.918519  -0.901224  4.235043
H    0.187620  1.821464  2.743040
H    0.378979  0.463255  1.596899
H    1.713021  0.885277  2.697806
N    -1.213569  -0.293937  3.897668
C    -2.329295  0.355545  3.255034
C    -2.692109  1.649479  3.963104
O    -2.625287  1.576387  5.275738
H    -2.873001  2.397197  5.748731
H    -2.074389  0.590929  2.211537
C    -3.566130  -0.632252  3.169129
C    -4.111726  -1.102144  4.516135
C    -4.683645  -0.062767  2.289680
H    -3.123992  -1.495261  2.644497
H    -4.646799  -0.313183  5.060261
H    -3.337916  -1.496669  5.203740
H    -4.814891  -1.929014  4.356410
H    -4.318351  0.233134  1.297554
H    -5.188947  0.795000  2.756612
H    -5.452719  -0.828617  2.133040
N    -3.064110  2.748546  3.355524
C    -3.173469  3.031207  1.913918
H    -3.335358  3.537784  3.948565
H    -2.763532  4.030900  1.733832
H    -4.227751  3.010587  1.614119
H    -2.612482  2.300023  1.328673
Cd    -0.739033  -1.918051  5.315332
29
Lattice="100 0 0 0 100 0 0 0 100" Properties=species:S:1:pos:R:3
C    0.783215  0.854250  2.844384
C    0.190782  -0.136438  3.808804
O    1.001083  -0.862303  4.478464
H    1.574226  0.357799  2.270212
H    1.259202  1.658167  3.423626
H    0.041175  1.282212  2.163469
N    -1.120313  -0.298659  4.022646
C    -2.230911  0.332316  3.353875
C    -2.568108  1.670969  3.987440
O    -2.474256  1.678152  5.300639
H    -2.706558  2.528369  5.727165
H    -1.985365  0.500200  2.295281
C    -3.480625  -0.642906  3.341306
C    -4.024694  -1.012637  4.719823
C    -4.596603  -0.120900  2.431127
H    -3.052081  -1.544817  2.873793
H    -4.548325  -0.181691  5.210116
H    -3.251718  -1.365057  5.431428
H    -4.737593  -1.840638  4.621349
H    -4.234930  0.099245  1.418273
H    -5.087044  0.774322  2.839809
H    -5.376931  -0.885223  2.333863
N    -2.941093  2.734894  3.321049
C    -3.080486  2.932131  1.868011
H    -3.186211  3.563545  3.870119
H    -4.143769  2.945605  1.601194
H    -2.577331  2.137288  1.314514
H    -2.628755  3.896795  1.612068
Cd    -0.680984  -1.883990  5.501153
29
Lattice="100 0 0 0 100 0 0 0 100" Properties=species:S:1:pos:R:3
C    0.395004  -0.210931  0.946329
C    -0.318799  0.448046  2.064040
O    0.287771  1.357369  2.740584
H    -0.005756  -1.203961  0.717231
H    1.472562  -0.243644  1.133336
H    0.231460  0.409960  0.046294
N    -1.602771  0.154191  2.405642
C    -2.242633  -1.171612  2.599602
C    -1.448500  -1.869984  3.736223
O    -0.986014  -1.210967  4.752232
H    -2.106028  0.939823  2.819635
H    -3.212095  -0.920026  3.062781
C    -2.580315  -1.987485  1.320366
C    -3.713120  -2.996956  1.600813
C    -3.024614  -1.056893  0.181818
H    -1.678066  -2.534956  0.994817
H    -3.881951  -3.612644  0.709989
H    -4.652189  -2.468877  1.817958
H    -3.543245  -3.689575  2.437452
H    -3.315420  -1.660249  -0.685988
H    -2.242747  -0.365794  -0.151894
H    -3.902508  -0.463343  0.473246
N    -1.285380  -3.172443  3.709625
C    -0.628927  -3.980288  4.742557
H    -1.736315  -3.671593  2.943127
H    -1.368167  -4.307439  5.485987
H    0.145567  -3.391324  5.239948
H    -0.186477  -4.858872  4.263569
Cd    -0.218327  0.768470  4.754681
29
Lattice="100 0 0 0 100 0 0 0 100" Properties=species:S:1:pos:R:3
C    -1.238724  1.546176  1.406141
C    -1.180166  1.276236  2.860398
O    -0.486075  2.082833  3.583781
H    -0.230380  1.563547  0.970363
H    -1.619828  2.578751  1.304797
H    -1.902008  0.874052  0.861815
N    -1.889019  0.301788  3.512785
C    -1.975528  -1.167883  3.345835
C    -1.220397  -1.776155  4.545197
O    -0.137568  -1.252053  5.035324
H    -2.207461  0.620937  4.431272
H    -3.034977  -1.442326  3.437234
C    -1.444231  -1.679665  1.964100
C    -0.799148  -3.071298  2.008101
C    -2.583883  -1.643139  0.935203
H    -0.645518  -0.981809  1.664507
H    0.056141  -3.132468  2.693819
H    -0.420208  -3.309403  1.006823
H    -1.519831  -3.858670  2.260861
H    -2.185113  -1.765646  -0.079212
H    -3.168598  -0.714121  0.960169
H    -3.286104  -2.470268  1.109693
N    -1.631294  -2.893906  5.107952
C    -2.755578  -3.776106  4.782310
H    -1.032319  -3.213050  5.874388
H    -3.390178  -3.347472  4.004323
H    -3.347723  -3.932650  5.692253
H    -2.371109  -4.744498  4.438974
Cd    0.357826  0.800268  5.082794
29
Lattice="100 0 0 0 100 0 0 0 100" Properties=species:S:1:pos:R:3
C    0.413727  -0.662421  2.388293
C    -0.221071  -0.350090  3.716421
O    0.525845  -0.481768  4.747249
H    1.403379  -0.191567  2.352087
H    -0.189028  -0.345205  1.532860
H    0.570260  -1.749252  2.335516
N    -1.488491  0.048245  3.898383
C    -2.550130  0.048266  2.903965
C    -3.228246  1.415322  2.906114
O    -4.375078  1.620067  3.512626
H    -4.749625  0.788929  3.869671
H    -2.090765  -0.051560  1.905362
C    -3.549614  -1.145736  3.043144
C    -2.922908  -2.408542  2.438823
C    -4.034490  -1.424303  4.476150
H    -4.420873  -0.884116  2.416887
H    -2.020091  -2.715499  2.986330
H    -2.660299  -2.269336  1.381965
H    -3.630727  -3.244414  2.491701
H    -3.247813  -1.905680  5.078379
H    -4.867669  -2.137491  4.451129
H    -4.396078  -0.551971  5.049392
N    -2.722547  2.464689  2.313284
C    -1.471657  2.551440  1.549024
H    -3.285674  3.317193  2.379950
H    -1.496175  1.871038  0.688966
H    -0.609527  2.330956  2.188124
H    -1.379460  3.574415  1.175248
Cd    -1.125174  -0.011611  6.111962
29
Lattice="100 0 0 0 100 0 0 0 100" Properties=species:S:1:pos:R:3
C    0.404785  -0.533390  2.052490
C    -0.061019  -0.250058  3.454916
O    0.819969  -0.357985  4.377176
H    1.157170  0.218438  1.777236
H    -0.405116  -0.540649  1.317783
H    0.909860  -1.507468  2.048375
N    -1.301898  0.116439  3.805865
C    -2.493281  0.088925  2.975194
C    -3.190235  1.446905  3.055283
O    -4.339688  1.603466  3.670002
H    -4.700281  0.753373  3.992659
H    -2.184337  -0.013688  1.919362
C    -3.432371  -1.123032  3.274060
C    -2.864721  -2.385922  2.613795
C    -3.708621  -1.369611  4.767043
H    -4.387790  -0.901799  2.764188
H    -1.880811  -2.652423  3.026162
H    -2.767828  -2.270788  1.526250
H    -3.530597  -3.238369  2.793438
H    -3.988294  -0.478645  5.354655
H    -2.842396  -1.838961  5.260905
H    -4.531001  -2.087293  4.878692
N    -2.700483  2.536337  2.523277
C    -1.460354  2.692437  1.756367
H    -3.270475  3.377071  2.653324
H    -1.537439  3.618523  1.179967
H    -1.329126  1.859941  1.057660
H    -0.596599  2.761444  2.428702
Cd    -0.654026  0.049785  5.951174
29
Lattice="100 0 0 0 100 0 0 0 100" Properties=species:S:1:pos:R:3
C    0.622512  1.155860  0.905242
C    -0.016349  0.177099  1.835405
O    0.629571  -0.385561  2.814132
H    0.997618  2.018258  1.475887
H    -0.069727  1.528065  0.142591
H    1.467788  0.676155  0.387081
N    -1.283772  -0.136708  1.687915
C    -2.058279  -1.077005  2.513387
C    -3.163650  -1.552884  1.554820
O    -3.408684  -0.878640  0.547630
H    -1.828516  0.256607  0.907059
H    -1.405124  -1.922475  2.783428
C    -2.606350  -0.403357  3.815441
C    -3.598910  0.726833  3.518575
C    -3.186267  -1.438629  4.784999
H    -1.714115  0.031914  4.292821
H    -3.878262  1.221980  4.456486
H    -4.525470  0.352198  3.061724
H    -3.183077  1.498190  2.857297
H    -3.357765  -0.969362  5.761439
H    -2.512327  -2.291653  4.951779
H    -4.167084  -1.813924  4.456828
N    -3.846179  -2.685664  1.852298
C    -4.949884  -3.173420  1.052470
H    -3.653581  -3.144613  2.741618
H    -5.914050  -2.798688  1.442060
H    -4.971696  -4.268867  1.101658
H    -4.840673  -2.811933  0.023587
Cd    2.730931  -0.235891  3.177619
29
Lattice="100 0 0 0 100 0 0 0 100" Properties=species:S:1:pos:R:3
C    -1.285743  -0.110984  -0.327916
C    -0.856289  0.341228  1.024288
O    0.005195  1.290105  1.182847
H    -0.411526  -0.455878  -0.896326
H    -1.716765  0.746540  -0.868297
H    -2.030176  -0.910246  -0.312389
N    -1.295408  -0.199659  2.157773
C    -2.016963  -1.428611  2.403222
C    -2.773232  -1.170723  3.745468
O    -2.344630  -0.332863  4.531883
H    -1.010534  0.273219  3.028869
H    -2.714867  -1.622828  1.578535
C    -1.099149  -2.702455  2.609628
C    -0.518532  -3.139515  1.257068
C    -0.024872  -2.491629  3.672116
H    -1.786859  -3.493949  2.949686
H    0.213284  -2.414538  0.874177
H    -1.291702  -3.311220  0.496861
H    0.016260  -4.088322  1.397599
H    0.495761  -3.441126  3.850948
H    -0.426109  -2.165511  4.641718
H    0.729189  -1.758849  3.351843
N    -3.864694  -1.938303  3.967333
C    -4.736315  -1.745781  5.114631
H    -4.174464  -2.574010  3.234763
H    -5.174601  -2.714034  5.385937
H    -5.559247  -1.050902  4.880258
H    -4.150859  -1.325912  5.939956
Cd    0.353847  3.105754  0.086520
29
Lattice="100 0 0 0 100 0 0 0 100" Properties=species:S:1:pos:R:3
C    -0.970148  0.536597  0.040811
C    -0.782294  0.662731  1.512869
O    0.054409  1.503010  2.025876
H    -0.026615  0.212388  -0.420858
H    -1.218320  1.523292  -0.379970
H    -1.761116  -0.162003  -0.244968
N    -1.414493  -0.104807  2.394606
C    -2.161659  -1.330243  2.188012
C    -2.904290  -1.530239  3.540741
O    -2.440671  -1.023085  4.560507
H    -1.250135  0.086513  3.397372
H    -2.864931  -1.202646  1.352955
C    -1.231773  -2.579512  1.871114
C    -0.233100  -2.872643  2.984297
C    -2.045278  -3.807301  1.459088
H    -0.679583  -2.231231  0.978687
H    0.396056  -2.010201  3.239182
H    0.436719  -3.681787  2.662072
H    -0.722263  -3.221105  3.905433
H    -2.522960  -4.298265  2.316719
H    -1.370910  -4.548259  1.011214
H    -2.809062  -3.577464  0.702029
N    -4.036822  -2.267377  3.512914
C    -4.893028  -2.432669  4.673966
H    -4.369315  -2.619646  2.617510
H    -5.687426  -1.667989  4.695816
H    -4.288155  -2.328190  5.581519
H    -5.372438  -3.417818  4.619572
Cd    0.586690  3.502616  1.464543
29
Lattice="100 0 0 0 100 0 0 0 100" Properties=species:S:1:pos:R:3
C    0.073491  0.644288  1.616937
C    -0.902335  1.105377  2.631692
O    -0.706469  2.231022  3.225718
H    0.003502  -0.430051  1.419917
H    1.092715  0.944137  1.881112
H    -0.182590  1.158569  0.672270
N    -2.013604  0.402139  2.954472
C    -2.129148  -1.048215  3.268141
C    -1.177416  -1.266686  4.481073
O    -1.223562  -0.388858  5.448839
H    -2.775652  0.977251  3.314807
H    -3.122923  -1.117468  3.744118
C    -2.199409  -2.009243  2.053777
C    -2.928883  -3.298566  2.472027
C    -2.952627  -1.349210  0.889014
H    -1.182254  -2.244261  1.704948
H    -2.821360  -4.064215  1.694966
H    -4.003436  -3.100448  2.590137
H    -2.575101  -3.735061  3.414106
H    -3.086760  -2.084780  0.087012
H    -2.423414  -0.491467  0.457504
H    -3.955625  -1.017653  1.193330
N    -0.360812  -2.278237  4.698611
C    -0.016086  -3.513680  3.984426
H    0.100785  -2.190933  5.609311
H    -0.524376  -4.365660  4.454489
H    1.066234  -3.654763  4.086751
H    -0.276324  -3.460082  2.930038
Cd    -1.072564  1.722754  5.289456
29
Lattice="100 0 0 0 100 0 0 0 100" Properties=species:S:1:pos:R:3
C    0.213281  1.099963  0.790469
C    -0.258379  0.092551  1.787758
O    0.528309  -0.435010  2.672551
H    0.573630  1.998029  1.318060
H    -0.574683  1.415420  0.098433
H    1.041449  0.678902  0.202510
N    -1.514039  -0.309191  1.761062
C    -2.143813  -1.301034  2.638603
C    -3.259976  -1.901737  1.759209
O    -3.727469  -1.183395  0.864267
H    -2.137969  0.017656  1.010594
H    -1.391054  -2.044426  2.927796
C    -2.746068  -0.618551  3.930696
C    -3.819608  0.422819  3.618073
C    -3.215674  -1.650653  4.957333
H    -1.870427  -0.097929  4.355424
H    -4.109529  0.933724  4.545538
H    -4.734574  -0.029562  3.209537
H    -3.481081  1.196142  2.916743
H    -3.461021  -1.134908  5.894384
H    -2.444584  -2.396091  5.193846
H    -4.129064  -2.170373  4.639498
N    -3.750034  -3.145682  1.963139
C    -3.212683  -4.246628  2.738284
H    -4.526853  -3.367315  1.334091
H    -2.951427  -5.081173  2.070087
H    -3.985364  -4.610721  3.434195
H    -2.333904  -3.944753  3.309923
Cd    2.481690  0.282179  3.205405
29
Lattice="100 0 0 0 100 0 0 0 100" Properties=species:S:1:pos:R:3
C    -1.549259  -0.131848  -0.224748
C    -1.131714  0.325070  1.137009
O    -0.493605  1.451150  1.145297
H    -2.087722  0.684281  -0.723132
H    -2.171757  -1.030156  -0.197981
H    -0.649805  -0.338480  -0.821371
N    -1.368942  -0.357305  2.241671
C    -2.081061  -1.618222  2.451903
C    -2.764664  -1.422738  3.824585
O    -2.368142  -0.535912  4.584872
H    -1.160806  0.078251  3.153794
H    -2.827089  -1.758676  1.658148
C    -1.139029  -2.878313  2.505306
C    -0.594998  -3.206495  1.109314
C    -0.028503  -2.736352  3.546397
H    -1.796964  -3.710441  2.807714
H    -0.032285  -4.147623  1.159952
H    0.100822  -2.435283  0.750777
H    -1.390171  -3.346079  0.364985
H    -0.401938  -2.510588  4.554741
H    0.694257  -1.957316  3.264855
H    0.526226  -3.680094  3.617052
N    -3.761771  -2.283702  4.145747
C    -4.498317  -2.217932  5.391222
H    -4.082907  -2.942386  3.437373
H    -4.763900  -3.236538  5.702454
H    -5.438167  -1.652211  5.263609
H    -3.888693  -1.710243  6.145829
Cd    -0.037094  3.031181  2.487627
29
Lattice="100 0 0 0 100 0 0 0 100" Properties=species:S:1:pos:R:3
C    0.500124  -0.459233  0.036809
C    0.075192  -0.343743  1.464502
O    0.559436  -1.100527  2.400182
H    1.574049  -0.226138  -0.046693
H    -0.039893  0.226489  -0.624675
H    0.332068  -1.486200  -0.317899
N    -0.842102  0.540619  1.799932
C    -1.402658  0.782455  3.137317
C    -2.903620  1.031736  2.852447
O    -3.178220  1.606644  1.790345
H    -1.315829  1.077985  1.062541
H    -1.231209  -0.109687  3.753553
C    -0.767837  2.054758  3.791818
C    -1.447920  2.427069  5.111767
C    0.744330  1.865547  3.982530
H    -0.927500  2.878270  3.074944
H    -0.957188  3.314007  5.530479
H    -1.362911  1.626530  5.860398
H    -2.507316  2.687854  4.989569
H    1.170662  2.780052  4.412477
H    1.267691  1.685864  3.034183
H    0.959280  1.041069  4.677044
N    -3.875090  0.667612  3.717691
C    -3.793858  -0.050729  4.973346
H    -4.808736  0.949466  3.406760
H    -4.508043  -0.886875  4.957790
H    -4.077568  0.613411  5.805727
H    -2.787140  -0.433092  5.152602
Cd    2.316872  -2.314451  2.242699
29
Lattice="100 0 0 0 100 0 0 0 100" Properties=species:S:1:pos:R:3
C    -1.098939  0.468135  -0.183795
C    -1.059260  0.837227  1.267184
O    -0.502089  1.983205  1.505205
H    -0.118653  0.054985  -0.465859
H    -1.263288  1.366009  -0.789303
H    -1.874526  -0.275008  -0.398857
N    -1.526127  0.056080  2.217328
C    -2.168901  -1.260974  2.114594
C    -2.927613  -1.370583  3.454787
O    -2.630011  -0.619790  4.389922
H    -1.528139  0.360254  3.207023
H    -2.877956  -1.258117  1.273442
C    -1.128816  -2.420567  1.903561
C    -0.152784  -2.555010  3.072658
C    -1.813999  -3.747425  1.558666
H    -0.565134  -2.103604  1.010082
H    0.381486  -1.620906  3.291659
H    0.605931  -3.310200  2.831131
H    -0.651729  -2.887178  3.994156
H    -2.274168  -4.221193  2.436818
H    -1.063850  -4.455861  1.186545
H    -2.570113  -3.641983  0.766822
N    -3.898960  -2.313074  3.556311
C    -4.688163  -2.519193  4.750129
H    -4.134545  -2.855998  2.726488
H    -5.667430  -2.013810  4.662148
H    -4.160438  -2.103168  5.613983
H    -4.885303  -3.592967  4.870372
Cd    -0.274483  3.310717  3.140799
29
Lattice="100 0 0 0 100 0 0 0 100" Properties=species:S:1:pos:R:3
C    -1.158829  0.537869  0.378267
C    -0.893253  0.559957  1.848193
O    -0.010735  1.409566  2.353161
H    -0.225657  0.362620  -0.173067
H    -1.552746  1.515460  0.055803
H    -1.890505  -0.222603  0.089465
N    -1.407752  -0.202462  2.767943
C    -1.880081  -1.537181  2.597281
C    -2.900660  -1.721269  3.713704
O    -2.765259  -0.981589  4.777626
H    -2.057332  -0.314899  4.554327
H    -2.337802  -1.724756  1.608588
C    -0.685698  -2.612303  2.751619
C    -1.213737  -4.047322  2.717787
C    0.357012  -2.375730  1.661288
H    -0.238368  -2.408245  3.736819
H    -0.356975  -4.733041  2.749051
H    -1.758842  -4.268825  1.788028
H    -1.840766  -4.303740  3.579690
H    1.158885  -3.116715  1.776497
H    0.834685  -1.390921  1.727423
H    -0.062927  -2.510189  0.654194
N    -3.876362  -2.584308  3.652482
C    -4.872795  -2.838237  4.703252
H    -3.928065  -3.162156  2.815020
H    -4.657282  -3.801159  5.183332
H    -5.864895  -2.876945  4.241192
H    -4.835708  -2.038789  5.446235
Cd    0.265447  3.442908  1.912798
29
Lattice="100 0 0 0 100 0 0 0 100" Properties=species:S:1:pos:R:3
C    -1.317989  -0.102843  -0.333632
C    -0.994892  0.453688  1.016984
O    -0.414808  1.612693  0.978528
H    -1.930330  -1.007343  -0.277926
H    -0.377941  -0.339303  -0.851690
H    -1.833249  0.664245  -0.925047
N    -1.255189  -0.171785  2.146508
C    -1.904068  -1.464141  2.406064
C    -2.686638  -1.187957  3.709639
O    -2.294968  -0.300033  4.472733
H    -1.099419  0.311700  3.045495
H    -2.578851  -1.716194  1.576059
C    -0.857777  -2.621161  2.607953
C    -1.547644  -3.947609  2.950078
C    0.040078  -2.777388  1.379604
H    -0.236708  -2.316218  3.468231
H    -2.056532  -3.932488  3.922687
H    -0.794838  -4.742871  3.005211
H    -2.268789  -4.247260  2.174082
H    0.617809  -1.873925  1.147010
H    -0.531122  -3.077005  0.488822
H    0.770825  -3.574756  1.568266
N    -3.779113  -1.951320  3.974604
C    -4.591293  -1.799241  5.161033
H    -4.077244  -2.629803  3.274794
H    -4.026711  -1.253320  5.922767
H    -4.899212  -2.792341  5.516615
H    -5.513309  -1.234736  4.931427
Cd    0.073925  3.178719  2.320100
29
Lattice="100 0 0 0 100 0 0 0 100" Properties=species:S:1:pos:R:3
C    0.421477  -0.540160  -0.072968
C    0.092736  -0.325788  1.362339
O    0.719651  -0.954586  2.307768
H    1.470903  -0.271535  -0.265311
H    -0.218041  0.034530  -0.750716
H    0.322901  -1.611623  -0.300329
N    -0.896503  0.484169  1.704922
C    -1.370598  0.751154  3.067258
C    -2.893495  1.034396  2.852510
O    -3.190685  1.656628  1.827495
H    -1.475085  0.932036  0.980585
H    -1.190279  -0.140900  3.679976
C    -0.698791  2.005145  3.695119
C    -1.289068  2.372946  5.056113
C    0.846937  1.842241  3.820974
H    -0.857637  2.844483  2.997667
H    -0.765705  3.244140  5.469621
H    -1.203131  1.554178  5.783938
H    -2.345460  2.662012  4.976132
H    1.301198  2.743369  4.251596
H    1.294301  1.722453  2.813385
H    1.069931  1.006165  4.514153
N    -3.816787  0.625393  3.741581
C    -3.680550  -0.144137  4.967388
H    -4.764428  0.912939  3.485458
H    -4.427299  -0.949034  4.968730
H    -3.867480  0.496030  5.842714
H    -2.684901  -0.585155  5.054385
Cd    2.615887  -0.416488  3.060516
29
Lattice="100 0 0 0 100 0 0 0 100" Properties=species:S:1:pos:R:3
C    0.029589  -1.057590  2.618722
C    -0.529371  -0.554756  3.910079
O    0.172540  -0.685286  5.026855
H    1.059508  -0.702207  2.486360
H    -0.566411  -0.762688  1.749470
H    0.058897  -2.159620  2.632576
N    -1.643695  0.084522  4.113391
C    -2.371429  0.809152  3.107443
C    -2.997172  1.981799  3.848517
O    -3.169065  1.838860  5.134899
H    -2.687439  0.998977  5.380381
H    -1.755795  1.164286  2.268775
C    -3.509810  -0.174855  2.509200
C    -4.547327  -0.589136  3.547691
C    -4.138843  0.425419  1.251138
H    -2.926275  -1.060288  2.214455
H    -5.185515  0.249084  3.859682
H    -4.102142  -1.042893  4.441429
H    -5.210458  -1.342162  3.101376
H    -4.757172  -0.353736  0.782563
H    -3.399731  0.739197  0.502790
H    -4.806486  1.265560  1.478956
N    -3.394450  3.110194  3.321705
C    -3.255493  3.609702  1.951573
H    -3.811866  3.761503  3.992734
H    -2.780351  4.596738  1.993848
H    -4.244510  3.709728  1.489374
H    -2.640051  2.938112  1.350590
Cd    1.215321  -2.353616  5.752427
29
Lattice="100 0 0 0 100 0 0 0 100" Properties=species:S:1:pos:R:3
C    0.018792  -0.927339  2.532719
C    -0.567368  -0.691931  3.893381
O    0.059866  -1.282545  4.858553
H    -0.763998  -1.188052  1.808813
H    0.754904  -1.734516  2.576004
H    0.526279  -0.010767  2.194137
N    -1.629797  0.063372  4.078517
C    -2.435034  0.778419  3.075273
C    -3.027462  1.948810  3.885430
O    -3.150483  1.813510  5.111038
H    -1.976619  0.273753  5.027302
H    -1.780336  1.128893  2.267700
C    -3.560386  -0.148810  2.475501
C    -4.558726  -0.631370  3.527340
C    -4.251174  0.479514  1.263673
H    -2.994023  -1.025153  2.112677
H    -5.183466  0.185421  3.916288
H    -4.078705  -1.129399  4.379948
H    -5.240612  -1.361611  3.072791
H    -4.892406  -0.273278  0.788472
H    -3.539922  0.820221  0.499194
H    -4.905734  1.315605  1.542549
N    -3.438961  3.095497  3.287570
C    -3.165256  3.616238  1.964759
H    -3.871966  3.743082  3.952308
H    -4.116354  3.875486  1.471161
H    -2.627505  2.894839  1.348066
H    -2.579228  4.545679  2.043625
Cd    0.102678  -1.235571  6.984212
29
Lattice="100 0 0 0 100 0 0 0 100" Properties=species:S:1:pos:R:3
C    -1.493676  0.581086  0.208741
C    -0.962708  0.603727  1.611454
O    -0.226363  1.631620  1.887678
H    -1.037925  1.384644  -0.375865
H    -2.582972  0.737162  0.228900
H    -1.278229  -0.382336  -0.269881
N    -1.230856  -0.343119  2.487055
C    -2.058573  -1.551836  2.341044
C    -2.823098  -1.600904  3.679901
O    -2.265749  -1.144545  4.686603
H    -0.949308  -0.229936  3.471098
H    -2.719094  -1.438488  1.473166
C    -1.162550  -2.834602  2.184907
C    -1.991112  -4.123731  2.196159
C    -0.292946  -2.753600  0.929300
H    -0.507393  -2.840900  3.074311
H    -1.317991  -4.981544  2.080670
H    -2.702308  -4.162462  1.358367
H    -2.539589  -4.277458  3.133986
H    0.359278  -3.635349  0.883412
H    0.366238  -1.875941  0.912548
H    -0.900164  -2.764681  0.011725
N    -4.064295  -2.146070  3.779280
C    -4.987566  -2.573862  2.752332
H    -4.410455  -2.151296  4.743315
H    -5.907606  -1.969033  2.798688
H    -5.281515  -3.619944  2.940035
H    -4.548846  -2.499306  1.756074
Cd    0.638305  2.539772  3.606176
