# Supplementary material for: Mapping and classifying molecules from a high-throughput structural database
Source: J Cheminform. 2017 Feb 2;9:6. doi: 10.1186/s13321-017-0192-4 (PMC5289135; doi:10.1186/s13321-017-0192-4)
Supplement: Supplementary file 1 — Additional file 1. Supplementary file contains dissimilarity matrix data for all the oligopeptides available in the database including the one discussed in this paper. [file 13321_2017_192_MOESM1_ESM.tar › SI/val.dipeptide/COLVAR-OOS-Ca-0.15-1-4]

#! FIELDS CV1 CV2 Energy
1.640000000000e-01 1.560000000000e-01	-34178.44754
1.660000000000e-01 1.400000000000e-01	-34178.4442297
1.620000000000e-01 1.620000000000e-01	-34178.4393659
2.200000000000e-01 -8.000000000000e-02	-34178.4250145
2.580000000000e-01 -4.600000000000e-02	-34178.3962205
2.320000000000e-01 -8.600000000000e-02	-34178.3778423
-7.000000000000e-02 -1.080000000000e-01	-34178.3523531
-1.320000000000e-01 -1.320000000000e-01	-34178.3521872
-1.320000000000e-01 -1.360000000000e-01	-34178.3441016
1.000000000000e-02 -2.140000000000e-01	-34178.2552184
-6.000000000000e-03 -2.220000000000e-01	-34178.0595109
0.000000000000e+00 -2.260000000000e-01	-34178.0136578
8.000000000000e-02 2.020000000000e-01	-34177.7857494
9.000000000000e-02 2.060000000000e-01	-34177.7444977
-1.160000000000e-01 9.200000000000e-02	-34177.7203464
8.800000000000e-02 2.020000000000e-01	-34177.7158743
-1.500000000000e-01 -1.040000000000e-01	-34177.6221842
-1.540000000000e-01 -1.140000000000e-01	-34177.6148242
6.400000000000e-02 2.300000000000e-01	-34177.5552756
1.660000000000e-01 1.400000000000e-01	-34177.4311564
1.620000000000e-01 1.560000000000e-01	-34177.4208802
1.600000000000e-01 1.620000000000e-01	-34177.4103631
1.600000000000e-01 1.780000000000e-01	-34177.4039902
2.180000000000e-01 -8.200000000000e-02	-34177.4038541
1.660000000000e-01 1.460000000000e-01	-34177.399937
1.640000000000e-01 -1.580000000000e-01	-34177.397223
2.560000000000e-01 -5.000000000000e-02	-34177.3741204
2.600000000000e-01 -6.800000000000e-02	-34177.3689971
2.560000000000e-01 -6.000000000000e-02	-34177.3672057
2.320000000000e-01 -8.400000000000e-02	-34177.3570451
-7.200000000000e-02 -1.080000000000e-01	-34177.340086
-1.300000000000e-01 -1.320000000000e-01	-34177.3246048
-1.320000000000e-01 -1.360000000000e-01	-34177.3152591
-7.800000000000e-02 -1.020000000000e-01	-34177.3111136
-8.600000000000e-02 -1.720000000000e-01	-34177.3070503
6.000000000000e-03 -2.120000000000e-01	-34177.2325708
4.000000000000e-03 -2.200000000000e-01	-34177.2023259
-2.520000000000e-01 -5.800000000000e-02	-34177.1889202
-4.000000000000e-03 -2.260000000000e-01	-34177.0735264
-1.000000000000e-02 -2.260000000000e-01	-34177.0731925
-6.000000000000e-03 -2.240000000000e-01	-34177.0723855
-1.200000000000e-02 -2.320000000000e-01	-34177.0704257
-1.000000000000e-02 -2.360000000000e-01	-34177.0681861
-6.000000000000e-03 -2.180000000000e-01	-34177.0341362
-4.000000000000e-03 -2.240000000000e-01	-34176.9828356
5.800000000000e-02 2.300000000000e-01	-34176.7648783
7.000000000000e-02 1.820000000000e-01	-34176.7569624
7.200000000000e-02 1.880000000000e-01	-34176.7529379
1.400000000000e-01 2.000000000000e-01	-34176.7430051
8.000000000000e-02 1.900000000000e-01	-34176.7137988
1.520000000000e-01 1.940000000000e-01	-34176.7126943
-1.140000000000e-01 8.800000000000e-02	-34176.69149
7.800000000000e-02 1.880000000000e-01	-34176.6868915
-9.800000000000e-02 -2.200000000000e-01	-34176.6866492
8.000000000000e-02 1.900000000000e-01	-34176.681117
-7.200000000000e-02 -2.180000000000e-01	-34176.6599317
-1.000000000000e-01 -2.040000000000e-01	-34176.6383171
-6.600000000000e-02 -2.300000000000e-01	-34176.6192283
-1.660000000000e-01 1.740000000000e-01	-34176.6089933
1.320000000000e-01 1.900000000000e-01	-34176.5942225
-1.480000000000e-01 -1.020000000000e-01	-34176.5933099
-1.660000000000e-01 1.740000000000e-01	-34176.5859852
-1.520000000000e-01 -1.140000000000e-01	-34176.5807407
5.800000000000e-02 2.180000000000e-01	-34176.5278817
7.600000000000e-02 2.180000000000e-01	-34176.4981374
-9.400000000000e-02 -2.160000000000e-01	-34176.4273358
-2.000000000000e-01 -3.400000000000e-02	-34176.4010936
-1.860000000000e-01 -2.400000000000e-02	-34176.3735007
-2.500000000000e-01 -5.800000000000e-02	-34176.1607338
-2.420000000000e-01 -6.000000000000e-02	-34176.1414892
-2.020000000000e-01 2.720000000000e-01	-34175.9121341
-1.920000000000e-01 2.760000000000e-01	-34175.8975927
-1.900000000000e-01 2.800000000000e-01	-34175.8243446
-1.920000000000e-01 2.820000000000e-01	-34175.8178138
-2.000000000000e-01 2.680000000000e-01	-34175.805306
-1.940000000000e-01 2.700000000000e-01	-34175.7998136
-1.680000000000e-01 -2.880000000000e-01	-34175.7995902
5.800000000000e-02 2.320000000000e-01	-34175.7808513
5.800000000000e-02 2.320000000000e-01	-34175.7741124
4.400000000000e-02 2.380000000000e-01	-34175.766417
4.600000000000e-02 2.400000000000e-01	-34175.7583396
-2.060000000000e-01 2.960000000000e-01	-34175.7570478
-2.040000000000e-01 2.920000000000e-01	-34175.7467792
9.800000000000e-02 3.360000000000e-01	-34175.7200946
1.040000000000e-01 3.320000000000e-01	-34175.7179321
6.200000000000e-02 2.320000000000e-01	-34175.7177353
1.300000000000e-01 2.940000000000e-01	-34175.654929
-1.660000000000e-01 1.740000000000e-01	-34175.6225623
-6.800000000000e-02 -2.200000000000e-01	-34175.6186637
-1.400000000000e-01 -2.960000000000e-01	-34175.6157347
-1.980000000000e-01 2.700000000000e-01	-34175.5912383
-2.040000000000e-01 2.660000000000e-01	-34175.5888646
-2.060000000000e-01 2.520000000000e-01	-34175.5751565
