# Supplementary material for: Mapping and classifying molecules from a high-throughput structural database
Source: J Cheminform. 2017 Feb 2;9:6. doi: 10.1186/s13321-017-0192-4 (PMC5289135; doi:10.1186/s13321-017-0192-4)
Supplement: Supplementary file 1 — Additional file 1. Supplementary file contains dissimilarity matrix data for all the oligopeptides available in the database including the one discussed in this paper. [file 13321_2017_192_MOESM1_ESM.tar › SI/val.dipeptide/COLVAR-bare-0.15-1-4]

#! FIELDS CV1 CV2 Energy
1.453314860805e-01 3.240589423735e-02	-15633.6725407
1.073079704453e-01 1.401348103501e-01	-15633.6561805
2.053877063545e-01 6.139105118480e-02	-15633.6548674
1.091011278232e-01 1.151070308730e-01	-15633.6529652
1.164378725513e-01 6.629448060156e-02	-15633.646147
9.432252122996e-02 9.759925769063e-02	-15633.6461348
9.016783274058e-02 -3.866037971626e-02	-15633.6338826
1.823534239022e-01 4.221432540609e-02	-15633.6220759
1.554823996031e-01 -4.408953540404e-02	-15633.6097148
-4.427823144774e-02 -4.431030809218e-02	-15633.5682427
5.358355255296e-02 4.963735908341e-02	-15633.5561083
8.990271896642e-02 -6.965064896097e-02	-15633.5471494
-1.619574672436e-02 -6.488436177388e-02	-15633.5440169
1.667517693550e-01 -8.723961888335e-02	-15633.5213973
-2.407678462975e-02 -3.000584062460e-02	-15633.5207913
1.042825300633e-01 -8.943309575712e-02	-15633.5132539
4.357003758794e-02 1.888806703396e-02	-15633.5064973
5.335903315947e-02 1.464332115106e-03	-15633.4882303
-5.081848001237e-02 1.497531893976e-01	-15633.4754696
1.785396842716e-01 -1.192268756438e-01	-15633.4754067
5.277359297744e-03 1.964561377882e-01	-15633.4656042
-1.429154420437e-02 1.821645339077e-01	-15633.4585398
2.398577959853e-02 -6.067548108700e-02	-15633.4572848
-5.689834177436e-02 1.901912511140e-01	-15633.4534941
-8.380573564353e-02 1.694179340379e-01	-15633.4456816
2.681635600512e-02 -8.608115496652e-02	-15633.4249379
1.989266759579e-01 -4.804445538621e-02	-15633.418043
1.230848076677e-01 -1.488199733282e-02	-15633.3986198
2.094595542360e-01 -7.620857153181e-03	-15633.3981515
2.814790977087e-03 4.645432134182e-02	-15633.3901582
-1.466360000617e-02 2.850632644828e-02	-15633.3723026
-1.954652324207e-01 1.041892377397e-01	-15633.3690812
-1.685705764701e-01 1.139657305640e-01	-15633.3633912
-2.031805416918e-01 6.464057872827e-02	-15633.3314584
1.045108967501e-01 1.220127056508e-02	-15633.3267513
-1.176129326522e-01 -8.526522025204e-02	-15633.3068021
-2.624238794570e-02 5.887664188727e-02	-15633.3040077
5.122605239795e-02 1.551473780483e-01	-15633.3004348
9.173304492047e-02 -1.613479417697e-01	-15633.2969753
-9.044080409903e-02 -3.174226038962e-02	-15633.2958976
-1.596449839160e-01 3.837187560435e-02	-15633.2912706
1.596311875190e-01 1.116632462860e-01	-15633.2852396
-1.484473463081e-01 7.326310150206e-02	-15633.2784789
-4.583151812285e-02 -1.384319961725e-01	-15633.2729044
5.513305096543e-02 -1.993803349198e-01	-15633.2629705
-1.136931594807e-01 -5.732917854729e-02	-15633.2611276
-1.181127508367e-01 1.685935053133e-03	-15633.2600352
5.130467063656e-02 -1.554395800961e-01	-15633.2558779
1.037855561547e-02 -1.890882140197e-01	-15633.2398134
-5.035558778638e-02 4.365148083373e-02	-15633.2309586
-6.463552055906e-02 1.039963110910e-01	-15633.229219
-4.734659187338e-03 -1.130559572948e-01	-15633.2281613
-1.086822448002e-01 2.449347210671e-02	-15633.2233322
-1.098427496487e-02 1.067572729876e-01	-15633.2035249
-1.554725507930e-01 -1.290154850491e-02	-15633.1812693
-5.192586784544e-02 -1.830730496205e-01	-15633.1440152
-5.725683919672e-02 -9.489621955086e-02	-15633.1422669
1.788404986824e-02 1.077787456579e-01	-15633.1275433
-1.279948092649e-01 -1.678204912705e-01	-15633.1184888
-9.038358748392e-02 -1.373876284607e-01	-15633.0896715
-2.105528716660e-01 -5.231158129951e-03	-15633.014632
-1.940258574527e-01 -6.918213367003e-02	-15632.9994198
-2.087731297134e-01 -1.023850578157e-01	-15632.9459104
