# Supplementary material for: Mapping and classifying molecules from a high-throughput structural database
Source: J Cheminform. 2017 Feb 2;9:6. doi: 10.1186/s13321-017-0192-4 (PMC5289135; doi:10.1186/s13321-017-0192-4)
Supplement: Supplementary file 1 — Additional file 1. Supplementary file contains dissimilarity matrix data for all the oligopeptides available in the database including the one discussed in this paper. [file 13321_2017_192_MOESM1_ESM.tar › SI/val.dipeptide/COLVAR-OOS-Sr-0.15-1-4]

#! FIELDS CV1 CV2 Energy
1.660000000000e-01 1.400000000000e-01	-102824.193511
1.660000000000e-01 1.400000000000e-01	-102824.192269
2.180000000000e-01 -8.000000000000e-02	-102824.18748
1.640000000000e-01 1.620000000000e-01	-102824.17181
1.620000000000e-01 1.640000000000e-01	-102824.161655
1.620000000000e-01 1.780000000000e-01	-102824.161599
2.560000000000e-01 -5.200000000000e-02	-102824.147861
2.580000000000e-01 -7.000000000000e-02	-102824.145479
2.300000000000e-01 -8.600000000000e-02	-102824.136574
-7.200000000000e-02 -1.080000000000e-01	-102824.101679
-7.000000000000e-02 -1.080000000000e-01	-102824.101559
-1.340000000000e-01 -1.340000000000e-01	-102824.077986
-1.340000000000e-01 -1.340000000000e-01	-102824.07759
-1.340000000000e-01 -1.360000000000e-01	-102824.072796
2.000000000000e-02 -2.140000000000e-01	-102824.029344
2.000000000000e-02 -2.140000000000e-01	-102824.028937
2.000000000000e-02 -2.140000000000e-01	-102824.028709
2.000000000000e-02 -2.140000000000e-01	-102824.027829
2.000000000000e-03 -2.180000000000e-01	-102823.836485
4.000000000000e-03 -2.260000000000e-01	-102823.803823
7.600000000000e-02 2.040000000000e-01	-102823.604717
9.000000000000e-02 2.060000000000e-01	-102823.566005
8.200000000000e-02 1.920000000000e-01	-102823.565096
-1.160000000000e-01 9.200000000000e-02	-102823.54119
7.800000000000e-02 1.900000000000e-01	-102823.537701
8.600000000000e-02 2.020000000000e-01	-102823.537479
-1.500000000000e-01 -1.020000000000e-01	-102823.444523
-1.520000000000e-01 -1.100000000000e-01	-102823.43818
6.400000000000e-02 2.320000000000e-01	-102823.367844
8.200000000000e-02 2.340000000000e-01	-102823.351473
-2.240000000000e-01 -3.400000000000e-02	-102823.22836
-1.860000000000e-01 -2.200000000000e-02	-102823.213999
-2.500000000000e-01 -5.800000000000e-02	-102823.007999
5.600000000000e-02 2.280000000000e-01	-102822.710863
4.000000000000e-02 2.340000000000e-01	-102822.698094
-2.060000000000e-01 2.680000000000e-01	-102822.66495
-2.060000000000e-01 2.680000000000e-01	-102822.664543
5.600000000000e-02 2.300000000000e-01	-102822.652969
-2.000000000000e-01 2.740000000000e-01	-102822.576466
-5.200000000000e-02 -2.200000000000e-01	-102822.563716
-2.040000000000e-01 2.640000000000e-01	-102822.557083
-2.040000000000e-01 2.640000000000e-01	-102822.556137
-1.640000000000e-01 1.700000000000e-01	-102822.555681
1.280000000000e-01 1.880000000000e-01	-102822.545006
-1.620000000000e-01 1.720000000000e-01	-102822.534113
1.240000000000e-01 2.920000000000e-01	-102822.480397
-2.080000000000e-01 2.940000000000e-01	-102822.477494
-1.920000000000e-01 3.000000000000e-01	-102822.440439
-2.040000000000e-01 2.480000000000e-01	-102822.400145
-9.200000000000e-02 -2.100000000000e-01	-102822.377308
-1.900000000000e-01 2.700000000000e-01	-102822.35071
