# Supplementary material for: Mapping and classifying molecules from a high-throughput structural database
Source: J Cheminform. 2017 Feb 2;9:6. doi: 10.1186/s13321-017-0192-4 (PMC5289135; doi:10.1186/s13321-017-0192-4)
Supplement: Supplementary file 1 — Additional file 1. Supplementary file contains dissimilarity matrix data for all the oligopeptides available in the database including the one discussed in this paper. [file 13321_2017_192_MOESM1_ESM.tar › SI/leu.uncapped/COLVAR-OOS-Pb-0.20-1-4]

#! FIELDS CV1 CV2 Energy
-3.320000000000e-01 9.600000000000e-02	-602162.316234
-3.240000000000e-01 1.060000000000e-01	-602162.311325
-3.320000000000e-01 9.200000000000e-02	-602162.309047
-3.420000000000e-01 7.800000000000e-02	-602162.266697
-3.240000000000e-01 9.600000000000e-02	-602162.258587
-4.400000000000e-02 -3.300000000000e-01	-602162.24631
-3.360000000000e-01 9.600000000000e-02	-602162.244776
2.600000000000e-02 3.180000000000e-01	-602162.210323
-4.400000000000e-02 -3.180000000000e-01	-602162.203153
-3.280000000000e-01 9.400000000000e-02	-602162.19818
-3.600000000000e-02 -2.000000000000e-02	-602162.130589
9.800000000000e-02 1.580000000000e-01	-602162.050345
-1.120000000000e-01 1.400000000000e-02	-602161.918094
-2.280000000000e-01 4.800000000000e-02	-602161.916836
-1.200000000000e-01 2.000000000000e-03	-602161.875831
-2.340000000000e-01 5.000000000000e-02	-602161.867128
-2.400000000000e-02 2.420000000000e-01	-602161.843376
-2.520000000000e-01 5.400000000000e-02	-602161.833575
-2.640000000000e-01 1.580000000000e-01	-602161.746612
-2.600000000000e-01 1.620000000000e-01	-602161.732056
-2.600000000000e-02 2.360000000000e-01	-602161.725117
-2.740000000000e-01 1.360000000000e-01	-602161.724569
-2.740000000000e-01 1.060000000000e-01	-602161.720186
-2.520000000000e-01 6.200000000000e-02	-602161.712368
0.000000000000e+00 2.400000000000e-01	-602161.699682
-1.940000000000e-01 1.600000000000e-01	-602161.693384
-2.760000000000e-01 1.240000000000e-01	-602161.6148
-2.200000000000e-02 2.380000000000e-01	-602161.607695
-2.240000000000e-01 5.600000000000e-02	-602160.439564
