# Supplementary material for: Mapping and classifying molecules from a high-throughput structural database
Source: J Cheminform. 2017 Feb 2;9:6. doi: 10.1186/s13321-017-0192-4 (PMC5289135; doi:10.1186/s13321-017-0192-4)
Supplement: Supplementary file 1 — Additional file 1. Supplementary file contains dissimilarity matrix data for all the oligopeptides available in the database including the one discussed in this paper. [file 13321_2017_192_MOESM1_ESM.tar › SI/leu.uncapped/COLVAR-OOS-Cd-0.20-1-4]

#! FIELDS CV1 CV2 Energy
-3.340000000000e-01 9.000000000000e-02	-166137.430055
-3.340000000000e-01 9.400000000000e-02	-166137.428795
-3.280000000000e-01 9.800000000000e-02	-166137.42059
-3.420000000000e-01 7.600000000000e-02	-166137.377658
8.400000000000e-02 1.500000000000e-01	-166137.358408
-3.320000000000e-01 8.200000000000e-02	-166137.352278
-3.260000000000e-01 9.200000000000e-02	-166137.346251
-3.400000000000e-01 8.800000000000e-02	-166137.342487
2.800000000000e-02 3.180000000000e-01	-166137.244142
-3.600000000000e-02 -3.240000000000e-01	-166137.230331
-1.300000000000e-01 4.000000000000e-03	-166137.186529
-1.220000000000e-01 -2.000000000000e-03	-166137.144464
8.000000000000e-03 2.360000000000e-01	-166137.123542
-4.000000000000e-03 2.220000000000e-01	-166137.113819
-2.680000000000e-01 1.520000000000e-01	-166136.927191
-2.620000000000e-01 1.600000000000e-01	-166136.91869
-2.540000000000e-01 6.600000000000e-02	-166136.896692
-2.720000000000e-01 1.040000000000e-01	-166136.893438
-2.600000000000e-02 2.340000000000e-01	-166136.891819
-2.500000000000e-01 6.200000000000e-02	-166136.88821
-2.780000000000e-01 1.420000000000e-01	-166136.882881
-2.840000000000e-01 1.340000000000e-01	-166136.774686
-2.460000000000e-01 7.800000000000e-02	-166136.767283
-3.340000000000e-01 8.200000000000e-02	-166136.706013
-3.380000000000e-01 7.000000000000e-02	-166136.660336
-1.660000000000e-01 -1.760000000000e-01	-166136.455414
