# Supplementary material for: Mapping and classifying molecules from a high-throughput structural database
Source: J Cheminform. 2017 Feb 2;9:6. doi: 10.1186/s13321-017-0192-4 (PMC5289135; doi:10.1186/s13321-017-0192-4)
Supplement: Supplementary file 1 — Additional file 1. Supplementary file contains dissimilarity matrix data for all the oligopeptides available in the database including the one discussed in this paper. [file 13321_2017_192_MOESM1_ESM.tar › SI/leu.uncapped/cluster-linkage.dat]

# Cluster linkage matrix for distance matrix file: leu.uncapped.bare-12-8-3_rem-0.1.sim clustering mode= average
3.500000000000000000e+01 3.600000000000000000e+01 2.014310632845398540e-03 2.000000000000000000e+00
7.000000000000000000e+01 7.200000000000000000e+01 2.343539282723340784e-03 2.000000000000000000e+00
5.100000000000000000e+01 5.900000000000000000e+01 3.009358461092876292e-03 2.000000000000000000e+00
7.000000000000000000e+00 1.000000000000000000e+01 3.076343317997642154e-03 2.000000000000000000e+00
1.400000000000000000e+01 2.300000000000000000e+01 3.078101403713472562e-03 2.000000000000000000e+00
3.000000000000000000e+00 5.000000000000000000e+00 3.088809976167619913e-03 2.000000000000000000e+00
5.400000000000000000e+01 6.200000000000000000e+01 3.132714982329979497e-03 2.000000000000000000e+00
3.200000000000000000e+01 4.100000000000000000e+01 3.301251334279985475e-03 2.000000000000000000e+00
1.100000000000000000e+01 3.300000000000000000e+01 3.551049559997172030e-03 2.000000000000000000e+00
6.000000000000000000e+00 1.700000000000000000e+01 3.751459870201908752e-03 2.000000000000000000e+00
1.900000000000000000e+01 3.900000000000000000e+01 3.821017475881392355e-03 2.000000000000000000e+00
1.800000000000000000e+01 3.700000000000000000e+01 3.861050588136726806e-03 2.000000000000000000e+00
2.200000000000000000e+01 3.100000000000000000e+01 4.138344332571260858e-03 2.000000000000000000e+00
2.400000000000000000e+01 8.500000000000000000e+01 4.204646850427993035e-03 3.000000000000000000e+00
1.000000000000000000e+00 9.000000000000000000e+00 4.359348163129600842e-03 2.000000000000000000e+00
7.100000000000000000e+01 8.000000000000000000e+01 4.630621760963584375e-03 2.000000000000000000e+00
7.800000000000000000e+01 8.200000000000000000e+01 4.724030652895373772e-03 2.000000000000000000e+00
5.000000000000000000e+01 5.200000000000000000e+01 4.864245078288428371e-03 2.000000000000000000e+00
3.400000000000000000e+01 6.400000000000000000e+01 4.865976505074772959e-03 2.000000000000000000e+00
3.800000000000000000e+01 4.500000000000000000e+01 4.883136512062583902e-03 2.000000000000000000e+00
4.300000000000000000e+01 6.300000000000000000e+01 4.928949496999301266e-03 2.000000000000000000e+00
2.500000000000000000e+01 4.800000000000000000e+01 5.055968409483021370e-03 2.000000000000000000e+00
1.300000000000000000e+01 2.800000000000000000e+01 5.071577862945131875e-03 2.000000000000000000e+00
0.000000000000000000e+00 9.000000000000000000e+01 5.097360474850329629e-03 3.000000000000000000e+00
4.400000000000000000e+01 5.300000000000000000e+01 5.124480660488483184e-03 2.000000000000000000e+00
4.000000000000000000e+01 9.300000000000000000e+01 5.156986848118856950e-03 3.000000000000000000e+00
6.900000000000000000e+01 1.010000000000000000e+02 5.444531191105763009e-03 3.000000000000000000e+00
3.000000000000000000e+01 5.800000000000000000e+01 5.458422433965224099e-03 2.000000000000000000e+00
2.100000000000000000e+01 9.400000000000000000e+01 5.475269482670951440e-03 3.000000000000000000e+00
7.600000000000000000e+01 8.300000000000000000e+01 5.569206203670687243e-03 2.000000000000000000e+00
4.600000000000000000e+01 5.700000000000000000e+01 5.697088966453781045e-03 2.000000000000000000e+00
8.900000000000000000e+01 9.700000000000000000e+01 5.832277574978598014e-03 4.000000000000000000e+00
9.600000000000000000e+01 1.040000000000000000e+02 6.042450893369820386e-03 4.000000000000000000e+00
2.600000000000000000e+01 1.020000000000000000e+02 6.136170843514340660e-03 3.000000000000000000e+00
6.500000000000000000e+01 1.090000000000000000e+02 6.901926222415120243e-03 3.000000000000000000e+00
2.900000000000000000e+01 5.600000000000000000e+01 6.994017092635745371e-03 2.000000000000000000e+00
2.000000000000000000e+00 8.000000000000000000e+00 7.181963567286328565e-03 2.000000000000000000e+00
6.600000000000000000e+01 1.000000000000000000e+02 7.223460330732423343e-03 3.000000000000000000e+00
4.900000000000000000e+01 8.600000000000000000e+01 7.537188276599169137e-03 3.000000000000000000e+00
7.300000000000000000e+01 7.500000000000000000e+01 7.653190675676269095e-03 2.000000000000000000e+00
8.800000000000000000e+01 1.160000000000000000e+02 7.795819841791527816e-03 6.000000000000000000e+00
1.100000000000000000e+02 1.130000000000000000e+02 7.883965605759442330e-03 6.000000000000000000e+00
1.600000000000000000e+01 9.900000000000000000e+01 7.925391132122294388e-03 3.000000000000000000e+00
8.700000000000000000e+01 1.030000000000000000e+02 8.302985721082383613e-03 4.000000000000000000e+00
9.500000000000000000e+01 1.050000000000000000e+02 8.325298327788393724e-03 4.000000000000000000e+00
9.100000000000000000e+01 1.120000000000000000e+02 8.414167277203427053e-03 4.000000000000000000e+00
5.500000000000000000e+01 1.230000000000000000e+02 8.650511073462834391e-03 4.000000000000000000e+00
2.700000000000000000e+01 1.200000000000000000e+02 8.811173370659028045e-03 3.000000000000000000e+00
6.000000000000000000e+01 7.900000000000000000e+01 9.043782503210655646e-03 2.000000000000000000e+00
1.170000000000000000e+02 1.180000000000000000e+02 9.132708851997168795e-03 7.000000000000000000e+00
4.000000000000000000e+00 1.500000000000000000e+01 9.282814954407428432e-03 2.000000000000000000e+00
1.110000000000000000e+02 1.140000000000000000e+02 9.366573305787819978e-03 5.000000000000000000e+00
4.700000000000000000e+01 6.100000000000000000e+01 9.473310265590064241e-03 2.000000000000000000e+00
1.060000000000000000e+02 1.070000000000000000e+02 9.885510359962865201e-03 4.000000000000000000e+00
4.200000000000000000e+01 9.800000000000000000e+01 1.005252463429129328e-02 4.000000000000000000e+00
2.000000000000000000e+01 1.270000000000000000e+02 1.018282780447032909e-02 4.000000000000000000e+00
1.250000000000000000e+02 1.260000000000000000e+02 1.113806586187644602e-02 1.200000000000000000e+01
6.700000000000000000e+01 7.700000000000000000e+01 1.159337630074176381e-02 2.000000000000000000e+00
1.080000000000000000e+02 1.210000000000000000e+02 1.165858920879647882e-02 5.000000000000000000e+00
1.290000000000000000e+02 1.380000000000000000e+02 1.178742699528844903e-02 8.000000000000000000e+00
1.200000000000000000e+01 9.200000000000000000e+01 1.193212847892118067e-02 3.000000000000000000e+00
1.280000000000000000e+02 1.300000000000000000e+02 1.194762804563722670e-02 8.000000000000000000e+00
1.190000000000000000e+02 1.310000000000000000e+02 1.204577735249680835e-02 7.000000000000000000e+00
6.800000000000000000e+01 1.330000000000000000e+02 1.215332460430188638e-02 3.000000000000000000e+00
1.150000000000000000e+02 1.340000000000000000e+02 1.223354693667299924e-02 9.000000000000000000e+00
8.400000000000000000e+01 1.360000000000000000e+02 1.227139181668633963e-02 6.000000000000000000e+00
7.400000000000000000e+01 8.100000000000000000e+01 1.310339074442184830e-02 2.000000000000000000e+00
1.350000000000000000e+02 1.430000000000000000e+02 1.381786610431142391e-02 7.000000000000000000e+00
1.410000000000000000e+02 1.440000000000000000e+02 1.426506969069486416e-02 2.000000000000000000e+01
1.240000000000000000e+02 1.480000000000000000e+02 1.432549172689667055e-02 5.000000000000000000e+00
1.370000000000000000e+02 1.490000000000000000e+02 1.467593673722775854e-02 1.100000000000000000e+01
1.460000000000000000e+02 1.470000000000000000e+02 1.552503398542335981e-02 1.500000000000000000e+01
1.530000000000000000e+02 1.550000000000000000e+02 1.578974563418883773e-02 3.100000000000000000e+01
1.320000000000000000e+02 1.450000000000000000e+02 1.625146670171047011e-02 6.000000000000000000e+00
1.400000000000000000e+02 1.520000000000000000e+02 1.676152087246773198e-02 1.100000000000000000e+01
1.390000000000000000e+02 1.570000000000000000e+02 1.823013067948102417e-02 3.500000000000000000e+01
1.220000000000000000e+02 1.420000000000000000e+02 1.828110339048881483e-02 5.000000000000000000e+00
1.500000000000000000e+02 1.540000000000000000e+02 1.932874228059022759e-02 1.100000000000000000e+01
1.560000000000000000e+02 1.600000000000000000e+02 2.003055266834559076e-02 5.000000000000000000e+01
1.580000000000000000e+02 1.630000000000000000e+02 2.179108021701638837e-02 5.600000000000000000e+01
1.610000000000000000e+02 1.620000000000000000e+02 2.272797090205637416e-02 1.600000000000000000e+01
1.510000000000000000e+02 1.590000000000000000e+02 2.439444491072480931e-02 1.300000000000000000e+01
1.650000000000000000e+02 1.660000000000000000e+02 4.836105924232722564e-02 2.900000000000000000e+01
1.640000000000000000e+02 1.670000000000000000e+02 6.268395599646628402e-02 8.500000000000000000e+01
