# Supplementary material for: Mapping and classifying molecules from a high-throughput structural database
Source: J Cheminform. 2017 Feb 2;9:6. doi: 10.1186/s13321-017-0192-4 (PMC5289135; doi:10.1186/s13321-017-0192-4)
Supplement: Supplementary file 1 — Additional file 1. Supplementary file contains dissimilarity matrix data for all the oligopeptides available in the database including the one discussed in this paper. [file 13321_2017_192_MOESM1_ESM.tar › SI/leu.uncapped/COLVAR-bare-0.20-1-4]

#! FIELDS CV1 CV2 Energy
-1.752574265904e-01 -1.036265038244e-01	-12020.3172567
-1.432404116986e-01 -1.526076227113e-01	-12020.2972681
-1.689299338702e-01 -7.094053520822e-02	-12020.2901178
-1.832246274825e-01 -1.319698085336e-01	-12020.2743314
-2.469763601591e-01 -8.651241863604e-02	-12020.2664666
-1.882129310481e-01 -1.488810497906e-01	-12020.258863
6.337144561355e-02 7.626074189963e-02	-12020.2558867
2.024398617360e-02 5.857999255328e-02	-12020.243031
-2.092507850989e-01 -6.382992475959e-02	-12020.2276306
-1.267603646501e-01 -1.638938610698e-01	-12020.2168138
2.727191110814e-02 3.660578661438e-02	-12020.215771
9.443985837252e-03 2.213169269944e-02	-12020.2042536
1.584422286579e-01 1.533743061331e-02	-12020.2039066
8.588225117201e-02 5.172927601200e-02	-12020.201119
3.653063091118e-02 9.233729356065e-02	-12020.1970019
-2.260731215582e-01 -1.153712920936e-01	-12020.1958264
-1.217951433413e-01 -1.987291376114e-01	-12020.1956756
6.905217168877e-02 9.163969527410e-02	-12020.1910507
9.609599027915e-02 3.624364907519e-03	-12020.1904449
5.226346435657e-02 2.332933524667e-02	-12020.1902391
-1.336970011482e-01 -1.088447502821e-01	-12020.188526
6.279111541961e-02 1.043043347104e-01	-12020.1779202
2.631339348341e-02 8.271019946620e-02	-12020.17418
4.102444038730e-02 6.056329430287e-02	-12020.1704678
1.362333462588e-01 8.469093909666e-02	-12020.1699671
9.563130519172e-02 8.616110659451e-02	-12020.1609719
5.905007106107e-02 -3.144493824066e-02	-12020.1572883
1.673264705489e-01 -3.101405195060e-02	-12020.1567365
4.903404707964e-02 -1.497553188711e-02	-12020.1550938
1.442000590817e-01 -2.611432811144e-02	-12020.1547224
2.505154357634e-02 -5.450892247612e-02	-12020.1535459
5.162001012092e-02 4.797133471905e-02	-12020.150913
2.105622545087e-01 -2.378031814372e-03	-12020.1443603
-1.303433277532e-03 2.532834325312e-02	-12020.1429978
2.924796273571e-02 -7.910478715635e-02	-12020.1386226
1.293823541427e-01 1.027369008375e-01	-12020.1377219
1.218539045982e-01 1.123491277289e-01	-12020.134632
1.143217193513e-01 1.423619364443e-02	-12020.1319587
9.528294194854e-02 2.348568658582e-02	-12020.130163
9.360551126991e-03 -2.206425265522e-02	-12020.1299104
1.038653313657e-02 6.409248030815e-03	-12020.1285238
2.100786074603e-01 -3.215238533694e-02	-12020.1237892
1.572925938286e-01 6.788416464042e-02	-12020.1222976
1.619352112107e-01 3.738934373582e-02	-12020.1204926
6.831226961639e-02 -7.740796463917e-02	-12020.1184574
1.169004875863e-01 -7.595201878274e-03	-12020.11315
7.791816173042e-02 -7.491513286261e-03	-12020.109741
-3.368947909123e-02 -3.913218410879e-02	-12020.1053382
2.184774956610e-02 -1.582769081294e-02	-12020.1016794
9.683689009271e-02 -8.278664902473e-02	-12020.0980671
8.955934343983e-02 -3.300553534474e-02	-12020.096979
4.129678269098e-02 -1.364851040382e-01	-12020.0912191
1.043370586013e-01 -4.779044169593e-02	-12020.0855848
3.990247587294e-03 -7.402319267815e-02	-12020.0846821
4.214837689858e-02 -1.001731832868e-01	-12020.0837956
5.725028357742e-02 -5.654954759426e-02	-12020.0799425
1.696290431906e-01 -7.545210863126e-02	-12020.0790824
1.181099706126e-01 3.992628123310e-02	-12020.0770001
-3.270206856772e-03 -9.598238622678e-02	-12020.0713539
6.166315930936e-02 -1.407663889196e-01	-12020.0710447
-8.430152691602e-02 1.354449623944e-01	-12020.0693222
-1.838384844369e-02 -5.366109819513e-03	-12020.0654917
6.312266720614e-02 -1.099022581578e-01	-12020.0637186
1.365689042238e-01 -7.122349528512e-02	-12020.0582999
1.373257598449e-02 -1.179407572873e-01	-12020.055105
1.002715900488e-01 -1.320775247785e-01	-12020.0422603
-1.396760033842e-01 1.796655286632e-01	-12020.0275335
-3.001277213781e-02 1.979449121162e-01	-12020.0225371
-1.278909473382e-01 1.163054555393e-01	-12020.017027
-1.775333621384e-01 6.136091748058e-02	-12020.0094369
1.261380882307e-01 -1.146192109485e-01	-12020.0064416
-8.997000614020e-02 2.014139315636e-01	-12020.0063056
1.227161113989e-01 -9.804582412338e-02	-12020.004802
-5.548240562710e-02 1.550661417016e-01	-12019.9944414
-1.766455428840e-01 -2.896286717692e-02	-12019.9934299
-7.552523757956e-02 9.714542651357e-02	-12019.9924425
-1.715767951631e-01 1.170933774913e-01	-12019.9914497
-1.132373768839e-01 5.554588311859e-02	-12019.9823977
-1.501829227327e-01 7.734424822450e-02	-12019.9778728
-1.114527321387e-01 1.440658175044e-01	-12019.9735048
-1.120823929795e-01 1.941141187873e-01	-12019.9730076
-2.281831619002e-01 -4.576727274981e-03	-12019.9715515
-1.888841665632e-01 7.510299215000e-02	-12019.9518525
-1.898179784710e-01 1.093974951498e-01	-12019.9165458
-1.564078583558e-01 2.741468480887e-02	-12019.8531551
