# Supplementary material for: Mapping and classifying molecules from a high-throughput structural database
Source: J Cheminform. 2017 Feb 2;9:6. doi: 10.1186/s13321-017-0192-4 (PMC5289135; doi:10.1186/s13321-017-0192-4)
Supplement: Supplementary file 1 — Additional file 1. Supplementary file contains dissimilarity matrix data for all the oligopeptides available in the database including the one discussed in this paper. [file 13321_2017_192_MOESM1_ESM.tar › SI/leu.uncapped/traj.leu.uncapped.Pb.xyz]

23
Lattice="100 0 0 0 100 0 0 0 100" Properties=species:S:1:pos:R:3
N    -0.108060  -0.976272  0.877039
C    0.482351  -0.435684  2.168647
C    1.903871  0.024296  1.915162
O    2.500833  0.709558  2.814616
H    0.549335  -1.620815  0.412973
H    -0.976332  -1.498587  1.113028
H    -0.121853  0.435831  2.463151
C    0.419522  -1.511202  3.276278
C    -0.995128  -1.805307  3.837661
C    -1.608352  -0.589846  4.538430
C    -1.968881  -2.426247  2.821842
H    1.050740  -1.145552  4.098171
H    0.892406  -2.434593  2.901287
H    -0.804454  -2.574435  4.603465
H    -1.872639  0.216746  3.834954
H    -0.938149  -0.173397  5.301592
H    -2.542064  -0.871125  5.040952
H    -1.524409  -3.250756  2.241563
H    -2.421530  -1.676413  2.142509
H    -2.835726  -2.856382  3.339470
O    2.507973  -0.298741  0.831061
H    -0.344527  -0.236501  0.201328
Pb    4.450074  0.821423  1.583820
23
Lattice="100 0 0 0 100 0 0 0 100" Properties=species:S:1:pos:R:3
N    -0.143014  0.875962  1.449017
C    0.897199  -0.058152  2.043963
C    2.084370  -0.150101  1.109260
O    3.162825  -0.688407  1.534838
H    0.073363  1.870841  1.600053
H    -0.230488  0.725783  0.431603
H    1.221390  0.381911  2.997313
C    0.268827  -1.447298  2.293977
C    -0.974514  -1.423580  3.213096
C    -1.491291  -2.862249  3.367780
C    -0.698480  -0.769814  4.570905
H    1.053496  -2.063034  2.757515
H    0.020923  -1.915790  1.327596
H    -1.790032  -0.863226  2.705395
H    -2.418585  -2.869565  3.952835
H    -0.757237  -3.484980  3.897556
H    -1.704432  -3.330572  2.398045
H    0.113486  -1.287044  5.101426
H    -1.590665  -0.824273  5.206215
H    -0.433173  0.298188  4.508642
O    1.992957  0.265682  -0.100553
H    -1.055556  0.668316  1.892165
Pb    4.215634  -0.442595  -0.504641
23
Lattice="100 0 0 0 100 0 0 0 100" Properties=species:S:1:pos:R:3
N    -0.267231  0.566889  1.462785
C    0.644324  0.057522  2.565994
C    2.090285  0.270287  2.157451
O    3.005861  0.130141  3.038651
H    0.024309  0.200244  0.544473
H    -1.231188  0.233755  1.667477
H    0.440957  0.664310  3.461271
C    0.349735  -1.431688  2.858114
C    -0.938995  -1.712976  3.666944
C    -2.223166  -1.146775  3.039611
C    -1.055226  -3.229767  3.867991
H    1.206174  -1.817633  3.427974
H    0.338001  -1.984986  1.902025
H    -0.808547  -1.243405  4.656363
H    -2.361794  -1.476467  1.994853
H    -2.308453  -0.046400  3.115082
H    -3.104554  -1.513034  3.581462
H    -0.155009  -3.648935  4.335703
H    -1.220661  -3.751140  2.914190
H    -1.904448  -3.461082  4.522624
O    2.388508  0.550114  0.942616
H    -0.285356  1.594069  1.395066
Pb    4.685473  0.552957  1.512280
23
Lattice="100 0 0 0 100 0 0 0 100" Properties=species:S:1:pos:R:3
N    0.977406  -0.277511  -0.181247
C    0.552799  -0.102730  1.270385
C    1.412619  -0.990750  2.156750
O    1.204092  -0.977111  3.417043
H    1.996270  -0.397721  -0.280770
H    0.513934  -1.119547  -0.573789
H    0.803492  0.934860  1.543194
C    -0.964474  -0.315432  1.438440
C    -1.511312  -1.753516  1.319963
C    -3.029145  -1.712944  1.544901
C    -1.181481  -2.453140  -0.010554
H    -1.468130  0.346009  0.712970
H    -1.219505  0.091167  2.427072
H    -1.069715  -2.350670  2.137994
H    -3.534958  -1.157238  0.742471
H    -3.286250  -1.236422  2.499519
H    -3.444547  -2.727869  1.556084
H    -1.731532  -3.399143  -0.094051
H    -0.119760  -2.750122  -0.109207
H    -1.489259  -1.852024  -0.882468
O    2.347178  -1.709273  1.655195
H    0.683925  0.534608  -0.741851
Pb    2.947356  -2.434482  3.827957
23
Lattice="100 0 0 0 100 0 0 0 100" Properties=species:S:1:pos:R:3
N    1.118181  0.093043  -0.016538
C    0.509643  -0.105038  1.363793
C    1.447161  -0.977513  2.188085
O    1.070914  -1.366149  3.343649
H    0.868708  1.012134  -0.407535
H    2.146874  0.005505  0.011566
H    0.534008  0.878792  1.860918
C    -0.953808  -0.573682  1.260516
C    -1.235533  -1.774815  0.334834
C    -0.443362  -3.034700  0.706759
C    -2.747561  -2.047140  0.329684
H    -1.553736  0.291162  0.940424
H    -1.280055  -0.799921  2.286355
H    -0.977064  -1.496759  -0.709297
H    -0.717767  -3.866675  0.046804
H    -0.664128  -3.346694  1.737688
H    0.649054  -2.916172  0.601729
H    -2.991170  -2.847919  -0.378363
H    -3.320961  -1.158113  0.037768
H    -3.091409  -2.361352  1.324976
O    2.626193  -1.246496  1.758095
H    0.747262  -0.627059  -0.659613
Pb    3.103559  -2.372438  3.780702
23
Lattice="100 0 0 0 100 0 0 0 100" Properties=species:S:1:pos:R:3
N    0.959075  -1.577646  -0.890390
C    0.186375  -0.746128  0.124054
C    1.154014  -0.129392  1.117355
O    0.703168  0.768174  1.901673
H    1.412041  -2.383794  -0.428875
H    0.319026  -1.945960  -1.609363
H    -0.304893  0.057465  -0.442081
C    -0.886386  -1.585023  0.857991
C    -0.461738  -2.642053  1.911843
C    0.474488  -3.738055  1.380589
C    0.032645  -2.081329  3.261344
H    -1.491785  -2.082308  0.083171
H    -1.561282  -0.852876  1.323359
H    -1.416322  -3.136006  2.159035
H    0.101401  -4.183169  0.446676
H    0.554359  -4.563577  2.099128
H    1.510473  -3.381895  1.235485
H    -0.556776  -1.221353  3.605091
H    1.119495  -1.816999  3.213245
H    -0.011696  -2.852814  4.040611
O    2.339485  -0.589893  1.233456
H    1.691715  -1.033556  -1.369715
Pb    2.423118  0.388190  3.398317
23
Lattice="100 0 0 0 100 0 0 0 100" Properties=species:S:1:pos:R:3
N    1.211229  -1.641918  -0.542873
C    0.303883  -0.745122  0.288266
C    1.154120  0.044222  1.272940
O    0.573485  0.849423  2.076042
H    2.167169  -1.257968  -0.605106
H    1.263149  -2.582368  -0.102854
H    -0.099829  0.014050  -0.401823
C    -0.881977  -1.530345  0.882379
C    -0.598759  -2.720163  1.830362
C    0.074600  -3.932274  1.159548
C    0.130927  -2.325565  3.119253
H    -1.492170  -1.872891  0.032087
H    -1.498895  -0.783514  1.402640
H    -1.609176  -3.051554  2.117352
H    -0.354797  -4.173897  0.176098
H    -0.051188  -4.829646  1.778674
H    1.176407  -3.832929  1.075548
H    -0.363838  -1.489619  3.630972
H    1.186306  -2.061630  2.931433
H    0.154607  -3.171292  3.817697
O    2.433609  -0.043745  1.244765
H    0.837839  -1.766168  -1.493682
Pb    2.575301  1.574912  2.962284
23
Lattice="100 0 0 0 100 0 0 0 100" Properties=species:S:1:pos:R:3
N    0.708850  0.420324  0.477048
C    -0.038526  0.486229  1.802475
C    0.973886  0.579197  2.930748
O    0.660997  1.231168  3.977388
H    0.079200  0.116775  -0.281638
H    1.109991  1.330000  0.202768
H    -0.659923  1.390083  1.785945
C    -0.902054  -0.788333  1.961190
C    -1.578032  -0.986511  3.345630
C    -2.900916  -1.753580  3.157549
C    -0.719977  -1.767674  4.351543
H    -0.285111  -1.670612  1.723330
H    -1.690256  -0.725608  1.195436
H    -1.819443  0.001376  3.768804
H    -3.401673  -1.914796  4.119611
H    -2.734212  -2.736179  2.695150
H    -3.589474  -1.183921  2.519428
H    0.263566  -1.272470  4.583319
H    -0.456474  -2.771600  3.991036
H    -1.233323  -1.866412  5.315391
O    2.044702  -0.116090  2.861852
H    1.485058  -0.259476  0.543026
Pb    2.209966  0.026109  5.227935
23
Lattice="100 0 0 0 100 0 0 0 100" Properties=species:S:1:pos:R:3
N    -0.899920  0.359307  0.281288
C    -0.758584  0.033394  1.763406
C    0.511459  0.683502  2.294000
O    1.598315  0.534041  1.635086
H    -1.635903  -0.222677  -0.148252
H    -1.148724  1.346206  0.113882
H    -1.632982  0.454158  2.273500
C    -0.667992  -1.501912  1.919325
C    -0.363227  -2.080904  3.328105
C    1.108728  -1.981510  3.783124
C    -1.346177  -1.618075  4.409102
H    0.087884  -1.874873  1.209166
H    -1.642322  -1.907818  1.604323
H    -0.519792  -3.163106  3.182852
H    1.324485  -2.718474  4.567478
H    1.298960  -1.003353  4.294360
H    1.825250  -2.151479  2.965980
H    -1.237401  -0.551757  4.652482
H    -1.186713  -2.181069  5.336947
H    -2.385777  -1.794809  4.103444
O    0.492468  1.224120  3.443203
H    -0.014087  0.165980  -0.214813
Pb    2.798053  0.875110  3.641014
23
Lattice="100 0 0 0 100 0 0 0 100" Properties=species:S:1:pos:R:3
N    -0.347306  -0.176143  -0.057526
C    -0.461938  -0.111664  1.461631
C    0.836550  0.443296  2.017152
O    1.904521  0.412415  1.306499
H    0.514803  -0.669211  -0.339083
H    -1.151312  -0.693100  -0.444866
H    -1.280210  0.584094  1.694557
C    -0.792207  -1.521849  2.006520
C    -1.199104  -1.591987  3.494770
C    -2.382253  -0.673834  3.819991
C    -1.511248  -3.056634  3.835956
H    0.058515  -2.194255  1.809517
H    -1.642796  -1.892461  1.407003
H    -0.335049  -1.281894  4.105728
H    -2.145958  0.395394  3.712804
H    -2.693970  -0.816109  4.861674
H    -3.254831  -0.903285  3.190402
H    -2.385743  -3.418973  3.277185
H    -1.740757  -3.154021  4.903607
H    -0.666162  -3.722595  3.615308
O    0.859332  0.902605  3.208026
H    -0.328271  0.754090  -0.501028
Pb    3.129394  1.338121  3.105173
23
Lattice="100 0 0 0 100 0 0 0 100" Properties=species:S:1:pos:R:3
N    0.353629  0.229908  0.353808
C    -0.027710  0.118165  1.797944
C    1.252982  0.129591  2.614914
O    2.343995  -0.292145  2.158812
H    -0.454894  -0.014893  -0.229891
H    0.582386  1.203882  0.117125
H    -0.637775  0.981365  2.101322
C    -0.855214  -1.170711  2.037053
C    -0.174527  -2.539039  1.804020
C    0.559478  -3.086126  3.027790
C    -1.153663  -3.554318  1.212836
H    -1.745998  -1.075076  1.397328
H    -1.229297  -1.137757  3.070870
H    0.620034  -2.416361  0.965709
H    1.085050  -4.020049  2.794673
H    -0.179803  -3.318503  3.808167
H    1.284688  -2.390262  3.468499
H    -0.674668  -4.525572  1.042695
H    -1.603427  -3.210855  0.272449
H    -1.972384  -3.714844  1.931424
O    1.116166  0.578429  3.825527
H    1.954204  0.536682  4.341327
Pb    2.303749  -1.240512  0.042597
23
Lattice="100 0 0 0 100 0 0 0 100" Properties=species:S:1:pos:R:3
N    0.751028  -0.223592  0.337759
C    0.043214  -0.008756  1.639936
C    1.066697  0.167495  2.749199
O    2.280225  -0.143570  2.644844
H    0.176820  -0.831739  -0.257867
H    0.836800  0.663926  -0.171492
H    -0.512371  0.940827  1.600354
C    -0.992442  -1.131929  1.952862
C    -0.659705  -2.589892  1.564615
C    0.659358  -3.136121  2.108138
C    -1.809533  -3.491831  2.057719
H    -1.920799  -0.846997  1.439213
H    -1.221681  -1.074971  3.026846
H    -0.646280  -2.680664  0.463323
H    0.843791  -2.903982  3.165886
H    1.562397  -2.754950  1.533522
H    0.745541  -4.221428  1.966506
H    -1.686007  -4.518382  1.692919
H    -2.776878  -3.123779  1.691162
H    -1.850666  -3.519032  3.155074
O    0.575027  0.675745  3.838974
H    1.250776  0.773887  4.547963
Pb    2.996687  -1.189264  0.737545
23
Lattice="100 0 0 0 100 0 0 0 100" Properties=species:S:1:pos:R:3
N    -0.288751  0.393811  -0.414439
C    -0.020757  0.007765  1.005937
C    1.356745  -0.646262  1.059087
O    1.823944  -1.249201  0.065545
H    -1.286584  0.607969  -0.526908
H    0.211526  1.259550  -0.653017
H    -0.023592  0.907661  1.641017
C    -1.127118  -0.954056  1.516530
C    -1.262338  -2.344450  0.852100
C    -0.377578  -3.422691  1.478019
C    -2.728492  -2.773772  0.767181
H    -2.071293  -0.395110  1.425731
H    -0.979659  -1.102353  2.596854
H    -0.947052  -2.251200  -0.258404
H    -0.455506  -4.368748  0.928698
H    -0.729280  -3.617976  2.501717
H    0.685197  -3.158056  1.546095
H    -2.831889  -3.757340  0.294342
H    -3.350576  -2.052023  0.222374
H    -3.133871  -2.857680  1.787318
O    2.066081  -0.650142  2.148997
H    1.689365  -0.127000  2.886750
Pb    0.517267  -1.489021  -1.805495
23
Lattice="100 0 0 0 100 0 0 0 100" Properties=species:S:1:pos:R:3
N    0.643500  -0.625508  0.305612
C    0.105163  -0.059664  1.585789
C    1.267920  0.239439  2.526481
O    2.388805  -0.304962  2.393452
H    -0.062929  -1.242572  -0.110300
H    0.782701  0.129067  -0.377358
H    -0.408015  0.887572  1.355943
C    -0.921969  -1.002771  2.273754
C    -0.428162  -2.250166  3.036840
C    -1.649255  -2.958545  3.655331
C    0.348126  -3.270065  2.199338
H    -1.654093  -1.289428  1.499827
H    -1.495378  -0.383154  2.979202
H    0.218234  -1.924824  3.869943
H    -2.321904  -3.351148  2.880211
H    -2.223025  -2.265914  4.285144
H    -1.335960  -3.796440  4.289454
H    -0.104582  -3.488587  1.221797
H    0.478999  -4.223237  2.729816
H    1.426437  -2.960313  2.048670
O    1.118686  1.038927  3.541449
H    0.243129  1.474973  3.595930
Pb    2.806574  -1.774680  0.698679
23
Lattice="100 0 0 0 100 0 0 0 100" Properties=species:S:1:pos:R:3
N    0.754256  -0.577976  0.265217
C    0.153452  0.041953  1.482536
C    1.303001  0.497513  2.382525
O    2.404651  -0.096876  2.370585
H    0.030303  -1.072684  -0.267266
H    1.122142  0.146762  -0.364468
H    -0.455487  0.915638  1.200571
C    -0.747370  -0.964069  2.251021
C    -0.174492  -2.372136  2.566189
C    -0.643618  -2.861061  3.943227
C    -0.463119  -3.423788  1.483824
H    -1.675106  -1.079966  1.670403
H    -1.046239  -0.474597  3.188816
H    0.954805  -2.278951  2.715556
H    -0.354466  -2.173235  4.747228
H    -0.243856  -3.855382  4.173763
H    -1.741798  -2.938164  3.939019
H    -0.025702  -4.395681  1.746437
H    -0.120287  -3.160604  0.467616
H    -1.547672  -3.579453  1.396127
O    1.155813  1.470286  3.233154
H    0.298940  1.941903  3.174953
Pb    2.585851  -2.019433  1.110967
23
Lattice="100 0 0 0 100 0 0 0 100" Properties=species:S:1:pos:R:3
N    1.115202  0.109735  0.896398
C    0.271682  0.046030  2.135879
C    1.101015  -0.580878  3.252719
O    2.102047  -1.296294  3.014088
H    0.501295  0.141442  0.074900
H    1.641378  0.992118  0.877863
H    0.026482  1.077087  2.437855
C    -1.077268  -0.688909  1.891365
C    -1.147316  -2.227668  1.727835
C    -0.221888  -2.835474  0.668731
C    -1.064951  -3.003889  3.049870
H    -1.516541  -0.196659  1.008131
H    -1.745593  -0.411855  2.719980
H    -2.164096  -2.389910  1.330035
H    -0.523687  -3.857264  0.397663
H    0.799243  -3.031813  1.110798
H    -0.150994  -2.263976  -0.268882
H    -1.298305  -4.063509  2.885780
H    -1.791945  -2.626401  3.779654
H    -0.068231  -2.970283  3.513599
O    0.782255  -0.408579  4.501411
H    0.014523  0.181139  4.651077
Pb    2.719692  -1.778190  0.865252
23
Lattice="100 0 0 0 100 0 0 0 100" Properties=species:S:1:pos:R:3
N    0.727995  -0.314725  0.413763
C    0.270892  -0.001676  1.803414
C    1.445115  -0.139494  2.769018
O    2.499331  -0.750619  2.474186
H    -0.050313  -0.730515  -0.110929
H    0.970685  0.549380  -0.084763
H    -0.040037  1.055112  1.841950
C    -0.955217  -0.865513  2.237094
C    -1.045520  -2.337648  1.772355
C    0.159343  -3.216004  2.108895
C    -2.307340  -2.959812  2.403568
H    -1.849514  -0.340668  1.874207
H    -1.021553  -0.834958  3.335799
H    -1.201907  -2.362009  0.678936
H    0.547725  -3.083168  3.127684
H    1.031107  -3.049864  1.403072
H    -0.055410  -4.281178  1.952130
H    -3.194296  -2.348821  2.190109
H    -2.206139  -3.044522  3.494213
H    -2.491445  -3.961937  1.998686
O    1.381838  0.367970  3.965120
H    0.565371  0.875445  4.155082
Pb    2.713289  -1.821775  0.487413
23
Lattice="100 0 0 0 100 0 0 0 100" Properties=species:S:1:pos:R:3
N    0.540322  0.441194  0.649978
C    0.318304  0.091164  2.087109
C    1.585873  -0.587883  2.607782
O    2.404916  -1.137428  1.838401
H    -0.361175  0.617091  0.193953
H    1.068349  1.319692  0.576845
H    0.181794  1.019797  2.665885
C    -0.959234  -0.767337  2.306810
C    -1.215576  -2.075593  1.511042
C    -1.564830  -1.889816  0.030660
C    -0.178771  -3.184880  1.690288
H    -1.810104  -0.088834  2.141408
H    -0.995142  -1.006958  3.380589
H    -2.139468  -2.458673  1.978114
H    -2.263813  -1.063719  -0.158201
H    -2.005302  -2.802568  -0.390054
H    -0.668818  -1.698210  -0.612799
H    -0.575942  -4.157207  1.372381
H    0.208135  -3.286699  2.712550
H    0.725532  -3.049218  1.036993
O    1.841757  -0.638420  3.882892
H    1.209538  -0.147897  4.448239
Pb    1.840656  -1.411598  -0.373864
23
Lattice="100 0 0 0 100 0 0 0 100" Properties=species:S:1:pos:R:3
N    0.171451  0.110925  0.234711
C    0.038305  -0.094281  1.718575
C    1.422130  -0.084686  2.353594
O    2.469497  0.189606  1.693503
H    -0.042900  -0.776908  -0.238653
H    -0.556217  0.760419  -0.085771
H    -0.482057  0.795004  2.117209
C    -0.798650  -1.361103  2.081319
C    -1.802119  -1.192453  3.250706
C    -1.145642  -0.965894  4.619470
C    -2.864488  -0.131094  2.951367
H    -0.125177  -2.212827  2.261993
H    -1.388526  -1.616588  1.187751
H    -2.307018  -2.170444  3.298962
H    -1.889150  -1.037409  5.424228
H    -0.742356  0.060456  4.738604
H    -0.390676  -1.733240  4.868836
H    -2.451805  0.891665  2.924404
H    -3.629631  -0.123119  3.737562
H    -3.379449  -0.322616  2.000486
O    1.580336  -0.342761  3.603674
H    0.728526  -0.546354  4.089940
Pb    2.464431  0.800488  -0.445614
23
Lattice="100 0 0 0 100 0 0 0 100" Properties=species:S:1:pos:R:3
N    0.293613  0.303767  0.187283
C    0.260380  0.036546  1.668246
C    1.691258  -0.073271  2.188042
O    2.698299  0.152602  1.452296
H    -0.022861  -0.543403  -0.303005
H    -0.405137  1.018323  -0.047034
H    -0.165677  0.936109  2.145813
C    -0.619954  -1.198636  2.035816
C    -1.524129  -1.046406  3.283078
C    -2.405252  -2.297386  3.400510
C    -0.763089  -0.796130  4.592616
H    0.013340  -2.096301  2.125022
H    -1.286798  -1.379405  1.178885
H    -2.180159  -0.177165  3.103507
H    -3.116211  -2.184794  4.227976
H    -1.804336  -3.196098  3.600105
H    -2.988327  -2.472784  2.487263
H    -1.454506  -0.783071  5.445472
H    -0.277943  0.198179  4.645883
H    -0.053016  -1.612060  4.826980
O    1.929740  -0.395555  3.409549
H    1.104351  -0.552365  3.956228
Pb    2.569943  0.860525  -0.653470
23
Lattice="100 0 0 0 100 0 0 0 100" Properties=species:S:1:pos:R:3
N    0.040176  0.537340  0.364238
C    0.360514  0.058496  1.745964
C    1.797272  -0.417756  1.795048
O    2.418323  -0.771505  0.752896
H    -0.958864  0.348648  0.193313
H    0.137718  1.559106  0.308598
H    0.222408  0.887575  2.458285
C    -0.571457  -1.119563  2.143431
C    -2.074547  -0.758944  2.173684
C    -2.866473  -2.024532  2.537303
C    -2.382392  0.400028  3.125621
H    -0.270251  -1.471229  3.142364
H    -0.392254  -1.965413  1.456240
H    -2.397740  -0.470073  1.151250
H    -3.942754  -1.818826  2.496788
H    -2.629804  -2.356314  3.557744
H    -2.659503  -2.856071  1.850650
H    -2.068340  0.164640  4.152802
H    -3.462167  0.589459  3.154028
H    -1.912186  1.351644  2.832062
O    2.435771  -0.552506  2.915838
H    1.940866  -0.256272  3.708720
Pb    1.551526  -0.516128  -1.298119
23
Lattice="100 0 0 0 100 0 0 0 100" Properties=species:S:1:pos:R:3
N    -0.041453  -0.399230  -0.334142
C    -0.179778  -0.203017  1.148722
C    1.191316  -0.280131  1.797848
O    2.190762  -0.786787  1.210657
H    -0.838650  -0.953255  -0.671331
H    -0.117797  0.504789  -0.817545
H    -0.585243  0.803700  1.334526
C    -1.153776  -1.259256  1.746146
C    -1.422122  -1.196883  3.266363
C    -1.838825  0.199793  3.752145
C    -2.506890  -2.230494  3.609370
H    -0.785198  -2.266016  1.485787
H    -2.109080  -1.111593  1.215094
H    -0.506640  -1.511947  3.796331
H    -2.743135  0.553989  3.236446
H    -1.086753  1.005964  3.615273
H    -2.056846  0.181032  4.826296
H    -2.225558  -3.240043  3.282496
H    -3.466942  -1.971677  3.141433
H    -2.664008  -2.267372  4.693792
O    1.377576  0.142769  3.003907
H    0.550140  0.488137  3.424217
Pb    2.140244  -1.444120  -0.923221
23
Lattice="100 0 0 0 100 0 0 0 100" Properties=species:S:1:pos:R:3
N    0.728312  0.070130  0.330307
C    -0.191226  0.244243  1.506742
C    0.481685  1.147787  2.531690
O    1.491829  1.856862  2.250103
H    1.189941  -0.847206  0.404050
H    0.172973  0.016719  -0.531535
H    -1.062542  0.824974  1.153144
C    -0.696210  -1.110485  2.061771
C    -1.903696  -1.071130  3.036339
C    -3.084417  -0.253524  2.502204
C    -2.310955  -2.518612  3.355992
H    0.145206  -1.651927  2.523891
H    -1.015372  -1.699600  1.187444
H    -1.590822  -0.656968  4.025592
H    -2.870363  0.820999  2.385805
H    -3.934383  -0.322109  3.191503
H    -3.423685  -0.642859  1.531574
H    -3.108682  -2.530564  4.107698
H    -1.471432  -3.107076  3.747662
H    -2.693292  -3.017780  2.454582
O    0.005064  1.257179  3.723807
H    -0.742531  0.619566  3.890610
Pb    2.492597  1.828185  0.254102
23
Lattice="100 0 0 0 100 0 0 0 100" Properties=species:S:1:pos:R:3
N    -0.303283  -0.811024  -0.205050
C    -0.087603  -0.167730  1.130526
C    1.400017  -0.012001  1.370421
O    2.243645  -0.760493  0.801917
H    -1.206731  -1.307571  -0.175726
H    -0.413107  -0.092225  -0.932758
H    -0.568292  0.824491  1.144409
C    -0.681734  -1.045278  2.269847
C    -2.214169  -0.931305  2.460239
C    -2.629359  0.461897  2.943250
C    -3.035846  -1.382160  1.244931
H    -0.193994  -0.766772  3.215815
H    -0.387112  -2.093987  2.078063
H    -2.419154  -1.642638  3.277346
H    -3.698287  0.474977  3.189418
H    -2.485815  1.237526  2.173275
H    -2.086299  0.762960  3.849317
H    -4.092462  -1.489874  1.520617
H    -2.725883  -2.369188  0.861319
H    -3.030588  -0.640043  0.427743
O    1.871733  0.843977  2.223560
H    1.197322  1.424360  2.635707
Pb    1.635265  -2.243996  -0.770679
23
Lattice="100 0 0 0 100 0 0 0 100" Properties=species:S:1:pos:R:3
N    -0.339612  -0.445335  -0.037857
C    -0.178835  0.096385  1.348634
C    1.289784  0.394369  1.588203
O    2.194856  -0.241794  0.980149
H    -1.208742  -1.000593  -0.060486
H    -0.487357  0.321124  -0.708087
H    -0.770999  1.019595  1.457683
C    -0.632870  -0.950514  2.406383
C    -2.156911  -1.050999  2.646019
C    -2.977437  -1.346800  1.383650
C    -2.402697  -2.110506  3.729433
H    -0.146650  -0.715567  3.364935
H    -0.226315  -1.936549  2.103672
H    -2.482424  -0.074467  3.044176
H    -4.028069  -1.520132  1.648849
H    -2.642668  -2.270348  0.878533
H    -3.002898  -0.510204  0.665475
H    -3.467218  -2.138406  3.992182
H    -1.841956  -1.897034  4.648587
H    -2.122648  -3.115486  3.381655
O    1.684431  1.249565  2.480111
H    0.962991  1.744933  2.922106
Pb    1.698870  -1.703194  -0.656624
23
Lattice="100 0 0 0 100 0 0 0 100" Properties=species:S:1:pos:R:3
N    0.910169  -0.655793  0.493202
C    0.354698  -0.217014  1.816107
C    1.412573  -0.408041  2.899743
O    2.623471  -0.646794  2.631537
H    0.456295  -1.551104  0.251407
H    0.613885  0.000580  -0.238340
H    0.229430  0.879996  1.771814
C    -1.032374  -0.844165  2.105246
C    -1.143925  -2.374643  1.957552
C    -0.141646  -3.147630  2.820963
C    -2.589869  -2.798107  2.259870
H    -1.752463  -0.348706  1.437782
H    -1.353389  -0.545914  3.119380
H    -0.968138  -2.639222  0.893556
H    -0.278275  -2.935935  3.891287
H    0.915278  -2.941658  2.572310
H    -0.274210  -4.228552  2.689982
H    -2.719654  -3.871956  2.081671
H    -3.312049  -2.265279  1.628284
H    -2.845011  -2.601434  3.310741
O    1.127214  -0.237302  4.150674
H    0.174063  -0.076678  4.320107
Pb    3.364926  -0.987648  0.550125
23
Lattice="100 0 0 0 100 0 0 0 100" Properties=species:S:1:pos:R:3
N    -0.307347  0.137687  -0.132584
C    0.034243  -0.169928  1.297580
C    1.511182  0.125566  1.503196
O    2.338261  0.057904  0.549875
H    -1.117119  -0.431620  -0.408934
H    -0.614943  1.115030  -0.224815
H    -0.551899  0.488834  1.956649
C    -0.332551  -1.651080  1.596375
C    -0.153125  -2.194287  3.037931
C    1.249266  -2.749690  3.322228
C    -0.657078  -1.227204  4.117834
H    0.220345  -2.298886  0.892371
H    -1.400452  -1.723570  1.332049
H    -0.837249  -3.057465  3.064672
H    1.262261  -3.241211  4.302871
H    2.039421  -1.987181  3.348350
H    1.536003  -3.508779  2.581992
H    -0.700915  -1.735477  5.088540
H    -1.662805  -0.838419  3.906507
H    0.002949  -0.353302  4.293363
O    1.984018  0.440999  2.663314
H    1.305172  0.413722  3.380114
Pb    1.682067  -0.231263  -1.573865
23
Lattice="100 0 0 0 100 0 0 0 100" Properties=species:S:1:pos:R:3
N    0.806334  -0.154139  0.223225
C    0.085963  -0.032758  1.532994
C    0.981740  0.750067  2.481411
O    2.237569  0.653599  2.411816
H    0.388199  -0.923134  -0.315239
H    0.674944  0.690487  -0.349695
H    -0.862008  0.508196  1.386627
C    -0.211112  -1.455420  2.074378
C    -0.886484  -1.557196  3.462595
C    -1.820315  -2.775527  3.490668
C    0.135192  -1.623473  4.607467
H    0.736283  -2.033130  2.088240
H    -0.855613  -1.924861  1.313738
H    -1.523672  -0.660678  3.596898
H    -2.304923  -2.861286  4.470422
H    -1.260494  -3.706092  3.319347
H    -2.611369  -2.703826  2.732807
H    -0.377061  -1.614281  5.576916
H    0.853325  -0.791345  4.626422
H    0.707660  -2.560881  4.554125
O    0.504648  1.514606  3.411276
H    -0.474871  1.549427  3.443431
Pb    3.210964  -0.497121  0.735764
23
Lattice="100 0 0 0 100 0 0 0 100" Properties=species:S:1:pos:R:3
N    0.427549  0.457771  0.243074
C    0.181232  -0.041929  1.580310
C    1.654773  -0.241350  1.923698
O    2.379641  0.726820  2.351376
H    0.254258  -0.174325  -0.534226
H    0.235801  1.435214  0.045905
H    -0.221147  0.749980  2.226168
C    -0.654907  -1.320121  1.694013
C    -2.185453  -1.114941  1.584121
C    -2.629841  -0.532420  0.239517
C    -2.882348  -2.455688  1.863911
H    -0.443364  -1.780765  2.673400
H    -0.342566  -2.045120  0.914475
H    -2.471492  -0.410559  2.384253
H    -2.315118  -1.168004  -0.602134
H    -2.257215  0.488424  0.067477
H    -3.724759  -0.468000  0.199590
H    -2.601175  -2.868171  2.841994
H    -2.640098  -3.200761  1.092409
H    -3.970715  -2.321635  1.861095
O    2.277625  -1.374260  1.718385
H    1.649800  -2.092327  1.474560
Pb    4.395910  1.078174  3.103123
