# Supplementary material for: Mapping and classifying molecules from a high-throughput structural database
Source: J Cheminform. 2017 Feb 2;9:6. doi: 10.1186/s13321-017-0192-4 (PMC5289135; doi:10.1186/s13321-017-0192-4)
Supplement: Supplementary file 1 — Additional file 1. Supplementary file contains dissimilarity matrix data for all the oligopeptides available in the database including the one discussed in this paper. [file 13321_2017_192_MOESM1_ESM.tar › SI/leu.uncapped/sigmaE-sigmaD.dat]

# Sigma_D	Sigma_E	Idx of Representative Structure
0.055577063614407896	0.010937810534691042	4
0.06034920049180407	0.0302535865050301	4
0.08474646895298901	0.04418512285661115	3
0.08532707659354107	0.033576915667552894	1
0.09634736114705002	0.049950164444102434	5
0.09882187173563013	0.03996709431401399	1
0.06602535876464383	0.05688978110524472	2
0.07727342363322606	0.05360465456116589	10
0.08196117780185148	0.04993071421561535	10
0.10688282462584896	0.045315150657963786	1
0.11447003974839852	0.015470365000782194	82
0.11507822339608828	0.10806514795674786	1
0.08748251253822154	0.0014134357444240961	76
0.0950988012542745	0.06775313329613716	80
0.09905802844797577	0.0479755909792409	80
0.1066763844531675	0.036907348000990534	61
0.07462711303541163	0.052965055627466485	84
0.06873157935039752	0.018399130578366934	83
0.06942549963810118	0.028836642038040306	83
0.08508763423670902	0.03627122554973402	79
0.08741161021283136	0.057496520406406036	70
0.11079550803168858	0.056184351178100764	79
0.06804867375636416	0.02354524160015208	81
0.07462779643001657	0.027484705787556962	72
0.10767254060344257	0.02838284193279019	78
0.10795377946139716	0.024064730232604185	67
0.12555530308725837	0.04905273875124395	69
0.16486150594622487	0.13766200934237688	85
0.0754790566978683	0.023151312412246303	58
0.06213734786744629	0.04135598862555439	19
0.06987943903609917	0.012030007668742768	39
0.07263008559359747	0.03375830580170796	39
0.06974414670780556	0.00805691608670684	51
0.0731032420621683	0.03853230543481832	51
0.08263099499179048	0.035931216829034454	19
0.08807626382857062	0.03587808339246736	19
0.09733093033563359	0.02817573035643633	62
0.09524924041691875	0.03634135011019743	19
0.06124916325959016	0.045845975265985474	7
0.06564549489492764	0.041743047422711864	18
0.05959068719187588	0.04331439156782939	12
0.06431781246280095	0.04020110346314751	34
0.07831432563713989	0.04565409464039687	34
0.05546479964806415	0.01927573085567665	8
0.05548064527382424	0.018762442042314652	15
0.06432996191511399	0.016452253478211984	23
0.06736526800461284	0.0189001944579825	24
0.07503277150685544	0.03365562284001782	24
0.09105861548774738	0.03849375825520413	8
0.06181438343945533	0.04265883286977659	40
0.07020648118229572	0.04397687990979612	44
0.0823566674086969	0.054003679969735416	20
0.07121501246226045	0.03254473102500665	14
0.07110533032058824	0.041926128823562225	26
0.08964549440248883	0.040846861838213816	29
0.09173031279633968	0.0471354499220538	40
0.1005446169618244	0.04750823068172062	11
0.10392265489295385	0.050505587418277015	11
0.04488106504975205	0.002184889244046825	37
0.05478845681345647	0.019569830935898473	37
0.07247754594815295	0.020331210369751895	36
0.1073370124201997	0.047899492348929054	11
0.07388113426308518	0.058118520559178606	59
0.05597065302459786	0.014196582845330043	63
0.07555092763604367	0.0411357029370169	55
0.054857615697366094	0.01426545504675309	60
0.06975654807973262	0.05905586130846106	65
0.07557361973598947	0.03623345893947674	52
0.08853612337829768	0.03595382263081163	55
0.0484101229083343	0.0011593722791399005	71
0.0667304578135053	0.05337961442402268	71
0.07682498291571573	0.048711119181257305	73
0.07158547338671511	0.023882743666852623	45
0.07270756494340933	0.03818022623810907	45
0.0943556375280955	0.044856486968365264	71
0.10421151636386992	0.04162063494324189	35
0.11525750513435515	0.05626791110973663	27
0.08363024572485783	0.05348555692960859	57
0.08874821688349592	0.044263652217305514	30
0.05745652269325021	0.014545964306374705	42
0.0852585890101401	0.04160875264767043	33
0.10791659001284302	0.04120330612684544	30
0.1173896276972932	0.0547879198627938	19
0.17081021374334618	0.09343994010097043	27
