# Supplementary material for: Mapping and classifying molecules from a high-throughput structural database
Source: J Cheminform. 2017 Feb 2;9:6. doi: 10.1186/s13321-017-0192-4 (PMC5289135; doi:10.1186/s13321-017-0192-4)
Supplement: Supplementary file 1 — Additional file 1. Supplementary file contains dissimilarity matrix data for all the oligopeptides available in the database including the one discussed in this paper. [file 13321_2017_192_MOESM1_ESM.tar › SI/leu.uncapped/COLVAR-OOS-Hg-0.20-1-4]

#! FIELDS CV1 CV2 Energy
-3.320000000000e-01 9.600000000000e-02	-565416.1493
-3.340000000000e-01 9.000000000000e-02	-565416.118352
-3.340000000000e-01 9.400000000000e-02	-565416.108408
-3.280000000000e-01 9.800000000000e-02	-565416.093879
-3.420000000000e-01 6.800000000000e-02	-565416.036972
-3.420000000000e-01 8.400000000000e-02	-565415.977883
-3.280000000000e-01 8.800000000000e-02	-565415.977606
8.800000000000e-02 1.540000000000e-01	-565415.896621
-3.600000000000e-02 -2.000000000000e-02	-565415.880198
-3.800000000000e-02 -3.240000000000e-01	-565415.870998
-1.340000000000e-01 -1.000000000000e-02	-565415.733964
-1.400000000000e-01 6.000000000000e-03	-565415.672944
-1.380000000000e-01 -4.000000000000e-03	-565415.636005
-2.520000000000e-01 5.600000000000e-02	-565415.634247
-2.620000000000e-01 1.620000000000e-01	-565415.618052
-2.200000000000e-02 2.380000000000e-01	-565415.615337
-2.680000000000e-01 1.480000000000e-01	-565415.614358
-2.580000000000e-01 6.000000000000e-02	-565415.596108
-1.120000000000e-01 1.400000000000e-02	-565415.591679
-2.580000000000e-01 6.400000000000e-02	-565415.583054
-2.660000000000e-01 1.080000000000e-01	-565415.56165
-2.360000000000e-01 7.000000000000e-02	-565415.554287
-3.340000000000e-01 9.000000000000e-02	-565415.469268
-3.360000000000e-01 8.200000000000e-02	-565415.453433
-2.980000000000e-01 1.440000000000e-01	-565415.445506
