# Supplementary material for: Mapping and classifying molecules from a high-throughput structural database
Source: J Cheminform. 2017 Feb 2;9:6. doi: 10.1186/s13321-017-0192-4 (PMC5289135; doi:10.1186/s13321-017-0192-4)
Supplement: Supplementary file 1 — Additional file 1. Supplementary file contains dissimilarity matrix data for all the oligopeptides available in the database including the one discussed in this paper. [file 13321_2017_192_MOESM1_ESM.tar › SI/leu.uncapped/traj.leu.uncapped.Hg.xyz]

23
Lattice="100 0 0 0 100 0 0 0 100" Properties=species:S:1:pos:R:3
N    -0.248141  -0.157687  -0.124819
C    -0.490553  -0.178319  1.374176
C    0.846574  0.274919  2.044869
O    1.688089  0.821883  1.319978
H    0.101088  -1.066451  -0.466355
H    -1.106025  0.065702  -0.649868
H    -1.202475  0.636493  1.581186
C    -1.020545  -1.522718  1.855411
C    -1.320881  -1.541534  3.360302
C    -2.529111  -0.725584  3.800921
C    -1.223784  -2.919791  3.982068
H    -0.307758  -2.320791  1.594072
H    -1.960044  -1.733120  1.311145
H    -0.412905  -0.956547  3.780552
H    -2.569026  0.286032  3.376642
H    -2.570156  -0.632548  4.893053
H    -3.451334  -1.255130  3.498527
H    -2.035897  -3.560930  3.584399
H    -1.363303  -2.883091  5.069117
H    -0.277904  -3.429266  3.757463
O    0.944982  0.088534  3.321443
H    0.481951  0.551849  -0.332436
Hg    3.011157  1.110096  3.559154
23
Lattice="100 0 0 0 100 0 0 0 100" Properties=species:S:1:pos:R:3
N    -0.272814  0.597088  1.494941
C    0.631956  0.043363  2.577307
C    2.132776  0.259360  2.119458
O    2.992413  0.200747  3.038975
H    -0.016513  0.221303  0.568396
H    -1.248716  0.309178  1.715419
H    0.486296  0.660905  3.474270
C    0.354445  -1.430941  2.835722
C    -0.965716  -1.698618  3.660937
C    -2.246678  -1.170986  3.014788
C    -1.021417  -3.221920  3.866827
H    1.193157  -1.832753  3.417811
H    0.320791  -1.987972  1.885365
H    -0.826344  -1.207950  4.637130
H    -2.371046  -1.512779  1.973556
H    -2.367818  -0.074359  3.089509
H    -3.125370  -1.555376  3.553496
H    -0.107449  -3.612403  4.329521
H    -1.206369  -3.763635  2.929505
H    -1.860871  -3.440459  4.547923
O    2.338710  0.459470  0.904988
H    -0.243628  1.625465  1.431364
Hg    4.739205  0.489268  1.563791
23
Lattice="100 0 0 0 100 0 0 0 100" Properties=species:S:1:pos:R:3
N    -0.128492  -0.937063  0.884368
C    0.479763  -0.427963  2.175596
C    1.969304  0.005834  1.878110
O    2.483454  0.782437  2.730162
H    0.494921  -1.621139  0.426621
H    -1.027486  -1.410652  1.112329
H    -0.066425  0.481112  2.459693
C    0.436453  -1.491562  3.264396
C    -1.013601  -1.787848  3.819194
C    -1.631084  -0.595566  4.537687
C    -1.963903  -2.446106  2.819505
H    1.048615  -1.132273  4.101634
H    0.891675  -2.426258  2.901763
H    -0.762087  -2.558077  4.576083
H    -1.994856  0.184276  3.850345
H    -0.940814  -0.137578  5.257100
H    -2.516982  -0.924380  5.101746
H    -1.499079  -3.259008  2.241039
H    -2.466958  -1.721316  2.148332
H    -2.808330  -2.908631  3.353605
O    2.511924  -0.449312  0.851139
H    -0.317108  -0.186457  0.203691
Hg    4.516098  0.793529  1.664864
23
Lattice="100 0 0 0 100 0 0 0 100" Properties=species:S:1:pos:R:3
N    -0.148001  0.895397  1.412185
C    0.852048  -0.061616  2.038725
C    2.106676  -0.150713  1.087586
O    3.152368  -0.624075  1.608330
H    0.188463  1.869689  1.390942
H    -0.367240  0.623002  0.440481
H    1.193060  0.399561  2.974908
C    0.240352  -1.434108  2.260825
C    -1.001832  -1.419549  3.239001
C    -1.465163  -2.875717  3.355276
C    -0.679406  -0.793778  4.593288
H    1.021847  -2.073841  2.694099
H    -0.063886  -1.884701  1.303793
H    -1.816832  -0.852862  2.747166
H    -2.387963  -2.896696  3.960861
H    -0.724165  -3.500696  3.871658
H    -1.701528  -3.328174  2.384335
H    0.162648  -1.301646  5.084347
H    -1.546872  -0.893796  5.260483
H    -0.454549  0.282892  4.549749
O    1.965144  0.244702  -0.089853
H    -1.023752  0.870347  1.960990
Hg    4.315584  -0.487620  -0.375176
23
Lattice="100 0 0 0 100 0 0 0 100" Properties=species:S:1:pos:R:3
N    0.615868  0.454368  0.423411
C    0.236150  -0.228711  1.729574
C    1.400084  -1.216526  2.114969
O    1.150221  -2.031501  3.048333
H    0.396486  -0.164266  -0.377763
H    0.082366  1.328628  0.305156
H    0.304315  0.543827  2.512816
C    -1.157190  -0.829129  1.685246
C    -1.375157  -2.173143  0.927337
C    -2.843388  -2.576745  0.988896
C    -0.828137  -2.190505  -0.500368
H    -1.820552  -0.067177  1.234603
H    -1.488983  -0.953236  2.724759
H    -0.809827  -2.916567  1.533132
H    -2.982711  -3.591398  0.589398
H    -3.470446  -1.915536  0.367507
H    -3.237207  -2.558697  2.012483
H    -1.074154  -3.138378  -0.998318
H    0.272590  -2.116922  -0.558583
H    -1.290198  -1.408000  -1.128187
O    2.490680  -1.083826  1.516455
H    1.624970  0.672960  0.390329
Hg    3.309478  -2.819053  3.074892
23
Lattice="100 0 0 0 100 0 0 0 100" Properties=species:S:1:pos:R:3
N    1.120605  -1.605345  -0.678486
C    0.292279  -0.746559  0.266458
C    1.253647  -0.047332  1.292664
O    0.698584  0.749372  2.101620
H    2.022211  -1.166901  -0.920826
H    1.311492  -2.527569  -0.241024
H    -0.088742  0.098396  -0.328285
C    -0.862176  -1.525818  0.877259
C    -0.593488  -2.728154  1.846200
C    0.226027  -3.862791  1.215568
C    -0.021902  -2.284828  3.193575
H    -1.450441  -1.915526  0.026418
H    -1.498598  -0.789668  1.388252
H    -1.606144  -3.119539  2.025950
H    -0.142483  -4.164872  0.223482
H    0.162182  -4.762724  1.843285
H    1.311326  -3.644261  1.176293
H    -0.592156  -1.462340  3.645323
H    1.040463  -2.001286  3.131787
H    -0.069842  -3.127350  3.900388
O    2.481199  -0.277683  1.201397
H    0.596434  -1.778948  -1.549329
Hg    2.701525  1.361726  3.014033
23
Lattice="100 0 0 0 100 0 0 0 100" Properties=species:S:1:pos:R:3
N    1.123900  0.178861  -0.014036
C    0.519811  -0.103667  1.354465
C    1.500328  -1.030240  2.150243
O    1.078759  -1.435062  3.272619
H    0.663635  0.995570  -0.445118
H    2.138187  0.362475  0.040884
H    0.570497  0.841678  1.919109
C    -0.920972  -0.581996  1.248576
C    -1.237606  -1.815295  0.349724
C    -0.484448  -3.075144  0.771383
C    -2.751367  -2.034091  0.313558
H    -1.511585  0.270815  0.871661
H    -1.262509  -0.775251  2.276685
H    -0.943424  -1.548140  -0.688918
H    -0.788523  -3.922501  0.141014
H    -0.716786  -3.358311  1.809669
H    0.609441  -2.991965  0.668610
H    -3.006744  -2.852433  -0.372586
H    -3.293347  -1.138359  -0.014578
H    -3.131519  -2.321066  1.306786
O    2.638034  -1.237991  1.667984
H    0.983624  -0.623419  -0.648902
Hg    3.067620  -2.442466  3.764166
23
Lattice="100 0 0 0 100 0 0 0 100" Properties=species:S:1:pos:R:3
N    0.701336  -0.155299  0.332153
C    0.052264  0.005690  1.644830
C    1.087574  0.227869  2.769645
O    2.270370  -0.140767  2.741595
H    0.137359  -0.715764  -0.314718
H    0.932039  0.735831  -0.122498
H    -0.510998  0.956534  1.629659
C    -0.932802  -1.151856  1.994131
C    -0.629032  -2.600526  1.553012
C    0.664404  -3.216810  2.089252
C    -1.787294  -3.516742  2.033521
H    -1.895238  -0.864857  1.546128
H    -1.097488  -1.123328  3.080643
H    -0.631378  -2.665616  0.451631
H    0.932519  -2.922723  3.111718
H    1.561150  -2.968698  1.404352
H    0.680333  -4.314256  2.020233
H    -1.670739  -4.534574  1.643539
H    -2.747125  -3.129214  1.660761
H    -1.829932  -3.563718  3.129270
O    0.555355  0.850068  3.785797
H    1.193253  0.978246  4.525409
Hg    2.676067  -1.338491  0.774937
23
Lattice="100 0 0 0 100 0 0 0 100" Properties=species:S:1:pos:R:3
N    0.308983  0.322770  0.366898
C    -0.002976  0.110568  1.793872
C    1.302373  0.143503  2.604968
O    2.392194  -0.256977  2.166410
H    -0.503925  0.164471  -0.238571
H    0.699355  1.250239  0.161698
H    -0.616735  0.953078  2.155772
C    -0.829874  -1.194824  2.011870
C    -0.171717  -2.578963  1.816357
C    0.561393  -3.110624  3.041534
C    -1.141857  -3.580631  1.191497
H    -1.714382  -1.100062  1.363817
H    -1.214175  -1.154551  3.041660
H    0.668663  -2.549647  0.970896
H    1.076076  -4.054555  2.828813
H    -0.191998  -3.316424  3.821722
H    1.287582  -2.411667  3.472632
H    -0.679134  -4.563711  1.052101
H    -1.564597  -3.239957  0.237913
H    -1.988251  -3.701696  1.893580
O    1.129690  0.611871  3.810639
H    1.961415  0.608413  4.339188
Hg    1.978897  -1.279624  0.051734
23
Lattice="100 0 0 0 100 0 0 0 100" Properties=species:S:1:pos:R:3
N    -0.829715  0.166910  0.230193
C    -0.626181  -0.104799  1.716333
C    0.726600  0.573230  2.113991
O    1.652437  0.552754  1.271217
H    -1.653353  -0.353336  -0.112293
H    -0.986098  1.165529  0.022106
H    -1.429819  0.412361  2.254357
C    -0.649732  -1.614093  1.955108
C    -0.396269  -2.134532  3.415445
C    1.088582  -2.215952  3.771333
C    -1.245429  -1.395293  4.443391
H    0.047926  -2.108219  1.261187
H    -1.674785  -1.930965  1.693857
H    -0.766393  -3.171823  3.357513
H    1.205823  -2.807145  4.692865
H    1.543092  -1.240055  4.000348
H    1.677805  -2.717741  2.992919
H    -2.313914  -1.406871  4.190413
H    -0.925353  -0.348907  4.597880
H    -1.142806  -1.866277  5.433835
O    0.780473  1.080577  3.273889
H    -0.007263  -0.142900  -0.313848
Hg    2.980011  1.657860  3.011181
23
Lattice="100 0 0 0 100 0 0 0 100" Properties=species:S:1:pos:R:3
N    0.129218  0.545643  0.122087
C    0.089932  0.055300  1.405258
C    1.690369  -0.252875  1.940947
O    2.072335  0.493380  2.812710
H    0.270255  -0.053923  -0.689958
H    0.102244  1.548038  -0.061634
H    -0.222825  0.829920  2.112891
C    -0.630422  -1.290756  1.638603
C    -2.179818  -1.060552  1.566597
C    -2.657844  -0.694317  0.183767
C    -2.792511  -2.405400  2.078009
H    -0.361344  -1.675172  2.630964
H    -0.332074  -2.037096  0.882952
H    -2.453557  -0.276387  2.289319
H    -2.451720  -1.478806  -0.556858
H    -2.225418  0.258953  -0.187443
H    -3.741443  -0.491685  0.189289
H    -2.461354  -2.639535  3.095365
H    -2.551622  -3.240469  1.408882
H    -3.884150  -2.265632  2.088007
O    2.401840  -1.193872  1.397711
H    1.933525  -1.762251  0.751974
Hg    4.372773  0.413500  3.847057
23
Lattice="100 0 0 0 100 0 0 0 100" Properties=species:S:1:pos:R:3
N    0.271343  -0.244432  0.126109
C    0.095050  0.015704  1.573650
C    1.456750  0.236557  2.277662
O    2.518621  -0.256228  1.869884
H    -0.510682  -0.782623  -0.261263
H    0.375075  0.615154  -0.426764
H    -0.458325  0.968426  1.658123
C    -0.708151  -1.105659  2.293935
C    -0.028833  -2.432341  2.700666
C    -1.022789  -3.266612  3.548970
C    0.407915  -3.347289  1.549499
H    -1.601726  -1.306088  1.679586
H    -1.100880  -0.646462  3.213530
H    0.840714  -2.218631  3.342307
H    -0.551929  -4.184710  3.919836
H    -1.916880  -3.541675  2.974192
H    -1.336261  -2.684922  4.429283
H    0.612896  -4.379489  1.872218
H    1.460061  -3.069920  1.167220
H    -0.292429  -3.388392  0.704783
O    1.490745  0.918204  3.388870
H    0.640574  1.332054  3.644892
Hg    2.189290  -1.549409  -0.031373
23
Lattice="100 0 0 0 100 0 0 0 100" Properties=species:S:1:pos:R:3
N    1.180432  0.062905  0.976507
C    0.289640  0.051508  2.158442
C    1.035790  -0.484246  3.407766
O    2.019875  -1.238350  3.344084
H    0.653669  0.024674  0.098614
H    1.798814  0.882605  0.944887
H    0.051166  1.105589  2.391593
C    -1.042675  -0.709256  1.881910
C    -1.099723  -2.247434  1.716021
C    -0.385395  -2.837614  0.503769
C    -0.865987  -3.051570  2.998366
H    -1.476700  -0.224034  0.992693
H    -1.724113  -0.443512  2.704379
H    -2.167282  -2.422374  1.451494
H    -0.720440  -3.859237  0.268800
H    0.728132  -3.058741  0.734031
H    -0.428089  -2.238016  -0.414248
H    -1.150268  -4.101253  2.854290
H    -1.460452  -2.667080  3.836517
H    0.191139  -3.054263  3.312618
O    0.604723  -0.152927  4.591623
H    -0.132412  0.492468  4.596503
Hg    2.404158  -1.913843  1.171342
23
Lattice="100 0 0 0 100 0 0 0 100" Properties=species:S:1:pos:R:3
N    1.248045  0.219810  0.875098
C    0.434092  0.270581  2.106629
C    1.306314  -0.081931  3.343594
O    2.316800  -0.796278  3.279153
H    0.676984  0.110477  0.031642
H    1.854316  1.040403  0.754065
H    0.127583  1.321959  2.260059
C    -0.848754  -0.609079  2.015677
C    -0.796327  -2.117800  1.652593
C    -0.463463  -2.458824  0.200448
C    -0.049640  -3.025257  2.624113
H    -1.509038  -0.100555  1.295946
H    -1.359439  -0.512919  2.985702
H    -1.860105  -2.429550  1.749847
H    -0.892553  -1.776992  -0.545673
H    -0.759863  -3.483737  -0.059219
H    0.660687  -2.469083  0.022757
H    -0.336068  -4.078725  2.507431
H    -0.141719  -2.749491  3.681854
H    1.063562  -3.037253  2.401181
O    0.951696  0.367883  4.515359
H    0.189180  0.983155  4.507473
Hg    2.470711  -1.751793  1.166269
23
Lattice="100 0 0 0 100 0 0 0 100" Properties=species:S:1:pos:R:3
N    0.206577  0.285217  0.232616
C    0.288485  0.024110  1.670931
C    1.762784  -0.126305  2.171583
O    2.753166  0.097698  1.462171
H    0.031829  -0.564171  -0.317665
H    -0.496459  0.991614  -0.011758
H    -0.086230  0.927260  2.180699
C    -0.575378  -1.240520  2.046976
C    -1.513194  -1.011799  3.282513
C    -2.397727  -2.277780  3.353957
C    -0.779169  -0.762752  4.595721
H    0.072430  -2.116314  2.198946
H    -1.226654  -1.468738  1.192985
H    -2.155786  -0.145900  3.057700
H    -3.132658  -2.122560  4.161192
H    -1.814368  -3.176090  3.594349
H    -2.954723  -2.450543  2.425765
H    -1.496533  -0.714268  5.429321
H    -0.273736  0.219654  4.651708
H    -0.099383  -1.591432  4.866252
O    1.958751  -0.481023  3.402180
H    1.124408  -0.611863  3.928507
Hg    2.297099  1.017726  -0.619585
23
Lattice="100 0 0 0 100 0 0 0 100" Properties=species:S:1:pos:R:3
N    0.693503  -0.239772  0.420289
C    0.278596  0.012778  1.810516
C    1.474774  -0.080204  2.798618
O    2.502839  -0.737031  2.580812
H    -0.067897  -0.621596  -0.149611
H    1.071257  0.590328  -0.050792
H    -0.041279  1.069704  1.865311
C    -0.900839  -0.900994  2.273698
C    -1.018427  -2.353695  1.757670
C    0.146615  -3.290513  2.085246
C    -2.291370  -2.990448  2.378427
H    -1.820080  -0.373293  1.981289
H    -0.904816  -0.913995  3.373984
H    -1.184950  -2.348989  0.667169
H    0.621529  -3.122862  3.060041
H    0.965640  -3.241879  1.273370
H    -0.122295  -4.353879  2.002242
H    -3.168735  -2.363631  2.161426
H    -2.195043  -3.094769  3.466937
H    -2.481211  -3.980852  1.948815
O    1.384652  0.535594  3.944226
H    0.580027  1.083492  4.057449
Hg    2.371512  -1.880495  0.583867
23
Lattice="100 0 0 0 100 0 0 0 100" Properties=species:S:1:pos:R:3
N    0.095571  0.088753  0.264914
C    0.073088  -0.095107  1.718520
C    1.500509  -0.138229  2.340671
O    2.534903  0.124562  1.707757
H    0.035148  -0.797795  -0.250551
H    -0.640623  0.720014  -0.071400
H    -0.389217  0.810078  2.144879
C    -0.768339  -1.377014  2.090726
C    -1.792648  -1.139206  3.252983
C    -1.159088  -0.934706  4.623612
C    -2.861729  -0.106708  2.919571
H    -0.096495  -2.217337  2.315355
H    -1.355313  -1.661017  1.206823
H    -2.281685  -2.137757  3.264196
H    -1.924451  -1.011111  5.412741
H    -0.754491  0.085821  4.773636
H    -0.421212  -1.713691  4.883590
H    -2.487261  0.929152  2.966092
H    -3.674756  -0.151960  3.658508
H    -3.316295  -0.281352  1.935665
O    1.616026  -0.428916  3.598155
H    0.754103  -0.607901  4.062171
Hg    2.193067  0.938214  -0.431758
23
Lattice="100 0 0 0 100 0 0 0 100" Properties=species:S:1:pos:R:3
N    -0.343027  -0.497625  -0.058781
C    -0.147182  -0.022667  1.306515
C    1.344391  0.358579  1.633512
O    2.307951  -0.022412  0.970063
H    -0.850305  -1.388211  -0.104082
H    -0.795022  0.182724  -0.679820
H    -0.688978  0.937095  1.392728
C    -0.613838  -1.055920  2.366454
C    -2.152061  -1.000712  2.616753
C    -2.972493  -1.359073  1.390743
C    -2.425150  -1.963322  3.806338
H    -0.085224  -0.876843  3.312015
H    -0.314351  -2.066548  2.041357
H    -2.411564  0.019383  2.944692
H    -4.047858  -1.362990  1.632273
H    -2.733026  -2.360684  1.000722
H    -2.904109  -0.611527  0.576763
H    -3.490935  -1.883745  4.064744
H    -1.839533  -1.693285  4.692653
H    -2.205771  -3.004252  3.535687
O    1.564818  1.095546  2.686102
H    0.760961  1.396273  3.158566
Hg    1.756930  -1.021743  -1.078613
23
Lattice="100 0 0 0 100 0 0 0 100" Properties=species:S:1:pos:R:3
N    0.342352  -0.269656  0.034001
C    0.054578  -0.086203  1.470884
C    1.384978  0.052142  2.244989
O    2.417812  -0.537233  1.887741
H    -0.494820  -0.521844  -0.502517
H    0.785135  0.545742  -0.406143
H    -0.505687  0.857668  1.589337
C    -0.845389  -1.239117  2.020111
C    -0.275968  -2.667294  2.190236
C    0.464121  -2.903594  3.501183
C    -1.330995  -3.727768  1.875808
H    -1.733094  -1.259831  1.369566
H    -1.216455  -0.920464  3.005663
H    0.528039  -2.916922  1.350334
H    1.245828  -2.168037  3.724109
H    0.913141  -3.902822  3.536271
H    -0.274685  -2.851143  4.319877
H    -2.157264  -3.600010  2.599960
H    -0.935083  -4.741923  1.997318
H    -1.764715  -3.626050  0.872978
O    1.431606  0.762140  3.338051
H    0.611408  1.257122  3.543792
Hg    1.906153  -2.009903  0.136450
23
Lattice="100 0 0 0 100 0 0 0 100" Properties=species:S:1:pos:R:3
N    1.706616  -1.373798  1.005650
C    0.688899  -0.680533  1.792041
C    1.271140  0.183910  2.964970
O    2.419007  0.073913  3.399587
H    1.535082  -2.383096  0.931911
H    1.844324  -0.985715  0.065774
H    0.224285  0.066966  1.125877
C    -0.356000  -1.662729  2.389194
C    -1.452391  -2.080978  1.358171
C    -2.357392  -0.925764  0.936905
C    -0.904982  -2.880661  0.188450
H    -0.836689  -1.202889  3.263051
H    0.172211  -2.552440  2.769267
H    -2.056686  -2.776472  1.979743
H    -2.741020  -0.363865  1.799592
H    -3.233587  -1.311675  0.398495
H    -1.867310  -0.226160  0.241654
H    -1.726127  -3.317954  -0.404645
H    -0.271742  -3.725803  0.498872
H    -0.370532  -2.249600  -0.549301
O    0.479515  1.058083  3.519683
H    -0.412102  1.119940  3.116999
Hg    3.822482  -1.258680  2.097060
23
Lattice="100 0 0 0 100 0 0 0 100" Properties=species:S:1:pos:R:3
N    -0.151495  -0.397091  -0.238380
C    -0.037887  -0.333170  1.225241
C    1.425018  -0.531491  1.711688
O    2.414728  -0.436158  0.969454
H    -0.362034  -1.342955  -0.582696
H    -0.849283  0.255615  -0.614080
H    -0.291632  0.697580  1.524442
C    -1.053871  -1.346576  1.852496
C    -1.506472  -1.030086  3.328331
C    -1.997402  0.396172  3.540911
C    -2.573533  -2.080818  3.660954
H    -0.651317  -2.368071  1.787188
H    -1.965664  -1.307473  1.238625
H    -0.651335  -1.229082  4.014723
H    -2.825469  0.640357  2.859832
H    -1.210497  1.157770  3.435335
H    -2.386339  0.509893  4.562177
H    -2.229371  -3.108120  3.492508
H    -3.503657  -1.913734  3.099605
H    -2.827800  -1.981923  4.731421
O    1.632325  -0.750242  2.975164
H    0.796864  -0.847056  3.494061
Hg    1.927467  0.105008  -1.228390
23
Lattice="100 0 0 0 100 0 0 0 100" Properties=species:S:1:pos:R:3
N    -0.007778  0.560477  0.463483
C    0.173302  -0.048130  1.782368
C    1.623485  -0.576687  2.023673
O    2.391465  -0.901047  1.110663
H    -0.926369  0.341815  0.057921
H    0.138543  1.576538  0.444113
H    0.033831  0.755487  2.530683
C    -0.810758  -1.207783  2.004519
C    -2.286503  -0.721463  2.207355
C    -3.227155  -1.914689  2.129497
C    -2.463430  0.090514  3.484489
H    -0.504679  -1.795891  2.882292
H    -0.758974  -1.894108  1.142299
H    -2.514259  -0.058818  1.336821
H    -4.274706  -1.587774  2.231323
H    -3.059396  -2.614918  2.965764
H    -3.135360  -2.469400  1.187548
H    -3.505088  0.420013  3.587635
H    -1.837805  0.996591  3.528522
H    -2.235458  -0.514315  4.377408
O    2.025819  -0.740800  3.250699
H    1.389309  -0.446145  3.935685
Hg    1.598966  -0.370959  -1.007229
23
Lattice="100 0 0 0 100 0 0 0 100" Properties=species:S:1:pos:R:3
N    -0.611911  0.486479  0.391076
C    0.360944  -0.096233  1.406427
C    1.749324  0.347083  0.875641
O    2.867645  0.151272  1.554800
H    -1.299973  -0.197733  0.049105
H    -1.125261  1.303927  0.749516
H    0.164868  0.427309  2.352932
C    0.213278  -1.635274  1.568697
C    -0.363602  -2.170389  2.901151
C    -0.583143  -3.682560  2.803228
C    0.449401  -1.807165  4.149893
H    1.190971  -2.117536  1.386289
H    -0.406444  -2.024145  0.746353
H    -1.344333  -1.681738  3.074310
H    -1.012053  -4.079593  3.731084
H    0.357134  -4.218967  2.605618
H    -1.279213  -3.929612  1.990927
H    0.077801  -2.262305  5.085755
H    0.512976  -0.726651  4.367146
H    1.474637  -2.342264  4.124238
O    1.841053  0.908677  -0.202366
H    -0.018343  0.816179  -0.412156
Hg    2.878049  -0.981630  3.319644
23
Lattice="100 0 0 0 100 0 0 0 100" Properties=species:S:1:pos:R:3
N    -0.183786  0.597614  0.320025
C    -0.095943  0.349623  1.825003
C    1.307897  0.879406  2.188690
O    1.626376  1.391440  3.359430
H    -0.861930  -0.026924  -0.140219
H    -0.442799  1.570248  0.095392
H    -0.888537  0.953685  2.285822
C    -0.315277  -1.165073  2.067744
C    -0.463573  -1.716251  3.513419
C    0.837137  -1.964058  4.275001
C    -1.537983  -1.063802  4.364072
H    0.494644  -1.718025  1.567966
H    -1.247578  -1.420368  1.538281
H    -0.869245  -2.737750  3.337257
H    1.614709  -2.440496  3.664438
H    0.666590  -2.585245  5.162697
H    1.294202  -1.014592  4.649733
H    -2.463089  -0.796187  3.835875
H    -1.182709  -0.063412  4.821527
H    -1.780919  -1.652815  5.257852
O    2.194989  0.866560  1.348075
H    0.761304  0.435930  -0.084729
Hg    0.471628  1.210892  5.138179
23
Lattice="100 0 0 0 100 0 0 0 100" Properties=species:S:1:pos:R:3
N    -0.317623  -0.003421  -0.209956
C    0.095305  -0.186190  1.188981
C    1.599803  0.132886  1.420174
O    2.399712  0.434166  0.523486
H    -0.479095  -0.896387  -0.691125
H    -1.153934  0.582932  -0.312601
H    -0.435937  0.574990  1.783573
C    -0.339927  -1.636967  1.619675
C    -0.154899  -2.103817  3.107598
C    1.143998  -2.842048  3.399730
C    -0.566890  -1.086081  4.168738
H    0.163606  -2.365584  0.964888
H    -1.413588  -1.664664  1.388078
H    -0.950737  -2.882927  3.125354
H    1.068573  -3.349197  4.375254
H    2.031977  -2.195323  3.492193
H    1.360367  -3.608274  2.645393
H    -0.718321  -1.593347  5.132167
H    -1.496445  -0.555958  3.923634
H    0.196989  -0.316901  4.417282
O    2.034186  0.125410  2.644438
H    1.335907  -0.110721  3.306876
Hg    1.426680  0.927800  -1.518216
