# Supplementary material for: Mapping and classifying molecules from a high-throughput structural database
Source: J Cheminform. 2017 Feb 2;9:6. doi: 10.1186/s13321-017-0192-4 (PMC5289135; doi:10.1186/s13321-017-0192-4)
Supplement: Supplementary file 1 — Additional file 1. Supplementary file contains dissimilarity matrix data for all the oligopeptides available in the database including the one discussed in this paper. [file 13321_2017_192_MOESM1_ESM.tar › SI/leu.uncapped/traj.leu.uncapped.Ca.xyz]

23
Lattice="100 0 0 0 100 0 0 0 100" Properties=species:S:1:pos:R:3
N    -0.100470  -0.959668  0.880721
C    0.487077  -0.423382  2.176044
C    1.917187  0.019986  1.915166
O    2.528535  0.703856  2.801086
H    0.595646  -1.539614  0.387689
H    -0.932805  -1.538172  1.108074
H    -0.108302  0.453897  2.468330
C    0.419474  -1.498123  3.280566
C    -0.993367  -1.802046  3.840176
C    -1.619135  -0.589697  4.536076
C    -1.959676  -2.431081  2.821919
H    1.047946  -1.130575  4.103836
H    0.896024  -2.420675  2.907638
H    -0.801650  -2.568093  4.608399
H    -1.886866  0.212559  3.829480
H    -0.953878  -0.165608  5.299424
H    -2.551394  -0.877566  5.037443
H    -1.505896  -3.252910  2.244372
H    -2.412353  -1.685444  2.139285
H    -2.824672  -2.868378  3.336454
O    2.511566  -0.324279  0.828513
H    -0.390495  -0.213182  0.234746
Ca    4.332505  0.724194  1.573564
23
Lattice="100 0 0 0 100 0 0 0 100" Properties=species:S:1:pos:R:3
N    -0.126082  0.874408  1.448469
C    0.909383  -0.061507  2.049140
C    2.090016  -0.158087  1.099718
O    3.171189  -0.698209  1.504751
H    0.042773  1.862261  1.679960
H    -0.119770  0.788022  0.418880
H    1.241556  0.380020  2.998153
C    0.277842  -1.446401  2.301385
C    -0.970378  -1.424155  3.212496
C    -1.487878  -2.861558  3.370620
C    -0.705420  -0.763728  4.569460
H    1.060284  -2.062031  2.768674
H    0.033203  -1.917715  1.335342
H    -1.783986  -0.865619  2.698971
H    -2.418701  -2.869009  3.949821
H    -0.756297  -3.481568  3.907103
H    -1.693692  -3.334389  2.401386
H    0.106747  -1.274804  5.105688
H    -1.600287  -0.820410  5.200662
H    -0.444081  0.304516  4.502233
O    1.979915  0.261178  -0.110975
H    -1.060014  0.610880  1.808150
Ca    4.070679  -0.436092  -0.466088
23
Lattice="100 0 0 0 100 0 0 0 100" Properties=species:S:1:pos:R:3
N    -0.253901  0.581241  1.474788
C    0.653178  0.060377  2.577023
C    2.100447  0.263540  2.153101
O    3.026520  0.117631  3.017411
H    0.087465  0.269132  0.553150
H    -1.210387  0.209276  1.634329
H    0.459493  0.666732  3.474052
C    0.350842  -1.425498  2.863664
C    -0.940465  -1.710331  3.665783
C    -2.223267  -1.156600  3.024301
C    -1.051287  -3.225563  3.879168
H    1.205071  -1.813382  3.435690
H    0.341341  -1.977954  1.906916
H    -0.820809  -1.232216  4.652513
H    -2.347302  -1.490629  1.978895
H    -2.315864  -0.057049  3.092651
H    -3.107322  -1.528763  3.557510
H    -0.152870  -3.635719  4.358324
H    -1.204240  -3.755761  2.928066
H    -1.905158  -3.457317  4.527354
O    2.382872  0.540862  0.930688
H    -0.306085  1.608675  1.451279
Ca    4.540728  0.505314  1.494344
23
Lattice="100 0 0 0 100 0 0 0 100" Properties=species:S:1:pos:R:3
N    -0.40350595  0.17203351  1.00251740
C    -0.13870475  0.26103959  2.49909754
C    1.31809753  0.64007476  2.71647061
O    1.75677658  0.75183357  3.90785972
H    0.10157464  0.90590383  0.48363183
H    -0.09601270  -0.73673157  0.62603609
H    -0.75581649  1.09571355  2.86775731
C    -0.54849549  -1.04072236  3.20277557
C    -2.02024922  -1.46117232  2.98522875
C    -2.28983551  -2.73886871  3.79225901
C    -3.01173049  -0.34940595  3.34772980
H    -0.36629614  -0.87980859  4.27565278
H    0.12935171  -1.85261516  2.88919291
H    -2.15962250  -1.72669617  1.91891165
H    -2.20725044  -2.54652900  4.87113165
H    -1.58820576  -3.54300717  3.53374630
H    -3.30360636  -3.10772669  3.59659171
H    -2.89377080  -0.03463277  4.39450251
H    -4.04215985  -0.70488094  3.22763681
H    -2.92844862  0.55376995  2.71846656
O    2.08964958  0.85627681  1.71136969
H    -1.41344304  0.25536254  0.81589737
Ca    3.72870407  1.31078926  3.15653643
23
Lattice="100 0 0 0 100 0 0 0 100" Properties=species:S:1:pos:R:3
N    1.122090  0.092726  -0.005985
C    0.503344  -0.098516  1.369985
C    1.448257  -0.970936  2.193256
O    1.086946  -1.363628  3.348192
H    0.974604  1.043910  -0.368071
H    2.136395  -0.108008  0.035476
H    0.522617  0.885888  1.864423
C    -0.955336  -0.575976  1.265907
C    -1.230657  -1.778608  0.340597
C    -0.439856  -3.038109  0.717840
C    -2.741763  -2.054291  0.324554
H    -1.563619  0.282804  0.945854
H    -1.279063  -0.805862  2.291651
H    -0.965851  -1.503517  -0.703286
H    -0.714489  -3.872854  0.061542
H    -0.662727  -3.344109  1.750158
H    0.652134  -2.917819  0.613797
H    -2.979560  -2.858179  -0.381951
H    -3.314255  -1.167008  0.025710
H    -3.092433  -2.364965  1.318616
O    2.624680  -1.240694  1.746427
H    0.684759  -0.568195  -0.670263
Ca    3.028785  -2.312052  3.658570
23
Lattice="100 0 0 0 100 0 0 0 100" Properties=species:S:1:pos:R:3
N    0.989289  -0.292527  -0.169308
C    0.548943  -0.109861  1.276805
C    1.420496  -0.989550  2.167135
O    1.186868  -1.022596  3.419195
H    1.995893  -0.512244  -0.225947
H    0.468342  -1.085922  -0.587372
H    0.797574  0.929416  1.544594
C    -0.965740  -0.321177  1.440119
C    -1.515842  -1.757782  1.318654
C    -3.032545  -1.717430  1.549793
C    -1.192606  -2.451921  -0.016490
H    -1.470737  0.341432  0.716863
H    -1.221952  0.081941  2.429733
H    -1.070970  -2.358905  2.131662
H    -3.540896  -1.155619  0.753181
H    -3.284854  -1.246057  2.508277
H    -3.449954  -2.731605  1.556467
H    -1.748242  -3.394170  -0.105312
H    -0.132504  -2.750890  -0.119450
H    -1.499482  -1.843561  -0.884153
O    2.402445  -1.649335  1.666137
H    0.792808  0.549355  -0.726591
Ca    2.912668  -2.321992  3.732008
23
Lattice="100 0 0 0 100 0 0 0 100" Properties=species:S:1:pos:R:3
N    1.216709  -1.630749  -0.539473
C    0.294755  -0.742377  0.284538
C    1.147632  0.051658  1.269087
O    0.576438  0.851679  2.078169
H    2.184038  -1.268161  -0.501416
H    1.215069  -2.591241  -0.145353
H    -0.113570  0.011011  -0.407998
C    -0.883498  -1.530539  0.884558
C    -0.594696  -2.716018  1.836497
C    0.075498  -3.930529  1.166610
C    0.141285  -2.317868  3.121308
H    -1.498273  -1.880179  0.040721
H    -1.499866  -0.783827  1.405501
H    -1.602632  -3.047397  2.131784
H    -0.360691  -4.174593  0.186555
H    -0.047061  -4.826478  1.788444
H    1.175734  -3.829425  1.074181
H    -0.351985  -1.480040  3.631383
H    1.195482  -2.053355  2.926044
H    0.168531  -3.161378  3.822317
O    2.430045  -0.042680  1.234324
H    0.912373  -1.691132  -1.519608
Ca    2.510684  1.453617  2.883828
23
Lattice="100 0 0 0 100 0 0 0 100" Properties=species:S:1:pos:R:3
N    1.039400  -1.555545  -0.833030
C    0.206012  -0.734674  0.144106
C    1.155134  -0.095894  1.145248
O    0.703489  0.801620  1.922984
H    1.913923  -1.845642  -0.360069
H    0.536600  -2.397732  -1.144769
H    -0.288035  0.054489  -0.437253
C    -0.882933  -1.569002  0.860585
C    -0.497365  -2.648591  1.901450
C    0.372806  -3.785963  1.348824
C    0.066952  -2.114850  3.234501
H    -1.493414  -2.037087  0.071465
H    -1.544878  -0.827264  1.330416
H    -1.472143  -3.091915  2.161739
H    -0.040744  -4.208602  0.421258
H    0.425108  -4.615828  2.064522
H    1.415585  -3.476225  1.170084
H    -0.474697  -1.227941  3.592991
H    1.157128  -1.910808  3.146129
H    -0.006687  -2.883594  4.013649
O    2.346078  -0.555450  1.271904
H    1.299685  -1.012924  -1.668340
Ca    2.352996  0.409424  3.293605
23
Lattice="100 0 0 0 100 0 0 0 100" Properties=species:S:1:pos:R:3
N    -0.316422  -0.179526  -0.058779
C    -0.472741  -0.104435  1.456093
C    0.827441  0.443301  2.026639
O    1.908297  0.365822  1.332576
H    0.642404  -0.488578  -0.291450
H    -0.987512  -0.854158  -0.454694
H    -1.289879  0.596835  1.670221
C    -0.815686  -1.511381  1.996396
C    -1.195880  -1.590612  3.490912
C    -2.362834  -0.662630  3.846358
C    -1.516926  -3.053745  3.828159
H    0.022526  -2.193948  1.780390
H    -1.681726  -1.866248  1.409593
H    -0.317472  -1.292817  4.087690
H    -2.116338  0.403908  3.740645
H    -2.656769  -0.810398  4.892464
H    -3.248763  -0.878446  3.230844
H    -2.405612  -3.402552  3.283287
H    -1.727569  -3.157850  4.899087
H    -0.683792  -3.727323  3.585683
O    0.845089  0.934785  3.200925
H    -0.469570  0.727372  -0.522309
Ca    3.003733  1.254624  3.060271
23
Lattice="100 0 0 0 100 0 0 0 100" Properties=species:S:1:pos:R:3
N    0.368777  -0.967943  -0.903972
C    0.091814  -0.382787  0.478414
C    1.333050  0.383166  0.915827
O    2.352364  0.453079  0.133058
H    -0.505507  -1.093487  -1.432903
H    1.011167  -0.365071  -1.442913
H    -0.718827  0.351973  0.349404
C    -0.368483  -1.500914  1.433747
C    -1.087811  -1.037221  2.720641
C    -2.314304  -0.170025  2.417420
C    -1.468496  -2.282822  3.533059
H    0.494896  -2.137648  1.688097
H    -1.074468  -2.132159  0.865631
H    -0.377330  -0.445034  3.317767
H    -2.841433  0.074990  3.347409
H    -3.032405  -0.695847  1.770510
H    -2.063691  0.793456  1.947151
H    -2.196579  -2.905651  2.993824
H    -1.928259  -1.988943  4.484046
H    -0.594616  -2.906088  3.766249
O    1.347456  0.968222  2.046743
H    0.816396  -1.893341  -0.824642
Ca    3.363292  1.721095  1.665434
23
Lattice="100 0 0 0 100 0 0 0 100" Properties=species:S:1:pos:R:3
N    -0.897116  0.363407  0.303535
C    -0.739603  0.037276  1.783781
C    0.544638  0.690583  2.279093
O    1.607765  0.548577  1.576422
H    -1.608247  -0.243553  -0.131947
H    -1.180211  1.341284  0.141134
H    -1.604985  0.459181  2.307486
C    -0.654031  -1.499587  1.928291
C    -0.366279  -2.091929  3.332340
C    1.094778  -1.959180  3.817877
C    -1.367610  -1.639002  4.401080
H    0.107226  -1.867718  1.221031
H    -1.625909  -1.900558  1.598605
H    -0.514981  -3.172027  3.175393
H    1.316987  -2.726284  4.569846
H    1.237740  -0.997565  4.355983
H    1.825254  -2.089924  3.002425
H    -1.262840  -0.573363  4.650744
H    -1.220059  -2.205820  5.328627
H    -2.402482  -1.815637  4.079853
O    0.573918  1.223269  3.430764
H    0.001234  0.206370  -0.183579
Ca    2.740814  0.836202  3.470216
23
Lattice="100 0 0 0 100 0 0 0 100" Properties=species:S:1:pos:R:3
N    1.176270  0.826185  0.261094
C    0.485907  -0.053252  1.295477
C    1.458952  -1.148284  1.707359
O    1.387548  -1.629341  2.881435
H    1.851740  1.480067  0.683525
H    1.692137  0.225984  -0.405080
H    0.250031  0.575466  2.162690
C    -0.799749  -0.646435  0.671125
C    -1.511537  -1.739619  1.510783
C    -3.027408  -1.673443  1.267903
C    -1.013434  -3.158482  1.187849
H    -0.562096  -1.045841  -0.329011
H    -1.491663  0.197682  0.527835
H    -1.331345  -1.533183  2.577771
H    -3.436784  -0.706557  1.587556
H    -3.547546  -2.454666  1.835490
H    -3.270224  -1.814977  0.205424
H    -1.429664  -3.890512  1.890281
H    0.095818  -3.255503  1.218299
H    -1.297109  -3.464861  0.171392
O    2.241155  -1.649384  0.822838
H    0.488117  1.384214  -0.266177
Ca    2.435886  -3.417258  2.177142
23
Lattice="100 0 0 0 100 0 0 0 100" Properties=species:S:1:pos:R:3
N    0.693806  0.354196  0.577018
C    -0.177660  0.506605  1.818676
C    0.740442  0.653593  3.024317
O    0.425874  1.457143  3.955090
H    1.447448  -0.327943  0.765970
H    0.138480  0.007716  -0.219948
H    -0.777616  1.415688  1.691902
C    -1.060901  -0.754503  1.945969
C    -1.944178  -0.894554  3.211211
C    -3.037925  -1.934873  2.916934
C    -1.174161  -1.314608  4.483867
H    -0.416533  -1.645743  1.858808
H    -1.730786  -0.752721  1.071578
H    -2.435309  0.072084  3.406427
H    -3.719777  -2.030985  3.770145
H    -2.607477  -2.926579  2.717449
H    -3.639924  -1.643454  2.046752
H    -0.413728  -2.083155  4.274603
H    -1.862339  -1.734172  5.227589
H    -0.728603  -0.432245  4.989843
O    1.735476  -0.148236  3.133752
H    1.132817  1.241367  0.289197
Ca    1.653572  0.241378  5.321850
23
Lattice="100 0 0 0 100 0 0 0 100" Properties=species:S:1:pos:R:3
N    0.630199  0.075792  0.419511
C    -0.008374  0.123769  1.772702
C    1.118551  0.297050  2.779885
O    2.263405  -0.156114  2.557516
H    -0.096349  -0.127341  -0.276444
H    0.969116  1.012935  0.169987
H    -0.688741  0.981404  1.876023
C    -0.841361  -1.170009  2.025485
C    -0.240930  -2.535181  1.599360
C    0.824086  -3.127817  2.553213
C    -1.372160  -3.564824  1.421601
H    -1.780250  -1.029720  1.470951
H    -1.129475  -1.203366  3.086158
H    0.171562  -2.426023  0.560583
H    1.289946  -4.035850  2.136205
H    0.338348  -3.455259  3.483730
H    1.608533  -2.443151  2.935689
H    -0.977421  -4.545874  1.129984
H    -2.087244  -3.244049  0.654700
H    -1.917528  -3.689468  2.367027
O    0.781631  0.919648  3.871622
H    1.529432  0.987417  4.507867
Ca    2.362025  -1.572969  0.853644
23
Lattice="100 0 0 0 100 0 0 0 100" Properties=species:S:1:pos:R:3
N    0.865359  -0.294617  0.443435
C    0.034840  0.008885  1.654671
C    0.975642  0.305690  2.805592
O    2.147652  -0.139990  2.844225
H    0.276142  -0.807024  -0.222478
H    1.077948  0.588646  -0.036153
H    -0.572178  0.910297  1.491343
C    -0.943695  -1.157228  2.041098
C    -0.687267  -2.586213  1.510055
C    0.710639  -3.190764  1.807776
C    -1.782378  -3.503903  2.081473
H    -1.937940  -0.856652  1.687990
H    -1.024468  -1.188196  3.137634
H    -0.817244  -2.585200  0.414975
H    1.204349  -2.737492  2.690582
H    1.351155  -3.193830  0.895787
H    0.644274  -4.259801  2.049199
H    -1.719166  -4.505090  1.637854
H    -2.782532  -3.109253  1.863430
H    -1.689355  -3.604394  3.171832
O    0.454661  1.026138  3.755177
H    1.076163  1.161539  4.505466
Ca    2.849398  -1.450547  1.254039
23
Lattice="100 0 0 0 100 0 0 0 100" Properties=species:S:1:pos:R:3
N    0.589820  -0.531981  0.193094
C    0.116833  0.061067  1.482962
C    1.369978  0.405982  2.287570
O    2.389445  -0.302225  2.163870
H    -0.228565  -0.859904  -0.331528
H    0.989846  0.210374  -0.394017
H    -0.484845  0.967051  1.307509
C    -0.751186  -0.948912  2.287458
C    -0.125027  -2.314764  2.674114
C    -0.829616  -2.885634  3.919792
C    -0.166446  -3.386272  1.555457
H    -1.675954  -1.118409  1.713756
H    -1.070465  -0.438311  3.207000
H    0.923078  -2.139240  3.022471
H    -0.707514  -2.220459  4.782775
H    -0.426369  -3.869003  4.191154
H    -1.904230  -3.005153  3.725257
H    0.399848  -4.292745  1.828329
H    0.113225  -3.061295  0.529713
H    -1.200609  -3.728622  1.406494
O    1.388355  1.377984  3.155558
H    0.575311  1.923666  3.168378
Ca    2.239089  -2.153197  1.000834
23
Lattice="100 0 0 0 100 0 0 0 100" Properties=species:S:1:pos:R:3
N    0.546225  -0.587158  0.261327
C    0.060684  -0.043271  1.575248
C    1.283109  0.198405  2.452029
O    2.342060  -0.427409  2.237622
H    -0.257698  -1.012795  -0.213967
H    0.801900  0.204577  -0.342725
H    -0.464749  0.910143  1.407487
C    -0.935362  -1.012416  2.275229
C    -0.426318  -2.235270  3.070492
C    -1.649364  -2.996341  3.608505
C    0.502495  -3.216091  2.308205
H    -1.650333  -1.337136  1.500179
H    -1.535701  -0.405223  2.967567
H    0.143338  -1.867935  3.939972
H    -2.238569  -3.437598  2.792083
H    -2.310267  -2.331950  4.179257
H    -1.339066  -3.806282  4.279720
H    0.308376  -3.244249  1.216467
H    0.347248  -4.250495  2.641853
H    1.568729  -3.035953  2.568019
O    1.243355  1.010113  3.470893
H    0.401106  1.500853  3.563457
Ca    2.481803  -1.978518  0.726083
23
Lattice="100 0 0 0 100 0 0 0 100" Properties=species:S:1:pos:R:3
N    -0.042250  0.514036  0.248419
C    -0.224835  0.322320  1.743647
C    1.048902  0.979219  2.343754
O    1.015399  1.173325  3.636128
H    -0.214050  -0.336133  -0.302762
H    -0.626320  1.268034  -0.134438
H    -1.110237  0.894322  2.047820
C    -0.409922  -1.185340  2.044979
C    -0.502693  -1.659360  3.521698
C    0.878470  -1.944973  4.158744
C    -1.445325  -0.818250  4.403745
H    0.406473  -1.743271  1.559029
H    -1.340430  -1.491811  1.543288
H    -0.984708  -2.646947  3.462526
H    1.337293  -2.845585  3.728853
H    0.793124  -2.183932  5.237427
H    1.646411  -1.169417  3.965529
H    -2.472665  -0.818935  4.014060
H    -1.196644  0.263352  4.442581
H    -1.524653  -1.237589  5.420243
O    1.975073  1.251411  1.597838
H    0.975261  0.805302  0.175520
Ca    0.954434  0.500622  5.532903
23
Lattice="100 0 0 0 100 0 0 0 100" Properties=species:S:1:pos:R:3
N    0.640108  -0.512289  0.162603
C    0.037246  -0.074790  1.458845
C    1.200601  0.273684  2.385862
O    2.295857  -0.307120  2.249140
H    -0.111252  -0.841607  -0.454275
H    1.034617  0.302835  -0.322338
H    -0.597761  0.815362  1.323502
C    -0.859245  -1.209029  2.047589
C    -0.343255  -2.671088  1.981788
C    0.709729  -3.061637  3.046449
C    -1.534703  -3.641333  2.084148
H    -1.804183  -1.162179  1.487481
H    -1.121215  -0.959322  3.086535
H    0.050073  -2.852451  0.946931
H    1.538200  -2.349276  3.234164
H    1.113621  -4.072165  2.869965
H    0.229996  -3.114276  4.034483
H    -2.062092  -3.490335  3.035951
H    -1.201656  -4.685878  2.048583
H    -2.250177  -3.484859  1.267948
O    1.068368  1.131092  3.358658
H    0.203952  1.591101  3.377929
Ca    2.314170  -2.099440  0.988059
23
Lattice="100 0 0 0 100 0 0 0 100" Properties=species:S:1:pos:R:3
N    -0.502252  0.393070  0.052997
C    0.126696  -0.090415  1.349421
C    1.594744  0.404725  1.229102
O    2.377214  0.072435  2.225525
H    -0.761248  -0.379380  -0.573616
H    -1.329551  0.984911  0.192276
H    -0.363567  0.462576  2.163506
C    -0.037508  -1.614653  1.548799
C    -0.317679  -2.124574  2.982265
C    -0.727067  -3.603877  2.920921
C    0.836245  -1.955430  3.991552
H    0.828560  -2.142216  1.118239
H    -0.904575  -1.937486  0.952720
H    -1.168972  -1.549923  3.385004
H    -0.984777  -3.983602  3.917023
H    0.080854  -4.231903  2.517962
H    -1.607529  -3.742704  2.281282
H    0.585498  -2.425040  4.950834
H    1.020899  -0.881296  4.196530
H    1.735867  -2.490067  3.607129
O    1.929965  1.046283  0.249016
H    0.278686  0.951163  -0.398352
Ca    3.403303  -0.675467  3.759173
23
Lattice="100 0 0 0 100 0 0 0 100" Properties=species:S:1:pos:R:3
N    -0.003110  0.152258  -0.246388
C    -0.090766  -0.115021  1.246812
C    1.010709  0.794230  1.843479
O    0.982052  0.915703  3.149532
H    0.001425  -0.703972  -0.814817
H    -0.758508  0.759615  -0.588482
H    -1.078211  0.215208  1.594160
C    0.100984  -1.621147  1.529584
C    0.006250  -2.046538  3.021631
C    -0.718157  -3.393717  3.158856
C    1.393321  -2.146404  3.698307
H    1.059129  -1.957814  1.101128
H    -0.691196  -2.150657  0.979717
H    -0.607416  -1.291274  3.545528
H    -1.749599  -3.325847  2.791588
H    -0.761809  -3.720915  4.205819
H    -0.202298  -4.177924  2.587292
H    1.908974  -3.076699  3.418598
H    1.307520  -2.224530  4.803336
H    2.108257  -1.357971  3.382477
O    1.833244  1.301668  1.099519
H    0.913228  0.667498  -0.349820
Ca    1.595944  0.378439  4.978662
23
Lattice="100 0 0 0 100 0 0 0 100" Properties=species:S:1:pos:R:3
N    1.076393  0.191866  0.876431
C    0.253007  0.070467  2.128942
C    1.131096  -0.596144  3.181302
O    2.088102  -1.319037  2.832701
H    0.433854  0.387325  0.100385
H    1.649350  1.042738  0.946254
H    -0.025325  1.076206  2.482412
C    -1.073657  -0.700357  1.868398
C    -1.125814  -2.243081  1.723115
C    -0.111265  -2.896574  0.758506
C    -1.129645  -2.991758  3.063744
H    -1.503498  -0.229304  0.969367
H    -1.767137  -0.429602  2.677477
H    -2.111212  -2.413084  1.262034
H    -0.507643  -3.834870  0.348912
H    0.785365  -3.237478  1.325303
H    0.128516  -2.275229  -0.128223
H    -1.326418  -4.060306  2.907872
H    -1.920674  -2.614582  3.723645
H    -0.173818  -2.919636  3.602904
O    0.898091  -0.455029  4.455531
H    0.155650  0.147902  4.665064
Ca    2.480682  -1.784433  0.749925
23
Lattice="100 0 0 0 100 0 0 0 100" Properties=species:S:1:pos:R:3
N    1.262759  0.192319  0.857424
C    0.417194  0.282897  2.091373
C    1.305991  -0.097531  3.273733
O    2.331552  -0.786109  3.096522
H    0.643381  0.216095  0.040223
H    1.823340  1.050089  0.778501
H    0.074265  1.320288  2.241416
C    -0.862480  -0.595572  1.998726
C    -0.805265  -2.109992  1.660900
C    -0.426015  -2.458429  0.213820
C    -0.069134  -3.005074  2.667204
H    -1.510060  -0.102503  1.257387
H    -1.395292  -0.482051  2.955071
H    -1.865509  -2.402255  1.741624
H    -0.931976  -1.828176  -0.529482
H    -0.672974  -3.503116  -0.012799
H    0.663678  -2.373138  -0.022114
H    -0.363257  -4.053891  2.538463
H    -0.257209  -2.731006  3.713155
H    1.040333  -3.013396  2.561009
O    1.004543  0.254237  4.492172
H    0.220777  0.837153  4.562554
Ca    2.654358  -1.775841  1.195115
23
Lattice="100 0 0 0 100 0 0 0 100" Properties=species:S:1:pos:R:3
N    0.834681  -0.418156  0.511301
C    0.259234  0.016199  1.824387
C    1.384303  0.020199  2.850000
O    2.390097  -0.706087  2.697090
H    0.062698  -0.743529  -0.081365
H    1.197798  0.409504  0.023182
H    -0.136425  1.040050  1.739427
C    -0.908559  -0.910159  2.324150
C    -1.079611  -2.326800  1.726594
C    0.156836  -3.259658  1.803181
C    -2.275667  -2.990478  2.431743
H    -1.843288  -0.368409  2.132736
H    -0.838511  -0.998222  3.419348
H    -1.354434  -2.229297  0.663162
H    0.845208  -3.003467  2.632375
H    0.663963  -3.335411  0.814193
H    -0.137369  -4.299507  1.996601
H    -3.171028  -2.359033  2.373990
H    -2.059995  -3.176473  3.493173
H    -2.518618  -3.949769  1.958728
O    1.308521  0.733017  3.938223
H    0.518482  1.309663  3.990110
Ca    2.595685  -2.051178  1.028670
23
Lattice="100 0 0 0 100 0 0 0 100" Properties=species:S:1:pos:R:3
N    0.865169  -0.025099  0.636216
C    0.393574  0.033194  2.056693
C    1.555467  -0.389763  2.948935
O    2.468481  -1.118838  2.505784
H    0.038323  -0.075428  0.030338
H    1.302540  0.873823  0.399680
H    0.121122  1.067514  2.319184
C    -0.855195  -0.870371  2.348558
C    -1.198874  -2.096663  1.455844
C    -1.997440  -1.741408  0.192411
C    -0.053857  -3.074413  1.114829
H    -1.732162  -0.210599  2.331019
H    -0.771685  -1.213565  3.390252
H    -1.884487  -2.673984  2.095458
H    -2.865358  -1.115466  0.432276
H    -2.377873  -2.649897  -0.292672
H    -1.406969  -1.209363  -0.572903
H    -0.434911  -4.094340  0.974255
H    0.713040  -3.156849  1.909066
H    0.366879  -2.834630  0.109337
O    1.606068  -0.048315  4.205601
H    0.887668  0.553237  4.490861
Ca    2.447479  -1.892777  0.495980
23
Lattice="100 0 0 0 100 0 0 0 100" Properties=species:S:1:pos:R:3
N    0.211746  0.087232  0.216473
C    0.033435  -0.098649  1.706071
C    1.416284  -0.073864  2.344376
O    2.427883  0.238706  1.660166
H    0.067436  -0.834237  -0.218030
H    -0.585829  0.636026  -0.124460
H    -0.487179  0.800890  2.080636
C    -0.817308  -1.348776  2.074535
C    -1.810729  -1.184201  3.252486
C    -1.144614  -0.974251  4.619135
C    -2.866845  -0.111094  2.971361
H    -0.154779  -2.212013  2.243477
H    -1.416846  -1.591002  1.183636
H    -2.325085  -2.157125  3.297667
H    -1.882509  -1.050857  5.428355
H    -0.732026  0.046959  4.742290
H    -0.390886  -1.747517  4.853495
H    -2.444586  0.907406  2.948083
H    -3.625887  -0.103533  3.763416
H    -3.390179  -0.290338  2.022628
O    1.592739  -0.347980  3.592290
H    0.748735  -0.572361  4.076938
Ca    2.455842  0.877365  -0.348168
23
Lattice="100 0 0 0 100 0 0 0 100" Properties=species:S:1:pos:R:3
N    0.327693  0.280476  0.169134
C    0.256110  0.031230  1.659585
C    1.688934  -0.059952  2.178704
O    2.657606  0.220335  1.423048
H    0.092484  -0.609209  -0.291256
H    -0.458467  0.890665  -0.081875
H    -0.173250  0.940121  2.116873
C    -0.633855  -1.188005  2.035647
C    -1.526454  -1.037292  3.290374
C    -2.423727  -2.276462  3.406768
C    -0.752969  -0.806880  4.596133
H    -0.011838  -2.095046  2.114721
H    -1.309360  -1.357405  1.183140
H    -2.172738  -0.158074  3.123950
H    -3.126167  -2.163207  4.241273
H    -1.832569  -3.184669  3.592661
H    -3.016102  -2.436985  2.496704
H    -1.436304  -0.797712  5.455311
H    -0.255337  0.179987  4.651083
H    -0.047046  -1.631202  4.813473
O    1.949901  -0.407807  3.392425
H    1.133465  -0.592816  3.937868
Ca    2.563519  0.961130  -0.548681
23
Lattice="100 0 0 0 100 0 0 0 100" Properties=species:S:1:pos:R:3
N    0.753012  0.081822  0.332912
C    -0.191033  0.241102  1.501483
C    0.486196  1.147420  2.521191
O    1.485073  1.840347  2.195210
H    1.217286  -0.830667  0.441736
H    0.184371  -0.040581  -0.512823
H    -1.057599  0.824114  1.140722
C    -0.705101  -1.108489  2.050070
C    -1.905015  -1.072567  3.032209
C    -3.088550  -0.251847  2.508296
C    -2.315073  -2.518333  3.352707
H    0.134561  -1.659440  2.504837
H    -1.029852  -1.692273  1.173894
H    -1.585306  -0.657461  4.018105
H    -2.870765  0.821355  2.389960
H    -3.933808  -0.318824  3.203501
H    -3.435226  -0.639353  1.539507
H    -3.110012  -2.531369  4.107292
H    -1.474699  -3.108746  3.739844
H    -2.701006  -3.016798  2.452367
O    0.029230  1.261495  3.724527
H    -0.717599  0.628997  3.899472
Ca    2.438914  1.856902  0.308059
23
Lattice="100 0 0 0 100 0 0 0 100" Properties=species:S:1:pos:R:3
N    -0.023385  -0.409755  -0.337859
C    -0.183586  -0.200720  1.148627
C    1.191264  -0.286587  1.787603
O    2.154249  -0.805751  1.166877
H    -0.852756  -0.920554  -0.664642
H    -0.101390  0.503772  -0.802030
H    -0.593850  0.803453  1.335301
C    -1.156288  -1.254342  1.744096
C    -1.425324  -1.195514  3.264170
C    -1.848527  0.199038  3.749424
C    -2.502078  -2.235081  3.610911
H    -0.789597  -2.261802  1.483274
H    -2.112310  -1.108647  1.213512
H    -0.506450  -1.502325  3.793467
H    -2.753656  0.548525  3.231934
H    -1.097028  1.003677  3.611592
H    -2.068881  0.179725  4.823123
H    -2.215490  -3.243140  3.283564
H    -3.464445  -1.983041  3.143816
H    -2.658639  -2.273105  4.695357
O    1.404562  0.142600  2.991333
H    0.589218  0.500766  3.418536
Ca    2.135730  -1.442840  -0.851376
23
Lattice="100 0 0 0 100 0 0 0 100" Properties=species:S:1:pos:R:3
N    0.012258  0.661089  0.614715
C    0.207264  -0.059981  1.921105
C    1.606621  -0.639051  1.939490
O    2.236589  -0.810585  0.865551
H    -0.989668  0.583271  0.389139
H    0.148919  1.666872  0.774456
H    0.082573  0.642326  2.760544
C    -0.819161  -1.212471  2.075612
C    -2.294821  -0.753951  2.120818
C    -3.187141  -1.999234  2.233603
C    -2.565979  0.243492  3.250380
H    -0.590335  -1.754418  3.006606
H    -0.669804  -1.939633  1.258161
H    -2.550893  -0.268564  1.156359
H    -4.244557  -1.711528  2.196183
H    -3.018038  -2.518760  3.187038
H    -3.007009  -2.713950  1.419476
H    -3.631222  0.502452  3.279741
H    -2.021417  1.193992  3.140287
H    -2.310619  -0.186234  4.229898
O    2.180400  -1.028232  3.039555
H    1.656462  -0.857580  3.849647
Ca    1.596580  -0.160816  -1.050834
23
Lattice="100 0 0 0 100 0 0 0 100" Properties=species:S:1:pos:R:3
N    0.940846  -0.653906  0.484299
C    0.359062  -0.225398  1.807055
C    1.427737  -0.421848  2.877923
O    2.625091  -0.625716  2.556346
H    0.527210  -1.575940  0.276863
H    0.545649  -0.045932  -0.242163
H    0.234166  0.872015  1.768706
C    -1.027512  -0.842964  2.097647
C    -1.149537  -2.373851  1.963603
C    -0.161161  -3.146951  2.843369
C    -2.599998  -2.786488  2.257139
H    -1.745928  -0.352792  1.424086
H    -1.352861  -0.533024  3.107429
H    -0.962865  -2.647577  0.904829
H    -0.312014  -2.930394  3.910858
H    0.898677  -2.943153  2.608337
H    -0.296177  -4.227891  2.715013
H    -2.735406  -3.861492  2.090088
H    -3.313339  -2.256143  1.613431
H    -2.864436  -2.576224  3.303139
O    1.159012  -0.292923  4.140782
H    0.203720  -0.165170  4.321648
Ca    3.371064  -0.829237  0.584571
23
Lattice="100 0 0 0 100 0 0 0 100" Properties=species:S:1:pos:R:3
N    0.046647  0.391151  0.262493
C    0.355009  -0.052487  1.670966
C    1.828767  -0.427872  1.731446
O    2.601215  -0.145839  0.781391
H    -0.463404  -0.380395  -0.189925
H    -0.661567  1.132223  0.323143
H    0.252977  0.836256  2.319943
C    -0.594360  -1.148616  2.195542
C    -2.089667  -0.756599  2.212618
C    -2.902163  -1.931415  2.774694
C    -2.346627  0.533183  2.998406
H    -0.308561  -1.391332  3.235117
H    -0.445683  -2.071655  1.610467
H    -2.420340  -0.605545  1.167992
H    -3.975009  -1.711174  2.724953
H    -2.651366  -2.118061  3.828571
H    -2.727159  -2.858715  2.213227
H    -2.009010  0.442638  4.041258
H    -3.420307  0.755012  3.024938
H    -1.863039  1.424728  2.564478
O    2.344612  -1.014954  2.767641
H    1.683649  -1.240570  3.456543
Ca    2.081228  0.881842  -0.997154
23
Lattice="100 0 0 0 100 0 0 0 100" Properties=species:S:1:pos:R:3
N    -0.257905  -0.879537  -0.220716
C    -0.098397  -0.198300  1.112754
C    1.382466  -0.003591  1.362252
O    2.223926  -0.725067  0.770331
H    -1.150776  -1.390789  -0.184822
H    -0.421362  -0.158356  -0.935419
H    -0.604917  0.780917  1.104312
C    -0.692167  -1.062528  2.260755
C    -2.220880  -0.926515  2.465761
C    -2.607636  0.468874  2.965378
C    -3.056582  -1.346906  1.249590
H    -0.194231  -0.789940  3.203286
H    -0.415340  -2.115696  2.071566
H    -2.435741  -1.642115  3.276228
H    -3.674879  0.501075  3.216972
H    -2.451655  1.250114  2.203685
H    -2.053988  0.749346  3.871846
H    -4.116153  -1.420226  1.524467
H    -2.775435  -2.341643  0.864636
H    -3.018590  -0.606773  0.432711
O    1.831199  0.859591  2.225557
H    1.134451  1.407086  2.644049
Ca    1.762857  -2.135116  -0.751673
23
Lattice="100 0 0 0 100 0 0 0 100" Properties=species:S:1:pos:R:3
N    -0.301112  -0.482239  -0.055617
C    -0.178228  0.074129  1.337451
C    1.286118  0.388934  1.578410
O    2.173349  -0.217870  0.928425
H    -1.161493  -1.048190  -0.069568
H    -0.509246  0.292737  -0.699056
H    -0.783857  0.989379  1.440193
C    -0.634822  -0.964451  2.400021
C    -2.158445  -1.045231  2.650781
C    -2.989065  -1.338996  1.394697
C    -2.413602  -2.093788  3.741493
H    -0.142215  -0.732393  3.356202
H    -0.242810  -1.956025  2.101134
H    -2.469995  -0.061754  3.042598
H    -4.041901  -1.488454  1.664921
H    -2.670711  -2.273082  0.899391
H    -2.993669  -0.512218  0.666146
H    -3.477129  -2.109379  4.009227
H    -1.846417  -1.881237  4.657056
H    -2.145737  -3.104254  3.399745
O    1.676753  1.228474  2.491488
H    0.946544  1.689190  2.954611
Ca    1.792315  -1.555240  -0.682367
23
Lattice="100 0 0 0 100 0 0 0 100" Properties=species:S:1:pos:R:3
N    1.114877  -0.053947  0.503057
C    0.258790  0.228727  1.713924
C    1.140509  0.845191  2.793181
O    2.335730  1.147001  2.551972
H    1.218102  -1.078400  0.449366
H    0.563739  0.182598  -0.329358
H    -0.423875  1.052444  1.437610
C    -0.635047  -0.957252  2.154479
C    0.021613  -2.273121  2.633081
C    0.814223  -3.022203  1.547763
C    0.846358  -2.125371  3.914970
H    -1.306029  -1.163282  1.306241
H    -1.311603  -0.587809  2.944866
H    -0.844444  -2.910259  2.874545
H    0.991499  -4.060736  1.854320
H    1.827108  -2.602477  1.395704
H    0.284301  -3.069308  0.584359
H    1.176996  -3.108807  4.271648
H    0.273922  -1.667382  4.733082
H    1.765466  -1.533713  3.764599
O    0.666421  1.163905  3.959715
H    -0.258863  0.872902  4.099376
Ca    3.321151  0.954715  0.685641
23
Lattice="100 0 0 0 100 0 0 0 100" Properties=species:S:1:pos:R:3
N    -0.286691  0.123093  -0.152235
C    0.033906  -0.176170  1.292606
C    1.511565  0.119498  1.488866
O    2.300465  0.060753  0.511674
H    -1.102186  -0.447664  -0.407123
H    -0.631961  1.089573  -0.215986
H    -0.555076  0.482415  1.948861
C    -0.338493  -1.652168  1.599758
C    -0.158702  -2.193707  3.042129
C    1.243223  -2.750779  3.325064
C    -0.656576  -1.224243  4.121962
H    0.206759  -2.307692  0.898138
H    -1.407599  -1.720614  1.339537
H    -0.843402  -3.056214  3.072952
H    1.259284  -3.239926  4.306860
H    2.033890  -1.988685  3.345678
H    1.526881  -3.511770  2.585445
H    -0.698950  -1.729867  5.094064
H    -1.661945  -0.834043  3.911854
H    0.005132  -0.351029  4.290192
O    2.001056  0.433999  2.646437
H    1.328267  0.405089  3.366868
Ca    1.720859  -0.149471  -1.517988
23
Lattice="100 0 0 0 100 0 0 0 100" Properties=species:S:1:pos:R:3
N    0.852859  -0.180635  0.221535
C    0.109343  -0.055905  1.527806
C    0.996994  0.743437  2.468141
O    2.245002  0.707204  2.330062
H    0.467494  -0.996378  -0.270412
H    0.600469  0.614521  -0.380084
H    -0.840970  0.478799  1.373614
C    -0.202584  -1.470225  2.080208
C    -0.888441  -1.548031  3.466793
C    -1.859336  -2.737057  3.495324
C    0.128936  -1.647021  4.612608
H    0.732257  -2.060459  2.104164
H    -0.853783  -1.934216  1.322326
H    -1.501055  -0.634347  3.600459
H    -2.345739  -2.810721  4.475268
H    -1.327743  -3.683353  3.320426
H    -2.648019  -2.639958  2.737781
H    -0.379382  -1.607570  5.583533
H    0.882237  -0.846217  4.619120
H    0.661873  -2.607621  4.566170
O    0.515134  1.464579  3.433783
H    -0.462099  1.428483  3.504269
Ca    3.251453  -0.186075  0.682741
23
Lattice="100 0 0 0 100 0 0 0 100" Properties=species:S:1:pos:R:3
N    0.542371  0.399005  0.231757
C    0.246810  -0.110212  1.571401
C    1.691017  -0.363774  1.971436
O    2.463981  0.556574  2.416117
H    0.317497  -0.258680  -0.512202
H    0.153212  1.315464  0.029031
H    -0.146898  0.693446  2.209709
C    -0.638703  -1.356986  1.671202
C    -2.164281  -1.105299  1.594641
C    -2.616660  -0.440660  0.288933
C    -2.897970  -2.432802  1.821010
H    -0.435745  -1.854204  2.635329
H    -0.363314  -2.072924  0.869464
H    -2.414905  -0.431045  2.432353
H    -2.320563  -1.032792  -0.590309
H    -2.230650  0.580590  0.166923
H    -3.710797  -0.364988  0.268767
H    -2.610382  -2.906929  2.769128
H    -2.695622  -3.144875  1.007631
H    -3.981974  -2.269222  1.849614
O    2.255846  -1.525620  1.799506
H    1.591062  -2.201468  1.532190
Ca    4.083055  1.653409  2.912865
