# Supplementary material for: Mapping and classifying molecules from a high-throughput structural database
Source: J Cheminform. 2017 Feb 2;9:6. doi: 10.1186/s13321-017-0192-4 (PMC5289135; doi:10.1186/s13321-017-0192-4)
Supplement: Supplementary file 1 — Additional file 1. Supplementary file contains dissimilarity matrix data for all the oligopeptides available in the database including the one discussed in this paper. [file 13321_2017_192_MOESM1_ESM.tar › SI/leu.uncapped/COLVAR-OOS-Ca-0.20-1-4]

#! FIELDS CV1 CV2 Energy
-3.300000000000e-01 9.800000000000e-02	-30563.9403901
0.000000000000e+00 3.220000000000e-01	-30563.9394655
-3.300000000000e-01 9.400000000000e-02	-30563.9351525
-3.360000000000e-01 7.800000000000e-02	-30563.9187432
6.000000000000e-03 3.180000000000e-01	-30563.9002456
-3.400000000000e-01 8.000000000000e-02	-30563.8982949
-3.360000000000e-01 9.600000000000e-02	-30563.8823973
-4.600000000000e-02 -3.200000000000e-01	-30563.8621729
-3.260000000000e-01 8.800000000000e-02	-30563.8282068
-3.340000000000e-01 7.400000000000e-02	-30563.8183615
-4.600000000000e-02 -3.160000000000e-01	-30563.8183105
2.400000000000e-02 3.180000000000e-01	-30563.8050004
1.800000000000e-02 3.180000000000e-01	-30563.8014146
-3.200000000000e-02 -6.400000000000e-02	-30563.5711181
9.200000000000e-02 1.540000000000e-01	-30563.4664694
-1.120000000000e-01 2.000000000000e-03	-30563.4315678
-1.280000000000e-01 -2.000000000000e-03	-30563.3893279
-4.400000000000e-02 -3.180000000000e-01	-30563.3855435
-1.120000000000e-01 4.000000000000e-03	-30563.3820738
-3.280000000000e-01 7.200000000000e-02	-30563.3756473
-5.800000000000e-02 -3.060000000000e-01	-30563.3703296
8.000000000000e-03 2.200000000000e-01	-30563.3652838
-2.540000000000e-01 5.800000000000e-02	-30563.3133708
-2.000000000000e-03 2.220000000000e-01	-30563.2949575
-2.000000000000e-03 2.340000000000e-01	-30563.2666355
-2.720000000000e-01 1.400000000000e-01	-30563.2467445
-2.680000000000e-01 1.460000000000e-01	-30563.2354017
-2.740000000000e-01 1.060000000000e-01	-30563.2311718
-2.740000000000e-01 1.320000000000e-01	-30563.2266484
-2.600000000000e-02 2.400000000000e-01	-30563.2262457
-2.000000000000e-01 1.580000000000e-01	-30563.2067552
-2.600000000000e-01 7.200000000000e-02	-30563.2055585
-2.560000000000e-01 6.400000000000e-02	-30563.2022925
-4.000000000000e-03 2.460000000000e-01	-30563.1921423
-2.680000000000e-01 8.400000000000e-02	-30563.1527101
-2.780000000000e-01 1.220000000000e-01	-30563.1190818
-2.480000000000e-01 7.600000000000e-02	-30563.1134957
-2.240000000000e-01 5.600000000000e-02	-30562.1340226
