# Supplementary material for: Mapping and classifying molecules from a high-throughput structural database
Source: J Cheminform. 2017 Feb 2;9:6. doi: 10.1186/s13321-017-0192-4 (PMC5289135; doi:10.1186/s13321-017-0192-4)
Supplement: Supplementary file 1 — Additional file 1. Supplementary file contains dissimilarity matrix data for all the oligopeptides available in the database including the one discussed in this paper. [file 13321_2017_192_MOESM1_ESM.tar › SI/leu.uncapped/traj.leu.uncapped.Sr.xyz]

23
Lattice="100 0 0 0 100 0 0 0 100" Properties=species:S:1:pos:R:3
N    -0.122036  0.877053  1.464533
C    0.910736  -0.064585  2.062374
C    2.082322  -0.159148  1.093211
O    3.158142  -0.709504  1.484990
H    0.000999  1.850905  1.769537
H    -0.030528  0.853757  0.433607
H    1.253554  0.374698  3.007870
C    0.277407  -1.446640  2.314779
C    -0.976944  -1.427388  3.216309
C    -1.489084  -2.865617  3.380864
C    -0.727308  -0.756332  4.571011
H    1.057896  -2.061271  2.786468
H    0.038716  -1.920455  1.348406
H    -1.789476  -0.875452  2.694118
H    -2.425704  -2.874751  3.950623
H    -0.759484  -3.477812  3.929014
H    -1.681974  -3.347044  2.413112
H    0.085500  -1.257190  5.115933
H    -1.625838  -0.815882  5.196700
H    -0.472993  0.312931  4.497017
O    1.942036  0.280203  -0.105390
H    -1.068448  0.568062  1.743393
Sr    4.179511  -0.452537  -0.614480
23
Lattice="100 0 0 0 100 0 0 0 100" Properties=species:S:1:pos:R:3
N    -0.106047  -0.955192  0.879540
C    0.475044  -0.418045  2.178645
C    1.912895  0.013347  1.910392
O    2.517029  0.708064  2.786872
H    0.637765  -1.443859  0.354927
H    -0.882568  -1.607672  1.093983
H    -0.115425  0.462504  2.467496
C    0.407257  -1.491094  3.282439
C    -1.002069  -1.802471  3.844922
C    -1.633673  -0.593223  4.541322
C    -1.966739  -2.435030  2.827376
H    1.035693  -1.121056  4.104600
H    0.886634  -2.412652  2.910423
H    -0.807024  -2.567367  4.613370
H    -1.904808  0.207299  3.834469
H    -0.968978  -0.165580  5.303219
H    -2.563730  -0.885400  5.044228
H    -1.508758  -3.256286  2.251315
H    -2.416955  -1.691647  2.142545
H    -2.829528  -2.876475  3.341896
O    2.491334  -0.365170  0.828895
H    -0.471201  -0.210320  0.271801
Sr    4.508853  0.733324  1.544327
23
Lattice="100 0 0 0 100 0 0 0 100" Properties=species:S:1:pos:R:3
N    -0.258343  0.591937  1.487446
C    0.645538  0.064132  2.590339
C    2.093629  0.260716  2.148408
O    3.018452  0.125140  3.009682
H    0.152310  0.356162  0.569893
H    -1.197194  0.163014  1.582616
H    0.459853  0.669941  3.488489
C    0.340592  -1.420078  2.872485
C    -0.952106  -1.710922  3.668806
C    -2.234528  -1.167980  3.017432
C    -1.055793  -3.225574  3.888944
H    1.193937  -1.807836  3.445946
H    0.334798  -1.971192  1.914847
H    -0.841949  -1.227789  4.654240
H    -2.347260  -1.505738  1.971568
H    -2.332338  -0.069456  3.078950
H    -3.119870  -1.546131  3.544069
H    -0.158162  -3.627965  4.376194
H    -1.197979  -3.760945  2.938987
H    -1.912985  -3.460461  4.531563
O    2.345885  0.517624  0.916962
H    -0.368171  1.614031  1.520152
Sr    4.700686  0.495369  1.412983
23
Lattice="100 0 0 0 100 0 0 0 100" Properties=species:S:1:pos:R:3
N    1.116770  0.093634  -0.010189
C    0.491753  -0.089349  1.363920
C    1.446848  -0.955315  2.191294
O    1.083957  -1.338049  3.344693
H    1.024051  1.054860  -0.361437
H    2.119110  -0.165547  0.048394
H    0.505418  0.898148  1.850824
C    -0.963251  -0.574571  1.261343
C    -1.236805  -1.777729  0.336236
C    -0.442766  -3.036232  0.710724
C    -2.746910  -2.057794  0.321237
H    -1.578818  0.279411  0.942618
H    -1.282634  -0.808022  2.287491
H    -0.973589  -1.502094  -0.707989
H    -0.718992  -3.871376  0.055597
H    -0.662189  -3.341068  1.744149
H    0.648085  -2.912184  0.605339
H    -2.984068  -2.862219  -0.384950
H    -3.322060  -1.171779  0.023677
H    -3.095735  -2.369261  1.315751
O    2.615903  -1.216012  1.725646
H    0.652439  -0.537669  -0.683899
Sr    3.148484  -2.377780  3.762533
23
Lattice="100 0 0 0 100 0 0 0 100" Properties=species:S:1:pos:R:3
N    0.983857  -0.288883  -0.172887
C    0.535485  -0.104615  1.271144
C    1.423095  -0.979982  2.158768
O    1.175199  -1.032586  3.403133
H    1.972730  -0.589396  -0.193366
H    0.419953  -1.036485  -0.615250
H    0.779863  0.936009  1.535861
C    -0.976659  -0.319410  1.434047
C    -1.525301  -1.756741  1.316765
C    -3.042354  -1.718582  1.545010
C    -1.198654  -2.454713  -0.015356
H    -1.485197  0.339638  0.709986
H    -1.234161  0.083990  2.423047
H    -1.080010  -2.354029  2.131854
H    -3.550403  -1.159864  0.745978
H    -3.297036  -1.244252  2.501441
H    -3.458666  -2.733256  1.554198
H    -1.752518  -3.398149  -0.102473
H    -0.137386  -2.747180  -0.116037
H    -1.506560  -1.849511  -0.885359
O    2.420590  -1.597909  1.639510
H    0.868874  0.572634  -0.721230
Sr    3.054260  -2.377727  3.827218
23
Lattice="100 0 0 0 100 0 0 0 100" Properties=species:S:1:pos:R:3
N    1.230945  -1.638369  -0.521402
C    0.291977  -0.747934  0.281260
C    1.142670  0.063220  1.261851
O    0.560273  0.858739  2.060858
H    2.199355  -1.291438  -0.397834
H    1.184951  -2.609371  -0.160753
H    -0.113605  -0.006296  -0.424503
C    -0.886768  -1.531398  0.882090
C    -0.603981  -2.719984  1.832210
C    0.034875  -3.946831  1.153731
C    0.158472  -2.333657  3.105306
H    -1.507716  -1.878447  0.041928
H    -1.496130  -0.781819  1.406908
H    -1.612391  -3.034704  2.143356
H    -0.415827  -4.178419  0.177298
H    -0.100329  -4.841443  1.774842
H    1.135309  -3.867721  1.048891
H    -0.315698  -1.489149  3.622568
H    1.211692  -2.080845  2.892440
H    0.184739  -3.178104  3.805238
O    2.422663  -0.033339  1.212256
H    0.992390  -1.656466  -1.520408
Sr    2.592136  1.593776  2.973866
23
Lattice="100 0 0 0 100 0 0 0 100" Properties=species:S:1:pos:R:3
N    -0.365407  -0.185279  -0.089012
C    -0.461120  -0.032317  1.425665
C    0.873538  0.538536  1.899735
O    1.898353  0.436952  1.130544
H    -0.928144  -0.984138  -0.414032
H    -0.682171  0.652869  -0.594985
H    -1.263195  0.684906  1.640721
C    -0.785920  -1.406521  2.050232
C    -1.096723  -1.410816  3.562284
C    -2.242361  -0.459424  3.925189
C    -1.407336  -2.852869  3.987559
H    0.038963  -2.104499  1.831374
H    -1.679284  -1.785749  1.522575
H    -0.190909  -1.087244  4.101420
H    -2.489598  -0.554972  4.989363
H    -3.156073  -0.698110  3.360825
H    -1.994875  0.598498  3.756318
H    -1.568975  -2.902871  5.070889
H    -0.588828  -3.542744  3.740750
H    -2.321235  -3.223523  3.501938
O    0.951513  1.065701  3.051399
H    0.630223  -0.343459  -0.331641
Sr    3.261218  1.456285  2.835105
23
Lattice="100 0 0 0 100 0 0 0 100" Properties=species:S:1:pos:R:3
N    -0.905517  0.357598  0.313934
C    -0.738276  0.033136  1.793525
C    0.554194  0.699243  2.262588
O    1.584633  0.586464  1.510252
H    -1.585238  -0.276227  -0.131905
H    -1.225452  1.323959  0.154765
H    -1.599251  0.454437  2.324542
C    -0.654953  -1.502835  1.931983
C    -0.378908  -2.102375  3.333902
C    1.075917  -1.957134  3.834735
C    -1.390320  -1.654526  4.395215
H    0.111263  -1.868761  1.228710
H    -1.623969  -1.903049  1.592370
H    -0.523466  -3.182009  3.171638
H    1.304540  -2.739369  4.568724
H    1.198125  -1.001944  4.381352
H    1.811324  -2.060046  3.018425
H    -1.287295  -0.589257  4.647439
H    -1.249783  -2.223181  5.322773
H    -2.422407  -1.831040  4.064899
O    0.600123  1.222617  3.414485
H    0.008990  0.242346  -0.156163
Sr    2.941729  0.895955  3.460811
23
Lattice="100 0 0 0 100 0 0 0 100" Properties=species:S:1:pos:R:3
N    0.742679  0.325172  0.617412
C    -0.218310  0.473320  1.790310
C    0.618997  0.792975  3.026211
O    0.101664  1.487842  3.951681
H    1.588914  -0.168624  0.952778
H    0.318035  -0.219185  -0.147438
H    -0.886773  1.314559  1.571048
C    -1.014960  -0.841549  1.946618
C    -1.887513  -0.948197  3.223964
C    -3.147953  -1.773605  2.926492
C    -1.128428  -1.582014  4.401751
H    -0.315228  -1.693250  1.906919
H    -1.666491  -0.916699  1.062331
H    -2.207214  0.065818  3.512401
H    -3.765342  -1.880456  3.826819
H    -2.892342  -2.783583  2.576167
H    -3.766172  -1.291143  2.158541
H    -0.918235  -2.644686  4.216650
H    -1.712262  -1.511920  5.327642
H    -0.139979  -1.111442  4.585645
O    1.781409  0.263264  3.126213
H    1.039745  1.232685  0.231361
Sr    1.716755  0.736718  5.487481
23
Lattice="100 0 0 0 100 0 0 0 100" Properties=species:S:1:pos:R:3
N    0.620652  0.093983  0.408505
C    -0.000824  0.116922  1.768509
C    1.125387  0.283738  2.778049
O    2.287730  -0.106529  2.545295
H    -0.113300  -0.126151  -0.273534
H    0.917435  1.045483  0.162395
H    -0.679122  0.974275  1.891217
C    -0.843751  -1.169539  2.011881
C    -0.250171  -2.540703  1.606192
C    0.804990  -3.113751  2.577248
C    -1.385496  -3.564915  1.435467
H    -1.774490  -1.023381  1.444592
H    -1.147807  -1.192991  3.068505
H    0.179701  -2.439578  0.576079
H    1.276502  -4.026111  2.176982
H    0.318783  -3.426316  3.512371
H    1.586181  -2.413330  2.930848
H    -0.995203  -4.551965  1.157930
H    -2.096408  -3.251150  0.661631
H    -1.937401  -3.677221  2.378737
O    0.757179  0.844091  3.897905
H    1.502883  0.914392  4.534933
Sr    2.593551  -1.578251  0.705261
23
Lattice="100 0 0 0 100 0 0 0 100" Properties=species:S:1:pos:R:3
N    0.596476  -0.521836  0.181641
C    0.126373  0.053835  1.478422
C    1.370875  0.404004  2.294348
O    2.415987  -0.255712  2.153878
H    -0.223021  -0.868147  -0.328008
H    0.957022  0.239076  -0.406096
H    -0.473718  0.962956  1.310369
C    -0.750687  -0.951157  2.276504
C    -0.134999  -2.315295  2.677288
C    -0.835306  -2.863465  3.933520
C    -0.196499  -3.388803  1.566122
H    -1.672177  -1.117772  1.696434
H    -1.076981  -0.433113  3.189710
H    0.919391  -2.143523  2.999742
H    -0.701306  -2.190481  4.788874
H    -0.440116  -3.847748  4.213899
H    -1.912827  -2.976065  3.750708
H    0.369619  -4.295661  1.836606
H    0.089974  -3.056648  0.546832
H    -1.232663  -3.727640  1.424343
O    1.344911  1.348717  3.197537
H    0.508269  1.856063  3.220496
Sr    2.475406  -2.221588  0.874829
23
Lattice="100 0 0 0 100 0 0 0 100" Properties=species:S:1:pos:R:3
N    -0.041810  0.509015  0.250164
C    -0.235935  0.318402  1.744052
C    1.040167  0.968895  2.349036
O    0.991538  1.216146  3.625774
H    -0.252769  -0.329433  -0.304740
H    -0.587393  1.292443  -0.129385
H    -1.123284  0.888434  2.044907
C    -0.420682  -1.191061  2.033080
C    -0.513523  -1.677982  3.504665
C    0.865390  -1.951930  4.140712
C    -1.456330  -0.844560  4.388569
H    0.397527  -1.742460  1.542400
H    -1.350443  -1.492504  1.526609
H    -0.988967  -2.668175  3.432288
H    1.353428  -2.823775  3.684995
H    0.770081  -2.214244  5.210615
H    1.598818  -1.137945  3.985467
H    -2.482184  -0.833880  3.995986
H    -1.178193  0.226130  4.445005
H    -1.530571  -1.273424  5.400037
O    1.986042  1.184972  1.602871
H    0.989936  0.753731  0.188432
Sr    1.105266  0.713606  5.729991
23
Lattice="100 0 0 0 100 0 0 0 100" Properties=species:S:1:pos:R:3
N    -0.515180  0.395639  0.069392
C    0.123183  -0.096170  1.357118
C    1.592648  0.397251  1.223472
O    2.377928  0.097473  2.217569
H    -0.826350  -0.371592  -0.538515
H    -1.307388  1.030638  0.218381
H    -0.359990  0.447756  2.180915
C    -0.035661  -1.622566  1.545371
C    -0.337373  -2.134216  2.972993
C    -0.739337  -3.614596  2.904448
C    0.801541  -1.954573  3.995339
H    0.843389  -2.142310  1.132380
H    -0.887127  -1.950094  0.929497
H    -1.199210  -1.563291  3.358593
H    -1.008634  -3.995895  3.896912
H    0.078273  -4.238260  2.514237
H    -1.609335  -3.759597  2.251804
H    0.531024  -2.409028  4.956435
H    1.000437  -0.882608  4.181917
H    1.706210  -2.490385  3.632396
O    1.914830  1.012618  0.216507
H    0.290220  0.911399  -0.399201
Sr    3.659710  -0.580462  3.801346
23
Lattice="100 0 0 0 100 0 0 0 100" Properties=species:S:1:pos:R:3
N    0.633224  -0.498760  0.146122
C    0.047372  -0.082241  1.455094
C    1.211075  0.259181  2.384608
O    2.327181  -0.264275  2.219252
H    -0.126493  -0.841268  -0.452040
H    0.987144  0.332855  -0.340665
H    -0.582091  0.815301  1.338251
C    -0.861496  -1.208939  2.033068
C    -0.353905  -2.671734  1.990888
C    0.688597  -3.037975  3.069349
C    -1.550167  -3.633266  2.096893
H    -1.797648  -1.159065  1.457999
H    -1.140609  -0.949329  3.065422
H    0.058948  -2.860634  0.967555
H    1.514330  -2.318048  3.225254
H    1.098443  -4.048707  2.910783
H    0.207813  -3.074332  4.057343
H    -2.085045  -3.469704  3.042529
H    -1.222623  -4.680096  2.077402
H    -2.260394  -3.485041  1.274394
O    1.045560  1.068594  3.397963
H    0.160526  1.484943  3.436706
Sr    2.551259  -2.152462  0.845829
23
Lattice="100 0 0 0 100 0 0 0 100" Properties=species:S:1:pos:R:3
N    0.546259  -0.596432  0.259960
C    0.081934  -0.055691  1.580827
C    1.306840  0.194164  2.453637
O    2.392511  -0.363479  2.209612
H    -0.250122  -1.080441  -0.167972
H    0.716083  0.199379  -0.366729
H    -0.432794  0.905090  1.418492
C    -0.930903  -1.002828  2.286115
C    -0.446880  -2.233777  3.082304
C    -1.684940  -2.985429  3.597597
C    0.477248  -3.211778  2.324013
H    -1.651814  -1.316399  1.511811
H    -1.522468  -0.382504  2.974899
H    0.113844  -1.877063  3.962392
H    -2.261255  -3.423397  2.770106
H    -2.353183  -2.317127  4.155309
H    -1.393750  -3.798031  4.274023
H    0.205676  -3.324293  1.258667
H    0.423739  -4.218817  2.757030
H    1.541561  -2.927622  2.465808
O    1.232101  0.967302  3.505449
H    0.363007  1.402084  3.620605
Sr    2.750306  -1.954912  0.551044
23
Lattice="100 0 0 0 100 0 0 0 100" Properties=species:S:1:pos:R:3
N    1.086038  0.180559  0.877562
C    0.264249  0.056798  2.128365
C    1.132873  -0.599091  3.196534
O    2.123847  -1.284563  2.882942
H    0.435671  0.318698  0.096823
H    1.605180  1.065589  0.925111
H    -0.008740  1.064436  2.482038
C    -1.073805  -0.696811  1.875097
C    -1.145774  -2.237089  1.728659
C    -0.156326  -2.885777  0.741068
C    -1.126158  -2.987751  3.067631
H    -1.503002  -0.220022  0.978714
H    -1.759612  -0.416265  2.687757
H    -2.143330  -2.397607  1.290001
H    -0.536535  -3.851565  0.384438
H    0.778608  -3.160029  1.278703
H    0.031752  -2.278568  -0.162898
H    -1.345086  -4.052327  2.914791
H    -1.890523  -2.599408  3.752235
H    -0.153792  -2.933811  3.578699
O    0.847557  -0.468842  4.465516
H    0.073507  0.102690  4.643312
Sr    2.767401  -1.803246  0.708901
23
Lattice="100 0 0 0 100 0 0 0 100" Properties=species:S:1:pos:R:3
N    0.547504  0.479364  0.640279
C    0.332482  0.104478  2.072651
C    1.596212  -0.601325  2.563653
O    2.397395  -1.113859  1.762239
H    -0.361287  0.730302  0.238216
H    1.087119  1.352531  0.611209
H    0.201728  1.012922  2.685123
C    -0.952317  -0.744546  2.282678
C    -1.210736  -2.063651  1.508114
C    -1.537795  -1.904939  0.016224
C    -0.209541  -3.199072  1.756730
H    -1.796142  -0.063126  2.093230
H    -1.011940  -0.968817  3.358647
H    -2.155284  -2.413696  1.956992
H    -2.269676  -1.109423  -0.177593
H    -1.947254  -2.836415  -0.394088
H    -0.662402  -1.661144  -0.628828
H    -0.623674  -4.159012  1.424987
H    0.065782  -3.304945  2.814108
H    0.754244  -3.092989  1.214091
O    1.849212  -0.704327  3.842701
H    1.210080  -0.234288  4.415786
Sr    1.883288  -1.468021  -0.480149
23
Lattice="100 0 0 0 100 0 0 0 100" Properties=species:S:1:pos:R:3
N    0.812836  -0.376248  0.465545
C    0.274082  -0.000018  1.810413
C    1.405170  -0.059469  2.830832
O    2.454659  -0.693376  2.610708
H    0.037187  -0.759472  -0.085066
H    1.073816  0.482796  -0.030842
H    -0.078492  1.043935  1.786761
C    -0.941043  -0.879141  2.259841
C    -1.082468  -2.330981  1.745034
C    0.154040  -3.239029  1.914665
C    -2.294075  -2.960583  2.454763
H    -1.848475  -0.339363  1.959101
H    -0.960711  -0.897179  3.360637
H    -1.329338  -2.298626  0.670124
H    0.757226  -3.001100  2.804934
H    0.775489  -3.235955  0.990130
H    -0.138763  -4.292436  2.008469
H    -3.187571  -2.331679  2.353263
H    -2.097899  -3.099028  3.527316
H    -2.529823  -3.940591  2.022723
O    1.286645  0.538757  3.987468
H    0.458263  1.049842  4.091642
Sr    2.893248  -1.978059  0.752538
23
Lattice="100 0 0 0 100 0 0 0 100" Properties=species:S:1:pos:R:3
N    0.180120  0.106452  0.234964
C    0.039575  -0.105268  1.720320
C    1.433673  -0.102892  2.338119
O    2.441169  0.199048  1.654494
H    0.049439  -0.811744  -0.208705
H    -0.640953  0.636280  -0.076662
H    -0.465482  0.791078  2.122211
C    -0.811824  -1.356322  2.090502
C    -1.817067  -1.185585  3.256614
C    -1.161594  -0.958409  4.625432
C    -2.873881  -0.118450  2.955542
H    -0.149022  -2.215957  2.275616
H    -1.399621  -1.611402  1.195615
H    -2.329660  -2.159059  3.308182
H    -1.906665  -1.017101  5.429401
H    -0.737419  0.059033  4.733521
H    -0.414850  -1.733201  4.875895
H    -2.453145  0.900341  2.922764
H    -3.639132  -0.103201  3.741441
H    -3.388892  -0.310176  2.004608
O    1.609691  -0.390409  3.588866
H    0.764768  -0.603617  4.070336
Sr    2.549586  0.987349  -0.472220
23
Lattice="100 0 0 0 100 0 0 0 100" Properties=species:S:1:pos:R:3
N    0.014411  0.667271  0.616089
C    0.203715  -0.051195  1.919181
C    1.603715  -0.634107  1.957743
O    2.239700  -0.846175  0.901759
H    -0.993027  0.632837  0.411514
H    0.199337  1.665928  0.766232
H    0.072930  0.648382  2.760321
C    -0.821918  -1.204110  2.066676
C    -2.298286  -0.751200  2.127239
C    -3.188937  -1.998961  2.219632
C    -2.566628  0.222056  3.278760
H    -0.587279  -1.760940  2.987311
H    -0.677204  -1.919550  1.237678
H    -2.559362  -0.245273  1.175221
H    -4.247235  -1.713204  2.194628
H    -3.013341  -2.538434  3.160789
H    -3.012409  -2.696808  1.390021
H    -3.632237  0.478012  3.318885
H    -2.023594  1.174869  3.185283
H    -2.305266  -0.227614  4.247740
O    2.162523  -0.984152  3.084076
H    1.625861  -0.775823  3.875994
Sr    1.631533  -0.263302  -1.225243
23
Lattice="100 0 0 0 100 0 0 0 100" Properties=species:S:1:pos:R:3
N    -0.041040  -0.372944  -0.326344
C    -0.186433  -0.179215  1.158091
C    1.190036  -0.287490  1.795246
O    2.128333  -0.868964  1.205166
H    -0.921620  -0.776697  -0.665915
H    -0.010136  0.552932  -0.769740
H    -0.594093  0.822128  1.364559
C    -1.154277  -1.240602  1.744635
C    -1.425756  -1.193135  3.263972
C    -1.883916  0.190125  3.748519
C    -2.475465  -2.259688  3.609564
H    -0.781384  -2.244704  1.477538
H    -2.111295  -1.100287  1.214100
H    -0.498913  -1.473538  3.793824
H    -2.798724  0.515099  3.232113
H    -1.149937  1.008338  3.607384
H    -2.102096  0.166339  4.822595
H    -2.161417  -3.260871  3.285787
H    -3.442520  -2.034776  3.138102
H    -2.636134  -2.299688  4.693358
O    1.415080  0.191339  2.983880
H    0.613833  0.597298  3.388417
Sr    2.149216  -1.692647  -0.924241
23
Lattice="100 0 0 0 100 0 0 0 100" Properties=species:S:1:pos:R:3
N    0.740158  0.068518  0.334619
C    -0.189124  0.237997  1.507876
C    0.493122  1.146069  2.526423
O    1.479250  1.848547  2.204677
H    1.228865  -0.827273  0.465447
H    0.160450  -0.097773  -0.495048
H    -1.055094  0.823824  1.150716
C    -0.707728  -1.108398  2.062134
C    -1.913122  -1.075533  3.037004
C    -3.092252  -0.250688  2.509561
C    -2.328238  -2.521818  3.347419
H    0.129994  -1.657769  2.522580
H    -1.026561  -1.697206  1.187208
H    -1.601113  -0.664366  4.026317
H    -2.871483  0.822684  2.400807
H    -3.943272  -0.321964  3.197275
H    -3.431085  -0.630834  1.535005
H    -3.127732  -2.538342  4.097135
H    -1.491015  -3.115767  3.736097
H    -2.709192  -3.015152  2.442084
O    0.034430  1.244290  3.735711
H    -0.707164  0.606249  3.902738
Sr    2.535905  1.981512  0.191295
23
Lattice="100 0 0 0 100 0 0 0 100" Properties=species:S:1:pos:R:3
N    0.304967  0.288680  0.181980
C    0.261158  0.022450  1.665678
C    1.699999  -0.078629  2.170993
O    2.665719  0.199892  1.421100
H    0.099321  -0.604696  -0.283575
H    -0.509946  0.866663  -0.049794
H    -0.158730  0.927146  2.139746
C    -0.626579  -1.198247  2.047100
C    -1.531921  -1.038178  3.290788
C    -2.432267  -2.274570  3.409492
C    -0.769238  -0.798335  4.601012
H    -0.001243  -2.101195  2.144431
H    -1.291312  -1.383871  1.189765
H    -2.175599  -0.159319  3.111859
H    -3.140726  -2.155522  4.238099
H    -1.843630  -3.182356  3.605383
H    -3.017799  -2.440614  2.495934
H    -1.460217  -0.774671  5.453631
H    -0.260994  0.182912  4.646944
H    -0.070108  -1.624538  4.831517
O    1.956678  -0.437547  3.388241
H    1.139239  -0.618578  3.927693
Sr    2.656757  1.084345  -0.670953
23
Lattice="100 0 0 0 100 0 0 0 100" Properties=species:S:1:pos:R:3
N    0.040392  0.379610  0.261186
C    0.353638  -0.056783  1.665731
C    1.829325  -0.434996  1.734326
O    2.616367  -0.139563  0.808263
H    -0.422713  -0.413536  -0.202319
H    -0.706601  1.080377  0.321645
H    0.257449  0.836734  2.308961
C    -0.596978  -1.145643  2.203791
C    -2.092307  -0.755581  2.221255
C    -2.905159  -1.928375  2.786303
C    -2.350084  0.535753  3.004752
H    -0.312640  -1.381206  3.245617
H    -0.451470  -2.074075  1.626423
H    -2.423438  -0.606550  1.176736
H    -3.978082  -1.707633  2.739841
H    -2.651556  -2.115293  3.839517
H    -2.732330  -2.856188  2.224904
H    -2.013281  0.446184  4.047966
H    -3.423618  0.758403  3.029869
H    -1.863739  1.425350  2.570514
O    2.321355  -1.041579  2.776592
H    1.639488  -1.276091  3.440847
Sr    2.181823  1.012485  -1.113971
23
Lattice="100 0 0 0 100 0 0 0 100" Properties=species:S:1:pos:R:3
N    0.930511  -0.644441  0.479892
C    0.359872  -0.228137  1.806482
C    1.429003  -0.425859  2.879857
O    2.626116  -0.616457  2.571815
H    0.547625  -1.581111  0.285931
H    0.495409  -0.057252  -0.239766
H    0.233856  0.869326  1.775149
C    -1.027197  -0.844081  2.101527
C    -1.154798  -2.374784  1.970060
C    -0.172316  -3.151814  2.853397
C    -2.607166  -2.781988  2.260231
H    -1.745982  -0.355553  1.427080
H    -1.354672  -0.532307  3.110161
H    -0.965001  -2.650009  0.912697
H    -0.326306  -2.934306  3.920224
H    0.888209  -2.950530  2.622191
H    -0.312208  -4.232097  2.724679
H    -2.746303  -3.857051  2.096286
H    -3.316831  -2.250961  1.612939
H    -2.874539  -2.567670  3.304711
O    1.138931  -0.306262  4.143734
H    0.179071  -0.192657  4.305210
Sr    3.545717  -0.776998  0.490509
23
Lattice="100 0 0 0 100 0 0 0 100" Properties=species:S:1:pos:R:3
N    -0.251785  -0.884722  -0.228522
C    -0.106786  -0.201717  1.100369
C    1.369088  0.020576  1.368409
O    2.234632  -0.694355  0.817331
H    -1.157258  -1.371125  -0.211038
H    -0.378117  -0.163937  -0.949854
H    -0.626599  0.770651  1.090879
C    -0.694916  -1.073165  2.245530
C    -2.220098  -0.931636  2.468921
C    -2.591356  0.458240  2.995986
C    -3.070090  -1.323118  1.253200
H    -0.186103  -0.816901  3.186717
H    -0.428310  -2.126057  2.039847
H    -2.434860  -1.658549  3.269133
H    -3.655591  0.494804  3.259241
H    -2.435876  1.250484  2.245878
H    -2.025768  0.718738  3.901096
H    -4.129017  -1.383158  1.533441
H    -2.804997  -2.316243  0.853702
H    -3.022707  -0.574358  0.445005
O    1.774825  0.919737  2.223504
H    1.050789  1.457516  2.605005
Sr    1.879165  -2.297801  -0.780275
23
Lattice="100 0 0 0 100 0 0 0 100" Properties=species:S:1:pos:R:3
N    -0.298462  -0.478550  -0.059613
C    -0.182133  0.070690  1.332042
C    1.277332  0.405077  1.589226
O    2.184557  -0.191610  0.969620
H    -1.169973  -1.023777  -0.086371
H    -0.479690  0.302272  -0.702601
H    -0.796736  0.979754  1.440496
C    -0.633861  -0.975702  2.388305
C    -2.153919  -1.046836  2.659431
C    -3.003745  -1.319447  1.411645
C    -2.406863  -2.102822  3.743119
H    -0.126577  -0.762151  3.341048
H    -0.256445  -1.967178  2.070543
H    -2.451415  -0.064481  3.064968
H    -4.055783  -1.453399  1.692750
H    -2.703977  -2.254381  0.906980
H    -3.000311  -0.489075  0.687558
H    -3.467102  -2.112443  4.023657
H    -1.826688  -1.904158  4.653702
H    -2.151667  -3.112358  3.388798
O    1.628825  1.268151  2.503174
H    0.874891  1.717242  2.937224
Sr    1.914366  -1.686779  -0.748321
23
Lattice="100 0 0 0 100 0 0 0 100" Properties=species:S:1:pos:R:3
N    0.618052  0.581241  0.468852
C    0.403229  -0.252899  1.702726
C    1.770595  -0.594823  2.292100
O    2.815964  -0.074365  1.846732
H    0.456887  -0.044215  -0.331726
H    -0.174549  1.230305  0.404489
H    -0.069444  0.399627  2.460403
C    -0.517038  -1.474264  1.467611
C    -2.034616  -1.198425  1.547250
C    -2.522448  -0.093536  0.601557
C    -2.788372  -2.510159  1.292836
H    -0.286627  -2.264919  2.200617
H    -0.255403  -1.919678  0.490495
H    -2.247918  -0.877351  2.582167
H    -2.260237  -0.303155  -0.447299
H    -2.153198  0.909474  0.875214
H    -3.616000  -0.018555  0.643541
H    -2.468535  -3.307170  1.977268
H    -2.637111  -2.865925  0.263401
H    -3.865869  -2.366387  1.436647
O    1.883930  -1.398602  3.311514
H    1.031875  -1.790780  3.594604
Sr    3.033221  1.560569  0.265494
23
Lattice="100 0 0 0 100 0 0 0 100" Properties=species:S:1:pos:R:3
N    0.815685  -0.163896  0.221530
C    0.091109  -0.042872  1.532623
C    0.989359  0.745534  2.475752
O    2.232473  0.662995  2.374762
H    0.366405  -0.923765  -0.302781
H    0.624627  0.674228  -0.341600
H    -0.862429  0.491803  1.396865
C    -0.211653  -1.460511  2.077949
C    -0.891523  -1.555039  3.465543
C    -1.833353  -2.766926  3.496290
C    0.128134  -1.629259  4.611031
H    0.727869  -2.045771  2.094982
H    -0.860641  -1.928090  1.320416
H    -1.522205  -0.655065  3.600099
H    -2.318979  -2.850959  4.475795
H    -1.280015  -3.701147  3.323132
H    -2.623571  -2.689990  2.737984
H    -0.382296  -1.615796  5.581579
H    0.851370  -0.801755  4.625940
H    0.693536  -2.571177  4.558015
O    0.498066  1.504133  3.414463
H    -0.480844  1.507625  3.442778
Sr    3.383778  -0.393066  0.692488
23
Lattice="100 0 0 0 100 0 0 0 100" Properties=species:S:1:pos:R:3
N    -0.298483  0.150118  -0.119206
C    0.026215  -0.160447  1.316713
C    1.511450  0.112683  1.509114
O    2.309483  -0.047476  0.559579
H    -1.185442  -0.318984  -0.336569
H    -0.521329  1.150279  -0.196105
H    -0.555790  0.490506  1.986674
C    -0.348161  -1.638719  1.600560
C    -0.154765  -2.208587  3.028261
C    1.265542  -2.720160  3.303543
C    -0.682311  -1.274688  4.125267
H    0.192897  -2.281596  0.881707
H    -1.418494  -1.707029  1.345567
H    -0.810139  -3.094090  3.039135
H    1.296352  -3.235119  4.271682
H    2.023846  -1.927095  3.351171
H    1.582722  -3.449516  2.545316
H    -0.711706  -1.799887  5.087398
H    -1.699002  -0.912916  3.919031
H    -0.043045  -0.389290  4.301468
O    1.988142  0.511923  2.652521
H    1.301376  0.568017  3.353273
Sr    1.760345  -0.437549  -1.630489
