# Supplementary material for: Mapping and classifying molecules from a high-throughput structural database
Source: J Cheminform. 2017 Feb 2;9:6. doi: 10.1186/s13321-017-0192-4 (PMC5289135; doi:10.1186/s13321-017-0192-4)
Supplement: Supplementary file 1 — Additional file 1. Supplementary file contains dissimilarity matrix data for all the oligopeptides available in the database including the one discussed in this paper. [file 13321_2017_192_MOESM1_ESM.tar › SI/leu.uncapped/traj.leu.uncapped.Ba.xyz]

23
Lattice="100 0 0 0 100 0 0 0 100" Properties=species:S:1:pos:R:3
N    -0.129637  0.877903  1.462299
C    0.901606  -0.061266  2.067250
C    2.071391  -0.153496  1.090588
O    3.144109  -0.710229  1.479023
H    -0.037290  1.843627  1.800780
H    0.013532  0.883730  0.435166
H    1.245540  0.382336  3.010054
C    0.271275  -1.442621  2.323177
C    -0.982086  -1.427879  3.225434
C    -1.493698  -2.866414  3.386715
C    -0.731786  -0.760484  4.581742
H    1.053907  -2.055485  2.793616
H    0.032900  -1.918185  1.357450
H    -1.794867  -0.873524  2.706656
H    -2.428525  -2.878482  3.959386
H    -0.762274  -3.480825  3.930026
H    -1.689315  -3.344330  2.417709
H    0.080373  -1.263858  5.125375
H    -1.630294  -0.819737  5.207497
H    -0.475101  0.308105  4.508950
O    1.922117  0.296934  -0.099217
H    -1.080457  0.545756  1.692150
Ba    4.315583  -0.475569  -0.707825
23
Lattice="100 0 0 0 100 0 0 0 100" Properties=species:S:1:pos:R:3
N    -0.116222  -0.947248  0.883784
C    0.467358  -0.415072  2.184521
C    1.910812  0.000782  1.903004
O    2.527402  0.686253  2.776423
H    0.656339  -1.358042  0.330604
H    -0.841640  -1.657150  1.087031
H    -0.113186  0.471111  2.474681
C    0.397644  -1.486670  3.287894
C    -1.010661  -1.802627  3.849345
C    -1.650499  -0.593630  4.538724
C    -1.970031  -2.443716  2.832146
H    1.024916  -1.114765  4.110176
H    0.879545  -2.407678  2.917620
H    -0.814289  -2.563114  4.621814
H    -1.924298  0.201548  3.827018
H    -0.989309  -0.158246  5.299347
H    -2.579753  -0.888350  5.041653
H    -1.505205  -3.264217  2.259864
H    -2.419942  -1.705453  2.142850
H    -2.830706  -2.889596  3.346274
O    2.466002  -0.384318  0.815147
H    -0.545312  -0.207983  0.312780
Ba    4.676035  0.754179  1.516301
23
Lattice="100 0 0 0 100 0 0 0 100" Properties=species:S:1:pos:R:3
N    -0.265220  0.601832  1.496976
C    0.636841  0.066858  2.598847
C    2.083616  0.258742  2.140013
O    3.013783  0.117636  2.992994
H    0.201111  0.437105  0.588366
H    -1.182411  0.123679  1.532922
H    0.459894  0.671582  3.498987
C    0.330742  -1.416450  2.878249
C    -0.962302  -1.711173  3.671553
C    -2.244682  -1.178537  3.011786
C    -1.058870  -3.225067  3.899579
H    1.184200  -1.804067  3.451744
H    0.326881  -1.966344  1.919831
H    -0.859142  -1.222303  4.654974
H    -2.348823  -1.521691  1.966549
H    -2.346615  -0.080712  3.065001
H    -3.130565  -1.560187  3.534846
H    -0.161353  -3.619741  4.393392
H    -1.192818  -3.766234  2.951667
H    -1.918062  -3.461874  4.538808
O    2.314615  0.515049  0.907405
H    -0.430728  1.613273  1.578568
Ba    4.858911  0.484622  1.357944
23
Lattice="100 0 0 0 100 0 0 0 100" Properties=species:S:1:pos:R:3
N    1.109519  0.100533  -0.015916
C    0.482380  -0.080955  1.357134
C    1.447937  -0.943259  2.181765
O    1.090176  -1.321864  3.337036
H    1.047698  1.066776  -0.358622
H    2.104253  -0.191082  0.052964
H    0.491464  0.907366  1.841715
C    -0.969767  -0.573341  1.257107
C    -1.241200  -1.777830  0.333281
C    -0.446178  -3.035061  0.710034
C    -2.750736  -2.060092  0.316323
H    -1.591308  0.276776  0.939707
H    -1.285349  -0.808868  2.283964
H    -0.976624  -1.503693  -0.710971
H    -0.723109  -3.872143  0.057685
H    -0.664423  -3.336293  1.744765
H    0.644036  -2.909315  0.604408
H    -2.985951  -2.866628  -0.388178
H    -3.326659  -1.175566  0.015806
H    -3.100941  -2.369488  1.311033
O    2.608986  -1.199344  1.702318
H    0.631573  -0.512418  -0.696264
Ba    3.249226  -2.452208  3.865908
23
Lattice="100 0 0 0 100 0 0 0 100" Properties=species:S:1:pos:R:3
N    0.648129  0.373391  0.397667
C    0.220472  -0.218056  1.734956
C    1.346549  -1.142393  2.213173
O    1.172226  -1.803729  3.282020
H    0.234218  -0.177946  -0.373809
H    0.355825  1.352632  0.294648
H    0.197358  0.621736  2.446455
C    -1.175636  -0.852941  1.668305
C    -1.339746  -2.174067  0.888634
C    -2.802034  -2.626118  0.998407
C    -0.909146  -2.097558  -0.586853
H    -1.869393  -0.092109  1.272099
H    -1.484568  -1.011431  2.710698
H    -0.715604  -2.937368  1.385513
H    -2.941809  -3.606249  0.526332
H    -3.475688  -1.917753  0.495222
H    -3.123325  -2.710001  2.044555
H    -1.207307  -3.007133  -1.123642
H    0.184995  -2.036656  -0.727378
H    -1.402983  -1.265516  -1.118118
O    2.441755  -1.182781  1.551575
H    1.678220  0.297634  0.319195
Ba    3.472752  -2.765120  3.316422
23
Lattice="100 0 0 0 100 0 0 0 100" Properties=species:S:1:pos:R:3
N    1.224212  -1.638087  -0.531347
C    0.283034  -0.752363  0.273897
C    1.143275  0.057367  1.251993
O    0.563822  0.853779  2.050767
H    2.191763  -1.300633  -0.365543
H    1.159031  -2.616400  -0.197357
H    -0.126506  -0.011429  -0.429794
C    -0.891713  -1.537067  0.879121
C    -0.606833  -2.725019  1.829266
C    0.033647  -3.950756  1.150525
C    0.156098  -2.338152  3.102111
H    -1.516361  -1.885660  0.042322
H    -1.499473  -0.787703  1.406121
H    -1.614428  -3.041420  2.141430
H    -0.418747  -4.183250  0.174924
H    -0.098975  -4.845779  1.771606
H    1.133035  -3.867385  1.042988
H    -0.318044  -1.492660  3.617802
H    1.208564  -2.084483  2.888033
H    0.181768  -3.182150  3.802635
O    2.418681  -0.052121  1.193864
H    1.014798  -1.625134  -1.536472
Ba    2.669354  1.676507  3.093109
23
Lattice="100 0 0 0 100 0 0 0 100" Properties=species:S:1:pos:R:3
N    -0.374193  -0.188174  -0.088654
C    -0.464440  -0.038534  1.427015
C    0.880662  0.529230  1.885573
O    1.878340  0.462886  1.082242
H    -0.845870  -1.045597  -0.407435
H    -0.785796  0.607718  -0.593213
H    -1.260160  0.683626  1.648481
C    -0.794576  -1.410284  2.051854
C    -1.107798  -1.413919  3.563234
C    -2.252281  -0.460283  3.923776
C    -1.422209  -2.854876  3.988994
H    0.029246  -2.110525  1.835664
H    -1.687622  -1.788759  1.523208
H    -0.202740  -1.090809  4.103135
H    -2.503009  -0.555814  4.987174
H    -3.164940  -0.695643  3.356322
H    -2.001031  0.596935  3.756040
H    -1.586282  -2.904513  5.072023
H    -0.604368  -3.546298  3.744094
H    -2.335529  -3.224502  3.501421
O    0.980129  1.020112  3.050335
H    0.636678  -0.234447  -0.327865
Ba    3.419446  1.521683  2.870793
23
Lattice="100 0 0 0 100 0 0 0 100" Properties=species:S:1:pos:R:3
N    -0.918100  0.353482  0.327198
C    -0.731092  0.026300  1.804408
C    0.567158  0.708050  2.245171
O    1.567784  0.631667  1.452820
H    -1.578060  -0.298795  -0.120769
H    -1.266999  1.310486  0.175174
H    -1.585548  0.444627  2.348173
C    -0.649019  -1.509327  1.934024
C    -0.392124  -2.117272  3.334624
C    1.055315  -1.968767  3.850889
C    -1.414870  -1.669608  4.385028
H    0.125208  -1.871658  1.237548
H    -1.614248  -1.906326  1.579175
H    -0.538238  -3.195738  3.166237
H    1.275232  -2.748889  4.589822
H    1.174826  -1.008951  4.383613
H    1.797817  -2.074375  3.041749
H    -1.307466  -0.606236  4.643855
H    -1.288131  -2.242960  5.311668
H    -2.444294  -1.838197  4.042144
O    0.633269  1.226014  3.397509
H    0.002168  0.270439  -0.139865
Ba    3.135413  1.010036  3.448803
23
Lattice="100 0 0 0 100 0 0 0 100" Properties=species:S:1:pos:R:3
N    0.730228  0.319245  0.619622
C    -0.221719  0.464148  1.801160
C    0.640244  0.789346  3.023216
O    0.132649  1.473821  3.960946
H    1.596273  -0.130226  0.970066
H    0.321028  -0.263979  -0.124101
H    -0.891623  1.306763  1.591513
C    -1.019234  -0.849044  1.950808
C    -1.903146  -0.957162  3.219255
C    -3.168222  -1.768713  2.905722
C    -1.151474  -1.601720  4.394676
H    -0.319723  -1.701311  1.916738
H    -1.662042  -0.923203  1.059726
H    -2.215730  0.058035  3.512217
H    -3.794519  -1.874176  3.800041
H    -2.918231  -2.779726  2.554003
H    -3.775475  -1.278595  2.133783
H    -0.933624  -2.660144  4.194177
H    -1.747707  -1.551940  5.314089
H    -0.176467  -1.118865  4.597891
O    1.818675  0.295659  3.077866
H    0.989936  1.225214  0.205406
Ba    1.910901  0.852570  5.600178
23
Lattice="100 0 0 0 100 0 0 0 100" Properties=species:S:1:pos:R:3
N    0.596312  0.117236  0.398280
C    -0.000480  0.110599  1.766461
C    1.134058  0.259507  2.766991
O    2.309404  -0.060624  2.500874
H    -0.141070  -0.132602  -0.269127
H    0.845304  1.081796  0.151773
H    -0.672711  0.969107  1.918000
C    -0.853620  -1.168223  1.998073
C    -0.254288  -2.543554  1.624023
C    0.772386  -3.094876  2.630812
C    -1.388328  -3.564588  1.435628
H    -1.770242  -1.020010  1.408048
H    -1.182395  -1.178707  3.047491
H    0.213522  -2.450295  0.611400
H    1.227448  -4.030330  2.270961
H    0.274285  -3.350253  3.576882
H    1.573030  -2.395535  2.933291
H    -0.995076  -4.555131  1.175135
H    -2.082391  -3.256141  0.644281
H    -1.962241  -3.669770  2.366657
O    0.757066  0.734611  3.925503
H    1.510104  0.800220  4.553251
Ba    2.836924  -1.531436  0.522310
23
Lattice="100 0 0 0 100 0 0 0 100" Properties=species:S:1:pos:R:3
N    -0.527312  0.401122  0.094078
C    0.128228  -0.105682  1.367629
C    1.597162  0.380701  1.217556
O    2.391725  0.097667  2.210475
H    -0.883251  -0.358772  -0.497953
H    -1.291580  1.065041  0.261220
H    -0.341266  0.428964  2.204987
C    -0.031712  -1.634099  1.541204
C    -0.363016  -2.144965  2.961557
C    -0.750837  -3.628273  2.886465
C    0.754247  -1.945454  4.000531
H    0.860207  -2.148722  1.150461
H    -0.864507  -1.961913  0.900103
H    -1.240594  -1.580730  3.321332
H    -1.039666  -4.008405  3.873855
H    0.082639  -4.245407  2.520022
H    -1.603059  -3.785291  2.213184
H    0.462208  -2.383098  4.963181
H    0.961048  -0.875507  4.172372
H    1.668406  -2.478464  3.668162
O    1.915253  0.978055  0.196815
H    0.281064  0.887831  -0.398733
Ba    3.928417  -0.467468  3.790805
23
Lattice="100 0 0 0 100 0 0 0 100" Properties=species:S:1:pos:R:3
N    -0.053272  0.513566  0.259199
C    -0.243798  0.310621  1.752917
C    1.032295  0.955470  2.359446
O    0.973327  1.246110  3.628503
H    -0.311544  -0.307790  -0.301373
H    -0.565606  1.326641  -0.104046
H    -1.134234  0.870934  2.061877
C    -0.417294  -1.203545  2.019811
C    -0.524003  -1.702904  3.484502
C    0.849760  -1.957486  4.134338
C    -1.481020  -0.879122  4.358450
H    0.411735  -1.739940  1.530222
H    -1.339744  -1.503628  1.498709
H    -0.988077  -2.697213  3.396073
H    1.352345  -2.827115  3.691008
H    0.742466  -2.194281  5.206669
H    1.560449  -1.125454  3.985889
H    -2.489170  -0.831497  3.924764
H    -1.164566  0.172376  4.475186
H    -1.595969  -1.340013  5.349654
O    1.995186  1.131798  1.623077
H    0.984634  0.710473  0.184777
Ba    1.342207  0.962399  5.871878
23
Lattice="100 0 0 0 100 0 0 0 100" Properties=species:S:1:pos:R:3
N    0.596761  -0.517380  0.175571
C    0.130794  0.047065  1.474577
C    1.369099  0.401105  2.295237
O    2.437023  -0.212374  2.128555
H    -0.217520  -0.902542  -0.313059
H    0.910435  0.254827  -0.423326
H    -0.466038  0.960307  1.312641
C    -0.754387  -0.950112  2.272026
C    -0.147618  -2.314164  2.681407
C    -0.846898  -2.843538  3.945331
C    -0.225353  -3.387449  1.576346
H    -1.674650  -1.111933  1.688516
H    -1.082342  -0.424777  3.180723
H    0.911388  -2.149095  2.983600
H    -0.706747  -2.162993  4.793958
H    -0.456688  -3.827199  4.234913
H    -1.925991  -2.953000  3.769421
H    0.319360  -4.302395  1.857767
H    0.102797  -3.058455  0.570547
H    -1.267263  -3.699519  1.416725
O    1.314312  1.312074  3.234237
H    0.458388  1.784177  3.278310
Ba    2.745139  -2.252631  0.743976
23
Lattice="100 0 0 0 100 0 0 0 100" Properties=species:S:1:pos:R:3
N    0.432118  -0.071652  0.360375
C    0.212984  0.069772  1.827609
C    1.549174  -0.179733  2.521500
O    2.445365  -0.839218  1.967599
H    -0.483169  -0.063684  -0.101789
H    0.902513  0.771418  0.012891
H    -0.114043  1.092949  2.079614
C    -0.906596  -0.894115  2.316789
C    -0.856212  -2.376753  1.878415
C    0.160267  -3.241784  2.646512
C    -2.258548  -2.994500  2.004103
H    -1.849627  -0.458157  1.954696
H    -0.967563  -0.841776  3.414545
H    -0.630758  -2.399975  0.783723
H    -0.158810  -3.363753  3.691391
H    1.181200  -2.828390  2.726161
H    0.213190  -4.259760  2.231517
H    -2.991660  -2.466305  1.382083
H    -2.602792  -2.948368  3.046580
H    -2.256821  -4.049632  1.703707
O    1.762548  0.263709  3.735040
H    1.036629  0.816707  4.088475
Ba    2.074613  -2.334000  0.019461
23
Lattice="100 0 0 0 100 0 0 0 100" Properties=species:S:1:pos:R:3
N    0.282669  -0.065604  0.395677
C    -0.025723  0.077788  1.853079
C    1.278510  0.307314  2.607762
O    2.380182  0.051033  2.091312
H    -0.471203  -0.618365  -0.024094
H    0.186139  0.857631  -0.041553
H    -0.661331  0.966023  2.003281
C    -0.812302  -1.137446  2.424172
C    -0.080099  -2.438672  2.813518
C    -1.131651  -3.465720  3.262122
C    0.817643  -3.049921  1.721397
H    -1.608380  -1.358889  1.692945
H    -1.351881  -0.783937  3.315057
H    0.565125  -2.224460  3.682370
H    -0.651102  -4.365073  3.665643
H    -1.773987  -3.772877  2.424379
H    -1.778705  -3.057400  4.048926
H    1.030510  -4.104736  1.936047
H    1.813300  -2.562700  1.726015
H    0.359441  -3.014987  0.719053
O    1.263400  0.753524  3.839177
H    0.368337  0.963117  4.173909
Ba    2.881606  -0.983056  -0.092811
23
Lattice="100 0 0 0 100 0 0 0 100" Properties=species:S:1:pos:R:3
N    1.083246  0.166013  0.875844
C    0.268605  0.046626  2.126369
C    1.134647  -0.601708  3.200217
O    2.151123  -1.254471  2.903698
H    0.430445  0.241938  0.089563
H    1.558079  1.075661  0.892572
H    0.003950  1.056232  2.482392
C    -1.081497  -0.691363  1.887775
C    -1.166630  -2.229403  1.734648
C    -0.186807  -2.868544  0.735881
C    -1.133955  -2.984644  3.070641
H    -1.515132  -0.206366  0.998000
H    -1.755508  -0.406017  2.708878
H    -2.170390  -2.383562  1.307546
H    -0.544539  -3.855508  0.416580
H    0.775296  -3.079786  1.248966
H    -0.036372  -2.273459  -0.180091
H    -1.364325  -4.046624  2.917048
H    -1.883175  -2.592522  3.769916
H    -0.152671  -2.941744  3.565582
O    0.821328  -0.487656  4.466502
H    0.023070  0.053955  4.628933
Ba    3.045211  -1.821047  0.674540
23
Lattice="100 0 0 0 100 0 0 0 100" Properties=species:S:1:pos:R:3
N    0.560933  0.479889  0.633353
C    0.337092  0.098887  2.058887
C    1.588956  -0.619211  2.558786
O    2.424722  -1.090164  1.768574
H    -0.348164  0.704115  0.218031
H    1.076132  1.367106  0.613309
H    0.221128  1.006048  2.677418
C    -0.965297  -0.722695  2.271600
C    -1.233095  -2.051058  1.520358
C    -1.527471  -1.909139  0.020909
C    -0.238353  -3.182802  1.803896
H    -1.794183  -0.029095  2.061021
H    -1.040578  -0.924919  3.351134
H    -2.187835  -2.383422  1.960741
H    -2.260343  -1.119846  -0.194619
H    -1.925234  -2.846072  -0.388484
H    -0.633684  -1.666012  -0.592546
H    -0.635624  -4.143722  1.454627
H    -0.011248  -3.291342  2.872648
H    0.740943  -3.056240  1.302117
O    1.801055  -0.767677  3.842859
H    1.132954  -0.330420  4.408395
Ba    2.104193  -1.486209  -0.646009
23
Lattice="100 0 0 0 100 0 0 0 100" Properties=species:S:1:pos:R:3
N    0.015154  0.671911  0.621998
C    0.197019  -0.041895  1.921201
C    1.596222  -0.625185  1.970972
O    2.236602  -0.853626  0.923273
H    -0.991836  0.658590  0.418391
H    0.226969  1.665940  0.762037
H    0.063311  0.653926  2.765599
C    -0.826484  -1.197480  2.066099
C    -2.303415  -0.748947  2.135932
C    -3.191807  -1.999141  2.213534
C    -2.571232  0.207297  3.301806
H    -0.587795  -1.761698  2.981153
H    -0.683989  -1.904904  1.230150
H    -2.566884  -0.229485  1.192475
H    -4.250870  -1.715486  2.197085
H    -3.011548  -2.552766  3.145583
H    -3.017257  -2.684256  1.372859
H    -3.636980  0.461797  3.347368
H    -2.028555  1.161215  3.220673
H    -2.307781  -0.256106  4.263754
O    2.149268  -0.958002  3.108115
H    1.605635  -0.734487  3.890765
Ba    1.713254  -0.338706  -1.393291
23
Lattice="100 0 0 0 100 0 0 0 100" Properties=species:S:1:pos:R:3
N    0.158816  0.117208  0.249746
C    0.035330  -0.110645  1.727123
C    1.434429  -0.122873  2.331459
O    2.439809  0.166416  1.642444
H    0.042591  -0.796282  -0.205777
H    -0.669917  0.640212  -0.050912
H    -0.459606  0.783118  2.146893
C    -0.815593  -1.362936  2.101240
C    -1.824249  -1.188548  3.262873
C    -1.171136  -0.949401  4.630783
C    -2.883432  -0.126237  2.952709
H    -0.152005  -2.220249  2.294084
H    -1.397606  -1.624824  1.204790
H    -2.334915  -2.162679  3.320978
H    -1.917666  -0.997065  5.434069
H    -0.741310  0.066564  4.727842
H    -0.426997  -1.723948  4.889305
H    -2.464492  0.892954  2.912175
H    -3.650059  -0.106785  3.737171
H    -3.395864  -0.326431  2.002116
O    1.615600  -0.412287  3.583867
H    0.771064  -0.615869  4.067654
Ba    2.686020  1.077373  -0.575777
23
Lattice="100 0 0 0 100 0 0 0 100" Properties=species:S:1:pos:R:3
N    -0.054406  -0.356549  -0.318134
C    -0.194192  -0.169223  1.160954
C    1.182417  -0.282869  1.796092
O    2.115893  -0.874774  1.212641
H    -0.941492  -0.739497  -0.662545
H    0.003268  0.568801  -0.758082
H    -0.599204  0.831139  1.379040
C    -1.160963  -1.232041  1.747565
C    -1.429428  -1.190804  3.266953
C    -1.897158  0.187641  3.755868
C    -2.470108  -2.265843  3.613128
H    -0.788857  -2.234596  1.474581
H    -2.119064  -1.089963  1.219529
H    -0.499349  -1.464337  3.794764
H    -2.816035  0.505895  3.242540
H    -1.169434  1.010546  3.613110
H    -2.111969  0.160387  4.830555
H    -2.148603  -3.264166  3.287666
H    -3.439378  -2.048343  3.142680
H    -2.629793  -2.308512  4.696987
O    1.410969  0.206805  2.982489
H    0.611905  0.621240  3.380874
Ba    2.266324  -1.812584  -1.018642
23
Lattice="100 0 0 0 100 0 0 0 100" Properties=species:S:1:pos:R:3
N    0.727078  0.061685  0.335624
C    -0.191941  0.232020  1.508286
C    0.496373  1.135155  2.526758
O    1.482443  1.835937  2.207669
H    1.231425  -0.823898  0.470455
H    0.145851  -0.116945  -0.489609
H    -1.057470  0.822494  1.157718
C    -0.716187  -1.111940  2.067046
C    -1.921997  -1.078309  3.040514
C    -3.101383  -0.255627  2.510226
C    -2.336863  -2.524108  3.353515
H    0.120303  -1.662837  2.527860
H    -1.034606  -1.701542  1.192640
H    -1.613446  -0.664384  4.029621
H    -2.880172  0.817265  2.399053
H    -3.953327  -0.325764  3.196934
H    -3.438301  -0.638042  1.535888
H    -3.138073  -2.540217  4.101438
H    -1.499721  -3.116243  3.745191
H    -2.714897  -3.020128  2.448413
O    0.039033  1.229524  3.739392
H    -0.703910  0.592932  3.902720
Ba    2.667786  2.109778  0.117724
23
Lattice="100 0 0 0 100 0 0 0 100" Properties=species:S:1:pos:R:3
N    0.287400  0.295774  0.194785
C    0.255896  0.016566  1.669251
C    1.696934  -0.092648  2.164074
O    2.660191  0.177401  1.410770
H    0.102293  -0.595316  -0.281919
H    -0.537101  0.861704  -0.029846
H    -0.157245  0.917230  2.156876
C    -0.629000  -1.206542  2.055313
C    -1.538985  -1.041909  3.294092
C    -2.438703  -2.278094  3.417501
C    -0.779823  -0.794182  4.604854
H    -0.000975  -2.106615  2.161731
H    -1.287741  -1.400951  1.195571
H    -2.183130  -0.164584  3.108979
H    -3.149140  -2.156141  4.244032
H    -1.849503  -3.184377  3.618752
H    -3.021877  -2.449274  2.503368
H    -1.472892  -0.761907  5.455439
H    -0.267117  0.184880  4.643370
H    -0.082886  -1.620145  4.842149
O    1.957062  -0.451977  3.383345
H    1.140336  -0.627091  3.923591
Ba    2.789536  1.179420  -0.779016
23
Lattice="100 0 0 0 100 0 0 0 100" Properties=species:S:1:pos:R:3
N    0.037273  0.368196  0.261788
C    0.346329  -0.061476  1.662217
C    1.821904  -0.439690  1.736160
O    2.617248  -0.129218  0.824502
H    -0.383893  -0.438025  -0.217282
H    -0.734093  1.041808  0.312634
H    0.253718  0.835089  2.301989
C    -0.603147  -1.146127  2.212343
C    -2.098329  -0.756856  2.231321
C    -2.910950  -1.926870  2.802054
C    -2.355246  0.537120  3.010957
H    -0.318182  -1.374795  3.255894
H    -0.460624  -2.078531  1.640783
H    -2.430197  -0.611133  1.186840
H    -3.983949  -1.705849  2.757685
H    -2.655031  -2.110903  3.855278
H    -2.739946  -2.856602  2.243242
H    -2.017137  0.450612  4.054037
H    -3.428703  0.760117  3.036659
H    -1.868313  1.424443  2.573276
O    2.303326  -1.063455  2.775912
H    1.610126  -1.308816  3.424296
Ba    2.313656  1.132764  -1.223839
23
Lattice="100 0 0 0 100 0 0 0 100" Properties=species:S:1:pos:R:3
N    0.919981  -0.635053  0.479237
C    0.353588  -0.229958  1.803833
C    1.423793  -0.429110  2.875401
O    2.621016  -0.612092  2.569816
H    0.567215  -1.582982  0.289310
H    0.466098  -0.061968  -0.239361
H    0.225593  0.867598  1.780123
C    -1.033087  -0.845697  2.106063
C    -1.163902  -2.376067  1.975931
C    -0.183638  -3.154857  2.860351
C    -2.616881  -2.780447  2.266224
H    -1.753682  -0.357788  1.433145
H    -1.358818  -0.532954  3.115236
H    -0.972872  -2.651469  0.919413
H    -0.338500  -2.936924  3.927019
H    0.876825  -2.954741  2.629800
H    -0.325875  -4.234850  2.731564
H    -2.758110  -3.855598  2.104302
H    -3.325369  -2.249337  1.617665
H    -2.884818  -2.563836  3.310125
O    1.128803  -0.317092  4.141170
H    0.166961  -0.212287  4.295918
Ba    3.736678  -0.735489  0.422711
23
Lattice="100 0 0 0 100 0 0 0 100" Properties=species:S:1:pos:R:3
N    -0.242547  -0.900373  -0.232107
C    -0.119841  -0.211387  1.088958
C    1.347856  0.041913  1.370372
O    2.236340  -0.652009  0.833159
H    -1.139487  -1.400093  -0.224828
H    -0.365191  -0.187179  -0.960544
H    -0.653063  0.754185  1.074777
C    -0.703441  -1.084263  2.236616
C    -2.224597  -0.929335  2.474877
C    -2.575758  0.458451  3.021253
C    -3.086877  -1.295904  1.260406
H    -0.183970  -0.840069  3.175125
H    -0.449323  -2.137287  2.019284
H    -2.442641  -1.662729  3.268298
H    -3.637741  0.505524  3.291849
H    -2.414865  1.257725  2.279735
H    -2.000975  0.700745  3.925769
H    -4.145656  -1.337394  1.544344
H    -2.840421  -2.290373  0.853161
H    -3.025149  -0.544178  0.456355
O    1.720627  0.956557  2.227836
H    0.975638  1.474065  2.596356
Ba    2.059346  -2.402685  -0.847546
23
Lattice="100 0 0 0 100 0 0 0 100" Properties=species:S:1:pos:R:3
N    -0.298542  -0.472046  -0.058776
C    -0.189693  0.070149  1.329667
C    1.265255  0.415613  1.594956
O    2.182740  -0.169298  0.983075
H    -1.168671  -1.016583  -0.096716
H    -0.468000  0.309746  -0.702601
H    -0.808121  0.976384  1.445319
C    -0.637819  -0.981103  2.383463
C    -2.155578  -1.045273  2.666798
C    -3.016446  -1.307711  1.424593
C    -2.406882  -2.104208  3.747902
H    -0.122230  -0.777544  3.333912
H    -0.269243  -1.971459  2.054020
H    -2.444912  -0.063171  3.078948
H    -4.067758  -1.432278  1.712455
H    -2.726932  -2.243516  0.916140
H    -3.007544  -0.476823  0.701575
H    -3.465162  -2.110372  4.035799
H    -1.819295  -1.912306  4.655214
H    -2.158761  -3.113422  3.387577
O    1.599605  1.284329  2.513532
H    0.834570  1.722300  2.938798
Ba    2.064046  -1.783367  -0.838267
23
Lattice="100 0 0 0 100 0 0 0 100" Properties=species:S:1:pos:R:3
N    1.105784  -0.051537  0.508988
C    0.258673  0.224471  1.713800
C    1.127296  0.848376  2.802023
O    2.312600  1.174767  2.583593
H    1.272781  -1.065999  0.488595
H    0.527717  0.118690  -0.319642
H    -0.426697  1.046794  1.439158
C    -0.639717  -0.957500  2.161277
C    0.007242  -2.278041  2.642079
C    0.775853  -3.046324  1.553155
C    0.851005  -2.133666  3.912321
H    -1.312134  -1.165754  1.314984
H    -1.316224  -0.587389  2.951794
H    -0.862828  -2.903140  2.899933
H    0.942431  -4.084384  1.867222
H    1.790336  -2.639399  1.382762
H    0.233415  -3.089958  0.597449
H    1.177568  -3.119257  4.266836
H    0.294132  -1.668229  4.736837
H    1.770941  -1.548439  3.746493
O    0.620653  1.145867  3.968423
H    -0.298061  0.825608  4.078758
Ba    3.628176  1.187860  0.547303
23
Lattice="100 0 0 0 100 0 0 0 100" Properties=species:S:1:pos:R:3
N    0.792409  -0.156820  0.222463
C    0.080563  -0.040446  1.533898
C    0.981437  0.746572  2.474713
O    2.222903  0.663582  2.377447
H    0.336983  -0.909485  -0.305619
H    0.608795  0.687339  -0.332630
H    -0.875527  0.494244  1.412300
C    -0.219996  -1.459013  2.079066
C    -0.896812  -1.556983  3.467128
C    -1.832856  -2.773249  3.500116
C    0.124159  -1.626669  4.611783
H    0.719433  -2.043311  2.090945
H    -0.871121  -1.925124  1.322481
H    -1.531196  -0.660073  3.603583
H    -2.316470  -2.860274  4.480385
H    -1.275487  -3.704813  3.325292
H    -2.624649  -2.700020  2.743069
H    -0.385308  -1.618342  5.582925
H    0.841567  -0.794304  4.626864
H    0.695620  -2.564877  4.556441
O    0.486467  1.509536  3.411555
H    -0.492284  1.512059  3.432864
Ba    3.566269  -0.428295  0.658567
23
Lattice="100 0 0 0 100 0 0 0 100" Properties=species:S:1:pos:R:3
N    -0.310225  0.159039  -0.101067
C    0.018365  -0.155943  1.326448
C    1.504085  0.113884  1.516395
O    2.304545  -0.064200  0.574684
H    -1.206508  -0.292480  -0.314257
H    -0.509312  1.163191  -0.180767
H    -0.557801  0.490665  2.006312
C    -0.355345  -1.635229  1.606807
C    -0.155772  -2.212373  3.029791
C    1.269495  -2.712252  3.301040
C    -0.688460  -1.289549  4.133660
H    0.181371  -2.273895  0.881511
H    -1.426808  -1.702026  1.356365
H    -0.803157  -3.103850  3.036709
H    1.305838  -3.235742  4.264415
H    2.018728  -1.911078  3.356089
H    1.594562  -3.431053  2.535942
H    -0.712573  -1.820804  5.092634
H    -1.708184  -0.934676  3.930553
H    -0.055066  -0.401033  4.312028
O    1.977675  0.532942  2.657109
H    1.286235  0.605351  3.350646
Ba    1.858016  -0.508511  -1.777435
