# Supplementary material for: Mapping and classifying molecules from a high-throughput structural database
Source: J Cheminform. 2017 Feb 2;9:6. doi: 10.1186/s13321-017-0192-4 (PMC5289135; doi:10.1186/s13321-017-0192-4)
Supplement: Supplementary file 1 — Additional file 1. Supplementary file contains dissimilarity matrix data for all the oligopeptides available in the database including the one discussed in this paper. [file 13321_2017_192_MOESM1_ESM.tar › SI/leu.uncapped/COLVAR-OOS-Sr-0.20-1-4]

#! FIELDS CV1 CV2 Energy
4.000000000000e-03 3.200000000000e-01	-99209.8239162
-3.300000000000e-01 9.400000000000e-02	-99209.8194882
-3.300000000000e-01 9.000000000000e-02	-99209.8156488
6.000000000000e-03 3.180000000000e-01	-99209.7880599
-3.400000000000e-01 7.800000000000e-02	-99209.7832822
-3.360000000000e-01 9.400000000000e-02	-99209.7658471
-3.260000000000e-01 8.200000000000e-02	-99209.7173468
-4.800000000000e-02 -3.140000000000e-01	-99209.6982208
1.800000000000e-02 3.160000000000e-01	-99209.6855347
-3.000000000000e-02 -6.200000000000e-02	-99209.4391535
-1.160000000000e-01 4.000000000000e-03	-99209.2961691
-4.600000000000e-02 -3.160000000000e-01	-99209.2814136
-3.280000000000e-01 7.000000000000e-02	-99209.2710553
-1.160000000000e-01 6.000000000000e-03	-99209.2564023
-1.360000000000e-01 -2.000000000000e-03	-99209.2382491
2.000000000000e-03 2.300000000000e-01	-99209.2121685
-2.560000000000e-01 6.000000000000e-02	-99209.195269
-2.000000000000e-02 2.420000000000e-01	-99209.1441466
-2.700000000000e-01 1.420000000000e-01	-99209.1406616
-2.600000000000e-02 2.380000000000e-01	-99209.1373436
-2.700000000000e-01 1.240000000000e-01	-99209.1351415
-2.760000000000e-01 1.020000000000e-01	-99209.1350977
-2.680000000000e-01 1.440000000000e-01	-99209.1308589
-2.620000000000e-01 7.400000000000e-02	-99209.1159947
-2.040000000000e-01 1.560000000000e-01	-99209.1136137
-2.540000000000e-01 6.200000000000e-02	-99209.112647
-4.000000000000e-03 2.420000000000e-01	-99209.1038129
-2.440000000000e-01 8.400000000000e-02	-99209.053471
-2.600000000000e-02 2.400000000000e-01	-99209.0343056
-2.680000000000e-01 1.120000000000e-01	-99209.0333218
