# Supplementary material for: Mapping and classifying molecules from a high-throughput structural database
Source: J Cheminform. 2017 Feb 2;9:6. doi: 10.1186/s13321-017-0192-4 (PMC5289135; doi:10.1186/s13321-017-0192-4)
Supplement: Supplementary file 1 — Additional file 1. Supplementary file contains dissimilarity matrix data for all the oligopeptides available in the database including the one discussed in this paper. [file 13321_2017_192_MOESM1_ESM.tar › SI/leu.uncapped/traj.leu.uncapped.Cd.xyz]

23
Lattice="100 0 0 0 100 0 0 0 100" Properties=species:S:1:pos:R:3
N    -0.261279  0.578583  1.480422
C    0.650604  0.048548  2.571911
C    2.119445  0.265904  2.152751
O    3.010123  0.144339  3.046711
H    -0.004047  0.192399  0.559652
H    -1.232038  0.278146  1.707959
H    0.470529  0.659986  3.468192
C    0.357423  -1.433577  2.849652
C    -0.944537  -1.704530  3.659387
C    -2.227554  -1.157015  3.018878
C    -1.041955  -3.223292  3.870230
H    1.205246  -1.827759  3.425520
H    0.339296  -1.988249  1.895577
H    -0.815665  -1.223578  4.642903
H    -2.354557  -1.491059  1.974774
H    -2.331100  -0.057886  3.093544
H    -3.108804  -1.532279  3.555928
H    -0.138870  -3.630036  4.342222
H    -1.209391  -3.755984  2.923632
H    -1.890755  -3.446373  4.531202
O    2.380325  0.533812  0.937918
H    -0.246625  1.605537  1.402632
Cd    4.583187  0.520362  1.519404
23
Lattice="100 0 0 0 100 0 0 0 100" Properties=species:S:1:pos:R:3
N    -0.111250  -0.958249  0.887942
C    0.491835  -0.432432  2.177833
C    1.936490  0.029445  1.912869
O    2.502499  0.731364  2.805359
H    0.512992  -1.644106  0.437076
H    -1.005599  -1.436542  1.125795
H    -0.090486  0.453724  2.469091
C    0.432805  -1.505425  3.275242
C    -0.995247  -1.799318  3.827551
C    -1.614599  -0.589246  4.528466
C    -1.959273  -2.436529  2.816304
H    1.055799  -1.144365  4.104714
H    0.900455  -2.432335  2.904364
H    -0.789274  -2.567480  4.593221
H    -1.908645  0.207155  3.826030
H    -0.940203  -0.156573  5.278629
H    -2.534452  -0.886159  5.048712
H    -1.506082  -3.256826  2.237952
H    -2.430069  -1.696774  2.137428
H    -2.819072  -2.876901  3.338942
O    2.510321  -0.321311  0.833649
H    -0.306957  -0.217063  0.200149
Cd    4.363013  0.761945  1.591684
23
Lattice="100 0 0 0 100 0 0 0 100" Properties=species:S:1:pos:R:3
N    -0.138121  0.879230  1.435039
C    0.886156  -0.068271  2.037501
C    2.107772  -0.154771  1.108619
O    3.160784  -0.690111  1.570759
H    0.150738  1.867082  1.475324
H    -0.325021  0.648680  0.446837
H    1.213795  0.379305  2.986007
C    0.259043  -1.448323  2.274403
C    -0.981804  -1.423166  3.211860
C    -1.479898  -2.868050  3.363824
C    -0.689793  -0.773135  4.567369
H    1.041998  -2.075340  2.725332
H    -0.007887  -1.908920  1.309778
H    -1.798992  -0.864786  2.709052
H    -2.403526  -2.877887  3.958369
H    -0.739989  -3.487507  3.888885
H    -1.702761  -3.336327  2.396527
H    0.136196  -1.282382  5.083739
H    -1.571918  -0.843987  5.215560
H    -0.441594  0.298981  4.508268
O    2.012793  0.285354  -0.081270
H    -1.022723  0.775936  1.961787
Cd    4.151752  -0.425602  -0.399569
23
Lattice="100 0 0 0 100 0 0 0 100" Properties=species:S:1:pos:R:3
N    0.982410  -0.256124  -0.179607
C    0.555005  -0.096642  1.272749
C    1.409845  -1.020442  2.162018
O    1.193867  -0.988819  3.411872
H    2.005564  -0.311737  -0.290617
H    0.565176  -1.122998  -0.569632
H    0.829989  0.927850  1.567439
C    -0.954448  -0.308469  1.437470
C    -1.508682  -1.749539  1.328366
C    -3.025457  -1.709320  1.545992
C    -1.163294  -2.464060  0.012116
H    -1.453360  0.338595  0.694160
H    -1.217846  0.107407  2.419938
H    -1.068560  -2.328302  2.162482
H    -3.531591  -1.175118  0.728830
H    -3.289867  -1.214761  2.489251
H    -3.436260  -2.726078  1.575199
H    -1.700755  -3.418741  -0.058196
H    -0.097575  -2.747914  -0.078185
H    -1.477225  -1.881751  -0.870151
O    2.305386  -1.748737  1.628136
H    0.636243  0.537880  -0.737860
Cd    2.830438  -2.453183  3.724229
23
Lattice="100 0 0 0 100 0 0 0 100" Properties=species:S:1:pos:R:3
N    1.002869  -0.031450  0.563863
C    0.095193  0.092751  1.742265
C    0.920190  0.354182  3.006238
O    2.093243  -0.042265  3.180175
H    0.520011  -0.500121  -0.209732
H    1.290144  0.889925  0.213139
H    -0.547167  0.977302  1.616276
C    -0.826055  -1.160601  1.927283
C    -0.380084  -2.559957  1.429621
C    0.938141  -3.122430  2.009413
C    -1.506998  -3.561254  1.762820
H    -1.762110  -0.924297  1.403965
H    -1.098293  -1.220390  2.991166
H    -0.292475  -2.542976  0.330988
H    0.929684  -4.221358  2.102339
H    1.203795  -2.752953  3.012739
H    1.803243  -3.069229  1.258749
H    -1.300081  -4.542793  1.319223
H    -2.465867  -3.212915  1.356320
H    -1.622587  -3.687245  2.847833
O    0.256401  1.009573  3.912922
H    0.774091  1.137025  4.741176
Cd    2.721711  -1.237523  1.438217
23
Lattice="100 0 0 0 100 0 0 0 100" Properties=species:S:1:pos:R:3
N    0.398668  -0.964006  -0.934336
C    0.082547  -0.403962  0.448335
C    1.326715  0.345728  0.958878
O    2.323551  0.469034  0.180589
H    -0.471752  -1.216019  -1.426316
H    0.922450  -0.288930  -1.513757
H    -0.697615  0.359723  0.298913
C    -0.420533  -1.516374  1.375543
C    -1.101026  -1.036760  2.671336
C    -2.333339  -0.163418  2.416811
C    -1.412622  -2.241497  3.566881
H    0.409082  -2.203714  1.608881
H    -1.160720  -2.100613  0.798371
H    -0.361694  -0.415007  3.222108
H    -2.790849  0.133306  3.368049
H    -3.098483  -0.716817  1.850251
H    -2.110677  0.769192  1.877587
H    -2.157264  -2.898787  3.089934
H    -1.833345  -1.907363  4.522093
H    -0.521669  -2.845750  3.783140
O    1.293685  0.834647  2.131531
H    0.973711  -1.818234  -0.868273
Cd    3.348182  1.666620  1.843451
23
Lattice="100 0 0 0 100 0 0 0 100" Properties=species:S:1:pos:R:3
N    1.122386  0.126632  -0.008232
C    0.518931  -0.106613  1.369473
C    1.463848  -1.010230  2.184019
O    1.067169  -1.398395  3.324991
H    0.724590  0.976761  -0.434728
H    2.149009  0.220871  0.025641
H    0.558053  0.861684  1.894418
C    -0.936098  -0.577431  1.257636
C    -1.226166  -1.789773  0.343209
C    -0.458444  -3.054623  0.742616
C    -2.741275  -2.036678  0.323010
H    -1.525341  0.287139  0.911335
H    -1.276964  -0.784183  2.282831
H    -0.946420  -1.523760  -0.697858
H    -0.745776  -3.892608  0.094908
H    -0.690484  -3.349357  1.776475
H    0.636144  -2.959676  0.640678
H    -2.988727  -2.844724  -0.375383
H    -3.297630  -1.143295  0.011446
H    -3.103621  -2.331494  1.318125
O    2.624403  -1.269210  1.726780
H    0.891530  -0.663954  -0.632368
Cd    3.025885  -2.375080  3.663977
23
Lattice="100 0 0 0 100 0 0 0 100" Properties=species:S:1:pos:R:3
N    1.164738  -1.618416  -0.612303
C    0.301958  -0.736163  0.279506
C    1.197900  -0.001382  1.293063
O    0.632474  0.808524  2.090277
H    2.084942  -1.198453  -0.810976
H    1.313443  -2.538345  -0.152015
H    -0.092329  0.066109  -0.364010
C    -0.871501  -1.523862  0.878649
C    -0.592736  -2.713471  1.835477
C    0.163320  -3.888078  1.190156
C    0.049777  -2.298947  3.162810
H    -1.467786  -1.883044  0.022931
H    -1.501502  -0.781798  1.389626
H    -1.604588  -3.082220  2.065283
H    -0.227652  -4.160860  0.198476
H    0.069961  -4.787796  1.811971
H    1.258846  -3.723636  1.135778
H    -0.489132  -1.471949  3.643483
H    1.110485  -2.020154  3.043720
H    0.041916  -3.143852  3.863800
O    2.458037  -0.179076  1.259126
H    0.684829  -1.798003  -1.506111
Cd    2.606603  1.344873  2.933284
23
Lattice="100 0 0 0 100 0 0 0 100" Properties=species:S:1:pos:R:3
N    0.706309  0.432099  0.473589
C    -0.029214  0.491237  1.804669
C    0.992589  0.544650  2.938971
O    0.683269  1.213661  3.970802
H    0.050172  0.201385  -0.289179
H    1.160879  1.325989  0.230860
H    -0.632650  1.406539  1.805900
C    -0.900488  -0.774386  1.968724
C    -1.578549  -0.981215  3.355487
C    -2.880153  -1.776282  3.146377
C    -0.726030  -1.746991  4.380299
H    -0.292787  -1.660430  1.721948
H    -1.695415  -0.696678  1.210090
H    -1.840690  0.004337  3.772083
H    -3.400958  -1.937268  4.097599
H    -2.687587  -2.759334  2.694874
H    -3.564744  -1.224197  2.485713
H    0.214007  -1.209594  4.687789
H    -0.415291  -2.734278  4.013301
H    -1.277555  -1.882541  5.318807
O    2.013011  -0.211359  2.860805
H    1.437429  -0.298190  0.498078
Cd    2.191269  0.040843  5.107374
23
Lattice="100 0 0 0 100 0 0 0 100" Properties=species:S:1:pos:R:3
N    -0.872674  0.365333  0.273269
C    -0.773047  0.029449  1.754138
C    0.485910  0.676523  2.332224
O    1.574649  0.538680  1.687810
H    -1.611454  -0.200855  -0.173428
H    -1.100123  1.357659  0.105121
H    -1.660182  0.446599  2.243456
C    -0.673514  -1.502943  1.915405
C    -0.352412  -2.073008  3.333239
C    1.126323  -2.028129  3.755797
C    -1.317152  -1.587388  4.416523
H    0.079776  -1.876995  1.203562
H    -1.650168  -1.911431  1.612340
H    -0.537409  -3.153810  3.194594
H    1.307365  -2.719773  4.589446
H    1.420323  -1.035280  4.193052
H    1.814362  -2.294979  2.943154
H    -1.194166  -0.518851  4.649535
H    -1.154092  -2.138474  5.351042
H    -2.362641  -1.750626  4.122867
O    0.411714  1.167415  3.499034
H    0.018703  0.157537  -0.206825
Cd    2.625907  0.977347  3.643643
23
Lattice="100 0 0 0 100 0 0 0 100" Properties=species:S:1:pos:R:3
N    0.202027  -0.246153  0.123127
C    0.054975  0.033583  1.588529
C    1.445711  0.224782  2.216320
O    2.460765  -0.340933  1.766361
H    -0.672087  -0.635841  -0.246200
H    0.380049  0.617446  -0.404469
H    -0.513545  0.970919  1.700082
C    -0.716813  -1.103907  2.320725
C    -0.016693  -2.427341  2.719295
C    -1.022079  -3.283982  3.514518
C    0.525339  -3.302665  1.560264
H    -1.616545  -1.317596  1.719480
H    -1.103098  -0.660272  3.249556
H    0.824855  -2.196984  3.391486
H    -0.541479  -4.190358  3.902598
H    -1.877400  -3.585718  2.894364
H    -1.407393  -2.725083  4.377937
H    0.506611  -4.380307  1.795712
H    1.655534  -3.215832  1.441776
H    -0.048026  -3.226659  0.619079
O    1.582832  0.939701  3.296654
H    0.772263  1.407437  3.585565
Cd    1.954349  -1.673021  0.083053
23
Lattice="100 0 0 0 100 0 0 0 100" Properties=species:S:1:pos:R:3
N    0.691159  0.151257  0.337085
C    0.082255  0.282246  1.701680
C    1.159980  0.756323  2.691918
O    2.370674  0.502898  2.532526
H    0.075062  -0.402560  -0.267542
H    0.793503  1.068230  -0.115186
H    -0.696559  1.060867  1.652482
C    -0.595459  -1.048848  2.145917
C    0.208765  -2.288946  2.624567
C    1.231938  -2.894697  1.641608
C    0.789656  -2.169818  4.038990
H    -1.250902  -1.335975  1.307567
H    -1.287485  -0.789228  2.960358
H    -0.572773  -3.069053  2.674252
H    1.404400  -3.968493  1.824795
H    2.299304  -2.553057  1.875796
H    0.960107  -2.830996  0.574843
H    1.167507  -3.141674  4.381413
H    0.021725  -1.856348  4.756897
H    1.626937  -1.460381  4.109808
O    0.819110  1.412387  3.763531
H    -0.132425  1.636810  3.822793
Cd    2.674465  -0.827529  0.808043
23
Lattice="100 0 0 0 100 0 0 0 100" Properties=species:S:1:pos:R:3
N    1.247069  0.217230  0.874536
C    0.413963  0.291325  2.111260
C    1.296480  -0.071831  3.322866
O    2.274292  -0.837086  3.229348
H    0.654315  0.230915  0.038486
H    1.881592  1.021612  0.798845
H    0.075236  1.331446  2.252373
C    -0.853085  -0.609924  2.013278
C    -0.783956  -2.123561  1.649470
C    -0.427040  -2.465104  0.199312
C    -0.042258  -3.039385  2.625782
H    -1.516913  -0.117298  1.286425
H    -1.375320  -0.521723  2.977669
H    -1.844435  -2.429441  1.734699
H    -0.844167  -1.780605  -0.550569
H    -0.727883  -3.488763  -0.060529
H    0.693830  -2.491238  -0.006085
H    -0.362710  -4.084075  2.518553
H    -0.128127  -2.752789  3.680812
H    1.071430  -3.112906  2.424861
O    1.005197  0.395138  4.504305
H    0.271319  1.043765  4.520014
Cd    2.304172  -1.770706  1.226285
23
Lattice="100 0 0 0 100 0 0 0 100" Properties=species:S:1:pos:R:3
N    0.749958  -0.288387  0.458613
C    0.263297  0.037121  1.830629
C    1.433979  -0.015492  2.828859
O    2.429207  -0.752091  2.673237
H    -0.035092  -0.555238  -0.144555
H    1.195494  0.524227  0.016344
H    -0.114023  1.072456  1.830219
C    -0.894358  -0.912047  2.298445
C    -1.025097  -2.351626  1.733646
C    0.175879  -3.301573  1.947648
C    -2.263861  -3.001327  2.387144
H    -1.830735  -0.394294  2.051463
H    -0.868433  -0.962492  3.397582
H    -1.233820  -2.297214  0.652867
H    0.794453  -3.082832  2.832793
H    0.784227  -3.457959  0.989082
H    -0.130742  -4.354140  2.066827
H    -3.151967  -2.370709  2.247558
H    -2.116144  -3.150085  3.465410
H    -2.478429  -3.974729  1.929563
O    1.381145  0.687596  3.923658
H    0.610664  1.289171  3.989957
Cd    2.218400  -1.985335  0.884011
23
Lattice="100 0 0 0 100 0 0 0 100" Properties=species:S:1:pos:R:3
N    0.131018  0.097009  0.227215
C    0.062283  -0.094317  1.711450
C    1.466298  -0.094147  2.347426
O    2.520481  0.184356  1.723996
H    -0.028195  -0.798604  -0.251676
H    -0.612094  0.730649  -0.089525
H    -0.434765  0.805116  2.114306
C    -0.773747  -1.363508  2.079039
C    -1.790163  -1.169353  3.245143
C    -1.144924  -0.958158  4.616447
C    -2.847954  -0.111426  2.931660
H    -0.101788  -2.211300  2.278352
H    -1.365659  -1.633234  1.191900
H    -2.292956  -2.152606  3.274614
H    -1.899708  -1.036187  5.412431
H    -0.741451  0.064927  4.755914
H    -0.398505  -1.732085  4.869496
H    -2.442908  0.914178  2.933352
H    -3.632966  -0.120049  3.699015
H    -3.340248  -0.293659  1.967095
O    1.589437  -0.367178  3.602659
H    0.729140  -0.568330  4.069452
Cd    2.228185  0.804692  -0.322908
23
Lattice="100 0 0 0 100 0 0 0 100" Properties=species:S:1:pos:R:3
N    0.250120  0.289931  0.185986
C    0.284602  0.030779  1.661455
C    1.736713  -0.086769  2.177883
O    2.751199  0.145279  1.476985
H    -0.015156  -0.567355  -0.315334
H    -0.462749  0.992054  -0.043130
H    -0.119258  0.937340  2.144076
C    -0.590053  -1.210081  2.034794
C    -1.510695  -1.026966  3.278296
C    -2.399031  -2.279289  3.373296
C    -0.761414  -0.783526  4.590562
H    0.046106  -2.101548  2.149542
H    -1.255724  -1.410973  1.182589
H    -2.156149  -0.154949  3.080366
H    -3.120593  -2.151092  4.191864
H    -1.809107  -3.181276  3.587035
H    -2.970248  -2.448451  2.452056
H    -1.465106  -0.759833  5.434793
H    -0.267157  0.205003  4.651515
H    -0.065558  -1.606990  4.838564
O    1.941959  -0.424988  3.406002
H    1.107975  -0.577285  3.934961
Cd    2.342851  0.872208  -0.517094
23
Lattice="100 0 0 0 100 0 0 0 100" Properties=species:S:1:pos:R:3
N    1.688970  -1.307043  0.952552
C    0.661103  -0.604283  1.779528
C    1.302303  0.186250  2.929785
O    2.407755  -0.110011  3.437919
H    1.278532  -2.172170  0.567987
H    1.987498  -0.737252  0.150445
H    0.141360  0.117988  1.126423
C    -0.345327  -1.614412  2.384516
C    -1.426588  -2.132989  1.395469
C    -2.382116  -1.020417  0.955439
C    -0.858510  -2.908058  0.202264
H    -0.850112  -1.139963  3.238595
H    0.225446  -2.461007  2.809035
H    -1.997202  -2.848357  2.011038
H    -2.825494  -0.495117  1.812141
H    -3.211939  -1.442587  0.374847
H    -1.898647  -0.279239  0.298466
H    -1.663616  -3.434706  -0.329058
H    -0.142426  -3.693793  0.499544
H    -0.412354  -2.249468  -0.564840
O    0.655916  1.173911  3.472992
H    -0.196528  1.392999  3.040815
Cd    3.438977  -1.676275  2.343096
23
Lattice="100 0 0 0 100 0 0 0 100" Properties=species:S:1:pos:R:3
N    0.688232  0.047962  0.315595
C    -0.172961  0.264419  1.523735
C    0.532919  1.163171  2.557120
O    1.538816  1.868648  2.301933
H    1.163587  -0.862672  0.375269
H    0.114996  0.020554  -0.535712
H    -1.039731  0.861660  1.189804
C    -0.667716  -1.096838  2.080016
C    -1.908486  -1.059429  3.029500
C    -3.082362  -0.254676  2.470652
C    -2.295335  -2.511720  3.335776
H    0.166702  -1.621997  2.570680
H    -0.965939  -1.700247  1.208446
H    -1.607085  -0.632440  4.016313
H    -2.877554  0.822018  2.364348
H    -3.945939  -0.334243  3.142730
H    -3.400843  -0.646605  1.493880
H    -3.101107  -2.528283  4.083333
H    -1.455448  -3.093334  3.735785
H    -2.677051  -3.016466  2.436808
O    0.040390  1.254965  3.749316
H    -0.714965  0.628588  3.901825
Cd    2.274878  1.683773  0.277926
23
Lattice="100 0 0 0 100 0 0 0 100" Properties=species:S:1:pos:R:3
N    0.021340  0.483921  0.292322
C    0.356972  0.057311  1.682346
C    1.814836  -0.407749  1.798522
O    2.468460  -0.870586  0.834215
H    -0.977225  0.292436  0.120910
H    0.164919  1.491585  0.151111
H    0.218077  0.928879  2.344842
C    -0.562930  -1.106865  2.118772
C    -2.065612  -0.734185  2.192411
C    -2.875176  -2.004800  2.479461
C    -2.340274  0.365422  3.220089
H    -0.230559  -1.463986  3.105579
H    -0.415011  -1.957056  1.426837
H    -2.391971  -0.372603  1.191831
H    -3.948394  -1.776582  2.488852
H    -2.621684  -2.416019  3.467429
H    -2.706420  -2.786747  1.727430
H    -2.041120  0.048046  4.229685
H    -3.413318  0.588974  3.257627
H    -1.833607  1.317734  2.997431
O    2.405565  -0.408496  2.955000
H    1.878594  -0.023402  3.686657
Cd    1.410381  -0.703428  -1.050612
23
Lattice="100 0 0 0 100 0 0 0 100" Properties=species:S:1:pos:R:3
N    -0.366764  -0.464525  -0.050151
C    -0.152670  0.054918  1.334304
C    1.331520  0.369225  1.592436
O    2.268682  -0.210616  0.999817
H    -1.175125  -1.105678  -0.047900
H    -0.589368  0.291161  -0.710957
H    -0.717762  0.998312  1.429537
C    -0.614812  -0.975226  2.395276
C    -2.147782  -1.040062  2.634162
C    -2.960693  -1.350008  1.374283
C    -2.406476  -2.078496  3.737676
H    -0.120872  -0.743702  3.350087
H    -0.236113  -1.973334  2.102517
H    -2.457241  -0.050643  3.010852
H    -4.018825  -1.501434  1.630253
H    -2.639721  -2.290093  0.890562
H    -2.977266  -0.524814  0.640985
H    -3.471550  -2.079073  4.001631
H    -1.839055  -1.855781  4.650159
H    -2.145325  -3.093885  3.407327
O    1.662301  1.217903  2.519282
H    0.908232  1.671654  2.951030
Cd    1.581311  -1.467762  -0.635787
23
Lattice="100 0 0 0 100 0 0 0 100" Properties=species:S:1:pos:R:3
N    -0.075929  -0.440563  -0.348024
C    -0.139951  -0.243394  1.139847
C    1.252048  -0.310306  1.793287
O    2.293561  -0.703165  1.214084
H    -0.727985  -1.183045  -0.630290
H    -0.364482  0.408732  -0.848742
H    -0.502188  0.782805  1.312665
C    -1.132506  -1.273320  1.751480
C    -1.421677  -1.185358  3.275815
C    -1.812566  0.222196  3.746805
C    -2.537564  -2.192514  3.592060
H    -0.775398  -2.290447  1.519981
H    -2.082250  -1.122543  1.212832
H    -0.521761  -1.526423  3.816131
H    -2.694093  0.598398  3.208086
H    -1.037005  1.009147  3.635278
H    -2.059084  0.208841  4.815294
H    -2.278388  -3.208487  3.268302
H    -3.488021  -1.906730  3.119818
H    -2.707387  -2.223962  4.677070
O    1.372390  0.051974  3.030019
H    0.513680  0.327561  3.439801
Cd    2.047898  -1.041042  -0.900988
23
Lattice="100 0 0 0 100 0 0 0 100" Properties=species:S:1:pos:R:3
N    -0.338890  0.118682  -0.163935
C    0.060025  -0.180211  1.252946
C    1.551286  0.126846  1.477595
O    2.407091  0.145245  0.560479
H    -1.048640  -0.555504  -0.475849
H    -0.760181  1.052799  -0.249019
H    -0.504429  0.510424  1.900643
C    -0.313296  -1.650052  1.583585
C    -0.141985  -2.168492  3.044806
C    1.234681  -2.772510  3.337916
C    -0.627359  -1.184628  4.115250
H    0.239446  -2.322044  0.904748
H    -1.380958  -1.725808  1.322203
H    -0.855531  -3.010468  3.069063
H    1.226199  -3.255025  4.324447
H    2.053494  -2.039648  3.367318
H    1.498204  -3.546131  2.604904
H    -0.716574  -1.697553  5.081036
H    -1.608575  -0.747215  3.884704
H    0.064876  -0.343112  4.329356
O    1.972554  0.369034  2.676267
H    1.266606  0.272712  3.364339
Cd    1.551662  -0.016963  -1.417190
23
Lattice="100 0 0 0 100 0 0 0 100" Properties=species:S:1:pos:R:3
N    0.809981  -0.183764  0.194942
C    0.143802  -0.056961  1.533648
C    1.032970  0.749570  2.497979
O    2.284858  0.746923  2.436400
H    0.493111  -1.043279  -0.270750
H    0.573789  0.599045  -0.429708
H    -0.788819  0.513465  1.385492
C    -0.177766  -1.467094  2.081141
C    -0.875506  -1.538585  3.470078
C    -1.850033  -2.727324  3.472482
C    0.132100  -1.646401  4.619873
H    0.753003  -2.063787  2.123141
H    -0.825212  -1.931415  1.320268
H    -1.487906  -0.624027  3.596873
H    -2.348615  -2.796448  4.448063
H    -1.319954  -3.675692  3.306753
H    -2.628761  -2.623633  2.705971
H    -0.383314  -1.596950  5.587177
H    0.892767  -0.851646  4.634448
H    0.658603  -2.610365  4.578910
O    0.495634  1.450182  3.447640
H    -0.483247  1.395437  3.485200
Cd    3.033415  -0.226017  0.649611
23
Lattice="100 0 0 0 100 0 0 0 100" Properties=species:S:1:pos:R:3
N    -0.608749  0.444159  0.296178
C    0.303753  -0.092541  1.386660
C    1.713794  0.395003  0.942715
O    2.765241  0.206221  1.711515
H    -1.174090  -0.283462  -0.159605
H    -1.242001  1.186051  0.621757
H    0.024552  0.436014  2.309481
C    0.195087  -1.631607  1.566703
C    -0.334144  -2.149141  2.924518
C    -0.656387  -3.645279  2.832310
C    0.609034  -1.897936  4.119248
H    1.168424  -2.101610  1.341420
H    -0.465306  -2.035621  0.785125
H    -1.261254  -1.600226  3.168971
H    -1.037812  -4.029672  3.786173
H    0.227409  -4.238117  2.554396
H    -1.430891  -3.828525  2.076139
H    0.236543  -2.295283  5.077827
H    0.746066  -0.812750  4.348929
H    1.552261  -2.515215  3.996610
O    1.827637  0.962723  -0.130088
H    0.063461  0.861630  -0.408295
Cd    2.871178  -0.847686  3.470621
23
Lattice="100 0 0 0 100 0 0 0 100" Properties=species:S:1:pos:R:3
N    -0.220186  0.623067  0.323374
C    -0.122569  0.356434  1.819771
C    1.244853  1.000103  2.192940
O    1.538706  1.306427  3.434577
H    -0.566314  -0.181454  -0.215815
H    -0.811266  1.435683  0.101729
H    -0.943052  0.905568  2.299811
C    -0.252184  -1.170116  2.055805
C    -0.462726  -1.720031  3.494236
C    0.835954  -1.927863  4.312372
C    -1.549697  -1.005683  4.300687
H    0.610861  -1.678440  1.598805
H    -1.137859  -1.490737  1.485081
H    -0.862834  -2.733858  3.328361
H    1.089939  -2.989917  4.469866
H    0.706311  -1.642307  5.400902
H    1.745544  -1.495858  3.865953
H    -2.477760  -0.831806  3.738539
H    -1.250830  0.035919  4.632070
H    -1.805173  -1.554215  5.215753
O    2.028313  1.251273  1.290749
H    0.768568  0.854644  0.037901
Cd    0.829508  0.543570  5.208065
23
Lattice="100 0 0 0 100 0 0 0 100" Properties=species:S:1:pos:R:3
N    0.305479  0.267546  -0.042652
C    0.199361  -0.020476  1.329781
C    1.689066  -0.231963  1.937771
O    1.848499  -0.398131  3.153138
H    0.119708  -0.473321  -0.717532
H    0.103932  1.207556  -0.377263
H    -0.152133  0.865481  1.883526
C    -0.628316  -1.273527  1.698461
C    -2.152659  -1.006951  1.574880
C    -2.644427  -0.835922  0.152663
C    -2.845032  -2.227936  2.269498
H    -0.377677  -1.543313  2.733104
H    -0.339319  -2.122243  1.057603
H    -2.400954  -0.111027  2.166660
H    -2.404266  -1.700978  -0.481274
H    -2.241819  0.077626  -0.327152
H    -3.734671  -0.687424  0.125852
H    -2.519701  -2.331914  3.310471
H    -2.640574  -3.159915  1.727841
H    -3.927873  -2.040425  2.255627
O    2.687214  -0.195695  1.112460
H    2.348751  0.001005  0.199841
Cd    3.823799  -0.732046  4.203191
