# Supplementary material for: Mapping and classifying molecules from a high-throughput structural database
Source: J Cheminform. 2017 Feb 2;9:6. doi: 10.1186/s13321-017-0192-4 (PMC5289135; doi:10.1186/s13321-017-0192-4)
Supplement: Supplementary file 1 — Additional file 1. Supplementary file contains dissimilarity matrix data for all the oligopeptides available in the database including the one discussed in this paper. [file 13321_2017_192_MOESM1_ESM.tar › SI/leu.uncapped/traj.leu.uncapped.bare.xyz]

22
Lattice="100 0 0 0 100 0 0 0 100" Properties=species:S:1:pos:R:3
N    -0.334307  -1.991742  0.360338
C    0.113305  -0.946672  1.304799
C    1.625580  -1.130387  1.587191
O    2.201407  -2.061112  0.804382
H    -0.840586  -2.732571  0.846833
H    1.437150  -2.394366  0.250532
H    0.046397  0.023011  0.786814
C    -0.676086  -0.876280  2.617231
C    -2.150961  -0.460283  2.485056
C    -2.855023  -0.596324  3.840623
C    -2.309511  0.959748  1.928499
H    -0.148905  -0.180199  3.286568
H    -0.618333  -1.865317  3.104970
H    -2.646998  -1.156150  1.783798
H    -2.408414  0.080274  4.584496
H    -2.776493  -1.619491  4.234069
H    -3.922156  -0.347118  3.762722
H    -3.369577  1.241643  1.869725
H    -1.890515  1.066170  0.917947
H    -1.804111  1.692738  2.574894
O    2.231752  -0.483681  2.412286
H    -0.955615  -1.619892  -0.354774
22
Lattice="100 0 0 0 100 0 0 0 100" Properties=species:S:1:pos:R:3
N    0.202101  -0.020517  -0.312575
C    -0.189613  0.237642  1.088268
C    1.086312  0.275230  1.955977
O    1.127324  0.757877  3.066495
H    -0.510727  -0.558833  -0.804016
H    0.342897  0.846866  -0.829373
H    -0.685162  1.212069  1.212906
C    -1.135814  -0.883365  1.562734
C    -1.652837  -0.809284  3.009488
C    -2.436931  0.478103  3.288077
C    -2.504207  -2.049624  3.307334
H    -0.622139  -1.847609  1.412083
H    -2.004897  -0.881078  0.879728
H    -0.781574  -0.822153  3.682444
H    -3.277038  0.593507  2.584918
H    -1.798646  1.367672  3.215309
H    -2.856655  0.462606  4.303079
H    -1.939358  -2.977621  3.139964
H    -3.399357  -2.082464  2.666848
H    -2.845128  -2.050053  4.351370
O    2.147096  -0.310935  1.366346
H    1.808352  -0.532037  0.452596
22
Lattice="100 0 0 0 100 0 0 0 100" Properties=species:S:1:pos:R:3
N    -1.145691  0.789899  -0.479884
C    -0.446096  0.318051  0.732779
C    1.050092  0.083850  0.399787
O    1.835686  -0.410354  1.177416
H    -1.688054  0.038794  -0.907164
H    -1.790724  1.549464  -0.272906
H    -0.419010  1.160214  1.442396
C    -1.084503  -0.874047  1.468841
C    -1.496745  -2.089769  0.617118
C    -0.334354  -2.724597  -0.157170
C    -2.182677  -3.127620  1.515532
H    -1.976160  -0.507173  2.001126
H    -0.366867  -1.196200  2.238513
H    -2.256476  -1.760236  -0.117690
H    -0.676764  -3.615645  -0.701216
H    0.471826  -3.031273  0.523565
H    0.108273  -2.044430  -0.897382
H    -3.038135  -2.695303  2.053388
H    -1.479636  -3.518792  2.265759
H    -2.549972  -3.979628  0.927515
O    1.397533  0.533087  -0.820866
H    0.531455  0.873710  -1.189457
22
Lattice="100 0 0 0 100 0 0 0 100" Properties=species:S:1:pos:R:3
N    -0.540179  1.353617  1.054434
C    0.057864  0.309760  1.917248
C    1.559756  0.159797  1.549033
O    2.291722  -0.649270  2.075761
H    -1.243355  0.958778  0.431778
H    -0.989042  2.090576  1.592830
H    0.061113  0.666672  2.960176
C    -0.640683  -1.057204  1.865318
C    -1.851134  -1.249914  2.796305
C    -3.007881  -0.275902  2.538013
C    -2.341389  -2.700635  2.708258
H    0.114854  -1.813056  2.120831
H    -0.935949  -1.260833  0.819190
H    -1.491791  -1.079512  3.826895
H    -2.728554  0.769498  2.724987
H    -3.859852  -0.503831  3.193410
H    -3.366349  -0.349730  1.499142
H    -2.718574  -2.928630  1.699542
H    -3.159748  -2.887403  3.416994
H    -1.533906  -3.411496  2.930004
O    1.961602  1.028402  0.607341
H    1.117474  1.532314  0.400510
22
Lattice="100 0 0 0 100 0 0 0 100" Properties=species:S:1:pos:R:3
N    0.174324  -0.381705  -0.226551
C    0.620490  -0.272486  1.181128
C    2.147840  -0.511305  1.250634
O    2.670835  -0.942520  0.088355
H    -0.668788  -0.945106  -0.315937
H    -0.024181  0.534287  -0.624393
H    0.464934  0.751725  1.552460
C    -0.104697  -1.221842  2.156310
C    0.228640  -2.725781  2.093471
C    -0.410681  -3.431719  3.296394
C    -0.189763  -3.413155  0.786471
H    -1.192041  -1.074190  2.033429
H    0.140481  -0.867800  3.167313
H    1.322383  -2.826171  2.193662
H    -0.151060  -4.498909  3.311365
H    -1.508830  -3.358755  3.261598
H    -0.075712  -2.991042  4.245177
H    -1.268893  -3.289663  0.598967
H    0.005803  -4.492854  0.840480
H    0.357509  -3.031495  -0.084579
O    2.799714  -0.338956  2.256940
H    1.878691  -0.939558  -0.525691
22
Lattice="100 0 0 0 100 0 0 0 100" Properties=species:S:1:pos:R:3
N    -0.262591  0.331023  0.936911
C    0.039544  -0.695302  1.959511
C    1.304191  -1.481416  1.519514
O    1.747033  -2.424483  2.137890
H    -0.389590  1.254314  1.344336
H    1.253430  -0.234547  0.161175
H    0.345876  -0.183649  2.885517
C    -1.109211  -1.666535  2.272183
C    -2.185521  -1.193172  3.271726
C    -1.611880  -0.985076  4.679065
C    -2.979746  0.036651  2.811930
H    -0.652439  -2.585707  2.664919
H    -1.588897  -1.946682  1.317667
H    -2.900656  -2.031252  3.335051
H    -2.413413  -0.780580  5.401943
H    -0.920419  -0.129745  4.718065
H    -1.061950  -1.870983  5.023989
H    -3.827651  0.224175  3.485100
H    -3.386391  -0.093400  1.798404
H    -2.363293  0.947637  2.814505
O    1.866363  -0.992631  0.401796
H    -1.117359  0.103152  0.430588
22
Lattice="100 0 0 0 100 0 0 0 100" Properties=species:S:1:pos:R:3
N    1.996578  -0.092319  3.161164
C    0.979500  -0.312718  2.140614
C    0.496456  0.976776  1.473074
O    0.531544  2.082567  1.972214
H    2.844602  0.285189  2.737619
H    1.669391  0.623653  3.813943
H    1.410504  -0.945323  1.350658
C    -0.250436  -1.033324  2.737230
C    0.047411  -2.402504  3.371725
C    -1.210526  -2.933847  4.068918
C    0.578965  -3.414736  2.351474
H    -1.008707  -1.150363  1.946485
H    -0.693987  -0.370525  3.499367
H    0.827894  -2.246796  4.132728
H    -1.580740  -2.227270  4.825186
H    -1.009878  -3.888992  4.573692
H    -2.024106  -3.105437  3.347110
H    1.538989  -3.100779  1.920278
H    -0.133610  -3.557952  1.524217
H    0.741409  -4.394010  2.822399
O    -0.014340  0.746500  0.229188
H    -0.331914  1.611210  -0.097283
22
Lattice="100 0 0 0 100 0 0 0 100" Properties=species:S:1:pos:R:3
N    -2.292822  -0.857939  4.745248
C    -1.438713  -0.504037  3.610308
C    -1.583120  0.965865  3.208620
O    -2.637909  1.549953  3.065165
H    -3.257466  -0.588597  4.538408
H    -2.019047  -0.329361  5.574610
H    -0.395270  -0.676837  3.906247
C    -1.794763  -1.402464  2.411215
C    -0.976032  -1.200231  1.125143
C    0.517961  -1.483088  1.327403
C    -1.551154  -2.073963  0.003686
H    -2.862289  -1.245138  2.185532
H    -1.696362  -2.442419  2.759963
H    -1.082620  -0.147364  0.809381
H    0.977264  -0.796866  2.050589
H    1.067134  -1.375333  0.381848
H    0.676140  -2.511377  1.687215
H    -1.010770  -1.915837  -0.939771
H    -2.612347  -1.851659  -0.175015
H    -1.471787  -3.142196  0.256754
O    -0.376113  1.575910  3.025873
H    -0.575915  2.494979  2.757578
22
Lattice="100 0 0 0 100 0 0 0 100" Properties=species:S:1:pos:R:3
N    0.430453  -0.455012  -0.316929
C    0.546908  -0.298849  1.148079
C    2.051982  -0.257540  1.523118
O    2.858183  -0.087173  0.458460
H    0.335194  -1.437314  -0.575294
H    -0.386056  0.032380  -0.681124
H    0.178421  0.711748  1.389217
C    -0.206917  -1.305894  2.026429
C    0.193647  -2.788511  1.815486
C    0.346853  -3.506180  3.161358
C    -0.796453  -3.538229  0.912426
H    -1.289509  -1.180509  1.867711
H    -0.006132  -1.017230  3.066889
H    1.185340  -2.810371  1.328197
H    -0.600439  -3.493297  3.721948
H    1.112645  -3.017421  3.777520
H    0.636893  -4.557309  3.023852
H    -1.787910  -3.592478  1.387153
H    -0.462315  -4.567721  0.723386
H    -0.936337  -3.052466  -0.064664
O    2.460590  -0.338977  2.660178
H    2.219959  -0.079647  -0.311397
22
Lattice="100 0 0 0 100 0 0 0 100" Properties=species:S:1:pos:R:3
N    0.137306  0.167165  0.157900
C    -0.060583  0.284332  1.616079
C    1.257957  0.783910  2.240508
O    2.342542  0.498623  1.490336
H    -0.487936  -0.530639  -0.244765
H    -0.042408  1.051376  -0.317674
H    -0.829377  1.024339  1.890987
C    -0.488704  -1.092822  2.164417
C    -0.646966  -1.225759  3.696185
C    -1.820156  -2.157708  4.026468
C    0.639237  -1.722275  4.369674
H    0.222768  -1.852364  1.798705
H    -1.455041  -1.316435  1.682064
H    -0.878901  -0.228146  4.103196
H    -1.944114  -2.266941  5.112530
H    -1.655163  -3.163859  3.610784
H    -2.766914  -1.777227  3.617192
H    0.514417  -1.766925  5.460241
H    1.494715  -1.067745  4.166724
H    0.891284  -2.736107  4.021931
O    1.322880  1.358654  3.304373
H    1.954156  0.132553  0.648145
22
Lattice="100 0 0 0 100 0 0 0 100" Properties=species:S:1:pos:R:3
N    2.453760  -0.329414  1.089912
C    1.135669  -0.836905  1.485393
C    -0.011591  0.121953  1.163331
O    -0.957171  -0.124266  0.442799
H    2.478313  -0.130735  0.089219
H    2.655296  0.547362  1.573304
H    0.934346  -1.733039  0.883611
C    1.153444  -1.208144  2.976357
C    -0.167111  -1.741051  3.558168
C    -0.651325  -3.015108  2.854016
C    -0.013500  -1.971622  5.066235
H    1.463418  -0.318507  3.548408
H    1.950863  -1.957077  3.105693
H    -0.940608  -0.964773  3.419342
H    -0.884247  -2.841663  1.795418
H    -1.564474  -3.398852  3.329338
H    0.110330  -3.808011  2.910419
H    -0.959777  -2.302424  5.515815
H    0.302604  -1.055102  5.583936
H    0.740280  -2.747117  5.270937
O    0.145518  1.337295  1.771365
H    -0.620037  1.875198  1.491987
22
Lattice="100 0 0 0 100 0 0 0 100" Properties=species:S:1:pos:R:3
N    1.225188  -1.596730  0.906021
C    0.356136  -0.494852  1.310962
C    0.915889  0.463436  2.365027
O    0.695087  1.655793  2.411249
H    2.104132  -1.243706  0.528234
H    1.464620  -2.174946  1.712814
H    0.175036  0.138272  0.430721
C    -0.998657  -1.027112  1.825070
C    -1.794996  -1.862929  0.807790
C    -3.033553  -2.458855  1.487311
C    -2.185248  -1.053650  -0.433502
H    -1.606583  -0.168259  2.152500
H    -0.809766  -1.636629  2.724938
H    -1.145830  -2.690751  0.481696
H    -3.594694  -3.101017  0.794432
H    -3.717087  -1.668072  1.833134
H    -2.760611  -3.067712  2.360934
H    -1.306640  -0.710944  -0.995994
H    -2.778796  -0.167540  -0.160082
H    -2.791694  -1.661003  -1.119383
O    1.689551  -0.173842  3.294862
H    1.959515  0.517048  3.930265
22
Lattice="100 0 0 0 100 0 0 0 100" Properties=species:S:1:pos:R:3
N    -0.071112  0.623721  0.859102
C    0.649179  -0.328336  1.698500
C    1.824587  -0.864213  0.900693
O    1.861499  -0.960648  -0.308549
H    -1.027579  0.746709  1.187856
H    -0.108684  0.266677  -0.097793
H    1.064376  0.200367  2.570941
C    -0.165680  -1.549732  2.209040
C    -1.388745  -1.201909  3.075495
C    -2.169232  -2.480146  3.406507
C    -1.011483  -0.441679  4.352202
H    0.506228  -2.202130  2.791154
H    -0.496834  -2.129777  1.332238
H    -2.061844  -0.558044  2.480697
H    -3.078161  -2.253015  3.980479
H    -1.558367  -3.168553  4.009824
H    -2.471127  -3.014476  2.495015
H    -1.901515  -0.238099  4.963114
H    -0.534373  0.524258  4.138440
H    -0.313311  -1.029476  4.967287
O    2.840487  -1.279836  1.705822
H    3.517695  -1.655197  1.109997
22
Lattice="100 0 0 0 100 0 0 0 100" Properties=species:S:1:pos:R:3
N    -3.335662  -0.424648  3.152477
C    -1.937195  -0.646750  3.490465
C    -1.114231  0.645757  3.599679
O    -1.534256  1.769863  3.417684
H    -3.752453  0.229114  3.816065
H    -3.406925  0.035072  2.243429
H    -1.907045  -1.068049  4.510387
C    -1.297642  -1.718313  2.578721
C    -1.365327  -1.486232  1.057869
C    -0.596613  -0.243442  0.590328
C    -0.856462  -2.739701  0.333872
H    -1.819493  -2.659662  2.804353
H    -0.248149  -1.854291  2.880298
H    -2.426147  -1.361070  0.780126
H    0.459824  -0.296570  0.893653
H    -1.013250  0.689367  0.992005
H    -0.622972  -0.162471  -0.505227
H    -0.941268  -2.630215  -0.756046
H    -1.425012  -3.632967  0.627612
H    0.202981  -2.926201  0.567439
O    0.169306  0.400636  3.991850
H    0.596991  1.275772  4.066961
22
Lattice="100 0 0 0 100 0 0 0 100" Properties=species:S:1:pos:R:3
N    1.969764  -0.600712  0.540258
C    0.771379  -0.853755  1.364051
C    0.021081  0.463347  1.564892
O    0.345060  1.355183  2.322917
H    1.703467  -0.203710  -0.362494
H    2.561770  0.093434  1.002616
H    0.126011  -1.539402  0.796249
C    1.180181  -1.499661  2.691718
C    0.082213  -2.287471  3.428698
C    0.683274  -2.984758  4.655339
C    -1.125362  -1.431223  3.832180
H    1.586434  -0.718201  3.355601
H    2.009168  -2.183278  2.456114
H    -0.276475  -3.073192  2.739400
H    1.529203  -3.629446  4.378845
H    -0.064421  -3.609366  5.163320
H    1.050501  -2.247325  5.385096
H    -1.665285  -1.031733  2.962948
H    -0.816918  -0.578993  4.455169
H    -1.845428  -2.027135  4.410194
O    -1.038691  0.579717  0.708875
H    -1.408924  1.471680  0.861013
22
Lattice="100 0 0 0 100 0 0 0 100" Properties=species:S:1:pos:R:3
N    0.095535  -0.411157  -0.109795
C    0.034388  0.097535  1.279481
C    1.456748  0.503704  1.734537
O    2.415089  0.158370  0.854224
H    -0.426711  -1.276384  -0.225141
H    -0.278709  0.267200  -0.770230
H    -0.539679  1.036865  1.310109
C    -0.655354  -0.847458  2.285715
C    -0.080888  -2.253380  2.586069
C    -0.069733  -3.212130  1.385687
C    1.288836  -2.236018  3.277590
H    -1.699207  -0.963738  1.949704
H    -0.700263  -0.294318  3.234957
H    -0.799023  -2.671434  3.312987
H    0.139047  -4.238312  1.717714
H    0.712507  -2.949791  0.658936
H    -1.039415  -3.233160  0.864274
H    1.541747  -3.241931  3.640666
H    1.302878  -1.551207  4.135005
H    2.093023  -1.927779  2.596139
O    1.677870  1.087439  2.772375
H    1.890131  -0.266179  0.112888
22
Lattice="100 0 0 0 100 0 0 0 100" Properties=species:S:1:pos:R:3
N    -0.464414  0.809302  0.457405
C    0.086287  0.040624  1.593966
C    1.624543  0.132200  1.520073
O    2.081918  0.377909  0.275795
H    -1.382200  0.458053  0.184980
H    -0.570257  1.796729  0.689938
H    -0.201880  0.459575  2.570023
C    -0.443396  -1.406933  1.485284
C    -0.054133  -2.457770  2.551371
C    1.314190  -3.109676  2.306931
C    -0.184574  -1.934321  3.987690
H    -0.180118  -1.793463  0.486947
H    -1.543005  -1.310830  1.499842
H    -0.807929  -3.254543  2.426870
H    2.139955  -2.408083  2.471711
H    1.392553  -3.496826  1.280951
H    1.457013  -3.957364  2.991625
H    -0.074972  -2.758009  4.706230
H    -1.167060  -1.471653  4.164856
H    0.592542  -1.192235  4.214920
O    2.356260  -0.007641  2.475237
H    1.250678  0.558956  -0.245645
22
Lattice="100 0 0 0 100 0 0 0 100" Properties=species:S:1:pos:R:3
N    0.555126  0.934145  2.200761
C    0.923555  -0.458841  1.977219
C    1.622162  -0.684529  0.630951
O    1.478503  0.002514  -0.358946
H    -0.005265  1.264572  1.411898
H    1.391173  1.519627  2.210947
H    1.631319  -0.760252  2.765321
C    -0.294187  -1.408777  2.045135
C    -0.933031  -1.596090  3.437222
C    -1.827535  -0.424354  3.860775
C    -1.720125  -2.913255  3.471057
H    0.039195  -2.392423  1.681634
H    -1.055158  -1.057704  1.326637
H    -0.108391  -1.678211  4.167625
H    -2.245442  -0.597537  4.862748
H    -2.674393  -0.314757  3.165116
H    -1.272698  0.519930  3.868001
H    -2.535215  -2.903033  2.731073
H    -2.175095  -3.076231  4.457913
H    -1.077865  -3.777043  3.248554
O    2.433706  -1.781191  0.654287
H    2.799660  -1.866559  -0.247930
22
Lattice="100 0 0 0 100 0 0 0 100" Properties=species:S:1:pos:R:3
N    -0.148917  0.320803  3.822097
C    -0.050645  -0.498263  2.610997
C    0.924390  0.200518  1.675468
O    0.934768  1.393690  1.455227
H    -0.940715  0.011578  4.386632
H    -0.326775  1.291399  3.554350
H    0.379221  -1.471543  2.885229
C    -1.400538  -0.716868  1.876767
C    -1.393401  -1.590288  0.609296
C    -0.910209  -3.020386  0.881018
C    -2.791042  -1.595570  -0.022360
H    -1.806968  0.277902  1.632802
H    -2.089829  -1.165622  2.613305
H    -0.702633  -1.131884  -0.119372
H    -1.536758  -3.507537  1.644251
H    0.130486  -3.048586  1.228073
H    -0.967100  -3.631021  -0.030656
H    -3.529207  -2.048166  0.657401
H    -2.802742  -2.174700  -0.956050
H    -3.131983  -0.576923  -0.254111
O    1.778737  -0.668561  1.070256
H    2.327859  -0.128973  0.467379
22
Lattice="100 0 0 0 100 0 0 0 100" Properties=species:S:1:pos:R:3
N    0.473608  1.304136  2.450646
C    0.979621  -0.059479  2.555511
C    1.046881  -0.806158  1.219197
O    0.461399  -0.499104  0.201891
H    -0.434169  1.311383  1.984656
H    1.092131  1.857244  1.856323
H    2.015398  0.006886  2.922448
C    0.202473  -0.902378  3.600527
C    -1.120367  -1.566939  3.171945
C    -1.645461  -2.426916  4.329347
C    -2.199983  -0.581537  2.702420
H    0.020946  -0.231261  4.454504
H    0.875623  -1.696424  3.955026
H    -0.900638  -2.248016  2.330741
H    -0.899611  -3.165567  4.654760
H    -2.553743  -2.971696  4.037354
H    -1.898419  -1.802692  5.199911
H    -3.152776  -1.104454  2.539756
H    -1.937573  -0.101351  1.750427
H    -2.375720  0.203665  3.452614
O    1.857974  -1.901550  1.296805
H    1.822406  -2.325791  0.417190
22
Lattice="100 0 0 0 100 0 0 0 100" Properties=species:S:1:pos:R:3
N    0.169039  -2.608057  0.845263
C    -0.353704  -1.250286  1.101827
C    0.853939  -0.285569  1.099209
O    2.014932  -0.896063  1.415740
H    -0.473017  -3.321260  1.188672
H    1.772058  -1.862859  1.448020
H    -1.045008  -0.898370  0.318869
C    -1.091013  -1.243092  2.464192
C    -2.230256  -0.220802  2.643682
C    -3.104419  -0.641083  3.833414
C    -1.748738  1.224128  2.813916
H    -0.361915  -1.141186  3.284438
H    -1.533614  -2.247101  2.580150
H    -2.856329  -0.269059  1.734495
H    -2.524554  -0.636530  4.768950
H    -3.518102  -1.651139  3.700931
H    -3.946032  0.052101  3.965943
H    -1.175101  1.576185  1.949735
H    -1.101548  1.315649  3.699728
H    -2.605202  1.897074  2.959018
O    0.781086  0.898196  0.857915
H    0.308498  -2.771879  -0.152107
22
Lattice="100 0 0 0 100 0 0 0 100" Properties=species:S:1:pos:R:3
N    0.844263  -2.009880  1.860328
C    0.294787  -0.687546  1.590280
C    1.020174  0.435534  2.340293
O    1.649567  0.303753  3.369410
H    1.836215  -2.032295  1.620334
H    0.798233  -2.199011  2.863883
H    0.412302  -0.478008  0.516096
C    -1.206947  -0.595264  1.944375
C    -2.180996  -1.504236  1.157462
C    -1.969184  -1.421933  -0.358632
C    -2.196543  -2.961155  1.639408
H    -1.510755  0.450730  1.789259
H    -1.319348  -0.791447  3.024005
H    -3.180315  -1.085226  1.369344
H    -1.024129  -1.898179  -0.656845
H    -1.954882  -0.381297  -0.714307
H    -2.776791  -1.943237  -0.890528
H    -2.371148  -3.019489  2.723551
H    -1.243633  -3.459381  1.424522
H    -3.002295  -3.521685  1.144049
O    0.870695  1.641930  1.719422
H    1.331730  2.294323  2.282292
22
Lattice="100 0 0 0 100 0 0 0 100" Properties=species:S:1:pos:R:3
N    -0.001657  0.221104  0.187673
C    0.107783  -0.123439  1.617464
C    1.538779  -0.565631  1.923023
O    2.049959  -1.605219  1.557896
H    0.272993  -0.584866  -0.379054
H    0.644664  0.976607  -0.046507
H    -0.101247  0.791772  2.186797
C    -0.918888  -1.212442  1.957097
C    -1.263758  -1.427236  3.446125
C    -0.082950  -1.921730  4.292766
C    -1.919649  -0.193067  4.080171
H    -0.566180  -2.162157  1.523996
H    -1.837128  -0.936637  1.417446
H    -2.019489  -2.231243  3.446859
H    -0.423573  -2.215949  5.295271
H    0.675975  -1.137794  4.431960
H    0.411417  -2.788780  3.834698
H    -2.284191  -0.421484  5.091249
H    -2.774899  0.159469  3.486726
H    -1.211175  0.642892  4.176064
O    2.236482  0.393332  2.602527
H    3.145073  0.045344  2.699510
22
Lattice="100 0 0 0 100 0 0 0 100" Properties=species:S:1:pos:R:3
N    1.738556  -0.456767  0.366713
C    0.647045  -0.626455  1.344707
C    0.306905  0.722750  1.975284
O    -0.633201  1.425659  1.661123
H    1.490018  0.256108  -0.321165
H    2.584787  -0.131177  0.838314
H    -0.250348  -0.918431  0.780507
C    1.010969  -1.738855  2.335817
C    -0.152722  -2.349301  3.138019
C    0.342571  -3.582111  3.904712
C    -0.832770  -1.359110  4.092578
H    1.787636  -1.375259  3.028787
H    1.476426  -2.531767  1.730974
H    -0.910079  -2.690182  2.409442
H    0.796243  -4.321731  3.230389
H    -0.481432  -4.074205  4.439467
H    1.101246  -3.302010  4.651416
H    -1.608326  -1.864674  4.684557
H    -1.322058  -0.531478  3.562720
H    -0.105349  -0.926784  4.795759
O    1.240146  1.122922  2.891488
H    0.968738  2.018857  3.169392
22
Lattice="100 0 0 0 100 0 0 0 100" Properties=species:S:1:pos:R:3
N    0.054564  -0.899733  0.215297
C    -0.201799  -0.089980  1.402952
C    1.095615  0.583668  1.828267
O    2.119084  0.603226  1.173755
H    -0.739489  -0.879846  -0.420567
H    0.873561  -0.538970  -0.275535
H    -0.866051  0.776127  1.195836
C    -0.907448  -0.901464  2.516613
C    -0.271549  -2.248914  2.897459
C    1.128266  -2.113044  3.508032
C    -1.208212  -3.006663  3.846387
H    -1.931116  -1.096453  2.158110
H    -1.012571  -0.261901  3.406440
H    -0.174589  -2.830687  1.967587
H    1.507154  -3.095553  3.822577
H    1.118280  -1.460475  4.394079
H    1.854614  -1.706400  2.792285
H    -2.204564  -3.147249  3.403379
H    -1.339955  -2.463902  4.795381
H    -0.806980  -4.000738  4.087952
O    0.973252  1.239972  3.013394
H    1.837932  1.665981  3.169321
22
Lattice="100 0 0 0 100 0 0 0 100" Properties=species:S:1:pos:R:3
N    0.423807  1.072096  1.747449
C    0.999714  -0.071402  2.447694
C    1.378112  -1.220149  1.504713
O    0.996001  -1.346791  0.359662
H    1.151813  1.543213  1.209217
H    -0.247370  0.740681  1.051202
H    1.933823  0.261603  2.925524
C    0.098254  -0.608127  3.586719
C    -1.255003  -1.228779  3.172240
C    -1.670619  -2.309703  4.178833
C    -2.367337  -0.179786  3.030481
H    -0.074508  0.227166  4.282175
H    0.687241  -1.360057  4.131618
H    -1.125747  -1.723614  2.193419
H    -1.775264  -1.885206  5.189256
H    -0.927461  -3.117569  4.231164
H    -2.637246  -2.756419  3.907095
H    -3.297334  -0.640461  2.668989
H    -2.096009  0.630273  2.343666
H    -2.583007  0.283463  4.005483
O    2.203267  -2.124094  2.106004
H    2.367871  -2.822337  1.442397
22
Lattice="100 0 0 0 100 0 0 0 100" Properties=species:S:1:pos:R:3
N    1.364346  -1.479053  3.208442
C    0.596402  -1.109142  2.013253
C    0.860929  0.351952  1.675327
O    1.156424  0.781570  0.581025
H    0.999996  -0.988048  4.026624
H    1.255854  -2.477968  3.387899
H    1.010555  -1.675665  1.169352
C    -0.928037  -1.369733  2.112108
C    -1.788535  -0.970549  0.899565
C    -1.364318  -1.690348  -0.386775
C    -3.269374  -1.222313  1.208324
H    -1.301641  -0.849356  3.008940
H    -1.053855  -2.449856  2.302847
H    -1.662556  0.113724  0.734588
H    -0.346697  -1.419486  -0.695463
H    -2.036164  -1.431198  -1.216520
H    -1.405221  -2.783201  -0.257547
H    -3.461701  -2.293946  1.371068
H    -3.909232  -0.893999  0.377693
H    -3.590254  -0.685397  2.112120
O    0.680093  1.162224  2.758490
H    0.862987  2.069788  2.447639
22
Lattice="100 0 0 0 100 0 0 0 100" Properties=species:S:1:pos:R:3
N    0.451854  0.923748  1.322269
C    0.903529  -0.000811  2.356228
C    1.407306  -1.268123  1.686367
O    1.184162  -1.595612  0.538403
H    -0.311902  1.507619  1.658038
H    0.125064  0.399547  0.509264
H    1.786858  0.425955  2.864197
C    -0.121828  -0.290936  3.489685
C    -1.470740  -0.923418  3.098999
C    -1.374343  -2.429244  2.818652
C    -2.505774  -0.649904  4.198657
H    -0.314052  0.686019  3.963203
H    0.369387  -0.906010  4.260439
H    -1.825649  -0.429246  2.177789
H    -0.739393  -2.657755  1.954622
H    -2.368507  -2.846295  2.606036
H    -0.969215  -2.964319  3.690783
H    -3.485715  -1.071243  3.935216
H    -2.637946  0.427719  4.370114
H    -2.196885  -1.103062  5.153183
O    2.160412  -2.021073  2.533122
H    2.420375  -2.814556  2.026735
22
Lattice="100 0 0 0 100 0 0 0 100" Properties=species:S:1:pos:R:3
N    0.762687  -0.854191  -0.093324
C    0.085964  0.022363  0.855416
C    0.666271  0.121411  2.277054
O    0.190677  0.789385  3.171333
H    1.749806  -0.610521  -0.165134
H    0.732316  -1.823501  0.222637
H    0.200384  1.053627  0.478083
C    -1.434618  -0.242463  0.891236
C    -1.886242  -1.692871  1.142082
C    -1.419434  -2.258903  2.489768
C    -3.413745  -1.774157  1.023272
H    -1.833160  0.077358  -0.082237
H    -1.873931  0.417207  1.654390
H    -1.465627  -2.322493  0.338804
H    -1.768289  -1.634108  3.324788
H    -0.325293  -2.328701  2.564000
H    -1.815397  -3.272830  2.640751
H    -3.901226  -1.169986  1.803401
H    -3.766405  -2.808719  1.135233
H    -3.761517  -1.403986  0.048819
O    1.827507  -0.581807  2.433709
H    2.110272  -0.409115  3.352918
22
Lattice="100 0 0 0 100 0 0 0 100" Properties=species:S:1:pos:R:3
N    0.397827  1.185315  1.995132
C    0.916093  -0.078244  2.512943
C    1.102350  -1.049462  1.359317
O    0.570796  -0.960683  0.271287
H    -0.272925  1.594459  2.642218
H    -0.081578  1.020345  1.108843
H    1.923670  0.090734  2.931816
C    0.094116  -0.752780  3.649066
C    -1.182497  -1.530832  3.279084
C    -1.724864  -2.231890  4.532078
C    -2.278356  -0.678911  2.625175
H    -0.155264  0.041941  4.373668
H    0.771336  -1.439899  4.178834
H    -0.898166  -2.318918  2.559485
H    -0.970033  -2.887564  4.988020
H    -2.603876  -2.845729  4.292055
H    -2.032197  -1.497534  5.292499
H    -1.974655  -0.289370  1.646725
H    -2.550577  0.175424  3.264219
H    -3.187900  -1.277059  2.473132
O    1.935592  -2.073375  1.689843
H    1.968108  -2.655969  0.906561
22
Lattice="100 0 0 0 100 0 0 0 100" Properties=species:S:1:pos:R:3
N    0.453621  1.341390  2.087318
C    0.124846  -0.065150  2.322683
C    1.351367  -0.948247  2.149769
O    1.579316  -1.954533  2.786969
H    0.742021  1.486136  1.118654
H    -0.367648  1.924085  2.248532
H    -0.148650  -0.171655  3.381516
C    -1.010841  -0.671485  1.452343
C    -2.380743  0.012196  1.599194
C    -3.370531  -0.581441  0.589169
C    -2.934011  -0.078562  3.026334
H    -1.112539  -1.739489  1.708056
H    -0.696737  -0.626392  0.396455
H    -2.257502  1.080646  1.346124
H    -2.997537  -0.490492  -0.440504
H    -4.343431  -0.073342  0.640767
H    -3.542593  -1.649984  0.788118
H    -3.925155  0.390623  3.092339
H    -2.287958  0.421261  3.761061
H    -3.040516  -1.128006  3.339909
O    2.156479  -0.523388  1.134185
H    2.885742  -1.171169  1.085009
22
Lattice="100 0 0 0 100 0 0 0 100" Properties=species:S:1:pos:R:3
N    -0.235338  0.413416  -0.324452
C    -0.859934  0.496597  1.006552
C    -0.008665  1.329002  1.962301
O    -0.299128  2.429497  2.387327
H    0.674542  -0.046617  -0.258213
H    -0.068067  1.348618  -0.698497
H    -1.794186  1.061128  0.888818
C    -1.171514  -0.923280  1.504643
C    -2.052897  -1.072549  2.763907
C    -1.351070  -0.670787  4.068937
C    -3.406345  -0.362754  2.624169
H    -0.222086  -1.459698  1.662284
H    -1.673585  -1.419494  0.660176
H    -2.258555  -2.154519  2.832562
H    -1.203988  0.415904  4.140125
H    -0.367825  -1.151684  4.163151
H    -1.955505  -0.968278  4.937137
H    -4.070728  -0.625706  3.458724
H    -3.915900  -0.641894  1.690878
H    -3.294251  0.731147  2.633604
O    1.185764  0.728403  2.251706
H    1.668031  1.358814  2.820220
22
Lattice="100 0 0 0 100 0 0 0 100" Properties=species:S:1:pos:R:3
N    0.213691  -0.973925  3.437692
C    0.351664  -0.837322  1.988791
C    1.252001  0.356234  1.715780
O    1.408426  1.301203  2.461537
H    -0.692959  -1.363423  3.684964
H    0.280958  -0.045298  3.860132
H    0.871089  -1.721893  1.580519
C    -0.965190  -0.652241  1.177903
C    -1.697071  -1.954743  0.803423
C    -2.097294  -2.819374  2.005998
C    -2.922856  -1.628043  -0.058608
H    -0.737840  -0.123166  0.239747
H    -1.630608  0.008833  1.758329
H    -0.999147  -2.546795  0.185045
H    -2.752901  -2.264042  2.695219
H    -1.227799  -3.179467  2.572476
H    -2.653451  -3.707009  1.674088
H    -3.659138  -1.040234  0.510449
H    -3.423878  -2.544481  -0.399724
H    -2.646885  -1.044391  -0.947784
O    1.856116  0.270365  0.499123
H    2.369071  1.095213  0.395898
22
Lattice="100 0 0 0 100 0 0 0 100" Properties=species:S:1:pos:R:3
N    1.178376  -0.163017  1.739104
C    0.932247  -1.528668  2.201546
C    1.609752  -2.630364  1.379436
O    2.159274  -3.610394  1.837767
H    2.179769  0.029363  1.707112
H    0.825723  -0.043478  0.788382
H    1.363497  -1.628688  3.208757
C    -0.574024  -1.856513  2.290779
C    -1.356386  -1.156352  3.421319
C    -1.674639  0.314567  3.124438
C    -2.644392  -1.936502  3.717300
H    -0.658715  -2.944716  2.436277
H    -1.046107  -1.640886  1.316604
H    -0.725394  -1.193659  4.327026
H    -2.223207  0.768977  3.961757
H    -2.311215  0.399005  2.229525
H    -0.762966  0.894595  2.945168
H    -3.299446  -1.964389  2.832868
H    -3.212486  -1.465986  4.531700
H    -2.432911  -2.974712  4.009328
O    1.516211  -2.406192  0.033963
H    1.949039  -3.170991  -0.392156
22
Lattice="100 0 0 0 100 0 0 0 100" Properties=species:S:1:pos:R:3
N    0.674170  -0.238520  0.072713
C    0.074045  -0.154489  1.406821
C    1.056987  0.406505  2.428232
O    1.016563  0.209626  3.623751
H    1.121107  0.642414  -0.178039
H    -0.049054  -0.419734  -0.622650
H    -0.770478  0.569844  1.457236
C    -0.445913  -1.522135  1.868315
C    -1.563771  -2.125418  1.000323
C    -1.929525  -3.518295  1.527628
C    -2.806230  -1.229279  0.923730
H    -0.800317  -1.421081  2.904859
H    0.407676  -2.216715  1.887853
H    -1.171971  -2.259854  -0.023429
H    -2.689125  -3.998127  0.895097
H    -2.335696  -3.457168  2.548666
H    -1.051138  -4.177646  1.558266
H    -3.218672  -1.041996  1.926765
H    -3.595038  -1.703765  0.323892
H    -2.594810  -0.252335  0.465878
O    1.979923  1.234609  1.857567
H    2.526267  1.567559  2.595526
22
Lattice="100 0 0 0 100 0 0 0 100" Properties=species:S:1:pos:R:3
N    -0.414544  0.965500  3.027101
C    0.794653  0.240819  2.645582
C    0.842952  0.148179  1.126085
O    0.103698  0.738974  0.365778
H    -0.268630  1.487338  3.888521
H    -0.674310  1.619457  2.288014
H    1.724973  0.793346  2.900762
C    0.914714  -1.141271  3.325540
C    -0.140146  -2.199752  2.938247
C    0.433012  -3.607564  3.144839
C    -1.461751  -2.034326  3.699392
H    0.889495  -0.979493  4.415840
H    1.918442  -1.527825  3.097163
H    -0.356617  -2.085559  1.861120
H    1.334582  -3.769307  2.537389
H    -0.301520  -4.378787  2.873789
H    0.705824  -3.769545  4.199314
H    -1.884585  -1.035873  3.544086
H    -1.303656  -2.172882  4.780687
H    -2.196121  -2.785365  3.374683
O    1.855680  -0.650153  0.689622
H    1.818856  -0.612911  -0.285555
22
Lattice="100 0 0 0 100 0 0 0 100" Properties=species:S:1:pos:R:3
N    0.108019  -0.635384  -0.201962
C    0.051549  -0.130048  1.169216
C    1.458214  0.209341  1.639381
O    2.468693  0.089365  0.977106
H    1.004044  -0.385672  -0.623055
H    -0.635593  -0.234789  -0.768460
H    -0.498365  0.829273  1.235356
C    -0.663661  -1.100177  2.145834
C    0.097955  -2.363188  2.591164
C    -0.665809  -3.036226  3.739658
C    0.363646  -3.364661  1.460483
H    -1.608741  -1.394247  1.661028
H    -0.937749  -0.525525  3.043462
H    1.074480  -2.041307  2.995085
H    -0.128720  -3.922458  4.105163
H    -1.661811  -3.368101  3.408003
H    -0.806848  -2.352737  4.588888
H    0.890653  -4.248070  1.848953
H    0.961189  -2.927461  0.653959
H    -0.581574  -3.707273  1.013036
O    1.468472  0.694876  2.911008
H    2.404708  0.882241  3.116563
22
Lattice="100 0 0 0 100 0 0 0 100" Properties=species:S:1:pos:R:3
N    2.138556  -0.941620  1.224434
C    0.721498  -0.629765  1.020951
C    0.429369  0.617016  1.842177
O    0.797272  0.793981  2.984965
H    2.340901  -1.881480  0.882379
H    2.341643  -0.931168  2.226318
H    0.565977  -0.375209  -0.038318
C    -0.244869  -1.788371  1.387117
C    -1.747113  -1.570561  1.100519
C    -2.415879  -2.895546  0.711160
C    -2.484334  -0.933621  2.286362
H    -0.093478  -2.048940  2.447581
H    0.109989  -2.652103  0.801749
H    -1.831244  -0.886826  0.237654
H    -3.486459  -2.757066  0.505217
H    -2.328355  -3.633191  1.523560
H    -1.954340  -3.330752  -0.186292
H    -2.473612  -1.609394  3.154803
H    -3.534797  -0.733590  2.033560
H    -2.036932  0.015718  2.604380
O    -0.315933  1.525418  1.156741
H    -0.469857  2.268069  1.773981
22
Lattice="100 0 0 0 100 0 0 0 100" Properties=species:S:1:pos:R:3
N    0.437387  0.383520  0.251861
C    0.293076  -0.038261  1.655393
C    1.593268  -0.774153  1.968733
O    1.922576  -1.828274  1.466393
H    0.514313  -0.444273  -0.342948
H    -0.399238  0.888331  -0.042783
H    0.258384  0.871189  2.272677
C    -0.950745  -0.906874  1.941810
C    -1.360941  -1.092525  3.414828
C    -2.752932  -1.734145  3.485575
C    -0.352142  -1.908486  4.234030
H    -0.807740  -1.890783  1.463983
H    -1.787471  -0.422557  1.412114
H    -1.431970  -0.087137  3.868246
H    -3.094547  -1.829081  4.525546
H    -2.742458  -2.743511  3.046976
H    -3.499781  -1.141415  2.938857
H    -0.733947  -2.087448  5.248774
H    0.613224  -1.397956  4.339166
H    -0.166132  -2.887651  3.768531
O    2.372969  -0.104445  2.858753
H    3.184847  -0.640064  2.960485
22
Lattice="100 0 0 0 100 0 0 0 100" Properties=species:S:1:pos:R:3
N    0.604815  0.177302  0.451226
C    0.226483  -0.008426  1.849589
C    1.352813  -0.099795  2.886497
O    1.211217  0.105245  4.074443
H    1.165262  1.022602  0.343994
H    1.179491  -0.594742  0.116714
H    -0.336378  0.888852  2.148331
C    -0.740968  -1.203304  2.048043
C    -0.153375  -2.625685  2.131368
C    -1.279569  -3.611285  2.471496
C    0.590071  -3.080520  0.867423
H    -1.467686  -1.147849  1.222356
H    -1.296418  -1.018677  2.978619
H    0.563644  -2.646413  2.970943
H    -0.888440  -4.629363  2.604042
H    -2.029120  -3.645880  1.666187
H    -1.797778  -3.326373  3.397480
H    0.863605  -4.142300  0.942721
H    1.524734  -2.525519  0.711164
H    -0.037636  -2.962677  -0.028358
O    2.555934  -0.455945  2.346760
H    3.174861  -0.502953  3.101543
22
Lattice="100 0 0 0 100 0 0 0 100" Properties=species:S:1:pos:R:3
N    0.001364  0.559129  0.471791
C    -0.005409  -0.028414  1.809015
C    1.367557  -0.321448  2.424633
O    1.638271  -0.225422  3.603758
H    0.415879  -0.089019  -0.199348
H    0.573078  1.403784  0.453195
H    -0.461804  0.697794  2.497236
C    -0.823958  -1.337176  1.866780
C    -2.341296  -1.241672  1.578492
C    -3.026346  -0.132898  2.385684
C    -2.684190  -1.137439  0.086150
H    -0.691670  -1.748933  2.878964
H    -0.368076  -2.066041  1.175758
H    -2.749810  -2.203336  1.935272
H    -2.731999  0.863910  2.027193
H    -2.782908  -0.196138  3.456144
H    -4.118359  -0.202880  2.288368
H    -2.207941  -1.944565  -0.489357
H    -2.348096  -0.181007  -0.332233
H    -3.769953  -1.219864  -0.065756
O    2.281005  -0.736966  1.496375
H    3.098019  -0.924280  1.997824
22
Lattice="100 0 0 0 100 0 0 0 100" Properties=species:S:1:pos:R:3
N    -0.458712  -1.862023  0.299237
C    0.299322  -1.571363  1.515419
C    1.650046  -2.256210  1.401666
O    1.883995  -3.236545  0.724813
H    -0.178767  -2.782036  -0.047912
H    -1.457829  -1.890294  0.487392
H    0.504396  -0.489346  1.571298
C    -0.355076  -2.010790  2.859718
C    -1.407226  -1.047763  3.453098
C    -0.779536  0.268297  3.929941
C    -2.608076  -0.781068  2.535587
H    0.433806  -2.137905  3.617000
H    -0.801284  -3.004946  2.698335
H    -1.792742  -1.566680  4.347759
H    -0.394059  0.864920  3.090174
H    0.055848  0.088492  4.620582
H    -1.521484  0.888329  4.451634
H    -2.325051  -0.189846  1.651869
H    -3.379539  -0.207667  3.067773
H    -3.074433  -1.715482  2.190233
O    2.590964  -1.660772  2.184856
H    3.402436  -2.194304  2.080530
22
Lattice="100 0 0 0 100 0 0 0 100" Properties=species:S:1:pos:R:3
N    2.262255  -0.783524  0.780192
C    0.930000  -0.763288  1.382608
C    0.250828  0.534597  0.966879
O    0.642401  1.271565  0.085086
H    2.248908  -0.275749  -0.105433
H    2.560431  -1.740440  0.600007
H    0.261720  -1.554168  0.979262
C    1.028677  -0.954687  2.915924
C    -0.184495  -1.585307  3.622786
C    -0.375537  -3.056353  3.231037
C    -0.030543  -1.447603  5.142158
H    1.273916  0.014656  3.375408
H    1.909416  -1.593871  3.088157
H    -1.087574  -1.029545  3.326312
H    -1.259362  -3.483733  3.724428
H    0.496124  -3.658418  3.530871
H    -0.514805  -3.189092  2.148754
H    0.043637  -0.393195  5.442446
H    0.877494  -1.959641  5.496427
H    -0.886727  -1.888616  5.671389
O    -0.889370  0.784010  1.667804
H    -1.246394  1.615402  1.299499
22
Lattice="100 0 0 0 100 0 0 0 100" Properties=species:S:1:pos:R:3
N    -0.207038  1.021078  0.637198
C    0.050491  -0.014009  1.633521
C    1.258623  -0.895031  1.304887
O    1.781506  -1.006810  0.215135
H    -0.272574  0.606502  -0.292932
H    0.586953  1.661059  0.595597
H    0.308952  0.500813  2.572224
C    -1.219886  -0.843336  1.964913
C    -1.746642  -1.920046  0.986405
C    -1.987497  -1.421046  -0.445328
C    -0.915975  -3.211928  0.979496
H    -2.007488  -0.090065  2.113319
H    -1.056400  -1.328136  2.938967
H    -2.734877  -2.186341  1.400500
H    -2.552943  -2.167200  -1.020766
H    -1.039677  -1.262060  -0.981040
H    -2.556514  -0.481808  -0.461468
H    -1.450290  -4.006356  0.439775
H    -0.720219  -3.571733  1.998961
H    0.050172  -3.079120  0.474587
O    1.714593  -1.554444  2.408849
H    2.465810  -2.100894  2.105996
22
Lattice="100 0 0 0 100 0 0 0 100" Properties=species:S:1:pos:R:3
N    -0.447303  -0.251181  0.495495
C    -0.352296  0.180395  1.890197
C    1.011736  0.775949  2.226231
O    1.405295  1.007190  3.349876
H    -1.417335  -0.467333  0.266349
H    -0.138681  0.485093  -0.137510
H    -1.030985  1.029378  2.129363
C    -0.741201  -0.952290  2.862434
C    -0.125573  -2.338495  2.598641
C    1.406994  -2.336318  2.609221
C    -0.680339  -3.340440  3.618936
H    -1.838726  -1.049442  2.832445
H    -0.490233  -0.614259  3.879148
H    -0.445747  -2.660121  1.594774
H    1.792821  -3.356715  2.475241
H    1.802870  -1.948793  3.559225
H    1.817280  -1.727911  1.792289
H    -1.779318  -3.372293  3.599701
H    -0.373527  -3.075130  4.642241
H    -0.313118  -4.356003  3.416008
O    1.730582  1.115550  1.117438
H    2.545805  1.535169  1.454258
22
Lattice="100 0 0 0 100 0 0 0 100" Properties=species:S:1:pos:R:3
N    0.355540  -0.238995  0.185036
C    -0.069807  -0.287955  1.592136
C    1.139376  -0.801591  2.363196
O    1.702403  -1.852333  2.138462
H    -0.434887  0.027661  -0.403185
H    0.647788  -1.173621  -0.109007
H    -0.266415  0.742500  1.916071
C    -1.322858  -1.164781  1.837598
C    -1.975189  -1.175328  3.238556
C    -1.176758  -1.962504  4.287099
C    -2.319541  0.232634  3.743087
H    -1.073683  -2.196752  1.542472
H    -2.075614  -0.807585  1.115243
H    -2.928943  -1.712758  3.098177
H    -1.774794  -2.104083  5.198104
H    -0.259621  -1.437268  4.585165
H    -0.889448  -2.955119  3.914739
H    -2.924387  0.180328  4.658815
H    -2.893850  0.801763  2.997784
H    -1.415521  0.809799  3.984803
O    1.537584  0.055312  3.342288
H    2.313196  -0.363143  3.766231
22
Lattice="100 0 0 0 100 0 0 0 100" Properties=species:S:1:pos:R:3
N    0.091548  -0.165265  3.821828
C    0.072878  -0.714318  2.453892
C    0.998680  0.147694  1.596038
O    0.707925  0.749214  0.586407
H    -0.483559  -0.751904  4.427146
H    1.039892  -0.183549  4.197724
H    0.496894  -1.739108  2.400353
C    -1.357067  -0.727241  1.910696
C    -1.586997  -1.580118  0.649186
C    -1.490124  -3.083946  0.937375
C    -2.943948  -1.235269  0.025177
H    -1.657879  0.312379  1.719343
H    -2.016632  -1.100210  2.713244
H    -0.808716  -1.315144  -0.084846
H    -2.267817  -3.397191  1.651228
H    -0.516698  -3.369984  1.359903
H    -1.629359  -3.670499  0.018726
H    -3.766517  -1.442262  0.727401
H    -3.127400  -1.826967  -0.882443
H    -2.996329  -0.172762  -0.248399
O    2.263565  0.156025  2.114190
H    2.788660  0.737421  1.530831
22
Lattice="100 0 0 0 100 0 0 0 100" Properties=species:S:1:pos:R:3
N    0.290366  -0.520039  -0.205986
C    -0.027507  -0.205057  1.191573
C    1.215330  -0.339712  2.070497
O    1.586450  0.507197  2.859304
H    -0.571175  -0.546011  -0.752660
H    0.877302  0.207280  -0.615654
H    -0.356545  0.836942  1.345155
C    -1.131921  -1.161932  1.679509
C    -1.522245  -1.065396  3.163895
C    -2.042663  0.323597  3.554963
C    -2.552160  -2.151524  3.497186
H    -0.806677  -2.187117  1.447453
H    -2.026704  -0.965231  1.062180
H    -0.619736  -1.268848  3.766590
H    -2.365980  0.335791  4.604975
H    -2.910614  0.605289  2.938525
H    -1.275773  1.100027  3.440173
H    -2.174829  -3.153997  3.251634
H    -3.484316  -1.997908  2.931984
H    -2.807872  -2.140161  4.565532
O    1.855660  -1.527242  1.915110
H    2.604609  -1.502949  2.542063
22
Lattice="100 0 0 0 100 0 0 0 100" Properties=species:S:1:pos:R:3
N    -2.477505  -1.209933  4.073508
C    -1.136371  -0.762176  3.709630
C    -0.904899  0.755233  3.621514
O    0.186357  1.282553  3.562557
H    -2.715208  -0.881099  5.009291
H    -3.175596  -0.803335  3.450646
H    -0.454418  -1.091059  4.509337
C    -0.614239  -1.410173  2.407083
C    -1.382423  -1.067949  1.108965
C    -0.419689  -1.031018  -0.084902
C    -2.535387  -2.044119  0.832932
H    -0.609440  -2.499693  2.560580
H    0.433497  -1.095140  2.302797
H    -1.809781  -0.054489  1.214052
H    0.075226  -2.005274  -0.218278
H    0.363847  -0.274167  0.056895
H    -0.950587  -0.799901  -1.019098
H    -3.111011  -1.735317  -0.050907
H    -3.227636  -2.130545  1.679314
H    -2.142204  -3.053248  0.636373
O    -2.064315  1.477457  3.605035
H    -1.786219  2.411392  3.530677
22
Lattice="100 0 0 0 100 0 0 0 100" Properties=species:S:1:pos:R:3
N    -0.288801  -0.148774  -1.495510
C    -0.189585  -0.083479  -0.038942
C    1.255817  -0.078456  0.446666
O    1.579014  0.112170  1.600922
H    -1.268164  -0.212426  -1.774193
H    0.185257  -0.972986  -1.863674
H    -0.552631  0.913266  0.264702
C    -1.043758  -1.098176  0.775094
C    -0.911694  -2.588945  0.421193
C    0.483589  -3.162803  0.699717
C    -1.984608  -3.388980  1.171849
H    -2.095921  -0.802345  0.633449
H    -0.821874  -0.946017  1.843289
H    -1.114840  -2.701168  -0.658758
H    0.501663  -4.244711  0.508058
H    0.775010  -3.002695  1.748111
H    1.257837  -2.711084  0.066298
H    -2.994548  -3.014101  0.953694
H    -1.833961  -3.325309  2.260090
H    -1.953473  -4.451703  0.894428
O    2.167270  -0.309806  -0.538170
H    3.037913  -0.280321  -0.095544
22
Lattice="100 0 0 0 100 0 0 0 100" Properties=species:S:1:pos:R:3
N    1.952831  -0.538813  0.600298
C    0.556138  -0.310046  1.000685
C    0.578151  0.254170  2.415792
O    0.112599  1.317504  2.763452
H    1.985610  -0.823650  -0.379339
H    2.352615  -1.303058  1.147377
H    0.163626  0.506539  0.378513
C    -0.367375  -1.542664  0.844933
C    -1.881634  -1.330969  1.048356
C    -2.660710  -2.453928  0.350275
C    -2.289492  -1.240466  2.525216
H    -0.009277  -2.347341  1.508865
H    -0.201830  -1.898329  -0.185573
H    -2.154871  -0.378352  0.560458
H    -3.744877  -2.313762  0.460675
H    -2.408747  -3.434550  0.782486
H    -2.434230  -2.495370  -0.724386
H    -3.380055  -1.143901  2.618907
H    -1.845136  -0.377498  3.034625
H    -1.989081  -2.149416  3.068243
O    1.195227  -0.598217  3.285099
H    1.183521  -0.150883  4.153043
22
Lattice="100 0 0 0 100 0 0 0 100" Properties=species:S:1:pos:R:3
N    -0.090589  0.113993  3.764123
C    -0.042647  -0.568747  2.465623
C    1.403004  -0.890484  2.086113
O    1.839338  -0.973069  0.958262
H    0.391431  -0.432031  4.477670
H    -1.058696  0.220049  4.064272
H    -0.516190  -1.578843  2.486150
C    -0.738998  0.249994  1.366103
C    -2.217415  -0.093864  1.109358
C    -3.118874  0.079135  2.339089
C    -2.744829  0.737345  -0.066272
H    -0.183727  0.100349  0.430491
H    -0.637910  1.314911  1.631662
H    -2.257780  -1.157342  0.812262
H    -2.846635  -0.604139  3.156851
H    -4.167918  -0.131184  2.088309
H    -3.072325  1.109943  2.723143
H    -2.733777  1.811122  0.175136
H    -3.779443  0.464314  -0.316127
H    -2.130929  0.593148  -0.965922
O    2.167559  -1.161727  3.182812
H    3.050351  -1.396872  2.837892
22
Lattice="100 0 0 0 100 0 0 0 100" Properties=species:S:1:pos:R:3
N    0.213625  -0.420103  0.059717
C    -0.467194  -0.271834  1.355431
C    0.604082  -0.220074  2.436716
O    0.754970  0.673642  3.241668
H    0.623962  -1.352558  -0.015502
H    -0.467393  -0.332504  -0.695548
H    -0.926226  0.724890  1.367644
C    -1.553119  -1.343823  1.625600
C    -2.409043  -1.243014  2.909724
C    -1.673587  -1.700401  4.177804
C    -3.034176  0.145969  3.098636
H    -1.075102  -2.335888  1.584846
H    -2.231287  -1.292495  0.757401
H    -3.237357  -1.954875  2.750561
H    -0.891457  -0.991983  4.480651
H    -1.205446  -2.684619  4.036875
H    -2.375852  -1.781963  5.019101
H    -3.563604  0.478932  2.193953
H    -2.275355  0.901937  3.345425
H    -3.761422  0.134407  3.922013
O    1.398541  -1.328900  2.411787
H    2.058372  -1.202174  3.120414
22
Lattice="100 0 0 0 100 0 0 0 100" Properties=species:S:1:pos:R:3
N    -1.166414  -0.292086  1.030835
C    -0.370664  0.217326  2.149908
C    0.977526  0.763335  1.686212
O    1.945119  0.927456  2.398771
H    -1.224448  0.397573  0.282773
H    -2.117128  -0.483719  1.346557
H    -0.832746  1.107538  2.635159
C    -0.177997  -0.825297  3.264119
C    0.565106  -2.124879  2.884571
C    1.275430  -2.695805  4.118431
C    -0.353447  -3.177751  2.251244
H    -1.170420  -1.074135  3.676508
H    0.369939  -0.318090  4.070206
H    1.342113  -1.865899  2.145296
H    1.813050  -3.622591  3.873816
H    0.552350  -2.935184  4.913895
H    2.001291  -1.979977  4.527764
H    -0.818047  -2.799783  1.333560
H    -1.153528  -3.467549  2.950900
H    0.209852  -4.088606  2.002598
O    0.969668  1.130071  0.372494
H    1.853396  1.509052  0.200384
22
Lattice="100 0 0 0 100 0 0 0 100" Properties=species:S:1:pos:R:3
N    1.059681  -0.191658  1.188361
C    0.872722  -1.370223  2.039245
C    1.711756  -2.528186  1.519501
O    2.297589  -3.333482  2.210838
H    0.470469  0.573615  1.512097
H    0.778338  -0.403061  0.230304
H    1.294213  -1.144422  3.030011
C    -0.585849  -1.885370  2.234532
C    -1.368073  -1.242667  3.394773
C    -1.498901  0.283053  3.296758
C    -2.751959  -1.894303  3.508377
H    -0.560938  -2.971228  2.418692
H    -1.128199  -1.743509  1.284431
H    -0.812476  -1.471364  4.321467
H    -2.127814  0.668686  4.111260
H    -1.968679  0.584102  2.347807
H    -0.529733  0.794687  3.378894
H    -3.358218  -1.689986  2.612699
H    -3.303184  -1.507324  4.376565
H    -2.675634  -2.984988  3.616993
O    1.683585  -2.612757  0.157672
H    2.219305  -3.396615  -0.071278
22
Lattice="100 0 0 0 100 0 0 0 100" Properties=species:S:1:pos:R:3
N    0.205781  -0.304065  -0.536657
C    -0.042070  -0.163281  0.898803
C    1.251171  -0.031283  1.689245
O    1.338412  0.496562  2.777971
H    -0.676237  -0.471439  -1.021188
H    0.809120  -1.101231  -0.730983
H    -0.548366  0.803087  1.044783
C    -0.949190  -1.224049  1.594886
C    -0.364448  -2.609224  1.927162
C    -1.391684  -3.404308  2.745004
C    0.083150  -3.419614  0.702747
H    -1.840979  -1.346363  0.956043
H    -1.303622  -0.772458  2.534303
H    0.518471  -2.455521  2.572162
H    -0.984579  -4.377106  3.053498
H    -2.300616  -3.597878  2.154762
H    -1.692037  -2.861551  3.651773
H    0.358575  -4.441763  0.998700
H    0.959617  -2.982401  0.208895
H    -0.724795  -3.497152  -0.040456
O    2.314174  -0.625641  1.076893
H    3.068973  -0.505844  1.685487
22
Lattice="100 0 0 0 100 0 0 0 100" Properties=species:S:1:pos:R:3
N    -1.016609  -0.425308  0.410210
C    -0.408746  -0.329087  1.734785
C    1.101516  -0.299531  1.575549
O    1.714221  -0.681464  0.598799
H    -1.878520  -0.965257  0.444713
H    -0.374191  -0.897687  -0.227218
H    -0.670662  0.649098  2.176302
C    -0.878107  -1.376514  2.788903
C    -0.441842  -2.857898  2.706739
C    -0.764515  -3.554143  1.377300
C    1.024828  -3.090621  3.099377
H    -1.979959  -1.336053  2.760709
H    -0.593887  -0.993194  3.781256
H    -1.054013  -3.353254  3.481055
H    -0.586699  -4.635521  1.462110
H    -0.132384  -3.182623  0.559893
H    -1.815078  -3.415084  1.084846
H    1.214777  -4.163452  3.242512
H    1.278460  -2.576981  4.036804
H    1.719501  -2.745078  2.322497
O    1.715339  0.218385  2.673501
H    2.673871  0.170821  2.492602
22
Lattice="100 0 0 0 100 0 0 0 100" Properties=species:S:1:pos:R:3
N    1.875539  -0.821284  0.829851
C    0.440700  -0.562809  1.066751
C    0.386244  0.435759  2.226379
O    0.070240  0.211910  3.372174
H    2.343718  0.035848  0.532949
H    1.974060  -1.494505  0.069291
H    -0.052274  -0.070620  0.203271
C    -0.288872  -1.870815  1.386149
C    -1.780238  -1.906363  1.005451
C    -2.348410  -3.308276  1.257024
C    -2.623406  -0.844762  1.723549
H    -0.162510  -2.096200  2.455733
H    0.223073  -2.676772  0.836913
H    -1.845465  -1.708227  -0.080412
H    -3.395457  -3.377472  0.931198
H    -2.316963  -3.557522  2.328296
H    -1.777247  -4.078480  0.719534
H    -2.309360  0.178600  1.475091
H    -2.552677  -0.954230  2.814791
H    -3.681030  -0.935789  1.439228
O    0.788791  1.672624  1.803576
H    0.783544  2.242386  2.597213
22
Lattice="100 0 0 0 100 0 0 0 100" Properties=species:S:1:pos:R:3
N    0.107962  0.851324  1.220398
C    0.812004  -0.322024  1.739360
C    1.755941  -0.884404  0.683589
O    2.855988  -1.344409  0.903917
H    -0.424938  1.300853  1.963429
H    -0.549582  0.586673  0.486117
H    1.468817  0.023005  2.551269
C    -0.031900  -1.505326  2.289082
C    -0.911368  -1.167226  3.514512
C    -2.320807  -0.700523  3.123536
C    -0.998662  -2.370462  4.462489
H    0.677583  -2.301437  2.563881
H    -0.658465  -1.912567  1.478235
H    -0.417900  -0.346658  4.066887
H    -2.906249  -0.425713  4.012156
H    -2.863178  -1.506113  2.605625
H    -2.307221  0.167370  2.451995
H    -1.619446  -2.142257  5.340354
H    -0.004938  -2.672678  4.820281
H    -1.449072  -3.236971  3.954852
O    1.197289  -0.877658  -0.560409
H    1.861142  -1.280798  -1.152553
22
Lattice="100 0 0 0 100 0 0 0 100" Properties=species:S:1:pos:R:3
N    -0.426292  -1.944058  0.476698
C    0.282614  -1.543677  1.698651
C    1.758425  -1.929268  1.620959
O    2.482443  -2.149210  2.568314
H    -1.365047  -1.547772  0.476665
H    0.052928  -1.588854  -0.350267
H    0.335252  -0.437948  1.824537
C    -0.377457  -2.139837  2.955047
C    -1.462721  -1.281328  3.639435
C    -0.880576  -0.018735  4.288207
C    -2.651177  -0.937032  2.731462
H    0.413971  -2.340164  3.689690
H    -0.800273  -3.112893  2.662166
H    -1.853974  -1.912779  4.455308
H    -0.057647  -0.264088  4.973208
H    -1.648880  0.520221  4.859951
H    -0.487229  0.683356  3.537353
H    -2.365400  -0.229123  1.937110
H    -3.455210  -0.455072  3.304776
H    -3.073390  -1.833985  2.256302
O    2.221966  -1.927776  0.337846
H    3.173675  -2.136978  0.401582
22
Lattice="100 0 0 0 100 0 0 0 100" Properties=species:S:1:pos:R:3
N    -0.561203  -2.790460  1.494597
C    -0.196521  -1.384898  1.610401
C    1.263485  -1.096152  1.211365
O    2.148866  -1.916469  1.243725
H    0.142055  -3.352832  1.980415
H    0.720279  0.714216  0.837693
H    -0.854426  -0.814252  0.932296
C    -0.415440  -0.889181  3.057808
C    -1.868660  -0.965047  3.555886
C    -1.920388  -0.665941  5.058549
C    -2.798738  -0.027293  2.778405
H    -0.051768  0.148361  3.152812
H    0.229354  -1.495763  3.714923
H    -2.212238  -1.998503  3.393288
H    -1.574278  0.356854  5.274384
H    -1.285448  -1.358737  5.628260
H    -2.944752  -0.756226  5.445329
H    -2.467130  1.020085  2.861355
H    -3.823479  -0.079173  3.170668
H    -2.851154  -0.283652  1.711364
O    1.539771  0.188808  0.826422
H    -0.517186  -3.083748  0.518054
22
Lattice="100 0 0 0 100 0 0 0 100" Properties=species:S:1:pos:R:3
N    1.800212  -0.555470  0.435933
C    0.622396  -0.699290  1.312815
C    0.296579  0.716587  1.795563
O    -0.524396  1.438631  1.265565
H    1.561719  0.005486  -0.383234
H    2.080765  -1.475612  0.094769
H    -0.285086  -1.023982  0.769091
C    0.929684  -1.714520  2.421032
C    -0.291400  -2.289954  3.160749
C    0.154839  -3.417248  4.100127
C    -1.099263  -1.235287  3.927950
H    1.641408  -1.272913  3.134003
H    1.459191  -2.555388  1.942118
H    -0.957769  -2.732861  2.398573
H    -0.706780  -3.886914  4.594184
H    0.819727  -3.032330  4.888091
H    0.700949  -4.202551  3.558633
H    -1.538885  -0.478267  3.264677
H    -0.469750  -0.713467  4.663412
H    -1.929500  -1.706670  4.471931
O    1.055011  1.118769  2.847100
H    0.797351  2.045251  3.018917
22
Lattice="100 0 0 0 100 0 0 0 100" Properties=species:S:1:pos:R:3
N    -0.264477  -1.315371  0.282669
C    0.361522  -1.390124  1.606061
C    1.757151  -1.984552  1.497161
O    2.716475  -1.641470  2.154481
H    -1.205049  -0.932704  0.360992
H    -0.352633  -2.249861  -0.118378
H    0.527878  -0.362100  1.956951
C    -0.408300  -2.180459  2.708874
C    -1.466892  -1.386741  3.505374
C    -0.827399  -0.334588  4.420625
C    -2.571185  -0.764237  2.639993
H    0.316157  -2.579758  3.436490
H    -0.877146  -3.051908  2.224666
H    -1.952135  -2.132770  4.158151
H    -0.332371  0.461881  3.845835
H    -0.071997  -0.782493  5.080474
H    -1.586061  0.147036  5.052776
H    -2.193728  0.074046  2.034470
H    -3.371891  -0.356301  3.272324
H    -3.026095  -1.500874  1.962596
O    1.808427  -3.018581  0.608153
H    2.727749  -3.347069  0.635260
22
Lattice="100 0 0 0 100 0 0 0 100" Properties=species:S:1:pos:R:3
N    1.235744  -1.160176  0.411112
C    0.212330  -0.137212  0.613966
C    0.253334  0.649700  1.929034
O    -0.277287  1.727400  2.101383
H    2.165519  -0.746012  0.475115
H    1.190318  -1.876923  1.133659
H    0.390244  0.639464  -0.146442
C    -1.215563  -0.662503  0.311292
C    -1.939376  -1.625588  1.281559
C    -1.174330  -2.919300  1.595055
C    -2.427375  -0.955894  2.573990
H    -1.129335  -1.153634  -0.669231
H    -1.860847  0.217294  0.171953
H    -2.844005  -1.922131  0.722290
H    -0.333722  -2.734898  2.281242
H    -0.781117  -3.395112  0.686567
H    -1.832935  -3.642581  2.095800
H    -1.599538  -0.732972  3.260367
H    -3.116936  -1.621192  3.112408
H    -2.954663  -0.014500  2.370241
O    0.971539  0.025306  2.910426
H    0.920001  0.618464  3.685214
22
Lattice="100 0 0 0 100 0 0 0 100" Properties=species:S:1:pos:R:3
N    -0.405729  -1.206648  0.760042
C    -0.130716  -0.302161  1.881651
C    0.390299  1.045475  1.387420
O    1.089364  1.806155  2.021155
H    -0.998450  -1.975149  1.071970
H    -0.917884  -0.715756  0.027845
H    -1.055196  -0.021605  2.438727
C    0.842389  -0.900615  2.906562
C    0.311114  -2.134436  3.671544
C    0.656292  -3.459472  2.975524
C    0.841637  -2.142703  5.111210
H    1.078156  -0.099115  3.619252
H    1.783913  -1.152850  2.393930
H    -0.790387  -2.050141  3.728591
H    0.338767  -3.482109  1.925705
H    0.192846  -4.310963  3.493386
H    1.745017  -3.620267  2.982721
H    0.478311  -3.018726  5.666840
H    0.532446  -1.241738  5.658805
H    1.941702  -2.177526  5.120630
O    -0.075961  1.354530  0.141826
H    0.279071  2.241821  -0.059337
22
Lattice="100 0 0 0 100 0 0 0 100" Properties=species:S:1:pos:R:3
N    1.119436  -1.328649  1.101620
C    0.209369  -0.235946  0.758276
C    0.139135  0.826786  1.851953
O    -0.669377  1.730837  1.883391
H    2.032830  -0.968997  1.375750
H    1.256634  -1.929728  0.289257
H    0.566466  0.366233  -0.107717
C    -1.194478  -0.730189  0.347698
C    -1.951359  -1.721031  1.264965
C    -1.471892  -3.174189  1.130728
C    -1.993973  -1.292459  2.736808
H    -1.103051  -1.185906  -0.651596
H    -1.804957  0.174122  0.214539
H    -2.989690  -1.695984  0.890290
H    -0.475170  -3.305470  1.569480
H    -1.427355  -3.486039  0.076633
H    -2.162956  -3.856354  1.646365
H    -0.992706  -1.327977  3.190031
H    -2.633958  -1.974485  3.313956
H    -2.392204  -0.276411  2.856940
O    1.146956  0.718608  2.764024
H    1.032299  1.477229  3.368607
22
Lattice="100 0 0 0 100 0 0 0 100" Properties=species:S:1:pos:R:3
N    -0.411269  -2.714833  1.616433
C    -0.235832  -1.266607  1.568004
C    1.152793  -0.957714  0.988956
O    1.873376  -1.792685  0.494121
H    0.309659  -3.147312  1.034080
H    0.881110  0.870647  1.499437
H    -0.944077  -0.784841  0.863177
C    -0.440721  -0.635307  2.965096
C    -1.808585  -0.933981  3.601763
C    -1.841946  -0.414281  5.043444
C    -2.975460  -0.363245  2.787278
H    -0.325987  0.465219  2.918590
H    0.353817  -1.012734  3.626678
H    -1.908589  -2.030993  3.634290
H    -1.029905  -0.846990  5.643892
H    -2.792206  -0.666230  5.533858
H    -1.734203  0.681105  5.075150
H    -2.899464  0.731663  2.696430
H    -3.935572  -0.586564  3.271890
H    -3.023213  -0.777733  1.770347
O    1.549483  0.344036  1.025271
H    -1.320210  -2.992622  1.253815
22
Lattice="100 0 0 0 100 0 0 0 100" Properties=species:S:1:pos:R:3
N    0.104524  0.491594  1.128017
C    0.497961  -0.345300  2.253333
C    1.886342  -0.918593  1.959803
O    2.310846  -1.117649  0.846628
H    0.535309  0.116974  0.279204
H    -0.905996  0.489646  0.999720
H    0.581193  0.287695  3.157735
C    -0.451103  -1.531566  2.573243
C    -1.889020  -1.137594  2.956362
C    -2.749084  -2.398550  3.106543
C    -1.947555  -0.276843  4.223363
H    -0.024354  -2.128975  3.398450
H    -0.474260  -2.189921  1.690333
H    -2.319908  -0.549411  2.126090
H    -3.794079  -2.141941  3.327745
H    -2.380829  -3.030441  3.928904
H    -2.737564  -3.004687  2.190248
H    -2.987007  -0.038273  4.486037
H    -1.414871  0.676586  4.106521
H    -1.504801  -0.808078  5.080167
O    2.637879  -1.253093  3.047841
H    2.172377  -0.978580  3.857716
22
Lattice="100 0 0 0 100 0 0 0 100" Properties=species:S:1:pos:R:3
N    0.473629  0.781419  1.438418
C    0.885223  -0.159359  2.470400
C    1.439419  -1.490531  1.907371
O    1.565379  -1.729591  0.730317
H    -0.256623  0.361291  0.860682
H    1.252029  0.942342  0.798080
H    1.748219  0.294728  2.991234
C    -0.221360  -0.317991  3.539011
C    -1.610984  -0.776141  3.059900
C    -1.618506  -2.179509  2.441307
C    -2.602753  -0.691056  4.227318
H    -0.326902  0.667277  4.015737
H    0.116175  -0.999926  4.341612
H    -1.949277  -0.057837  2.293769
H    -2.640946  -2.472095  2.165842
H    -1.241706  -2.929977  3.152688
H    -1.007157  -2.248472  1.532593
H    -3.618800  -0.952827  3.902479
H    -2.636709  0.320220  4.655786
H    -2.324173  -1.387378  5.033387
O    1.864364  -2.404135  2.832315
H    1.653461  -2.079452  3.725754
22
Lattice="100 0 0 0 100 0 0 0 100" Properties=species:S:1:pos:R:3
N    -0.000340  1.257027  0.072027
C    -0.268741  0.682423  1.399410
C    1.002426  0.636740  2.266112
O    1.270367  1.461118  3.107977
H    0.655097  0.679374  -0.457898
H    0.425954  2.179971  0.165047
H    -0.934129  1.384793  1.918309
C    -0.972348  -0.669759  1.248815
C    -1.355258  -1.382133  2.559148
C    -2.319091  -0.547811  3.412579
C    -1.947769  -2.762030  2.250572
H    -0.343754  -1.348999  0.638409
H    -1.872413  -0.496272  0.637931
H    -0.435710  -1.538993  3.150128
H    -3.236999  -0.311799  2.852850
H    -1.870832  0.398307  3.742778
H    -2.613481  -1.100153  4.315101
H    -1.250895  -3.381339  1.667898
H    -2.878016  -2.670758  1.669667
H    -2.185532  -3.306346  3.174383
O    1.899668  -0.363722  1.988745
H    1.505798  -0.980637  1.345010
22
Lattice="100 0 0 0 100 0 0 0 100" Properties=species:S:1:pos:R:3
N    1.350374  -1.047882  0.693458
C    0.249875  -0.084297  0.713343
C    0.259023  0.775138  1.971764
O    -0.421661  1.769149  2.118879
H    1.369704  -1.600756  1.548762
H    1.228541  -1.696971  -0.083362
H    0.453053  0.653411  -0.082615
C    -1.186817  -0.599087  0.402614
C    -1.849400  -1.690473  1.273937
C    -1.240979  -3.091939  1.110477
C    -1.973844  -1.315957  2.756384
H    -1.165222  -0.960518  -0.638660
H    -1.838110  0.288505  0.400745
H    -2.877226  -1.753934  0.875556
H    -0.266499  -3.183098  1.608758
H    -1.101533  -3.353260  0.051697
H    -1.901251  -3.850257  1.554623
H    -0.996850  -1.315862  3.260113
H    -2.605672  -2.043889  3.284104
H    -2.421692  -0.322145  2.889788
O    1.108477  0.323374  2.936189
H    1.015708  0.951748  3.678444
22
Lattice="100 0 0 0 100 0 0 0 100" Properties=species:S:1:pos:R:3
N    0.502568  0.891362  1.559924
C    0.932161  -0.106864  2.532521
C    1.473795  -1.331450  1.779334
O    1.708501  -1.338802  0.592959
H    0.782562  1.828028  1.841203
H    0.936128  0.680623  0.658855
H    1.813753  0.231599  3.118330
C    -0.183397  -0.398473  3.569089
C    -1.567584  -0.773031  3.014886
C    -1.590672  -2.111920  2.268799
C    -2.597613  -0.763278  4.150936
H    -0.289330  0.517874  4.171370
H    0.151052  -1.165732  4.295355
H    -1.833923  0.017334  2.296006
H    -2.611871  -2.347444  1.939027
H    -1.254807  -2.940356  2.911803
H    -0.959485  -2.104012  1.371287
H    -3.607599  -0.964948  3.768743
H    -2.623046  0.207530  4.665977
H    -2.371248  -1.534548  4.903919
O    1.762488  -2.425033  2.535796
H    1.452566  -2.273460  3.446883
22
Lattice="100 0 0 0 100 0 0 0 100" Properties=species:S:1:pos:R:3
N    1.314528  -1.040132  0.280227
C    0.219793  -0.117631  0.586317
C    0.392058  0.535025  1.949673
O    -0.143387  1.571074  2.283257
H    1.427798  -1.732958  1.017855
H    1.104737  -1.549125  -0.578500
H    0.310125  0.731353  -0.110912
C    -1.239540  -0.630778  0.386336
C    -1.851688  -1.718179  1.297880
C    -1.085228  -3.048504  1.319800
C    -2.147419  -1.236755  2.725393
H    -1.279257  -0.992100  -0.654869
H    -1.895591  0.253041  0.423528
H    -2.829824  -1.927696  0.829991
H    -0.153703  -2.973080  1.898017
H    -0.829154  -3.393326  0.308199
H    -1.693037  -3.831456  1.794853
H    -1.229858  -1.120300  3.317218
H    -2.776720  -1.967678  3.252145
H    -2.672933  -0.272662  2.728633
O    1.199731  -0.174425  2.788968
H    1.223569  0.335290  3.621993
22
Lattice="100 0 0 0 100 0 0 0 100" Properties=species:S:1:pos:R:3
N    0.241040  -0.038470  0.077340
C    0.150348  -0.083939  1.537084
C    1.492605  -0.467085  2.186892
O    2.218112  -1.336351  1.765658
H    0.937073  0.651962  -0.209497
H    0.593809  -0.939671  -0.254980
H    -0.140147  0.926463  1.876487
C    -0.973391  -1.060447  1.936394
C    -1.341744  -1.141352  3.433136
C    -2.825308  -1.502392  3.588356
C    -0.470931  -2.134631  4.215633
H    -0.706191  -2.064853  1.567501
H    -1.847685  -0.737492  1.353155
H    -1.203778  -0.136453  3.875955
H    -3.110987  -1.565344  4.647409
H    -3.037879  -2.479967  3.129852
H    -3.474352  -0.759081  3.105255
H    -0.615488  -3.154662  3.829683
H    -0.746999  -2.140736  5.279216
H    0.600265  -1.909152  4.156309
O    1.858011  0.243784  3.299351
H    1.164617  0.895869  3.501812
22
Lattice="100 0 0 0 100 0 0 0 100" Properties=species:S:1:pos:R:3
N    -0.705901  -0.186032  0.238739
C    -0.100191  -0.355439  1.550192
C    1.423782  -0.633080  1.576637
O    1.978373  -0.963376  0.379867
H    -0.330024  0.551042  -0.348797
H    1.250491  -0.916651  -0.277047
H    -0.209937  0.592743  2.099619
C    -0.794404  -1.468698  2.360041
C    -2.247736  -1.224545  2.826983
C    -2.402925  0.097233  3.588013
C    -3.299232  -1.352977  1.716484
H    -0.168920  -1.636226  3.247673
H    -0.751946  -2.404142  1.774446
H    -2.442437  -2.038336  3.546983
H    -1.650592  0.200484  4.382696
H    -3.394779  0.160924  4.055863
H    -2.307786  0.963114  2.916440
H    -3.190993  -2.301237  1.169491
H    -3.220065  -0.533347  0.991203
H    -4.312676  -1.332985  2.141482
O    2.090191  -0.572797  2.583114
H    -0.919296  -1.036673  -0.273123
22
Lattice="100 0 0 0 100 0 0 0 100" Properties=species:S:1:pos:R:3
N    0.233689  0.114247  0.256266
C    0.179002  -0.146574  1.705747
C    1.512651  -0.760615  2.169863
O    1.869616  -1.882793  1.900362
H    1.031006  0.711341  0.027824
H    0.392639  -0.770357  -0.232676
H    0.020212  0.828129  2.201570
C    -1.014042  -1.056731  2.016661
C    -1.516592  -1.057172  3.471499
C    -2.827513  -1.848854  3.560393
C    -0.493719  -1.598958  4.478782
H    -0.753084  -2.084335  1.712844
H    -1.830074  -0.723415  1.358383
H    -1.741727  -0.009463  3.743572
H    -3.587331  -1.450222  2.873943
H    -3.241680  -1.817278  4.577450
H    -2.665046  -2.905936  3.301353
H    -0.929315  -1.639491  5.486765
H    0.410372  -0.979156  4.545489
H    -0.173590  -2.615658  4.208859
O    2.358111  0.074872  2.855212
H    1.907413  0.923421  3.008840
22
Lattice="100 0 0 0 100 0 0 0 100" Properties=species:S:1:pos:R:3
N    -1.198622  -1.400326  0.575864
C    -0.293623  -0.703506  1.505397
C    1.145413  -0.703370  0.956372
O    1.548995  0.114560  0.163118
H    -0.904266  -2.370758  0.446740
H    1.504016  -2.267526  2.017761
H    -0.587139  0.354856  1.503460
C    -0.436663  -1.272886  2.921930
C    -1.823313  -1.078291  3.565700
C    -1.926610  -1.904715  4.852390
C    -2.129121  0.398890  3.839254
H    0.330482  -0.821072  3.573714
H    -0.231704  -2.362042  2.899859
H    -2.568107  -1.456260  2.847848
H    -1.755600  -2.973720  4.660992
H    -2.920496  -1.803335  5.309105
H    -1.185871  -1.576122  5.597813
H    -1.384626  0.838562  4.520847
H    -3.115223  0.509334  4.310378
H    -2.140605  1.000130  2.920670
O    1.955644  -1.742298  1.331750
H    -1.160961  -0.957104  -0.342961
22
Lattice="100 0 0 0 100 0 0 0 100" Properties=species:S:1:pos:R:3
N    0.728730  1.073446  1.642349
C    0.994347  -0.011364  2.575760
C    1.478735  -1.229651  1.784520
O    1.310320  -1.379701  0.597216
H    -0.090743  1.611704  1.916731
H    0.565697  0.683480  0.711844
H    1.837889  0.280068  3.233937
C    -0.189033  -0.350774  3.526071
C    -1.482223  -0.891192  2.883199
C    -1.435369  -2.404326  2.631466
C    -2.691477  -0.530567  3.756119
H    -0.411420  0.589308  4.057250
H    0.151338  -1.050432  4.309962
H    -1.610262  -0.388652  1.909087
H    -2.375069  -2.748820  2.178455
H    -1.304123  -2.952636  3.577010
H    -0.624918  -2.699191  1.955047
H    -3.625796  -0.899125  3.311069
H    -2.786785  0.556762  3.886108
H    -2.603904  -0.979428  4.757624
O    2.131609  -2.185029  2.505385
H    2.201457  -1.899880  3.433790
22
Lattice="100 0 0 0 100 0 0 0 100" Properties=species:S:1:pos:R:3
N    -0.937965  -2.070344  0.099948
C    -0.918841  -1.067161  1.182874
C    0.360435  -0.218989  1.074962
O    0.419828  0.815335  0.450936
H    -0.808865  -1.608287  -0.801993
H    1.261711  -1.521230  2.165052
H    -1.741480  -0.366281  0.980835
C    -1.180180  -1.754640  2.528222
C    -1.643752  -0.850135  3.684856
C    -2.049845  -1.712478  4.886278
C    -0.616409  0.209847  4.100743
H    -0.296842  -2.342086  2.855130
H    -1.957833  -2.507994  2.331919
H    -2.546523  -0.321918  3.330324
H    -2.818233  -2.449460  4.614646
H    -2.450163  -1.092956  5.700106
H    -1.184972  -2.263453  5.286839
H    -0.383717  0.916018  3.293395
H    0.328467  -0.253749  4.423501
H    -0.995688  0.799828  4.946231
O    1.498867  -0.743493  1.627342
H    -0.163002  -2.729376  0.201854
22
Lattice="100 0 0 0 100 0 0 0 100" Properties=species:S:1:pos:R:3
N    0.288749  1.237315  2.320957
C    0.851511  -0.080677  2.593779
C    1.155794  -0.875391  1.303829
O    0.773346  -0.555291  0.204094
H    -0.379415  1.157500  1.550450
H    1.022950  1.849004  1.962492
H    1.813164  0.076427  3.111652
C    -0.032387  -0.924035  3.546711
C    -1.403921  -1.378995  2.998718
C    -1.816546  -2.711212  3.637890
C    -2.498256  -0.323501  3.212082
H    -0.172146  -0.335330  4.465775
H    0.541471  -1.818028  3.845316
H    -1.301811  -1.552758  1.913337
H    -2.797203  -3.041245  3.268489
H    -1.890512  -2.616805  4.732306
H    -1.090415  -3.506195  3.416684
H    -3.442852  -0.642119  2.750087
H    -2.225251  0.653400  2.797049
H    -2.686066  -0.177286  4.286779
O    1.896702  -2.015184  1.456928
H    2.109093  -2.140593  2.398595
22
Lattice="100 0 0 0 100 0 0 0 100" Properties=species:S:1:pos:R:3
N    0.343096  1.164004  2.269723
C    0.896756  -0.147723  2.585128
C    1.189078  -0.879152  1.265043
O    1.188206  -0.338676  0.184239
H    0.636744  1.431388  1.328490
H    0.668267  1.869785  2.926477
H    1.893226  -0.079122  3.074597
C    -0.009417  -0.958961  3.539999
C    -1.386872  -1.389788  2.988172
C    -1.842879  -2.693314  3.655518
C    -2.448177  -0.294016  3.148681
H    -0.147317  -0.362213  4.456066
H    0.548203  -1.851755  3.882215
H    -1.273811  -1.589928  1.908245
H    -2.825348  -3.008200  3.278108
H    -1.933085  -2.568279  4.745663
H    -1.135886  -3.515427  3.470311
H    -3.404133  -0.610437  2.708228
H    -2.127452  0.635721  2.666379
H    -2.627900  -0.083112  4.214652
O    1.510694  -2.198947  1.364625
H    1.415006  -2.483848  2.291440
22
Lattice="100 0 0 0 100 0 0 0 100" Properties=species:S:1:pos:R:3
N    0.524857  -2.029749  0.590152
C    0.038819  -0.658212  0.660207
C    1.032150  0.414493  1.179617
O    0.788409  1.598249  1.175042
H    1.289501  -2.196433  -0.056604
H    2.184688  -1.032582  1.534190
H    -0.178790  -0.345933  -0.373424
C    -1.279818  -0.527671  1.447835
C    -1.204628  -0.776791  2.973292
C    -2.224991  0.109619  3.699538
C    -1.421388  -2.247832  3.358410
H    -2.019842  -1.201983  0.991062
H    -1.629092  0.498913  1.275431
H    -0.202912  -0.471709  3.325098
H    -2.194261  -0.053206  4.785839
H    -3.248436  -0.111901  3.359761
H    -2.029824  1.173329  3.509624
H    -0.698247  -2.933033  2.896053
H    -2.421613  -2.585398  3.048239
H    -1.347954  -2.382544  4.446434
O    2.218214  -0.058626  1.647618
H    0.652160  -2.513001  1.473587
22
Lattice="100 0 0 0 100 0 0 0 100" Properties=species:S:1:pos:R:3
N    -0.818889  0.223439  0.177410
C    -0.325548  -0.002257  1.549150
C    1.103020  0.546623  1.697280
O    1.354331  1.638207  2.152947
H    -0.725542  1.210040  -0.069640
H    -0.266711  -0.302032  -0.503654
H    -0.937300  0.626915  2.208698
C    -0.529332  -1.475920  1.926166
C    -0.395789  -1.863582  3.415587
C    1.032257  -1.760861  3.967526
C    -1.384999  -1.095306  4.302918
H    0.141874  -2.121776  1.325196
H    -1.543931  -1.728667  1.582877
H    -0.682149  -2.928288  3.456530
H    1.751327  -2.321294  3.353326
H    1.078751  -2.172768  4.984911
H    1.381263  -0.720545  4.026021
H    -1.391445  -1.509018  5.320337
H    -2.410474  -1.152892  3.911679
H    -1.115386  -0.032984  4.388853
O    2.115210  -0.220088  1.180930
H    1.762462  -1.096944  0.942953
22
Lattice="100 0 0 0 100 0 0 0 100" Properties=species:S:1:pos:R:3
N    -0.823236  0.084679  0.290649
C    -0.153807  -0.227128  1.564602
C    1.368311  -0.344838  1.346566
O    1.862317  -1.585000  1.038902
H    -0.386855  0.903223  -0.136645
H    1.151704  -2.245042  1.137478
H    -0.266428  0.655867  2.208165
C    -0.775526  -1.442868  2.264544
C    -2.238790  -1.319375  2.759533
C    -2.473808  -0.045569  3.580272
C    -3.280457  -1.463494  1.642097
H    -0.141918  -1.676885  3.135450
H    -0.727848  -2.326970  1.597725
H    -2.376563  -2.175966  3.441630
H    -1.726246  0.072502  4.377985
H    -3.463753  -0.073176  4.055253
H    -2.442101  0.852772  2.947763
H    -3.131222  -2.393666  1.074322
H    -3.224470  -0.625746  0.936709
H    -4.294474  -1.495081  2.064903
O    2.110155  0.609685  1.352476
H    -0.717984  -0.686922  -0.371380
22
Lattice="100 0 0 0 100 0 0 0 100" Properties=species:S:1:pos:R:3
N    0.375901  1.761736  0.851096
C    -0.071279  0.771474  1.846188
C    1.177161  -0.022789  2.266141
O    1.762431  0.135382  3.307710
H    0.546635  1.328422  -0.058172
H    -0.350600  2.463955  0.709034
H    -0.347822  1.333738  2.748745
C    -1.279427  -0.084846  1.407696
C    -1.979840  -0.931071  2.488843
C    -3.332874  -1.427318  1.962473
C    -1.135684  -2.106861  2.996975
H    -1.000454  -0.737103  0.555434
H    -2.014587  0.623020  0.990808
H    -2.176924  -0.261021  3.344646
H    -3.973089  -0.594325  1.639823
H    -3.875789  -1.989023  2.734669
H    -3.198261  -2.098686  1.100455
H    -0.850523  -2.775351  2.170140
H    -1.708256  -2.704715  3.719129
H    -0.216489  -1.785577  3.501158
O    1.644807  -0.933322  1.354799
H    1.007964  -1.021721  0.623208
