# Supplementary material for: Mapping and classifying molecules from a high-throughput structural database
Source: J Cheminform. 2017 Feb 2;9:6. doi: 10.1186/s13321-017-0192-4 (PMC5289135; doi:10.1186/s13321-017-0192-4)
Supplement: Supplementary file 1 — Additional file 1. Supplementary file contains dissimilarity matrix data for all the oligopeptides available in the database including the one discussed in this paper. [file 13321_2017_192_MOESM1_ESM.tar › SI/leu.uncapped/COLVAR-OOS-Ba-0.20-1-4]

#! FIELDS CV1 CV2 Energy
4.000000000000e-03 3.200000000000e-01	-237157.117675
-3.300000000000e-01 9.200000000000e-02	-237157.110438
-3.300000000000e-01 8.800000000000e-02	-237157.107082
-3.240000000000e-01 9.400000000000e-02	-237157.08255
-3.400000000000e-01 7.600000000000e-02	-237157.07655
-3.360000000000e-01 9.200000000000e-02	-237157.057927
-3.260000000000e-01 8.000000000000e-02	-237157.013654
-5.000000000000e-02 -3.120000000000e-01	-237156.978611
-3.240000000000e-01 8.000000000000e-02	-237156.975208
-2.800000000000e-02 -6.000000000000e-02	-237156.693827
-3.280000000000e-01 7.200000000000e-02	-237156.656346
-4.400000000000e-02 -3.160000000000e-01	-237156.644087
-1.240000000000e-01 4.000000000000e-03	-237156.549437
-1.220000000000e-01 8.000000000000e-03	-237156.523148
-2.260000000000e-01 4.400000000000e-02	-237156.484335
-4.000000000000e-03 2.380000000000e-01	-237156.454739
-2.560000000000e-01 5.800000000000e-02	-237156.448501
-2.800000000000e-02 2.360000000000e-01	-237156.442502
-2.680000000000e-01 1.440000000000e-01	-237156.442015
-2.680000000000e-01 1.240000000000e-01	-237156.440913
-2.760000000000e-01 1.020000000000e-01	-237156.440255
-2.660000000000e-01 1.460000000000e-01	-237156.433393
-2.620000000000e-01 7.600000000000e-02	-237156.423609
-2.040000000000e-01 1.560000000000e-01	-237156.418105
-2.540000000000e-01 6.200000000000e-02	-237156.415764
-4.000000000000e-03 2.420000000000e-01	-237156.407422
-2.660000000000e-01 9.000000000000e-02	-237156.355035
-2.600000000000e-02 2.400000000000e-01	-237156.343496
-2.660000000000e-01 1.100000000000e-01	-237156.340455
