# Supplementary material for: Mapping and classifying molecules from a high-throughput structural database
Source: J Cheminform. 2017 Feb 2;9:6. doi: 10.1186/s13321-017-0192-4 (PMC5289135; doi:10.1186/s13321-017-0192-4)
Supplement: Supplementary file 1 — Additional file 1. Supplementary file contains dissimilarity matrix data for all the oligopeptides available in the database including the one discussed in this paper. [file 13321_2017_192_MOESM1_ESM.tar › SI/leu.dipeptide/COLVAR-OOS-Pb-0.15-1-4]

#! FIELDS CV1 CV2 Energy
1.880000000000e-01 1.220000000000e-01	-606846.16061
1.780000000000e-01 1.300000000000e-01	-606846.141028
1.220000000000e-01 -1.560000000000e-01	-606846.133444
1.220000000000e-01 -1.540000000000e-01	-606846.127564
9.800000000000e-02 1.400000000000e-01	-606846.120486
1.940000000000e-01 1.280000000000e-01	-606846.117855
1.600000000000e-01 -1.380000000000e-01	-606846.114163
1.920000000000e-01 1.200000000000e-01	-606846.112621
1.860000000000e-01 -2.000000000000e-02	-606846.10884
1.820000000000e-01 1.220000000000e-01	-606846.09572
1.520000000000e-01 -1.300000000000e-01	-606846.081705
1.220000000000e-01 -1.560000000000e-01	-606846.077591
2.100000000000e-01 1.320000000000e-01	-606846.076144
1.900000000000e-01 1.600000000000e-01	-606846.07282
2.240000000000e-01 1.120000000000e-01	-606846.066392
1.140000000000e-01 1.780000000000e-01	-606846.055975
1.540000000000e-01 -1.360000000000e-01	-606846.055004
2.480000000000e-01 1.100000000000e-01	-606846.048758
-7.600000000000e-02 1.640000000000e-01	-606846.034803
-8.200000000000e-02 1.380000000000e-01	-606846.033099
1.220000000000e-01 1.880000000000e-01	-606846.028132
-7.200000000000e-02 1.760000000000e-01	-606846.020221
-5.800000000000e-02 1.640000000000e-01	-606846.013444
-5.000000000000e-02 7.800000000000e-02	-606846.010513
2.180000000000e-01 1.460000000000e-01	-606846.002061
-8.200000000000e-02 1.640000000000e-01	-606845.998322
-4.600000000000e-02 8.200000000000e-02	-606845.983902
-6.600000000000e-02 1.700000000000e-01	-606845.982783
-3.600000000000e-02 1.800000000000e-01	-606845.959617
-7.600000000000e-02 1.660000000000e-01	-606845.957234
-3.200000000000e-02 1.820000000000e-01	-606845.953141
1.000000000000e-02 1.440000000000e-01	-606845.935691
-3.000000000000e-02 1.860000000000e-01	-606845.934714
-7.600000000000e-02 1.740000000000e-01	-606845.93195
-2.800000000000e-02 1.740000000000e-01	-606845.904333
-3.800000000000e-02 1.880000000000e-01	-606845.901717
-8.200000000000e-02 1.420000000000e-01	-606845.851375
-7.400000000000e-02 1.740000000000e-01	-606845.812078
-8.400000000000e-02 1.980000000000e-01	-606845.781678
-3.200000000000e-02 2.160000000000e-01	-606845.735195
-3.000000000000e-02 2.240000000000e-01	-606845.541324
1.080000000000e-01 -1.720000000000e-01	-606845.481873
5.000000000000e-02 -1.340000000000e-01	-606845.476452
1.040000000000e-01 -1.820000000000e-01	-606845.448554
5.800000000000e-02 -1.080000000000e-01	-606845.440255
-7.800000000000e-02 -6.800000000000e-02	-606845.439083
-7.000000000000e-02 -7.000000000000e-02	-606845.436281
1.040000000000e-01 -1.640000000000e-01	-606845.429887
9.600000000000e-02 -1.980000000000e-01	-606845.426911
9.000000000000e-02 -1.640000000000e-01	-606845.424767
9.400000000000e-02 -1.820000000000e-01	-606845.416545
9.400000000000e-02 -1.660000000000e-01	-606845.409609
-8.400000000000e-02 -7.400000000000e-02	-606845.395075
-7.800000000000e-02 -8.600000000000e-02	-606845.382756
-1.300000000000e-01 1.420000000000e-01	-606845.37931
-8.000000000000e-02 -7.200000000000e-02	-606845.377339
9.200000000000e-02 -1.600000000000e-01	-606845.347798
2.800000000000e-02 -2.060000000000e-01	-606845.338584
1.040000000000e-01 -1.860000000000e-01	-606845.335159
-1.420000000000e-01 1.280000000000e-01	-606845.322597
3.800000000000e-02 -2.240000000000e-01	-606845.300292
5.200000000000e-02 -2.260000000000e-01	-606845.294472
4.800000000000e-02 -2.240000000000e-01	-606845.288398
-1.100000000000e-01 -1.940000000000e-01	-606845.264528
-1.420000000000e-01 1.400000000000e-01	-606845.257206
-1.040000000000e-01 -1.880000000000e-01	-606845.249925
-1.460000000000e-01 1.420000000000e-01	-606845.197778
-2.200000000000e-01 -4.200000000000e-02	-606845.156832
1.600000000000e-01 -1.480000000000e-01	-606844.809127
1.680000000000e-01 -1.520000000000e-01	-606844.754417
1.520000000000e-01 -1.800000000000e-01	-606844.744403
1.280000000000e-01 -1.720000000000e-01	-606844.738187
1.340000000000e-01 -1.740000000000e-01	-606844.724284
-6.600000000000e-02 1.960000000000e-01	-606844.711393
-6.400000000000e-02 2.000000000000e-01	-606844.699005
1.480000000000e-01 -1.860000000000e-01	-606844.695374
1.460000000000e-01 -1.900000000000e-01	-606844.694337
-6.200000000000e-02 2.020000000000e-01	-606844.660121
-1.300000000000e-01 1.640000000000e-01	-606844.630066
-6.800000000000e-02 1.840000000000e-01	-606844.598031
-7.600000000000e-02 2.160000000000e-01	-606844.595477
2.400000000000e-02 -2.380000000000e-01	-606844.564519
3.000000000000e-02 -2.180000000000e-01	-606844.563677
2.000000000000e-02 -2.240000000000e-01	-606844.530543
2.800000000000e-02 -2.480000000000e-01	-606844.525433
3.000000000000e-02 -2.560000000000e-01	-606844.511962
-2.240000000000e-01 -6.600000000000e-02	-606844.473625
2.000000000000e-02 -2.380000000000e-01	-606844.468825
2.400000000000e-02 -2.460000000000e-01	-606844.447978
-2.280000000000e-01 -7.400000000000e-02	-606844.424796
-2.380000000000e-01 -6.600000000000e-02	-606844.422177
-1.640000000000e-01 -1.720000000000e-01	-606844.41527
-1.580000000000e-01 -1.740000000000e-01	-606844.333517
-1.660000000000e-01 -1.680000000000e-01	-606844.264549
