# Supplementary material for: Mapping and classifying molecules from a high-throughput structural database
Source: J Cheminform. 2017 Feb 2;9:6. doi: 10.1186/s13321-017-0192-4 (PMC5289135; doi:10.1186/s13321-017-0192-4)
Supplement: Supplementary file 1 — Additional file 1. Supplementary file contains dissimilarity matrix data for all the oligopeptides available in the database including the one discussed in this paper. [file 13321_2017_192_MOESM1_ESM.tar › SI/leu.dipeptide/COLVAR-OOS-Ba-0.15-1-4]

#! FIELDS CV1 CV2 Energy
1.880000000000e-01 1.200000000000e-01	-241840.86301
1.800000000000e-01 1.260000000000e-01	-241840.848691
1.220000000000e-01 -1.540000000000e-01	-241840.818728
1.000000000000e-01 1.400000000000e-01	-241840.818081
1.960000000000e-01 1.240000000000e-01	-241840.816559
1.920000000000e-01 1.180000000000e-01	-241840.815563
1.860000000000e-01 -1.800000000000e-02	-241840.814427
1.220000000000e-01 -1.520000000000e-01	-241840.812399
1.080000000000e-01 1.580000000000e-01	-241840.802337
1.800000000000e-01 1.200000000000e-01	-241840.799905
1.500000000000e-01 -1.280000000000e-01	-241840.776591
1.540000000000e-01 -1.360000000000e-01	-241840.76964
1.220000000000e-01 -1.540000000000e-01	-241840.768621
2.100000000000e-01 1.280000000000e-01	-241840.763332
2.260000000000e-01 1.060000000000e-01	-241840.755597
1.120000000000e-01 1.700000000000e-01	-241840.742402
2.460000000000e-01 1.080000000000e-01	-241840.741131
-8.400000000000e-02 1.420000000000e-01	-241840.726528
-8.200000000000e-02 1.380000000000e-01	-241840.717843
-5.800000000000e-02 1.640000000000e-01	-241840.717188
-7.000000000000e-02 1.740000000000e-01	-241840.716356
1.120000000000e-01 1.740000000000e-01	-241840.697248
-4.800000000000e-02 7.600000000000e-02	-241840.690324
-3.400000000000e-02 1.840000000000e-01	-241840.687
-4.200000000000e-02 7.600000000000e-02	-241840.683468
-6.000000000000e-02 1.680000000000e-01	-241840.681934
2.020000000000e-01 1.680000000000e-01	-241840.680129
-3.000000000000e-02 1.860000000000e-01	-241840.672932
6.000000000000e-03 1.680000000000e-01	-241840.656264
-8.000000000000e-02 1.680000000000e-01	-241840.654134
-2.800000000000e-02 1.880000000000e-01	-241840.651639
-2.600000000000e-02 1.780000000000e-01	-241840.628212
-3.600000000000e-02 1.900000000000e-01	-241840.626615
-7.200000000000e-02 1.740000000000e-01	-241840.601349
-7.000000000000e-02 1.660000000000e-01	-241840.484416
-8.200000000000e-02 2.000000000000e-01	-241840.459653
-2.600000000000e-02 2.180000000000e-01	-241840.459494
8.800000000000e-02 -1.700000000000e-01	-241840.288985
1.060000000000e-01 -1.740000000000e-01	-241840.277925
-2.800000000000e-02 2.240000000000e-01	-241840.277763
5.600000000000e-02 -1.200000000000e-01	-241840.259835
1.060000000000e-01 -1.900000000000e-01	-241840.25502
-8.200000000000e-02 -7.400000000000e-02	-241840.243034
9.200000000000e-02 -1.740000000000e-01	-241840.235782
9.600000000000e-02 -2.040000000000e-01	-241840.23569
1.000000000000e-01 -1.640000000000e-01	-241840.232932
-7.400000000000e-02 -6.600000000000e-02	-241840.231245
9.800000000000e-02 -2.020000000000e-01	-241840.22908
9.400000000000e-02 -1.760000000000e-01	-241840.223819
-8.600000000000e-02 -7.600000000000e-02	-241840.198859
-8.600000000000e-02 -8.000000000000e-02	-241840.186992
-7.600000000000e-02 -6.400000000000e-02	-241840.182748
-1.340000000000e-01 1.400000000000e-01	-241840.176778
-1.040000000000e-01 -1.900000000000e-01	-241840.162829
9.400000000000e-02 -1.640000000000e-01	-241840.155619
1.020000000000e-01 -1.880000000000e-01	-241840.135253
4.000000000000e-02 -2.280000000000e-01	-241840.121199
-1.400000000000e-01 1.240000000000e-01	-241840.119166
4.800000000000e-02 -2.320000000000e-01	-241840.118375
4.800000000000e-02 -2.300000000000e-01	-241840.116625
-1.100000000000e-01 -1.960000000000e-01	-241840.087105
-1.100000000000e-01 -1.920000000000e-01	-241840.077379
-1.440000000000e-01 1.420000000000e-01	-241840.054998
-1.480000000000e-01 1.440000000000e-01	-241839.987885
-2.200000000000e-01 -4.000000000000e-02	-241839.984208
1.580000000000e-01 -1.420000000000e-01	-241839.73852
1.660000000000e-01 -1.460000000000e-01	-241839.693098
1.620000000000e-01 -1.640000000000e-01	-241839.675168
1.580000000000e-01 -1.460000000000e-01	-241839.673424
-6.600000000000e-02 1.880000000000e-01	-241839.644525
1.460000000000e-01 -1.840000000000e-01	-241839.632149
-6.400000000000e-02 1.960000000000e-01	-241839.600573
2.400000000000e-02 -2.120000000000e-01	-241839.585458
1.800000000000e-02 -2.340000000000e-01	-241839.584869
1.300000000000e-01 -1.720000000000e-01	-241839.583244
-7.600000000000e-02 -9.400000000000e-02	-241839.569514
1.400000000000e-02 -2.200000000000e-01	-241839.556249
2.200000000000e-02 -2.420000000000e-01	-241839.543804
-7.400000000000e-02 2.100000000000e-01	-241839.525693
2.400000000000e-02 -2.500000000000e-01	-241839.514624
-6.400000000000e-02 -6.800000000000e-02	-241839.506483
-2.140000000000e-01 -6.400000000000e-02	-241839.499223
1.400000000000e-02 -2.320000000000e-01	-241839.494175
2.000000000000e-02 -2.420000000000e-01	-241839.462199
-2.200000000000e-01 -7.000000000000e-02	-241839.456831
-2.300000000000e-01 -6.400000000000e-02	-241839.443436
-1.620000000000e-01 -1.660000000000e-01	-241839.44107
-7.000000000000e-02 1.820000000000e-01	-241839.420731
-1.580000000000e-01 -1.700000000000e-01	-241839.362731
-2.280000000000e-01 -7.800000000000e-02	-241839.289178
