# Supplementary material for: Mapping and classifying molecules from a high-throughput structural database
Source: J Cheminform. 2017 Feb 2;9:6. doi: 10.1186/s13321-017-0192-4 (PMC5289135; doi:10.1186/s13321-017-0192-4)
Supplement: Supplementary file 1 — Additional file 1. Supplementary file contains dissimilarity matrix data for all the oligopeptides available in the database including the one discussed in this paper. [file 13321_2017_192_MOESM1_ESM.tar › SI/leu.dipeptide/COLVAR-OOS-Cd-0.15-1-4]

#! FIELDS CV1 CV2 Energy
1.120000000000e-01 1.620000000000e-01	-170821.32728
1.440000000000e-01 1.620000000000e-01	-170821.32333
1.260000000000e-01 1.920000000000e-01	-170821.219972
1.220000000000e-01 1.800000000000e-01	-170821.218826
-6.000000000000e-02 1.800000000000e-01	-170821.216434
-5.800000000000e-02 1.760000000000e-01	-170821.209231
1.840000000000e-01 1.200000000000e-01	-170821.197181
1.240000000000e-01 -1.660000000000e-01	-170821.195006
1.240000000000e-01 -1.640000000000e-01	-170821.185843
1.300000000000e-01 -1.720000000000e-01	-170821.184452
1.540000000000e-01 1.420000000000e-01	-170821.17786
1.320000000000e-01 -1.740000000000e-01	-170821.156425
1.880000000000e-01 1.260000000000e-01	-170821.15061
1.760000000000e-01 -6.000000000000e-03	-170821.137973
1.860000000000e-01 1.160000000000e-01	-170821.137046
1.520000000000e-01 -1.380000000000e-01	-170821.136443
1.220000000000e-01 -1.640000000000e-01	-170821.135953
1.500000000000e-01 1.400000000000e-01	-170821.133297
-7.400000000000e-02 1.840000000000e-01	-170821.108541
1.960000000000e-01 1.520000000000e-01	-170821.104657
2.180000000000e-01 1.240000000000e-01	-170821.094923
-7.600000000000e-02 1.740000000000e-01	-170821.084659
-7.800000000000e-02 1.720000000000e-01	-170821.08151
2.480000000000e-01 1.100000000000e-01	-170821.074977
-8.000000000000e-02 1.960000000000e-01	-170821.069181
-8.800000000000e-02 1.400000000000e-01	-170821.067961
-1.180000000000e-01 1.560000000000e-01	-170821.052903
-7.600000000000e-02 1.780000000000e-01	-170821.050339
1.980000000000e-01 1.740000000000e-01	-170821.031214
-7.400000000000e-02 1.760000000000e-01	-170821.028718
-5.000000000000e-02 8.400000000000e-02	-170821.02563
-3.200000000000e-02 1.780000000000e-01	-170820.989704
-3.600000000000e-02 1.760000000000e-01	-170820.989133
-3.000000000000e-02 1.780000000000e-01	-170820.969071
1.200000000000e-02 1.340000000000e-01	-170820.95599
-4.000000000000e-02 1.860000000000e-01	-170820.933173
-2.800000000000e-02 1.720000000000e-01	-170820.919327
1.180000000000e-01 -1.800000000000e-01	-170820.847044
1.180000000000e-01 -1.840000000000e-01	-170820.796117
1.260000000000e-01 -1.900000000000e-01	-170820.78438
-3.600000000000e-02 2.140000000000e-01	-170820.750098
1.360000000000e-01 -1.940000000000e-01	-170820.749332
1.360000000000e-01 -1.900000000000e-01	-170820.737459
-1.220000000000e-01 1.600000000000e-01	-170820.70233
-1.340000000000e-01 1.660000000000e-01	-170820.687872
-7.400000000000e-02 2.180000000000e-01	-170820.678443
-6.800000000000e-02 2.140000000000e-01	-170820.661522
-3.200000000000e-02 2.240000000000e-01	-170820.541142
-6.800000000000e-02 -7.000000000000e-02	-170820.535435
9.800000000000e-02 -1.720000000000e-01	-170820.485904
1.300000000000e-01 -2.040000000000e-01	-170820.470279
-8.400000000000e-02 -7.400000000000e-02	-170820.462828
9.600000000000e-02 -1.860000000000e-01	-170820.45524
9.200000000000e-02 -1.600000000000e-01	-170820.379586
1.040000000000e-01 -1.860000000000e-01	-170820.36212
-1.400000000000e-01 1.260000000000e-01	-170820.327822
3.800000000000e-02 -2.180000000000e-01	-170820.312319
4.600000000000e-02 -2.240000000000e-01	-170820.279377
4.200000000000e-02 -2.200000000000e-01	-170820.272325
-1.400000000000e-01 1.380000000000e-01	-170820.263518
-1.440000000000e-01 1.420000000000e-01	-170820.197158
1.600000000000e-01 -1.480000000000e-01	-170820.159856
-2.160000000000e-01 -4.400000000000e-02	-170820.152422
1.620000000000e-01 -1.260000000000e-01	-170820.073814
1.680000000000e-01 -1.500000000000e-01	-170820.071402
1.500000000000e-01 -1.140000000000e-01	-170820.071309
1.560000000000e-01 -1.760000000000e-01	-170820.047858
1.640000000000e-01 -1.520000000000e-01	-170820.031412
-6.600000000000e-02 2.060000000000e-01	-170820.029706
1.220000000000e-01 -1.520000000000e-01	-170820.011931
-5.400000000000e-02 -5.800000000000e-02	-170819.953605
-6.400000000000e-02 2.020000000000e-01	-170819.927574
2.000000000000e-02 -1.980000000000e-01	-170819.906747
-6.400000000000e-02 1.960000000000e-01	-170819.889781
-7.000000000000e-02 1.900000000000e-01	-170819.83584
-7.200000000000e-02 1.820000000000e-01	-170819.831742
4.000000000000e-03 -2.200000000000e-01	-170819.785504
-2.240000000000e-01 -6.400000000000e-02	-170819.755723
1.200000000000e-02 -2.260000000000e-01	-170819.729568
6.000000000000e-03 -2.080000000000e-01	-170819.704222
-2.000000000000e-03 -2.380000000000e-01	-170819.693178
2.000000000000e-03 -2.280000000000e-01	-170819.677531
4.000000000000e-03 -2.360000000000e-01	-170819.664784
-1.320000000000e-01 -1.480000000000e-01	-170819.565845
-1.400000000000e-01 -1.500000000000e-01	-170819.560441
-1.340000000000e-01 -1.540000000000e-01	-170819.517592
-1.400000000000e-01 -1.580000000000e-01	-170819.46964
