# Supplementary material for: Mapping and classifying molecules from a high-throughput structural database
Source: J Cheminform. 2017 Feb 2;9:6. doi: 10.1186/s13321-017-0192-4 (PMC5289135; doi:10.1186/s13321-017-0192-4)
Supplement: Supplementary file 1 — Additional file 1. Supplementary file contains dissimilarity matrix data for all the oligopeptides available in the database including the one discussed in this paper. [file 13321_2017_192_MOESM1_ESM.tar › SI/leu.dipeptide/cluster-linkage.dat]

# Cluster linkage matrix for distance matrix file: leu.dipeptide.bare-12-8-3_rem-0.1.sim clustering mode= average
4.700000000000000000e+01 5.000000000000000000e+01 9.820076442088013398e-04 2.000000000000000000e+00
1.490000000000000000e+02 1.680000000000000000e+02 1.951172377659513837e-03 2.000000000000000000e+00
7.400000000000000000e+01 8.100000000000000000e+01 2.025999708354342312e-03 2.000000000000000000e+00
1.400000000000000000e+02 1.530000000000000000e+02 2.192304581583935479e-03 2.000000000000000000e+00
1.160000000000000000e+02 1.460000000000000000e+02 2.194000504513312841e-03 2.000000000000000000e+00
1.010000000000000000e+02 1.210000000000000000e+02 2.296262139729570665e-03 2.000000000000000000e+00
3.200000000000000000e+01 3.300000000000000000e+01 2.304951035720911433e-03 2.000000000000000000e+00
1.590000000000000000e+02 1.620000000000000000e+02 2.567512379768376995e-03 2.000000000000000000e+00
1.080000000000000000e+02 1.360000000000000000e+02 2.589396679438778996e-03 2.000000000000000000e+00
1.830000000000000000e+02 1.860000000000000000e+02 2.593406112290718313e-03 2.000000000000000000e+00
3.000000000000000000e+00 5.000000000000000000e+00 2.612836520930838721e-03 2.000000000000000000e+00
1.420000000000000000e+02 1.550000000000000000e+02 2.649574364347469322e-03 2.000000000000000000e+00
3.500000000000000000e+01 4.300000000000000000e+01 2.660078443044272892e-03 2.000000000000000000e+00
1.000000000000000000e+02 1.130000000000000000e+02 2.665746323909955803e-03 2.000000000000000000e+00
2.600000000000000000e+01 2.700000000000000000e+01 2.692633766429073684e-03 2.000000000000000000e+00
2.100000000000000000e+01 2.400000000000000000e+01 2.746281719180483985e-03 2.000000000000000000e+00
4.000000000000000000e+00 8.000000000000000000e+00 2.760692564206307462e-03 2.000000000000000000e+00
1.230000000000000000e+02 1.380000000000000000e+02 2.769214102512999702e-03 2.000000000000000000e+00
9.200000000000000000e+01 9.300000000000000000e+01 2.834196418672977561e-03 2.000000000000000000e+00
1.790000000000000000e+02 1.850000000000000000e+02 2.853045322128492517e-03 2.000000000000000000e+00
1.030000000000000000e+02 1.040000000000000000e+02 2.930532949380488736e-03 2.000000000000000000e+00
2.800000000000000000e+01 3.400000000000000000e+01 3.036077068090394307e-03 2.000000000000000000e+00
9.800000000000000000e+01 1.020000000000000000e+02 3.056545356419436855e-03 2.000000000000000000e+00
6.000000000000000000e+01 7.900000000000000000e+01 3.081592491445486488e-03 2.000000000000000000e+00
5.100000000000000000e+01 5.300000000000000000e+01 3.145590332158518763e-03 2.000000000000000000e+00
6.200000000000000000e+01 7.700000000000000000e+01 3.177028060285318548e-03 2.000000000000000000e+00
8.300000000000000000e+01 1.050000000000000000e+02 3.192736178409785481e-03 2.000000000000000000e+00
4.800000000000000000e+01 2.040000000000000000e+02 3.271013237927541950e-03 3.000000000000000000e+00
9.900000000000000000e+01 1.180000000000000000e+02 3.275055212143223368e-03 2.000000000000000000e+00
6.000000000000000000e+00 9.000000000000000000e+00 3.307035876193988727e-03 2.000000000000000000e+00
4.200000000000000000e+01 6.300000000000000000e+01 3.308477833165908866e-03 2.000000000000000000e+00
1.610000000000000000e+02 1.640000000000000000e+02 3.325503326216199939e-03 2.000000000000000000e+00
7.000000000000000000e+01 7.600000000000000000e+01 3.360331897269552316e-03 2.000000000000000000e+00
8.600000000000000000e+01 8.800000000000000000e+01 3.378163175817417482e-03 2.000000000000000000e+00
1.280000000000000000e+02 1.330000000000000000e+02 3.384340014451512474e-03 2.000000000000000000e+00
3.800000000000000000e+01 3.900000000000000000e+01 3.398991151252556131e-03 2.000000000000000000e+00
7.000000000000000000e+00 2.500000000000000000e+01 3.443807032176889309e-03 2.000000000000000000e+00
1.270000000000000000e+02 1.470000000000000000e+02 3.455775266677638211e-03 2.000000000000000000e+00
1.500000000000000000e+01 2.000000000000000000e+01 3.505593717674970657e-03 2.000000000000000000e+00
4.400000000000000000e+01 1.920000000000000000e+02 3.597864293210423052e-03 3.000000000000000000e+00
1.140000000000000000e+02 1.410000000000000000e+02 3.629856773264873021e-03 2.000000000000000000e+00
1.190000000000000000e+02 2.050000000000000000e+02 3.689461926636374185e-03 3.000000000000000000e+00
1.310000000000000000e+02 1.370000000000000000e+02 3.803018914711434658e-03 2.000000000000000000e+00
1.240000000000000000e+02 1.570000000000000000e+02 3.805028454806620979e-03 2.000000000000000000e+00
1.660000000000000000e+02 1.720000000000000000e+02 3.805371813113337179e-03 2.000000000000000000e+00
2.000000000000000000e+00 1.800000000000000000e+01 3.830154757781185134e-03 2.000000000000000000e+00
1.100000000000000000e+01 2.060000000000000000e+02 3.897326021549386409e-03 3.000000000000000000e+00
9.400000000000000000e+01 2.120000000000000000e+02 3.967429683352680612e-03 3.000000000000000000e+00
8.000000000000000000e+01 2.170000000000000000e+02 4.024785494221719447e-03 3.000000000000000000e+00
1.300000000000000000e+01 2.130000000000000000e+02 4.068118384066643847e-03 3.000000000000000000e+00
1.710000000000000000e+02 1.930000000000000000e+02 4.103101514041454859e-03 3.000000000000000000e+00
1.120000000000000000e+02 1.150000000000000000e+02 4.110414977122827697e-03 2.000000000000000000e+00
5.400000000000000000e+01 6.100000000000000000e+01 4.116408000386512223e-03 2.000000000000000000e+00
1.750000000000000000e+02 2.010000000000000000e+02 4.132521486436425973e-03 3.000000000000000000e+00
5.800000000000000000e+01 7.200000000000000000e+01 4.171214113127943122e-03 2.000000000000000000e+00
8.400000000000000000e+01 2.240000000000000000e+02 4.197050482737123625e-03 3.000000000000000000e+00
1.400000000000000000e+01 2.310000000000000000e+02 4.249881601868327370e-03 4.000000000000000000e+00
1.290000000000000000e+02 1.950000000000000000e+02 4.282082556841922821e-03 3.000000000000000000e+00
1.000000000000000000e+01 1.200000000000000000e+01 4.423690281152081738e-03 2.000000000000000000e+00
0.000000000000000000e+00 1.000000000000000000e+00 4.460411951422804319e-03 2.000000000000000000e+00
3.700000000000000000e+01 2.160000000000000000e+02 4.480144063421482616e-03 3.000000000000000000e+00
1.840000000000000000e+02 1.890000000000000000e+02 4.502400740204761352e-03 2.000000000000000000e+00
8.700000000000000000e+01 1.940000000000000000e+02 4.508151504300730687e-03 3.000000000000000000e+00
2.070000000000000000e+02 2.280000000000000000e+02 4.525318923628444956e-03 4.000000000000000000e+00
1.700000000000000000e+01 5.500000000000000000e+01 4.580611407693924685e-03 2.000000000000000000e+00
4.100000000000000000e+01 6.400000000000000000e+01 4.598542480002915621e-03 2.000000000000000000e+00
8.500000000000000000e+01 1.090000000000000000e+02 4.611893978834957254e-03 2.000000000000000000e+00
9.500000000000000000e+01 2.180000000000000000e+02 4.612971633277092656e-03 3.000000000000000000e+00
1.340000000000000000e+02 2.230000000000000000e+02 4.629835950410936263e-03 3.000000000000000000e+00
1.200000000000000000e+02 1.600000000000000000e+02 4.724309968435455413e-03 2.000000000000000000e+00
2.900000000000000000e+01 5.600000000000000000e+01 4.914267957365232170e-03 2.000000000000000000e+00
1.900000000000000000e+01 2.300000000000000000e+02 4.947430981778542201e-03 3.000000000000000000e+00
1.350000000000000000e+02 1.990000000000000000e+02 4.948799136920830830e-03 3.000000000000000000e+00
1.560000000000000000e+02 2.290000000000000000e+02 4.959611433149918765e-03 3.000000000000000000e+00
1.870000000000000000e+02 2.110000000000000000e+02 4.972342640707614822e-03 3.000000000000000000e+00
1.320000000000000000e+02 1.390000000000000000e+02 4.984256034982137255e-03 2.000000000000000000e+00
1.480000000000000000e+02 2.090000000000000000e+02 5.006293036553893794e-03 3.000000000000000000e+00
7.100000000000000000e+01 9.000000000000000000e+01 5.013298999737855234e-03 2.000000000000000000e+00
1.780000000000000000e+02 1.820000000000000000e+02 5.063456609131337417e-03 2.000000000000000000e+00
1.980000000000000000e+02 2.380000000000000000e+02 5.127285765544596120e-03 5.000000000000000000e+00
1.500000000000000000e+02 2.350000000000000000e+02 5.195262393394628475e-03 3.000000000000000000e+00
2.020000000000000000e+02 2.510000000000000000e+02 5.279570198077990564e-03 4.000000000000000000e+00
8.200000000000000000e+01 2.150000000000000000e+02 5.296240721748915643e-03 3.000000000000000000e+00
1.260000000000000000e+02 1.970000000000000000e+02 5.329437367063053800e-03 3.000000000000000000e+00
5.200000000000000000e+01 6.700000000000000000e+01 5.334507827028768003e-03 2.000000000000000000e+00
7.500000000000000000e+01 2.460000000000000000e+02 5.369110268916591974e-03 3.000000000000000000e+00
1.520000000000000000e+02 1.960000000000000000e+02 5.403335112234979552e-03 3.000000000000000000e+00
1.600000000000000000e+01 2.210000000000000000e+02 5.456293326150657777e-03 3.000000000000000000e+00
5.700000000000000000e+01 2.270000000000000000e+02 5.465304734253920507e-03 3.000000000000000000e+00
1.670000000000000000e+02 1.690000000000000000e+02 5.486147314125372661e-03 2.000000000000000000e+00
3.100000000000000000e+01 2.500000000000000000e+02 5.504918979192526679e-03 3.000000000000000000e+00
3.600000000000000000e+01 2.620000000000000000e+02 5.531584302564280901e-03 3.000000000000000000e+00
1.220000000000000000e+02 2.140000000000000000e+02 5.549993781808898463e-03 3.000000000000000000e+00
4.000000000000000000e+01 2.480000000000000000e+02 5.574006795259809667e-03 5.000000000000000000e+00
6.600000000000000000e+01 2.220000000000000000e+02 5.763704485877190614e-03 3.000000000000000000e+00
2.080000000000000000e+02 2.730000000000000000e+02 5.816435117963792388e-03 6.000000000000000000e+00
2.030000000000000000e+02 2.650000000000000000e+02 5.872592900240236787e-03 5.000000000000000000e+00
6.800000000000000000e+01 2.690000000000000000e+02 5.949597373743385244e-03 3.000000000000000000e+00
1.450000000000000000e+02 2.000000000000000000e+02 5.955381412537276084e-03 3.000000000000000000e+00
1.070000000000000000e+02 2.260000000000000000e+02 6.292001926889303348e-03 3.000000000000000000e+00
1.650000000000000000e+02 2.340000000000000000e+02 6.319092598551536571e-03 3.000000000000000000e+00
5.900000000000000000e+01 2.520000000000000000e+02 6.350232371387653195e-03 4.000000000000000000e+00
2.370000000000000000e+02 2.630000000000000000e+02 6.403712632182884806e-03 5.000000000000000000e+00
3.000000000000000000e+01 2.790000000000000000e+02 6.640746825671231361e-03 4.000000000000000000e+00
2.490000000000000000e+02 2.780000000000000000e+02 6.731084943476409004e-03 6.000000000000000000e+00
2.640000000000000000e+02 2.720000000000000000e+02 6.792488262615377533e-03 6.000000000000000000e+00
1.760000000000000000e+02 1.880000000000000000e+02 6.885359354122291137e-03 2.000000000000000000e+00
2.200000000000000000e+01 6.500000000000000000e+01 6.904818096324271542e-03 2.000000000000000000e+00
6.900000000000000000e+01 2.570000000000000000e+02 7.021454145597122790e-03 3.000000000000000000e+00
1.170000000000000000e+02 2.100000000000000000e+02 7.318074770787174471e-03 3.000000000000000000e+00
2.530000000000000000e+02 2.660000000000000000e+02 7.392859221227485872e-03 5.000000000000000000e+00
2.550000000000000000e+02 2.710000000000000000e+02 7.473229165564002248e-03 9.000000000000000000e+00
1.100000000000000000e+02 2.590000000000000000e+02 7.478434742054613886e-03 4.000000000000000000e+00
1.630000000000000000e+02 2.670000000000000000e+02 7.655009282613615615e-03 3.000000000000000000e+00
2.450000000000000000e+02 2.700000000000000000e+02 7.714897121270460761e-03 5.000000000000000000e+00
2.300000000000000000e+01 2.560000000000000000e+02 7.768798701125309222e-03 3.000000000000000000e+00
1.770000000000000000e+02 2.810000000000000000e+02 7.772720254964670360e-03 3.000000000000000000e+00
2.200000000000000000e+02 2.390000000000000000e+02 7.787655505331694122e-03 5.000000000000000000e+00
4.600000000000000000e+01 2.190000000000000000e+02 7.864991556967010702e-03 4.000000000000000000e+00
1.810000000000000000e+02 2.980000000000000000e+02 7.901257835892096931e-03 3.000000000000000000e+00
7.800000000000000000e+01 2.440000000000000000e+02 7.955446276508092163e-03 3.000000000000000000e+00
1.510000000000000000e+02 2.320000000000000000e+02 7.986854984246954600e-03 3.000000000000000000e+00
1.440000000000000000e+02 2.680000000000000000e+02 8.010968820257322390e-03 4.000000000000000000e+00
4.500000000000000000e+01 2.830000000000000000e+02 8.052874240687879145e-03 4.000000000000000000e+00
9.700000000000000000e+01 1.110000000000000000e+02 8.084701758168924904e-03 2.000000000000000000e+00
2.330000000000000000e+02 2.750000000000000000e+02 8.104141601531918496e-03 6.000000000000000000e+00
9.100000000000000000e+01 2.580000000000000000e+02 8.477150505367398239e-03 3.000000000000000000e+00
2.400000000000000000e+02 2.540000000000000000e+02 8.497854137754223824e-03 6.000000000000000000e+00
1.800000000000000000e+02 2.360000000000000000e+02 8.578201828628364417e-03 3.000000000000000000e+00
2.740000000000000000e+02 2.770000000000000000e+02 8.693393984003636166e-03 6.000000000000000000e+00
1.700000000000000000e+02 2.430000000000000000e+02 8.708257169893108759e-03 3.000000000000000000e+00
2.610000000000000000e+02 2.880000000000000000e+02 8.909259583370628816e-03 7.000000000000000000e+00
2.420000000000000000e+02 3.110000000000000000e+02 8.950109111161024325e-03 6.000000000000000000e+00
2.410000000000000000e+02 3.150000000000000000e+02 9.018624189956617535e-03 7.000000000000000000e+00
4.900000000000000000e+01 2.930000000000000000e+02 9.215662636602645064e-03 5.000000000000000000e+00
3.040000000000000000e+02 3.090000000000000000e+02 9.322133817856261689e-03 9.000000000000000000e+00
2.760000000000000000e+02 3.100000000000000000e+02 9.526338617936561809e-03 6.000000000000000000e+00
9.600000000000000000e+01 3.160000000000000000e+02 9.566981558661053625e-03 3.000000000000000000e+00
1.300000000000000000e+02 1.580000000000000000e+02 9.600969236344574984e-03 2.000000000000000000e+00
1.740000000000000000e+02 1.900000000000000000e+02 9.731870542609292671e-03 2.000000000000000000e+00
2.940000000000000000e+02 2.950000000000000000e+02 9.775247316092012737e-03 9.000000000000000000e+00
3.030000000000000000e+02 3.120000000000000000e+02 1.006071681869424340e-02 1.200000000000000000e+01
2.960000000000000000e+02 3.200000000000000000e+02 1.030150740299171606e-02 9.000000000000000000e+00
2.250000000000000000e+02 3.210000000000000000e+02 1.049134581572319820e-02 8.000000000000000000e+00
1.430000000000000000e+02 3.130000000000000000e+02 1.049552730986828310e-02 4.000000000000000000e+00
3.080000000000000000e+02 3.360000000000000000e+02 1.084173086933129526e-02 7.000000000000000000e+00
2.990000000000000000e+02 3.070000000000000000e+02 1.093005308670696139e-02 5.000000000000000000e+00
3.020000000000000000e+02 3.060000000000000000e+02 1.111265336772613611e-02 1.000000000000000000e+01
2.820000000000000000e+02 3.320000000000000000e+02 1.141777755460722868e-02 1.200000000000000000e+01
1.730000000000000000e+02 3.230000000000000000e+02 1.154785755487454900e-02 8.000000000000000000e+00
2.800000000000000000e+02 2.850000000000000000e+02 1.158478973376456458e-02 8.000000000000000000e+00
3.190000000000000000e+02 3.220000000000000000e+02 1.158649436577552892e-02 9.000000000000000000e+00
3.050000000000000000e+02 3.170000000000000000e+02 1.167912482046946053e-02 9.000000000000000000e+00
2.860000000000000000e+02 3.280000000000000000e+02 1.173295420553909646e-02 9.000000000000000000e+00
1.910000000000000000e+02 3.240000000000000000e+02 1.250558085515584249e-02 7.000000000000000000e+00
3.000000000000000000e+02 3.250000000000000000e+02 1.251545133577581896e-02 1.000000000000000000e+01
1.540000000000000000e+02 2.910000000000000000e+02 1.290011135099798124e-02 4.000000000000000000e+00
2.870000000000000000e+02 3.380000000000000000e+02 1.313790803842932765e-02 1.100000000000000000e+01
2.600000000000000000e+02 3.310000000000000000e+02 1.383084547242897401e-02 5.000000000000000000e+00
2.920000000000000000e+02 3.340000000000000000e+02 1.384003860581143816e-02 1.200000000000000000e+01
2.890000000000000000e+02 3.350000000000000000e+02 1.417578830778688445e-02 1.100000000000000000e+01
2.900000000000000000e+02 3.480000000000000000e+02 1.456082995459119511e-02 7.000000000000000000e+00
2.840000000000000000e+02 3.300000000000000000e+02 1.473779046495296563e-02 5.000000000000000000e+00
3.260000000000000000e+02 3.420000000000000000e+02 1.492816284730345833e-02 1.300000000000000000e+01
1.060000000000000000e+02 1.250000000000000000e+02 1.530189212646749022e-02 2.000000000000000000e+00
3.390000000000000000e+02 3.460000000000000000e+02 1.590336282574119492e-02 1.700000000000000000e+01
8.900000000000000000e+01 3.520000000000000000e+02 1.626091407660535185e-02 1.200000000000000000e+01
2.470000000000000000e+02 3.470000000000000000e+02 1.632756535225061978e-02 1.300000000000000000e+01
3.270000000000000000e+02 3.540000000000000000e+02 1.689140026955304047e-02 1.400000000000000000e+01
3.510000000000000000e+02 3.570000000000000000e+02 1.780963030390978266e-02 2.900000000000000000e+01
7.300000000000000000e+01 3.590000000000000000e+02 1.819971058269839043e-02 1.400000000000000000e+01
3.430000000000000000e+02 3.450000000000000000e+02 1.872539895425845771e-02 1.800000000000000000e+01
3.140000000000000000e+02 3.550000000000000000e+02 1.887946341460296912e-02 1.700000000000000000e+01
2.970000000000000000e+02 3.500000000000000000e+02 1.888860628771900710e-02 1.100000000000000000e+01
3.330000000000000000e+02 3.490000000000000000e+02 1.906994599460772738e-02 2.300000000000000000e+01
3.180000000000000000e+02 3.410000000000000000e+02 1.913379244830012288e-02 1.100000000000000000e+01
3.650000000000000000e+02 3.670000000000000000e+02 2.062858218609718575e-02 2.200000000000000000e+01
3.600000000000000000e+02 3.610000000000000000e+02 2.131674725703065765e-02 4.300000000000000000e+01
3.010000000000000000e+02 3.620000000000000000e+02 2.138356219975617520e-02 1.700000000000000000e+01
3.290000000000000000e+02 3.370000000000000000e+02 2.152866692804063578e-02 1.000000000000000000e+01
3.440000000000000000e+02 3.530000000000000000e+02 2.196578643297312367e-02 1.600000000000000000e+01
3.400000000000000000e+02 3.660000000000000000e+02 2.213413618443186778e-02 3.500000000000000000e+01
3.700000000000000000e+02 3.730000000000000000e+02 2.300260544034030824e-02 5.200000000000000000e+01
3.640000000000000000e+02 3.680000000000000000e+02 2.345949783838577676e-02 3.900000000000000000e+01
3.560000000000000000e+02 3.710000000000000000e+02 2.429060369396816160e-02 1.200000000000000000e+01
3.720000000000000000e+02 3.750000000000000000e+02 2.604680087555746523e-02 5.500000000000000000e+01
3.630000000000000000e+02 3.760000000000000000e+02 2.742610559455242389e-02 3.000000000000000000e+01
3.740000000000000000e+02 3.780000000000000000e+02 2.962069389352178089e-02 8.200000000000000000e+01
3.690000000000000000e+02 3.770000000000000000e+02 3.071940214056222140e-02 9.800000000000000000e+01
3.580000000000000000e+02 3.790000000000000000e+02 3.450473896184771960e-02 9.400000000000000000e+01
3.800000000000000000e+02 3.810000000000000000e+02 3.903309487660101135e-02 1.920000000000000000e+02
