# Supplementary material for: Mapping and classifying molecules from a high-throughput structural database
Source: J Cheminform. 2017 Feb 2;9:6. doi: 10.1186/s13321-017-0192-4 (PMC5289135; doi:10.1186/s13321-017-0192-4)
Supplement: Supplementary file 1 — Additional file 1. Supplementary file contains dissimilarity matrix data for all the oligopeptides available in the database including the one discussed in this paper. [file 13321_2017_192_MOESM1_ESM.tar › SI/leu.dipeptide/COLVAR-OOS-Hg-0.15-1-4]

#! FIELDS CV1 CV2 Energy
1.680000000000e-01 -1.480000000000e-01	-570099.696182
1.600000000000e-01 1.440000000000e-01	-570099.689271
1.520000000000e-01 1.460000000000e-01	-570099.666944
1.260000000000e-01 1.800000000000e-01	-570099.652387
1.800000000000e-01 1.340000000000e-01	-570099.638995
1.240000000000e-01 -1.700000000000e-01	-570099.627328
1.820000000000e-01 1.180000000000e-01	-570099.624815
1.880000000000e-01 -3.000000000000e-02	-570099.623868
1.500000000000e-01 1.420000000000e-01	-570099.621832
1.280000000000e-01 -1.700000000000e-01	-570099.612699
1.980000000000e-01 1.500000000000e-01	-570099.594136
2.140000000000e-01 1.300000000000e-01	-570099.582496
1.240000000000e-01 -1.700000000000e-01	-570099.582374
1.220000000000e-01 -1.600000000000e-01	-570099.57924
-6.400000000000e-02 1.820000000000e-01	-570099.574573
1.280000000000e-01 1.800000000000e-01	-570099.565384
2.400000000000e-01 1.280000000000e-01	-570099.55935
-6.800000000000e-02 1.800000000000e-01	-570099.542268
1.300000000000e-01 -1.720000000000e-01	-570099.52266
1.980000000000e-01 1.720000000000e-01	-570099.521067
-1.180000000000e-01 1.560000000000e-01	-570099.508702
1.260000000000e-01 1.940000000000e-01	-570099.495284
-7.400000000000e-02 1.740000000000e-01	-570099.493019
-3.400000000000e-02 1.760000000000e-01	-570099.473083
-8.800000000000e-02 1.400000000000e-01	-570099.470506
-8.000000000000e-02 1.760000000000e-01	-570099.46796
-3.600000000000e-02 1.740000000000e-01	-570099.466875
-1.160000000000e-01 1.560000000000e-01	-570099.461699
-6.800000000000e-02 1.680000000000e-01	-570099.455531
-3.200000000000e-02 1.760000000000e-01	-570099.454638
-8.200000000000e-02 2.020000000000e-01	-570099.448857
-6.000000000000e-02 1.820000000000e-01	-570099.447926
8.000000000000e-03 1.340000000000e-01	-570099.44144
-7.400000000000e-02 1.740000000000e-01	-570099.416934
-4.000000000000e-02 1.860000000000e-01	-570099.407886
-3.000000000000e-02 1.720000000000e-01	-570099.394715
-1.220000000000e-01 1.680000000000e-01	-570099.390947
1.240000000000e-01 -1.880000000000e-01	-570099.239896
-3.800000000000e-02 2.140000000000e-01	-570099.23391
1.160000000000e-01 -1.800000000000e-01	-570099.232907
1.340000000000e-01 -1.940000000000e-01	-570099.214078
1.340000000000e-01 -1.880000000000e-01	-570099.201809
1.420000000000e-01 -7.000000000000e-02	-570099.178123
1.200000000000e-01 -1.860000000000e-01	-570099.175702
1.140000000000e-01 -8.000000000000e-02	-570099.157804
-1.280000000000e-01 1.540000000000e-01	-570099.131734
-7.800000000000e-02 2.160000000000e-01	-570099.125682
-7.000000000000e-02 2.120000000000e-01	-570099.109517
-6.400000000000e-02 -1.860000000000e-01	-570099.096831
-1.300000000000e-01 1.660000000000e-01	-570099.089391
1.280000000000e-01 -1.900000000000e-01	-570099.086057
1.640000000000e-01 -1.800000000000e-01	-570099.077649
-1.260000000000e-01 1.580000000000e-01	-570099.075301
-2.000000000000e-02 -2.000000000000e-02	-570099.048331
-3.400000000000e-02 2.220000000000e-01	-570099.029514
-2.200000000000e-02 1.800000000000e-02	-570099.026548
-1.800000000000e-02 -2.000000000000e-02	-570099.025914
1.520000000000e-01 -1.360000000000e-01	-570099.004215
1.620000000000e-01 -1.760000000000e-01	-570098.976465
9.600000000000e-02 -1.700000000000e-01	-570098.974228
-8.600000000000e-02 -7.600000000000e-02	-570098.940352
-6.400000000000e-02 1.980000000000e-01	-570098.861297
-5.800000000000e-02 -2.160000000000e-01	-570098.848227
1.020000000000e-01 -1.840000000000e-01	-570098.8476
-2.000000000000e-03 -2.220000000000e-01	-570098.83048
-6.000000000000e-03 -1.560000000000e-01	-570098.823494
4.000000000000e-03 -2.000000000000e-01	-570098.820945
-8.200000000000e-02 -7.600000000000e-02	-570098.805473
-6.000000000000e-02 -2.060000000000e-01	-570098.804022
-6.200000000000e-02 1.740000000000e-01	-570098.796705
-5.800000000000e-02 -2.000000000000e-01	-570098.783579
-2.000000000000e-02 -1.360000000000e-01	-570098.769624
2.400000000000e-02 -2.020000000000e-01	-570098.747246
-8.200000000000e-02 -7.800000000000e-02	-570098.740432
-2.080000000000e-01 -6.600000000000e-02	-570098.698965
-6.200000000000e-02 -7.400000000000e-02	-570098.68968
-1.400000000000e-01 1.340000000000e-01	-570098.682168
-2.140000000000e-01 -4.600000000000e-02	-570098.678555
-9.800000000000e-02 -9.800000000000e-02	-570098.668051
-1.380000000000e-01 -1.520000000000e-01	-570098.6642
-1.340000000000e-01 -1.500000000000e-01	-570098.657679
-1.340000000000e-01 -1.500000000000e-01	-570098.62653
