# Supplementary material for: Mapping and classifying molecules from a high-throughput structural database
Source: J Cheminform. 2017 Feb 2;9:6. doi: 10.1186/s13321-017-0192-4 (PMC5289135; doi:10.1186/s13321-017-0192-4)
Supplement: Supplementary file 1 — Additional file 1. Supplementary file contains dissimilarity matrix data for all the oligopeptides available in the database including the one discussed in this paper. [file 13321_2017_192_MOESM1_ESM.tar › SI/leu.dipeptide/sigmaE-sigmaD.dat]

# Sigma_D	Sigma_E	Idx of Representative Structure
0.06678631596367646	0.004894451717283953	1
0.051115907504415414	0.014734408264331169	4
0.06462887383618347	0.023591625150787717	4
0.05254228773093216	0.01347356616246777	5
0.06905529957939519	0.024477037503135318	4
0.06768021867576995	0.07335872230322549	18
0.07352991908060273	0.0572837875727343	18
0.08309523452039821	0.09985026573018475	23
0.09130324473971346	0.06822197274098868	23
0.09202135621691311	0.08011315315359017	9
0.058683967146062166	0.04109846033767012	8
0.05240498067932029	0.0020530845396590064	22
0.05576390708454111	0.026876871783176128	22
0.05189059645060916	0.00009871210457155478	27
0.05255294473195608	0.03349758893128739	28
0.04800991564250063	0.0004833781951382876	33
0.06118806664701863	0.027088006850846745	28
0.07159651178653889	0.026039900619980818	28
0.06415923939698799	0.023549342821128614	55
0.07491235545622628	0.04607452790641192	55
0.0799968203913585	0.06892502825201924	28
0.10922329588341652	0.07760336008094339	26
0.06188823797782649	0.05950975315267491	3
0.059208056884177046	0.007676139083467009	16
0.05930323768564414	0.005817273976579795	16
0.06776015053111971	0.037126966151147335	16
0.05750683437644643	0.005715049139401484	7
0.061051011457632476	0.02524351341480129	7
0.06586297897908924	0.03396076847178345	7
0.08250684820061943	0.033495905985944825	3
0.06651082618641939	0.009032794153175589	11
0.0675406840356247	0.03306117776112569	13
0.08776446889259928	0.03187522109610234	3
0.12111948888694705	0.06655082888047703	5
0.05510061705643643	0.00594054549057278	29
0.059381293350684206	0.026723578394132776	29
0.07010184020409203	0.062184030996389965	30
0.07174227484544925	0.0457848236800525	57
0.07382875681828438	0.038583592883888476	30
0.07604456807250173	0.04271182718671375	30
0.06781255046081142	0.05792449045884658	42
0.07385680740459932	0.05358893954697463	65
0.08854876371556836	0.05900717618122409	30
0.05796837068609024	0.015773006705259933	71
0.06092917199503016	0.02043958822273902	71
0.09784840060011205	0.07373451599839927	30
0.10056723124358158	0.07428440500061742	30
0.05323716746785098	0.0007748476122924768	93
0.06682859417943805	0.0494382488015615	93
0.10725272024522271	0.0947615826027564	30
0.12796546577640602	0.09638791304734487	4
0.05157594400493217	0.02908499896754926	36
0.05400318509125142	0.027539546443490527	44
0.06573141816006492	0.02434866306245484	44
0.0730377162841228	0.04771118153098927	53
0.08099626904987628	0.04156331931893343	36
0.057519370650241756	0.04972622372683293	43
0.06656120491697767	0.04575235924017278	64
0.0893281212720831	0.04369148749933508	44
0.056365131065225796	0.03839002923103551	63
0.05837356422217162	0.03420046079971096	78
0.045011109739708524	0.011142164394179177	75
0.054181666641033605	0.01617528408791543	75
0.07362629964897045	0.027894581867151234	63
0.06411251047962399	0.0068413995286554456	113
0.07762513768103724	0.08876834503631889	113
0.08458669517128557	0.09704892866836959	63
0.10723369038199325	0.10469179969671549	63
0.07406853582999945	0.011080504684108674	168
0.08122599337650481	0.08124306354279447	170
0.06024828628268274	0.042725513038921394	115
0.07417974116967557	0.04083425040986933	142
0.07947180632148759	0.03431226472485486	142
0.08828721689274552	0.09074460302637484	142
0.0899149709447771	0.03136174138218404	98
0.09220081886838107	0.029031497369642275	112
0.10861105223073143	0.10466481509790813	142
0.12370081648881746	0.03515020738108764	126
0.11883000309839105	0.09865356067822446	142
0.13016165121984222	0.13770248918899694	63
0.14145401390339804	0.14887560248582446	22
0.0645849363241932	0.03653231829839177	59
0.06783545533126493	0.03422721613790471	59
0.055512088773527715	0.04567938090801896	61
0.0585775554286799	0.04002427848222793	80
0.07584326997169892	0.0340873432435926	80
0.05812197519011123	0.0014945408949877666	87
0.08112423629400616	0.03655485688988942	61
0.07080464674016772	0.040739320800770605	72
0.07109346664778655	0.03497143633535516	72
0.09249924432123745	0.03439606466203499	59
0.09352617037735768	0.03448747261172841	59
0.14779814824163368	0.14117418408966942	13
0.08297806939185837	0.06851673790988955	189
0.08445885388755915	0.04978700180710467	189
0.04417207262513337	0.05378367314838296	150
0.05297741028023213	0.047287557494718864	169
0.07876832358251645	0.11565008648401734	169
0.08735216845238207	0.14928267790230168	169
0.05341391204545896	0.03499945221472247	186
0.06245764965158399	0.036560005269808994	186
0.06709992548431047	0.04119582893941708	190
0.07274660816835349	0.03610206501596126	180
0.07115796511986569	0.01187812113320264	183
0.050925494597499094	0.024021548726370915	184
0.05346913128151581	0.0628060491491581	184
0.070178062811679	0.04575354867087177	184
0.08844594457130919	0.044429454642569116	184
0.10304874817289136	0.10314415991744237	186
0.061668614383654966	0.011374236839612775	132
0.06469642184850655	0.04675746160902678	138
0.04684015371452179	0.042468409013191516	147
0.05883521054606688	0.03783774640267523	117
0.04682204608942281	0.01416455090733085	154
0.05476223151041208	0.02512149808716246	141
0.0680291643341294	0.028818422709888866	117
0.06168769731478047	0.028845006925028775	167
0.07667467639318747	0.08733458655748622	167
0.08106031088023288	0.08883271512548704	117
0.09170455327250171	0.07964778600785673	117
0.11267779791448328	0.13907830202192223	141
0.05413438833126251	0.005073420445537961	105
0.05847972298155992	0.020731124687236327	104
0.05722810498347913	0.04246282287081596	119
0.07141639517645762	0.03077237130110801	95
0.05650430072127181	0.05295628750349837	84
0.057901105343507085	0.03750531998379023	84
0.06344133247864965	0.040840466369674845	84
0.08313386043003154	0.034719381304466466	96
0.09798453959681563	0.04420166915651928	131
0.05528603802046272	0.0030911880046443968	99
0.06362839774817573	0.03523732367167107	99
0.09380062899575924	0.05762675292314723	99
0.09897628154104544	0.04949770431530206	84
0.11968438295704885	0.16303008123198895	169
0.06873361622961552	0.05631200415244373	121
0.051474012860861146	0.018052223991894257	156
0.058785848637236	0.03137121661060028	148
0.06014561496900643	0.032887529366814036	148
0.0668733429701249	0.025973926594899006	148
0.07582554099158617	0.03159561254428702	143
0.07872856987324077	0.06423182052419611	143
0.06791092695582905	0.05641446392576776	86
0.07674105811102677	0.04300853018472047	86
0.09963334180885444	0.08901509631489576	143
0.09865024074983282	0.13352813537107108	191
0.057667183042003876	0.0074106204872793026	165
0.06274209113505884	0.03944191070527364	165
0.0891171532310141	0.14617872499367726	165
0.06168490901346887	0.05026348345996035	158
0.06586171118335704	0.037328912624561755	125
0.05067062265257788	0.010504283366495686	160
0.059370885120570635	0.033524629722950526	160
0.0716431015520687	0.0334904979170048	160
0.10585533902453864	0.11132358249834012	163
0.11737763070737205	0.10629909064277135	143
0.05262332182597336	0.025477623012816492	124
0.05999946666429603	0.025994113516651006	139
0.06806846553287343	0.022226233749930758	139
0.031337006876854624	0.0008169204645816046	48
0.04026235214192083	0.004158011374012996	51
0.04875683199990246	0.04464626891557197	51
0.055618387247384736	0.03870752919956043	51
0.05830087477902827	0.0011447351666438372	39
0.06361948600861163	0.033033690222669755	40
0.08241250425234561	0.03568733415189276	51
0.056085559638822544	0.00563062058738461	52
0.06050696654105169	0.026094239391384957	52
0.06428463787458588	0.03047249546595417	52
0.0720601762418049	0.026574576513544976	52
0.09613959208706199	0.03315895603572932	15
0.10999653858190271	0.12771929592228234	15
0.12995077185327977	0.1691746131065779	143
0.05088610812392786	0.04540601342596091	137
0.06520351984364028	0.04112900588669816	137
0.058175080575792806	0.01223803848319439	129
0.06945963576063452	0.029148949819403615	134
0.08250490086453437	0.04184971560279326	134
0.09613788708585863	0.03795076003174212	129
0.051630862863213056	0.030576075036078298	114
0.05567475190784414	0.0314300633263821	114
0.04791932804203324	0.04255425177924952	122
0.06104199374201358	0.036992664943723566	102
0.07365660051889461	0.031113615537626253	102
0.07059926345224832	0.013408229494861338	140
0.0760470380751283	0.03990708293554347	140
0.08711726436246718	0.049634897351012404	102
0.11622508163042969	0.04402632412283847	114
0.13599096347974066	0.1457117176745436	143
0.1414224192262097	0.1698313407885663	138
0.16071939163700047	0.19560833490842924	40
