# Supplementary material for: Mapping and classifying molecules from a high-throughput structural database
Source: J Cheminform. 2017 Feb 2;9:6. doi: 10.1186/s13321-017-0192-4 (PMC5289135; doi:10.1186/s13321-017-0192-4)
Supplement: Supplementary file 1 — Additional file 1. Supplementary file contains dissimilarity matrix data for all the oligopeptides available in the database including the one discussed in this paper. [file 13321_2017_192_MOESM1_ESM.tar › SI/leu.dipeptide/traj.leu.dipeptide.Cd.xyz]

32
Lattice="100 0 0 0 100 0 0 0 100" Properties=species:S:1:pos:R:3
C    -0.656194  0.045057  -0.017708
C    -0.452228  -0.014979  1.461026
O    0.605564  -0.591459  1.877709
H    -0.688064  -0.981785  -0.409292
H    0.211711  0.534579  -0.479445
H    -1.572441  0.568906  -0.309766
N    -1.399277  0.533162  2.246455
C    -1.574756  0.502717  3.718908
C    -0.626864  1.506837  4.405005
O    0.629847  1.313003  4.484490
H    -2.161743  0.969037  1.734122
H    -2.590121  0.887971  3.873755
C    -1.579110  -0.967197  4.262763
C    -1.236233  -1.253209  5.748873
C    -2.076760  -2.436092  6.255267
C    0.261601  -1.570452  5.978067
H    -0.969318  -1.618995  3.612090
H    -2.598701  -1.325804  4.067651
H    -1.480693  -0.368882  6.359247
H    -3.148220  -2.210587  6.183590
H    -1.855949  -2.655971  7.306780
H    -1.882620  -3.347408  5.671520
H    0.466560  -2.070948  6.938503
H    0.899573  -0.660784  6.072850
H    0.624793  -2.344047  5.252203
N    -1.169696  2.603774  4.906806
C    -0.433562  3.684200  5.570706
H    -2.173997  2.729783  4.803909
H    -0.403607  4.565692  4.917781
H    0.584966  3.352384  5.783125
H    -0.946753  3.944750  6.502870
Cd    1.355291  -0.621253  3.864140
32
Lattice="100 0 0 0 100 0 0 0 100" Properties=species:S:1:pos:R:3
C    0.449051  -0.968082  0.981579
C    -0.524062  -0.108072  1.719741
O    -0.252354  0.170473  2.932885
H    0.172597  -1.138782  -0.064242
H    0.523246  -1.936439  1.496980
H    1.443843  -0.505429  1.029069
N    -1.621416  0.307640  1.057382
C    -2.816363  1.037654  1.547374
C    -2.477450  2.529605  1.750036
O    -1.845878  2.960663  2.769206
H    -1.665672  0.005156  0.087697
H    -3.519961  1.002290  0.706995
C    -3.493296  0.241383  2.719391
C    -4.454135  0.908357  3.737099
C    -3.755164  1.537350  4.962229
C    -5.457784  1.886600  3.115338
H    -2.727696  -0.333928  3.270363
H    -4.055190  -0.551065  2.204921
H    -5.026857  0.059753  4.141968
H    -4.434248  1.700520  5.814997
H    -3.355123  2.552888  4.767752
H    -3.026193  0.816527  5.438007
H    -4.980106  2.806995  2.750392
H    -6.212328  2.188334  3.851835
H    -5.994124  1.418163  2.279788
N    -2.844019  3.364320  0.792030
C    -2.575667  4.805792  0.784147
H    -3.377456  2.991212  0.010461
H    -2.287821  5.104904  -0.229180
H    -1.765956  5.029151  1.482572
H    -3.478703  5.356288  1.078442
Cd    -1.288049  1.493761  4.241129
32
Lattice="100 0 0 0 100 0 0 0 100" Properties=species:S:1:pos:R:3
C    -0.208859  -0.866493  0.202107
C    -0.084007  -0.355947  1.603293
O    1.090447  -0.103812  2.021248
H    -1.239133  -1.090092  -0.093405
H    0.402213  -1.773907  0.101547
H    0.214407  -0.121421  -0.485509
N    -1.219116  -0.202175  2.307388
C    -1.525937  0.184555  3.711176
C    -1.140467  1.636973  4.057134
O    0.052890  2.057970  4.231244
H    -2.049504  -0.451373  1.776341
H    -2.623220  0.198154  3.705232
C    -1.202371  -0.894794  4.798865
C    0.147046  -1.646011  4.900317
C    1.284125  -0.865436  5.619291
C    -0.079270  -2.974660  5.646488
H    -1.961732  -1.671264  4.631689
H    -1.459993  -0.448808  5.773165
H    0.479845  -1.911018  3.885175
H    2.269142  -0.912579  5.069621
H    1.615194  -1.349183  6.554352
H    1.004920  0.145111  5.979716
H    0.856420  -3.541893  5.727033
H    -0.802459  -3.605182  5.114347
H    -0.461561  -2.800529  6.662145
N    -2.136586  2.489615  4.230106
C    -1.953374  3.896540  4.607733
H    -3.089113  2.158511  4.104414
H    -2.938243  4.365908  4.667939
H    -1.345293  4.412588  3.855618
H    -1.454480  3.964726  5.581768
Cd    1.722499  0.803636  3.827951
32
Lattice="100 0 0 0 100 0 0 0 100" Properties=species:S:1:pos:R:3
C    0.171960  -0.854456  0.428034
C    0.135626  -0.369606  1.843406
O    1.217316  -0.452460  2.507372
H    0.511636  -1.899174  0.421489
H    0.922114  -0.273670  -0.126144
H    -0.792988  -0.784950  -0.084647
N    -1.032777  0.115381  2.299127
C    -1.511920  0.606528  3.619854
C    -0.821710  1.903851  4.091152
O    0.379836  1.971343  4.518803
H    -1.766311  0.099655  1.595359
H    -2.535744  0.922170  3.382472
C    -1.738743  -0.492893  4.712036
C    -0.702725  -1.585095  5.071738
C    0.421211  -1.131541  6.046772
C    -1.440254  -2.782430  5.700423
H    -2.628145  -1.033124  4.359058
H    -2.066427  0.031287  5.624358
H    -0.244186  -1.955087  4.141957
H    0.365993  -0.071683  6.367631
H    1.448876  -1.471652  5.726887
H    0.388168  -1.656466  7.017061
H    -0.736245  -3.583433  5.958353
H    -2.175224  -3.201404  5.001874
H    -1.970894  -2.486285  6.616280
N    -1.568114  2.996648  4.084068
C    -1.137740  4.324577  4.531051
H    -2.522083  2.921459  3.739060
H    -1.086642  5.001824  3.669333
H    -0.154961  4.250452  5.000436
H    -1.867851  4.713196  5.250166
Cd    1.674949  0.287037  4.438182
32
Lattice="100 0 0 0 100 0 0 0 100" Properties=species:S:1:pos:R:3
C    0.821468  -0.008642  0.239253
C    0.537114  -0.060818  1.704928
O    1.506787  0.175366  2.495712
H    1.249568  0.972222  -0.007209
H    -0.061704  -0.190366  -0.382320
H    1.589040  -0.759515  0.003150
N    -0.720354  -0.360697  2.088554
C    -1.269269  -0.624782  3.440200
C    -1.441198  0.706261  4.197353
O    -0.462029  1.313210  4.746346
H    -1.368145  -0.511411  1.319717
H    -2.280401  -0.999863  3.254458
C    -0.486018  -1.797986  4.128240
C    -0.509668  -2.023732  5.660894
C    0.562609  -1.233233  6.441481
C    -1.893587  -1.853978  6.299763
H    0.562221  -1.807586  3.778054
H    -0.898324  -2.699374  3.652927
H    -0.222186  -3.080711  5.770322
H    1.588148  -1.367402  5.982640
H    0.758209  -1.641278  7.446446
H    0.276755  -0.183142  6.645085
H    -1.882121  -2.181729  7.346288
H    -2.640429  -2.468242  5.779740
H    -2.235665  -0.809043  6.296151
N    -2.640428  1.263047  4.260381
C    -3.922065  0.774388  3.734110
H    -2.656057  2.159809  4.749390
H    -4.696685  1.484751  4.035905
H    -4.177887  -0.204554  4.157803
H    -3.913898  0.729368  2.638280
Cd    1.462199  0.366660  4.618963
32
Lattice="100 0 0 0 100 0 0 0 100" Properties=species:S:1:pos:R:3
C    -0.022682  -1.036317  0.562356
C    -0.342198  -0.438356  1.893778
O    0.217978  -0.958739  2.912939
H    -0.527242  -0.537343  -0.271717
H    -0.310626  -2.097163  0.575448
H    1.064227  -1.003804  0.407697
N    -1.203234  0.597850  1.923344
C    -1.838616  1.297585  3.065476
C    -0.846796  2.279754  3.714733
O    0.134541  1.880223  4.425888
H    -1.538349  0.883705  1.007083
H    -2.617848  1.909614  2.600417
C    -2.578955  0.295663  4.016396
C    -2.864728  0.681385  5.492465
C    -4.211176  0.084017  5.930920
C    -1.764000  0.205248  6.471274
H    -2.092938  -0.695790  3.983155
H    -3.538319  0.105936  3.516764
H    -2.927766  1.778186  5.580690
H    -5.028509  0.466442  5.306634
H    -4.439953  0.346609  6.970869
H    -4.209723  -1.012682  5.852059
H    -2.087105  0.184815  7.524868
H    -0.890889  0.895716  6.528929
H    -1.517152  -0.875933  6.303460
N    -0.998792  3.580790  3.524191
C    -2.007409  4.299453  2.731935
H    -0.281015  4.150765  3.975839
H    -3.023816  4.052182  3.059906
H    -1.889733  4.098615  1.659977
H    -1.854137  5.369898  2.894674
Cd    0.220964  -0.218328  4.904555
32
Lattice="100 0 0 0 100 0 0 0 100" Properties=species:S:1:pos:R:3
C    1.098442  -1.044082  0.813826
C    0.222997  -0.006612  1.431769
O    0.577567  1.216577  1.276939
H    1.086848  -0.898316  -0.277347
H    0.772207  -2.065387  1.038428
H    2.135168  -0.897681  1.142807
N    -0.876506  -0.397519  2.092421
C    -2.074272  0.397139  2.438984
C    -1.989620  0.962959  3.874301
O    -1.318024  2.037742  4.122299
H    -1.010042  -1.406683  2.140569
H    -2.087166  1.280014  1.772438
C    -3.341861  -0.410019  2.123522
C    -3.520781  -0.783039  0.631913
C    -4.828585  -1.568930  0.473098
C    -3.489258  0.445769  -0.283840
H    -4.206926  0.193402  2.441304
H    -3.354164  -1.338255  2.723639
H    -2.693671  -1.454435  0.340058
H    -4.947106  -1.909175  -0.562405
H    -5.699848  -0.945106  0.718143
H    -4.854451  -2.458070  1.117425
H    -3.692283  0.149823  -1.320191
H    -2.512196  0.955716  -0.300222
H    -4.258977  1.179248  -0.001269
N    -2.622958  0.357260  4.851075
C    -2.644218  0.776165  6.257735
H    -3.190168  -0.451442  4.598893
H    -3.608410  1.249538  6.483821
H    -1.833813  1.483899  6.443952
H    -2.522605  -0.111080  6.888384
Cd    -0.094251  2.747345  2.558960
32
Lattice="100 0 0 0 100 0 0 0 100" Properties=species:S:1:pos:R:3
C    -0.013097  0.866387  0.049733
C    -0.036855  0.400664  1.468971
O    1.074241  0.004501  1.961174
H    -0.985783  1.221667  -0.306588
H    0.317318  0.030039  -0.583816
H    0.736575  1.661206  -0.058947
N    -1.208754  0.425693  2.124359
C    -1.649133  -0.197682  3.400717
C    -1.302218  0.663011  4.635006
O    -0.109009  0.761676  5.097806
H    -1.973588  0.804959  1.571590
H    -2.744126  -0.199154  3.320285
C    -1.254987  -1.677099  3.588474
C    -1.587984  -2.625027  2.417061
C    -1.075921  -4.031724  2.744772
C    -3.094740  -2.628187  2.117943
H    -1.752845  -2.021511  4.509279
H    -0.164375  -1.821807  3.805606
H    -1.052086  -2.268806  1.521180
H    0.007369  -4.042059  2.935852
H    -1.261191  -4.710692  1.904059
H    -1.582818  -4.449843  3.625553
H    -3.680380  -2.929540  2.998201
H    -3.310436  -3.351625  1.321944
H    -3.471421  -1.656092  1.766784
N    -2.289303  1.284027  5.248549
C    -2.158513  2.104541  6.458750
H    -3.221925  1.201022  4.848809
H    -2.169134  3.168139  6.187805
H    -1.220953  1.863629  6.964942
H    -3.006646  1.891405  7.117767
Cd    1.412721  -0.256719  4.029382
32
Lattice="100 0 0 0 100 0 0 0 100" Properties=species:S:1:pos:R:3
C    -0.617562  0.057453  -0.090961
C    -0.275864  -0.023581  1.361256
O    0.849832  -0.550775  1.657030
H    -1.573208  0.556019  -0.284767
H    -0.659035  -0.965276  -0.494226
H    0.188963  0.576945  -0.624848
N    -1.166305  0.452657  2.247845
C    -1.275060  0.319684  3.726440
C    -0.400880  1.347345  4.481571
O    0.869160  1.213582  4.602990
H    -1.987716  0.867203  1.813819
H    -2.319881  0.589072  3.930738
C    -1.115599  -1.110771  4.272669
C    -1.618986  -1.293320  5.718932
C    -3.148174  -1.156451  5.799028
C    -1.156841  -2.652876  6.255920
H    -0.052074  -1.472462  4.262101
H    -1.624966  -1.802754  3.584733
H    -1.161591  -0.507095  6.346320
H    -3.477442  -1.295663  6.835967
H    -3.650048  -1.920007  5.188622
H    -3.520255  -0.170121  5.483829
H    -1.488034  -2.791392  7.291628
H    -0.059961  -2.743717  6.251141
H    -1.571348  -3.480212  5.662916
N    -1.006057  2.375949  5.039510
C    -0.352958  3.435797  5.816569
H    -2.015395  2.446068  4.926230
H    -0.916329  3.591007  6.743313
H    -0.350019  4.367206  5.236306
H    0.672805  3.141008  6.047370
Cd    1.752392  -0.410487  3.560685
32
Lattice="100 0 0 0 100 0 0 0 100" Properties=species:S:1:pos:R:3
C    0.323945  2.022544  2.451806
C    -0.067237  0.588672  2.299455
O    0.882007  -0.249581  2.129390
H    -0.527775  2.688725  2.625505
H    0.845153  2.338415  1.536011
H    1.044150  2.116171  3.275339
N    -1.374582  0.281585  2.346682
C    -2.123993  -0.956477  1.998899
C    -2.123170  -1.993516  3.144217
O    -1.109435  -2.733155  3.410192
H    -1.973097  1.084390  2.526250
H    -3.160262  -0.608101  1.895260
C    -1.769573  -1.578611  0.636116
C    -2.801134  -2.602774  0.121716
C    -4.127999  -1.920203  -0.248400
C    -2.217470  -3.362722  -1.075002
H    -0.776432  -2.103750  0.635626
H    -1.623904  -0.763242  -0.088838
H    -2.994264  -3.334218  0.927192
H    -4.840155  -2.670547  -0.612819
H    -3.987318  -1.182327  -1.050392
H    -4.614852  -1.413824  0.598445
H    -2.929987  -4.110494  -1.442070
H    -1.293315  -3.898181  -0.808918
H    -1.991394  -2.684036  -1.909423
N    -3.224435  -2.139924  3.851521
C    -3.387527  -3.102713  4.949430
H    -4.018364  -1.544774  3.626816
H    -2.945803  -4.063918  4.667527
H    -4.456448  -3.227062  5.140771
H    -2.894710  -2.728921  5.855891
Cd    0.657817  -2.342458  2.299945
32
Lattice="100 0 0 0 100 0 0 0 100" Properties=species:S:1:pos:R:3
C    -3.803487  -0.478413  -1.647085
C    -2.814665  -0.752451  -0.564246
O    -1.580836  -0.537157  -0.840224
H    -4.827984  -0.744970  -1.365523
H    -3.510769  -1.016238  -2.557946
H    -3.766969  0.595755  -1.884964
N    -3.260016  -1.184737  0.625075
C    -2.552049  -1.189691  1.923276
C    -1.832889  -2.535362  2.169914
O    -0.637028  -2.736332  1.727003
H    -4.268221  -1.321934  0.684802
H    -1.750700  -0.430331  1.867304
C    -3.509234  -0.734110  3.035654
C    -2.861672  -0.497829  4.419110
C    -1.692023  0.492477  4.350990
C    -3.944443  -0.016365  5.393820
H    -4.353208  -1.443521  3.121479
H    -3.958028  0.211902  2.691997
H    -2.473406  -1.458646  4.799995
H    -0.830028  0.110504  3.779758
H    -1.315047  0.703309  5.358930
H    -2.001513  1.453371  3.913657
H    -4.784435  -0.721442  5.457095
H    -4.345160  0.961544  5.091838
H    -3.529550  0.093336  6.402767
N    -2.439907  -3.483576  2.843889
C    -1.887977  -4.808750  3.149029
H    -3.347602  -3.253864  3.246241
H    -1.105682  -5.056926  2.428141
H    -2.697707  -5.543518  3.095601
H    -1.466168  -4.808816  4.162663
Cd    0.015402  -1.371220  0.255959
32
Lattice="100 0 0 0 100 0 0 0 100" Properties=species:S:1:pos:R:3
C    1.090361  0.317105  0.702142
C    0.635277  0.253674  2.126032
O    1.498737  0.519478  3.020434
H    0.300012  0.089855  -0.020774
H    1.922791  -0.387148  0.565523
H    1.489295  1.321055  0.502458
N    -0.645363  -0.085659  2.352783
C    -1.461331  -0.244142  3.585985
C    -1.551608  1.042373  4.436029
O    -0.667057  1.392435  5.291027
H    -1.169662  -0.264758  1.500322
H    -2.470927  -0.370343  3.173488
C    -1.280497  -1.538078  4.442782
C    0.053740  -2.142926  4.947250
C    -0.240217  -3.130868  6.083131
C    0.927106  -2.775311  3.865652
H    -1.741836  -2.349573  3.858722
H    -1.944845  -1.391097  5.308025
H    0.693622  -1.355162  5.518705
H    0.681746  -3.585485  6.463559
H    -0.869711  -3.944597  5.690168
H    -0.776589  -2.663470  6.917757
H    0.374096  -3.610760  3.412447
H    1.844589  -3.194156  4.295954
H    1.212243  -2.094036  3.057811
N    -2.641227  1.778332  4.301904
C    -2.912728  3.009339  5.052941
H    -3.368054  1.453674  3.668802
H    -3.410626  2.770404  6.001750
H    -3.568205  3.644681  4.450160
H    -1.973023  3.528990  5.259000
Cd    1.261899  0.506081  5.132851
32
Lattice="100 0 0 0 100 0 0 0 100" Properties=species:S:1:pos:R:3
C    -0.512949  -3.254643  0.455737
C    -0.457411  -2.193046  1.501938
O    0.471023  -1.315338  1.386157
H    -0.738495  -2.774053  -0.508951
H    -1.277335  -4.012055  0.660267
H    0.471655  -3.728079  0.353532
N    -1.378253  -2.200829  2.475680
C    -1.777679  -1.099477  3.376129
C    -0.997070  -1.156454  4.710474
O    0.181167  -0.639216  4.810526
H    -2.048810  -2.966189  2.422383
H    -1.475595  -0.149346  2.895316
C    -3.306724  -1.049946  3.531040
C    -4.115705  -0.582670  2.289696
C    -3.641588  0.778313  1.768470
C    -4.220963  -1.621159  1.164333
H    -3.517249  -0.343486  4.348316
H    -3.679073  -2.039285  3.853163
H    -5.131997  -0.444099  2.690641
H    -4.342015  1.160616  1.015933
H    -2.662243  0.716972  1.264439
H    -3.581642  1.533721  2.564868
H    -5.002511  -1.322319  0.455034
H    -4.501607  -2.616763  1.538896
H    -3.295039  -1.708252  0.577199
N    -1.541695  -1.726981  5.759671
C    -0.924936  -1.857552  7.085550
H    -2.499444  -2.060650  5.657987
H    -1.309471  -1.072735  7.749881
H    0.159876  -1.764952  6.998381
H    -1.187958  -2.837834  7.496201
Cd    1.113466  -0.112949  2.992403
32
Lattice="100 0 0 0 100 0 0 0 100" Properties=species:S:1:pos:R:3
C    -0.854959  -1.944180  0.218014
C    -0.895773  -0.973231  1.350051
O    0.216659  -0.724825  1.938495
H    -0.217536  -1.524116  -0.575059
H    -1.846049  -2.155678  -0.197883
H    -0.378688  -2.875997  0.548980
N    -2.067523  -0.406980  1.674090
C    -2.312838  0.804510  2.490841
C    -2.539304  0.423805  3.971654
O    -1.541807  0.298472  4.782722
H    -2.864411  -0.717625  1.119982
H    -1.384995  1.407576  2.473780
C    -3.401718  1.666848  1.825451
C    -3.381313  3.166005  2.197684
C    -4.428700  3.900614  1.350811
C    -3.580426  3.452297  3.690628
H    -4.405295  1.237628  2.002655
H    -3.242685  1.586525  0.739274
H    -2.385992  3.547601  1.905654
H    -5.447613  3.570981  1.600409
H    -4.273126  3.741098  0.275803
H    -4.379034  4.980369  1.534998
H    -3.568402  4.534640  3.867140
H    -2.791023  3.028626  4.331408
H    -4.553115  3.083190  4.049744
N    -3.755336  0.210398  4.413760
C    -4.110063  -0.154496  5.789642
H    -4.520127  0.417834  3.773579
H    -5.023645  -0.756004  5.764051
H    -4.289502  0.754648  6.379169
H    -3.295948  -0.726046  6.242346
Cd    0.351506  0.094395  3.876386
32
Lattice="100 0 0 0 100 0 0 0 100" Properties=species:S:1:pos:R:3
C    -0.589612  1.548536  0.870302
C    -0.535302  0.113914  1.274385
O    0.550641  -0.518566  1.017538
H    0.121483  2.107060  1.499337
H    -1.586161  1.986004  0.995636
H    -0.254994  1.657668  -0.168356
N    -1.595255  -0.418057  1.898452
C    -1.668641  -1.642239  2.724759
C    -2.090373  -2.858251  1.864783
O    -1.219233  -3.525789  1.186008
H    -2.376013  0.222545  2.033199
H    -0.646060  -1.869670  3.083912
C    -2.543860  -1.401270  3.968628
C    -1.879661  -0.638365  5.141624
C    -1.416729  0.783868  4.801024
C    -2.858495  -0.626710  6.323280
H    -2.844656  -2.386210  4.355927
H    -3.471503  -0.878261  3.668643
H    -0.995057  -1.227755  5.442076
H    -1.065292  1.285987  5.710640
H    -2.240437  1.396743  4.402352
H    -0.577102  0.813024  4.092282
H    -2.387543  -0.172397  7.203078
H    -3.176013  -1.639400  6.605222
H    -3.758212  -0.038372  6.091765
N    -3.351152  -3.222165  1.830997
C    -3.902950  -4.343243  1.060407
H    -3.994085  -2.714639  2.437808
H    -4.035667  -5.212490  1.717583
H    -3.222928  -4.600612  0.245360
H    -4.876412  -4.043250  0.658955
Cd    0.672372  -2.620888  0.951213
32
Lattice="100 0 0 0 100 0 0 0 100" Properties=species:S:1:pos:R:3
C    -0.101070  0.722883  0.029986
C    -0.121270  0.355390  1.477677
O    1.008116  0.110676  2.023173
H    0.683765  1.466731  -0.151647
H    -1.064243  1.098827  -0.332383
H    0.165088  -0.176876  -0.546321
N    -1.314164  0.295281  2.092632
C    -1.741694  -0.285602  3.392275
C    -1.491097  0.681978  4.570867
O    -0.327122  0.845606  5.088155
H    -2.088916  0.563791  1.491422
H    -2.832062  -0.379574  3.291636
C    -1.227684  -1.710409  3.708741
C    -1.887705  -2.880435  2.931268
C    -1.723606  -2.803887  1.410877
C    -1.350271  -4.202943  3.487081
H    -1.386524  -1.880944  4.784517
H    -0.131316  -1.825112  3.528366
H    -2.965024  -2.821301  3.173890
H    -2.134163  -3.710439  0.949754
H    -0.662952  -2.752343  1.119183
H    -2.255711  -1.957898  0.956490
H    -1.879473  -5.048357  3.030979
H    -1.481530  -4.281093  4.574432
H    -0.281619  -4.330974  3.256168
N    -2.526291  1.319221  5.078457
C    -2.490417  2.241365  6.220095
H    -3.434961  1.163158  4.646233
H    -2.685455  3.262805  5.870118
H    -1.509688  2.194350  6.697573
H    -3.269373  1.950016  6.933617
Cd    1.288432  -0.110893  4.106689
32
Lattice="100 0 0 0 100 0 0 0 100" Properties=species:S:1:pos:R:3
C    -1.119857  -1.407093  0.949256
C    -1.316734  -0.200564  1.807052
O    -0.617732  -0.136594  2.875119
H    -0.049037  -1.616755  0.843701
H    -1.582475  -1.312115  -0.039402
H    -1.570736  -2.268089  1.467420
N    -2.218022  0.712203  1.409566
C    -2.874297  1.844204  2.114602
C    -2.004421  3.120592  2.121886
O    -1.007163  3.273265  2.917015
H    -2.643123  0.491885  0.512341
H    -3.746050  2.070658  1.485901
C    -3.453866  1.537805  3.513932
C    -4.673133  0.574446  3.577352
C    -5.844127  1.105211  2.739150
C    -4.349125  -0.888550  3.257382
H    -3.749989  2.506340  3.945491
H    -2.696209  1.110232  4.214415
H    -4.978162  0.620025  4.634821
H    -5.665907  1.011972  1.656486
H    -6.085122  2.152077  2.969157
H    -6.743243  0.513250  2.952640
H    -4.192532  -1.060071  2.183275
H    -5.191696  -1.525733  3.552440
H    -3.468870  -1.253087  3.807273
N    -2.341189  4.097954  1.305201
C    -1.669521  5.398489  1.197896
H    -3.141198  3.946061  0.693771
H    -0.910253  5.483785  1.977621
H    -2.415360  6.193484  1.312513
H    -1.200599  5.484131  0.209816
Cd    -0.456252  1.591580  4.076911
32
Lattice="100 0 0 0 100 0 0 0 100" Properties=species:S:1:pos:R:3
C    -0.122214  1.322841  0.566205
C    -0.350492  0.721134  1.912092
O    0.505430  1.003600  2.824185
H    -0.185572  2.417623  0.661148
H    -0.851934  0.988190  -0.179104
H    0.895528  1.090973  0.227092
N    -1.428702  -0.054649  2.099617
C    -2.042563  -0.473773  3.378329
C    -1.470930  -1.831174  3.843978
O    -0.415854  -1.880638  4.587170
H    -2.009256  -0.195256  1.273881
H    -1.735237  0.259957  4.146940
C    -3.576378  -0.369289  3.280839
C    -4.331840  -0.270410  4.629661
C    -4.298834  -1.549685  5.474017
C    -3.894814  0.954864  5.442945
H    -3.983122  -1.193956  2.668998
H    -3.782973  0.548809  2.709619
H    -5.378631  -0.104637  4.330042
H    -4.966933  -1.444509  6.337413
H    -3.298442  -1.763063  5.883564
H    -4.642525  -2.430547  4.913166
H    -4.572806  1.107464  6.291306
H    -3.907252  1.878277  4.847561
H    -2.889597  0.834281  5.881876
N    -2.052217  -2.947909  3.476415
C    -1.619057  -4.298577  3.850177
H    -2.937896  -2.863703  2.980226
H    -1.881484  -4.984314  3.038844
H    -2.132794  -4.610052  4.769677
H    -0.539018  -4.307550  4.016381
Cd    0.743735  -0.116835  4.595460
32
Lattice="100 0 0 0 100 0 0 0 100" Properties=species:S:1:pos:R:3
C    -1.622534  -1.104482  0.395733
C    -1.222898  -0.293074  1.588174
O    -0.048527  -0.474850  2.039849
H    -0.939379  -0.874659  -0.433647
H    -2.654995  -0.933267  0.073899
H    -1.487801  -2.168879  0.631632
N    -2.135195  0.562312  2.084307
C    -2.183857  1.463465  3.266186
C    -1.175237  2.623900  3.203719
O    0.087572  2.494342  3.364785
H    -3.008017  0.549723  1.563334
H    -3.156226  1.950054  3.135779
C    -2.335471  0.762884  4.658814
C    -1.458674  -0.421810  5.131728
C    -0.068214  -0.026500  5.705995
C    -2.226439  -1.209236  6.210194
H    -3.367001  0.384405  4.651318
H    -2.329985  1.562146  5.417792
H    -1.315455  -1.111406  4.285814
H    0.039133  -0.266986  6.777726
H    0.152644  1.059622  5.698966
H    0.770346  -0.677160  5.321481
H    -2.455676  -0.575095  7.078180
H    -1.638429  -2.066673  6.560702
H    -3.172563  -1.598204  5.813600
N    -1.637619  3.851075  3.019703
C    -3.016604  4.317913  2.815901
H    -0.910472  4.568790  3.027714
H    -2.979466  5.401097  2.669860
H    -3.640875  4.115861  3.694915
H    -3.458948  3.871873  1.917083
Cd    1.000860  0.584819  3.544765
32
Lattice="100 0 0 0 100 0 0 0 100" Properties=species:S:1:pos:R:3
C    -1.773968  -1.786024  0.420194
C    -1.207810  -0.783840  1.369964
O    0.056412  -0.847956  1.587495
H    -2.860774  -1.701945  0.313592
H    -1.504182  -2.798321  0.747750
H    -1.304919  -1.634093  -0.563794
N    -2.031096  0.118138  1.918181
C    -1.696678  1.398494  2.580702
C    -1.562529  1.233276  4.110341
O    -0.464413  0.799157  4.636661
H    -3.017027  0.025222  1.669298
H    -0.680399  1.675799  2.242427
C    -2.602920  2.541104  2.057345
C    -4.133879  2.581778  2.305842
C    -4.699971  3.758080  1.493175
C    -4.891113  1.284842  1.983835
H    -2.438656  2.556429  0.968003
H    -2.162936  3.478154  2.430360
H    -4.335687  2.842064  3.364100
H    -4.186652  4.700070  1.724682
H    -5.765590  3.896538  1.711338
H    -4.599813  3.571867  0.414465
H    -4.657403  0.450406  2.666419
H    -4.724869  0.969377  0.940262
H    -5.972388  1.443981  2.078978
N    -2.559074  1.550847  4.900522
C    -2.542723  1.444255  6.364666
H    -3.383934  1.958031  4.455705
H    -2.036781  0.521935  6.665429
H    -3.576971  1.435235  6.718948
H    -2.016195  2.304088  6.798814
Cd    0.945939  -0.039987  3.315302
32
Lattice="100 0 0 0 100 0 0 0 100" Properties=species:S:1:pos:R:3
C    -2.662864  -2.324687  0.998107
C    -1.868901  -1.318383  1.762154
O    -0.650033  -1.623091  2.021228
H    -3.702861  -2.017606  0.843573
H    -2.629040  -3.291426  1.517042
H    -2.183718  -2.472420  0.018393
N    -2.459658  -0.168773  2.116906
C    -1.848046  1.110149  2.526720
C    -1.713962  1.231802  4.064741
O    -0.758750  0.624185  4.689691
H    -3.434002  -0.080062  1.829032
H    -0.797858  1.095539  2.177055
C    -2.519499  2.290237  1.768995
C    -4.037406  2.259439  1.469296
C    -4.956656  2.228054  2.698103
C    -4.368706  3.469298  0.579850
H    -1.999943  2.356116  0.802641
H    -2.257353  3.220128  2.297515
H    -4.254820  1.364246  0.854511
H    -4.831888  3.135520  3.315486
H    -4.836993  1.334827  3.332369
H    -6.008490  2.234465  2.386114
H    -5.423778  3.448260  0.282328
H    -3.763932  3.480449  -0.335718
H    -4.192065  4.413185  1.114741
N    -2.532299  1.989163  4.751852
C    -2.467510  2.207352  6.201643
H    -3.302521  2.425271  4.241276
H    -3.011221  1.411949  6.727981
H    -2.932702  3.171895  6.423672
H    -1.424033  2.211322  6.529254
Cd    0.432513  -0.708400  3.578452
32
Lattice="100 0 0 0 100 0 0 0 100" Properties=species:S:1:pos:R:3
C    -2.498035  -0.289716  0.546054
C    -1.548710  0.237703  1.572140
O    -0.392254  -0.303864  1.615528
H    -3.463307  0.227503  0.541083
H    -2.664422  -1.358758  0.744197
H    -2.033659  -0.220339  -0.446579
N    -1.970262  1.230676  2.372620
C    -1.423423  1.791439  3.635809
C    -0.347632  2.867082  3.388648
O    0.844784  2.574071  3.007065
H    -2.916019  1.541746  2.165583
H    -2.283633  2.304464  4.079972
C    -0.978559  0.757901  4.690949
C    -2.001848  -0.345150  5.032160
C    -1.381134  -1.313501  6.044986
C    -3.313526  0.256987  5.557851
H    -0.716147  1.325836  5.598378
H    -0.026229  0.230690  4.423334
H    -2.219368  -0.911198  4.110702
H    -2.075582  -2.133149  6.264320
H    -1.151984  -0.810734  6.994864
H    -0.454011  -1.768239  5.665887
H    -4.000898  -0.548870  5.843368
H    -3.842010  0.868552  4.811562
H    -3.144427  0.871988  6.453386
N    -0.625585  4.137682  3.606289
C    -1.891634  4.749014  4.039844
H    0.161840  4.772218  3.455734
H    -1.759935  5.834178  4.010260
H    -2.137782  4.461148  5.069307
H    -2.711061  4.490218  3.359530
Cd    1.265451  0.535418  2.620170
32
Lattice="100 0 0 0 100 0 0 0 100" Properties=species:S:1:pos:R:3
C    -0.301287  -1.072686  0.380440
C    -0.323028  -0.525573  1.770626
O    0.526621  -1.010166  2.591816
H    -1.029590  -0.597165  -0.285024
H    -0.510975  -2.151428  0.429208
H    0.709162  -0.964107  -0.035332
N    -1.229111  0.423577  2.061905
C    -1.690618  0.999146  3.353843
C    -0.761833  2.127565  3.853864
O    0.369199  1.883863  4.412120
H    -1.798677  0.697736  1.264978
H    -2.647857  1.467185  3.097010
C    -2.026134  -0.022077  4.455703
C    -2.913157  0.548834  5.581542
C    -4.352023  0.775502  5.088759
C    -2.886270  -0.391478  6.791828
H    -1.116282  -0.446718  4.959200
H    -2.496610  -0.899573  3.987171
H    -2.489201  1.519550  5.897482
H    -4.953924  1.216106  5.892972
H    -4.827476  -0.172848  4.802681
H    -4.421462  1.459401  4.229852
H    -3.507872  0.004730  7.603166
H    -1.868334  -0.512340  7.192576
H    -3.275035  -1.386850  6.534231
N    -1.128744  3.388529  3.736316
C    -2.367543  3.948461  3.175746
H    -0.457896  4.058119  4.119848
H    -2.223152  5.027357  3.069285
H    -3.215855  3.776022  3.849638
H    -2.576446  3.538743  2.181482
Cd    1.007095  -0.138793  4.455346
32
Lattice="100 0 0 0 100 0 0 0 100" Properties=species:S:1:pos:R:3
C    -2.421630  -2.169265  0.722833
C    -1.719513  -1.215727  1.630535
O    -0.482241  -1.457349  1.875994
H    -3.479298  -1.921879  0.582092
H    -2.321917  -3.190933  1.111788
H    -1.916511  -2.150587  -0.254932
N    -2.400686  -0.171134  2.118370
C    -1.895016  1.095963  2.691567
C    -1.813317  1.040179  4.236654
O    -0.884590  0.363105  4.826351
H    -3.381080  -0.128749  1.839375
H    -0.845771  1.215433  2.359849
C    -2.688117  2.279982  2.108516
C    -4.245203  2.186137  2.179312
C    -4.845168  3.516831  2.658631
C    -4.851901  1.781187  0.826016
H    -2.377372  2.391930  1.060168
H    -2.323575  3.187393  2.612494
H    -4.535719  1.409236  2.915413
H    -4.481658  3.819382  3.654716
H    -5.938422  3.455808  2.715858
H    -4.590778  4.331587  1.966970
H    -4.453990  0.833674  0.427026
H    -4.648300  2.549103  0.066875
H    -5.939771  1.668189  0.903676
N    -2.669983  1.716670  4.964266
C    -2.685745  1.783921  6.429681
H    -3.395322  2.233698  4.466339
H    -3.446424  1.097689  6.824212
H    -2.936251  2.807576  6.726538
H    -1.704463  1.508529  6.822713
Cd    0.446730  -0.734578  3.619102
32
Lattice="100 0 0 0 100 0 0 0 100" Properties=species:S:1:pos:R:3
C    -0.266376  0.150511  0.173019
C    -0.074397  0.461573  1.622501
O    1.057057  0.914075  1.981151
H    -1.287453  -0.155033  -0.078094
H    0.430345  -0.651699  -0.109777
H    0.008197  1.032308  -0.420810
N    -1.109642  0.238646  2.449664
C    -1.272929  0.403271  3.911740
C    -0.950226  1.826805  4.410996
O    0.207913  2.187970  4.818088
H    -1.930913  -0.140386  1.985361
H    -2.360790  0.330940  4.029706
C    -0.772622  -0.753041  4.849775
C    0.578479  -1.522564  4.822445
C    0.885769  -2.274276  3.522243
C    1.830886  -0.821021  5.383861
H    -1.527943  -1.540189  4.712464
H    -0.939998  -0.378309  5.872035
H    0.379336  -2.298715  5.582232
H    1.684602  -3.009285  3.684042
H    1.225443  -1.610942  2.713414
H    0.008714  -2.825523  3.162023
H    2.501630  -1.524989  5.904801
H    1.636129  -0.023553  6.119423
H    2.589473  -0.539627  4.573777
N    -1.937194  2.702716  4.507885
C    -3.361588  2.542180  4.187984
H    -1.651534  3.607610  4.887187
H    -3.841114  3.517503  4.309592
H    -3.846794  1.837245  4.875543
H    -3.500713  2.224215  3.148363
Cd    1.883105  1.248836  3.912627
32
Lattice="100 0 0 0 100 0 0 0 100" Properties=species:S:1:pos:R:3
C    -0.898161  -0.058872  -0.224266
C    -0.548872  -0.260754  1.214252
O    0.634786  -0.662803  1.471180
H    -1.918180  0.309715  -0.376085
H    -0.780740  -1.018377  -0.748812
H    -0.180372  0.639360  -0.675024
N    -1.497143  -0.018158  2.135501
C    -1.540945  -0.309690  3.595044
C    -0.787028  0.789118  4.381700
O    0.483588  0.757693  4.550943
H    -2.377814  0.309933  1.746676
H    -2.603141  -0.207472  3.848807
C    -1.171175  -1.764170  3.962666
C    -1.846611  -2.326638  5.229715
C    -1.491367  -3.809213  5.379926
C    -1.520466  -1.536761  6.500410
H    -0.069120  -1.922904  4.136516
H    -1.402857  -2.398693  3.095998
H    -2.934915  -2.256751  5.040029
H    -2.041402  -4.249301  6.220163
H    -0.419370  -3.944875  5.591285
H    -1.741802  -4.388304  4.481562
H    -1.990406  -2.010613  7.370465
H    -1.885361  -0.500176  6.479850
H    -0.436534  -1.515219  6.694520
N    -1.454590  1.808121  4.889157
C    -2.902668  2.058117  4.879892
H    -0.872565  2.489766  5.380084
H    -3.076375  3.010628  5.388130
H    -3.444695  1.276204  5.426686
H    -3.285215  2.147855  3.856328
Cd    1.542181  -0.672165  3.386009
32
Lattice="100 0 0 0 100 0 0 0 100" Properties=species:S:1:pos:R:3
C    0.097442  0.355778  0.224884
C    0.085373  -0.055051  1.661180
O    1.127394  -0.648760  2.100248
H    -0.814357  0.877011  -0.085345
H    0.224456  -0.545128  -0.393106
H    0.971613  0.993931  0.039118
N    -1.012244  0.213893  2.387786
C    -1.432358  -0.243441  3.740950
C    -0.784236  0.632650  4.836991
O    0.411505  0.430631  5.257139
H    -1.735777  0.709757  1.872773
H    -2.507871  -0.032066  3.761375
C    -1.314583  -1.768388  3.964676
C    -2.342725  -2.380008  4.946427
C    -2.200310  -1.865666  6.381853
C    -3.777556  -2.236259  4.413563
H    -0.309630  -2.081240  4.359865
H    -1.393969  -2.256712  2.983571
H    -2.105643  -3.455592  4.950719
H    -2.836690  -2.450194  7.056949
H    -2.519787  -0.818207  6.489289
H    -1.170187  -1.951596  6.758023
H    -4.459905  -2.817681  5.046131
H    -3.880922  -2.613300  3.387671
H    -4.141214  -1.197276  4.441505
N    -1.462412  1.633203  5.365529
C    -2.845398  2.052593  5.099873
H    -0.952567  2.156193  6.080449
H    -3.029205  2.965884  5.672592
H    -3.561221  1.289564  5.431213
H    -2.995246  2.285171  4.039291
Cd    1.571474  -0.956982  4.145201
32
Lattice="100 0 0 0 100 0 0 0 100" Properties=species:S:1:pos:R:3
C    1.484114  -0.763604  1.453143
C    0.937029  -0.412285  2.800025
O    1.741084  -0.452156  3.783103
H    0.746660  -0.686462  0.647382
H    1.879937  -1.788256  1.488074
H    2.334647  -0.103878  1.233221
N    -0.365340  -0.086137  2.876762
C    -1.229845  0.327434  4.009140
C    -0.713243  1.591311  4.728405
O    0.077665  1.548324  5.735658
H    -0.851244  -0.132432  1.984968
H    -2.140081  0.660661  3.496055
C    -1.768662  -0.765982  4.985664
C    -0.955729  -1.897167  5.664243
C    -1.783897  -2.488364  6.811735
C    -0.443277  -2.984865  4.722746
H    -2.553636  -1.299929  4.427754
H    -2.302966  -0.204168  5.766891
H    -0.045271  -1.479505  6.259398
H    -1.241106  -3.293205  7.320679
H    -2.704564  -2.926124  6.395067
H    -2.075220  -1.733123  7.551644
H    0.094787  -3.762489  5.277782
H    0.214368  -2.621844  3.926611
H    -1.305783  -3.470172  4.243271
N    -1.156569  2.776104  4.343303
C    -2.120770  3.110636  3.286486
H    -0.787831  3.555361  4.892580
H    -2.174630  4.200822  3.219551
H    -3.123280  2.735329  3.529174
H    -1.790548  2.728084  2.313769
Cd    1.361462  -0.144538  5.857540
32
Lattice="100 0 0 0 100 0 0 0 100" Properties=species:S:1:pos:R:3
C    1.091446  -0.731355  -0.094644
C    0.587387  0.508768  0.565567
O    0.344313  1.509110  -0.201755
H    1.263503  -1.548838  0.613271
H    2.017256  -0.505913  -0.640593
H    0.351978  -1.051559  -0.843542
N    0.411235  0.500965  1.892831
C    -0.395077  1.409535  2.732945
C    0.445964  2.575227  3.307182
O    0.742726  3.595935  2.569489
H    0.633856  -0.385588  2.350652
H    -1.109794  1.922554  2.060098
C    -1.294101  0.603357  3.710798
C    -0.790746  -0.607367  4.549954
C    -0.349079  -1.836145  3.732588
C    0.232534  -0.297667  5.649463
H    -2.120318  0.229487  3.088163
H    -1.757115  1.339792  4.385641
H    -1.715724  -0.909096  5.066721
H    0.706801  -1.788238  3.405051
H    -0.993830  -2.025295  2.863379
H    -0.391146  -2.734926  4.360594
H    0.371901  -1.174667  6.294626
H    -0.105413  0.506336  6.325063
H    1.235516  -0.069738  5.250547
N    0.834998  2.580286  4.556893
C    1.598996  3.663882  5.188117
H    0.609412  1.760151  5.125091
H    1.108478  4.625442  5.000882
H    2.618787  3.695216  4.784872
H    1.636970  3.471636  6.263180
Cd    0.277286  3.483713  0.520874
32
Lattice="100 0 0 0 100 0 0 0 100" Properties=species:S:1:pos:R:3
C    -2.056110  0.241599  0.592478
C    -1.249344  0.063230  1.836669
O    -0.064714  -0.392682  1.691157
H    -2.972313  0.820649  0.752954
H    -2.332074  -0.758019  0.221474
H    -1.443216  0.717029  -0.182182
N    -1.827867  0.372417  3.008957
C    -1.466123  0.058084  4.414778
C    -0.424260  1.039375  4.986973
O    0.829805  0.951282  4.712404
H    -2.768412  0.744699  2.905195
H    -2.395501  0.238514  4.967236
C    -1.091067  -1.410017  4.719810
C    -2.234737  -2.458189  4.623267
C    -3.386367  -2.113249  5.577447
C    -2.727216  -2.735507  3.198955
H    -0.690467  -1.422965  5.745294
H    -0.270841  -1.793801  4.066880
H    -1.765738  -3.382961  4.995140
H    -4.086388  -2.956976  5.625999
H    -3.973891  -1.246765  5.235707
H    -3.038871  -1.923330  6.602300
H    -3.351903  -3.637003  3.193374
H    -1.899752  -2.919197  2.497803
H    -3.352719  -1.922835  2.803793
N    -0.800077  1.980903  5.829824
C    -2.150207  2.296266  6.322316
H    -0.034883  2.557415  6.186862
H    -2.066701  3.170754  6.973475
H    -2.559878  1.467897  6.913145
H    -2.823500  2.552433  5.496089
Cd    1.390469  -0.437283  3.220931
32
Lattice="100 0 0 0 100 0 0 0 100" Properties=species:S:1:pos:R:3
C    -1.218047  -1.052132  0.625941
C    -0.876929  -0.045198  1.675388
O    0.364860  0.156886  1.895043
H    -0.949235  -2.048918  1.008547
H    -0.607765  -0.874238  -0.267636
H    -2.280462  -1.053214  0.358454
N    -1.891389  0.559253  2.316627
C    -1.939059  1.379407  3.553826
C    -1.556998  2.849593  3.279454
O    -0.332136  3.232183  3.193437
H    -2.806655  0.276699  1.976187
H    -3.000733  1.378001  3.829640
C    -1.188805  0.817564  4.784720
C    -1.845897  -0.384828  5.512565
C    -2.012353  -1.636045  4.645677
C    -1.044249  -0.686260  6.782882
H    -1.086809  1.642089  5.506800
H    -0.151235  0.478824  4.544993
H    -2.847968  -0.030622  5.818093
H    -2.729608  -1.506157  3.824753
H    -2.391355  -2.462486  5.259131
H    -1.050601  -1.968645  4.224797
H    -0.038741  -1.064778  6.543250
H    -1.546140  -1.463270  7.372104
H    -0.937359  0.196912  7.426502
N    -2.495731  3.768721  3.170674
C    -3.956682  3.614792  3.248529
H    -2.141823  4.717269  3.027479
H    -4.403595  4.576382  2.981016
H    -4.273924  3.360692  4.267512
H    -4.315774  2.866270  2.533346
Cd    1.138197  1.711251  3.104273
32
Lattice="100 0 0 0 100 0 0 0 100" Properties=species:S:1:pos:R:3
C    -0.188425  -1.841877  0.129568
C    -0.416295  -1.028529  1.359341
O    0.190959  0.096275  1.430652
H    -0.561789  -1.276174  -0.737116
H    -0.689564  -2.815321  0.164671
H    0.889787  -1.981874  -0.022069
N    -1.239205  -1.505459  2.306801
C    -1.819941  -0.764486  3.435570
C    -0.903252  -0.751818  4.682324
O    -0.177310  0.296665  4.907736
H    -1.670988  -2.404233  2.097991
H    -1.864715  0.299338  3.132356
C    -3.285965  -1.160552  3.669889
C    -4.251286  -0.649635  2.572874
C    -5.661840  -1.166875  2.885457
C    -4.239205  0.876707  2.435539
H    -3.594627  -0.745872  4.642807
H    -3.374818  -2.253522  3.753025
H    -3.939585  -1.088349  1.607997
H    -6.360250  -0.879576  2.090495
H    -6.040646  -0.745346  3.827329
H    -5.687114  -2.261689  2.968278
H    -4.982219  1.196461  1.694719
H    -3.276482  1.282025  2.079506
H    -4.493630  1.369625  3.385298
N    -0.832786  -1.726300  5.564082
C    -1.544467  -3.008382  5.632203
H    -0.196083  -1.529535  6.340277
H    -0.937604  -3.687573  6.238797
H    -1.661719  -3.447973  4.638156
H    -2.523532  -2.886204  6.111411
Cd    0.350456  1.334894  3.141144
32
Lattice="100 0 0 0 100 0 0 0 100" Properties=species:S:1:pos:R:3
C    -0.191274  2.106874  0.481004
C    -0.671245  1.816900  1.863355
O    -0.963015  2.823550  2.598874
H    -1.001380  2.605803  -0.072010
H    0.109002  1.204405  -0.062582
H    0.647289  2.813819  0.525056
N    -0.784150  0.536958  2.254596
C    -1.492362  0.031950  3.440361
C    -0.592285  0.021683  4.702666
O    -0.712980  0.983764  5.560417
H    -0.539173  -0.159077  1.552126
H    -2.281069  0.767800  3.683712
C    -2.250444  -1.267787  3.124210
C    -3.067701  -1.835951  4.304252
C    -4.092638  -0.829399  4.844967
C    -3.749302  -3.135036  3.856323
H    -1.559166  -2.031080  2.739906
H    -2.936379  -1.026900  2.295731
H    -2.370922  -2.089028  5.123865
H    -4.705133  -1.293033  5.627574
H    -4.778736  -0.491246  4.054353
H    -3.630642  0.057261  5.310393
H    -4.481296  -2.944992  3.058732
H    -4.285198  -3.596952  4.693978
H    -3.024525  -3.870299  3.480992
N    0.288766  -0.915808  4.980229
C    0.632446  -2.149302  4.262958
H    0.780726  -0.763081  5.864070
H    -0.077663  -2.950849  4.501865
H    1.629788  -2.453254  4.594770
H    0.666999  -1.982003  3.183037
Cd    -1.347193  2.799774  4.682037
32
Lattice="100 0 0 0 100 0 0 0 100" Properties=species:S:1:pos:R:3
C    0.025646  0.018665  -0.115210
C    -0.030212  0.100275  1.373004
O    0.935755  0.701721  1.958852
H    -0.090537  1.035207  -0.521732
H    -0.758240  -0.622280  -0.533508
H    1.012888  -0.342056  -0.429403
N    -1.084101  -0.435621  2.008650
C    -1.484584  -0.208388  3.403058
C    -0.772395  -1.168897  4.386219
O    0.238310  -0.729584  5.063919
H    -1.798425  -0.838486  1.404651
H    -1.104899  0.791664  3.693036
C    -3.014827  -0.108100  3.558724
C    -3.597055  1.300426  3.270942
C    -3.076990  2.355898  4.252258
C    -3.444761  1.749739  1.812556
H    -3.265577  -0.378512  4.595165
H    -3.503823  -0.854550  2.914403
H    -4.674388  1.178672  3.466555
H    -3.618345  3.300526  4.118386
H    -2.012481  2.602687  4.087376
H    -3.203764  2.050727  5.299787
H    -4.038435  2.654576  1.633868
H    -3.801684  0.989781  1.102477
H    -2.405520  2.010134  1.556931
N    -1.149716  -2.410640  4.605773
C    -2.270042  -3.176469  4.047981
H    -0.583788  -2.894700  5.307165
H    -3.182956  -3.014945  4.634574
H    -2.001677  -4.236359  4.098025
H    -2.445069  -2.914792  3.001391
Cd    1.305607  0.789946  4.044165
32
Lattice="100 0 0 0 100 0 0 0 100" Properties=species:S:1:pos:R:3
C    -0.618132  1.619442  0.024307
C    -1.063984  1.036837  1.322963
O    -1.587842  1.841062  2.170296
H    -1.510008  1.949510  -0.530516
H    -0.062280  0.904036  -0.591746
H    -0.006245  2.511079  0.208925
N    -0.913544  -0.281437  1.522530
C    -1.541890  -1.104845  2.566015
C    -0.730735  -1.092421  3.885862
O    -1.128417  -0.334255  4.856835
H    -0.526626  -0.798518  0.734986
H    -2.499387  -0.617148  2.838506
C    -1.931044  -2.501769  2.039981
C    -3.313559  -2.570984  1.350096
C    -3.443064  -1.655838  0.125841
C    -3.602854  -4.031263  0.981236
H    -1.939892  -3.195748  2.893351
H    -1.152337  -2.869455  1.351695
H    -4.062324  -2.257214  2.100075
H    -4.414053  -1.814898  -0.358828
H    -2.672046  -1.876997  -0.628414
H    -3.395925  -0.584109  0.371158
H    -4.611956  -4.125873  0.562479
H    -3.543706  -4.694895  1.854015
H    -2.896859  -4.399809  0.223093
N    0.332669  -1.836864  4.104314
C    0.997673  -2.825709  3.248341
H    0.726716  -1.723097  5.041597
H    0.543688  -3.816729  3.372803
H    2.046170  -2.876478  3.558335
H    0.962041  -2.526526  2.197934
Cd    -2.085261  1.430607  4.187142
32
Lattice="100 0 0 0 100 0 0 0 100" Properties=species:S:1:pos:R:3
C    0.053245  0.967145  0.265658
C    -0.003389  0.685940  1.729519
O    0.865666  1.266853  2.467802
H    -0.145937  2.037520  0.106740
H    -0.671341  0.379162  -0.308274
H    1.068230  0.773113  -0.104741
N    -0.955540  -0.140147  2.194689
C    -1.331364  -0.327482  3.602923
C    -0.436346  -1.379948  4.300569
O    0.490514  -0.968768  5.105721
H    -1.601867  -0.505000  1.497072
H    -1.087209  0.618665  4.121828
C    -2.857735  -0.456182  3.774651
C    -3.376882  -0.219256  5.215548
C    -3.103059  -1.382850  6.175717
C    -2.910914  1.121188  5.797460
H    -3.220316  -1.420863  3.396883
H    -3.287424  0.319814  3.121320
H    -4.469231  -0.152380  5.089875
H    -3.637960  -1.226334  7.120516
H    -2.038423  -1.475490  6.439929
H    -3.449730  -2.342969  5.770141
H    -1.843014  1.106400  6.083558
H    -3.456438  1.345465  6.722182
H    -3.082953  1.961890  5.110031
N    -0.549064  -2.679746  4.129232
C    -1.509202  -3.462737  3.346075
H    0.121906  -3.223222  4.678035
H    -2.379877  -3.729204  3.958327
H    -1.005899  -4.382358  3.029872
H    -1.829902  -2.921870  2.452884
Cd    1.256987  0.919939  4.526669
32
Lattice="100 0 0 0 100 0 0 0 100" Properties=species:S:1:pos:R:3
C    0.370748  -0.024136  0.266677
C    0.230505  -0.146411  1.747047
O    1.309159  -0.101811  2.435954
H    0.793348  0.965421  0.036458
H    -0.582116  -0.137652  -0.261787
H    1.090067  -0.770140  -0.095461
N    -0.998253  -0.279677  2.271336
C    -1.386915  -0.135637  3.686342
C    -1.200085  -1.467839  4.454534
O    -0.156212  -1.611976  5.209285
H    -1.762853  -0.267098  1.598329
H    -0.655986  0.552124  4.154471
C    -2.740657  0.593577  3.809820
C    -3.024951  1.227370  5.188785
C    -4.285755  2.095196  5.079358
C    -3.157026  0.207837  6.326633
H    -3.572018  -0.062305  3.517320
H    -2.706305  1.402413  3.062796
H    -2.176095  1.897130  5.419765
H    -4.473712  2.616060  6.025733
H    -5.172965  1.484527  4.858380
H    -4.193268  2.857289  4.294485
H    -3.958235  -0.519047  6.126969
H    -3.421190  0.719120  7.260413
H    -2.228406  -0.343601  6.535936
N    -2.031073  -2.486164  4.391619
C    -3.305870  -2.649064  3.685250
H    -1.745487  -3.277260  4.974070
H    -4.139792  -2.291178  4.301802
H    -3.441282  -3.718992  3.496970
H    -3.297639  -2.129455  2.724066
Cd    1.534885  -0.569994  4.488509
32
Lattice="100 0 0 0 100 0 0 0 100" Properties=species:S:1:pos:R:3
C    0.405834  0.925532  -0.332126
C    0.335313  0.750007  1.133966
O    1.267090  0.978462  1.905415
H    1.333567  1.428499  -0.619602
H    -0.470191  1.469638  -0.714227
H    0.375868  -0.071602  -0.807587
N    -0.881150  0.221543  1.774681
C    -2.104591  1.091284  1.881453
C    -1.843924  2.301590  2.800408
O    -1.052936  2.238044  3.794256
H    -1.170261  -0.650936  1.316853
H    -2.372229  1.464219  0.879828
C    -3.284565  0.235955  2.413550
C    -3.379501  -0.143773  3.911943
C    -4.732864  -0.848553  4.135462
C    -2.280268  -1.069465  4.462888
H    -3.336896  -0.676270  1.794573
H    -4.197851  0.795868  2.166031
H    -3.387357  0.780235  4.511294
H    -4.780994  -1.808221  3.602296
H    -5.561971  -0.222361  3.779946
H    -4.901527  -1.043742  5.201231
H    -2.603403  -1.578724  5.382147
H    -1.379164  -0.505510  4.873241
H    -1.942063  -1.841745  3.759574
N    -2.537606  3.397608  2.547940
C    -2.517141  4.618696  3.361712
H    -3.160589  3.389872  1.742647
H    -2.404483  5.484029  2.699725
H    -1.679244  4.573482  4.060679
H    -3.458220  4.710355  3.918252
Cd    0.159515  0.437268  3.871096
32
Lattice="100 0 0 0 100 0 0 0 100" Properties=species:S:1:pos:R:3
C    -0.319366  0.351498  0.015665
C    -0.111856  0.803899  1.407645
O    0.849292  1.473128  1.784691
H    -1.345129  0.557846  -0.323621
H    -0.202079  -0.746534  -0.020815
H    0.411748  0.811262  -0.655414
N    -1.052328  0.420014  2.476762
C    -2.430464  1.024358  2.524222
C    -2.347364  2.543103  2.772904
O    -1.398778  3.073078  3.434093
H    -1.168939  -0.600132  2.489494
H    -2.930301  0.865051  1.555016
C    -3.252438  0.278956  3.610556
C    -3.020155  0.494021  5.132307
C    -1.618129  0.195983  5.686102
C    -3.580901  1.813584  5.679181
H    -3.156489  -0.795242  3.379784
H    -4.308690  0.512846  3.413955
H    -3.637348  -0.307244  5.577779
H    -1.643134  0.023837  6.772033
H    -0.945280  1.115500  5.659435
H    -1.115919  -0.668541  5.232684
H    -3.576399  1.804343  6.776439
H    -4.621778  1.961205  5.364824
H    -2.999031  2.690114  5.363314
N    -3.340038  3.277594  2.304504
C    -3.494027  4.718937  2.534625
H    -4.079138  2.806940  1.786612
H    -3.971436  5.163745  1.656364
H    -2.511010  5.170042  2.691520
H    -4.122571  4.894640  3.417425
Cd    0.186047  1.700223  4.002957
32
Lattice="100 0 0 0 100 0 0 0 100" Properties=species:S:1:pos:R:3
C    -0.027727  -0.434960  -0.035479
C    0.141829  0.368710  1.194063
O    1.161831  1.011712  1.456817
H    -0.995436  -0.233515  -0.517289
H    -0.046108  -1.503469  0.246369
H    0.798953  -0.260705  -0.729981
N    -0.903487  0.402014  2.222168
C    -2.167085  1.164828  1.952077
C    -1.995749  2.674157  2.235969
O    -1.141756  3.139927  3.065813
H    -1.200608  -0.555566  2.473230
H    -2.445735  1.043422  0.893513
C    -3.280056  0.592676  2.860652
C    -3.564105  -0.914088  2.687655
C    -4.637698  -1.338233  3.701470
C    -3.963552  -1.282428  1.255296
H    -4.201766  1.153176  2.644074
H    -3.026138  0.813481  3.910319
H    -2.651172  -1.490414  2.958683
H    -4.810496  -2.419397  3.645191
H    -5.592648  -0.837336  3.490160
H    -4.347518  -1.098229  4.732612
H    -4.189991  -2.352939  1.183552
H    -3.177603  -1.078550  0.511204
H    -4.867101  -0.737882  0.945795
N    -2.840496  3.487709  1.633437
C    -2.926599  4.936564  1.857013
H    -3.531582  3.074411  1.009553
H    -3.223697  5.414397  0.918510
H    -1.952903  5.315644  2.177280
H    -3.675502  5.154386  2.629353
Cd    0.491730  1.825600  3.494533
32
Lattice="100 0 0 0 100 0 0 0 100" Properties=species:S:1:pos:R:3
C    -0.580196  1.106182  -0.014668
C    -0.392410  0.712630  1.412117
O    0.689560  1.095727  1.982031
H    -0.625390  2.203670  -0.073933
H    -1.491860  0.684503  -0.451624
H    0.294014  0.791085  -0.599151
N    -1.352273  -0.002921  2.016182
C    -1.445180  -0.278657  3.451605
C    -0.520920  -1.437276  3.917312
O    0.492972  -1.125569  4.665692
H    -2.187457  -0.207844  1.465790
H    -0.992517  0.594226  3.961248
C    -2.892736  -0.243800  4.011899
C    -4.041626  -1.138588  3.498933
C    -5.285978  -0.795721  4.335523
C    -4.355605  -0.977309  2.003039
H    -3.205775  0.807432  3.895618
H    -2.785931  -0.396421  5.097026
H    -3.799774  -2.190968  3.704802
H    -6.121642  -1.449964  4.059045
H    -5.607369  0.242060  4.168024
H    -5.103840  -0.926263  5.410064
H    -5.289809  -1.494988  1.752152
H    -3.601951  -1.420863  1.327174
H    -4.501327  0.079596  1.730580
N    -0.676379  -2.713703  3.640027
C    -1.659055  -3.425937  2.824184
H    0.041684  -3.304292  4.069577
H    -2.322198  -4.018768  3.465878
H    -1.112161  -4.107475  2.161048
H    -2.247704  -2.733877  2.222591
Cd    1.407147  0.644401  3.931186
32
Lattice="100 0 0 0 100 0 0 0 100" Properties=species:S:1:pos:R:3
C    -2.021512  -1.255573  -0.194390
C    -0.928285  -0.545769  0.505218
O    0.266688  -0.811988  0.356231
H    -2.813629  -0.570408  -0.524736
H    -2.492323  -1.944652  0.531844
H    -1.630096  -1.847054  -1.027523
N    -1.222135  0.503853  1.488622
C    -1.708853  1.835796  0.986983
C    -0.532724  2.727135  0.523634
O    0.654532  2.620336  0.984227
H    -1.931103  0.170872  2.163048
H    -2.370702  1.677485  0.119970
C    -2.489624  2.542060  2.118497
C    -3.905404  1.992647  2.426757
C    -4.855446  2.124905  1.232402
C    -3.931520  0.571698  3.013620
H    -2.591408  3.599338  1.835276
H    -1.864027  2.534634  3.026664
H    -4.270966  2.666264  3.218046
H    -5.879548  1.862541  1.524963
H    -4.590329  1.447371  0.403931
H    -4.884588  3.150951  0.841218
H    -4.915632  0.359741  3.450908
H    -3.203132  0.429869  3.828721
H    -3.797549  -0.212879  2.246850
N    -0.820080  3.682642  -0.338683
C    0.123414  4.704170  -0.811143
H    -1.786197  3.762560  -0.651505
H    -0.174108  5.008581  -1.818854
H    1.134286  4.288271  -0.830547
H    0.101297  5.576617  -0.145344
Cd    1.096344  0.717395  1.862082
32
Lattice="100 0 0 0 100 0 0 0 100" Properties=species:S:1:pos:R:3
C    -2.369676  -1.722646  0.676414
C    -1.149040  -1.081125  1.211576
O    -0.025227  -1.239216  0.729467
H    -2.181152  -2.150119  -0.312895
H    -3.223370  -1.031761  0.656962
H    -2.650967  -2.541031  1.365420
N    -1.203519  -0.244422  2.418129
C    -1.822199  1.123387  2.319369
C    -0.834671  2.138317  1.697557
O    0.433767  2.040831  1.818837
H    -1.713513  -0.736652  3.170443
H    -2.713854  1.074994  1.672322
C    -2.225024  1.594814  3.736471
C    -3.530663  1.004392  4.318390
C    -3.544330  -0.527954  4.430253
C    -3.781379  1.648758  5.688446
H    -2.333268  2.688253  3.703008
H    -1.378058  1.402848  4.418537
H    -4.353213  1.302427  3.645765
H    -4.431220  -0.859965  4.985277
H    -2.678330  -0.911806  4.998127
H    -3.615908  -1.042604  3.456879
H    -4.747715  1.323068  6.092263
H    -3.801943  2.744530  5.626347
H    -3.006032  1.363634  6.414037
N    -1.362170  3.183599  1.090609
C    -0.604552  4.320462  0.551974
H    -2.378263  3.245089  1.052475
H    -1.132288  4.702697  -0.327052
H    0.398984  3.991002  0.271213
H    -0.530297  5.114832  1.305929
Cd    1.128122  0.057875  2.241757
32
Lattice="100 0 0 0 100 0 0 0 100" Properties=species:S:1:pos:R:3
C    0.700200  0.937027  0.250945
C    0.525086  0.941522  1.719094
O    1.434286  1.127621  2.525960
H    -0.054444  1.566385  -0.243421
H    0.534258  -0.088848  -0.123592
H    1.709732  1.258885  -0.020172
N    -0.789991  0.657365  2.327613
C    -1.918962  1.644368  2.194265
C    -1.588085  2.946097  2.942067
O    -0.782810  2.966845  3.930571
H    -1.139820  -0.245391  1.985140
H    -2.061966  1.884821  1.130026
C    -3.220805  0.970993  2.706046
C    -3.490922  0.726542  4.216990
C    -2.487358  -0.148327  4.982988
C    -3.864227  1.987015  5.008285
H    -3.299702  0.013003  2.165590
H    -4.056379  1.574910  2.324825
H    -4.400713  0.099496  4.193320
H    -2.927232  -0.547000  5.908415
H    -1.636497  0.467892  5.424008
H    -2.089137  -0.999774  4.416385
H    -4.262103  1.714518  5.993866
H    -4.646569  2.561264  4.495922
H    -3.007865  2.652604  5.182593
N    -2.174280  4.073581  2.574788
C    -3.163271  4.319934  1.522123
H    -1.933294  4.872525  3.164807
H    -3.006699  5.331406  1.134176
H    -4.181588  4.249367  1.926084
H    -3.051015  3.614724  0.693005
Cd    0.120064  1.063515  4.445821
32
Lattice="100 0 0 0 100 0 0 0 100" Properties=species:S:1:pos:R:3
C    0.139579  -1.226273  1.427384
C    -0.145513  -0.385998  2.610562
O    0.689673  -0.085513  3.462927
H    -0.285699  -0.792196  0.511265
H    -0.360459  -2.202441  1.563766
H    1.215192  -1.392946  1.319211
N    -1.507183  0.107246  2.875520
C    -2.070569  1.215318  2.034979
C    -1.319403  2.537626  2.267569
O    -0.749058  2.822704  3.370283
H    -2.174227  -0.672874  2.844981
H    -1.963114  0.960735  0.970143
C    -3.593826  1.371915  2.343443
C    -4.146255  1.062108  3.758880
C    -3.575440  1.881925  4.926096
C    -5.673122  1.285252  3.718336
H    -4.128978  0.719047  1.639885
H    -3.882766  2.397714  2.070720
H    -3.992979  -0.007592  3.979665
H    -4.262825  1.898281  5.783315
H    -3.319744  2.918559  4.674873
H    -2.671525  1.388171  5.414538
H    -6.139957  0.954058  4.653518
H    -6.132029  0.715702  2.899618
H    -5.916443  2.346666  3.573158
N    -1.308517  3.433255  1.292147
C    -1.888095  3.338834  -0.054208
H    -0.842956  4.308612  1.536131
H    -1.589237  4.233700  -0.606720
H    -2.983692  3.304266  -0.020915
H    -1.501820  2.465367  -0.593873
Cd    -0.691251  1.211610  4.805895
32
Lattice="100 0 0 0 100 0 0 0 100" Properties=species:S:1:pos:R:3
C    -0.614435  0.984450  -0.805345
C    -0.617074  1.147901  0.665110
O    -0.529361  2.240390  1.230459
H    -0.803120  1.940821  -1.302527
H    -1.319441  0.211419  -1.138236
H    0.392533  0.633323  -1.100017
N    -0.662269  -0.020123  1.554523
C    -1.956405  -0.782746  1.663032
C    -2.912551  -0.125947  2.678547
O    -2.503265  0.622823  3.634825
H    0.052856  -0.708314  1.267291
H    -2.450279  -0.788529  0.679708
C    -1.649326  -2.232423  2.106448
C    -1.064776  -3.176038  1.026218
C    -2.034884  -3.404586  -0.137212
C    0.335103  -2.787338  0.524076
H    -2.586116  -2.674676  2.472574
H    -0.982358  -2.185133  2.983313
H    -0.954163  -4.134123  1.558633
H    -1.644136  -4.169816  -0.819110
H    -2.183948  -2.498329  -0.747708
H    -3.017162  -3.752662  0.209243
H    0.787371  -3.622957  -0.025215
H    1.035011  -2.553458  1.343381
H    0.314527  -1.956058  -0.203004
N    -4.205564  -0.390024  2.614987
C    -4.946215  -1.258453  1.695971
H    -4.750909  0.031882  3.369997
H    -5.884710  -0.758944  1.431969
H    -5.177717  -2.214418  2.183851
H    -4.381563  -1.449454  0.780044
Cd    -0.552491  1.455491  3.390705
32
Lattice="100 0 0 0 100 0 0 0 100" Properties=species:S:1:pos:R:3
C    0.387008  -0.118783  0.644179
C    0.212610  0.390296  2.022168
O    1.143727  0.795382  2.721516
H    1.377194  0.141243  0.258038
H    -0.408227  0.228438  -0.028856
H    0.303248  -1.221236  0.679338
N    -1.106252  0.382380  2.672741
C    -2.144471  1.367254  2.204028
C    -1.931079  2.752622  2.846470
O    -1.328423  2.913376  3.965670
H    -1.537548  -0.551539  2.578300
H    -2.066175  1.476322  1.111456
C    -3.549877  0.840446  2.581293
C    -4.151090  -0.246317  1.661647
C    -3.309714  -1.527624  1.559980
C    -5.568118  -0.566963  2.155684
H    -4.239078  1.696202  2.590558
H    -3.512783  0.485783  3.626301
H    -4.232682  0.188018  0.650124
H    -3.863447  -2.303942  1.016486
H    -3.089329  -1.958735  2.552501
H    -2.374226  -1.398669  0.990424
H    -6.060381  -1.271176  1.474040
H    -6.194879  0.332674  2.210273
H    -5.550122  -1.029288  3.153085
N    -2.447119  3.821093  2.265017
C    -3.258647  3.929871  1.049712
H    -2.317660  4.684766  2.796703
H    -2.962289  4.840895  0.518954
H    -4.323191  3.999793  1.309335
H    -3.105186  3.075047  0.385671
Cd    -0.087195  1.292949  4.596175
32
Lattice="100 0 0 0 100 0 0 0 100" Properties=species:S:1:pos:R:3
C    0.210005  0.164145  0.079401
C    0.093356  0.392658  1.548542
O    1.040330  1.041914  2.117261
H    0.178596  1.137357  -0.432545
H    -0.589817  -0.474028  -0.311986
H    1.187107  -0.282743  -0.145528
N    -0.982499  -0.079984  2.196964
C    -1.320451  0.241063  3.582451
C    -0.450988  -0.525682  4.613540
O    0.285551  0.194509  5.405136
H    -1.702850  -0.537611  1.638121
H    -0.977366  1.283249  3.737454
C    -2.844231  0.426320  3.850873
C    -3.937688  -0.646930  3.646067
C    -3.944353  -1.307104  2.259264
C    -4.078375  -1.638580  4.805507
H    -3.098292  1.286912  3.211049
H    -2.910116  0.801406  4.883866
H    -4.850672  -0.028555  3.678581
H    -4.870698  -1.876677  2.114760
H    -3.132343  -2.037517  2.107252
H    -3.912594  -0.563216  1.447178
H    -3.234534  -2.330196  4.901029
H    -4.975584  -2.254759  4.667078
H    -4.191523  -1.114242  5.763443
N    -0.364080  -1.831914  4.747250
C    -0.962317  -2.930170  3.994716
H    0.280702  -2.113315  5.491878
H    -1.493712  -3.599973  4.681140
H    -0.154387  -3.495873  3.510861
H    -1.657142  -2.561061  3.242121
Cd    1.314527  1.591698  4.165331
32
Lattice="100 0 0 0 100 0 0 0 100" Properties=species:S:1:pos:R:3
C    -1.216669  -0.164662  -1.164763
C    -0.851603  -0.483043  0.235065
O    0.281982  -0.997389  0.506982
H    -0.589849  0.659570  -1.539299
H    -2.277134  0.069647  -1.291512
H    -0.954276  -1.036282  -1.785093
N    -1.696100  -0.234403  1.285948
C    -2.477491  0.973581  1.559244
C    -1.520904  2.173219  1.735936
O    -0.286990  2.024091  2.063686
H    -1.620337  -0.896457  2.058649
H    -3.148438  1.170839  0.711463
C    -3.334537  0.758785  2.834127
C    -2.650743  0.807821  4.222086
C    -3.743968  0.677266  5.303317
C    -1.592985  -0.267145  4.511709
H    -3.866597  -0.197206  2.701954
H    -4.117752  1.528275  2.829289
H    -2.178863  1.796059  4.349862
H    -4.516422  1.445520  5.164034
H    -3.323680  0.808760  6.307381
H    -4.233365  -0.305533  5.264226
H    -0.587386  -0.040122  4.030125
H    -1.888446  -1.284165  4.212609
H    -1.328842  -0.298819  5.576886
N    -1.969232  3.404714  1.578364
C    -3.313557  3.870921  1.221927
H    -1.275007  4.131006  1.766933
H    -3.212479  4.762929  0.595289
H    -3.878361  4.134281  2.125383
H    -3.861573  3.111939  0.656395
Cd    0.716564  0.136089  2.344430
32
Lattice="100 0 0 0 100 0 0 0 100" Properties=species:S:1:pos:R:3
C    -0.279319  -1.134475  0.095185
C    -0.137905  -0.212203  1.245025
O    1.032715  0.124397  1.645539
H    0.270490  -0.760903  -0.778976
H    -1.321363  -1.357516  -0.150807
H    0.218186  -2.078095  0.382216
N    -1.212633  0.279759  1.925451
C    -2.444027  0.867310  1.395262
C    -2.160893  2.359170  1.070352
O    -1.156984  3.022200  1.545813
H    -1.058773  0.431360  2.926308
H    -2.699174  0.357849  0.455215
C    -3.583684  0.675082  2.426321
C    -5.006473  1.101112  2.013163
C    -5.464671  0.454141  0.699048
C    -5.972138  0.753918  3.156794
H    -3.305278  1.197518  3.357363
H    -3.591457  -0.402737  2.654763
H    -5.028862  2.199991  1.906240
H    -6.495607  0.746015  0.466083
H    -5.444332  -0.643267  0.767138
H    -4.859477  0.726438  -0.185148
H    -6.984111  1.104872  2.922805
H    -5.668959  1.222428  4.102309
H    -6.025204  -0.332270  3.315346
N    -3.027241  2.986931  0.306527
C    -2.974462  4.403065  -0.072059
H    -3.850857  2.457122  0.016243
H    -3.442999  4.514458  -1.054502
H    -1.934692  4.737477  -0.112702
H    -3.522204  5.009213  0.661568
Cd    0.705544  2.202834  2.158353
32
Lattice="100 0 0 0 100 0 0 0 100" Properties=species:S:1:pos:R:3
C    0.582637  0.314672  1.111860
C    -0.149244  0.438623  2.390667
O    0.413370  0.749849  3.444991
H    0.161241  1.027934  0.383692
H    0.436911  -0.681663  0.671442
H    1.646424  0.517488  1.263278
N    -1.608970  0.286713  2.480657
C    -2.262541  -1.091289  2.506658
C    -1.864121  -1.832127  3.805453
O    -1.820997  -1.216541  4.929067
H    -2.060259  0.795196  1.706461
H    -3.323659  -0.836144  2.677268
C    -2.216453  -1.882243  1.190486
C    -3.077050  -1.309443  0.026954
C    -4.538352  -1.095092  0.437996
C    -2.499495  -0.074924  -0.675481
H    -2.657142  -2.869171  1.404339
H    -1.183025  -2.068463  0.864248
H    -3.063743  -2.118390  -0.721016
H    -5.153882  -0.887252  -0.445668
H    -4.671482  -0.229175  1.107990
H    -4.968643  -1.979193  0.928692
H    -3.085214  0.147159  -1.576686
H    -1.461610  -0.219574  -1.000811
H    -2.561849  0.850836  -0.072439
N    -1.656379  -3.131591  3.776263
C    -1.394885  -3.960854  4.959236
H    -1.738784  -3.604783  2.879876
H    -0.808689  -3.392532  5.686700
H    -0.840903  -4.848516  4.641136
H    -2.342883  -4.268634  5.419500
Cd    -1.427694  0.880825  4.785118
32
Lattice="100 0 0 0 100 0 0 0 100" Properties=species:S:1:pos:R:3
C    -1.385750  1.820394  -0.853863
C    -0.946342  1.497537  0.523201
O    -0.337385  2.389460  1.217637
H    -2.040143  2.702709  -0.861296
H    -1.850343  0.972019  -1.364155
H    -0.482177  2.113766  -1.416569
N    -1.138015  0.272027  1.081591
C    -2.355255  -0.541367  1.104349
C    -3.258246  -0.028342  2.247118
O    -2.814044  0.693237  3.230169
H    -0.421047  -0.016174  1.753102
H    -2.883050  -0.407543  0.149548
C    -1.986649  -2.026846  1.301643
C    -1.236901  -2.648423  0.104980
C    -0.776577  -4.062085  0.485196
C    -2.093340  -2.662025  -1.165702
H    -2.904447  -2.600785  1.492710
H    -1.385057  -2.114085  2.223228
H    -0.333950  -2.042092  -0.088841
H    -0.198677  -4.508238  -0.333066
H    -1.634032  -4.721281  0.681661
H    -0.138232  -4.059790  1.378805
H    -1.541228  -3.122679  -1.993790
H    -2.383059  -1.657445  -1.513742
H    -3.011664  -3.250364  -1.022142
N    -4.530180  -0.368134  2.292766
C    -5.299629  -1.227706  1.387014
H    -5.032205  -0.017120  3.111965
H    -6.280124  -0.764789  1.229072
H    -5.443429  -2.217381  1.839688
H    -4.799426  -1.337528  0.421538
Cd    -1.177691  2.044470  3.180235
32
Lattice="100 0 0 0 100 0 0 0 100" Properties=species:S:1:pos:R:3
C    -3.033938  3.246902  -1.211965
C    -2.055057  3.062658  -0.116476
O    -1.164914  3.960527  0.094914
H    -3.552979  4.210113  -1.119303
H    -3.739597  2.415868  -1.301061
H    -2.452038  3.307409  -2.149148
N    -2.039172  1.947145  0.670171
C    -3.163728  1.276823  1.318035
C    -3.337478  1.887733  2.739169
O    -2.545931  2.767377  3.260431
H    -1.109689  1.646096  0.975788
H    -4.071882  1.543398  0.755525
C    -2.995296  -0.270162  1.331329
C    -4.132443  -1.040646  0.627184
C    -3.766402  -2.527239  0.549397
C    -5.491761  -0.842306  1.309852
H    -2.886837  -0.631128  2.365333
H    -2.045579  -0.503172  0.827774
H    -4.205198  -0.651521  -0.404367
H    -2.814780  -2.684814  0.025258
H    -4.538944  -3.086276  0.007864
H    -3.679286  -2.970978  1.551678
H    -5.846174  0.203850  1.291930
H    -5.476179  -1.210861  2.349851
H    -6.272613  -1.416440  0.795929
N    -4.351708  1.457430  3.453379
C    -4.686112  1.898842  4.813033
H    -4.929673  0.721055  3.039311
H    -5.738843  1.667860  4.996957
H    -4.521632  2.976214  4.908093
H    -4.064416  1.369713  5.546699
Cd    -1.078603  3.928917  2.258475
32
Lattice="100 0 0 0 100 0 0 0 100" Properties=species:S:1:pos:R:3
C    0.237637  -0.115270  0.102500
C    0.114406  0.142115  1.555224
O    1.162899  0.145211  2.290273
H    0.991369  0.540448  -0.352379
H    -0.718345  -0.059244  -0.425921
H    0.627522  -1.143874  -0.004138
N    -1.091659  0.349800  2.162954
C    -2.190837  1.236104  1.766997
C    -1.797716  2.684800  2.160224
O    -0.964749  2.965466  3.107579
H    -1.167845  -0.024466  3.112852
H    -2.301836  1.201424  0.673433
C    -3.491730  0.723241  2.431621
C    -4.787700  1.534092  2.192275
C    -5.985004  0.575984  2.104804
C    -5.023308  2.590840  3.281244
H    -3.320261  0.631037  3.518430
H    -3.616255  -0.298373  2.042941
H    -4.713095  2.033531  1.206123
H    -5.881287  -0.132163  1.272377
H    -6.916020  1.135511  1.954190
H    -6.094206  -0.000809  3.034122
H    -4.164146  3.255091  3.452327
H    -5.249654  2.103316  4.240001
H    -5.883075  3.223922  3.030193
N    -2.377879  3.670362  1.510500
C    -2.210619  5.100026  1.787301
H    -3.106234  3.413189  0.843941
H    -2.339873  5.651207  0.850862
H    -1.214589  5.283514  2.197723
H    -2.968383  5.431533  2.510532
Cd    0.678069  1.741102  3.679116
32
Lattice="100 0 0 0 100 0 0 0 100" Properties=species:S:1:pos:R:3
C    0.152439  1.244901  -0.147667
C    0.172140  0.736929  1.243281
O    1.290538  0.424607  1.787145
H    0.829079  2.101982  -0.263307
H    -0.854676  1.476909  -0.505279
H    0.569616  0.444340  -0.784328
N    -0.965702  0.557134  1.971986
C    -2.095227  1.475070  2.161213
C    -1.638602  2.573078  3.155080
O    -0.720424  2.386510  4.046712
H    -0.932706  -0.218769  2.639416
H    -2.330938  1.954442  1.200590
C    -3.307337  0.635843  2.643069
C    -4.710253  1.286724  2.729639
C    -4.998011  2.014765  4.050113
C    -5.070138  2.118841  1.492973
H    -3.054796  0.187137  3.618938
H    -3.360739  -0.189643  1.916266
H    -5.383248  0.414366  2.717096
H    -6.065320  2.259570  4.115016
H    -4.455602  2.962890  4.162182
H    -4.758067  1.386179  4.918115
H    -6.133350  2.386710  1.510489
H    -4.887985  1.575455  0.555112
H    -4.526497  3.079456  1.429925
N    -2.249006  3.735329  3.102059
C    -2.024390  4.872912  3.997484
H    -3.033529  3.807200  2.451214
H    -2.179039  5.796319  3.430722
H    -1.006465  4.838381  4.392700
H    -2.738165  4.837384  4.832064
Cd    0.978099  1.127899  3.812790
32
Lattice="100 0 0 0 100 0 0 0 100" Properties=species:S:1:pos:R:3
C    -0.310503  -0.325716  -0.801206
C    -0.158771  -0.252061  0.670352
O    0.997918  -0.435871  1.196649
H    0.393974  0.349711  -1.304456
H    -1.338175  -0.155962  -1.134551
H    -0.014770  -1.346821  -1.100986
N    -1.210801  -0.024499  1.501016
C    -2.251062  1.010121  1.408728
C    -1.585465  2.359966  1.758120
O    -0.599380  2.430078  2.603007
H    -1.120653  -0.440689  2.432109
H    -2.652490  1.031614  0.387788
C    -3.363026  0.649881  2.429059
C    -4.707509  1.390589  2.313766
C    -5.455435  1.029079  1.024801
C    -5.558699  1.060691  3.549259
H    -2.950037  0.788969  3.443012
H    -3.547168  -0.429715  2.301294
H    -4.518575  2.477390  2.336755
H    -6.381481  1.610349  0.939622
H    -5.735793  -0.033749  1.021760
H    -4.879426  1.214592  0.104410
H    -6.524897  1.576438  3.496929
H    -5.066022  1.371031  4.480291
H    -5.764656  -0.017137  3.613619
N    -2.022728  3.504486  1.276644
C    -3.119315  3.799286  0.350065
H    -1.515263  4.320360  1.630322
H    -2.724896  4.426456  -0.458703
H    -3.907704  4.351978  0.875249
H    -3.543744  2.885573  -0.068595
Cd    1.007946  1.052155  2.767071
32
Lattice="100 0 0 0 100 0 0 0 100" Properties=species:S:1:pos:R:3
C    -0.705990  -0.397095  -1.338056
C    0.023131  -0.436446  -0.046789
O    0.825246  -1.418033  0.160762
H    -0.801473  0.618881  -1.731202
H    -1.717495  -0.816312  -1.202713
H    -0.187755  -1.049417  -2.051060
N    -0.075445  0.512605  0.931173
C    -1.239739  1.173529  1.553475
C    -1.757487  0.253276  2.694865
O    -1.158990  -0.820353  3.101351
H    0.793389  0.626678  1.457745
H    -0.819039  2.058792  2.058380
C    -2.307161  1.683341  0.559130
C    -3.234879  2.831206  1.040471
C    -2.477308  3.986622  1.702098
C    -4.052986  3.315277  -0.166036
H    -2.919732  0.849415  0.188151
H    -1.747078  2.086522  -0.296847
H    -3.982637  2.433312  1.756118
H    -1.987709  3.714408  2.650833
H    -3.168164  4.804573  1.939504
H    -1.710887  4.397779  1.029025
H    -3.400779  3.783091  -0.917351
H    -4.788451  4.066130  0.145814
H    -4.599855  2.494442  -0.648593
N    -2.844418  0.620061  3.332674
C    -3.432449  -0.089776  4.476584
H    -3.317063  1.460290  2.993717
H    -2.709701  -0.144581  5.298826
H    -3.727856  -1.104165  4.184136
H    -4.314497  0.466445  4.802872
Cd    0.483922  -1.838755  2.246521
32
Lattice="100 0 0 0 100 0 0 0 100" Properties=species:S:1:pos:R:3
C    -0.125129  0.457558  0.262262
C    -0.292214  0.244608  1.721386
O    0.631199  0.664414  2.507385
H    -0.988250  0.992142  -0.155548
H    -0.058216  -0.511866  -0.257953
H    0.798311  1.014612  0.078543
N    -1.377435  -0.360386  2.290197
C    -2.098067  -1.596994  1.928307
C    -1.247100  -2.803329  2.410966
O    -0.257442  -2.706163  3.241814
H    -1.587364  -0.005837  3.225349
H    -2.982103  -1.589478  2.588956
C    -2.625680  -1.665065  0.468033
C    -4.115828  -2.071390  0.311105
C    -4.428204  -3.527726  0.671771
C    -5.053091  -1.099264  1.034893
H    -1.979303  -2.311694  -0.143712
H    -2.541651  -0.655785  0.050052
H    -4.297643  -1.964638  -0.770259
H    -5.461102  -3.776125  0.396241
H    -4.362907  -3.724357  1.755670
H    -3.799207  -4.244214  0.114660
H    -6.098429  -1.321734  0.788080
H    -4.864470  -0.055748  0.748965
H    -4.980246  -1.174029  2.132631
N    -1.583927  -4.004037  2.005519
C    -0.936193  -5.250383  2.434277
H    -2.406589  -4.081451  1.400667
H    0.139698  -5.205517  2.232526
H    -1.379355  -6.073760  1.868759
H    -1.097236  -5.414667  3.506707
Cd    0.769853  -0.978857  3.900282
32
Lattice="100 0 0 0 100 0 0 0 100" Properties=species:S:1:pos:R:3
C    -1.385341  1.039797  3.139547
C    -2.092453  0.338330  4.239578
O    -1.644025  0.472595  5.434624
H    -2.077781  1.679624  2.576803
H    -0.966931  0.308423  2.429004
H    -0.563985  1.632294  3.553166
N    -3.205581  -0.434551  4.066859
C    -3.511863  -1.482514  3.071160
C    -2.735976  -2.767075  3.483227
O    -2.219885  -2.953879  4.656546
H    -3.823841  -0.430815  4.880333
H    -4.572669  -1.722749  3.256916
C    -3.392302  -1.049945  1.585263
C    -4.612058  -1.387998  0.691613
C    -4.420972  -0.713665  -0.672501
C    -4.887618  -2.886347  0.523953
H    -2.465335  -1.443646  1.139044
H    -3.298379  0.041516  1.571937
H    -5.494486  -0.934976  1.176752
H    -3.551674  -1.124560  -1.206340
H    -4.278315  0.370699  -0.575461
H    -5.301028  -0.873838  -1.306839
H    -5.742702  -3.043172  -0.145681
H    -5.156093  -3.397422  1.462667
H    -4.040587  -3.405828  0.038780
N    -2.650788  -3.747391  2.616508
C    -2.027705  -5.051476  2.875773
H    -3.131570  -3.622148  1.721462
H    -2.628708  -5.625658  3.591974
H    -1.019137  -4.912814  3.279292
H    -1.972118  -5.594595  1.929053
Cd    -1.820473  -1.543856  6.183080
32
Lattice="100 0 0 0 100 0 0 0 100" Properties=species:S:1:pos:R:3
C    0.318046  0.068736  0.206567
C    0.143980  0.291643  1.660601
O    1.178420  0.358510  2.418104
H    1.002215  0.810014  -0.227054
H    -0.629974  0.029810  -0.337283
H    0.820812  -0.908101  0.092384
N    -1.081063  0.400319  2.240074
C    -2.226630  1.230137  1.832064
C    -1.839274  2.697008  2.116623
O    -1.082886  3.020174  3.122215
H    -1.125881  0.087727  3.213993
H    -2.400950  1.099303  0.756438
C    -3.456525  0.722502  2.628885
C    -4.831436  1.380302  2.383724
C    -5.931389  0.352617  2.693262
C    -5.042848  2.650063  3.219701
H    -3.217604  0.779921  3.706191
H    -3.517831  -0.346581  2.373320
H    -4.913250  1.626106  1.311566
H    -5.876038  0.014976  3.738092
H    -5.860041  -0.529622  2.043829
H    -6.923300  0.796133  2.544786
H    -5.081683  2.403028  4.290293
H    -5.998981  3.123610  2.965274
H    -4.260387  3.410893  3.092498
N    -2.277814  3.688849  1.368594
C    -3.232878  3.693271  0.257901
H    -1.960654  4.611187  1.679442
H    -2.855727  4.375580  -0.512266
H    -4.208710  4.052979  0.608516
H    -3.351001  2.695080  -0.169320
Cd    0.635079  1.953801  3.775766
32
Lattice="100 0 0 0 100 0 0 0 100" Properties=species:S:1:pos:R:3
C    0.099220  0.114535  -0.024530
C    0.083296  0.292386  1.445967
O    1.188961  0.277711  2.098302
H    0.814471  0.798259  -0.499195
H    -0.894939  0.192198  -0.474044
H    0.479834  -0.904806  -0.216715
N    -1.072122  0.441824  2.145911
C    -2.189034  1.372983  1.892120
C    -1.613439  2.791880  2.058746
O    -0.784770  3.065371  3.023385
H    -1.031504  0.109996  3.113906
H    -2.575335  1.222985  0.877126
C    -3.278088  1.019131  2.944961
C    -4.688130  1.634422  2.856019
C    -4.762673  3.110009  3.265830
C    -5.386733  1.343220  1.522916
H    -2.854717  1.231360  3.942545
H    -3.380413  -0.074971  2.862716
H    -5.239669  1.073133  3.628716
H    -5.809420  3.410491  3.395646
H    -4.340828  3.788918  2.512889
H    -4.251748  3.298366  4.220215
H    -6.443183  1.632422  1.577921
H    -5.356802  0.275056  1.267729
H    -4.955967  1.906720  0.682427
N    -1.938680  3.789818  1.262230
C    -2.881001  3.851191  0.144029
H    -1.501036  4.679151  1.518570
H    -2.422567  4.448177  -0.652620
H    -3.812957  4.336935  0.461612
H    -3.110091  2.853838  -0.236790
Cd    0.889629  1.864376  3.541468
32
Lattice="100 0 0 0 100 0 0 0 100" Properties=species:S:1:pos:R:3
C    -0.733610  -1.540841  -1.542032
C    -0.846432  -0.324505  -0.690217
O    0.093084  0.564721  -0.848628
H    -0.746341  -1.248748  -2.601155
H    -1.539669  -2.255517  -1.343439
H    0.236862  -2.021341  -1.352803
N    -1.842504  -0.208284  0.166505
C    -2.133222  0.834306  1.148943
C    -3.147706  0.113301  2.119982
O    -3.826586  -0.783839  1.626842
H    -2.567242  -0.949397  0.232958
H    -1.212188  1.082293  1.714186
C    -2.830204  2.072680  0.493324
C    -2.756425  3.422967  1.236961
C    -1.347885  4.047331  1.216966
C    -3.768990  4.415245  0.651461
H    -3.884830  1.799467  0.339185
H    -2.473088  2.213784  -0.554191
H    -3.003528  3.253084  2.298479
H    -1.266387  5.048913  1.677752
H    -1.055507  4.346037  0.157979
H    -0.581772  3.490914  1.816795
H    -3.729322  5.380361  1.171357
H    -4.789614  4.027027  0.755624
H    -3.588677  4.597017  -0.418573
N    -3.234028  0.571548  3.374122
C    -4.172351  0.008681  4.354673
H    -2.529858  1.216986  3.715762
H    -4.484065  0.799719  5.043612
H    -3.700378  -0.804878  4.919796
H    -5.044632  -0.383317  3.824485
Cd    -0.045080  2.479650  -0.121155
32
Lattice="100 0 0 0 100 0 0 0 100" Properties=species:S:1:pos:R:3
C    -0.762346  1.529105  1.203708
C    -1.664078  1.696738  2.366630
O    -1.495244  2.757086  3.087728
H    -1.190776  0.905298  0.418816
H    0.202397  1.111293  1.535357
H    -0.534762  2.532844  0.816043
N    -2.677014  0.863553  2.711877
C    -2.751531  -0.604989  2.866697
C    -2.279692  -0.917945  4.307817
O    -1.517932  -0.114197  4.983093
H    -3.388902  1.347829  3.264298
H    -3.825272  -0.846510  2.814729
C    -2.025191  -1.469338  1.804397
C    -2.855708  -1.804320  0.535408
C    -4.035557  -2.733892  0.843577
C    -3.319199  -0.589970  -0.277166
H    -1.751490  -2.418205  2.286508
H    -1.065038  -1.007072  1.544438
H    -2.152181  -2.373950  -0.093272
H    -4.522951  -3.043633  -0.088833
H    -4.821223  -2.242196  1.441371
H    -3.718076  -3.650669  1.358093
H    -3.906270  -0.924944  -1.141148
H    -2.483621  -0.008640  -0.688080
H    -3.970300  0.086456  0.297230
N    -2.604346  -2.050459  4.900365
C    -3.388044  -3.185290  4.406872
H    -2.205953  -2.154213  5.836657
H    -3.964735  -3.586123  5.247480
H    -2.723969  -3.973362  4.027687
H    -4.075407  -2.874902  3.617276
Cd    -1.446308  2.005268  5.088504
32
Lattice="100 0 0 0 100 0 0 0 100" Properties=species:S:1:pos:R:3
C    0.598146  0.668095  0.903563
C    -0.307962  -0.161011  1.745038
O    0.215932  -0.713309  2.791938
H    1.009349  1.488633  1.507781
H    0.091602  1.074528  0.021218
H    1.449177  0.050572  0.582096
N    -1.579024  -0.318408  1.390509
C    -2.619211  -1.133860  2.039342
C    -3.672431  -1.377709  0.898992
O    -4.253066  -0.372954  0.497453
H    -1.915457  0.223923  0.590786
H    -2.171448  -2.102379  2.340218
C    -3.295684  -0.335299  3.199026
C    -4.068616  -1.106279  4.293155
C    -5.145595  -2.059891  3.755575
C    -3.153236  -1.852882  5.283140
H    -3.977916  0.366830  2.690302
H    -2.558938  0.351471  3.674903
H    -4.570368  -0.326374  4.886885
H    -5.762009  -2.448496  4.575002
H    -4.719096  -2.922896  3.225159
H    -5.812963  -1.529664  3.064716
H    -3.665079  -2.307782  6.151484
H    -2.477905  -1.139654  5.853785
H    -2.667322  -2.760441  4.839878
N    -3.823457  -2.626917  0.445214
C    -4.750933  -2.974714  -0.636512
H    -3.241089  -3.367193  0.822892
H    -4.194997  -3.234843  -1.545635
H    -5.390306  -2.111075  -0.838273
H    -5.367019  -3.827807  -0.331373
Cd    -0.913254  -1.370375  4.403587
32
Lattice="100 0 0 0 100 0 0 0 100" Properties=species:S:1:pos:R:3
C    -0.622912  0.735481  -0.401715
C    -0.225906  0.264838  0.954313
O    1.033715  -0.027386  1.107005
H    -0.057352  1.642970  -0.654594
H    -1.697684  0.936294  -0.468823
H    -0.347226  -0.030753  -1.140278
N    -1.134882  0.149564  1.904543
C    -1.029400  -0.344167  3.283760
C    -2.531038  -0.734306  3.592917
O    -3.374032  0.040844  3.146692
H    -2.108406  0.440819  1.713043
H    -0.400751  -1.257844  3.306629
C    -0.555980  0.798498  4.250962
C    0.196087  0.448091  5.560741
C    -0.501558  -0.572236  6.467208
C    1.666917  0.036043  5.351339
H    -1.456585  1.376654  4.506564
H    0.046115  1.532659  3.676095
H    0.248705  1.403994  6.106089
H    -0.022683  -0.604844  7.453532
H    -0.461499  -1.592231  6.057471
H    -1.553367  -0.303615  6.620448
H    2.260530  -0.066311  6.279003
H    2.275781  0.840494  4.844691
H    1.780779  -1.022102  4.971479
N    -2.762853  -1.843961  4.297311
C    -4.110047  -2.287886  4.672164
H    -1.982136  -2.431688  4.568042
H    -4.178521  -2.393401  5.761196
H    -4.330938  -3.251684  4.198554
H    -4.830362  -1.540305  4.330375
Cd    1.899510  -0.200881  2.958405
32
Lattice="100 0 0 0 100 0 0 0 100" Properties=species:S:1:pos:R:3
C    0.077764  -0.132444  -0.328798
C    -0.346276  -0.172894  1.097499
O    0.066229  -1.090094  1.902523
H    1.165755  0.025025  -0.388283
H    -0.420312  0.654954  -0.903677
H    -0.127551  -1.108607  -0.789759
N    -1.201080  0.734204  1.558688
C    -1.777770  0.788806  2.888291
C    -3.266482  1.202256  2.622674
O    -3.495033  1.899945  1.635790
H    -1.676132  1.371603  0.901369
H    -1.694840  -0.202534  3.351259
C    -1.181115  1.906981  3.804498
C    0.273302  1.802212  4.309877
C    0.596879  0.611915  5.205670
C    1.377287  2.058878  3.291041
H    -1.836074  1.954542  4.685889
H    -1.307619  2.865488  3.280534
H    0.326146  2.676244  4.995561
H    1.558178  0.735946  5.718103
H    0.660410  -0.343114  4.600985
H    -0.167809  0.388108  5.962090
H    2.334517  2.283079  3.776708
H    1.151996  2.865254  2.582202
H    1.568887  1.149927  2.649220
N    -4.190211  0.794439  3.509620
C    -5.614229  1.073042  3.345289
H    -3.913533  0.151388  4.246866
H    -6.069868  1.172002  4.336790
H    -6.116010  0.257011  2.804702
H    -5.729692  1.998124  2.771100
Cd    1.932632  -1.114333  2.913679
32
Lattice="100 0 0 0 100 0 0 0 100" Properties=species:S:1:pos:R:3
C    -0.067180  -0.376235  -0.303786
C    0.016233  -0.432440  1.186878
O    1.144454  -0.854250  1.664197
H    0.754599  0.240011  -0.691749
H    -1.028381  0.022909  -0.645225
H    0.071824  -1.390075  -0.705758
N    -1.030455  -0.065057  1.904114
C    -1.317230  -0.151140  3.334309
C    -2.911795  -0.154591  3.345174
O    -3.472445  0.240923  2.326074
H    -1.905862  0.206305  1.410632
H    -0.987369  -1.132910  3.735138
C    -0.751670  1.043914  4.159924
C    0.048093  0.764956  5.441042
C    0.656580  2.028901  6.030801
C    -0.620691  -0.132568  6.471657
H    -1.600645  1.665174  4.494009
H    -0.180122  1.702040  3.490269
H    1.056868  0.130069  5.157007
H    -0.165923  2.643098  6.435759
H    1.186531  2.636012  5.287452
H    1.329433  1.808506  6.867653
H    0.026620  -0.305495  7.339186
H    -0.920753  -1.113404  6.077397
H    -1.521561  0.385225  6.839753
N    -3.519073  -0.529478  4.473182
C    -4.982544  -0.550841  4.609105
H    -2.969516  -0.936184  5.221987
H    -5.239780  -0.399622  5.661738
H    -5.390622  -1.509981  4.266302
H    -5.408757  0.255583  4.005406
Cd    1.652744  -0.891696  3.671641
32
Lattice="100 0 0 0 100 0 0 0 100" Properties=species:S:1:pos:R:3
C    0.388560  1.036612  0.554844
C    -0.013818  0.023547  1.575318
O    0.970452  -0.549860  2.199984
H    1.024948  1.798247  1.024418
H    -0.480201  1.511216  0.085935
H    0.995444  0.540523  -0.216314
N    -1.296517  -0.221619  1.771834
C    -2.007003  -1.277319  2.501987
C    -3.250269  -1.557283  1.545085
O    -3.551032  -0.652579  0.768894
H    -1.981116  0.223377  1.125437
H    -1.400719  -2.211707  2.523774
C    -2.543271  -0.836351  3.884028
C    -1.536761  -0.477605  5.002457
C    -2.215054  0.374391  6.087682
C    -0.906130  -1.704427  5.710004
H    -3.227763  -1.616036  4.252222
H    -3.170349  0.048387  3.702474
H    -0.741784  0.164874  4.564761
H    -1.518873  0.629924  6.896040
H    -3.065215  -0.165995  6.529182
H    -2.594145  1.310715  5.659988
H    -0.064109  -1.455799  6.375304
H    -0.665905  -2.642306  5.085455
H    -1.642323  -2.223087  6.354339
N    -3.879748  -2.724883  1.682022
C    -5.086292  -3.073883  0.920325
H    -3.545193  -3.396107  2.365534
H    -5.986033  -2.910277  1.526441
H    -5.029546  -4.126860  0.626431
H    -5.133038  -2.443519  0.028065
Cd    0.674320  -1.803958  3.807378
32
Lattice="100 0 0 0 100 0 0 0 100" Properties=species:S:1:pos:R:3
C    0.011951  1.062535  0.502707
C    -0.364193  0.245493  1.689362
O    0.516971  0.202062  2.648766
H    0.193460  2.100265  0.814749
H    -0.760367  1.036567  -0.273679
H    0.957321  0.680832  0.091325
N    -1.520445  -0.389260  1.714625
C    -2.073969  -1.299709  2.717662
C    -3.201722  -2.049274  1.910383
O    -3.727986  -1.394000  1.012556
H    -2.191542  -0.291475  0.929625
H    -1.293396  -2.020634  3.028246
C    -2.725588  -0.511332  3.902865
C    -2.920477  -1.231828  5.253033
C    -1.593352  -1.538020  5.970866
C    -3.829559  -0.405807  6.171459
H    -3.698341  -0.144969  3.541556
H    -2.173837  0.443065  4.080237
H    -3.398093  -2.207116  5.067596
H    -1.691094  -2.000019  6.970463
H    -1.087979  -0.573072  6.311035
H    -0.945643  -2.291931  5.457157
H    -3.411997  0.593364  6.366935
H    -3.981233  -0.904630  7.136625
H    -4.816671  -0.269301  5.713093
N    -3.563358  -3.295262  2.248614
C    -2.956070  -4.251849  3.166710
H    -4.339194  -3.643133  1.683487
H    -3.617755  -4.460448  4.017970
H    -1.994134  -3.885318  3.540530
H    -2.763631  -5.194217  2.639633
Cd    0.070686  -0.472768  4.536548
32
Lattice="100 0 0 0 100 0 0 0 100" Properties=species:S:1:pos:R:3
C    0.929922  2.696702  2.098705
C    0.404055  1.363622  2.505946
O    1.249752  0.389957  2.596004
H    1.753993  2.997845  2.758150
H    0.155116  3.470536  2.079596
H    1.356116  2.600621  1.087697
N    -0.893984  1.214969  2.734097
C    -1.696862  -0.015985  2.787240
C    -3.169041  0.504621  2.620875
O    -3.408821  1.662297  2.961153
H    -1.505071  2.044935  2.707694
H    -1.425322  -0.643427  1.924418
C    -1.632428  -0.864490  4.068838
C    -1.691229  -0.179516  5.445214
C    -2.352845  -1.086246  6.486061
C    -0.323855  0.310798  5.927647
H    -0.718811  -1.555970  4.044017
H    -2.425526  -1.624795  3.984648
H    -2.303883  0.737617  5.315602
H    -2.397927  -0.595662  7.465778
H    -1.800473  -2.030523  6.611274
H    -3.379961  -1.337415  6.194377
H    -0.335244  0.770161  6.928433
H    0.143039  1.061004  5.268736
H    0.341324  -0.591207  6.128628
N    -4.077903  -0.371836  2.162241
C    -5.485862  -0.021839  1.975904
H    -3.757785  -1.253623  1.769155
H    -6.098660  -0.913581  2.144925
H    -5.662809  0.344862  0.954612
H    -5.754172  0.767609  2.684445
Cd    1.315539  -0.977457  4.194445
32
Lattice="100 0 0 0 100 0 0 0 100" Properties=species:S:1:pos:R:3
C    0.708162  -0.379871  0.298560
C    0.403824  -0.535170  1.747260
O    1.302860  -0.899545  2.596560
H    1.447641  0.423867  0.158343
H    -0.176011  -0.147348  -0.303676
H    1.170396  -1.305844  -0.070781
N    -0.831267  -0.331181  2.189480
C    -1.309876  -0.512196  3.548351
C    -2.739340  -1.116289  3.345694
O    -3.329269  -0.820867  2.304952
H    -1.607879  -0.211560  1.519323
H    -0.630950  -1.192645  4.074847
C    -1.522373  0.822630  4.334492
C    -0.310067  1.673244  4.767760
C    0.690219  1.004261  5.704448
C    0.387983  2.480963  3.679587
H    -2.078003  0.551935  5.243642
H    -2.204338  1.449919  3.742379
H    -0.800126  2.444258  5.401761
H    1.367850  1.733017  6.164789
H    1.326584  0.254202  5.147451
H    0.234741  0.409160  6.508163
H    1.012268  3.277483  4.101745
H    -0.294961  2.929111  2.946990
H    1.084129  1.836081  3.066483
N    -3.278894  -1.887553  4.307953
C    -2.644371  -2.450140  5.492267
H    -4.204749  -2.243908  4.063793
H    -2.124007  -3.392212  5.263725
H    -3.425064  -2.663155  6.230817
H    -1.936333  -1.742501  5.937356
Cd    2.797836  0.355200  3.426795
32
Lattice="100 0 0 0 100 0 0 0 100" Properties=species:S:1:pos:R:3
C    0.239876  1.188193  0.392000
C    -0.222114  0.282631  1.485467
O    0.709440  -0.122125  2.296037
H    0.759496  2.052851  0.825448
H    -0.590936  1.525989  -0.236944
H    0.971813  0.649743  -0.227386
N    -1.499720  -0.043348  1.558712
C    -2.221378  -1.056385  2.337555
C    -3.308341  -1.562645  1.295635
O    -3.580521  -0.784883  0.383182
H    -2.125504  0.263582  0.786244
H    -1.555853  -1.917469  2.568368
C    -2.969662  -0.488136  3.566543
C    -2.148681  0.083217  4.745701
C    -3.019329  1.001950  5.617727
C    -1.538610  -0.995576  5.678016
H    -3.649795  -1.264472  3.947688
H    -3.616154  0.316162  3.187245
H    -1.346081  0.732092  4.329633
H    -2.454988  1.410397  6.465137
H    -3.882375  0.450317  6.018692
H    -3.400535  1.844563  5.027894
H    -0.814343  -0.600905  6.408517
H    -1.154722  -1.975518  5.211473
H    -2.318759  -1.493722  6.285762
N    -3.884127  -2.756326  1.480220
C    -3.647587  -3.748086  2.523056
H    -4.616060  -2.961701  0.800204
H    -3.946069  -4.729009  2.139593
H    -4.235183  -3.544231  3.429432
H    -2.582081  -3.815251  2.776656
Cd    0.288256  -1.161636  4.023704
32
Lattice="100 0 0 0 100 0 0 0 100" Properties=species:S:1:pos:R:3
C    -0.006435  -0.065837  0.075230
C    -0.272611  -0.195247  1.532610
O    0.679776  -0.685991  2.270792
H    -0.777372  0.510926  -0.444677
H    0.091589  -1.060898  -0.381974
H    0.966707  0.430265  -0.053443
N    -1.402381  0.173860  2.109471
C    -2.752515  0.358878  1.588970
C    -3.517585  0.865901  2.845861
O    -3.027088  0.628275  3.960825
H    -1.472867  0.230856  3.149948
H    -2.765729  1.107418  0.784629
C    -3.348990  -0.982560  1.069311
C    -3.653149  -2.095420  2.086035
C    -4.334128  -3.280106  1.371022
C    -2.422966  -2.696552  2.851854
H    -2.690650  -1.364795  0.272973
H    -4.295263  -0.731735  0.568173
H    -4.336953  -1.708991  2.856557
H    -4.621350  -4.064680  2.080301
H    -3.688227  -3.723713  0.601100
H    -5.251778  -2.926984  0.878750
H    -2.689161  -3.617788  3.382623
H    -2.148339  -1.944060  3.645475
H    -1.621047  -2.934730  2.125308
N    -4.683381  1.495825  2.643683
C    -5.516358  2.029641  3.716012
H    -4.968161  1.692143  1.686485
H    -5.456415  3.127595  3.730534
H    -5.164253  1.635738  4.672499
H    -6.561049  1.741483  3.544152
Cd    0.063229  -2.025626  3.790821
32
Lattice="100 0 0 0 100 0 0 0 100" Properties=species:S:1:pos:R:3
C    0.254503  -0.219577  0.225703
C    0.059959  -0.713989  1.622045
O    0.798063  -1.715415  1.969611
H    -0.353186  0.667416  0.015796
H    -0.024080  -1.022623  -0.472693
H    1.316729  -0.001367  0.055858
N    -0.827328  -0.107495  2.399655
C    -1.474328  -0.538724  3.641106
C    -2.986866  -0.122336  3.390650
O    -3.169905  0.774748  2.569780
H    -1.422074  0.623387  1.964267
H    -1.440713  -1.647648  3.729342
C    -1.000180  0.137369  4.945366
C    0.430377  -0.057619  5.490388
C    1.535166  0.675257  4.733729
C    0.510433  0.173628  6.996864
H    -1.703808  -0.170030  5.730440
H    -1.130899  1.225882  4.820004
H    0.627502  -1.248276  5.474747
H    1.402441  1.754262  4.902974
H    1.519132  0.532114  3.645797
H    2.530493  0.418712  5.116657
H    1.520763  0.000821  7.385496
H    -0.205737  -0.435272  7.560751
H    0.270816  1.235124  7.183660
N    -3.963044  -0.726486  4.081592
C    -3.886984  -1.767214  5.099752
H    -4.886867  -0.335944  3.891386
H    -4.796362  -2.375228  5.042885
H    -3.820855  -1.344898  6.112707
H    -3.036165  -2.435791  4.923983
Cd    0.955583  -2.390975  3.937927
32
Lattice="100 0 0 0 100 0 0 0 100" Properties=species:S:1:pos:R:3
C    -0.493838  0.937421  -0.137263
C    -0.892595  0.350179  1.174545
O    -0.144497  0.647960  2.190386
H    -0.468755  2.032784  -0.065622
H    -1.154375  0.628728  -0.954469
H    0.531958  0.610820  -0.365196
N    -1.941212  -0.452602  1.229468
C    -2.428329  -1.349190  2.285244
C    -3.559013  -2.170701  1.562524
O    -3.967038  -1.735913  0.483873
H    -2.508168  -0.593554  0.374130
H    -1.617184  -2.044682  2.551748
C    -2.942065  -0.668280  3.563489
C    -3.781309  0.614406  3.425768
C    -5.289165  0.275792  3.313190
C    -3.582804  1.554709  4.609660
H    -2.039947  -0.486331  4.238829
H    -3.466816  -1.411077  4.183979
H    -3.487159  1.142512  2.504703
H    -5.873150  1.190545  3.161011
H    -5.656860  -0.219934  4.221829
H    -5.473362  -0.382949  2.456053
H    -4.136761  2.498685  4.516395
H    -2.498416  1.948272  4.694319
H    -3.795147  1.097992  5.585591
N    -4.035136  -3.284257  2.142066
C    -3.536704  -4.031056  3.293542
H    -4.776688  -3.727230  1.597894
H    -3.510180  -5.097418  3.041992
H    -4.192759  -3.899449  4.165403
H    -2.517962  -3.727357  3.557081
Cd    -0.690035  1.116065  4.152343
32
Lattice="100 0 0 0 100 0 0 0 100" Properties=species:S:1:pos:R:3
C    -0.890765  0.687895  0.034959
C    -0.668160  0.849949  1.498535
O    0.409768  1.470091  1.883775
H    -0.918229  1.670541  -0.455511
H    -1.800686  0.126408  -0.200769
H    -0.024396  0.154110  -0.385031
N    -1.544510  0.333325  2.342567
C    -1.534635  0.121089  3.796550
C    -2.935409  -0.544582  4.053638
O    -3.758082  -0.502171  3.134727
H    -2.431965  -0.057708  1.967309
H    -0.749582  -0.623863  4.010880
C    -1.259796  1.329350  4.707365
C    -2.160780  2.589240  4.700411
C    -1.415018  3.747582  5.343697
C    -2.753958  3.000471  3.356583
H    -0.190038  1.630672  4.549619
H    -1.201723  0.948826  5.737224
H    -3.016515  2.373900  5.370677
H    -0.542713  4.122206  4.670496
H    -0.920784  3.512286  6.294856
H    -2.013462  4.662825  5.441573
H    -3.336491  3.926517  3.440909
H    -3.384744  2.233707  2.895267
H    -1.952715  3.243618  2.600846
N    -3.183375  -1.123652  5.239617
C    -2.284153  -1.395793  6.356312
H    -4.132813  -1.490805  5.310622
H    -2.571020  -2.352558  6.807155
H    -2.357070  -0.623747  7.136665
H    -1.245603  -1.493256  6.021740
Cd    0.326064  3.198398  3.042296
32
Lattice="100 0 0 0 100 0 0 0 100" Properties=species:S:1:pos:R:3
C    -0.068777  -0.099957  -0.010094
C    -0.115914  0.191214  1.450754
O    0.951425  0.449141  2.128841
H    0.419805  0.734006  -0.532399
H    -1.050044  -0.277446  -0.457940
H    0.541954  -1.001469  -0.176675
N    -1.250041  0.257094  2.137789
C    -2.636309  0.280682  1.670893
C    -3.350852  1.168673  2.719209
O    -2.906643  1.225712  3.861696
H    -1.185425  0.455850  3.150222
H    -2.690082  0.723966  0.667675
C    -3.184556  -1.189632  1.641615
C    -4.606061  -1.368591  1.061388
C    -4.681244  -2.797249  0.459447
C    -5.712130  -1.168003  2.088549
H    -3.125671  -1.602785  2.659632
H    -2.466805  -1.751715  1.026821
H    -4.746116  -0.663071  0.222603
H    -3.946663  -2.932412  -0.343988
H    -5.683490  -2.959953  0.041920
H    -4.507363  -3.560571  1.229542
H    -6.702025  -1.264784  1.622824
H    -5.697384  -0.169643  2.559445
H    -5.638320  -1.901736  2.903686
N    -4.451478  1.856239  2.309877
C    -5.171577  2.771538  3.173793
H    -4.717144  1.813445  1.327408
H    -4.810192  3.804837  3.032779
H    -5.003973  2.488065  4.218068
H    -6.237244  2.747922  2.915589
Cd    2.949469  -0.331155  1.985548
32
Lattice="100 0 0 0 100 0 0 0 100" Properties=species:S:1:pos:R:3
C    -0.930422  2.155479  0.070138
C    -0.380448  1.322101  1.173124
O    0.867240  1.511814  1.494338
H    -2.020726  2.093815  -0.000139
H    -0.476836  1.862566  -0.887940
H    -0.634962  3.199704  0.245893
N    -1.078644  0.424122  1.841252
C    -2.312263  -0.290599  1.538827
C    -2.564436  -1.046108  2.874696
O    -1.612380  -1.144254  3.669281
H    -0.716680  0.004340  2.734371
H    -3.130729  0.411728  1.330000
C    -2.128489  -1.228802  0.304312
C    -1.130514  -2.403971  0.351778
C    0.372364  -2.045692  0.592683
C    -1.555543  -3.600904  1.202529
H    -1.882469  -0.576784  -0.547264
H    -3.116747  -1.650321  0.070266
H    -1.093039  -2.746126  -0.701628
H    0.487466  -1.871116  1.703564
H    1.028713  -2.890326  0.352039
H    0.665302  -1.187436  -0.040213
H    -2.572415  -3.917360  0.934022
H    -0.895802  -4.458818  1.022738
H    -1.538500  -3.393762  2.279800
N    -3.772782  -1.567302  3.130957
C    -4.981053  -1.546098  2.319023
H    -3.826319  -2.044508  4.032413
H    -5.849949  -1.440544  2.978633
H    -5.091721  -2.486684  1.757124
H    -4.978592  -0.705385  1.618683
Cd    1.979064  -0.231514  1.940156
32
Lattice="100 0 0 0 100 0 0 0 100" Properties=species:S:1:pos:R:3
C    -0.909705  0.616999  -0.532145
C    -0.777783  0.876323  0.936882
O    0.139817  1.738568  1.241292
H    -0.763783  1.551691  -1.084562
H    -1.880682  0.180300  -0.788630
H    -0.111656  -0.075380  -0.838976
N    -1.520072  0.271131  1.838123
C    -2.595751  -0.718677  1.662079
C    -3.367577  -0.622348  2.999002
O    -2.828928  -0.103983  3.979822
H    -1.424499  0.487978  2.845793
H    -3.246896  -0.408196  0.832449
C    -2.019378  -2.135805  1.425036
C    -3.044358  -3.267314  1.226942
C    -3.996853  -3.038227  0.047729
C    -2.327204  -4.613877  1.124467
H    -1.359412  -2.376610  2.272724
H    -1.375005  -2.090240  0.532118
H    -3.658774  -3.321438  2.156129
H    -4.703721  -3.870630  -0.051502
H    -3.434042  -2.978155  -0.896998
H    -4.596218  -2.115820  0.119953
H    -3.046249  -5.439020  1.049800
H    -1.676882  -4.803346  1.988097
H    -1.699379  -4.653832  0.218220
N    -4.621157  -1.149883  3.037420
C    -5.432298  -1.204492  4.235142
H    -5.011003  -1.531733  2.176258
H    -6.440872  -0.828266  4.009444
H    -4.958246  -0.613999  5.023110
H    -5.541313  -2.247802  4.577461
Cd    0.930828  2.619089  3.005490
32
Lattice="100 0 0 0 100 0 0 0 100" Properties=species:S:1:pos:R:3
C    0.003965  -0.506253  0.225146
C    -0.340957  -0.187827  1.647310
O    0.670223  -0.133423  2.452502
H    -0.658085  0.019579  -0.474633
H    -0.107630  -1.590282  0.070510
H    1.045715  -0.241447  0.022529
N    -1.583152  -0.014375  2.049874
C    -2.827880  0.001134  1.273847
C    -3.816153  0.690728  2.246268
O    -3.448591  1.003347  3.382686
H    -1.798958  0.293945  3.019337
H    -2.696743  0.670508  0.405095
C    -3.280599  -1.380961  0.738295
C    -3.324850  -2.557913  1.734722
C    -4.337473  -2.379453  2.870008
C    -3.580658  -3.848698  0.953171
H    -2.623332  -1.633110  -0.106395
H    -4.278498  -1.260650  0.283756
H    -2.317304  -2.629552  2.193063
H    -4.410458  -3.294786  3.470891
H    -5.345405  -2.188781  2.466124
H    -4.083534  -1.565839  3.561107
H    -3.536148  -4.718255  1.623216
H    -2.846794  -4.000173  0.150789
H    -4.582374  -3.854898  0.496419
N    -5.066347  0.936936  1.782022
C    -6.098254  1.582939  2.565010
H    -5.274686  0.720345  0.808339
H    -6.191607  2.645111  2.276344
H    -5.839937  1.527729  3.626148
H    -7.063693  1.100733  2.361283
Cd    1.097006  0.680872  4.369397
32
Lattice="100 0 0 0 100 0 0 0 100" Properties=species:S:1:pos:R:3
C    0.613127  1.278107  0.949316
C    0.080397  0.027500  1.577910
O    0.840920  -1.010817  1.446870
H    0.486493  2.135340  1.624450
H    0.058674  1.479553  0.020647
H    1.671603  1.156701  0.703521
N    -1.079448  -0.003222  2.199567
C    -2.028894  1.090717  2.440625
C    -2.962863  0.500843  3.529418
O    -2.874580  -0.689507  3.838893
H    -1.411230  -0.859047  2.678588
H    -1.484018  1.949552  2.862175
C    -2.837302  1.530104  1.180619
C    -2.766456  3.038691  0.854231
C    -3.458536  3.291852  -0.488477
C    -3.353475  3.925857  1.957141
H    -3.895562  1.244563  1.296594
H    -2.475312  0.938549  0.327488
H    -1.696700  3.301785  0.750057
H    -4.535170  3.072572  -0.437740
H    -3.027796  2.683130  -1.294043
H    -3.358794  4.347750  -0.775095
H    -3.308979  4.984857  1.673063
H    -2.800707  3.857238  2.909684
H    -4.418070  3.695000  2.126973
N    -3.870012  1.344666  4.079123
C    -4.792916  0.949024  5.121069
H    -3.836661  2.328638  3.806181
H    -5.731827  1.503540  4.997153
H    -4.388355  1.197960  6.118653
H    -4.954177  -0.132976  5.075980
Cd    0.809359  -3.048785  2.063523
32
Lattice="100 0 0 0 100 0 0 0 100" Properties=species:S:1:pos:R:3
C    -1.850488  1.484932  -0.280702
C    -1.250986  1.238537  1.070715
O    -0.336654  2.069763  1.434050
H    -1.219405  2.176052  -0.846041
H    -2.843408  1.944893  -0.158039
H    -1.964280  0.550799  -0.844763
N    -1.641889  0.230430  1.831974
C    -2.648618  -0.797640  1.551839
C    -3.182462  -1.151810  2.959808
O    -2.458804  -0.978178  3.940422
H    -1.273107  0.119918  2.788578
H    -3.441484  -0.378526  0.918409
C    -1.965245  -2.015770  0.841737
C    -2.859428  -3.160255  0.331409
C    -3.224864  -4.200708  1.384582
C    -4.049769  -2.694006  -0.509439
H    -1.193668  -2.409699  1.519507
H    -1.436504  -1.576235  -0.018583
H    -2.185314  -3.694076  -0.375032
H    -3.728904  -5.064058  0.931278
H    -3.929890  -3.795255  2.135080
H    -2.346849  -4.563472  1.934890
H    -4.841005  -2.227895  0.104982
H    -4.526546  -3.541823  -1.015946
H    -3.759877  -1.969166  -1.282811
N    -4.447443  -1.637976  3.049384
C    -5.082177  -1.960039  4.314235
H    -5.018405  -1.653269  2.205566
H    -5.798864  -2.774750  4.157422
H    -5.635138  -1.089932  4.706777
H    -4.314517  -2.239593  5.043158
Cd    0.601098  2.771376  3.229594
32
Lattice="100 0 0 0 100 0 0 0 100" Properties=species:S:1:pos:R:3
C    -2.772384  1.311884  0.390463
C    -1.886084  1.235729  1.594978
O    -1.199558  2.307292  1.830085
H    -3.822807  1.189765  0.692895
H    -2.519475  0.505777  -0.311686
H    -2.653190  2.277650  -0.106951
N    -1.812169  0.157044  2.346372
C    -2.534116  -1.116835  2.234304
C    -2.482297  -1.641796  3.693329
O    -1.715352  -1.109821  4.503072
H    -1.283971  0.161529  3.239413
H    -3.572290  -0.924644  1.925938
C    -1.843184  -2.124079  1.247042
C    -2.771022  -2.954971  0.332630
C    -3.697662  -3.930420  1.068273
C    -3.550332  -2.109566  -0.676749
H    -1.191913  -2.797200  1.823248
H    -1.168608  -1.528848  0.614272
H    -2.059482  -3.580876  -0.235959
H    -4.158015  -4.637198  0.365475
H    -4.551355  -3.408153  1.539157
H    -3.156996  -4.535498  1.810637
H    -4.108783  -2.755262  -1.366056
H    -2.881386  -1.489754  -1.291089
H    -4.296052  -1.454291  -0.199144
N    -3.271028  -2.692664  4.014566
C    -3.312943  -3.282548  5.335164
H    -3.901199  -3.057224  3.298226
H    -3.486057  -4.361992  5.239848
H    -4.148185  -2.862421  5.923724
H    -2.378168  -3.068591  5.863312
Cd    0.032564  3.056526  3.394902
32
Lattice="100 0 0 0 100 0 0 0 100" Properties=species:S:1:pos:R:3
C    0.314074  -0.319318  0.729729
C    -0.091867  0.611158  1.831676
O    0.758101  1.558259  2.072727
H    -0.555376  -0.657609  0.152230
H    0.806068  -1.197019  1.175699
H    1.031454  0.172775  0.066750
N    -1.205980  0.456137  2.512214
C    -2.272907  -0.544135  2.349208
C    -3.437829  0.079054  3.149570
O    -3.225908  1.066653  3.867850
H    -1.493917  1.131552  3.245817
H    -2.561890  -0.580019  1.286893
C    -1.875468  -1.975484  2.801915
C    -1.107891  -2.131129  4.129485
C    -1.881120  -1.656150  5.362111
C    -0.659566  -3.588898  4.273826
H    -1.287150  -2.420420  1.986156
H    -2.793459  -2.580858  2.852386
H    -0.185775  -1.518088  4.054130
H    -1.338628  -1.917515  6.278480
H    -2.868832  -2.142750  5.420405
H    -2.053710  -0.570826  5.387844
H    -0.035235  -3.720464  5.167550
H    -0.079883  -3.932362  3.407009
H    -1.525080  -4.259278  4.391447
N    -4.684126  -0.449627  3.071073
C    -5.235933  -1.419975  2.146440
H    -5.347067  0.020824  3.692914
H    -6.087118  -0.972927  1.610950
H    -5.622548  -2.287955  2.705227
H    -4.492060  -1.761980  1.423625
Cd    0.810843  3.341402  3.225527
32
Lattice="100 0 0 0 100 0 0 0 100" Properties=species:S:1:pos:R:3
C    -2.084100  3.130026  1.399829
C    -1.592430  2.090038  2.362268
O    -0.612230  2.472697  3.114906
H    -3.016629  3.565157  1.791447
H    -2.282537  2.695997  0.412030
H    -1.346338  3.931587  1.305767
N    -2.138338  0.895139  2.436414
C    -3.235180  0.334522  1.625759
C    -3.827168  -0.752725  2.543084
O    -3.081665  -1.299903  3.363674
H    -1.819586  0.201258  3.129152
H    -3.956836  1.126431  1.393922
C    -2.668838  -0.327551  0.339278
C    -3.709677  -0.851286  -0.665345
C    -4.491785  0.273752  -1.354595
C    -3.037160  -1.776798  -1.680553
H    -2.006766  -1.147596  0.657373
H    -2.026290  0.412362  -0.164741
H    -4.437385  -1.481552  -0.108541
H    -5.279185  -0.131888  -2.000958
H    -3.817365  0.863469  -1.995700
H    -4.973435  0.977053  -0.658889
H    -2.260875  -1.237624  -2.249419
H    -3.763926  -2.158404  -2.407841
H    -2.551530  -2.635549  -1.198146
N    -5.120213  -1.163166  2.419481
C    -6.262989  -0.489256  1.835184
H    -5.323218  -1.971277  3.015262
H    -6.872513  -1.220459  1.285216
H    -5.957096  0.308562  1.156219
H    -6.898850  -0.068429  2.632247
Cd    0.544006  1.680615  4.717518
32
Lattice="100 0 0 0 100 0 0 0 100" Properties=species:S:1:pos:R:3
C    -0.030122  0.026450  -0.316836
C    -0.117583  -0.081885  1.173463
O    0.975156  -0.466058  1.746128
H    0.948002  0.432953  -0.597033
H    -0.826121  0.648275  -0.739019
H    -0.100249  -0.984369  -0.745801
N    -1.220892  0.182389  1.845785
C    -2.547723  0.596655  1.354876
C    -3.166393  1.271136  2.600624
O    -2.814706  0.891653  3.719860
H    -1.242451  0.091659  2.872848
H    -2.425544  1.315983  0.535149
C    -3.346547  -0.654884  0.878991
C    -4.751009  -0.443412  0.287109
C    -5.083667  -1.620460  -0.670981
C    -5.846347  -0.305162  1.335831
H    -3.399516  -1.360183  1.723308
H    -2.711761  -1.123642  0.112181
H    -4.737370  0.454570  -0.361428
H    -5.074308  -2.570927  -0.119176
H    -6.081673  -1.490247  -1.104304
H    -4.358401  -1.676100  -1.492503
H    -6.825424  -0.141129  0.870423
H    -5.676343  0.535756  2.033516
H    -5.912720  -1.204167  1.968233
N    -4.086235  2.266459  2.461173
C    -4.425351  3.038220  1.280346
H    -4.418789  2.620297  3.361936
H    -4.454774  2.405658  0.386667
H    -5.410089  3.493679  1.432331
H    -3.699005  3.852999  1.116880
Cd    1.675046  -0.908791  3.713017
32
Lattice="100 0 0 0 100 0 0 0 100" Properties=species:S:1:pos:R:3
C    0.654324  0.642318  0.941551
C    -0.122210  -0.404894  1.674002
O    0.394799  -1.587083  1.639682
H    1.723143  0.512320  1.147977
H    0.345522  1.658842  1.204822
H    0.511203  0.494254  -0.139203
N    -1.246321  -0.141590  2.317548
C    -1.990159  1.125453  2.425417
C    -2.847625  0.905144  3.692790
O    -3.313257  -0.219490  3.891848
H    -1.766243  -0.904477  2.771625
H    -1.282598  1.953311  2.540644
C    -2.879498  1.304003  1.151033
C    -3.653462  2.620772  0.964958
C    -4.867033  2.779003  1.873482
C    -2.759892  3.863049  0.900040
H    -3.576046  0.452350  1.122675
H    -2.191602  1.186636  0.299922
H    -4.071117  2.501083  -0.059516
H    -5.472407  3.645443  1.576154
H    -4.578054  2.964258  2.924719
H    -5.511869  1.890245  1.867352
H    -3.331679  4.734580  0.558638
H    -1.919864  3.730206  0.204740
H    -2.349087  4.133492  1.884928
N    -3.087611  1.914651  4.575662
C    -2.395082  3.175564  4.772648
H    -3.692906  1.608173  5.342855
H    -1.704280  3.099746  5.627618
H    -3.131703  3.955163  5.012000
H    -1.842846  3.474118  3.879683
Cd    -0.181252  -3.612369  2.004795
