# Supplementary material for: Mapping and classifying molecules from a high-throughput structural database
Source: J Cheminform. 2017 Feb 2;9:6. doi: 10.1186/s13321-017-0192-4 (PMC5289135; doi:10.1186/s13321-017-0192-4)
Supplement: Supplementary file 1 — Additional file 1. Supplementary file contains dissimilarity matrix data for all the oligopeptides available in the database including the one discussed in this paper. [file 13321_2017_192_MOESM1_ESM.tar › SI/leu.dipeptide/traj.leu.dipeptide.Ba.xyz]

32
Lattice="100 0 0 0 100 0 0 0 100" Properties=species:S:1:pos:R:3
C    1.033561  -1.141579  1.055265
C    0.072456  -0.082361  1.487819
O    0.382715  1.146665  1.406234
H    1.231173  -1.013493  -0.018761
H    0.667470  -2.158710  1.229061
H    1.991314  -1.007654  1.573985
N    -1.126447  -0.458069  1.950509
C    -2.261323  0.434112  2.240191
C    -2.089855  1.074261  3.635093
O    -1.301438  2.063750  3.763819
H    -1.319389  -1.456900  1.975174
H    -2.190648  1.275282  1.534160
C    -3.584695  -0.301205  1.998864
C    -3.821510  -0.762825  0.542157
C    -5.163073  -1.501647  0.462722
C    -3.764653  0.400161  -0.454933
H    -4.403814  0.376024  2.288280
H    -3.653545  -1.185260  2.658996
H    -3.030086  -1.484530  0.271772
H    -5.327132  -1.897050  -0.546807
H    -6.001132  -0.828718  0.694375
H    -5.206409  -2.348986  1.160442
H    -2.770818  0.869930  -0.515294
H    -4.500054  1.178776  -0.203085
H    -4.001111  0.045810  -1.465596
N    -2.769195  0.576185  4.652675
C    -2.727863  1.060067  6.032003
H    -3.397608  -0.199053  4.451563
H    -2.311768  0.283585  6.685689
H    -3.744938  1.298591  6.364342
H    -2.105783  1.955940  6.081732
Ba    0.444595  3.271907  2.554557
32
Lattice="100 0 0 0 100 0 0 0 100" Properties=species:S:1:pos:R:3
C    -3.775786  -0.671921  -1.681342
C    -2.845495  -0.835299  -0.523892
O    -1.588932  -0.742753  -0.682917
H    -4.827442  -0.827644  -1.419686
H    -3.494464  -1.367992  -2.481907
H    -3.656202  0.344124  -2.084124
N    -3.365288  -1.067567  0.688935
C    -2.612491  -1.083579  1.955712
C    -1.884606  -2.436565  2.114799
O    -0.740841  -2.585499  1.580228
H    -4.379390  -1.118626  0.759382
H    -1.809846  -0.338770  1.856340
C    -3.533026  -0.664672  3.108681
C    -2.850950  -0.475630  4.481215
C    -1.700659  0.537839  4.424354
C    -3.907179  -0.057388  5.511989
H    -4.375571  -1.374366  3.203571
H    -3.993544  0.292225  2.813338
H    -2.433173  -1.444604  4.806253
H    -0.861186  0.201050  3.796204
H    -1.290025  0.704355  5.427587
H    -2.043657  1.512353  4.046419
H    -4.729734  -0.782926  5.574085
H    -4.340145  0.921624  5.261929
H    -3.462069  0.023711  6.510857
N    -2.482175  -3.403732  2.787497
C    -1.945693  -4.742966  3.025303
H    -3.383037  -3.184114  3.207138
H    -0.918305  -4.789771  2.658535
H    -2.559401  -5.489646  2.506231
H    -1.961476  -4.953966  4.100808
Ba    0.618791  -1.601288  -0.197523
32
Lattice="100 0 0 0 100 0 0 0 100" Properties=species:S:1:pos:R:3
C    0.076767  0.960157  0.123123
C    -0.045899  0.471706  1.531643
O    0.991871  0.169210  2.193773
H    -0.879847  1.238481  -0.330770
H    0.539934  0.167233  -0.481282
H    0.755611  1.822092  0.092489
N    -1.276385  0.366147  2.053486
C    -1.701119  -0.234178  3.337935
C    -1.308749  0.635441  4.543426
O    -0.103454  0.719045  4.928977
H    -2.035043  0.625574  1.429443
H    -2.797158  -0.234881  3.276327
C    -1.263450  -1.697529  3.534765
C    -1.687948  -2.667279  2.413892
C    -1.150886  -4.068120  2.732126
C    -3.206912  -2.690708  2.203965
H    -1.695120  -2.032440  4.492178
H    -0.169444  -1.760153  3.654355
H    -1.212776  -2.331970  1.475701
H    -0.058729  -4.069404  2.860930
H    -1.384017  -4.766387  1.919338
H    -1.601486  -4.469576  3.651069
H    -3.735127  -2.966055  3.128632
H    -3.474646  -3.434384  1.443669
H    -3.613122  -1.730177  1.852689
N    -2.291432  1.252056  5.184799
C    -2.138143  2.074927  6.384452
H    -3.233154  1.148520  4.815403
H    -2.211147  3.138989  6.125636
H    -1.164847  1.874482  6.838018
H    -2.934001  1.824204  7.093963
Ba    2.179860  0.149976  4.288849
32
Lattice="100 0 0 0 100 0 0 0 100" Properties=species:S:1:pos:R:3
C    -0.817481  0.110421  -0.074938
C    -0.553772  0.020871  1.394542
O    0.521540  -0.493828  1.819650
H    -0.827961  -0.906967  -0.490762
H    0.009978  0.644750  -0.559692
H    -1.761424  0.605861  -0.324089
N    -1.495658  0.496247  2.228884
C    -1.541085  0.428848  3.707432
C    -0.535225  1.419903  4.320199
O    0.712073  1.226511  4.231424
H    -2.317840  0.891238  1.781222
H    -2.546369  0.790003  3.964035
C    -1.452567  -1.025221  4.226819
C    -1.393973  -1.226915  5.759750
C    -2.141127  -2.511990  6.142470
C    0.046730  -1.273706  6.296075
H    -0.615515  -1.558458  3.749640
H    -2.349063  -1.522126  3.829349
H    -1.908471  -0.381664  6.248953
H    -3.194777  -2.467428  5.839022
H    -2.114354  -2.675165  7.226754
H    -1.690258  -3.393220  5.662486
H    0.064858  -1.489196  7.371786
H    0.586589  -0.322807  6.168079
H    0.602485  -2.104622  5.818824
N    -1.041115  2.473874  4.947764
C    -0.264506  3.531260  5.594159
H    -2.053405  2.565673  4.976573
H    -0.433025  4.484002  5.077259
H    0.796016  3.274954  5.551032
H    -0.580446  3.630817  6.639134
Ba    2.252147  -0.539921  3.520167
32
Lattice="100 0 0 0 100 0 0 0 100" Properties=species:S:1:pos:R:3
C    -1.094273  -3.823053  0.964342
C    -0.827917  -2.583867  1.755230
O    0.238151  -1.916080  1.575532
H    -2.014711  -4.337062  1.259750
H    -0.246558  -4.513570  1.057406
H    -1.166949  -3.547238  -0.097784
N    -1.747023  -2.184593  2.642052
C    -1.752035  -0.900433  3.362903
C    -0.800497  -0.987891  4.577790
O    0.446482  -0.820047  4.396072
H    -2.592194  -2.746103  2.715994
H    -1.290539  -0.156788  2.695485
C    -3.185925  -0.455536  3.685331
C    -4.049518  0.033821  2.492908
C    -3.393522  1.196281  1.739012
C    -4.503261  -1.076411  1.534930
H    -3.110185  0.377613  4.400393
H    -3.723964  -1.270310  4.203250
H    -4.957456  0.428588  2.975634
H    -4.100421  1.631977  1.022359
H    -2.520045  0.870910  1.151080
H    -3.077866  2.003060  2.415554
H    -5.282137  -0.696447  0.862376
H    -4.939825  -1.933934  2.068814
H    -3.687810  -1.436707  0.890653
N    -1.311414  -1.243421  5.769343
C    -0.558953  -1.367499  7.017205
H    -2.323214  -1.338760  5.826898
H    0.480835  -1.084511  6.841168
H    -0.604796  -2.401964  7.379877
H    -0.997765  -0.705149  7.772160
Ba    2.107300  -0.783880  2.603278
32
Lattice="100 0 0 0 100 0 0 0 100" Properties=species:S:1:pos:R:3
C    -3.593531  0.415070  -0.848668
C    -2.612390  -0.191791  0.100481
O    -1.367128  -0.169735  -0.151097
H    -4.636236  0.263234  -0.551411
H    -3.439054  0.006938  -1.855370
H    -3.395617  1.495385  -0.907203
N    -3.074680  -0.739013  1.230743
C    -2.259502  -1.206857  2.365651
C    -1.698290  -2.610671  2.041523
O    -0.646816  -2.706925  1.333954
H    -4.078424  -0.692690  1.390170
H    -1.376219  -0.550708  2.421980
C    -3.043781  -1.101991  3.683243
C    -3.124574  0.304753  4.321198
C    -3.833602  1.354974  3.456461
C    -3.799078  0.184539  5.693795
H    -2.554097  -1.761023  4.415697
H    -4.067765  -1.496912  3.542248
H    -2.084803  0.639766  4.484425
H    -4.856509  1.040213  3.195577
H    -3.292357  1.592777  2.530308
H    -3.927295  2.295825  4.012558
H    -3.799439  1.152850  6.208512
H    -3.282954  -0.535148  6.343271
H    -4.846679  -0.135895  5.596897
N    -2.339075  -3.670707  2.502093
C    -1.958348  -5.065705  2.283275
H    -3.157662  -3.499495  3.082471
H    -1.915196  -5.584419  3.247713
H    -0.977755  -5.101227  1.804220
H    -2.700708  -5.560582  1.644634
Ba    0.711567  -1.396829  -0.219349
32
Lattice="100 0 0 0 100 0 0 0 100" Properties=species:S:1:pos:R:3
C    -0.896840  -2.061895  0.366096
C    -0.975706  -0.983219  1.396940
O    0.034660  -0.690848  2.108672
H    -0.141543  -1.776783  -0.380213
H    -1.847594  -2.246656  -0.144394
H    -0.549509  -2.992726  0.832575
N    -2.130794  -0.320629  1.543606
C    -2.337312  0.874500  2.384519
C    -2.497277  0.432577  3.856718
O    -1.452950  0.273329  4.564920
H    -2.901117  -0.587723  0.934563
H    -1.397096  1.447079  2.357869
C    -3.449508  1.747678  1.783176
C    -3.424791  3.235061  2.195042
C    -4.494679  3.994555  1.400659
C    -3.586672  3.476317  3.700597
H    -4.448729  1.316632  1.978252
H    -3.328306  1.702606  0.689767
H    -2.438200  3.628934  1.891177
H    -5.505894  3.651939  1.664378
H    -4.366567  3.868157  0.317554
H    -4.445779  5.068615  1.616532
H    -3.575625  4.552703  3.911389
H    -2.780969  3.031144  4.304076
H    -4.547373  3.088419  4.071867
N    -3.709698  0.195587  4.321902
C    -4.040373  -0.225895  5.681512
H    -4.487676  0.403967  3.700118
H    -4.668134  -1.123741  5.645135
H    -4.590391  0.574901  6.191791
H    -3.119671  -0.439398  6.227873
Ba    0.933329  -0.166304  4.291593
32
Lattice="100 0 0 0 100 0 0 0 100" Properties=species:S:1:pos:R:3
C    -0.470295  -0.058658  0.008993
C    -0.293498  -0.143623  1.491916
O    0.791121  -0.582303  1.979107
H    0.350389  0.528710  -0.422784
H    -1.426239  0.378956  -0.296337
H    -0.393178  -1.072086  -0.409932
N    -1.313219  0.253949  2.268039
C    -1.474561  0.152189  3.736745
C    -0.533088  1.109241  4.490169
O    0.706941  0.865018  4.589868
H    -2.132541  0.587471  1.767895
H    -2.501860  0.496791  3.912120
C    -1.380710  -1.285601  4.274619
C    -1.704938  -1.427484  5.776029
C    -3.151518  -1.032630  6.100752
C    -1.415268  -2.865172  6.224417
H    -0.379903  -1.702479  4.075273
H    -2.075316  -1.903250  3.684657
H    -1.030399  -0.757989  6.341230
H    -3.359192  -1.183325  7.167041
H    -3.867504  -1.647979  5.537345
H    -3.373789  0.023424  5.887385
H    -1.595328  -2.983539  7.299666
H    -0.370980  -3.154411  6.031930
H    -2.061301  -3.583662  5.700352
N    -1.085126  2.171216  5.058692
C    -0.377293  3.172731  5.855437
H    -2.086205  2.302030  4.938136
H    -0.967940  3.401406  6.749048
H    -0.239211  4.092449  5.272662
H    0.596930  2.776365  6.150501
Ba    2.473019  -0.562755  3.701030
32
Lattice="100 0 0 0 100 0 0 0 100" Properties=species:S:1:pos:R:3
C    0.355921  -1.034901  0.762780
C    -0.543521  -0.166523  1.583612
O    -0.219282  0.152392  2.764672
H    -0.010560  -1.213276  -0.253320
H    0.472510  -2.000614  1.274501
H    1.352883  -0.577995  0.712281
N    -1.694483  0.247971  1.023836
C    -2.797242  1.017578  1.647658
C    -2.352798  2.476453  1.862941
O    -1.558039  2.792851  2.794938
H    -1.856924  -0.064661  0.070801
H    -3.583966  1.033865  0.882171
C    -3.376309  0.264734  2.871296
C    -4.485422  0.928059  3.723213
C    -3.946825  1.837277  4.838405
C    -5.570730  1.624242  2.892017
H    -2.558406  -0.065146  3.530004
H    -3.775441  -0.669604  2.449968
H    -4.970307  0.080676  4.232559
H    -4.756836  2.167512  5.501183
H    -3.465263  2.749653  4.456552
H    -3.249476  1.279005  5.495003
H    -5.214374  2.555391  2.427553
H    -6.423070  1.896828  3.525955
H    -5.957865  0.967139  2.101361
N    -2.833984  3.376580  1.015084
C    -2.530643  4.806710  1.030569
H    -3.478096  3.051956  0.298303
H    -2.015950  5.087365  0.103486
H    -1.890286  5.028468  1.886699
H    -3.463210  5.378117  1.108362
Ba    -0.326339  1.725879  4.613940
32
Lattice="100 0 0 0 100 0 0 0 100" Properties=species:S:1:pos:R:3
C    -0.188298  1.060686  0.373242
C    -0.474115  0.600779  1.765528
O    0.365520  0.794567  2.698535
H    0.766986  0.638914  0.035026
H    -0.069706  2.153590  0.383663
H    -0.973410  0.795789  -0.342360
N    -1.641350  -0.008282  2.013456
C    -2.146161  -0.375046  3.349623
C    -1.452712  -1.673916  3.815764
O    -0.348978  -1.587134  4.441679
H    -2.282958  -0.123871  1.231924
H    -1.792800  0.401869  4.043004
C    -3.683366  -0.357202  3.346956
C    -4.367927  -0.251187  4.731152
C    -4.198049  -1.488299  5.620993
C    -3.971798  1.032019  5.473130
H    -4.086463  -1.222803  2.792030
H    -3.979426  0.526413  2.760311
H    -5.440089  -0.168908  4.492924
H    -4.816614  -1.390886  6.521629
H    -3.160850  -1.620147  5.967136
H    -4.514166  -2.411902  5.115591
H    -4.608376  1.173313  6.355006
H    -4.082232  1.925733  4.843689
H    -2.934529  0.996475  5.844403
N    -2.006187  -2.834396  3.515758
C    -1.490872  -4.151923  3.881743
H    -2.916800  -2.804535  3.062849
H    -0.502940  -4.041105  4.332866
H    -1.423095  -4.781617  2.987125
H    -2.169879  -4.625439  4.602218
Ba    1.526639  -0.035551  4.651406
32
Lattice="100 0 0 0 100 0 0 0 100" Properties=species:S:1:pos:R:3
C    0.022190  0.848301  0.124503
C    -0.114803  0.423401  1.551545
O    0.917376  0.255641  2.268810
H    0.637975  1.755050  0.069808
H    -0.935576  1.030781  -0.373476
H    0.561548  0.061321  -0.422099
N    -1.351408  0.221657  2.028473
C    -1.768846  -0.344321  3.331066
C    -1.495498  0.640137  4.481443
O    -0.323475  0.796302  4.939793
H    -2.102202  0.374935  1.361772
H    -2.859059  -0.450729  3.240325
C    -1.195009  -1.746426  3.638608
C    -1.957964  -2.928417  3.002889
C    -2.019722  -2.871146  1.471762
C    -1.327337  -4.242270  3.479955
H    -1.205541  -1.879161  4.731561
H    -0.141829  -1.799103  3.314112
H    -2.990708  -2.890066  3.392016
H    -2.490432  -3.780794  1.079461
H    -1.014412  -2.808824  1.027921
H    -2.617037  -2.029440  1.093674
H    -1.900198  -5.101900  3.111902
H    -1.299997  -4.311064  4.576057
H    -0.299450  -4.351845  3.101743
N    -2.538854  1.278857  4.991568
C    -2.496248  2.220358  6.110472
H    -3.449330  1.103066  4.574080
H    -2.650032  3.244289  5.747018
H    -1.525000  2.148397  6.604762
H    -3.291322  1.969936  6.821431
Ba    2.002201  0.276074  4.419046
32
Lattice="100 0 0 0 100 0 0 0 100" Properties=species:S:1:pos:R:3
C    -1.688241  0.512994  0.700041
C    -0.975806  0.111121  1.951737
O    0.228913  -0.282407  1.901190
H    -1.074160  1.227028  0.137721
H    -2.678036  0.945886  0.877991
H    -1.803339  -0.379978  0.068002
N    -1.657363  0.169564  3.104077
C    -1.283411  -0.335293  4.443832
C    -0.186179  0.524126  5.091701
O    1.016589  0.461332  4.693446
H    -2.616548  0.493392  3.020280
H    -2.196010  -0.205239  5.040879
C    -0.918400  -1.835142  4.496474
C    -2.101624  -2.827768  4.387797
C    -3.106544  -2.663828  5.534191
C    -2.795942  -2.826380  3.019593
H    -0.413929  -2.005899  5.460484
H    -0.187818  -2.069309  3.705705
H    -1.628803  -3.815978  4.509757
H    -3.836554  -3.482319  5.518410
H    -3.690675  -1.733423  5.453811
H    -2.618608  -2.681458  6.518512
H    -3.423226  -1.935700  2.869132
H    -3.464533  -3.691831  2.936374
H    -2.078896  -2.889525  2.188079
N    -0.546382  1.291808  6.110428
C    0.350054  2.138514  6.897206
H    -1.528858  1.294681  6.372813
H    1.385326  1.863011  6.684552
H    0.140588  1.990789  7.962312
H    0.190579  3.194326  6.643967
Ba    2.415837  -0.407094  2.897505
32
Lattice="100 0 0 0 100 0 0 0 100" Properties=species:S:1:pos:R:3
C    -1.700708  0.274302  0.637379
C    -0.975323  -0.007791  1.913930
O    0.175531  -0.539824  1.889793
H    -2.606010  0.875591  0.771059
H    -1.983632  -0.688462  0.185581
H    -1.029196  0.776464  -0.069122
N    -1.591986  0.301558  3.062964
C    -1.217090  -0.042731  4.452329
C    -0.004306  0.769518  4.934965
O    1.164568  0.517505  4.511435
H    -2.512456  0.718619  2.958734
H    -2.082893  0.277613  5.047107
C    -1.017153  -1.548484  4.725668
C    -2.290449  -2.429674  4.702133
C    -3.347250  -1.958601  5.708054
C    -2.888577  -2.633269  3.303467
H    -0.564662  -1.623554  5.727126
H    -0.286554  -1.967663  4.015381
H    -1.932681  -3.414279  5.044845
H    -4.150281  -2.701198  5.790073
H    -3.831594  -1.018259  5.400560
H    -2.929534  -1.819767  6.714999
H    -3.626410  -3.444534  3.325292
H    -2.125564  -2.910146  2.561236
H    -3.418744  -1.741702  2.939507
N    -0.231825  1.707231  5.843808
C    0.785866  2.548730  6.472873
H    -1.194871  1.857141  6.134026
H    0.625784  2.557508  7.556701
H    0.713673  3.575287  6.091920
H    1.775660  2.144032  6.250862
Ba    2.385593  -0.742270  2.820457
32
Lattice="100 0 0 0 100 0 0 0 100" Properties=species:S:1:pos:R:3
C    -1.757026  -1.900584  0.587898
C    -1.242840  -0.781857  1.435340
O    -0.021146  -0.743789  1.783931
H    -2.834562  -1.843833  0.402515
H    -1.520546  -2.862393  1.060499
H    -1.228402  -1.879149  -0.375862
N    -2.095901  0.180533  1.803327
C    -1.737943  1.439136  2.481801
C    -1.562541  1.195419  3.996898
O    -0.464352  0.701930  4.409679
H    -3.063532  0.095176  1.498173
H    -0.720602  1.684995  2.139657
C    -2.636785  2.606301  2.015992
C    -4.159077  2.673625  2.302516
C    -4.725578  3.884445  1.544374
C    -4.950651  1.403334  1.958072
H    -2.502054  2.652779  0.923148
H    -2.173824  3.526725  2.401871
H    -4.327529  2.900336  3.373948
H    -4.188715  4.808871  1.793331
H    -5.783311  4.035653  1.791052
H    -4.654002  3.733461  0.457798
H    -4.706627  0.541939  2.600814
H    -4.814974  1.120693  0.900996
H    -6.025811  1.577860  2.088658
N    -2.546192  1.502412  4.821260
C    -2.526474  1.333222  6.273410
H    -3.380859  1.914352  4.404292
H    -1.496966  1.191903  6.610025
H    -3.130379  0.463003  6.561254
H    -2.947036  2.228964  6.742819
Ba    1.537238  -0.438461  3.601514
32
Lattice="100 0 0 0 100 0 0 0 100" Properties=species:S:1:pos:R:3
C    -2.612108  -2.386238  1.179788
C    -1.859110  -1.263954  1.818382
O    -0.649959  -1.417304  2.174953
H    -3.657777  -2.141882  0.966168
H    -2.572210  -3.273422  1.824516
H    -2.109228  -2.651897  0.238890
N    -2.487888  -0.094767  1.991160
C    -1.875251  1.171441  2.416841
C    -1.705196  1.208391  3.954935
O    -0.735989  0.559216  4.466338
H    -3.447770  -0.030426  1.658842
H    -0.834767  1.145436  2.057691
C    -2.566075  2.376265  1.724947
C    -4.084706  2.344832  1.430861
C    -4.995654  2.254383  2.662645
C    -4.438582  3.583571  0.593038
H    -2.056267  2.499510  0.759294
H    -2.317645  3.285349  2.294807
H    -4.297054  1.471443  0.784464
H    -4.874043  3.136362  3.315719
H    -4.853968  1.339744  3.259805
H    -6.049980  2.258546  2.359041
H    -5.495734  3.565123  0.302333
H    -3.840546  3.637185  -0.325582
H    -4.266153  4.507916  1.162711
N    -2.531832  1.924095  4.691288
C    -2.471895  2.072228  6.144103
H    -3.297000  2.393437  4.207407
H    -3.301801  1.527474  6.612179
H    -2.554362  3.134407  6.400439
H    -1.521841  1.678293  6.510953
Ba    0.963390  -1.106754  3.946044
32
Lattice="100 0 0 0 100 0 0 0 100" Properties=species:S:1:pos:R:3
C    -0.051418  -0.836010  0.265830
C    -0.048821  -0.408013  1.701287
O    1.008531  -0.507075  2.384639
H    0.247474  -1.891727  0.212993
H    0.708571  -0.261350  -0.280361
H    -1.018419  -0.713194  -0.232523
N    -1.201695  0.071959  2.200278
C    -1.592093  0.539978  3.556066
C    -0.773396  1.757023  4.020651
O    0.468866  1.693790  4.245892
H    -1.966712  0.087644  1.531873
H    -2.610001  0.916018  3.385862
C    -1.792329  -0.589816  4.601459
C    -0.613118  -1.406743  5.183171
C    0.031993  -0.744808  6.415637
C    -1.101585  -2.814802  5.558764
H    -2.484579  -1.291971  4.113742
H    -2.364826  -0.151352  5.434649
H    0.130786  -1.548816  4.375571
H    0.281519  0.321304  6.284214
H    0.920948  -1.301069  6.759410
H    -0.662342  -0.768003  7.267453
H    -0.298678  -3.409701  6.012958
H    -1.468606  -3.360428  4.680482
H    -1.921079  -2.758653  6.289014
N    -1.457252  2.880881  4.207696
C    -0.895368  4.141868  4.689895
H    -2.449648  2.876814  3.987574
H    -0.818017  4.860598  3.864137
H    0.097222  3.958447  5.106946
H    -1.551128  4.555581  5.463814
Ba    2.381199  0.161626  4.263927
32
Lattice="100 0 0 0 100 0 0 0 100" Properties=species:S:1:pos:R:3
C    -2.366053  -2.259617  0.908605
C    -1.710874  -1.171954  1.697461
O    -0.499078  -1.279323  2.064264
H    -3.424078  -2.068698  0.701369
H    -2.267836  -3.214702  1.440049
H    -1.830437  -2.368008  -0.045449
N    -2.428832  -0.082516  1.992515
C    -1.925958  1.169220  2.582173
C    -1.802649  1.031287  4.118884
O    -0.843544  0.343835  4.594066
H    -3.389825  -0.056434  1.657277
H    -0.885120  1.284686  2.240561
C    -2.740731  2.367288  2.067089
C    -4.294991  2.263970  2.154485
C    -4.898960  3.574603  2.679784
C    -4.918401  1.896575  0.798127
H    -2.449976  2.531684  1.019839
H    -2.380549  3.256556  2.604977
H    -4.571086  1.462477  2.868208
H    -4.523641  3.847011  3.679690
H    -5.991358  3.506898  2.748125
H    -4.657134  4.411423  2.010055
H    -4.519691  0.965015  0.364866
H    -4.729427  2.688710  0.060220
H    -6.004700  1.774048  0.885660
N    -2.675552  1.648328  4.894230
C    -2.680810  1.636098  6.356015
H    -3.408333  2.185245  4.433536
H    -3.567189  1.102222  6.720912
H    -2.708329  2.667241  6.726867
H    -1.778531  1.139083  6.717756
Ba    1.000673  -1.119250  3.946785
32
Lattice="100 0 0 0 100 0 0 0 100" Properties=species:S:1:pos:R:3
C    -2.382522  -0.296614  0.467287
C    -1.512291  0.284286  1.536862
O    -0.296823  -0.062193  1.626150
H    -3.396442  0.116187  0.452035
H    -2.443624  -1.383486  0.620998
H    -1.913546  -0.139060  -0.512384
N    -2.066341  1.166297  2.382162
C    -1.515580  1.758425  3.620661
C    -0.427624  2.800303  3.333203
O    0.708622  2.448906  2.884741
H    -3.051516  1.355081  2.221384
H    -2.371140  2.280780  4.061271
C    -1.031398  0.733599  4.664840
C    -2.086153  -0.303694  5.098263
C    -1.450479  -1.280194  6.095494
C    -3.342424  0.349977  5.686439
H    -0.700241  1.308176  5.545700
H    -0.140912  0.199222  4.296421
H    -2.381136  -0.882241  4.205687
H    -2.161766  -2.067108  6.373840
H    -1.147889  -0.767369  7.019699
H    -0.562902  -1.775263  5.675721
H    -4.044157  -0.417564  6.034628
H    -3.893772  0.966008  4.960127
H    -3.096542  0.982286  6.552336
N    -0.663010  4.076796  3.604559
C    -1.885963  4.700097  4.127593
H    0.130011  4.695487  3.434550
H    -1.722125  5.780672  4.158918
H    -2.103673  4.357759  5.146645
H    -2.742502  4.507170  3.471315
Ba    1.994860  0.570270  2.027858
32
Lattice="100 0 0 0 100 0 0 0 100" Properties=species:S:1:pos:R:3
C    -1.392634  0.182696  -0.349994
C    -0.926925  -0.046655  1.052790
O    0.306926  0.010079  1.332229
H    -2.480993  0.149770  -0.463793
H    -0.943700  -0.583754  -0.997425
H    -1.021966  1.154577  -0.701071
N    -1.855437  -0.312983  1.985689
C    -1.667603  -0.704496  3.401423
C    -1.108219  0.464110  4.232802
O    0.133134  0.730878  4.216005
H    -2.813627  -0.345485  1.649136
H    -2.682744  -0.912147  3.757083
C    -0.849091  -1.991207  3.590631
C    -0.821456  -2.518236  5.040106
C    -2.195561  -3.026113  5.496714
C    0.238089  -3.619610  5.163578
H    0.184358  -1.844821  3.235191
H    -1.277629  -2.756170  2.925108
H    -0.520583  -1.689108  5.706458
H    -2.536153  -3.863224  4.870896
H    -2.975671  -2.251442  5.471559
H    -2.146670  -3.388009  6.530865
H    1.241708  -3.256481  4.892081
H    0.004571  -4.473435  4.511682
H    0.295380  -3.996129  6.191934
N    -1.928937  1.182743  4.986152
C    -3.380572  1.048721  5.158712
H    -1.469197  1.914918  5.527723
H    -3.731633  1.916439  5.724044
H    -3.631444  0.144472  5.727033
H    -3.897979  1.045682  4.192966
Ba    2.132258  0.403422  2.863694
32
Lattice="100 0 0 0 100 0 0 0 100" Properties=species:S:1:pos:R:3
C    -0.098513  -1.030203  0.418832
C    -0.376775  -0.460436  1.773645
O    0.205492  -0.929190  2.794227
H    -0.633103  -0.523662  -0.391265
H    -0.379481  -2.092777  0.422017
H    0.980644  -0.986023  0.222149
N    -1.263591  0.548490  1.856084
C    -1.809983  1.206586  3.064035
C    -0.749834  2.123454  3.694063
O    0.272711  1.635556  4.262850
H    -1.672450  0.842390  0.973698
H    -2.613030  1.846559  2.681753
C    -2.472771  0.201408  4.034546
C    -2.982821  0.761098  5.385059
C    -4.278231  0.043919  5.789280
C    -1.938254  0.639159  6.507349
H    -1.811603  -0.660152  4.215517
H    -3.318290  -0.219714  3.472405
H    -3.218779  1.832547  5.260044
H    -5.064261  0.183386  5.036247
H    -4.660072  0.426852  6.743526
H    -4.114031  -1.037415  5.906860
H    -2.347308  0.968771  7.470641
H    -1.043359  1.256254  6.331519
H    -1.657583  -0.422315  6.651057
N    -0.915710  3.439493  3.646896
C    -2.006171  4.217473  3.044618
H    -0.163762  3.969871  4.087308
H    -2.971677  3.972939  3.503117
H    -2.052697  4.067063  1.959281
H    -1.802414  5.275587  3.230108
Ba    1.141707  -0.526971  4.999533
32
Lattice="100 0 0 0 100 0 0 0 100" Properties=species:S:1:pos:R:3
C    -0.877302  1.009969  0.169956
C    -0.767452  0.510851  1.575586
O    0.353500  0.157602  2.042879
H    -1.891094  1.311171  -0.113070
H    -0.536946  0.217703  -0.511345
H    -0.197066  1.861194  0.034925
N    -1.895383  0.449568  2.307868
C    -2.070155  -0.099842  3.673076
C    -1.400165  0.842963  4.686043
O    -0.147881  0.813666  4.877154
H    -2.744481  0.745502  1.835006
H    -3.149737  -0.048493  3.850137
C    -1.675087  -1.596128  3.728366
C    -1.709620  -2.346236  5.083492
C    -0.384410  -2.285271  5.858650
C    -2.902730  -1.965826  5.969509
H    -0.694671  -1.746691  3.250869
H    -2.384176  -2.085134  3.044526
H    -1.845480  -3.401720  4.801416
H    -0.162643  -1.280779  6.249118
H    0.452307  -2.653385  5.232076
H    -0.406106  -2.956666  6.726598
H    -3.851595  -2.021387  5.418604
H    -2.802709  -0.956628  6.396887
H    -2.986370  -2.655861  6.817810
N    -2.150194  1.712340  5.353326
C    -3.600610  1.924450  5.285796
H    -1.627151  2.311760  5.991558
H    -3.907368  2.277872  4.293843
H    -3.859769  2.697403  6.014390
H    -4.149589  1.012363  5.550046
Ba    1.849131  -0.215329  3.929905
32
Lattice="100 0 0 0 100 0 0 0 100" Properties=species:S:1:pos:R:3
C    0.865656  0.269497  0.436923
C    0.476548  0.226935  1.882259
O    1.313551  0.549428  2.771481
H    0.065937  -0.033249  -0.246664
H    1.735567  -0.383330  0.283459
H    1.184169  1.290173  0.185099
N    -0.772653  -0.169947  2.174372
C    -1.512910  -0.311348  3.454360
C    -1.421183  0.929872  4.361102
O    -0.388620  1.209944  5.034140
H    -1.331797  -0.414151  1.361474
H    -2.554750  -0.346522  3.108163
C    -1.347461  -1.657200  4.216462
C    -0.124203  -2.007257  5.090610
C    -0.508114  -3.153442  6.042246
C    1.132644  -2.399512  4.297766
H    -1.485413  -2.455581  3.469948
H    -2.236000  -1.711864  4.864176
H    0.079454  -1.134740  5.748044
H    0.340019  -3.445794  6.674327
H    -0.814648  -4.042282  5.473366
H    -1.338317  -2.871289  6.701472
H    0.962752  -3.338909  3.753147
H    1.982327  -2.602394  4.969927
H    1.438741  -1.671443  3.531283
N    -2.515807  1.676532  4.453548
C    -2.631675  2.855354  5.314460
H    -3.323662  1.423961  3.892198
H    -3.685734  3.138573  5.374392
H    -2.056742  3.693418  4.900622
H    -2.259995  2.623048  6.318276
Ba    2.024330  0.763425  5.072383
32
Lattice="100 0 0 0 100 0 0 0 100" Properties=species:S:1:pos:R:3
C    -0.878931  -0.007943  -0.177537
C    -0.602352  -0.209513  1.278254
O    0.565078  -0.498635  1.674662
H    -1.913867  0.276409  -0.393453
H    -0.647621  -0.941174  -0.710279
H    -0.202956  0.761458  -0.572837
N    -1.625743  -0.080909  2.137304
C    -1.639905  -0.356099  3.594508
C    -0.823212  0.724243  4.329995
O    0.435587  0.615063  4.441294
H    -2.526873  0.137125  1.721513
H    -2.692913  -0.235391  3.876670
C    -1.243036  -1.800627  3.956621
C    -1.883986  -2.346335  5.248327
C    -1.524547  -3.828100  5.406093
C    -1.504906  -1.550143  6.502133
H    -0.146395  -1.899924  4.046615
H    -1.537403  -2.441083  3.113385
H    -2.978170  -2.279102  5.113799
H    -2.031555  -4.259084  6.277774
H    -0.442767  -3.962706  5.561486
H    -1.817975  -4.417785  4.527556
H    -1.947100  -2.009657  7.394343
H    -1.859673  -0.509565  6.482036
H    -0.414464  -1.532600  6.654157
N    -1.445342  1.783656  4.830339
C    -2.880621  2.087458  4.831354
H    -0.833310  2.447406  5.304398
H    -3.015488  3.067027  5.297925
H    -3.443758  1.350201  5.417658
H    -3.278078  2.142944  3.811104
Ba    2.322948  -0.462012  3.332111
32
Lattice="100 0 0 0 100 0 0 0 100" Properties=species:S:1:pos:R:3
C    -0.018480  2.079237  0.559720
C    -0.604613  1.738407  1.889901
O    -0.837713  2.641657  2.751042
H    -0.701900  2.764400  0.038504
H    0.159211  1.204164  -0.073718
H    0.926506  2.619261  0.704116
N    -0.892477  0.456563  2.160782
C    -1.605303  0.009965  3.366328
C    -0.677832  0.079842  4.602148
O    -0.808670  1.086417  5.374035
H    -0.731275  -0.230929  1.428127
H    -2.365318  0.774831  3.579119
C    -2.339104  -1.313513  3.109052
C    -3.094067  -1.885939  4.325923
C    -4.140377  -0.909181  4.879669
C    -3.737071  -3.222775  3.937510
H    -1.643742  -2.070169  2.718467
H    -3.062206  -1.115693  2.300978
H    -2.360174  -2.088444  5.127094
H    -4.699737  -1.373220  5.701058
H    -4.870114  -0.627519  4.106249
H    -3.694961  0.012122  5.286573
H    -4.497674  -3.084668  3.155944
H    -4.231546  -3.681699  4.802070
H    -2.994733  -3.939487  3.560621
N    0.247135  -0.829170  4.873424
C    0.616559  -2.051675  4.154477
H    0.756258  -0.647037  5.738581
H    -0.066423  -2.875405  4.396436
H    1.626080  -2.331883  4.469275
H    0.633871  -1.884886  3.073627
Ba    -1.120967  3.481896  5.014686
32
Lattice="100 0 0 0 100 0 0 0 100" Properties=species:S:1:pos:R:3
C    0.190525  -0.628680  0.023781
C    0.011548  -0.491666  1.501715
O    1.011578  -0.562879  2.276869
H    -0.736015  -0.498620  -0.544715
H    0.600790  -1.626201  -0.188357
H    0.932791  0.102425  -0.322059
N    -1.231732  -0.300742  1.968483
C    -1.687331  -0.275221  3.376084
C    -1.152512  0.977593  4.091098
O    -0.000651  0.972817  4.625884
H    -1.966241  -0.290526  1.267108
H    -2.777796  -0.176342  3.307294
C    -1.391378  -1.567113  4.169803
C    -2.429478  -2.696682  3.997477
C    -2.596938  -3.163378  2.546433
C    -2.050743  -3.867272  4.912496
H    -1.343739  -1.303979  5.237467
H    -0.401641  -1.964893  3.884923
H    -3.398202  -2.297027  4.345881
H    -3.277164  -4.022607  2.502248
H    -1.638702  -3.485181  2.110928
H    -3.032882  -2.394776  1.892055
H    -2.816063  -4.651771  4.874319
H    -1.953865  -3.554471  5.961231
H    -1.100438  -4.326687  4.599954
N    -1.914662  2.060051  4.166324
C    -3.261170  2.274492  3.622059
H    -1.497070  2.835457  4.681097
H    -3.542506  3.311521  3.824274
H    -3.996490  1.621668  4.108486
H    -3.279851  2.125034  2.536223
Ba    2.132707  -0.177097  4.383598
32
Lattice="100 0 0 0 100 0 0 0 100" Properties=species:S:1:pos:R:3
C    -1.761157  0.252835  0.435529
C    -1.111133  0.085829  1.772386
O    0.103219  -0.271201  1.848624
H    -2.776937  0.658041  0.487961
H    -1.798795  -0.730929  -0.054881
H    -1.143260  0.902211  -0.196928
N    -1.859835  0.313271  2.860992
C    -1.565533  0.049634  4.285659
C    -0.540281  1.033890  4.857378
O    0.674511  1.000507  4.483000
H    -2.820361  0.581699  2.668617
H    -2.520542  0.234220  4.789360
C    -1.152170  -1.406724  4.609763
C    -2.315679  -2.421535  4.703322
C    -3.267986  -2.101744  5.862008
C    -3.072875  -2.621540  3.384509
H    -0.632269  -1.390857  5.580656
H    -0.423855  -1.756562  3.861561
H    -1.820680  -3.376643  4.943754
H    -3.995425  -2.912173  5.992755
H    -3.858376  -1.188790  5.683328
H    -2.733286  -1.986652  6.815133
H    -3.741930  -3.487210  3.461120
H    -2.395421  -2.807768  2.538826
H    -3.710943  -1.760601  3.134366
N    -0.917004  1.888248  5.798809
C    -2.250302  2.088743  6.382375
H    -0.163111  2.469030  6.166060
H    -2.171584  2.885002  7.127464
H    -2.604397  1.181675  6.887187
H    -2.973248  2.406547  5.621812
Ba    2.235783  -0.048684  2.943998
32
Lattice="100 0 0 0 100 0 0 0 100" Properties=species:S:1:pos:R:3
C    1.271776  -0.578781  -0.066363
C    0.623092  0.561555  0.650429
O    0.362944  1.644509  0.038661
H    1.467173  -1.440931  0.579470
H    2.214543  -0.244321  -0.518099
H    0.615399  -0.891426  -0.890812
N    0.316104  0.403701  1.942762
C    -0.487578  1.321495  2.763977
C    0.374265  2.509375  3.253228
O    0.606402  3.461365  2.439232
H    0.514558  -0.504129  2.361450
H    -1.194203  1.809784  2.074034
C    -1.354424  0.554378  3.795899
C    -0.839240  -0.648985  4.637046
C    -0.502329  -1.915302  3.826614
C    0.274583  -0.346892  5.646622
H    -2.218176  0.183456  3.225137
H    -1.770246  1.309994  4.480013
H    -1.731147  -0.904855  5.230716
H    0.529706  -1.920112  3.430422
H    -1.205051  -2.089841  3.000750
H    -0.546063  -2.797661  4.477333
H    0.450824  -1.218198  6.290445
H    0.006772  0.473622  6.333328
H    1.243066  -0.136029  5.163223
N    0.831261  2.544490  4.488065
C    1.630870  3.638132  5.042231
H    0.631706  1.746833  5.091511
H    1.140535  4.598770  4.849868
H    2.633288  3.649473  4.596227
H    1.720507  3.487419  6.121197
Ba    0.488080  4.054111  0.079382
32
Lattice="100 0 0 0 100 0 0 0 100" Properties=species:S:1:pos:R:3
C    -0.026784  -1.936933  0.248863
C    -0.373622  -1.110940  1.443415
O    0.244493  -0.029457  1.690112
H    -0.187447  -1.333145  -0.655439
H    -0.615177  -2.856946  0.171488
H    1.040728  -2.191864  0.277167
N    -1.358911  -1.525705  2.252349
C    -1.895599  -0.735760  3.369418
C    -0.914674  -0.727576  4.561869
O    -0.168527  0.298507  4.697338
H    -1.857944  -2.373998  1.994317
H    -1.891334  0.312519  3.037389
C    -3.351708  -1.112528  3.673988
C    -4.363810  -0.625879  2.612072
C    -5.750104  -1.188861  2.950174
C    -4.404587  0.901741  2.491114
H    -3.618447  -0.677733  4.650432
H    -3.447505  -2.202117  3.788278
H    -4.064893  -1.040798  1.632385
H    -6.481996  -0.902335  2.185422
H    -6.110864  -0.802265  3.914171
H    -5.743160  -2.285732  3.007285
H    -5.162830  1.206266  1.759438
H    -3.453454  1.337176  2.145771
H    -4.668114  1.370212  3.450754
N    -0.810690  -1.722668  5.430442
C    -1.509093  -3.010123  5.491594
H    -0.143071  -1.540768  6.180284
H    -0.886998  -3.700117  6.069551
H    -1.644856  -3.433147  4.492284
H    -2.480140  -2.910638  5.991294
Ba    1.116978  1.696446  3.162088
32
Lattice="100 0 0 0 100 0 0 0 100" Properties=species:S:1:pos:R:3
C    -0.456379  1.675776  0.165525
C    -0.987345  0.999272  1.385821
O    -1.450154  1.674144  2.357440
H    -1.269220  2.252936  -0.297956
H    -0.049673  0.978701  -0.574182
H    0.322295  2.394206  0.452956
N    -0.981296  -0.339499  1.435523
C    -1.619151  -1.130081  2.498521
C    -0.793516  -1.045125  3.801452
O    -1.200175  -0.243037  4.705766
H    -0.666718  -0.842256  0.609099
H    -2.556241  -0.612955  2.758458
C    -1.985806  -2.548756  2.024926
C    -3.359143  -2.663767  1.328894
C    -3.477178  -1.815284  0.056176
C    -3.646763  -4.140589  1.032898
H    -1.990239  -3.210694  2.903607
H    -1.200644  -2.939541  1.357071
H    -4.117500  -2.309993  2.050573
H    -4.449672  -1.983990  -0.422360
H    -2.707926  -2.090209  -0.682370
H    -3.405376  -0.734245  0.245565
H    -4.648213  -4.259911  0.601978
H    -3.601101  -4.756507  1.940916
H    -2.927194  -4.549711  0.308906
N    0.306398  -1.754842  4.008096
C    0.994491  -2.712359  3.137528
H    0.714672  -1.617285  4.932933
H    0.562237  -3.715821  3.232504
H    2.043620  -2.751766  3.445830
H    0.959705  -2.390924  2.093046
Ba    -2.001803  2.063810  4.690072
32
Lattice="100 0 0 0 100 0 0 0 100" Properties=species:S:1:pos:R:3
C    0.046883  -1.398846  0.153643
C    0.104075  -0.797941  1.524874
O    1.222241  -0.614262  2.082333
H    -0.968014  -1.507853  -0.242154
H    0.526676  -2.386786  0.184613
H    0.636069  -0.779608  -0.535541
N    -1.068775  -0.481815  2.102584
C    -1.431533  0.043620  3.441820
C    -0.897818  1.457525  3.697388
O    0.327510  1.750224  3.561006
H    -1.877612  -0.692142  1.525146
H    -2.520469  0.142342  3.361859
C    -1.235312  -0.952070  4.619315
C    0.164271  -1.313774  5.168983
C    0.712901  -0.279158  6.169591
C    0.102085  -2.693262  5.843322
H    -1.725310  -1.877963  4.284021
H    -1.853876  -0.582477  5.453526
H    0.846791  -1.424564  4.305667
H    1.745004  -0.520033  6.475241
H    0.128186  -0.298103  7.100236
H    0.663809  0.766658  5.823501
H    1.071358  -2.969654  6.277970
H    -0.181527  -3.477196  5.130017
H    -0.634982  -2.695100  6.658716
N    -1.754048  2.385600  4.112471
C    -3.202938  2.282237  4.326195
H    -1.327409  3.294269  4.291863
H    -3.556332  3.250097  4.692156
H    -3.444405  1.525650  5.082148
H    -3.729378  2.063030  3.388818
Ba    2.567367  0.763494  3.546766
32
Lattice="100 0 0 0 100 0 0 0 100" Properties=species:S:1:pos:R:3
C    0.130901  -0.153607  -0.068452
C    -0.031539  -0.006007  1.408170
O    0.902368  0.474102  2.123022
H    0.291228  0.842338  -0.505492
H    -0.731965  -0.619869  -0.554854
H    1.030653  -0.745083  -0.282145
N    -1.189690  -0.377152  1.970471
C    -1.536277  -0.131585  3.377394
C    -0.758311  -1.091618  4.303155
O    0.274953  -0.632186  4.892925
H    -1.934465  -0.694447  1.354503
H    -1.121628  0.854500  3.634823
C    -3.059302  -0.067265  3.595929
C    -3.699780  1.315665  3.324764
C    -3.196072  2.391758  4.293358
C    -3.590386  1.771293  1.864151
H    -3.262446  -0.340797  4.642041
H    -3.558311  -0.830475  2.979377
H    -4.769226  1.161730  3.539625
H    -3.772994  3.316626  4.171127
H    -2.143031  2.662694  4.108519
H    -3.292406  2.080030  5.342355
H    -4.196016  2.671073  1.700530
H    -3.958935  1.008049  1.163009
H    -2.558780  2.034346  1.583003
N    -1.109878  -2.354468  4.497315
C    -2.218512  -3.127057  3.929951
H    -0.516908  -2.846714  5.165916
H    -3.139617  -2.980987  4.507052
H    -1.944376  -4.185597  3.969660
H    -2.389736  -2.860494  2.883413
Ba    2.154402  0.757464  4.185423
32
Lattice="100 0 0 0 100 0 0 0 100" Properties=species:S:1:pos:R:3
C    0.356900  -0.211876  0.279920
C    0.150359  -0.221945  1.758767
O    1.137768  -0.279654  2.554755
H    0.957942  0.668971  0.013513
H    -0.578016  -0.189999  -0.289311
H    0.938146  -1.095940  -0.013553
N    -1.100876  -0.157877  2.237201
C    -1.432712  -0.009045  3.664909
C    -1.159226  -1.339662  4.401848
O    -0.086237  -1.419462  5.088099
H    -1.859461  -0.059594  1.566274
H    -0.684509  0.677839  4.089637
C    -2.806326  0.662877  3.833937
C    -3.093393  1.246094  5.233180
C    -4.371716  2.092031  5.166713
C    -3.199167  0.185136  6.335895
H    -3.622556  -0.010929  3.538551
H    -2.818860  1.495442  3.112284
H    -2.256186  1.922682  5.483712
H    -4.567114  2.572559  6.132921
H    -5.247409  1.472398  4.924815
H    -4.299102  2.884598  4.410281
H    -3.985081  -0.551112  6.110659
H    -3.470051  0.656222  7.288880
H    -2.258953  -0.355959  6.514467
N    -1.950927  -2.398238  4.314544
C    -3.206326  -2.596093  3.586606
H    -1.637721  -3.186247  4.881794
H    -4.065282  -2.273174  4.187611
H    -3.307614  -3.665619  3.377213
H    -3.199605  -2.063861  2.631945
Ba    2.237875  -0.821934  4.653802
32
Lattice="100 0 0 0 100 0 0 0 100" Properties=species:S:1:pos:R:3
C    0.124566  0.784546  0.251747
C    -0.021077  0.566126  1.721395
O    0.854617  0.993957  2.535267
H    0.171345  1.865235  0.057550
H    -0.692556  0.352022  -0.334606
H    1.077683  0.357482  -0.087543
N    -1.101694  -0.085618  2.176052
C    -1.420851  -0.232910  3.604749
C    -0.457940  -1.247313  4.259122
O    0.478046  -0.778048  4.988453
H    -1.807206  -0.366660  1.498901
H    -1.148591  0.720249  4.079675
C    -2.934080  -0.419534  3.811857
C    -3.442580  -0.259100  5.264633
C    -3.077780  -1.429767  6.185832
C    -3.048431  1.088299  5.882731
H    -3.273706  -1.381985  3.406558
H    -3.410156  0.361945  3.197937
H    -4.539204  -0.259302  5.162431
H    -3.603931  -1.335132  7.143854
H    -2.004051  -1.461855  6.424407
H    -3.369208  -2.398282  5.757078
H    -1.973984  1.131984  6.127708
H    -3.584162  1.246416  6.826631
H    -3.291959  1.934578  5.224867
N    -0.532791  -2.555226  4.061680
C    -1.477042  -3.345857  3.269896
H    0.162624  -3.086691  4.585946
H    -2.358797  -3.615561  3.864072
H    -0.969758  -4.264502  2.958732
H    -1.786283  -2.808941  2.369695
Ba    2.074471  1.035732  4.641104
32
Lattice="100 0 0 0 100 0 0 0 100" Properties=species:S:1:pos:R:3
C    1.413158  -0.803596  1.198857
C    0.907404  -0.466745  2.567471
O    1.690302  -0.501858  3.557181
H    0.649514  -0.744029  0.416650
H    1.832667  -1.818613  1.214430
H    2.236967  -0.121786  0.947462
N    -0.391458  -0.142268  2.683484
C    -1.224086  0.267548  3.841753
C    -0.587005  1.388028  4.680146
O    0.334840  1.157461  5.517641
H    -0.908744  -0.174786  1.809250
H    -2.089755  0.722119  3.346502
C    -1.863843  -0.866146  4.692711
C    -1.104869  -1.696811  5.748780
C    -2.130605  -2.374977  6.673326
C    -0.160690  -2.759513  5.164574
H    -2.334256  -1.558203  3.975899
H    -2.703584  -0.374829  5.208687
H    -0.548548  -0.987069  6.397635
H    -1.633531  -2.988797  7.435181
H    -2.791762  -3.038091  6.098159
H    -2.757598  -1.638479  7.190943
H    0.378695  -3.296475  5.961696
H    0.562445  -2.377470  4.427825
H    -0.735391  -3.530325  4.632078
N    -1.062871  2.622816  4.550859
C    -2.115928  3.126939  3.661118
H    -0.628949  3.301370  5.176619
H    -2.169856  4.211605  3.789416
H    -3.095539  2.706371  3.921088
H    -1.881172  2.923551  2.609736
Ba    2.152311  -0.429556  5.934668
32
Lattice="100 0 0 0 100 0 0 0 100" Properties=species:S:1:pos:R:3
C    0.032983  0.267393  0.437842
C    0.001182  0.647920  1.885194
O    0.906558  1.386651  2.370677
H    -0.831625  -0.323164  0.117956
H    0.948272  -0.309640  0.244080
H    0.093600  1.177714  -0.172818
N    -1.007604  0.170989  2.629365
C    -1.286597  0.335434  4.070165
C    -1.010319  1.770991  4.548560
O    0.095401  2.110237  5.068179
H    -1.655229  -0.442165  2.141324
H    -2.377493  0.230358  4.122641
C    -0.741120  -0.760081  5.044542
C    0.529656  -1.604357  4.795018
C    0.432304  -2.567344  3.602796
C    1.860550  -0.841728  4.781395
H    -1.558881  -1.485312  5.154763
H    -0.654481  -0.273704  6.027750
H    0.566941  -2.236155  5.697915
H    1.235640  -3.313570  3.647023
H    0.522231  -2.060015  2.632994
H    -0.517569  -3.117638  3.611912
H    2.706850  -1.534765  4.869079
H    1.923033  -0.144650  5.635989
H    1.987865  -0.324997  3.812048
N    -1.998189  2.657106  4.458762
C    -3.353200  2.475462  3.925124
H    -1.784831  3.568042  4.863558
H    -3.834449  3.456877  3.889828
H    -3.953502  1.825334  4.575039
H    -3.327998  2.073683  2.906112
Ba    2.324871  2.342346  4.110453
32
Lattice="100 0 0 0 100 0 0 0 100" Properties=species:S:1:pos:R:3
C    -1.127466  0.865954  -0.577758
C    -1.211238  0.229492  0.777103
O    -0.680161  -0.899492  0.966024
H    -1.610271  1.846577  -0.640595
H    -1.589753  0.191751  -1.311647
H    -0.071124  0.969192  -0.859333
N    -1.866737  0.915902  1.729401
C    -2.232141  0.678618  3.148859
C    -1.072671  0.261908  4.059457
O    -0.302262  -0.708869  3.802537
H    -2.235973  1.800201  1.391137
H    -2.490415  1.694003  3.473180
C    -3.568258  -0.097351  3.390359
C    -3.755075  -1.628263  3.286974
C    -3.545660  -2.221479  1.891584
C    -3.061605  -2.442215  4.387090
H    -4.291742  0.379654  2.711527
H    -3.888006  0.200190  4.401522
H    -4.833811  -1.741086  3.487943
H    -3.850310  -3.275597  1.867471
H    -2.502716  -2.152508  1.540943
H    -4.137593  -1.696796  1.129444
H    -3.371685  -3.494155  4.344258
H    -3.313372  -2.073453  5.390606
H    -1.960050  -2.405826  4.336047
N    -0.911552  0.937040  5.194750
C    -1.646907  2.100947  5.703126
H    -0.156325  0.582289  5.780636
H    -2.704731  1.867027  5.873197
H    -1.553032  2.958858  5.025694
H    -1.204599  2.381590  6.662963
Ba    0.119425  -2.660369  2.399108
32
Lattice="100 0 0 0 100 0 0 0 100" Properties=species:S:1:pos:R:3
C    -0.390662  0.918105  -0.023705
C    -0.367364  0.586691  1.431129
O    0.669464  0.801014  2.136254
H    -0.205583  1.994384  -0.146543
H    -1.337887  0.661685  -0.508933
H    0.429912  0.393279  -0.530807
N    -1.462172  0.061520  1.997275
C    -1.556448  -0.172155  3.441880
C    -0.602814  -1.300104  3.901960
O    0.370170  -0.946437  4.651601
H    -2.300663  -0.060854  1.432797
H    -1.092521  0.708397  3.910946
C    -2.995840  -0.172742  4.006542
C    -4.094709  -1.156099  3.554965
C    -5.319626  -0.929762  4.455984
C    -4.500635  -1.008674  2.080129
H    -3.367515  0.853376  3.847068
H    -2.873239  -0.268103  5.096521
H    -3.753127  -2.186755  3.733442
H    -6.118967  -1.637265  4.204284
H    -5.724441  0.084791  4.331308
H    -5.074386  -1.068156  5.517060
H    -5.388525  -1.615874  1.864111
H    -3.737535  -1.352304  1.360790
H    -4.762953  0.032883  1.839171
N    -0.709553  -2.574355  3.554413
C    -1.613852  -3.257464  2.631614
H    -0.003662  -3.167604  3.993177
H    -2.274304  -3.938685  3.181157
H    -1.014463  -3.843747  1.924543
H    -2.217380  -2.542219  2.073866
Ba    2.117591  0.673542  4.096972
32
Lattice="100 0 0 0 100 0 0 0 100" Properties=species:S:1:pos:R:3
C    0.001102  0.165455  -0.007162
C    0.113972  0.254634  1.480496
O    1.246896  0.382690  2.041924
H    -0.043966  1.172995  -0.450110
H    -0.883042  -0.392805  -0.332323
H    0.905246  -0.317591  -0.394521
N    -0.994603  0.219652  2.249682
C    -2.230065  0.919919  1.914962
C    -1.945129  2.444458  2.025155
O    -0.804480  2.870737  2.399648
H    -0.810984  0.130529  3.249866
H    -2.483326  0.702425  0.866563
C    -3.383139  0.452352  2.821453
C    -3.731789  -1.043769  2.687589
C    -4.829276  -1.395975  3.700062
C    -4.147016  -1.417106  1.260597
H    -4.280809  1.045203  2.584954
H    -3.133276  0.692949  3.869077
H    -2.832280  -1.628174  2.948778
H    -5.050802  -2.469511  3.668785
H    -5.763266  -0.859956  3.477930
H    -4.533376  -1.148552  4.728574
H    -4.433258  -2.474656  1.210787
H    -3.340575  -1.281040  0.523825
H    -5.016286  -0.829770  0.928881
N    -2.920451  3.278259  1.710171
C    -2.820887  4.739315  1.765692
H    -3.811179  2.879023  1.424996
H    -3.768047  5.162474  1.421902
H    -2.014046  5.092520  1.113038
H    -2.632370  5.071663  2.793467
Ba    1.580538  2.616753  3.018874
32
Lattice="100 0 0 0 100 0 0 0 100" Properties=species:S:1:pos:R:3
C    0.284622  1.192622  -0.080176
C    0.199246  0.350553  1.150803
O    1.246906  -0.041251  1.751180
H    0.315628  2.260463  0.189117
H    -0.560541  1.035411  -0.759017
H    1.222349  0.961083  -0.596969
N    -1.004610  0.011574  1.665073
C    -2.148240  0.915983  1.723622
C    -1.752252  2.145160  2.588817
O    -0.684105  2.141891  3.276967
H    -0.968787  -0.685807  2.407979
H    -2.363744  1.274145  0.705895
C    -3.408470  0.196616  2.263295
C    -3.515092  -0.060277  3.781874
C    -4.876249  -0.707227  4.076805
C    -2.388625  -0.925676  4.372032
H    -3.494935  -0.750416  1.707576
H    -4.282886  0.788986  1.957364
H    -3.492185  0.916245  4.297357
H    -4.953928  -1.699749  3.610867
H    -5.703747  -0.093942  3.697402
H    -5.024800  -0.833251  5.156193
H    -2.604606  -1.179317  5.417432
H    -1.413917  -0.399793  4.384814
H    -2.270163  -1.877726  3.831495
N    -2.568698  3.184941  2.581853
C    -2.371141  4.403696  3.371918
H    -3.407854  3.127443  2.010306
H    -3.152882  5.119062  3.104432
H    -1.392013  4.844137  3.152423
H    -2.438595  4.181478  4.443916
Ba    1.430509  1.034230  3.966896
32
Lattice="100 0 0 0 100 0 0 0 100" Properties=species:S:1:pos:R:3
C    0.346347  0.015642  0.188788
C    0.083708  0.289671  1.631405
O    0.962225  0.844086  2.367261
H    0.542844  0.967161  -0.324939
H    -0.484408  -0.493284  -0.310534
H    1.255643  -0.592347  0.091852
N    -1.101106  -0.048428  2.159001
C    -1.439491  0.307116  3.539475
C    -0.534267  -0.434258  4.548187
O    0.167181  0.306178  5.319480
H    -1.820423  -0.451322  1.562180
H    -1.081188  1.340342  3.663112
C    -2.957485  0.454622  3.824336
C    -4.012685  -0.666041  3.702006
C    -4.088559  -1.326740  2.317519
C    -4.012485  -1.669493  4.860463
H    -3.262930  1.276254  3.156553
H    -3.016012  0.872090  4.841333
H    -4.952234  -0.097541  3.805430
H    -4.997279  -1.935754  2.234811
H    -3.255625  -2.016922  2.107703
H    -4.139219  -0.580623  1.509223
H    -3.135461  -2.325947  4.873413
H    -4.892617  -2.321547  4.796660
H    -4.059609  -1.155514  5.829737
N    -0.381845  -1.749750  4.615837
C    -0.901057  -2.828913  3.780643
H    0.257417  -2.039106  5.357426
H    -1.329583  -3.610505  4.418325
H    -0.081782  -3.263985  3.192953
H    -1.676091  -2.464848  3.108443
Ba    1.951641  1.730810  4.429973
32
Lattice="100 0 0 0 100 0 0 0 100" Properties=species:S:1:pos:R:3
C    -0.306187  2.128772  -0.113042
C    -0.285597  1.088820  0.960613
O    0.741513  0.929946  1.691631
H    -0.980892  1.876381  -0.937824
H    0.713371  2.248472  -0.496630
H    -0.614168  3.102102  0.300487
N    -1.366719  0.310095  1.179268
C    -2.735808  0.808358  1.156644
C    -2.924407  1.706477  2.419024
O    -1.938901  1.980155  3.177752
H    -1.206061  -0.468905  1.818429
H    -2.838810  1.485747  0.295059
C    -3.754455  -0.338051  0.978017
C    -3.631477  -1.555728  1.914938
C    -3.755804  -1.209858  3.404704
C    -4.679645  -2.601916  1.509713
H    -3.658979  -0.677905  -0.062922
H    -4.773458  0.075351  1.051794
H    -2.643068  -2.022822  1.745075
H    -3.695407  -2.119443  4.015057
H    -4.722232  -0.734504  3.626988
H    -2.963482  -0.532905  3.766073
H    -4.570987  -3.513721  2.109291
H    -4.582493  -2.884653  0.453722
H    -5.699199  -2.220965  1.665354
N    -4.123324  2.213594  2.638351
C    -4.466400  3.095635  3.755814
H    -4.873436  1.940150  2.008960
H    -5.454682  3.523535  3.568476
H    -3.734095  3.905836  3.835839
H    -4.492712  2.531190  4.696786
Ba    0.383248  1.727771  3.989767
32
Lattice="100 0 0 0 100 0 0 0 100" Properties=species:S:1:pos:R:3
C    -0.243925  -0.643636  -0.039232
C    -0.202806  -0.166650  1.376389
O    0.902378  0.068861  1.955308
H    -0.255205  0.213871  -0.731125
H    -1.121392  -1.264045  -0.250178
H    0.669639  -1.212912  -0.242885
N    -1.352633  0.046481  2.053683
C    -2.531623  0.678365  1.464744
C    -2.125168  2.117273  1.048246
O    -1.023905  2.623850  1.444094
H    -1.226527  0.226968  3.050344
H    -2.820732  0.125527  0.559338
C    -3.691893  0.623289  2.486098
C    -5.085479  1.087898  2.019929
C    -5.556315  0.375159  0.744928
C    -6.085000  0.868985  3.165455
H    -3.400738  1.197943  3.381636
H    -3.760845  -0.431810  2.795191
H    -5.052131  2.175991  1.834697
H    -6.571787  0.692603  0.479152
H    -5.580966  -0.715252  0.884868
H    -4.927466  0.567075  -0.142367
H    -7.075040  1.252796  2.891889
H    -5.771277  1.383483  4.083482
H    -6.194876  -0.200065  3.395844
N    -2.953561  2.791313  0.271791
C    -2.744993  4.170528  -0.175480
H    -3.815436  2.326714  -0.008202
H    -3.619375  4.481243  -0.752787
H    -1.855376  4.237369  -0.813268
H    -2.627271  4.838259  0.685824
Ba    1.274882  2.475723  2.344829
32
Lattice="100 0 0 0 100 0 0 0 100" Properties=species:S:1:pos:R:3
C    -1.742389  2.020400  -0.547837
C    -0.911613  1.471316  0.566325
O    -0.145378  2.223566  1.243800
H    -2.697055  2.407741  -0.157337
H    -1.963002  1.273916  -1.317988
H    -1.209864  2.867138  -0.995229
N    -0.987788  0.160831  0.885239
C    -2.243269  -0.585328  0.941120
C    -3.132050  0.067438  2.024063
O    -2.621177  0.895407  2.853785
H    -0.283107  -0.150961  1.554460
H    -2.750651  -0.506509  -0.031158
C    -1.951928  -2.067890  1.246858
C    -1.219540  -2.814814  0.113463
C    -0.839216  -4.218724  0.600787
C    -2.057559  -2.877258  -1.168188
H    -2.898952  -2.582588  1.462901
H    -1.365837  -2.119696  2.180966
H    -0.285748  -2.270188  -0.111020
H    -0.274284  -4.753927  -0.171922
H    -1.732702  -4.817158  0.829932
H    -0.214489  -4.184165  1.503665
H    -1.523475  -3.433994  -1.947697
H    -2.276224  -1.886103  -1.594547
H    -3.012517  -3.395845  -0.995843
N    -4.419376  -0.231824  2.096135
C    -5.214137  -1.118604  1.241678
H    -4.914076  0.203307  2.875188
H    -6.187073  -0.648443  1.062891
H    -5.373644  -2.085578  1.735625
H    -4.723328  -1.281868  0.278701
Ba    -0.926845  2.543801  3.565235
32
Lattice="100 0 0 0 100 0 0 0 100" Properties=species:S:1:pos:R:3
C    0.673136  0.034461  1.753060
C    0.310916  1.322565  2.419457
O    1.203828  2.175549  2.721749
H    0.684623  0.157707  0.658352
H    -0.021567  -0.776473  1.997408
H    1.687565  -0.243086  2.059710
N    -0.979433  1.606779  2.688475
C    -2.082977  1.301750  1.785828
C    -1.886586  2.172161  0.510720
O    -0.962584  3.046462  0.453069
H    -1.124307  2.418520  3.289421
H    -2.014778  0.245459  1.483349
C    -3.447384  1.543634  2.462796
C    -3.859612  0.523819  3.551268
C    -3.890400  -0.911856  3.016325
C    -3.052197  0.630030  4.851518
H    -4.217530  1.532135  1.677636
H    -3.460300  2.568009  2.873526
H    -4.897158  0.807043  3.792188
H    -4.345478  -1.584485  3.753551
H    -2.880639  -1.308272  2.822730
H    -4.480156  -0.999686  2.092467
H    -3.524329  0.026517  5.636514
H    -3.009196  1.663123  5.226585
H    -2.025283  0.254846  4.739940
N    -2.702421  1.966648  -0.508389
C    -2.664749  2.709784  -1.771118
H    -3.418347  1.251608  -0.406297
H    -1.699500  2.566905  -2.271119
H    -2.828448  3.778622  -1.590464
H    -3.460077  2.330891  -2.417844
Ba    1.084311  4.170875  1.285745
32
Lattice="100 0 0 0 100 0 0 0 100" Properties=species:S:1:pos:R:3
C    -1.324177  -1.232854  -0.093389
C    -0.471232  -0.666270  0.995434
O    0.722935  -1.065705  1.162619
H    -1.144854  -0.699452  -1.040176
H    -2.393841  -1.180314  0.135178
H    -1.032122  -2.277351  -0.251350
N    -0.958989  0.293240  1.812098
C    -1.775045  1.407231  1.344137
C    -0.856976  2.331569  0.497352
O    0.373579  2.046862  0.320941
H    -0.363223  0.503599  2.613720
H    -2.535146  1.002620  0.658196
C    -2.490500  2.129420  2.520947
C    -4.028077  2.209425  2.392275
C    -4.484759  3.086165  1.219711
C    -4.679163  0.823098  2.350838
H    -2.073540  3.138728  2.649751
H    -2.248399  1.576081  3.439778
H    -4.360145  2.706339  3.317508
H    -5.575566  3.203188  1.221620
H    -4.242230  2.637642  0.239111
H    -4.066315  4.104296  1.275943
H    -5.772397  0.910016  2.370768
H    -4.380449  0.206147  3.208535
H    -4.431709  0.269310  1.430069
N    -1.402269  3.407154  -0.037567
C    -0.688361  4.383831  -0.862729
H    -2.392572  3.572699  0.148238
H    -1.402224  5.143454  -1.191199
H    -0.253774  3.897499  -1.743901
H    0.107405  4.867793  -0.283746
Ba    2.389776  0.633950  0.526278
32
Lattice="100 0 0 0 100 0 0 0 100" Properties=species:S:1:pos:R:3
C    -0.484752  0.735538  0.184340
C    -0.141600  0.550544  1.626340
O    1.047676  0.703080  2.042897
H    -0.743802  1.787825  -0.014289
H    -1.326420  0.110308  -0.132852
H    0.399198  0.499829  -0.418143
N    -1.104769  0.242234  2.524335
C    -2.448659  0.811642  2.506831
C    -2.321820  2.353779  2.640686
O    -1.220237  2.887941  2.983925
H    -0.760160  -0.017945  3.447861
H    -2.903476  0.602809  1.526592
C    -3.346834  0.149566  3.583375
C    -3.121250  0.444150  5.087247
C    -1.704422  0.153649  5.607011
C    -3.591943  1.834558  5.535112
H    -3.263396  -0.933133  3.405146
H    -4.390127  0.400623  3.342604
H    -3.779133  -0.285399  5.586604
H    -1.683171  0.177394  6.703672
H    -0.985170  0.931978  5.279104
H    -1.329581  -0.836363  5.305652
H    -3.613279  1.893893  6.630644
H    -4.607714  2.053958  5.180803
H    -2.926758  2.640219  5.189288
N    -3.395046  3.075085  2.366746
C    -3.491414  4.528278  2.511168
H    -4.244902  2.577444  2.111994
H    -4.306450  4.889918  1.878051
H    -2.554076  4.995665  2.196272
H    -3.700307  4.796140  3.555729
Ba    1.190367  2.672848  3.528301
32
Lattice="100 0 0 0 100 0 0 0 100" Properties=species:S:1:pos:R:3
C    -1.271747  -0.065879  -1.095365
C    -0.891285  -0.562998  0.261062
O    0.218140  -1.146238  0.458150
H    -0.890003  0.956310  -1.247396
H    -2.355391  -0.055571  -1.253914
H    -0.794415  -0.704163  -1.847062
N    -1.718734  -0.374282  1.314142
C    -2.477857  0.852477  1.544114
C    -1.471297  2.025586  1.665261
O    -0.228936  1.785817  1.822862
H    -1.446015  -0.872726  2.160647
H    -3.117605  1.037436  0.668631
C    -3.388707  0.709994  2.789453
C    -2.752572  0.869671  4.186332
C    -3.864034  0.802503  5.243800
C    -1.658526  -0.159692  4.516339
H    -3.881495  -0.271408  2.704140
H    -4.196829  1.446943  2.698466
H    -2.297796  1.874751  4.244579
H    -4.643462  1.552368  5.056209
H    -3.462229  0.985993  6.247743
H    -4.345516  -0.185584  5.252444
H    -0.743432  -0.010718  3.911189
H    -2.009329  -1.194004  4.376624
H    -1.344718  -0.068505  5.563741
N    -1.901317  3.275967  1.599811
C    -3.266566  3.776393  1.417610
H    -1.174943  3.980330  1.729874
H    -3.213276  4.733469  0.889485
H    -3.756481  3.934316  2.386823
H    -3.861983  3.084757  0.813958
Ba    1.693316  0.226770  1.892877
32
Lattice="100 0 0 0 100 0 0 0 100" Properties=species:S:1:pos:R:3
C    -3.137619  3.533900  -0.755518
C    -1.954941  2.985062  -0.024589
O    -0.918051  3.694585  0.161979
H    -3.800840  4.074735  -0.061973
H    -3.724874  2.757529  -1.257013
H    -2.780396  4.260248  -1.494228
N    -1.979605  1.724873  0.462805
C    -3.143505  1.140343  1.120050
C    -3.336086  1.887318  2.471578
O    -2.539403  2.819023  2.822310
H    -1.079106  1.393028  0.810216
H    -4.028648  1.362715  0.504692
C    -3.002385  -0.400278  1.265572
C    -4.149822  -1.217387  0.637169
C    -3.803134  -2.709520  0.689947
C    -5.507353  -0.946176  1.298008
H    -2.892109  -0.672653  2.326748
H    -2.061687  -0.692015  0.776678
H    -4.220204  -0.919818  -0.423908
H    -2.854688  -2.923582  0.180156
H    -4.583002  -3.306159  0.201396
H    -3.717708  -3.064116  1.727517
H    -5.847544  0.098069  1.185295
H    -5.494806  -1.217968  2.367419
H    -6.293476  -1.556773  0.836921
N    -4.353250  1.524301  3.228884
C    -4.680022  2.114164  4.528768
H    -4.945778  0.766712  2.885873
H    -5.598222  1.648963  4.896236
H    -4.841316  3.193981  4.430502
H    -3.873197  1.929975  5.248491
Ba    -0.646105  4.377308  2.513059
32
Lattice="100 0 0 0 100 0 0 0 100" Properties=species:S:1:pos:R:3
C    -2.051888  -1.298210  0.393317
C    -1.092978  -1.154063  1.530888
O    0.013240  -1.780567  1.537524
H    -1.848407  -0.540759  -0.380507
H    -3.095649  -1.189349  0.708258
H    -1.904890  -2.281872  -0.065409
N    -1.381926  -0.332383  2.560221
C    -2.017084  0.971725  2.410605
C    -1.023912  1.873748  1.617517
O    0.150296  1.467132  1.341843
H    -0.765369  -0.419901  3.368174
H    -2.927165  0.859710  1.800152
C    -2.400150  1.569658  3.780560
C    -3.695828  1.023013  4.417029
C    -3.657852  -0.479807  4.718537
C    -3.997825  1.829659  5.686541
H    -2.509334  2.657699  3.664114
H    -1.548733  1.437479  4.472829
H    -4.511549  1.209059  3.695441
H    -4.580160  -0.783240  5.228918
H    -2.822523  -0.733003  5.389605
H    -3.575632  -1.100887  3.816597
H    -4.952964  1.513863  6.123242
H    -4.066913  2.906961  5.483631
H    -3.221528  1.677126  6.450500
N    -1.446273  3.066422  1.236147
C    -0.636187  4.044483  0.504369
H    -2.394901  3.336294  1.484479
H    -1.253864  4.923864  0.305513
H    -0.297290  3.622979  -0.449172
H    0.233282  4.344517  1.101245
Ba    1.920987  -0.264843  1.191599
32
Lattice="100 0 0 0 100 0 0 0 100" Properties=species:S:1:pos:R:3
C    -1.102761  1.390932  -0.444448
C    -0.355757  1.004985  0.791371
O    0.418409  1.827452  1.372539
H    -2.070030  1.847893  -0.180437
H    -1.296866  0.537205  -1.102715
H    -0.521982  2.148306  -0.982139
N    -0.520353  -0.223379  1.324915
C    -1.807812  -0.907083  1.411763
C    -2.739902  -0.027457  2.279708
O    -2.246923  0.914435  2.989163
H    0.140288  -0.461576  2.064626
H    -2.239681  -0.994433  0.403776
C    -1.632927  -2.319145  2.017227
C    -1.109042  -3.409350  1.053211
C    -2.085788  -3.679349  -0.096696
C    0.315127  -3.161278  0.542134
H    -2.602610  -2.646679  2.416031
H    -0.968722  -2.233436  2.894602
H    -1.079260  -4.317894  1.676667
H    -1.746250  -4.534874  -0.693280
H    -2.157995  -2.830495  -0.796145
H    -3.095105  -3.919377  0.265852
H    0.683050  -4.047231  0.010204
H    1.020949  -2.965828  1.362692
H    0.366178  -2.322433  -0.166740
N    -4.044825  -0.249619  2.290926
C    -4.822123  -1.242455  1.544312
H    -4.570806  0.341754  2.934780
H    -5.753949  -0.773885  1.210173
H    -5.067039  -2.099758  2.184502
H    -4.273531  -1.593629  0.666899
Ba    -0.498796  2.571633  3.541055
32
Lattice="100 0 0 0 100 0 0 0 100" Properties=species:S:1:pos:R:3
C    0.537476  0.474795  0.810700
C    0.114286  0.146956  2.206198
O    0.971605  -0.093491  3.111951
H    0.675242  1.562058  0.696695
H    -0.191663  0.143911  0.062932
H    1.506287  0.001661  0.617812
N    -1.196137  0.130178  2.529071
C    -2.168609  1.105011  2.043442
C    -1.724295  2.497186  2.558401
O    -0.832473  2.586914  3.468662
H    -1.406796  -0.259215  3.447766
H    -2.146449  1.117000  0.943042
C    -3.593934  0.739911  2.519231
C    -4.351842  -0.261960  1.624162
C    -3.645383  -1.614678  1.479294
C    -5.775610  -0.435464  2.166722
H    -4.189464  1.659726  2.595449
H    -3.526209  0.354017  3.552236
H    -4.425768  0.196721  0.621207
H    -4.252993  -2.293329  0.868247
H    -3.505819  -2.099718  2.457461
H    -2.663973  -1.541280  0.990623
H    -6.361500  -1.086410  1.506573
H    -6.306853  0.522943  2.243293
H    -5.768692  -0.900073  3.163480
N    -2.269180  3.592844  2.053492
C    -3.284641  3.721541  1.004789
H    -1.954424  4.462610  2.484033
H    -3.022458  4.574277  0.369589
H    -4.273466  3.899609  1.446653
H    -3.325390  2.823519  0.382767
Ba    1.063722  1.712809  4.793037
32
Lattice="100 0 0 0 100 0 0 0 100" Properties=species:S:1:pos:R:3
C    0.262379  -0.843127  1.407478
C    -0.396100  -0.646690  2.734075
O    0.212864  -0.914241  3.814461
H    0.824450  0.061148  1.124412
H    -0.453255  -1.066887  0.609150
H    0.986445  -1.660687  1.494303
N    -1.653372  -0.153879  2.804099
C    -2.156713  0.926915  1.966944
C    -1.269060  2.178680  2.208797
O    -0.421742  2.193618  3.162033
H    -2.080401  -0.204496  3.729198
H    -2.026311  0.648644  0.910213
C    -3.674772  1.139692  2.213185
C    -4.192815  1.100353  3.666258
C    -3.550029  2.137806  4.597430
C    -5.719045  1.275662  3.642513
H    -4.195288  0.360651  1.639315
H    -3.970533  2.095986  1.760549
H    -4.007527  0.091033  4.080473
H    -4.030232  2.119335  5.583447
H    -3.654611  3.158213  4.201050
H    -2.470823  1.964995  4.758032
H    -6.138875  1.167164  4.649820
H    -6.200873  0.528080  2.999655
H    -5.996732  2.271904  3.270046
N    -1.362237  3.221225  1.397446
C    -2.199567  3.409948  0.209514
H    -0.753898  4.001747  1.645392
H    -1.621743  3.971495  -0.532026
H    -3.103700  3.980537  0.457162
H    -2.485020  2.450349  -0.230223
Ba    0.726898  1.147665  5.078893
32
Lattice="100 0 0 0 100 0 0 0 100" Properties=species:S:1:pos:R:3
C    0.592183  1.301875  0.466246
C    0.349731  0.661515  1.793855
O    1.315166  0.296221  2.531512
H    0.716582  2.390000  0.585605
H    -0.220973  1.123626  -0.245379
H    1.531860  0.913075  0.058428
N    -0.912168  0.483461  2.246862
C    -1.984488  1.463507  2.085186
C    -1.525398  2.784984  2.750139
O    -0.533775  2.782633  3.552961
H    -0.984440  -0.091881  3.085353
H    -2.115548  1.660774  1.010701
C    -3.326185  0.890186  2.612270
C    -3.572573  0.727128  4.132661
C    -2.528392  -0.115251  4.882204
C    -3.843701  2.046232  4.867674
H    -3.430071  -0.087565  2.117999
H    -4.136749  1.508481  2.204843
H    -4.508684  0.146881  4.172852
H    -2.881762  -0.358617  5.891979
H    -1.582808  0.446373  5.024357
H    -2.311129  -1.073120  4.385204
H    -4.221410  1.848919  5.878951
H    -4.605522  2.647254  4.354051
H    -2.940242  2.662597  4.983247
N    -2.140713  3.920522  2.460738
C    -3.288140  4.152504  1.580911
H    -1.791066  4.732329  2.969993
H    -3.194327  5.154176  1.149879
H    -4.227807  4.096344  2.145039
H    -3.310315  3.427240  0.762015
Ba    1.400757  1.652478  4.600195
32
Lattice="100 0 0 0 100 0 0 0 100" Properties=species:S:1:pos:R:3
C    0.056325  -0.286547  0.495954
C    -0.010053  0.429858  1.805721
O    0.856499  0.200914  2.707503
H    -0.067030  0.405322  -0.345435
H    -0.742625  -1.040350  0.419361
H    1.020959  -0.795611  0.416160
N    -0.989527  1.324752  2.070306
C    -2.412865  1.152175  1.743584
C    -2.894543  -0.156241  2.430100
O    -2.152876  -0.763585  3.269995
H    -0.816214  1.857171  2.921286
H    -2.916474  1.971655  2.280085
C    -2.794658  1.292981  0.256424
C    -2.240947  2.560072  -0.426461
C    -2.641949  2.548643  -1.906598
C    -2.700549  3.846351  0.268932
H    -3.895426  1.343661  0.199767
H    -2.501661  0.396464  -0.307304
H    -1.138951  2.519494  -0.372321
H    -2.203373  3.406015  -2.431092
H    -3.733096  2.614239  -2.024873
H    -2.301662  1.637648  -2.418138
H    -2.328975  4.725688  -0.270944
H    -2.329888  3.937114  1.301105
H    -3.798097  3.919108  0.290928
N    -4.106288  -0.597204  2.144095
C    -4.734790  -1.768799  2.759709
H    -4.641340  -0.083471  1.448623
H    -5.750329  -1.861179  2.366620
H    -4.781490  -1.649099  3.848358
H    -4.173047  -2.678372  2.515644
Ba    -0.063444  -1.159616  4.537254
32
Lattice="100 0 0 0 100 0 0 0 100" Properties=species:S:1:pos:R:3
C    0.248289  0.400683  0.178228
C    0.012039  0.122287  1.626928
O    0.980671  -0.054625  2.427453
H    0.370511  1.483428  0.013077
H    -0.570323  0.047725  -0.457811
H    1.185681  -0.080066  -0.122557
N    -1.249694  0.085884  2.112533
C    -2.296016  1.037161  1.732424
C    -1.762235  2.459631  2.045444
O    -0.810998  2.621163  2.878159
H    -1.323855  -0.261004  3.069313
H    -2.479267  0.966111  0.649784
C    -3.593857  0.648893  2.478621
C    -4.850300  1.514316  2.222165
C    -6.101666  0.624428  2.214100
C    -5.001994  2.643034  3.252030
H    -3.387458  0.622365  3.562521
H    -3.792110  -0.388391  2.171389
H    -4.771736  1.955524  1.209505
H    -6.055549  -0.134820  1.422558
H    -7.004518  1.225191  2.049888
H    -6.220674  0.106854  3.176695
H    -4.104721  3.269496  3.355263
H    -5.222503  2.224082  4.244277
H    -5.836771  3.304155  2.988322
N    -2.316706  3.469617  1.398185
C    -2.035914  4.888672  1.608223
H    -3.087797  3.243651  0.771925
H    -1.976210  5.391521  0.637079
H    -1.087748  4.998444  2.138577
H    -2.839496  5.346939  2.200074
Ba    1.218521  1.806317  4.035849
32
Lattice="100 0 0 0 100 0 0 0 100" Properties=species:S:1:pos:R:3
C    0.170935  1.642386  0.163651
C    0.076928  0.683665  1.305570
O    1.119068  0.180146  1.826276
H    0.312275  2.668848  0.538823
H    -0.719028  1.629064  -0.474024
H    1.056912  1.392015  -0.430579
N    -1.130488  0.362386  1.822438
C    -2.201566  1.336055  2.052825
C    -1.614554  2.448953  2.957591
O    -0.596782  2.211618  3.688400
H    -1.109974  -0.407753  2.491896
H    -2.500438  1.783075  1.093658
C    -3.405798  0.567690  2.653577
C    -4.778578  1.269906  2.792838
C    -4.955225  2.077705  4.085805
C    -5.190680  2.052505  1.540260
H    -3.107120  0.159786  3.634049
H    -3.534405  -0.292454  1.978706
H    -5.481754  0.425073  2.870148
H    -6.004987  2.374315  4.202453
H    -4.363900  3.002523  4.111654
H    -4.687155  1.484236  4.970521
H    -6.241666  2.357993  1.609492
H    -5.084034  1.456982  0.622922
H    -4.618350  2.986460  1.396419
N    -2.193250  3.634593  2.909823
C    -1.865361  4.795887  3.733406
H    -3.005477  3.719626  2.298843
H    -1.670557  5.660923  3.088935
H    -0.982287  4.576524  4.336477
H    -2.708904  5.028574  4.396141
Ba    1.527900  1.021548  4.113812
32
Lattice="100 0 0 0 100 0 0 0 100" Properties=species:S:1:pos:R:3
C    -0.932918  -0.724663  -0.799250
C    0.113498  -0.312540  0.185606
O    1.132578  -1.045458  0.384348
H    -1.187795  0.095622  -1.480095
H    -1.861509  -1.020638  -0.287169
H    -0.565238  -1.578140  -1.375492
N    -0.001097  0.833990  0.895946
C    -1.240510  1.321309  1.518415
C    -1.736908  0.216365  2.490546
O    -1.005584  -0.792764  2.761323
H    0.849383  1.067518  1.406376
H    -0.913718  2.157663  2.157114
C    -2.302134  1.891528  0.546540
C    -3.130025  3.086610  1.077946
C    -2.257309  4.293160  1.438497
C    -4.188656  3.456285  0.031122
H    -2.980205  1.095857  0.206220
H    -1.757272  2.244361  -0.341316
H    -3.682301  2.790636  1.994034
H    -1.537243  4.092699  2.246601
H    -2.881617  5.125989  1.783995
H    -1.693764  4.644955  0.562597
H    -3.714389  3.792356  -0.901939
H    -4.821692  4.275637  0.391857
H    -4.843504  2.607740  -0.208729
N    -2.922524  0.373995  3.047867
C    -3.513535  -0.537661  4.029635
H    -3.454603  1.202012  2.779326
H    -2.853199  -0.644370  4.898125
H    -3.690234  -1.523272  3.582421
H    -4.468652  -0.119050  4.356719
Ba    0.981342  -2.245987  2.526393
32
Lattice="100 0 0 0 100 0 0 0 100" Properties=species:S:1:pos:R:3
C    -0.218293  0.083997  -0.708068
C    -0.225730  -0.304445  0.734237
O    0.840590  -0.659032  1.322657
H    0.122834  1.125447  -0.820076
H    -1.199528  -0.016532  -1.182214
H    0.510823  -0.545856  -1.231715
N    -1.376242  -0.254166  1.443626
C    -2.345459  0.843786  1.350849
C    -1.567318  2.155319  1.604188
O    -0.500509  2.112157  2.310864
H    -1.316248  -0.680192  2.369056
H    -2.802754  0.848790  0.352998
C    -3.430139  0.601852  2.431313
C    -4.731216  1.418574  2.339700
C    -5.558908  1.049916  1.102763
C    -5.545625  1.197797  3.622946
H    -2.965516  0.760038  3.419594
H    -3.687052  -0.468176  2.366352
H    -4.476689  2.491175  2.302100
H    -6.455529  1.678071  1.035940
H    -5.894980  0.004682  1.156146
H    -5.016424  1.167406  0.152416
H    -6.479990  1.770887  3.589841
H    -4.992713  1.514557  4.517613
H    -5.814062  0.138773  3.745208
N    -1.976516  3.314824  1.115431
C    -3.087125  3.629841  0.213799
H    -1.409741  4.111107  1.410737
H    -2.706074  4.247432  -0.607720
H    -3.862607  4.189901  0.749631
H    -3.529404  2.721261  -0.198125
Ba    1.569537  0.979383  3.031115
32
Lattice="100 0 0 0 100 0 0 0 100" Properties=species:S:1:pos:R:3
C    0.054926  0.004519  0.452388
C    -0.407234  0.178742  1.863525
O    0.340388  0.749903  2.718035
H    -0.545650  0.643755  -0.211004
H    -0.065167  -1.024843  0.091273
H    1.101775  0.307292  0.366999
N    -1.624280  -0.258972  2.262464
C    -2.219473  -1.542170  1.869802
C    -1.224984  -2.662177  2.282740
O    -0.186875  -2.391674  2.974117
H    -1.877831  0.067188  3.193946
H    -3.083630  -1.658223  2.544143
C    -2.768486  -1.606918  0.414146
C    -4.249005  -2.038416  0.286752
C    -4.507957  -3.492285  0.699471
C    -5.196324  -1.071153  1.004427
H    -2.132139  -2.255448  -0.206077
H    -2.683920  -0.596772  -0.005358
H    -4.459258  -1.967829  -0.792339
H    -5.545038  -3.777518  0.482938
H    -4.379237  -3.655362  1.783734
H    -3.878582  -4.203218  0.137160
H    -6.241389  -1.330141  0.794817
H    -5.041795  -0.033410  0.680542
H    -5.086556  -1.105860  2.100887
N    -1.508802  -3.900216  1.928234
C    -0.714036  -5.074563  2.292410
H    -2.368954  -4.053424  1.399527
H    0.312277  -4.971626  1.921462
H    -1.171820  -5.954825  1.833989
H    -0.696360  -5.206788  3.381115
Ba    1.370094  -0.918726  4.202265
32
Lattice="100 0 0 0 100 0 0 0 100" Properties=species:S:1:pos:R:3
C    -1.227622  0.558312  3.253497
C    -2.246053  0.233044  4.298314
O    -2.013481  0.483804  5.522204
H    -1.599254  1.379386  2.623253
H    -1.024944  -0.286042  2.582243
H    -0.299644  0.883181  3.731123
N    -3.434068  -0.327370  3.970376
C    -3.606064  -1.406478  2.988450
C    -2.697928  -2.588418  3.436242
O    -2.101061  -2.561280  4.563607
H    -4.091311  -0.344810  4.748708
H    -4.638426  -1.758541  3.146638
C    -3.495121  -0.975242  1.498190
C    -4.706155  -1.349072  0.615593
C    -4.544744  -0.697221  -0.762576
C    -4.929010  -2.860379  0.481110
H    -2.568776  -1.366571  1.048460
H    -3.403420  0.117813  1.484607
H    -5.601289  -0.915793  1.095444
H    -3.663582  -1.089950  -1.290944
H    -4.435036  0.392479  -0.685893
H    -5.420842  -0.897487  -1.391189
H    -5.786931  -3.067787  -0.170455
H    -5.159269  -3.358465  1.437468
H    -4.064172  -3.354742  0.003104
N    -2.594637  -3.626703  2.630234
C    -1.837453  -4.843277  2.930513
H    -3.120328  -3.597157  1.755462
H    -2.250056  -5.347134  3.813102
H    -0.782828  -4.602895  3.108197
H    -1.909875  -5.514015  2.070612
Ba    -1.439001  -1.578831  6.732397
32
Lattice="100 0 0 0 100 0 0 0 100" Properties=species:S:1:pos:R:3
C    0.404173  0.019513  1.582276
C    -0.655747  0.695493  2.388138
O    -0.370011  1.690081  3.127188
H    0.158973  0.090205  0.513796
H    0.483232  -1.051035  1.818609
H    1.367976  0.502191  1.763093
N    -1.938902  0.270405  2.352172
C    -2.367196  -1.136171  2.372779
C    -1.679694  -1.806223  3.597977
O    -1.153135  -1.091693  4.512847
H    -2.586453  0.919240  2.795846
H    -3.434468  -1.086962  2.644049
C    -2.300131  -1.918131  1.045849
C    -3.110059  -1.323824  -0.136204
C    -4.543242  -0.951594  0.259290
C    -2.398675  -0.177448  -0.865283
H    -2.735535  -2.910868  1.247079
H    -1.258783  -2.094341  0.743393
H    -3.177475  -2.157896  -0.852990
H    -5.135289  -0.718324  -0.633972
H    -4.582500  -0.053282  0.896242
H    -5.060155  -1.770877  0.780163
H    -2.956834  0.093078  -1.770359
H    -1.390198  -0.467561  -1.192500
H    -2.327064  0.732987  -0.254678
N    -1.696450  -3.123504  3.688909
C    -1.174586  -3.886463  4.825512
H    -2.109473  -3.642519  2.918583
H    -0.093898  -3.731341  4.927959
H    -1.366776  -4.947167  4.645655
H    -1.676396  -3.582845  5.751642
Ba    -0.332596  1.028574  5.494866
32
Lattice="100 0 0 0 100 0 0 0 100" Properties=species:S:1:pos:R:3
C    0.111391  -0.013743  1.621871
C    -0.967882  0.626283  2.431563
O    -0.706641  1.609098  3.194797
H    -0.145169  0.024488  0.554855
H    0.241162  -1.074873  1.879742
H    1.054393  0.513585  1.787548
N    -2.243340  0.179628  2.375131
C    -2.646206  -1.235341  2.362431
C    -1.972019  -1.909982  3.597172
O    -1.467718  -1.198358  4.526242
H    -2.903175  0.805527  2.833169
H    -3.721015  -1.211092  2.607723
C    -2.532847  -1.999000  1.029057
C    -3.362376  -1.421621  -0.144030
C    -2.696156  -0.227460  -0.838958
C    -3.641441  -2.541181  -1.156463
H    -2.926365  -3.011754  1.215097
H    -1.483292  -2.132796  0.730203
H    -4.332209  -1.088904  0.267405
H    -3.323083  0.121962  -1.668587
H    -1.727641  -0.516118  -1.274895
H    -2.543396  0.632243  -0.174588
H    -4.241776  -2.164036  -1.993124
H    -4.193899  -3.375432  -0.703027
H    -2.706930  -2.939754  -1.577791
N    -1.978887  -3.227729  3.676796
C    -1.467428  -3.996010  4.814620
H    -2.373790  -3.743626  2.894808
H    -0.389836  -3.832282  4.934701
H    -1.647487  -5.056735  4.622848
H    -1.985933  -3.704707  5.735497
Ba    -0.680571  0.914691  5.552329
32
Lattice="100 0 0 0 100 0 0 0 100" Properties=species:S:1:pos:R:3
C    0.295496  0.499741  0.257485
C    0.056836  0.240678  1.708959
O    1.023625  0.134595  2.522874
H    0.501397  1.568797  0.090122
H    -0.546169  0.199917  -0.374324
H    1.196819  -0.046420  -0.046290
N    -1.207085  0.143421  2.181737
C    -2.298730  1.047090  1.791756
C    -1.780802  2.486110  2.007427
O    -0.898044  2.699488  2.908826
H    -1.269064  -0.187345  3.145235
H    -2.540275  0.893946  0.731543
C    -3.529531  0.659665  2.649708
C    -4.865550  1.394205  2.411970
C    -6.024379  0.456632  2.783954
C    -4.972468  2.705744  3.202017
H    -3.253289  0.750490  3.715381
H    -3.670201  -0.413632  2.451050
H    -4.957397  1.607814  1.334037
H    -5.965289  0.152676  3.839083
H    -6.026602  -0.451563  2.167230
H    -6.988930  0.958933  2.641224
H    -5.000066  2.500863  4.282154
H    -5.901012  3.234061  2.952622
H    -4.142609  3.403176  3.023792
N    -2.198843  3.490374  1.252948
C    -3.175189  3.514253  0.161769
H    -1.814310  4.397440  1.520261
H    -2.800759  4.180486  -0.622832
H    -4.139703  3.892650  0.522199
H    -3.318007  2.517120  -0.261245
Ba    1.123928  2.008570  4.142111
32
Lattice="100 0 0 0 100 0 0 0 100" Properties=species:S:1:pos:R:3
C    0.104524  0.514780  0.041262
C    -0.001539  0.253812  1.507289
O    1.033559  0.070787  2.215959
H    0.561390  1.498433  -0.142860
H    -0.854647  0.452648  -0.480429
H    0.793273  -0.229313  -0.382283
N    -1.215684  0.228555  2.106263
C    -2.270188  1.230546  1.865832
C    -1.582934  2.606387  1.953387
O    -0.647785  2.769100  2.812713
H    -1.198916  -0.126017  3.063414
H    -2.721221  1.074856  0.878298
C    -3.338179  0.993784  2.970017
C    -4.712160  1.688176  2.896733
C    -4.687823  3.179716  3.250528
C    -5.465404  1.392745  1.594560
H    -2.869049  1.224583  3.942239
H    -3.511164  -0.093820  2.946936
H    -5.276466  1.191449  3.703708
H    -5.710926  3.553598  3.379345
H    -4.226570  3.800442  2.471409
H    -4.154102  3.366904  4.192937
H    -6.500928  1.747130  1.666052
H    -5.504978  0.316018  1.380167
H    -5.023592  1.895329  0.722469
N    -1.898312  3.601229  1.138326
C    -2.854774  3.653123  0.031373
H    -1.411001  4.474268  1.343656
H    -2.430336  4.282169  -0.758153
H    -3.807308  4.087837  0.359510
H    -3.038206  2.655978  -0.376268
Ba    1.401013  1.891858  3.865619
32
Lattice="100 0 0 0 100 0 0 0 100" Properties=species:S:1:pos:R:3
C    -0.689330  1.355774  1.575763
C    -1.903769  1.645512  2.397989
O    -1.995171  2.764287  3.000750
H    -0.953022  0.922366  0.605637
H    -0.027804  0.641087  2.088473
H    -0.141347  2.290289  1.422379
N    -2.929783  0.772167  2.522979
C    -2.827037  -0.669949  2.793074
C    -2.205482  -0.822308  4.206199
O    -1.611650  0.163942  4.762122
H    -3.735652  1.207911  2.972120
H    -3.869967  -1.015856  2.866429
C    -2.147163  -1.554615  1.720666
C    -2.989333  -1.833701  0.450550
C    -4.311170  -2.541445  0.769284
C    -3.209194  -0.610254  -0.446318
H    -1.928612  -2.520291  2.196004
H    -1.167344  -1.145299  1.450493
H    -2.370428  -2.546244  -0.119194
H    -4.811384  -2.846643  -0.157973
H    -5.026289  -1.889945  1.297301
H    -4.161145  -3.452849  1.365322
H    -3.719502  -0.909164  -1.370362
H    -2.261163  -0.145008  -0.750628
H    -3.836781  0.155323  0.030848
N    -2.312286  -1.969850  4.860249
C    -3.017015  -3.199986  4.487022
H    -1.835386  -1.984860  5.761589
H    -3.453850  -3.631022  5.393975
H    -2.324058  -3.929504  4.048865
H    -3.823456  -2.991981  3.778954
Ba    -1.325149  2.552767  5.343598
32
Lattice="100 0 0 0 100 0 0 0 100" Properties=species:S:1:pos:R:3
C    0.454735  0.940657  0.608070
C    -0.063854  0.013652  1.657714
O    0.755127  -0.461414  2.545996
H    0.924877  1.814009  1.079738
H    -0.330284  1.282860  -0.073140
H    1.231502  0.425124  0.026153
N    -1.334754  -0.304051  1.660591
C    -2.073424  -1.281562  2.460000
C    -3.289491  -1.593881  1.514246
O    -3.507885  -0.808655  0.586829
H    -1.978822  0.014462  0.896002
H    -1.458736  -2.184244  2.595755
C    -2.588661  -0.718229  3.802334
C    -1.572173  -0.479038  4.938715
C    -2.250398  0.248158  6.108080
C    -0.936500  -1.792074  5.426928
H    -3.360697  -1.405512  4.182622
H    -3.112058  0.224966  3.588569
H    -0.792142  0.207467  4.541511
H    -1.549759  0.441766  6.931785
H    -3.075853  -0.352051  6.515038
H    -2.664741  1.212085  5.788505
H    -0.240308  -1.635074  6.274544
H    -0.449711  -2.382476  4.625451
H    -1.700601  -2.466206  5.840215
N    -4.019541  -2.679388  1.799347
C    -5.206024  -3.073286  1.037208
H    -3.731742  -3.278524  2.565701
H    -6.082226  -3.111223  1.695172
H    -5.051987  -4.057591  0.579392
H    -5.373007  -2.330957  0.252586
Ba    1.950655  -0.839420  4.469671
32
Lattice="100 0 0 0 100 0 0 0 100" Properties=species:S:1:pos:R:3
C    -0.013582  -0.111460  -0.461515
C    -0.199330  -0.046987  1.019605
O    0.620259  -0.693888  1.788857
H    0.993416  0.236111  -0.729677
H    -0.752898  0.485558  -1.004102
H    -0.094756  -1.158364  -0.785971
N    -1.179239  0.675870  1.507373
C    -1.730373  0.758897  2.861111
C    -3.244932  1.051845  2.548163
O    -3.523862  1.470377  1.420527
H    -1.887455  1.112715  0.868284
H    -1.629630  -0.218262  3.355116
C    -1.173201  1.909979  3.734367
C    0.226167  1.784263  4.383813
C    0.392877  0.480933  5.180472
C    1.394438  2.083103  3.429890
H    -1.895492  2.048732  4.552011
H    -1.219882  2.838131  3.146050
H    0.256637  2.591585  5.132601
H    1.383585  0.424008  5.666319
H    0.200999  -0.423422  4.568862
H    -0.332936  0.407396  6.001495
H    2.365787  2.013350  3.953179
H    1.346871  3.111979  3.050129
H    1.394291  1.453939  2.523102
N    -4.122416  0.848774  3.538649
C    -5.554793  1.125321  3.412950
H    -3.791340  0.469939  4.419579
H    -5.856877  1.897134  4.130943
H    -6.131904  0.211654  3.596865
H    -5.749031  1.479224  2.397287
Ba    2.466947  -1.061079  3.131667
32
Lattice="100 0 0 0 100 0 0 0 100" Properties=species:S:1:pos:R:3
C    0.133979  -0.169478  -0.027366
C    0.021667  -0.189448  1.461487
O    1.103273  -0.167061  2.181052
H    0.687487  0.724479  -0.345024
H    -0.842730  -0.178261  -0.520678
H    0.707729  -1.046074  -0.358872
N    -1.164825  -0.228015  2.013947
C    -1.561748  -0.269258  3.419262
C    -3.127644  -0.309908  3.299351
O    -3.623486  -0.224221  2.171942
H    -2.049693  -0.217511  1.445403
H    -1.232014  -1.228016  3.854344
C    -1.010931  0.913326  4.256803
C    0.069538  0.518370  5.285854
C    0.983607  1.708563  5.614206
C    -0.522015  -0.090277  6.563733
H    -1.836303  1.404742  4.791597
H    -0.628599  1.673172  3.560966
H    0.662759  -0.305268  4.816319
H    0.429873  2.491830  6.151189
H    1.360916  2.233411  4.711789
H    1.822189  1.435642  6.277226
H    0.258070  -0.390846  7.275009
H    -1.118733  -0.987415  6.348258
H    -1.167707  0.639451  7.071502
N    -3.818189  -0.441736  4.438861
C    -5.280206  -0.505975  4.489364
H    -3.312228  -0.543196  5.312281
H    -5.667154  0.265734  5.164707
H    -5.605876  -1.492919  4.839510
H    -5.667464  -0.335099  3.481753
Ba    2.948065  0.158920  3.515495
32
Lattice="100 0 0 0 100 0 0 0 100" Properties=species:S:1:pos:R:3
C    -0.708073  -1.357518  -1.540520
C    -0.909000  -0.186484  -0.638717
O    -0.127440  0.849357  -0.747883
H    -0.805170  -1.038156  -2.587246
H    -1.426462  -2.159903  -1.346229
H    0.309443  -1.750617  -1.409068
N    -1.865050  -0.206993  0.253242
C    -2.215678  0.809177  1.239604
C    -3.157117  0.008735  2.200086
O    -3.590592  -1.076478  1.801909
H    -2.493519  -1.032412  0.398260
H    -1.303447  1.121741  1.772161
C    -2.941005  2.024834  0.599941
C    -2.681266  3.384396  1.273174
C    -1.261415  3.906311  0.992198
C    -3.724145  4.417314  0.830759
H    -4.020389  1.820547  0.593886
H    -2.651640  2.094074  -0.461478
H    -2.768058  3.270457  2.367331
H    -1.052504  4.842087  1.525811
H    -1.179997  4.134804  -0.092642
H    -0.494681  3.172470  1.312777
H    -3.543837  5.395014  1.294876
H    -4.734567  4.097328  1.113220
H    -3.714018  4.553830  -0.260989
N    -3.459333  0.576574  3.375708
C    -4.370434  -0.028851  4.348811
H    -3.004205  1.445681  3.631756
H    -5.157968  0.684166  4.618362
H    -3.823555  -0.325368  5.252086
H    -4.821294  -0.914451  3.893888
Ba    1.144238  2.733702  -1.019519
32
Lattice="100 0 0 0 100 0 0 0 100" Properties=species:S:1:pos:R:3
C    0.267496  1.153821  0.449575
C    -0.295025  0.306149  1.542519
O    0.443963  0.023414  2.571861
H    0.601981  2.117099  0.857423
H    -0.454516  1.336839  -0.352049
H    1.149927  0.653576  0.026450
N    -1.523095  -0.138590  1.441150
C    -2.262757  -1.085783  2.276314
C    -3.320981  -1.633122  1.257493
O    -3.507923  -0.976156  0.228251
H    -2.096918  0.026855  0.579471
H    -1.585758  -1.887839  2.603342
C    -2.992369  -0.416086  3.461933
C    -2.153518  0.036008  4.675430
C    -3.030967  0.820080  5.660834
C    -1.484986  -1.152953  5.386707
H    -3.759951  -1.113257  3.830145
H    -3.543163  0.449005  3.065528
H    -1.384929  0.745684  4.294770
H    -2.459198  1.167136  6.532328
H    -3.851172  0.193045  6.036719
H    -3.476710  1.700058  5.181337
H    -0.922658  -0.844277  6.289939
H    -0.848850  -1.774120  4.725542
H    -2.241211  -1.849996  5.775443
N    -3.989888  -2.760556  1.546134
C    -3.862793  -3.643726  2.697588
H    -4.691144  -3.002890  0.847959
H    -4.029861  -4.676461  2.373139
H    -4.597213  -3.405776  3.480599
H    -2.853733  -3.593979  3.121888
Ba    1.397291  0.007056  4.661447
32
Lattice="100 0 0 0 100 0 0 0 100" Properties=species:S:1:pos:R:3
C    0.576916  0.730289  1.318066
C    -0.431752  -0.116859  2.022153
O    -0.163876  -0.564335  3.215292
H    0.790605  1.625218  1.918476
H    0.237758  1.043513  0.325884
H    1.516386  0.170691  1.212086
N    -1.562515  -0.393139  1.429153
C    -2.690846  -1.213235  1.862868
C    -3.422507  -1.455738  0.494713
O    -3.073559  -0.765217  -0.469891
H    -1.762672  -0.100497  0.437662
H    -2.315063  -2.168934  2.259304
C    -3.599947  -0.478948  2.897027
C    -4.033750  -1.267192  4.151476
C    -4.817594  -2.551856  3.859600
C    -2.868299  -1.553552  5.115798
H    -4.504994  -0.131887  2.380070
H    -3.080385  0.436472  3.215622
H    -4.713085  -0.588993  4.692190
H    -5.201990  -2.999396  4.784789
H    -4.196031  -3.322596  3.375093
H    -5.687304  -2.343033  3.222884
H    -3.222707  -2.017388  6.045486
H    -2.375261  -0.595569  5.376483
H    -2.155392  -2.257943  4.639923
N    -4.390952  -2.377290  0.469655
C    -5.190886  -2.670915  -0.720182
H    -4.596569  -2.890727  1.319612
H    -5.108880  -3.734031  -0.974360
H    -4.811248  -2.069013  -1.549614
H    -6.243979  -2.420415  -0.543242
Ba    0.390208  -1.215645  5.337767
32
Lattice="100 0 0 0 100 0 0 0 100" Properties=species:S:1:pos:R:3
C    0.647674  -0.374389  0.139030
C    0.464397  -0.334961  1.621178
O    1.508458  -0.254118  2.386569
H    1.199701  0.514542  -0.195389
H    -0.302837  -0.427601  -0.400510
H    1.254325  -1.252797  -0.122145
N    -0.750845  -0.367801  2.113614
C    -1.220914  -0.549135  3.488516
C    -2.572109  -1.309915  3.245401
O    -3.065025  -1.239185  2.114773
H    -1.577583  -0.524821  1.488062
H    -0.508874  -1.184913  4.031761
C    -1.532738  0.760687  4.254403
C    -0.375891  1.596010  4.854179
C    0.573877  0.753324  5.719459
C    0.344465  2.495911  3.836654
H    -2.192700  0.483184  5.087844
H    -2.144181  1.398638  3.599778
H    -0.868531  2.292012  5.551417
H    1.371020  1.371045  6.170341
H    1.006837  -0.106070  5.169076
H    0.052159  0.291593  6.568461
H    1.140050  3.091392  4.321266
H    -0.340922  3.234704  3.401357
H    0.743519  1.944748  2.967515
N    -3.145229  -1.975311  4.260515
C    -2.676780  -2.164526  5.627071
H    -4.044613  -2.386422  4.015427
H    -2.975997  -3.160841  5.969868
H    -3.104973  -1.420855  6.314650
H    -1.583328  -2.115999  5.678394
Ba    3.164200  0.735215  3.662774
32
Lattice="100 0 0 0 100 0 0 0 100" Properties=species:S:1:pos:R:3
C    0.000294  -0.308595  0.246135
C    -0.222953  -0.193601  1.715343
O    0.799166  -0.376163  2.519447
H    -0.816846  0.121172  -0.340345
H    0.095232  -1.370505  -0.025541
H    0.940171  0.186577  -0.025101
N    -1.380501  0.069332  2.248853
C    -2.701257  0.307305  1.659776
C    -3.487545  0.856231  2.892982
O    -2.948019  0.784207  4.009983
H    -1.503937  0.191697  3.288827
H    -2.618172  1.098288  0.898938
C    -3.364572  -0.941089  1.032651
C    -3.820390  -2.068991  1.976644
C    -4.635243  -3.090098  1.170661
C    -2.666166  -2.761942  2.715586
H    -2.688316  -1.350708  0.265088
H    -4.238517  -0.575855  0.471408
H    -4.490145  -1.630061  2.735509
H    -5.026821  -3.878795  1.824790
H    -4.018484  -3.575038  0.399641
H    -5.491323  -2.621256  0.667812
H    -3.038160  -3.638269  3.261209
H    -2.186833  -2.107355  3.456816
H    -1.899913  -3.119492  2.009158
N    -4.702421  1.357145  2.657510
C    -5.585915  1.874095  3.701376
H    -5.043977  1.370313  1.701616
H    -5.861704  2.911512  3.479215
H    -5.055131  1.834563  4.655783
H    -6.495762  1.264882  3.765509
Ba    2.509260  -0.696415  3.974633
32
Lattice="100 0 0 0 100 0 0 0 100" Properties=species:S:1:pos:R:3
C    -0.876337  0.554569  -0.446736
C    -0.833552  0.812910  1.020926
O    0.037608  1.684510  1.476254
H    -0.935051  1.508961  -0.985623
H    -1.718257  -0.077171  -0.742485
H    0.055306  0.059699  -0.756830
N    -1.614309  0.219083  1.877144
C    -2.677765  -0.776720  1.703739
C    -3.437349  -0.631904  3.058927
O    -2.853511  -0.050775  3.990416
H    -1.606130  0.450837  2.906182
H    -3.326423  -0.489088  0.864875
C    -2.079996  -2.188647  1.491333
C    -3.075080  -3.322375  1.174719
C    -3.938254  -3.027534  -0.058603
C    -2.292686  -4.630576  0.995435
H    -1.495191  -2.448936  2.386769
H    -1.362436  -2.121847  0.656734
H    -3.734462  -3.459624  2.047721
H    -4.592800  -3.878498  -0.283645
H    -3.314116  -2.855869  -0.948832
H    -4.594260  -2.150137  0.057219
H    -2.977477  -5.471187  0.829598
H    -1.686542  -4.865533  1.880407
H    -1.620117  -4.575998  0.126890
N    -4.665649  -1.150238  3.128645
C    -5.481916  -1.148535  4.341125
H    -5.045965  -1.599565  2.301660
H    -6.463194  -0.708954  4.128781
H    -4.971816  -0.553861  5.102928
H    -5.617884  -2.172121  4.711908
Ba    1.496563  3.198132  2.330590
32
Lattice="100 0 0 0 100 0 0 0 100" Properties=species:S:1:pos:R:3
C    0.892396  2.751094  2.329315
C    0.360054  1.376585  2.567057
O    1.188949  0.396929  2.763697
H    1.558783  3.047295  3.150518
H    0.098019  3.496276  2.223699
H    1.494746  2.743185  1.409576
N    -0.935072  1.182311  2.580369
C    -1.710454  -0.054330  2.661021
C    -3.177384  0.489228  2.505138
O    -3.346153  1.712650  2.545208
H    -1.618001  1.973359  2.488442
H    -1.466022  -0.681616  1.788740
C    -1.535838  -0.888473  3.947241
C    -1.652713  -0.140215  5.297786
C    -2.514611  -0.929195  6.290862
C    -0.279700  0.169242  5.914065
H    -0.576650  -1.443825  3.891761
H    -2.291594  -1.685376  3.906242
H    -2.148460  0.826620  5.113632
H    -2.610918  -0.397399  7.245615
H    -2.084783  -1.920218  6.501793
H    -3.526872  -1.080768  5.895311
H    -0.369450  0.709200  6.865384
H    0.340534  0.807406  5.259797
H    0.241009  -0.780019  6.169479
N    -4.149811  -0.417604  2.352387
C    -5.558724  -0.056424  2.179991
H    -3.899588  -1.394737  2.241482
H    -6.184132  -0.722727  2.783707
H    -5.852792  -0.138254  1.125973
H    -5.696448  0.976471  2.510031
Ba    2.362066  -1.052088  4.111236
32
Lattice="100 0 0 0 100 0 0 0 100" Properties=species:S:1:pos:R:3
C    0.305019  -0.240724  0.278635
C    0.043001  -0.653573  1.689288
O    0.843284  -1.494086  2.266894
H    -0.420554  0.493242  -0.085031
H    0.263406  -1.130745  -0.365198
H    1.316481  0.177656  0.188949
N    -0.989550  -0.152375  2.324467
C    -1.581755  -0.539263  3.604636
C    -3.084614  -0.149368  3.373273
O    -3.327280  0.639678  2.454068
H    -1.682592  0.466630  1.838777
H    -1.468607  -1.625367  3.740602
C    -1.045412  0.220409  4.838037
C    0.344900  -0.177463  5.391873
C    1.493865  0.622122  4.753335
C    0.388220  -0.025055  6.918597
H    -1.775877  0.062282  5.642189
H    -1.067997  1.299786  4.625978
H    0.454148  -1.273052  5.178893
H    1.402327  1.685513  5.015989
H    1.508692  0.599751  3.651643
H    2.485188  0.341888  5.164060
H    1.373192  -0.282909  7.331805
H    -0.359696  -0.662082  7.406481
H    0.179844  1.015319  7.204033
N    -4.029619  -0.656851  4.179802
C    -3.902628  -1.610941  5.273806
H    -4.962765  -0.300506  3.978970
H    -4.794639  -2.246172  5.294668
H    -3.815023  -1.109057  6.248220
H    -3.037770  -2.267280  5.126172
Ba    2.547393  -2.185592  3.654315
32
Lattice="100 0 0 0 100 0 0 0 100" Properties=species:S:1:pos:R:3
C    0.005760  -0.604892  0.349442
C    -0.425170  -0.172400  1.709823
O    0.483159  -0.048386  2.650004
H    -0.653842  -0.218853  -0.435070
H    -0.017978  -1.704079  0.294048
H    1.032544  -0.279467  0.155076
N    -1.665263  0.075230  2.019936
C    -2.897752  0.064959  1.225482
C    -3.894404  0.745208  2.222454
O    -3.473207  1.060986  3.349811
H    -1.948478  0.438894  2.972546
H    -2.775091  0.747092  0.368394
C    -3.309799  -1.326854  0.695814
C    -3.301089  -2.508567  1.683192
C    -4.330549  -2.374153  2.812549
C    -3.517464  -3.809921  0.898651
H    -2.658452  -1.568178  -0.157172
H    -4.315388  -1.227753  0.256158
H    -2.295487  -2.561569  2.140960
H    -4.325462  -3.273959  3.440661
H    -5.347347  -2.269835  2.406933
H    -4.140839  -1.518704  3.473544
H    -3.462552  -4.680585  1.563768
H    -2.766548  -3.944262  0.107708
H    -4.508367  -3.823905  0.422526
N    -5.133116  0.965869  1.782104
C    -6.184908  1.579991  2.590212
H    -5.376875  0.657676  0.846356
H    -6.677494  2.371630  2.014907
H    -5.730675  2.008162  3.487274
H    -6.930083  0.829989  2.884740
Ba    1.999022  0.257868  4.311346
32
Lattice="100 0 0 0 100 0 0 0 100" Properties=species:S:1:pos:R:3
C    0.577521  1.093015  0.843035
C    -0.021762  -0.049712  1.589181
O    0.602136  -1.206054  1.573908
H    0.154958  2.056447  1.142420
H    0.391237  0.961041  -0.233445
H    1.663635  1.107773  0.990505
N    -1.142070  0.034353  2.246645
C    -2.058620  1.154182  2.475721
C    -2.980336  0.549380  3.585590
O    -2.826451  -0.649714  3.881862
H    -1.536986  -0.770308  2.813293
H    -1.495085  1.998992  2.901353
C    -2.827864  1.605838  1.200668
C    -2.761046  3.115149  0.894483
C    -3.419808  3.389804  -0.462483
C    -3.389844  3.982067  1.992224
H    -3.880060  1.294033  1.282750
H    -2.424093  1.050035  0.342165
H    -1.694766  3.397099  0.815639
H    -4.489040  3.134380  -0.443084
H    -2.951417  2.808624  -1.268495
H    -3.339881  4.451207  -0.727693
H    -3.341053  5.044367  1.722682
H    -2.870630  3.895451  2.960698
H    -4.455078  3.738424  2.129788
N    -3.881443  1.364003  4.133215
C    -4.841367  0.948068  5.153762
H    -3.925812  2.323163  3.799329
H    -5.861752  0.972247  4.751292
H    -4.779360  1.619740  6.017610
H    -4.600773  -0.071113  5.466044
Ba    1.619649  -3.232245  1.643496
32
Lattice="100 0 0 0 100 0 0 0 100" Properties=species:S:1:pos:R:3
C    0.024558  1.110429  0.778061
C    -0.421837  0.214593  1.886005
O    0.286732  0.145756  2.975744
H    0.090798  2.144501  1.143142
H    -0.653714  1.080885  -0.080263
H    1.028733  0.811457  0.447461
N    -1.516099  -0.486283  1.745646
C    -2.147594  -1.433659  2.663029
C    -3.146659  -2.160139  1.700734
O    -3.423336  -1.582812  0.642593
H    -2.096744  -0.458718  0.872280
H    -1.385350  -2.126059  3.048934
C    -2.902792  -0.706899  3.818805
C    -2.769682  -1.304674  5.231015
C    -1.348183  -1.162612  5.802225
C    -3.785555  -0.653708  6.177928
H    -3.968487  -0.655390  3.557416
H    -2.564089  0.340992  3.844634
H    -2.987576  -2.382226  5.191032
H    -1.264051  -1.617570  6.797447
H    -1.125579  -0.079253  5.913172
H    -0.611318  -1.661336  5.141367
H    -3.635483  0.434231  6.243615
H    -3.711540  -1.067123  7.191593
H    -4.810848  -0.823142  5.826553
N    -3.690623  -3.336315  2.049122
C    -3.427046  -4.191169  3.198024
H    -4.370838  -3.673372  1.369581
H    -4.162762  -4.038264  3.999807
H    -2.419171  -4.019462  3.591626
H    -3.479355  -5.238022  2.879210
Ba    1.504251  0.214176  4.915204
32
Lattice="100 0 0 0 100 0 0 0 100" Properties=species:S:1:pos:R:3
C    -2.576381  1.326296  0.360143
C    -1.897000  1.191304  1.677694
O    -1.203821  2.215202  2.127294
H    -3.212158  2.221812  0.368496
H    -3.184478  0.455939  0.105300
H    -1.822185  1.470483  -0.426601
N    -1.945833  0.121197  2.416743
C    -2.626856  -1.169972  2.267981
C    -2.544717  -1.692468  3.744174
O    -1.823302  -1.063727  4.542059
H    -1.515574  0.090395  3.386789
H    -3.677540  -1.002856  1.989456
C    -1.918266  -2.113625  1.247834
C    -2.823691  -2.945062  0.307573
C    -3.744295  -3.941929  1.021065
C    -3.615089  -2.082905  -0.681887
H    -1.248891  -2.786544  1.802774
H    -1.264311  -1.491074  0.619780
H    -2.108978  -3.541523  -0.282588
H    -4.224517  -4.606570  0.292066
H    -4.573974  -3.438065  1.547400
H    -3.195764  -4.584826  1.723894
H    -4.158913  -2.716215  -1.394005
H    -2.957594  -1.428239  -1.270862
H    -4.377012  -1.462684  -0.182007
N    -3.239378  -2.785994  4.048776
C    -3.222877  -3.422226  5.364208
H    -3.772239  -3.235408  3.308987
H    -2.778615  -4.423033  5.296398
H    -4.245410  -3.508632  5.749753
H    -2.627364  -2.807816  6.043702
Ba    -0.026477  3.937307  3.011303
32
Lattice="100 0 0 0 100 0 0 0 100" Properties=species:S:1:pos:R:3
C    -0.806195  1.005474  -0.215609
C    -1.096402  0.356941  1.097245
O    -0.437548  0.723945  2.151452
H    -0.879810  2.097084  -0.125404
H    -1.473131  0.660980  -1.011876
H    0.230925  0.774288  -0.499124
N    -2.018967  -0.574145  1.162418
C    -2.415352  -1.440085  2.271814
C    -3.562054  -2.287624  1.619503
O    -3.982356  -1.930366  0.513436
H    -2.629584  -0.804616  0.344834
H    -1.575178  -2.114320  2.501077
C    -2.816360  -0.717542  3.584637
C    -3.542074  0.637813  3.492391
C    -4.915069  0.546471  2.809901
C    -3.690041  1.248675  4.896391
H    -1.897463  -0.621753  4.200819
H    -3.442353  -1.401233  4.176027
H    -2.937685  1.325258  2.858080
H    -5.415187  1.522672  2.810013
H    -5.563403  -0.158770  3.348615
H    -4.840614  0.210495  1.769633
H    -4.057974  2.282326  4.859795
H    -2.758740  1.229092  5.507236
H    -4.402876  0.674162  5.504167
N    -4.030093  -3.363841  2.270512
C    -3.549942  -3.995557  3.494994
H    -4.779983  -3.837314  1.769182
H    -3.650359  -5.081356  3.392385
H    -4.128990  -3.680875  4.374816
H    -2.488259  -3.782446  3.662684
Ba    -0.372355  1.861055  4.162459
32
Lattice="100 0 0 0 100 0 0 0 100" Properties=species:S:1:pos:R:3
C    -0.374712  -1.506147  0.529749
C    0.082400  -1.603954  1.945092
O    0.860504  -2.607096  2.282133
H    -0.807307  -0.530593  0.290663
H    -1.136662  -2.276313  0.338934
H    0.467752  -1.703338  -0.144160
N    -0.251656  -0.753708  2.871629
C    -1.105028  0.439350  2.849744
C    -0.744440  1.086120  4.223233
O    -0.092273  0.398949  5.030570
H    0.118469  -0.820380  3.857532
H    -0.782860  1.098861  2.030267
C    -2.614687  0.129992  2.699038
C    -3.346529  -0.497142  3.899676
C    -4.853689  -0.508390  3.609015
C    -2.854420  -1.907479  4.255338
H    -2.748545  -0.509560  1.811746
H    -3.105204  1.079142  2.442987
H    -3.180312  0.149440  4.778272
H    -5.413270  -0.895087  4.469559
H    -5.089657  -1.148223  2.745899
H    -5.233634  0.498710  3.391917
H    -3.496266  -2.349968  5.027519
H    -1.831206  -1.908350  4.656033
H    -2.893941  -2.572881  3.378000
N    -1.147189  2.332797  4.490410
C    -1.897272  3.262081  3.650402
H    -0.901994  2.646801  5.427466
H    -1.610530  4.283234  3.921129
H    -2.981046  3.155142  3.793470
H    -1.654877  3.121793  2.591363
Ba    2.189825  -4.308508  2.976883
32
Lattice="100 0 0 0 100 0 0 0 100" Properties=species:S:1:pos:R:3
C    -0.044337  -0.410866  -0.047998
C    -0.109868  0.050346  1.368011
O    1.012790  0.159881  2.040972
H    0.707329  0.176206  -0.591009
H    -1.003842  -0.332079  -0.565982
H    0.278359  -1.461717  -0.073577
N    -1.222146  0.350041  1.975624
C    -2.621947  0.336864  1.529365
C    -3.268441  1.284308  2.587054
O    -2.659697  1.456097  3.656868
H    -1.241463  0.713451  2.963818
H    -2.702109  0.773963  0.523502
C    -3.175801  -1.107736  1.539474
C    -4.655686  -1.275003  1.111050
C    -4.814127  -2.540538  0.257132
C    -5.605840  -1.314850  2.315651
H    -3.026131  -1.531338  2.544509
H    -2.536525  -1.689349  0.857853
H    -4.931035  -0.419045  0.466365
H    -4.205109  -2.495909  -0.656322
H    -5.859437  -2.677621  -0.046445
H    -4.516681  -3.435381  0.822866
H    -6.652187  -1.335829  1.986077
H    -5.485818  -0.457305  2.989603
H    -5.431686  -2.224450  2.908082
N    -4.427406  1.862052  2.262395
C    -5.195465  2.704706  3.175960
H    -4.849678  1.622043  1.370870
H    -5.567473  3.583337  2.638271
H    -4.541875  3.022543  3.992309
H    -6.046639  2.149517  3.592233
Ba    2.919105  0.391873  3.251937
32
Lattice="100 0 0 0 100 0 0 0 100" Properties=species:S:1:pos:R:3
C    -1.629148  1.432906  -0.279857
C    -1.287156  1.220827  1.155550
O    -0.420537  2.032920  1.717155
H    -0.736845  1.256445  -0.897207
H    -1.932011  2.476994  -0.433407
H    -2.428470  0.773770  -0.628762
N    -1.803633  0.272875  1.883987
C    -2.777539  -0.784066  1.574577
C    -3.285832  -1.126459  3.007942
O    -2.538321  -0.856580  3.963103
H    -1.575973  0.163999  2.904902
H    -3.590965  -0.376737  0.959213
C    -2.054554  -1.949885  0.850016
C    -2.896099  -3.119604  0.281336
C    -3.214328  -4.224231  1.297190
C    -4.135113  -2.653971  -0.492621
H    -1.283124  -2.344779  1.528421
H    -1.518707  -1.487049  0.006205
H    -2.220406  -3.577124  -0.460019
H    -3.640193  -5.095153  0.783130
H    -3.939631  -3.916302  2.059996
H    -2.308424  -4.562150  1.817782
H    -4.926106  -2.250036  0.160519
H    -4.587838  -3.494634  -1.032413
H    -3.894492  -1.882461  -1.238889
N    -4.502340  -1.665389  3.112241
C    -5.083957  -2.119493  4.372681
H    -5.015257  -1.854524  2.256640
H    -5.081911  -3.216405  4.425541
H    -6.114429  -1.757099  4.455674
H    -4.486375  -1.720674  5.196324
Ba    1.054821  3.416639  2.747091
32
Lattice="100 0 0 0 100 0 0 0 100" Properties=species:S:1:pos:R:3
C    0.334816  -0.276976  0.656483
C    -0.099604  0.616197  1.768280
O    0.676591  1.621689  2.102901
H    -0.492427  -0.855111  0.233919
H    1.086338  -0.986544  1.034375
H    0.806845  0.315035  -0.135698
N    -1.204194  0.448126  2.435799
C    -2.285617  -0.538072  2.316734
C    -3.403037  0.156997  3.155245
O    -3.084614  1.159412  3.823849
H    -1.525494  1.125581  3.182479
H    -2.614374  -0.592188  1.267460
C    -1.864868  -1.951059  2.785508
C    -1.270461  -2.098365  4.200503
C    -2.312444  -1.955516  5.317998
C    -0.558410  -3.454966  4.296027
H    -1.135917  -2.326112  2.050844
H    -2.736244  -2.613567  2.684382
H    -0.506505  -1.310854  4.338840
H    -1.853182  -2.156167  6.294216
H    -3.126085  -2.684291  5.188996
H    -2.754374  -0.953634  5.373441
H    -0.094341  -3.584617  5.281598
H    0.229234  -3.561365  3.536847
H    -1.267452  -4.283890  4.157576
N    -4.649523  -0.322683  3.120853
C    -5.185281  -1.459575  2.378448
H    -5.294643  0.180883  3.726658
H    -6.231523  -1.251702  2.131867
H    -5.142921  -2.384871  2.968799
H    -4.646691  -1.606546  1.436207
Ba    1.920619  3.417779  2.717429
32
Lattice="100 0 0 0 100 0 0 0 100" Properties=species:S:1:pos:R:3
C    -0.785291  1.968335  0.086937
C    -0.310953  1.253244  1.305525
O    0.844012  1.601542  1.824843
H    -1.851815  1.817082  -0.103429
H    -0.226421  1.605189  -0.788513
H    -0.583531  3.041461  0.185178
N    -0.971613  0.291383  1.880815
C    -2.250320  -0.354221  1.563544
C    -2.535149  -1.110060  2.897929
O    -1.603492  -1.201602  3.719280
H    -0.637135  -0.165702  2.771011
H    -3.018695  0.420634  1.420256
C    -2.204731  -1.235773  0.288559
C    -1.296341  -2.484166  0.226391
C    0.198845  -2.190355  0.418018
C    -1.752397  -3.641887  1.124500
H    -1.942573  -0.568836  -0.547261
H    -3.238772  -1.548322  0.087097
H    -1.416541  -2.825580  -0.815290
H    0.438225  -1.966399  1.468788
H    0.793753  -3.069076  0.138485
H    0.538029  -1.352907  -0.211092
H    -2.821500  -3.858043  0.995966
H    -1.206286  -4.557487  0.864211
H    -1.562137  -3.449644  2.188347
N    -3.753078  -1.612039  3.123813
C    -4.939618  -1.578767  2.275107
H    -3.826728  -2.117101  4.004844
H    -5.826380  -1.579971  2.917081
H    -4.988731  -2.452504  1.611127
H    -4.970004  -0.664450  1.672694
Ba    2.835059  2.097277  2.790697
32
Lattice="100 0 0 0 100 0 0 0 100" Properties=species:S:1:pos:R:3
C    -1.898821  2.988241  1.274526
C    -1.623212  1.994292  2.350944
O    -0.670435  2.257993  3.216110
H    -2.140741  3.959207  1.727931
H    -2.718420  2.688125  0.616195
H    -0.993794  3.128184  0.667219
N    -2.280694  0.878014  2.481186
C    -3.366830  0.289210  1.685134
C    -3.921674  -0.763453  2.692960
O    -3.134776  -1.159262  3.572988
H    -2.083914  0.189514  3.252328
H    -4.105109  1.060517  1.433916
C    -2.781871  -0.384891  0.415653
C    -3.780791  -0.784095  -0.684822
C    -4.463930  0.434351  -1.316238
C    -3.043625  -1.608703  -1.749169
H    -2.208077  -1.265860  0.741045
H    -2.052229  0.315110  -0.024511
H    -4.548659  -1.438473  -0.243660
H    -5.182001  0.123323  -2.085039
H    -3.725599  1.085995  -1.807703
H    -5.023632  1.049152  -0.595086
H    -2.242789  -1.022526  -2.223505
H    -3.733776  -1.922981  -2.541831
H    -2.593831  -2.514014  -1.320688
N    -5.172027  -1.226864  2.584799
C    -6.276401  -0.786853  1.738845
H    -5.383617  -1.953634  3.267302
H    -6.541350  -1.557032  1.003674
H    -6.019139  0.130660  1.204291
H    -7.152810  -0.583018  2.365768
Ba    0.956445  2.644971  4.750742
32
Lattice="100 0 0 0 100 0 0 0 100" Properties=species:S:1:pos:R:3
C    -1.024082  0.693221  0.030395
C    -0.745575  0.800364  1.493591
O    0.283615  1.478717  1.893843
H    -1.091294  1.694838  -0.414999
H    -1.942292  0.138601  -0.186114
H    -0.179855  0.180463  -0.452550
N    -1.561833  0.214766  2.338863
C    -1.514602  0.067060  3.796850
C    -2.922767  -0.544685  4.105740
O    -3.774166  -0.491437  3.211368
H    -2.472922  -0.166826  2.007226
H    -0.729629  -0.668304  4.035327
C    -1.228277  1.334036  4.629473
C    -2.191278  2.537505  4.600974
C    -1.620952  3.647364  5.492350
C    -2.566143  3.086608  3.219934
H    -0.192350  1.653898  4.391820
H    -1.142742  1.003783  5.674036
H    -3.133680  2.203795  5.065931
H    -0.685929  4.083199  5.071625
H    -1.367743  3.295016  6.500376
H    -2.318508  4.487633  5.592617
H    -3.203594  3.973608  3.322173
H    -3.107654  2.362374  2.602257
H    -1.688022  3.417273  2.622969
N    -3.154233  -1.085740  5.312119
C    -2.229716  -1.346956  6.410981
H    -4.107244  -1.430340  5.417094
H    -2.528837  -2.277018  6.905687
H    -2.243737  -0.543031  7.160454
H    -1.206854  -1.490070  6.044529
Ba    1.149537  3.415157  2.808617
32
Lattice="100 0 0 0 100 0 0 0 100" Properties=species:S:1:pos:R:3
C    0.017534  -0.156865  -0.222184
C    -0.161764  -0.152812  1.257614
O    0.847244  -0.531121  2.008821
H    0.921941  0.408072  -0.483259
H    -0.836294  0.267781  -0.756517
H    0.165167  -1.190067  -0.567475
N    -1.265700  0.205896  1.848158
C    -2.567391  0.649135  1.320106
C    -3.135566  1.387679  2.569613
O    -2.720598  1.006248  3.679101
H    -1.363292  0.216826  2.894301
H    -2.415992  1.334353  0.476216
C    -3.378354  -0.597986  0.882655
C    -4.790929  -0.371631  0.298399
C    -5.100069  -1.480257  -0.718433
C    -5.874951  -0.328933  1.383413
H    -3.438832  -1.283944  1.742504
H    -2.760939  -1.103989  0.123908
H    -4.791837  0.583474  -0.252700
H    -5.064441  -2.472306  -0.244945
H    -6.106629  -1.353643  -1.136112
H    -4.389394  -1.475881  -1.556388
H    -6.851306  -0.085730  0.945783
H    -5.673887  0.403079  2.175108
H    -5.970874  -1.311867  1.866711
N    -4.003049  2.397885  2.432529
C    -4.569688  3.004961  1.233373
H    -4.321203  2.769820  3.326406
H    -3.962617  2.775979  0.352961
H    -5.594894  2.655136  1.055416
H    -4.584992  4.093199  1.360455
Ba    2.550687  -1.169116  3.368054
32
Lattice="100 0 0 0 100 0 0 0 100" Properties=species:S:1:pos:R:3
C    0.592626  0.517392  0.870178
C    -0.231202  -0.461593  1.634731
O    0.142840  -1.720571  1.645298
H    1.622878  0.503977  1.251346
H    0.205418  1.537988  0.927638
H    0.630641  0.215266  -0.185521
N    -1.303223  -0.132372  2.298158
C    -2.004176  1.156062  2.454842
C    -2.788345  0.881316  3.771964
O    -3.173704  -0.287589  3.945978
H    -1.868121  -0.841139  2.819538
H    -1.276100  1.969406  2.550324
C    -2.922043  1.346137  1.213673
C    -3.655555  2.686243  0.994585
C    -4.875487  2.893105  1.898949
C    -2.710199  3.892986  0.978517
H    -3.653345  0.523373  1.220739
H    -2.272399  1.180015  0.339229
H    -4.049042  2.582087  -0.030841
H    -5.449479  3.765934  1.563574
H    -4.607044  3.071287  2.946613
H    -5.548994  2.026139  1.870510
H    -3.239038  4.788595  0.629669
H    -1.858878  3.737160  0.299420
H    -2.312107  4.134463  1.973768
N    -3.001608  1.853703  4.668796
C    -2.524217  3.230527  4.709073
H    -3.570528  1.544559  5.455716
H    -2.194208  3.460875  5.728430
H    -3.311871  3.941131  4.425739
H    -1.671060  3.369638  4.039402
Ba    0.740859  -3.911826  1.683049
