# Supplementary material for: Mapping and classifying molecules from a high-throughput structural database
Source: J Cheminform. 2017 Feb 2;9:6. doi: 10.1186/s13321-017-0192-4 (PMC5289135; doi:10.1186/s13321-017-0192-4)
Supplement: Supplementary file 1 — Additional file 1. Supplementary file contains dissimilarity matrix data for all the oligopeptides available in the database including the one discussed in this paper. [file 13321_2017_192_MOESM1_ESM.tar › SI/leu.dipeptide/traj.leu.dipeptide.bare.xyz]

31
Lattice="100 0 0 0 100 0 0 0 100" Properties=species:S:1:pos:R:3
C    0.199648  0.528634  0.188814
C    0.041541  0.471090  1.693696
O    0.710022  1.188851  2.447349
H    -0.001045  1.554080  -0.145583
H    -0.462572  -0.158693  -0.351540
H    1.241431  0.299223  -0.067217
N    -0.884946  -0.410476  2.163751
C    -1.177244  -0.563496  3.590038
C    -0.143476  -1.529859  4.232089
O    -0.394808  -2.712191  4.460662
H    -1.344094  -1.039554  1.514604
H    -1.034008  0.434534  4.027921
C    -2.612485  -1.042105  3.790325
C    -3.108009  -1.019478  5.247950
C    -3.155653  0.397927  5.832015
C    -4.482354  -1.692386  5.336620
H    -2.688632  -2.073476  3.411416
H    -3.273797  -0.409822  3.174210
H    -2.403519  -1.619925  5.845421
H    -2.166770  0.875351  5.859937
H    -3.534771  0.380906  6.863056
H    -3.823685  1.046451  5.244177
H    -5.230688  -1.146261  4.741319
H    -4.843273  -1.722636  6.373845
H    -4.445075  -2.725230  4.964000
N    1.048861  -0.928802  4.490170
C    2.202079  -1.666891  4.967103
H    1.176854  0.005353  4.094432
H    2.732014  -1.090051  5.735642
H    2.905938  -1.898372  4.152681
H    1.850520  -2.609698  5.399096
31
Lattice="100 0 0 0 100 0 0 0 100" Properties=species:S:1:pos:R:3
C    0.480050  -1.526643  0.411711
C    0.095491  -0.937400  1.752499
O    0.930202  -0.405929  2.495046
H    0.928337  -0.735750  -0.202603
H    -0.362396  -1.967587  -0.135025
H    1.248269  -2.293951  0.567983
N    -1.222135  -1.022195  2.086407
C    -1.765267  -0.463295  3.325172
C    -1.602141  -1.480030  4.488710
O    -2.542431  -2.130235  4.940877
H    -1.849885  -1.543985  1.485181
H    -1.134671  0.406860  3.557936
C    -3.220405  -0.039188  3.149641
C    -3.478987  1.014910  2.058548
C    -4.982290  1.300684  1.960963
C    -2.687039  2.308068  2.287589
H    -3.569754  0.345695  4.120363
H    -3.831302  -0.936599  2.962863
H    -3.156872  0.596083  1.088738
H    -5.201963  2.007544  1.149030
H    -5.360056  1.740936  2.896205
H    -5.555883  0.382245  1.772806
H    -2.933124  3.058025  1.523335
H    -1.601610  2.144725  2.247037
H    -2.924317  2.745570  3.269548
N    -0.318002  -1.565689  4.930150
C    0.099416  -2.524824  5.933332
H    0.385501  -1.056737  4.390227
H    -0.799605  -2.939776  6.401180
H    0.714474  -2.037697  6.701482
H    0.678392  -3.349833  5.491069
31
Lattice="100 0 0 0 100 0 0 0 100" Properties=species:S:1:pos:R:3
C    0.431278  -1.502213  0.453604
C    -0.097344  -0.878594  1.731756
O    -0.040135  -1.461892  2.814577
H    1.493919  -1.738236  0.589956
H    0.317536  -0.861780  -0.429377
H    -0.094302  -2.449730  0.281742
N    -0.617368  0.378098  1.593028
C    -1.303922  1.062963  2.671456
C    -2.616445  1.618679  2.096976
O    -2.713237  1.932821  0.909808
H    -0.814707  0.749613  0.666232
H    -1.507132  0.310293  3.447983
C    -0.470775  2.223000  3.264184
C    0.846121  1.808840  3.941223
C    1.674615  3.057872  4.266196
C    0.614846  0.955677  5.193383
H    -1.094514  2.766851  3.994311
H    -0.260211  2.932209  2.447833
H    1.417631  1.202714  3.218733
H    1.147836  3.707771  4.982130
H    1.879686  3.652947  3.365070
H    2.639311  2.786060  4.716234
H    0.126962  0.003361  4.950167
H    -0.002823  1.495517  5.928971
H    1.569733  0.714637  5.680407
N    -3.622105  1.768187  3.000807
C    -4.906764  2.354361  2.667001
H    -3.460825  1.447037  3.948029
H    -4.883321  2.615149  1.603919
H    -5.094676  3.263786  3.254730
H    -5.724870  1.642005  2.840930
31
Lattice="100 0 0 0 100 0 0 0 100" Properties=species:S:1:pos:R:3
C    0.273923  1.079264  0.666618
C    -0.184475  0.764178  2.075127
O    0.104238  1.491765  3.032808
H    -0.090545  2.077462  0.394226
H    -0.071423  0.356401  -0.082474
H    1.370285  1.115888  0.650882
N    -0.940786  -0.360145  2.219057
C    -1.475036  -0.790413  3.513805
C    -0.372796  -1.588659  4.266438
O    -0.330608  -2.817356  4.268696
H    -1.072968  -0.973664  1.422934
H    -1.677335  0.136551  4.071745
C    -2.761554  -1.597271  3.333596
C    -3.754258  -1.503818  4.508421
C    -5.035747  -2.272301  4.164787
C    -3.172817  -1.987502  5.843122
H    -2.490225  -2.650985  3.158942
H    -3.271197  -1.229405  2.429379
H    -4.022308  -0.437782  4.623307
H    -5.786311  -2.167019  4.960124
H    -4.828363  -3.346209  4.044345
H    -5.485643  -1.911885  3.228706
H    -3.931633  -1.926156  6.635607
H    -2.313314  -1.385440  6.168150
H    -2.833906  -3.030349  5.772551
N    0.530106  -0.782937  4.886927
C    1.719698  -1.306254  5.530143
H    0.486554  0.209191  4.644314
H    2.602538  -1.244142  4.874895
H    1.543964  -2.359369  5.773151
H    1.926943  -0.749640  6.452669
31
Lattice="100 0 0 0 100 0 0 0 100" Properties=species:S:1:pos:R:3
C    -0.998860  0.363754  0.468843
C    -0.544053  0.277946  1.910295
O    0.270986  1.079677  2.386196
H    -0.118051  0.352156  -0.184282
H    -1.504985  1.326160  0.319022
H    -1.678785  -0.444017  0.171966
N    -1.091621  -0.723288  2.649364
C    -0.859999  -0.895618  4.085726
C    0.456080  -1.693883  4.331152
O    0.465065  -2.830035  4.800935
H    -1.733351  -1.368947  2.204102
H    -0.704015  0.116930  4.493093
C    -2.059612  -1.557623  4.764121
C    -3.188367  -0.610646  5.208292
C    -3.839813  0.166970  4.057006
C    -4.244410  -1.397865  5.993760
H    -1.676586  -2.102631  5.637296
H    -2.466593  -2.343130  4.102393
H    -2.739055  0.126794  5.897378
H    -3.131051  0.830953  3.546053
H    -4.665365  0.789861  4.428598
H    -4.260068  -0.519637  3.305047
H    -4.732966  -2.148213  5.353285
H    -5.028866  -0.733687  6.381828
H    -3.799152  -1.929143  6.846152
N    1.565551  -0.994268  3.977427
C    2.898304  -1.559808  4.038165
H    1.414683  -0.084182  3.532562
H    2.843830  -2.502236  4.593317
H    3.585261  -0.876025  4.554415
H    3.297863  -1.765321  3.033495
31
Lattice="100 0 0 0 100 0 0 0 100" Properties=species:S:1:pos:R:3
C    -0.395736  -1.004854  -0.735260
C    -0.316631  -0.757673  0.756619
O    0.744821  -0.447032  1.310709
H    -1.400879  -1.267981  -1.086603
H    0.299186  -1.811935  -0.998236
H    -0.060258  -0.100855  -1.258653
N    -1.484771  -0.886800  1.445843
C    -1.577640  -0.654070  2.889024
C    -1.153170  -1.951720  3.633590
O    -1.967519  -2.760395  4.074854
H    -2.308943  -1.229059  0.964921
H    -0.833433  0.125754  3.105461
C    -2.985304  -0.193849  3.277307
C    -3.070318  0.718939  4.521005
C    -2.512639  0.071178  5.795373
C    -2.437718  2.095232  4.273837
H    -3.601608  -1.091315  3.438512
H    -3.411662  0.356922  2.424211
H    -4.149151  0.882383  4.684545
H    -2.960935  -0.913235  5.978701
H    -2.709560  0.709686  6.667715
H    -1.422628  -0.069104  5.738032
H    -1.349750  2.027519  4.125068
H    -2.602685  2.759938  5.132994
H    -2.864769  2.582717  3.385891
N    0.196842  -2.091506  3.716616
C    0.819791  -3.288744  4.246710
H    0.750398  -1.447368  3.147526
H    0.092093  -3.800982  4.884759
H    1.702887  -3.024259  4.841779
H    1.127690  -3.980533  3.447151
31
Lattice="100 0 0 0 100 0 0 0 100" Properties=species:S:1:pos:R:3
C    -0.059312  0.679154  0.006351
C    -0.474195  0.721603  1.465432
O    -0.891269  1.749922  2.000178
H    0.728514  1.424815  -0.157098
H    -0.917597  0.969009  -0.612540
H    0.302220  -0.303333  -0.321053
N    -0.356798  -0.457815  2.140947
C    -0.676737  -0.579379  3.550776
C    0.271259  -1.636672  4.130725
O    0.599534  -2.626524  3.474514
H    0.031276  -1.289885  1.705019
H    -0.499847  0.407160  4.003520
C    -2.158392  -0.981807  3.750188
C    -2.675413  -1.036535  5.197452
C    -2.611143  0.327786  5.896701
C    -4.109164  -1.581515  5.212955
H    -2.302417  -1.962635  3.271022
H    -2.757730  -0.254892  3.179749
H    -2.048317  -1.746412  5.764294
H    -1.588635  0.725516  5.969832
H    -3.009734  0.265293  6.918583
H    -3.203264  1.076029  5.349532
H    -4.163719  -2.576891  4.750980
H    -4.788530  -0.917687  4.657294
H    -4.492387  -1.665076  6.239399
N    0.686005  -1.407842  5.405944
C    1.513329  -2.340011  6.148480
H    0.377828  -0.555964  5.859183
H    1.742960  -3.178918  5.483496
H    0.987566  -2.720058  7.035799
H    2.453110  -1.868437  6.466348
31
Lattice="100 0 0 0 100 0 0 0 100" Properties=species:S:1:pos:R:3
C    -1.461499  -0.984064  0.739521
C    -0.778684  -0.348012  1.934223
O    0.449936  -0.406118  2.075819
H    -1.290788  -2.067704  0.777769
H    -0.989785  -0.611409  -0.177490
H    -2.541282  -0.798382  0.691113
N    -1.601868  0.278241  2.818425
C    -1.238875  0.860795  4.121184
C    -0.436449  2.185147  4.052018
O    -0.801349  3.151844  4.722729
H    -2.586583  0.299469  2.585816
H    -2.190785  1.172979  4.565805
C    -0.552823  -0.138810  5.073986
C    -1.322872  -1.444951  5.331397
C    -0.487937  -2.366641  6.228412
C    -2.713447  -1.208919  5.932387
H    -0.402561  0.393805  6.027119
H    0.445296  -0.383104  4.686259
H    -1.452271  -1.955511  4.361555
H    0.499488  -2.563883  5.788845
H    -0.987621  -3.333233  6.381385
H    -0.328505  -1.914590  7.219120
H    -2.644885  -0.652234  6.879298
H    -3.216396  -2.162660  6.143244
H    -3.370822  -0.638358  5.261325
N    0.666284  2.161339  3.264069
C    1.544067  3.305160  3.121929
H    0.882302  1.278783  2.787294
H    1.093936  4.149206  3.655267
H    1.670776  3.572081  2.063560
H    2.536002  3.103734  3.552617
31
Lattice="100 0 0 0 100 0 0 0 100" Properties=species:S:1:pos:R:3
C    -1.321891  0.956063  0.941862
C    -1.047746  0.534177  2.369728
O    -0.579171  1.320485  3.203892
H    -2.076081  1.753572  0.952137
H    -1.678421  0.139962  0.301691
H    -0.405443  1.377857  0.512141
N    -1.356574  -0.752693  2.681211
C    -1.264665  -1.302472  4.035629
C    0.185402  -1.792528  4.324762
O    0.471903  -2.980829  4.456993
H    -1.708449  -1.364727  1.954120
H    -1.457390  -0.458633  4.716201
C    -2.291392  -2.415625  4.250190
C    -3.721424  -1.976413  4.629239
C    -3.769686  -1.284862  5.998390
C    -4.422115  -1.127281  3.559663
H    -1.895731  -3.072288  5.036680
H    -2.323154  -3.049579  3.347976
H    -4.293165  -2.915701  4.722207
H    -3.259220  -0.310509  5.983692
H    -3.294787  -1.899581  6.775507
H    -4.807849  -1.097892  6.305457
H    -4.400155  -1.615228  2.574189
H    -3.956820  -0.137052  3.454611
H    -5.476464  -0.965622  3.823854
N    1.073360  -0.767955  4.416090
C    2.495429  -0.979809  4.595867
H    0.716772  0.170293  4.213558
H    3.059029  -0.751982  3.678392
H    2.653394  -2.032858  4.851742
H    2.880503  -0.349291  5.408330
31
Lattice="100 0 0 0 100 0 0 0 100" Properties=species:S:1:pos:R:3
C    0.434778  0.404580  0.226925
C    0.050649  0.681355  1.668656
O    0.538330  1.612256  2.311331
H    1.519895  0.252455  0.175017
H    0.199342  1.290093  -0.376548
H    -0.071635  -0.467340  -0.204886
N    -0.874000  -0.168865  2.200656
C    -1.323444  -0.064474  3.575938
C    -1.641445  -1.489769  4.044767
O    -2.132717  -2.324035  3.281752
H    -1.237289  -0.962215  1.679204
H    -0.492628  0.368732  4.151700
C    -2.563192  0.856568  3.685049
C    -3.084657  1.156722  5.100173
C    -2.049271  1.887178  5.965575
C    -4.380701  1.972279  5.010024
H    -3.367380  0.402300  3.085564
H    -2.291341  1.803278  3.192281
H    -3.332389  0.199231  5.590373
H    -1.750292  2.837536  5.499398
H    -1.128332  1.305613  6.116728
H    -2.457594  2.114074  6.959974
H    -4.797205  2.169557  6.007550
H    -5.145674  1.444508  4.423977
H    -4.201022  2.944256  4.526386
N    -1.372889  -1.757915  5.348155
C    -1.692863  -3.040371  5.952508
H    -0.951689  -1.034661  5.917135
H    -1.374959  -3.026825  6.999833
H    -1.177081  -3.857402  5.430922
H    -2.772305  -3.239701  5.906883
31
Lattice="100 0 0 0 100 0 0 0 100" Properties=species:S:1:pos:R:3
C    -0.007914  0.442288  -0.210634
C    -0.067134  0.477665  1.305382
O    0.909447  0.777025  1.993856
H    -0.949662  0.134002  -0.680687
H    0.790231  -0.245695  -0.515402
H    0.263651  1.440436  -0.576631
N    -1.280875  0.172618  1.849431
C    -1.476117  0.047676  3.278280
C    -2.662862  -0.912617  3.475772
O    -3.344508  -1.305996  2.526304
H    -2.029420  -0.232139  1.288853
H    -0.574013  -0.424308  3.704930
C    -1.627189  1.420871  3.982718
C    -2.748868  2.347950  3.485004
C    -4.154954  1.890785  3.897219
C    -2.483513  3.778409  3.972000
H    -0.658963  1.923793  3.847985
H    -1.734765  1.261169  5.069916
H    -2.701059  2.355183  2.382924
H    -4.908164  2.623360  3.575190
H    -4.233029  1.798914  4.991943
H    -4.432634  0.926626  3.454548
H    -3.247503  4.473335  3.596854
H    -1.502373  4.141159  3.636372
H    -2.500677  3.831924  5.071764
N    -2.888718  -1.291864  4.760523
C    -4.022586  -2.108144  5.150969
H    -2.310687  -0.884962  5.486045
H    -4.425205  -2.577481  4.247796
H    -4.816520  -1.503917  5.615613
H    -3.709415  -2.889066  5.855163
31
Lattice="100 0 0 0 100 0 0 0 100" Properties=species:S:1:pos:R:3
C    -1.217215  0.111536  0.109972
C    -0.714825  0.316878  1.525571
O    0.480982  0.545007  1.750936
H    -0.918963  0.973583  -0.498710
H    -2.303051  -0.023531  0.035956
H    -0.721275  -0.772806  -0.310173
N    -1.660424  0.233467  2.501818
C    -1.453046  0.292489  3.959441
C    -1.069882  1.697126  4.495090
O    -1.757599  2.225249  5.371414
H    -2.616156  0.097818  2.197552
H    -2.446957  0.124900  4.389882
C    -0.502126  -0.816874  4.452559
C    -0.281248  -0.853828  5.974714
C    -1.577481  -1.091500  6.759431
C    0.770788  -1.916810  6.313100
H    0.467442  -0.706198  3.948506
H    -0.920649  -1.782227  4.120490
H    0.122258  0.126478  6.280730
H    -2.291265  -0.267273  6.634745
H    -1.369126  -1.179436  7.834580
H    -2.064891  -2.026416  6.440530
H    0.420132  -2.922718  6.035046
H    0.989046  -1.928758  7.389771
H    1.714260  -1.733954  5.779983
N    0.060311  2.231957  3.972727
C    0.561621  3.531689  4.370882
H    0.510145  1.713681  3.208979
H    0.522452  4.247867  3.537037
H    1.601291  3.459512  4.719604
H    -0.065547  3.904091  5.187839
31
Lattice="100 0 0 0 100 0 0 0 100" Properties=species:S:1:pos:R:3
C    -0.340836  -2.528206  -1.537195
C    -0.376849  -1.693837  -0.270075
O    -0.185445  -0.476582  -0.278660
H    0.623032  -2.370373  -2.036237
H    -1.123925  -2.169556  -2.217284
H    -0.486030  -3.601207  -1.361979
N    -0.652288  -2.382313  0.873670
C    -0.646012  -1.750101  2.175654
C    -0.356796  -2.853997  3.205562
O    -0.467809  -4.048420  2.923370
H    -0.689499  -3.399095  0.891922
H    0.175586  -1.014420  2.182030
C    -1.945807  -0.970028  2.508018
C    -3.195337  -1.779622  2.896453
C    -4.294669  -0.815481  3.362740
C    -3.717844  -2.688232  1.775564
H    -2.160620  -0.331171  1.637889
H    -1.713059  -0.276374  3.333105
H    -2.933060  -2.423408  3.754799
H    -5.185722  -1.364096  3.697586
H    -4.604435  -0.146969  2.545169
H    -3.954786  -0.184753  4.196575
H    -3.021173  -3.501487  1.543276
H    -3.890512  -2.115937  0.852017
H    -4.672768  -3.146580  2.069058
N    -0.003155  -2.406830  4.440134
C    0.233572  -3.292109  5.565079
H    0.077325  -1.406790  4.580376
H    -0.482035  -3.103777  6.377765
H    1.254018  -3.173735  5.954290
H    0.105942  -4.319513  5.209330
31
Lattice="100 0 0 0 100 0 0 0 100" Properties=species:S:1:pos:R:3
C    0.434976  -3.507561  -0.579935
C    0.113898  -2.441832  0.451331
O    0.467663  -1.275115  0.319330
H    1.498795  -3.445134  -0.836109
H    -0.134259  -3.291984  -1.493794
H    0.200722  -4.528063  -0.251464
N    -0.591277  -2.883963  1.550485
C    -1.177871  -1.968471  2.522412
C    -0.598207  -2.114228  3.946762
O    -1.137675  -1.567183  4.905709
H    -0.973627  -3.823655  1.510743
H    -0.870596  -0.964647  2.188632
C    -2.708888  -2.067042  2.549635
C    -3.416620  -1.678270  1.241265
C    -4.920742  -1.951009  1.365491
C    -3.152553  -0.220950  0.843050
H    -3.057684  -1.429148  3.374413
H    -2.991067  -3.098320  2.827107
H    -3.028298  -2.323203  0.432318
H    -5.444134  -1.728670  0.425446
H    -5.369617  -1.325539  2.151764
H    -5.121945  -3.000958  1.622185
H    -3.713031  0.040783  -0.065035
H    -2.091209  -0.030802  0.636910
H    -3.472315  0.466518  1.640835
N    0.541612  -2.852906  4.038574
C    1.279041  -3.001335  5.276816
H    0.929371  -3.208251  3.171910
H    0.667703  -2.574281  6.079202
H    2.238809  -2.465424  5.241488
H    1.472024  -4.060358  5.495523
31
Lattice="100 0 0 0 100 0 0 0 100" Properties=species:S:1:pos:R:3
C    0.397007  0.334582  -1.043162
C    0.357902  -0.019841  0.431385
O    1.268785  -0.643717  0.977044
H    0.496075  -0.590556  -1.624281
H    1.291714  0.939336  -1.236758
H    -0.487218  0.884260  -1.387804
N    -0.744995  0.423137  1.106945
C    -1.016318  0.044129  2.479762
C    -2.479622  -0.409502  2.551727
O    -3.322270  0.038450  1.771094
H    -1.555604  0.765796  0.595590
H    -0.331506  -0.781386  2.718769
C    -0.798181  1.213642  3.468615
C    0.658562  1.683326  3.610594
C    0.707237  2.981223  4.425861
C    1.557233  0.606218  4.228194
H    -1.179315  0.922483  4.462264
H    -1.430396  2.050550  3.132233
H    1.039839  1.903511  2.599614
H    0.094736  3.770013  3.966747
H    1.735750  3.358858  4.507022
H    0.332469  2.821227  5.448813
H    2.580396  0.983381  4.361693
H    1.622504  -0.283004  3.588493
H    1.185271  0.304054  5.220411
N    -2.809624  -1.285789  3.541162
C    -1.907319  -1.984275  4.444635
H    -3.795018  -1.527982  3.560608
H    -1.185244  -2.613645  3.904567
H    -2.504899  -2.635407  5.090811
H    -1.349950  -1.292070  5.091352
31
Lattice="100 0 0 0 100 0 0 0 100" Properties=species:S:1:pos:R:3
C    1.296279  0.767758  0.982551
C    0.831851  -0.015154  2.195173
O    1.626358  -0.513448  2.994571
H    1.777276  1.693119  1.326818
H    0.486269  1.028858  0.290648
H    2.055136  0.181193  0.452061
N    -0.522031  -0.079453  2.361307
C    -1.144132  -0.897815  3.384946
C    -2.193755  -1.776298  2.684050
O    -2.804742  -1.374869  1.692805
H    -1.139856  0.180748  1.596000
H    -0.345154  -1.520018  3.814568
C    -1.840769  -0.083706  4.502125
C    -0.946502  0.637662  5.534105
C    -0.000704  -0.325346  6.263296
C    -0.179255  1.844439  4.975932
H    -2.491474  -0.780559  5.055506
H    -2.513536  0.643229  4.020458
H    -1.659427  1.029106  6.281078
H    0.499410  0.182313  7.099508
H    0.785263  -0.697302  5.590959
H    -0.541849  -1.188882  6.678922
H    0.237340  2.441325  5.799501
H    -0.832080  2.500732  4.383870
H    0.661527  1.533150  4.344114
N    -2.410208  -2.987850  3.264320
C    -3.417586  -3.921761  2.796991
H    -1.827999  -3.247259  4.051803
H    -2.962721  -4.870144  2.479567
H    -3.917777  -3.463251  1.937690
H    -4.163151  -4.127516  3.577754
31
Lattice="100 0 0 0 100 0 0 0 100" Properties=species:S:1:pos:R:3
C    -0.763691  -0.808841  -0.957551
C    -0.403638  -0.453996  0.473198
O    0.502853  0.333556  0.746285
H    -1.048014  0.109099  -1.486954
H    -1.580324  -1.536536  -1.039737
H    0.127421  -1.210841  -1.455151
N    -1.155791  -1.066154  1.433851
C    -0.925871  -0.858655  2.852402
C    -1.241189  -2.189344  3.544195
O    -2.219645  -2.862503  3.216804
H    -1.877192  -1.741072  1.196653
H    0.137054  -0.595319  2.967176
C    -1.777918  0.317665  3.386490
C    -1.552561  0.712048  4.860962
C    -1.762916  2.220693  5.046077
C    -2.449414  -0.072787  5.828508
H    -2.840893  0.085080  3.215018
H    -1.528868  1.169465  2.737555
H    -0.497777  0.496887  5.114635
H    -1.609234  2.520179  6.092302
H    -2.787744  2.508601  4.766646
H    -1.070404  2.801088  4.421489
H    -2.219718  0.181701  6.872785
H    -2.344664  -1.158837  5.718304
H    -3.507436  0.172542  5.652778
N    -0.373692  -2.549064  4.528930
C    -0.564680  -3.723133  5.359132
H    0.400912  -1.927218  4.726523
H    0.334584  -4.352849  5.359234
H    -1.401170  -4.291600  4.939634
H    -0.807379  -3.446854  6.395827
31
Lattice="100 0 0 0 100 0 0 0 100" Properties=species:S:1:pos:R:3
C    -2.415662  -1.820880  0.055503
C    -1.252267  -1.387977  0.923233
O    -0.078444  -1.602443  0.590589
H    -3.398133  -1.595775  0.487989
H    -2.341135  -2.899913  -0.126544
H    -2.332081  -1.319046  -0.916796
N    -1.578548  -0.762394  2.084348
C    -0.621938  -0.141368  3.000887
C    0.111607  -1.146263  3.944584
O    0.260877  -0.930652  5.146723
H    -2.560430  -0.656514  2.309903
H    0.179791  0.272746  2.366101
C    -1.271551  1.018294  3.772037
C    -2.705779  0.829993  4.311357
C    -2.888121  -0.385480  5.229952
C    -3.140167  2.116547  5.026961
H    -1.272535  1.902809  3.117486
H    -0.604308  1.239827  4.616995
H    -3.391986  0.714559  3.448975
H    -2.667032  -1.336640  4.726367
H    -3.924477  -0.436794  5.592382
H    -2.218125  -0.324626  6.096939
H    -2.517311  2.294316  5.915908
H    -4.185163  2.051938  5.359388
H    -3.047644  2.994776  4.372696
N    0.612453  -2.231797  3.305717
C    1.406664  -3.224107  4.004700
H    0.585112  -2.226445  2.280850
H    0.949486  -3.447354  4.975730
H    2.434792  -2.875817  4.191045
H    1.446060  -4.139519  3.403996
31
Lattice="100 0 0 0 100 0 0 0 100" Properties=species:S:1:pos:R:3
C    -0.829943  0.924301  0.615394
C    -0.754461  0.759164  2.121436
O    -0.749876  1.724427  2.885714
H    -0.738552  -0.019004  0.063298
H    -0.037319  1.611091  0.295614
H    -1.790279  1.391989  0.361637
N    -0.732899  -0.533906  2.563248
C    -0.527317  -0.875238  3.957427
C    0.514519  -2.006247  3.991092
O    0.611998  -2.812768  3.065096
H    -0.574832  -1.299845  1.912280
H    -0.138508  0.031708  4.447272
C    -1.804217  -1.331418  4.702068
C    -2.917737  -0.269105  4.840420
C    -3.846081  -0.219846  3.619988
C    -3.733293  -0.527986  6.114154
H    -1.488277  -1.646188  5.709779
H    -2.200585  -2.235358  4.210820
H    -2.431640  0.715649  4.936956
H    -3.301375  -0.013770  2.692390
H    -4.607159  0.563117  3.742489
H    -4.372027  -1.179005  3.493945
H    -4.208124  -1.521058  6.085116
H    -4.533317  0.216358  6.230168
H    -3.102881  -0.485537  7.013822
N    1.272276  -2.060639  5.119660
C    2.251123  -3.102930  5.367073
H    1.151980  -1.328110  5.808958
H    2.238946  -3.777309  4.504658
H    2.003710  -3.674519  6.272472
H    3.260145  -2.682016  5.475555
31
Lattice="100 0 0 0 100 0 0 0 100" Properties=species:S:1:pos:R:3
C    1.047726  -0.277968  0.357768
C    0.466560  -0.379900  1.754562
O    1.115794  -0.073167  2.756046
H    0.405286  -0.710600  -0.418833
H    2.023963  -0.776126  0.343613
H    1.216190  0.782093  0.125435
N    -0.836923  -0.782912  1.813334
C    -1.508091  -1.071333  3.066648
C    -2.124682  -2.473697  2.932186
O    -2.519830  -2.904409  1.847436
H    -1.274953  -1.201902  0.995877
H    -0.731807  -1.064775  3.846007
C    -2.627953  -0.064517  3.425178
C    -2.208185  1.343052  3.902422
C    -1.295266  1.295154  5.134460
C    -1.605179  2.231769  2.805563
H    -3.232026  -0.520747  4.226575
H    -3.295307  0.022464  2.553275
H    -3.156651  1.816134  4.212428
H    -0.301720  0.900538  4.878945
H    -1.723756  0.671152  5.933403
H    -1.149210  2.302779  5.547321
H    -1.554664  3.274578  3.149202
H    -2.210612  2.210436  1.888810
H    -0.583370  1.924654  2.551388
N    -2.234943  -3.179039  4.087263
C    -2.864161  -4.488445  4.135566
H    -1.855806  -2.781873  4.937536
H    -2.750257  -4.898988  5.143952
H    -2.394047  -5.169865  3.414667
H    -3.934119  -4.425540  3.892966
31
Lattice="100 0 0 0 100 0 0 0 100" Properties=species:S:1:pos:R:3
C    -0.454684  -3.864815  -0.105095
C    -0.689278  -2.581775  0.668154
O    -0.879072  -1.504131  0.103122
H    -1.352284  -4.086800  -0.696770
H    -0.227616  -4.728208  0.532014
H    0.370692  -3.706207  -0.809319
N    -0.723525  -2.721167  2.028494
C    -0.759761  -1.582208  2.927659
C    0.477630  -1.681729  3.836277
O    0.911400  -2.773153  4.206422
H    -0.365913  -3.575615  2.449242
H    -0.707093  -0.685367  2.290916
C    -2.028300  -1.524365  3.812591
C    -3.297068  -0.938636  3.166603
C    -3.834467  -1.758526  1.987348
C    -4.377582  -0.765555  4.242577
H    -1.789457  -0.914476  4.698933
H    -2.230394  -2.539908  4.191167
H    -3.037030  0.065468  2.785901
H    -4.798901  -1.352654  1.650812
H    -3.998596  -2.806935  2.278655
H    -3.154067  -1.740706  1.128696
H    -5.275965  -0.289544  3.826365
H    -4.024741  -0.145853  5.079329
H    -4.681199  -1.739986  4.654906
N    1.008788  -0.488658  4.218909
C    2.127802  -0.377295  5.135953
H    0.613813  0.355321  3.821595
H    1.851618  0.193643  6.033387
H    2.988444  0.108070  4.655405
H    2.412803  -1.392231  5.431752
31
Lattice="100 0 0 0 100 0 0 0 100" Properties=species:S:1:pos:R:3
C    -1.984728  -0.629334  1.140553
C    -1.091015  -0.060979  2.224310
O    0.142644  -0.084779  2.119376
H    -1.594996  -0.329664  0.161837
H    -3.034054  -0.321109  1.226072
H    -1.940063  -1.726018  1.195117
N    -1.738424  0.443700  3.309212
C    -1.143429  0.890429  4.580448
C    -0.405739  2.252699  4.497238
O    -0.671156  3.140374  5.309090
H    -2.749316  0.460967  3.266041
H    -1.997687  1.107930  5.234292
C    -0.254139  -0.158181  5.281133
C    -0.974384  -1.357734  5.925991
C    -1.603534  -2.327143  4.914812
C    0.009552  -2.108396  6.833771
H    0.277235  0.386386  6.076683
H    0.515899  -0.514915  4.581544
H    -1.781821  -0.958267  6.565972
H    -2.434575  -1.876073  4.359182
H    -1.996259  -3.216943  5.426506
H    -0.857220  -2.666782  4.180792
H    -0.484359  -2.943173  7.349951
H    0.438720  -1.445613  7.597704
H    0.842562  -2.526639  6.248557
N    0.540497  2.343534  3.531091
C    1.345158  3.533192  3.340339
H    0.678648  1.521934  2.931832
H    2.411275  3.321702  3.507179
H    1.016094  4.286832  4.063700
H    1.223614  3.933062  2.323673
31
Lattice="100 0 0 0 100 0 0 0 100" Properties=species:S:1:pos:R:3
C    0.078455  0.599650  0.168770
C    -0.242495  0.139728  1.575309
O    0.395726  -0.769203  2.123526
H    1.117635  0.951092  0.143860
H    -0.577375  1.400769  -0.193282
H    0.007467  -0.258407  -0.510893
N    -1.269163  0.784532  2.191202
C    -1.653255  0.538481  3.585005
C    -2.598362  -0.692120  3.711784
O    -3.768583  -0.612120  4.084421
H    -1.788014  1.482806  1.673254
H    -0.715984  0.248622  4.086452
C    -2.162883  1.812051  4.275436
C    -3.540670  2.414442  3.920161
C    -3.739777  3.695100  4.740212
C    -3.753142  2.697554  2.427160
H    -1.385226  2.581991  4.128065
H    -2.171093  1.597879  5.354655
H    -4.299882  1.681878  4.224593
H    -4.742252  4.115212  4.579921
H    -3.006425  4.468397  4.461317
H    -3.627221  3.504107  5.816643
H    -4.701429  3.229490  2.268521
H    -3.816936  1.771444  1.837806
H    -2.957094  3.338945  2.011666
N    -1.976437  -1.855745  3.385755
C    -2.663001  -3.131152  3.367309
H    -1.010919  -1.786268  3.049276
H    -3.673330  -2.979273  3.761784
H    -2.139935  -3.866114  3.994532
H    -2.736402  -3.532768  2.345782
31
Lattice="100 0 0 0 100 0 0 0 100" Properties=species:S:1:pos:R:3
C    -0.404394  -2.634993  -1.359071
C    -0.147037  -2.021388  0.001230
O    0.949933  -1.527919  0.295747
H    -0.227049  -1.871141  -2.126460
H    -1.419848  -3.031731  -1.479713
H    0.319447  -3.441848  -1.527994
N    -1.191450  -2.046310  0.871609
C    -1.159582  -1.434119  2.201513
C    -0.488938  -2.369268  3.252914
O    -1.096000  -2.811402  4.228117
H    -2.037064  -2.533615  0.600780
H    -0.506783  -0.551958  2.107816
C    -2.551482  -0.981983  2.649832
C    -3.677179  -2.049611  2.596502
C    -4.525657  -2.004978  3.871843
C    -4.567045  -1.890084  1.353933
H    -2.842977  -0.108375  2.046389
H    -2.438808  -0.627419  3.682564
H    -3.206345  -3.046322  2.568593
H    -5.330409  -2.753175  3.843216
H    -4.995483  -1.017084  3.997074
H    -3.902043  -2.204981  4.752043
H    -5.316206  -2.691872  1.296012
H    -4.000603  -1.898122  0.410111
H    -5.107883  -0.931959  1.385473
N    0.819912  -2.611666  2.985097
C    1.638790  -3.483751  3.802299
H    1.203584  -2.194911  2.131270
H    2.535569  -2.958441  4.159016
H    1.955948  -4.376162  3.242883
H    1.043080  -3.799412  4.665364
31
Lattice="100 0 0 0 100 0 0 0 100" Properties=species:S:1:pos:R:3
C    -1.321272  -0.870252  0.407286
C    -1.064555  0.004444  1.617784
O    -0.092514  0.770550  1.663618
H    -2.330611  -1.298959  0.377793
H    -0.594640  -1.694637  0.415398
H    -1.147424  -0.283611  -0.501131
N    -1.954201  -0.134843  2.637438
C    -1.863141  0.440491  3.990178
C    -2.141216  1.964629  4.058234
O    -2.948354  2.408438  4.876678
H    -2.740207  -0.750467  2.472251
H    -2.706048  0.006386  4.543223
C    -0.562239  0.102265  4.748550
C    -0.407092  -1.347130  5.246808
C    -0.209027  -2.376128  4.124308
C    0.762022  -1.417458  6.238790
H    -0.548500  0.766363  5.626405
H    0.305462  0.382692  4.133529
H    -1.328409  -1.612162  5.796439
H    0.012882  -3.367251  4.544143
H    0.634141  -2.091888  3.476669
H    -1.095820  -2.481682  3.487711
H    0.870425  -2.429103  6.653601
H    0.620715  -0.722057  7.077562
H    1.711167  -1.157546  5.745970
N    -1.417500  2.734005  3.212839
C    -1.543989  4.178831  3.203710
H    -0.744796  2.263107  2.598232
H    -2.600962  4.472287  3.162861
H    -1.025538  4.573037  2.323287
H    -1.107760  4.631647  4.106836
31
Lattice="100 0 0 0 100 0 0 0 100" Properties=species:S:1:pos:R:3
C    -1.773903  -0.915011  1.051468
C    -0.905492  -0.220433  2.080520
O    0.324653  -0.161611  1.950300
H    -1.660782  -2.000619  1.180710
H    -1.414529  -0.660340  0.048826
H    -2.839262  -0.666275  1.132296
N    -1.568293  0.297264  3.149577
C    -0.987293  0.852455  4.383662
C    -0.329508  2.248090  4.223016
O    -0.620729  3.150953  5.009114
H    -2.578059  0.229883  3.132112
H    -1.846424  1.062112  5.031268
C    -0.028549  -0.100460  5.128280
C    -0.625029  -1.390765  5.734984
C    -1.805614  -1.118585  6.674900
C    -0.974721  -2.472185  4.701399
H    0.396780  0.496758  5.949765
H    0.808384  -0.362141  4.466719
H    0.191228  -1.802044  6.353658
H    -2.696580  -0.779119  6.124932
H    -1.562835  -0.349259  7.421237
H    -2.093466  -2.031232  7.214548
H    -1.158861  -3.434566  5.199119
H    -0.160188  -2.617481  3.978540
H    -1.883523  -2.221765  4.136922
N    0.579246  2.354750  3.223399
C    1.308011  3.579530  2.963127
H    0.755494  1.515621  2.659141
H    0.935482  4.350010  3.646562
H    1.158230  3.913260  1.926716
H    2.386131  3.445204  3.134183
31
Lattice="100 0 0 0 100 0 0 0 100" Properties=species:S:1:pos:R:3
C    -1.143208  -0.433486  0.009234
C    -0.709622  -0.173916  1.438568
O    0.481704  -0.246176  1.767476
H    -0.848948  -1.454739  -0.263637
H    -0.599947  0.251140  -0.653573
H    -2.220616  -0.317632  -0.159527
N    -1.709207  0.140323  2.307942
C    -1.588965  0.362198  3.761089
C    -0.888030  1.696126  4.120651
O    -1.466645  2.533032  4.817734
H    -2.640773  0.226722  1.921648
H    -2.617168  0.519939  4.110818
C    -1.027914  -0.882143  4.481569
C    -1.112940  -0.859275  6.021671
C    -1.079329  -2.298412  6.554322
C    -0.006472  -0.024283  6.681472
H    0.010103  -1.063310  4.167732
H    -1.615986  -1.735562  4.108030
H    -2.084875  -0.416944  6.303364
H    -1.153292  -2.316506  7.650348
H    -0.137949  -2.797771  6.278197
H    -1.906300  -2.899329  6.150429
H    0.987241  -0.388571  6.379923
H    -0.070589  -0.100614  7.775895
H    -0.073699  1.039033  6.425655
N    0.373632  1.842378  3.657050
C    1.154774  3.029033  3.946431
H    0.742078  1.106848  3.044719
H    1.391263  3.099466  5.018535
H    0.607664  3.939891  3.667149
H    2.090012  2.981541  3.379087
31
Lattice="100 0 0 0 100 0 0 0 100" Properties=species:S:1:pos:R:3
C    -1.194667  -0.560288  0.024092
C    -0.737004  -0.251607  1.436073
O    0.453618  -0.354600  1.758633
H    -0.960360  -1.609498  -0.196120
H    -0.618691  0.056992  -0.675974
H    -2.265173  -0.393236  -0.145648
N    -1.715465  0.139497  2.298421
C    -1.573969  0.418545  3.739686
C    -0.831708  1.746166  4.036876
O    -1.387809  2.623962  4.700661
H    -2.646471  0.245986  1.915837
H    -2.593689  0.621327  4.090774
C    -1.044393  -0.810308  4.508928
C    -1.123236  -0.720919  6.047029
C    -1.133936  -2.136904  6.639320
C    0.011820  0.104866  6.668738
H    -0.013280  -1.034391  4.200207
H    -1.657910  -1.661265  4.172627
H    -2.079419  -0.236093  6.312115
H    -1.981170  -2.727246  6.262758
H    -1.204505  -2.106824  7.735316
H    -0.210024  -2.677383  6.382273
H    0.992066  -0.305802  6.382856
H    -0.052144  0.078740  7.765520
H    -0.019760  1.157375  6.366098
N    0.431033  1.827162  3.553749
C    1.270566  2.988634  3.763967
H    0.762096  1.043263  2.980334
H    1.664258  3.362465  2.809028
H    2.118995  2.753975  4.424171
H    0.664333  3.769408  4.235654
31
Lattice="100 0 0 0 100 0 0 0 100" Properties=species:S:1:pos:R:3
C    -2.015115  -0.774908  -0.205522
C    -1.136474  -0.601484  1.018727
O    -0.083663  0.027640  0.992161
H    -1.380028  -0.927013  -1.084452
H    -2.581729  0.154135  -0.360936
H    -2.728284  -1.604822  -0.120039
N    -1.615578  -1.191664  2.167065
C    -1.052582  -0.921468  3.486048
C    -0.247444  -2.108587  4.072143
O    0.135025  -2.090451  5.240064
H    -2.558954  -1.564698  2.141538
H    -0.300662  -0.129734  3.329077
C    -2.115909  -0.445695  4.487225
C    -2.461621  1.053480  4.462076
C    -2.999662  1.557104  3.116020
C    -3.451259  1.366937  5.591160
H    -1.738460  -0.701770  5.486455
H    -3.036698  -1.041730  4.343238
H    -1.525854  1.600023  4.673692
H    -2.245883  1.509144  2.320337
H    -3.317190  2.606017  3.197598
H    -3.876922  0.973471  2.794599
H    -4.412306  0.855349  5.426424
H    -3.657241  2.444434  5.651012
H    -3.064621  1.042365  6.566998
N    0.017950  -3.118599  3.202541
C    0.858465  -4.247267  3.546387
H    -0.308387  -3.001140  2.250056
H    1.065234  -4.191534  4.620639
H    1.812990  -4.218890  3.000888
H    0.351861  -5.196646  3.325782
31
Lattice="100 0 0 0 100 0 0 0 100" Properties=species:S:1:pos:R:3
C    -2.633476  -0.318929  0.259621
C    -1.732863  -0.487931  1.469266
O    -0.543247  -0.766515  1.366658
H    -2.296932  0.558966  -0.307019
H    -3.694478  -0.192759  0.509918
H    -2.518337  -1.191762  -0.393717
N    -2.353673  -0.323497  2.689171
C    -1.606598  -0.256974  3.938534
C    -1.830906  -1.465201  4.877143
O    -1.412625  -1.448054  6.032489
H    -3.301314  0.037531  2.687316
H    -0.550481  -0.345682  3.635568
C    -1.781255  1.087302  4.667926
C    -3.218784  1.597777  4.883523
C    -4.105071  0.631333  5.680863
C    -3.171706  2.973095  5.562128
H    -1.223049  1.848311  4.102173
H    -1.282455  0.979633  5.642144
H    -3.686412  1.752688  3.892168
H    -3.665228  0.416271  6.664479
H    -4.244618  -0.333546  5.173595
H    -5.102404  1.064495  5.840092
H    -2.729822  2.896130  6.566622
H    -4.179229  3.397018  5.672814
H    -2.566672  3.686819  4.985785
N    -2.468623  -2.529007  4.317771
C    -2.660440  -3.782516  5.017695
H    -2.723181  -2.449889  3.339853
H    -2.062952  -4.589646  4.569603
H    -3.718236  -4.079517  5.012800
H    -2.333934  -3.635943  6.053019
31
Lattice="100 0 0 0 100 0 0 0 100" Properties=species:S:1:pos:R:3
C    -0.229229  -0.123809  -0.217962
C    -0.938605  0.078768  1.108047
O    -1.700978  1.024958  1.306099
H    0.356421  0.775607  -0.444355
H    -0.983245  -0.230777  -1.007732
H    0.433453  -0.997796  -0.235850
N    -0.673149  -0.862391  2.061791
C    -1.261350  -0.812222  3.392505
C    -0.150186  -1.211892  4.370138
O    0.483504  -2.256817  4.219633
H    -0.026089  -1.623491  1.881660
H    -1.572577  0.231171  3.542011
C    -2.495390  -1.738865  3.471214
C    -3.361706  -1.703532  4.748632
C    -2.730641  -2.420568  5.950650
C    -3.824946  -0.287490  5.116808
H    -2.154024  -2.769799  3.289745
H    -3.126495  -1.456117  2.615328
H    -4.267074  -2.275442  4.482065
H    -1.868905  -1.872156  6.354134
H    -2.383454  -3.426866  5.680616
H    -3.461451  -2.522232  6.765209
H    -4.589663  -0.320568  5.904890
H    -4.252836  0.238855  4.252412
H    -2.998553  0.327685  5.503726
N    0.077447  -0.329217  5.381078
C    1.049373  -0.564982  6.431080
H    -0.489626  0.509270  5.412894
H    1.763082  0.266588  6.501248
H    1.590949  -1.482468  6.178258
H    0.559942  -0.698407  7.407027
31
Lattice="100 0 0 0 100 0 0 0 100" Properties=species:S:1:pos:R:3
C    -0.113637  1.851932  0.794190
C    -0.243352  1.685333  2.297100
O    0.325029  2.435586  3.092951
H    0.950912  1.872393  0.531898
H    -0.539569  2.822730  0.509496
H    -0.613847  1.063084  0.219236
N    -1.047404  0.662925  2.702233
C    -1.226888  0.321653  4.097490
C    -1.615939  -1.163879  4.141747
O    -1.999903  -1.765133  3.136134
H    -1.419239  -0.019953  2.045519
H    -0.251123  0.449618  4.596428
C    -2.211252  1.259032  4.851621
C    -3.726002  1.217015  4.552744
C    -4.085145  1.448069  3.078048
C    -4.438536  -0.030649  5.097243
H    -1.835226  2.275141  4.664462
H    -2.070723  1.089563  5.932659
H    -4.127183  2.077695  5.116261
H    -3.563717  2.321593  2.664474
H    -5.165976  1.617912  2.972887
H    -3.829916  0.577880  2.458793
H    -4.178914  -0.219015  6.149144
H    -4.194285  -0.931125  4.518251
H    -5.528505  0.099245  5.043676
N    -1.506536  -1.749670  5.363280
C    -1.981789  -3.093876  5.631064
H    -1.234670  -1.167141  6.146284
H    -2.991842  -3.088522  6.069866
H    -1.296949  -3.609483  6.314934
H    -2.019872  -3.635953  4.680887
31
Lattice="100 0 0 0 100 0 0 0 100" Properties=species:S:1:pos:R:3
C    -1.004580  -0.199175  -0.061540
C    -0.560451  0.013513  1.372400
O    0.629383  0.217146  1.647820
H    -0.482920  -1.078148  -0.460714
H    -0.691845  0.665770  -0.659189
H    -2.085276  -0.344815  -0.178284
N    -1.550047  -0.032073  2.306354
C    -1.402467  0.059977  3.771115
C    -1.026706  1.479420  4.264316
O    -1.747587  2.064461  5.077045
H    -2.495023  -0.149656  1.963270
H    -2.416828  -0.078745  4.163044
C    -0.504863  -1.074379  4.314295
C    -0.408711  -1.231656  5.849024
C    0.490880  -0.186566  6.526346
C    -1.780393  -1.312685  6.532780
H    0.505658  -0.968150  3.897423
H    -0.915301  -2.007939  3.896503
H    0.083715  -2.209543  5.988322
H    0.027666  0.808234  6.541021
H    1.461278  -0.104171  6.017423
H    0.683330  -0.471059  7.570373
H    -1.668958  -1.597725  7.587990
H    -2.427425  -2.063638  6.055262
H    -2.301442  -0.345325  6.509784
N    0.128703  1.986412  3.779956
C    0.617189  3.287694  4.191595
H    0.627325  1.437082  3.071729
H    1.462687  3.565423  3.553660
H    0.950559  3.276817  5.240346
H    -0.170581  4.047550  4.101600
31
Lattice="100 0 0 0 100 0 0 0 100" Properties=species:S:1:pos:R:3
C    -0.885675  -0.376186  -0.072144
C    -0.533006  -0.126015  1.381044
O    0.635240  0.096941  1.724698
H    -1.956988  -0.525204  -0.253266
H    -0.341311  -1.265581  -0.414033
H    -0.534079  0.472456  -0.671388
N    -1.577790  -0.162799  2.253388
C    -1.521245  -0.041021  3.722326
C    -1.204464  1.395651  4.209420
O    -1.993958  1.977009  4.958035
H    -2.498889  -0.296981  1.855811
H    -2.554979  -0.192650  4.053951
C    -0.638853  -1.147423  4.342487
C    -0.647060  -1.282512  5.882363
C    0.178983  -0.207977  6.605560
C    -2.061230  -1.386478  6.469577
H    0.395840  -1.025338  3.995218
H    -0.999556  -2.095224  3.911102
H    -0.144147  -2.246881  6.069977
H    -0.304506  0.776468  6.570471
H    1.181665  -0.111720  6.166278
H    0.301883  -0.472941  7.665123
H    -2.017998  -1.655517  7.533934
H    -2.656575  -2.157919  5.958657
H    -2.600534  -0.431646  6.396647
N    -0.024569  1.907539  3.786848
C    0.436857  3.223261  4.178718
H    0.521009  1.339617  3.128893
H    0.725954  3.811428  3.297419
H    1.302298  3.158275  4.855457
H    -0.379317  3.732367  4.702429
31
Lattice="100 0 0 0 100 0 0 0 100" Properties=species:S:1:pos:R:3
C    -1.798203  0.879850  0.914308
C    -1.593330  0.627366  2.395671
O    -1.843907  1.471432  3.249850
H    -2.868940  0.774684  0.688610
H    -1.239692  0.188445  0.270392
H    -1.509765  1.910307  0.682324
N    -1.117707  -0.626248  2.711603
C    -1.107317  -1.136857  4.078268
C    0.315676  -1.318819  4.659994
O    0.489563  -1.907032  5.725112
H    -1.090109  -1.314210  1.965746
H    -1.553413  -0.335004  4.688640
C    -1.918685  -2.433195  4.226790
C    -3.451126  -2.297014  4.342358
C    -3.866071  -1.521082  5.599095
C    -4.136371  -1.723032  3.093829
H    -1.541098  -2.929398  5.131211
H    -1.671011  -3.101890  3.383016
H    -3.815139  -3.332094  4.462668
H    -3.391664  -1.932323  6.500513
H    -4.954874  -1.562479  5.740421
H    -3.590804  -0.458558  5.529144
H    -3.941343  -0.647702  2.980741
H    -5.226280  -1.844582  3.163925
H    -3.806015  -2.230594  2.175531
N    1.317972  -0.759039  3.931265
C    2.693079  -0.729617  4.385787
H    1.048919  -0.254127  3.094362
H    3.370522  -1.123142  3.615802
H    2.760262  -1.359621  5.279379
H    3.008871  0.290576  4.648645
31
Lattice="100 0 0 0 100 0 0 0 100" Properties=species:S:1:pos:R:3
C    0.181011  -0.107454  0.145288
C    0.377189  0.362268  1.573768
O    1.468458  0.335377  2.135865
H    1.162803  -0.349598  -0.269050
H    -0.302736  0.656959  -0.477938
H    -0.449189  -1.007955  0.110091
N    -0.735938  0.846613  2.227613
C    -2.116890  0.864601  1.764456
C    -2.530558  2.150650  1.010150
O    -3.631936  2.222154  0.469127
H    -0.560173  1.069591  3.204711
H    -2.255519  0.059410  1.029496
C    -3.086557  0.626475  2.932419
C    -2.959012  -0.738127  3.632441
C    -3.931615  -0.801952  4.816300
C    -3.184948  -1.911484  2.672106
H    -4.104155  0.749336  2.534024
H    -2.946339  1.432962  3.673319
H    -1.935383  -0.828750  4.035865
H    -4.975007  -0.735984  4.473033
H    -3.761411  0.022688  5.522742
H    -3.822120  -1.744653  5.369383
H    -4.168488  -1.839592  2.183816
H    -3.148169  -2.867843  3.210950
H    -2.421645  -1.957801  1.883120
N    -1.606364  3.147151  1.003524
C    -1.824352  4.416934  0.340261
H    -0.722653  2.958584  1.464872
H    -2.825919  4.391346  -0.102736
H    -1.084914  4.582389  -0.455741
H    -1.769471  5.251707  1.052727
31
Lattice="100 0 0 0 100 0 0 0 100" Properties=species:S:1:pos:R:3
C    0.564240  0.839983  0.396106
C    0.193173  0.473157  1.821532
O    0.997600  -0.026503  2.600422
H    1.032519  -0.027474  -0.083801
H    1.314661  1.640572  0.425201
H    -0.286091  1.173433  -0.212184
N    -1.116074  0.728358  2.168118
C    -1.584614  0.619526  3.546967
C    -2.465883  -0.615698  3.829236
O    -2.977559  -0.774807  4.935808
H    -1.678855  1.263591  1.517221
H    -0.670404  0.445384  4.136548
C    -2.252058  1.911121  4.060146
C    -3.706389  2.193523  3.635780
C    -4.183309  3.491284  4.299075
C    -3.924597  2.255376  2.116960
H    -1.605183  2.755911  3.770684
H    -2.230590  1.863692  5.157088
H    -4.323644  1.370001  4.029265
H    -5.242582  3.683929  4.079908
H    -3.606366  4.357188  3.938850
H    -4.069747  3.446290  5.390742
H    -4.955698  2.556517  1.885568
H    -3.771725  1.279119  1.633864
H    -3.260085  2.995917  1.642096
N    -2.612766  -1.483951  2.792343
C    -3.320747  -2.741225  2.921869
H    -2.082255  -1.284621  1.951655
H    -2.631389  -3.597764  2.894788
H    -4.063405  -2.857748  2.121075
H    -3.833177  -2.734082  3.890071
31
Lattice="100 0 0 0 100 0 0 0 100" Properties=species:S:1:pos:R:3
C    -1.236871  -0.140722  -1.243226
C    -0.606789  -0.363936  0.117833
O    0.291777  -1.188707  0.292577
H    -0.444536  0.101947  -1.961726
H    -1.989872  0.656673  -1.256898
H    -1.702489  -1.077937  -1.573186
N    -1.092142  0.424309  1.124675
C    -0.655328  0.279774  2.507513
C    -1.711827  -0.550939  3.267031
O    -2.825410  -0.075996  3.499884
H    -1.924221  0.980103  0.957625
H    0.303190  -0.246409  2.451140
C    -0.479293  1.649949  3.171494
C    0.053848  1.603131  4.613867
C    1.472711  1.026123  4.698436
C    -0.003126  3.002142  5.237798
H    -1.456543  2.157241  3.170422
H    0.202416  2.244952  2.542453
H    -0.618538  0.951994  5.198788
H    1.532598  -0.002877  4.319354
H    1.828112  1.011472  5.737941
H    2.179892  1.634563  4.114249
H    -1.026030  3.402618  5.226731
H    0.639135  3.706302  4.686803
H    0.341201  2.987147  6.281076
N    -1.378017  -1.815352  3.643150
C    -0.138767  -2.544921  3.403672
H    -2.123878  -2.292355  4.141464
H    0.254647  -2.331310  2.402116
H    -0.354144  -3.618236  3.455849
H    0.631295  -2.316742  4.157096
31
Lattice="100 0 0 0 100 0 0 0 100" Properties=species:S:1:pos:R:3
C    0.731710  0.548390  -0.943930
C    0.678274  -0.122503  0.415987
O    1.499622  -0.973468  0.761460
H    0.696194  -0.226154  -1.719860
H    1.693256  1.067337  -1.044020
H    -0.080488  1.265907  -1.112471
N    -0.332100  0.292804  1.233107
C    -0.579769  -0.323927  2.520522
C    -2.086758  -0.194448  2.779427
O    -2.776014  0.604949  2.138288
H    -1.089176  0.883523  0.894041
H    -0.308874  -1.388875  2.430794
C    0.324117  0.268800  3.634642
C    0.194200  1.776514  3.917259
C    -1.026781  2.128309  4.778185
C    1.481337  2.287241  4.578115
H    1.350737  0.046969  3.309267
H    0.174875  -0.294328  4.569443
H    0.090846  2.290857  2.946937
H    -1.974326  1.879808  4.286254
H    -1.048932  3.204832  4.997946
H    -0.990178  1.597002  5.742295
H    1.426443  3.367366  4.772483
H    2.358804  2.101425  3.943688
H    1.655942  1.786799  5.543347
N    -2.641800  -0.985407  3.738315
C    -2.009084  -1.984445  4.580960
H    -3.628978  -0.797059  3.884406
H    -2.743446  -2.760239  4.827904
H    -1.622641  -1.559962  5.520363
H    -1.180012  -2.470014  4.053847
31
Lattice="100 0 0 0 100 0 0 0 100" Properties=species:S:1:pos:R:3
C    1.122199  0.463350  -0.659031
C    0.785906  -0.217225  0.654824
O    1.443116  -1.163763  1.092090
H    0.429431  1.270716  -0.925951
H    1.123351  -0.290052  -1.456248
H    2.138348  0.872367  -0.594123
N    -0.282277  0.301527  1.324136
C    -0.780361  -0.293027  2.547420
C    -2.278538  0.034446  2.616753
O    -2.762474  0.943541  1.936536
H    -0.896479  0.994230  0.901926
H    -0.629632  -1.381288  2.459995
C    -0.012482  0.162516  3.818396
C    -0.349176  1.541519  4.412094
C    0.387938  1.707060  5.748000
C    -0.032091  2.713500  3.473797
H    1.057733  0.109860  3.566954
H    -0.168895  -0.597382  4.599035
H    -1.432668  1.567207  4.626253
H    0.142143  0.897773  6.450477
H    0.127311  2.660144  6.228336
H    1.478405  1.697769  5.599316
H    -0.182772  3.670842  3.992374
H    -0.674285  2.717648  2.585745
H    1.014612  2.675905  3.137073
N    -3.054271  -0.694443  3.466128
C    -2.675360  -1.796554  4.332881
H    -4.016449  -0.371276  3.500123
H    -3.542325  -2.452270  4.475007
H    -2.331455  -1.456900  5.322001
H    -1.879503  -2.395738  3.875683
31
Lattice="100 0 0 0 100 0 0 0 100" Properties=species:S:1:pos:R:3
C    1.222494  1.086057  1.572105
C    0.674224  -0.210614  2.134397
O    1.410117  -1.144147  2.460017
H    1.806544  1.588024  2.354937
H    0.445981  1.773829  1.215858
H    1.908774  0.852659  0.749764
N    -0.681335  -0.245066  2.301627
C    -1.379736  -1.458835  2.677579
C    -2.488660  -1.683321  1.639417
O    -2.999199  -0.732312  1.043293
H    -1.264765  0.445813  1.834200
H    -0.634577  -2.265104  2.642421
C    -2.025806  -1.396567  4.084690
C    -1.096756  -1.559950  5.306627
C    -0.338320  -2.893586  5.287887
C    -0.135435  -0.384865  5.531320
H    -2.791058  -2.187399  4.141218
H    -2.573576  -0.443906  4.156095
H    -1.784744  -1.584155  6.170085
H    0.189074  -3.052426  6.238460
H    0.418939  -2.910723  4.491236
H    -1.017828  -3.746179  5.140374
H    0.325157  -0.457662  6.526611
H    -0.656408  0.580807  5.473199
H    0.678518  -0.383170  4.795758
N    -2.906288  -2.963845  1.431928
C    -2.401709  -4.183218  2.041637
H    -3.692401  -3.035575  0.793441
H    -2.717057  -5.036047  1.430830
H    -2.779454  -4.334239  3.064938
H    -1.305476  -4.186339  2.076331
31
Lattice="100 0 0 0 100 0 0 0 100" Properties=species:S:1:pos:R:3
C    -1.245098  -1.493448  -0.784462
C    -0.727945  -1.023931  0.563651
O    0.377631  -0.515159  0.704930
H    -2.189598  -2.049482  -0.729989
H    -0.482337  -2.123823  -1.256234
H    -1.388076  -0.616536  -1.429279
N    -1.585356  -1.221280  1.624595
C    -1.329335  -0.653134  2.946418
C    -0.492280  -1.565253  3.867637
O    -0.013947  -1.126250  4.911734
H    -2.534645  -1.514841  1.419569
H    -0.709662  0.242546  2.798403
C    -2.680965  -0.276511  3.587018
C    -2.647232  0.511931  4.907788
C    -1.910719  1.848459  4.768995
C    -4.082076  0.720459  5.407536
H    -3.262932  -1.202267  3.740949
H    -3.232349  0.321720  2.840240
H    -2.104623  -0.092234  5.649713
H    -0.847315  1.703342  4.541628
H    -1.968339  2.419700  5.705574
H    -2.354226  2.469287  3.974501
H    -4.667217  1.329393  4.700569
H    -4.089242  1.240401  6.375030
H    -4.608386  -0.235991  5.539047
N    -0.364894  -2.856668  3.458844
C    0.441126  -3.824162  4.175482
H    -0.705852  -3.075124  2.529439
H    0.705009  -3.384009  5.143171
H    1.368131  -4.059271  3.632193
H    -0.119251  -4.753866  4.342310
31
Lattice="100 0 0 0 100 0 0 0 100" Properties=species:S:1:pos:R:3
C    -0.787516  1.451209  1.288005
C    -0.061851  0.155316  1.589284
O    1.142880  0.104851  1.818600
H    -0.073221  2.272413  1.384916
H    -1.633269  1.617406  1.969116
H    -1.191939  1.447183  0.265620
N    -0.826019  -0.994398  1.606806
C    -2.236905  -1.135681  1.261560
C    -3.201419  -0.639655  2.361848
O    -4.341653  -0.274734  2.079794
H    -0.274903  -1.842951  1.711243
H    -2.469338  -0.521322  0.380026
C    -2.501659  -2.617717  0.923663
C    -3.916229  -2.988706  0.447922
C    -4.313424  -2.252905  -0.836924
C    -4.005003  -4.508728  0.263245
H    -2.255294  -3.219233  1.815444
H    -1.778173  -2.903418  0.140502
H    -4.629792  -2.696546  1.234094
H    -4.388805  -1.170023  -0.677888
H    -5.293997  -2.598047  -1.191840
H    -3.585849  -2.438505  -1.642636
H    -5.019712  -4.809888  -0.029809
H    -3.751305  -5.044977  1.188812
H    -3.316702  -4.855495  -0.522997
N    -2.702469  -0.679258  3.626680
C    -3.464811  -0.264259  4.787126
H    -1.720384  -0.914832  3.725287
H    -3.022629  0.623844  5.260681
H    -3.521362  -1.070351  5.531347
H    -4.476988  -0.018519  4.448153
31
Lattice="100 0 0 0 100 0 0 0 100" Properties=species:S:1:pos:R:3
C    0.856457  0.190372  0.993247
C    0.447058  0.748593  2.342071
O    1.256193  0.982423  3.235751
H    0.476257  -0.833477  0.863025
H    1.948273  0.167182  0.952878
H    0.469685  0.792521  0.159942
N    -0.895575  0.999097  2.530499
C    -2.006267  0.677353  1.641911
C    -2.338558  1.789195  0.614201
O    -3.162481  1.581685  -0.274011
H    -1.121842  1.273911  3.483182
H    -1.733613  -0.191715  1.023513
C    -3.275693  0.316111  2.434690
C    -3.375080  -1.134088  2.942933
C    -2.261973  -1.542829  3.915929
C    -4.753999  -1.357615  3.576570
H    -4.128132  0.505572  1.768373
H    -3.379362  1.020386  3.280374
H    -3.305170  -1.786586  2.054398
H    -2.245179  -0.886308  4.799847
H    -1.264901  -1.508465  3.459669
H    -2.423566  -2.568664  4.274934
H    -4.881501  -0.732129  4.473401
H    -4.883451  -2.404277  3.883855
H    -5.564358  -1.108365  2.877803
N    -1.666206  2.957695  0.779535
C    -1.845715  4.098864  -0.095115
H    -0.998287  2.999190  1.542336
H    -2.602456  3.829846  -0.840084
H    -0.910365  4.355900  -0.611809
H    -2.192194  4.977620  0.466152
31
Lattice="100 0 0 0 100 0 0 0 100" Properties=species:S:1:pos:R:3
C    -0.373917  1.188894  -0.923082
C    -0.090929  0.496178  0.395517
O    0.921172  -0.183096  0.571959
H    -0.333856  0.444965  -1.727702
H    0.421995  1.920445  -1.113304
H    -1.342419  1.702599  -0.951390
N    -1.013742  0.722538  1.380679
C    -1.002224  -0.013092  2.630520
C    -2.354039  -0.735250  2.747500
O    -3.367884  -0.275423  2.218596
H    -1.929176  1.085364  1.122326
H    -0.173324  -0.731967  2.555201
C    -0.805739  0.883840  3.879923
C    0.646913  1.217575  4.261964
C    1.391443  2.042735  3.205668
C    0.664485  1.929545  5.620970
H    -1.277066  0.385232  4.742104
H    -1.380377  1.811511  3.724091
H    1.182286  0.257685  4.377172
H    1.537860  1.484426  2.273914
H    2.385128  2.329712  3.577511
H    0.843630  2.968348  2.972709
H    1.693859  2.127473  5.949782
H    0.170680  1.332331  6.401031
H    0.144203  2.897891  5.564135
N    -2.385977  -1.874365  3.494280
C    -1.263085  -2.559370  4.116085
H    -3.310640  -2.283628  3.580185
H    -1.628477  -3.496317  4.548793
H    -0.808841  -1.969386  4.926044
H    -0.480942  -2.809392  3.385818
31
Lattice="100 0 0 0 100 0 0 0 100" Properties=species:S:1:pos:R:3
C    -2.554542  -0.107472  0.325194
C    -1.688084  -0.384363  1.539806
O    -0.474725  -0.541796  1.457573
H    -2.311608  0.893226  -0.056004
H    -3.631852  -0.153897  0.529274
H    -2.303769  -0.826759  -0.462828
N    -2.367367  -0.457121  2.736557
C    -1.676091  -0.510596  4.019509
C    -2.085084  -1.731374  4.876541
O    -1.871662  -1.759675  6.086678
H    -3.345374  -0.189229  2.735719
H    -0.619089  -0.674584  3.751559
C    -1.773437  0.785264  4.837118
C    -3.205534  1.228361  5.224647
C    -3.231391  1.776083  6.656234
C    -3.786266  2.258902  4.244893
H    -1.265341  1.587012  4.280338
H    -1.188669  0.606808  5.748474
H    -3.856015  0.334863  5.213577
H    -2.567163  2.648605  6.752948
H    -2.894223  1.012780  7.369447
H    -4.242456  2.095528  6.946284
H    -3.202129  3.191087  4.276023
H    -4.825117  2.510706  4.500402
H    -3.774399  1.912148  3.201635
N    -2.652559  -2.759328  4.186391
C    -2.984849  -4.027036  4.804181
H    -2.736155  -2.648790  3.182109
H    -2.316655  -4.830796  4.461784
H    -4.022736  -4.311409  4.584298
H    -2.865657  -3.909146  5.886638
31
Lattice="100 0 0 0 100 0 0 0 100" Properties=species:S:1:pos:R:3
C    -2.211336  1.010910  0.254017
C    -0.821659  1.073009  0.859166
O    -0.048665  2.002290  0.642268
H    -2.297878  0.171909  -0.451397
H    -2.384492  1.944099  -0.287672
H    -2.989474  0.881311  1.018635
N    -0.454259  0.037810  1.692268
C    -1.194230  -1.174562  2.011119
C    -2.080678  -1.078495  3.279806
O    -2.744951  -2.045971  3.644265
H    0.510359  0.100826  2.008190
H    -1.920409  -1.352664  1.204758
C    -0.281179  -2.417061  2.044934
C    0.987544  -2.360296  2.917235
C    0.703251  -2.135802  4.408054
C    1.794374  -3.649102  2.708273
H    0.020929  -2.630482  1.008408
H    -0.911273  -3.256157  2.374643
H    1.626628  -1.530159  2.562093
H    0.024508  -2.906703  4.799486
H    0.240120  -1.160419  4.606573
H    1.635429  -2.178464  4.987933
H    2.038369  -3.805598  1.648343
H    1.226175  -4.525588  3.053772
H    2.737699  -3.620795  3.270227
N    -2.092549  0.132625  3.897174
C    -2.865119  0.393925  5.094521
H    -1.477144  0.847085  3.523103
H    -2.213701  0.552824  5.966308
H    -3.494991  -0.482680  5.280897
H    -3.504187  1.277551  4.964922
31
Lattice="100 0 0 0 100 0 0 0 100" Properties=species:S:1:pos:R:3
C    -0.117736  1.061413  -0.877477
C    0.044129  0.388081  0.471901
O    1.026960  -0.301850  0.744783
H    0.681447  1.804769  -0.996928
H    -1.086239  1.559346  -1.007750
H    0.014335  0.309994  -1.664862
N    -0.955445  0.638751  1.369805
C    -1.027691  -0.038017  2.649605
C    -2.475167  -0.521787  2.819617
O    -3.408872  0.081191  2.285453
H    -1.830085  1.060196  1.064599
H    -0.323065  -0.880918  2.593313
C    -0.645013  0.844559  3.861389
C    0.831764  1.294183  3.921913
C    1.098294  2.568166  3.110011
C    1.258456  1.497396  5.381619
H    -0.873387  0.266468  4.770718
H    -1.313004  1.721136  3.884862
H    1.445505  0.484622  3.493547
H    0.831439  2.450302  2.054403
H    2.160839  2.843770  3.157853
H    0.516510  3.412444  3.511298
H    2.307710  1.817243  5.447013
H    1.153166  0.572064  5.966060
H    0.646258  2.272146  5.868857
N    -2.688436  -1.612641  3.607540
C    -1.702134  -2.452303  4.267899
H    -3.670821  -1.835684  3.733093
H    -0.879493  -2.712420  3.589730
H    -2.188129  -3.385181  4.572936
H    -1.276093  -1.979437  5.166198
31
Lattice="100 0 0 0 100 0 0 0 100" Properties=species:S:1:pos:R:3
C    0.038344  0.161449  -0.102068
C    0.316127  0.596027  1.323911
O    1.453596  0.691726  1.776998
H    -0.447230  -0.825377  -0.122176
H    0.994221  0.091778  -0.627168
H    -0.621325  0.863928  -0.629258
N    -0.777189  0.897083  2.107198
C    -2.188037  0.709630  1.792247
C    -2.876082  1.960840  1.189907
O    -4.040523  1.899971  0.800565
H    -0.533590  1.084907  3.076809
H    -2.275036  -0.049743  1.002413
C    -2.985805  0.227429  3.016516
C    -2.831591  -1.254848  3.422622
C    -3.245342  -2.209656  2.295710
C    -1.450465  -1.624378  3.981197
H    -4.043092  0.416569  2.785772
H    -2.734769  0.874705  3.874937
H    -3.556273  -1.391867  4.243703
H    -2.521347  -2.200913  1.466778
H    -4.229279  -1.948163  1.882596
H    -3.295689  -3.244116  2.661556
H    -1.466304  -2.638572  4.403834
H    -1.139314  -0.939975  4.783823
H    -0.670896  -1.607368  3.207542
N    -2.104195  3.076920  1.126666
C    -2.578181  4.330836  0.576728
H    -1.151152  2.995514  1.465409
H    -2.535016  5.133841  1.325515
H    -3.619415  4.185302  0.269055
H    -1.985149  4.631519  -0.298335
31
Lattice="100 0 0 0 100 0 0 0 100" Properties=species:S:1:pos:R:3
C    0.449707  -0.058936  -0.559671
C    0.309714  -0.281980  0.933959
O    1.119688  -0.955815  1.570914
H    1.398060  0.459620  -0.748715
H    -0.368711  0.523602  -1.000430
H    0.505819  -1.033892  -1.058850
N    -0.775411  0.315173  1.515324
C    -1.052039  0.264064  2.948700
C    -2.448339  -0.363625  3.149516
O    -3.450387  0.334843  3.303469
H    -1.399247  0.868302  0.937846
H    -0.276923  -0.391587  3.364044
C    -0.975442  1.644262  3.610140
C    0.385166  2.350059  3.491770
C    0.279394  3.773762  4.052163
C    1.517785  1.573235  4.175474
H    -1.232925  1.519620  4.674656
H    -1.770489  2.278264  3.189671
H    0.632627  2.431625  2.418881
H    0.038468  3.757410  5.126071
H    -0.507276  4.350099  3.545191
H    1.226162  4.318733  3.933979
H    1.687780  0.593080  3.711391
H    1.295082  1.415444  5.242372
H    2.463048  2.130418  4.115781
N    -2.532958  -1.727221  3.135377
C    -1.526887  -2.712104  2.772342
H    -3.493588  -2.051812  3.211185
H    -1.635052  -3.038081  1.725776
H    -1.617967  -3.591304  3.423083
H    -0.516858  -2.306258  2.883591
31
Lattice="100 0 0 0 100 0 0 0 100" Properties=species:S:1:pos:R:3
C    -0.341959  1.418350  -0.991802
C    -0.049679  0.686318  0.303749
O    1.011571  0.090960  0.493681
H    0.377964  2.240033  -1.101056
H    -1.357818  1.828116  -1.046182
H    -0.181835  0.729799  -1.829953
N    -1.026859  0.776214  1.255817
C    -0.977876  0.001008  2.479918
C    -2.332345  -0.711212  2.614988
O    -3.358432  -0.213426  2.146582
H    -1.956476  1.104276  1.002625
H    -0.154951  -0.718293  2.355783
C    -0.724756  0.837709  3.756750
C    0.706067  1.381953  3.944963
C    1.006517  2.619042  3.089521
C    0.946142  1.692675  5.428664
H    -0.965060  0.198551  4.621554
H    -1.454622  1.663528  3.783148
H    1.406980  0.584488  3.644022
H    0.957374  2.405076  2.017392
H    2.015593  2.997719  3.304026
H    0.293541  3.428148  3.310187
H    0.806009  0.801898  6.057738
H    0.250605  2.466999  5.787571
H    1.966640  2.064250  5.594994
N    -2.356190  -1.886458  3.303608
C    -1.227327  -2.627511  3.844556
H    -3.285747  -2.281089  3.405096
H    -0.455757  -2.806753  3.083589
H    -1.588455  -3.601807  4.189659
H    -0.760860  -2.117559  4.700812
31
Lattice="100 0 0 0 100 0 0 0 100" Properties=species:S:1:pos:R:3
C    0.317389  1.071513  0.646244
C    -0.110407  -0.223513  1.309415
O    0.604042  -1.227299  1.298859
H    1.282698  1.379022  1.066589
H    -0.402794  1.889990  0.766654
H    0.470873  0.884480  -0.423950
N    -1.328965  -0.188122  1.928551
C    -1.930693  -1.361465  2.557758
C    -3.018121  -1.877794  1.590216
O    -4.081531  -1.267737  1.466475
H    -1.926340  0.621014  1.795557
H    -1.110518  -2.081257  2.666869
C    -2.504686  -1.009352  3.936996
C    -2.727950  -2.199491  4.888117
C    -3.125733  -1.679992  6.275477
C    -3.761585  -3.212010  4.377433
H    -3.449950  -0.460119  3.796084
H    -1.792587  -0.316840  4.410638
H    -1.760776  -2.723932  4.991582
H    -3.232187  -2.505457  6.992701
H    -4.089237  -1.149914  6.234287
H    -2.377301  -0.981442  6.675061
H    -3.933383  -3.997666  5.126316
H    -3.442337  -3.710197  3.452714
H    -4.724872  -2.723915  4.170502
N    -2.732286  -2.981027  0.845338
C    -1.547801  -3.829621  0.890253
H    -3.492789  -3.254354  0.230048
H    -1.503598  -4.407844  -0.039460
H    -1.575523  -4.540756  1.731549
H    -0.633192  -3.227537  0.955903
31
Lattice="100 0 0 0 100 0 0 0 100" Properties=species:S:1:pos:R:3
C    0.050941  2.238708  0.483657
C    0.416610  1.028558  1.321206
O    1.579345  0.677652  1.503346
H    -0.588943  2.943933  1.031293
H    -0.493421  1.939731  -0.423760
H    0.977185  2.738562  0.189725
N    -0.623136  0.327512  1.895814
C    -2.054453  0.540949  1.706942
C    -2.677525  1.621844  2.621264
O    -3.822200  2.019822  2.414005
H    -0.320958  -0.518614  2.369896
H    -2.217259  0.919309  0.687425
C    -2.863292  -0.770057  1.823588
C    -3.155456  -1.323629  3.232266
C    -4.126422  -2.505384  3.112558
C    -1.908693  -1.737022  4.026833
H    -2.353834  -1.536230  1.215679
H    -3.828929  -0.576998  1.337380
H    -3.669184  -0.528470  3.798119
H    -4.406581  -2.889154  4.102988
H    -3.671828  -3.336432  2.551659
H    -5.048562  -2.214955  2.591148
H    -2.195787  -2.213417  4.974315
H    -1.270294  -0.881893  4.286603
H    -1.300705  -2.467926  3.470105
N    -1.885781  2.058088  3.635936
C    -2.312365  3.059779  4.591834
H    -0.946470  1.677236  3.681813
H    -2.289562  2.664541  5.616917
H    -3.340908  3.340586  4.340141
H    -1.675383  3.954049  4.543878
31
Lattice="100 0 0 0 100 0 0 0 100" Properties=species:S:1:pos:R:3
C    0.238234  1.007113  0.703948
C    -0.193794  -0.280289  1.378950
O    0.510014  -1.291513  1.364106
H    1.216738  1.301566  1.102353
H    -0.467688  1.835762  0.838342
H    0.365287  0.816024  -0.369078
N    -1.403223  -0.229749  2.015420
C    -2.006193  -1.401883  2.643270
C    -3.080407  -1.933385  1.671385
O    -4.123177  -1.302219  1.489677
H    -2.000765  0.578090  1.874870
H    -1.182217  -2.113414  2.760781
C    -2.599519  -1.037720  4.012700
C    -2.918776  -2.212096  4.962612
C    -4.040360  -3.131138  4.459882
C    -1.668566  -3.018089  5.340438
H    -3.511382  -0.443589  3.845436
H    -1.868302  -0.381166  4.508544
H    -3.286371  -1.733699  5.886568
H    -4.343094  -3.834403  5.248113
H    -3.721653  -3.733229  3.596913
H    -4.925939  -2.559981  4.151952
H    -1.900306  -3.751658  6.124889
H    -0.864988  -2.368590  5.715129
H    -1.267624  -3.579831  4.483750
N    -2.807844  -3.082236  0.993802
C    -1.639195  -3.946254  1.103444
H    -3.558878  -3.368866  0.373046
H    -1.600544  -4.586718  0.215313
H    -1.684372  -4.598990  1.990108
H    -0.714502  -3.356466  1.133672
31
Lattice="100 0 0 0 100 0 0 0 100" Properties=species:S:1:pos:R:3
C    -0.674702  -0.647586  -0.607873
C    -0.318674  -0.358998  0.838302
O    0.858716  -0.171476  1.172059
H    -0.251555  0.142734  -1.239322
H    -1.751647  -0.724956  -0.800008
H    -0.195112  -1.590618  -0.900138
N    -1.373912  -0.311533  1.696775
C    -1.420626  -0.210525  3.170810
C    -0.714747  0.980138  3.866692
O    -1.127212  1.309408  4.980217
H    -2.279315  -0.465727  1.269719
H    -2.474187  0.022355  3.378304
C    -1.162186  -1.561449  3.880605
C    0.213240  -2.240486  3.747714
C    1.326128  -1.511459  4.510210
C    0.098303  -3.693173  4.231322
H    -1.929660  -2.258292  3.505965
H    -1.389580  -1.396393  4.945882
H    0.492067  -2.263617  2.682390
H    2.266321  -2.076978  4.450948
H    1.066524  -1.399762  5.573482
H    1.521380  -0.513107  4.104400
H    -0.655824  -4.252516  3.659326
H    -0.189925  -3.735135  5.292978
H    1.056888  -4.219932  4.128254
N    0.291460  1.603599  3.214182
C    1.032204  2.677942  3.848212
H    0.701549  1.103612  2.413910
H    1.578403  3.237699  3.080926
H    1.750495  2.300396  4.593972
H    0.337745  3.349636  4.365288
31
Lattice="100 0 0 0 100 0 0 0 100" Properties=species:S:1:pos:R:3
C    0.054625  0.990500  1.140265
C    -0.081559  0.611979  2.600503
O    0.882837  0.193400  3.256171
H    0.801701  1.789707  1.055044
H    -0.882709  1.329662  0.682561
H    0.435687  0.126468  0.582136
N    -1.322474  0.751826  3.134618
C    -1.648605  0.589713  4.552165
C    -1.803963  -0.895594  5.009225
O    -2.721345  -1.267413  5.740596
H    -2.066255  1.073223  2.528722
H    -0.763594  0.948354  5.106025
C    -2.843413  1.460140  4.971634
C    -4.136934  1.509062  4.111582
C    -4.065761  2.474630  2.913038
C    -4.686129  0.141163  3.686059
H    -2.482788  2.493012  5.091327
H    -3.120436  1.101357  5.971733
H    -4.882728  1.949431  4.794458
H    -5.077669  2.712428  2.556618
H    -3.539001  2.056127  2.039512
H    -3.571994  3.420312  3.175673
H    -5.658050  0.260357  3.186693
H    -4.809928  -0.526214  4.545794
H    -4.018309  -0.369975  2.975372
N    -0.807612  -1.708186  4.580090
C    -0.733348  -3.097673  4.989726
H    0.001619  -1.262123  4.135508
H    -0.065386  -3.636850  4.308868
H    -1.731673  -3.548666  4.950283
H    -0.356805  -3.207157  6.019002
31
Lattice="100 0 0 0 100 0 0 0 100" Properties=species:S:1:pos:R:3
C    0.212006  0.932429  1.157903
C    -0.015088  0.791754  2.652060
O    0.898378  0.880652  3.465214
H    0.587240  1.943620  0.955115
H    -0.687686  0.759361  0.553892
H    0.993511  0.227866  0.848807
N    -1.318008  0.539293  3.023368
C    -1.741045  0.565430  4.419039
C    -1.987584  -0.826870  5.042089
O    -2.396551  -0.927888  6.196750
H    -2.032202  0.624935  2.310422
H    -0.861101  0.938608  4.968515
C    -2.898089  1.544651  4.695246
C    -4.268921  1.366837  3.997655
C    -4.271068  1.668383  2.488811
C    -4.947352  0.020095  4.278583
H    -2.526028  2.557280  4.474976
H    -3.063419  1.499760  5.780649
H    -4.898059  2.145609  4.462130
H    -3.682991  2.563773  2.242238
H    -5.296812  1.837150  2.132667
H    -3.887754  0.823899  1.892421
H    -5.973118  0.017933  3.883637
H    -4.990528  -0.196729  5.352809
H    -4.412736  -0.812226  3.797445
N    -1.692125  -1.888724  4.245287
C    -1.766155  -3.258496  4.709781
H    -1.298570  -1.681385  3.334397
H    -2.220447  -3.244884  5.706546
H    -0.767889  -3.713900  4.782841
H    -2.386812  -3.869217  4.039706
31
Lattice="100 0 0 0 100 0 0 0 100" Properties=species:S:1:pos:R:3
C    0.666286  -0.488113  -0.831332
C    0.200082  -1.614174  0.072634
O    0.479303  -2.794176  -0.149929
H    0.330255  -0.694998  -1.854689
H    1.763597  -0.477237  -0.843457
H    0.303839  0.500594  -0.524622
N    -0.532247  -1.227850  1.154514
C    -1.115045  -2.187358  2.071084
C    -2.383388  -1.534386  2.635392
O    -2.541182  -0.310385  2.592894
H    -0.858072  -0.270995  1.269108
H    -1.388593  -3.071465  1.471941
C    -0.110997  -2.700747  3.141910
C    0.349529  -1.783526  4.296406
C    0.953747  -0.446944  3.843728
C    -0.719468  -1.562360  5.377111
H    0.768910  -3.021283  2.565553
H    -0.524079  -3.621197  3.582618
H    1.164480  -2.355503  4.774064
H    1.446539  0.052744  4.689691
H    0.182544  0.237321  3.465537
H    1.701613  -0.586470  3.051680
H    -1.526143  -0.903913  5.030175
H    -0.275155  -1.087374  6.262990
H    -1.167265  -2.512670  5.702729
N    -3.332332  -2.344600  3.179738
C    -3.317090  -3.786783  3.344202
H    -4.106788  -1.828925  3.586885
H    -4.349578  -4.155110  3.354231
H    -2.827416  -4.099687  4.279521
H    -2.802333  -4.269084  2.505342
31
Lattice="100 0 0 0 100 0 0 0 100" Properties=species:S:1:pos:R:3
C    1.142438  -0.062585  2.903877
C    0.639960  1.300778  3.355597
O    1.288424  2.009407  4.121807
H    2.069399  -0.272467  3.443596
H    1.354658  -0.069104  1.824785
H    0.418593  -0.864092  3.106160
N    -0.563453  1.718475  2.851949
C    -1.486861  0.983830  2.003636
C    -2.210027  2.021434  1.128102
O    -2.650591  3.060703  1.614413
H    -0.885745  2.633025  3.164793
H    -0.905641  0.303489  1.365781
C    -2.516991  0.180139  2.831831
C    -3.489623  -0.707854  2.037888
C    -2.771021  -1.828621  1.274938
C    -4.550198  -1.290830  2.979662
H    -3.085564  0.905775  3.433009
H    -1.954806  -0.443205  3.546414
H    -4.013125  -0.072409  1.302782
H    -2.214251  -2.478969  1.966760
H    -2.051299  -1.450074  0.534762
H    -3.488398  -2.459685  0.732910
H    -5.102073  -0.496120  3.499582
H    -4.088118  -1.932190  3.745411
H    -5.278523  -1.902800  2.429843
N    -2.339929  1.687328  -0.185935
C    -3.049757  2.516183  -1.142981
H    -1.938471  0.811886  -0.498503
H    -2.389547  2.827092  -1.963924
H    -3.398939  3.406830  -0.610427
H    -3.916521  1.986630  -1.562518
31
Lattice="100 0 0 0 100 0 0 0 100" Properties=species:S:1:pos:R:3
C    -0.357285  0.705795  -0.862162
C    -0.203196  0.051057  0.496354
O    0.533347  -0.921744  0.672293
H    0.623229  1.079182  -1.184172
H    -1.074922  1.535228  -0.874205
H    -0.672711  -0.054199  -1.587227
N    -0.906479  0.636114  1.511092
C    -0.933174  0.087821  2.861387
C    -2.279351  -0.639589  3.041766
O    -3.336543  -0.006231  3.049083
H    -1.597562  1.345069  1.290318
H    -0.093088  -0.615403  2.904063
C    -0.769608  1.162121  3.949574
C    0.673056  1.615469  4.238059
C    1.391144  2.233590  3.031248
C    0.674449  2.588413  5.424212
H    -1.194446  0.758413  4.881797
H    -1.401771  2.028910  3.695885
H    1.242193  0.718034  4.540608
H    2.376787  2.617708  3.329598
H    0.817258  3.077245  2.618687
H    1.551429  1.508629  2.224464
H    0.193850  2.149024  6.309651
H    0.130597  3.512393  5.175140
H    1.698592  2.872359  5.702714
N    -2.249114  -1.994779  3.171349
C    -1.097132  -2.886903  3.108023
H    -3.169200  -2.407783  3.291770
H    -1.459847  -3.902588  2.915086
H    -0.530273  -2.904296  4.051710
H    -0.423230  -2.608059  2.287835
31
Lattice="100 0 0 0 100 0 0 0 100" Properties=species:S:1:pos:R:3
C    0.112096  1.474206  0.139283
C    0.013550  0.286879  1.084603
O    0.815448  -0.642751  1.034009
H    0.996244  1.324611  -0.485618
H    0.219580  2.424207  0.681974
H    -0.771154  1.555461  -0.507956
N    -1.013726  0.277295  1.993445
C    -1.992403  1.306522  2.291156
C    -1.957285  1.574949  3.807608
O    -1.797922  0.658785  4.610305
H    -0.971139  -0.481522  2.673073
H    -1.715002  2.220744  1.749107
C    -3.428156  0.881406  1.901092
C    -3.675798  0.741194  0.390725
C    -4.959917  -0.056441  0.133579
C    -3.735126  2.103186  -0.312283
H    -4.143402  1.608191  2.322881
H    -3.628766  -0.076713  2.404423
H    -2.836203  0.163259  -0.031431
H    -5.146259  -0.173889  -0.942859
H    -5.834933  0.450812  0.568133
H    -4.901646  -1.060109  0.576039
H    -3.847918  1.983608  -1.398420
H    -2.830430  2.705078  -0.145869
H    -4.594342  2.690225  0.046979
N    -2.157121  2.873773  4.170094
C    -2.241811  3.301265  5.554849
H    -2.268342  3.564099  3.437426
H    -1.473587  4.051907  5.784720
H    -2.074911  2.418545  6.180912
H    -3.231499  3.720431  5.784457
31
Lattice="100 0 0 0 100 0 0 0 100" Properties=species:S:1:pos:R:3
C    -0.918752  -0.120105  0.330883
C    -0.443630  0.412775  1.669192
O    0.470604  1.246097  1.722927
H    -1.806418  -0.761279  0.391076
H    -0.099781  -0.694557  -0.122133
H    -1.128728  0.727489  -0.331743
N    -1.087369  -0.096308  2.754398
C    -0.846504  0.070662  4.204284
C    -0.819410  1.505661  4.793382
O    -1.239550  1.660043  5.942977
H    -1.826563  -0.754399  2.539891
H    -1.756978  -0.335735  4.663755
C    0.318492  -0.770914  4.775301
C    1.758826  -0.452121  4.311727
C    2.736201  -0.602045  5.484993
C    2.196279  -1.337687  3.137868
H    0.099534  -1.834585  4.584752
H    0.242480  -0.635571  5.864478
H    1.796128  0.595735  3.977699
H    2.716382  -1.626489  5.888354
H    2.483290  0.084773  6.304346
H    3.768307  -0.390562  5.171963
H    3.198611  -1.058371  2.785376
H    1.516683  -1.260466  2.280892
H    2.232881  -2.394824  3.444129
N    -0.310635  2.499330  4.036515
C    -0.206221  3.853049  4.547119
H    0.112161  2.243119  3.133357
H    0.587881  3.945397  5.303936
H    -1.149674  4.155604  5.018315
H    0.016474  4.528285  3.713993
31
Lattice="100 0 0 0 100 0 0 0 100" Properties=species:S:1:pos:R:3
C    0.049843  -2.097040  1.050511
C    -0.044768  -0.936593  2.019869
O    0.938434  -0.518096  2.625003
H    0.891853  -2.724355  1.358216
H    0.269826  -1.707062  0.046725
H    -0.861700  -2.701891  0.987210
N    -1.280682  -0.352785  2.230333
C    -2.545020  -0.528850  1.507610
C    -3.267812  -1.865515  1.819074
O    -4.154624  -2.292877  1.084308
H    -1.202345  0.471978  2.818850
H    -3.213262  0.232151  1.941480
C    -2.485175  -0.273877  -0.008845
C    -1.832107  1.054430  -0.420654
C    -1.743766  1.135439  -1.949392
C    -2.566200  2.275233  0.147631
H    -3.519293  -0.318634  -0.379458
H    -1.963383  -1.105327  -0.503429
H    -0.801086  1.068364  -0.026844
H    -2.745966  1.138738  -2.403805
H    -1.194402  0.279071  -2.365148
H    -1.229232  2.051485  -2.270389
H    -3.619421  2.285984  -0.171968
H    -2.103270  3.208212  -0.201351
H    -2.551733  2.302965  1.246573
N    -2.882100  -2.469516  2.975748
C    -3.478140  -3.699778  3.455554
H    -2.123146  -2.037167  3.491370
H    -3.929944  -3.561184  4.447620
H    -2.734071  -4.506617  3.515819
H    -4.260317  -3.988657  2.745234
31
Lattice="100 0 0 0 100 0 0 0 100" Properties=species:S:1:pos:R:3
C    0.081177  0.629756  1.403659
C    -0.053641  -0.530778  2.368188
O    0.910239  -1.165876  2.785390
H    1.144140  0.786795  1.205184
H    -0.356207  1.552060  1.809778
H    -0.435599  0.420258  0.456304
N    -1.332116  -0.851586  2.780356
C    -2.593600  -0.283873  2.313960
C    -2.849489  1.149007  2.829941
O    -3.486474  1.955877  2.155065
H    -1.372572  -1.700067  3.339837
H    -2.586564  -0.183338  1.217739
C    -3.721360  -1.265492  2.697201
C    -5.162991  -0.862313  2.316912
C    -5.984033  -2.113639  1.979140
C    -5.854353  -0.051738  3.421418
H    -3.671575  -1.455072  3.783799
H    -3.469153  -2.217355  2.203481
H    -5.113355  -0.231131  1.414861
H    -7.015351  -1.848339  1.709346
H    -6.034055  -2.798684  2.839675
H    -5.547938  -2.667401  1.135839
H    -6.866796  0.241004  3.111549
H    -5.310479  0.868310  3.664405
H    -5.948340  -0.650754  4.340566
N    -2.352408  1.410897  4.068571
C    -2.507725  2.693349  4.725215
H    -1.762202  0.699369  4.486838
H    -1.536804  3.185319  4.879022
H    -3.005329  2.581042  5.698343
H    -3.126670  3.323968  4.077889
31
Lattice="100 0 0 0 100 0 0 0 100" Properties=species:S:1:pos:R:3
C    -0.393541  -0.604471  -0.195683
C    -0.277891  -0.230648  1.271651
O    0.796237  -0.181392  1.858410
H    0.169596  -1.528685  -0.370191
H    0.078744  0.183750  -0.796393
H    -1.426303  -0.740571  -0.540688
N    -1.469973  0.038435  1.907637
C    -1.521958  0.591538  3.259807
C    -1.235021  -0.450930  4.360869
O    -0.797462  -0.098874  5.453093
H    -2.306056  0.121205  1.339000
H    -0.710427  1.325858  3.369976
C    -2.883944  1.296824  3.425790
C    -3.183874  1.941225  4.797777
C    -4.010684  3.219602  4.608619
C    -3.902236  0.973785  5.747564
H    -3.688528  0.580262  3.181769
H    -2.915132  2.077201  2.648141
H    -2.223116  2.216832  5.260421
H    -3.476820  3.958505  3.994348
H    -4.238432  3.689202  5.575360
H    -4.970289  3.002263  4.113781
H    -4.885644  0.689566  5.341106
H    -4.070865  1.443504  6.726283
H    -3.322170  0.060017  5.920309
N    -1.557319  -1.735157  4.045784
C    -1.300977  -2.843767  4.943155
H    -1.784287  -1.921254  3.075227
H    -2.180065  -3.497877  5.014834
H    -1.080126  -2.426419  5.931470
H    -0.436855  -3.440433  4.615216
31
Lattice="100 0 0 0 100 0 0 0 100" Properties=species:S:1:pos:R:3
C    0.308851  1.194982  1.239095
C    0.018399  0.780988  2.666426
O    0.914607  0.396958  3.428132
H    -0.578595  1.531239  0.689212
H    0.760101  0.347382  0.708356
H    1.049464  2.004170  1.252155
N    -1.284824  0.864112  3.054870
C    -1.719470  0.522754  4.412576
C    -1.959940  -1.007130  4.502154
O    -3.065789  -1.540577  4.427464
H    -1.992553  1.092095  2.367338
H    -0.837214  0.729660  5.036964
C    -2.825694  1.462228  4.929215
C    -4.281177  1.477592  4.377999
C    -4.411980  1.218937  2.870841
C    -5.235964  0.575172  5.170978
H    -2.402978  2.471306  4.800970
H    -2.884465  1.304865  6.016933
H    -4.619288  2.514487  4.548070
H    -3.836957  1.944697  2.272996
H    -5.459975  1.323147  2.557982
H    -4.098856  0.197789  2.610653
H    -6.272809  0.726334  4.837218
H    -5.197107  0.812267  6.243961
H    -4.975956  -0.481380  5.043971
N    -0.792641  -1.694788  4.646399
C    -0.738990  -3.142789  4.604769
H    0.069007  -1.158756  4.520881
H    -0.062050  -3.522278  5.380827
H    -0.393903  -3.510790  3.626126
H    -1.748254  -3.527671  4.784468
31
Lattice="100 0 0 0 100 0 0 0 100" Properties=species:S:1:pos:R:3
C    -0.970410  0.516029  -0.166418
C    -0.013311  0.090364  0.927955
O    1.109560  0.569809  1.055002
H    -0.481624  1.287691  -0.766036
H    -1.908881  0.912260  0.245134
H    -1.238282  -0.330805  -0.814014
N    -0.463529  -0.873592  1.807960
C    -1.716545  -1.623284  1.754853
C    -2.947551  -0.762830  2.116658
O    -4.035114  -0.953453  1.574093
H    0.253262  -1.193048  2.455114
H    -1.909198  -1.964622  0.727293
C    -1.543997  -2.858722  2.667503
C    -2.683380  -3.897321  2.771680
C    -3.821679  -3.476093  3.712537
C    -3.214136  -4.343971  1.403082
H    -1.297412  -2.503312  3.682623
H    -0.646532  -3.376452  2.291041
H    -2.200782  -4.774844  3.235786
H    -4.504624  -4.320034  3.882457
H    -4.414094  -2.652342  3.296817
H    -3.433253  -3.162980  4.692410
H    -3.889559  -5.202888  1.516376
H    -2.397796  -4.652639  0.733442
H    -3.778858  -3.540352  0.911750
N    -2.728958  0.174658  3.076729
C    -3.762648  1.071581  3.553349
H    -1.768027  0.316838  3.369824
H    -3.876231  0.997254  4.643493
H    -4.702902  0.777968  3.074501
H    -3.540812  2.115878  3.290712
31
Lattice="100 0 0 0 100 0 0 0 100" Properties=species:S:1:pos:R:3
C    -0.143602  -0.941634  1.002054
C    -0.178385  -0.502247  2.453035
O    0.726933  -0.758383  3.242591
H    0.825440  -1.410680  0.814617
H    -0.283185  -0.099250  0.310929
H    -0.937419  -1.672993  0.792093
N    -1.278095  0.222179  2.863103
C    -2.475728  0.537763  2.091730
C    -2.354272  1.787970  1.189885
O    -3.211269  2.021803  0.340502
H    -1.282259  0.413352  3.860360
H    -2.647210  -0.279469  1.375468
C    -3.747354  0.583204  2.970030
C    -3.967337  1.711004  4.007710
C    -2.897380  1.800132  5.106022
C    -4.220814  3.092316  3.387719
H    -3.800128  -0.386272  3.490393
H    -4.594211  0.606193  2.270068
H    -4.904812  1.414390  4.509367
H    -3.230928  2.466489  5.913213
H    -1.954027  2.221805  4.726815
H    -2.685527  0.821327  5.562035
H    -4.964938  3.045784  2.582603
H    -3.305093  3.526714  2.964903
H    -4.587503  3.790176  4.153404
N    -1.257751  2.562093  1.406148
C    -1.000650  3.782369  0.669563
H    -0.613254  2.255118  2.127106
H    -0.009771  3.757094  0.196501
H    -1.058036  4.664848  1.323542
H    -1.768402  3.868572  -0.107137
31
Lattice="100 0 0 0 100 0 0 0 100" Properties=species:S:1:pos:R:3
C    -0.168205  -1.067052  0.552014
C    -0.281196  -0.793947  2.042984
O    0.606124  -1.129359  2.824397
H    -0.547663  -0.246840  -0.072267
H    -0.732333  -1.973684  0.291620
H    0.886074  -1.242948  0.321530
N    -1.417500  -0.174482  2.493242
C    -2.545008  0.339279  1.745503
C    -3.210165  1.408085  2.643285
O    -2.911034  1.537926  3.828991
H    -1.430169  0.069499  3.485057
H    -2.187810  0.864217  0.842204
C    -3.532786  -0.761911  1.269450
C    -4.101114  -1.704983  2.344845
C    -5.192552  -1.056651  3.207556
C    -4.628793  -2.983288  1.680606
H    -2.992993  -1.364726  0.524332
H    -4.362986  -0.289249  0.716097
H    -3.265094  -1.989860  3.004945
H    -5.602859  -1.786282  3.919134
H    -6.027010  -0.700927  2.582981
H    -4.818573  -0.209378  3.794082
H    -5.012705  -3.688475  2.430253
H    -3.841460  -3.496249  1.110668
H    -5.453155  -2.759303  0.985690
N    -4.139405  2.180356  2.019248
C    -4.941330  3.164099  2.723423
H    -4.356508  1.982733  1.049894
H    -4.987420  4.100777  2.153983
H    -4.465413  3.353510  3.690746
H    -5.964842  2.801269  2.900934
31
Lattice="100 0 0 0 100 0 0 0 100" Properties=species:S:1:pos:R:3
C    -0.716383  1.271250  0.471052
C    -1.028037  0.915427  1.914254
O    -1.048933  1.749717  2.810884
H    0.207639  1.860565  0.444142
H    -1.521895  1.909847  0.085881
H    -0.608486  0.401393  -0.189105
N    -1.273071  -0.418799  2.152867
C    -1.768635  -0.899557  3.443215
C    -0.674812  -0.930134  4.531995
O    -0.967228  -0.818922  5.719917
H    -1.385018  -1.033570  1.353587
H    -2.507103  -0.178525  3.821092
C    -2.436705  -2.269280  3.188311
C    -3.171604  -2.996208  4.338495
C    -2.237568  -3.775923  5.274929
C    -4.119973  -2.076676  5.118460
H    -1.677529  -2.952783  2.770105
H    -3.172877  -2.089807  2.386545
H    -3.796022  -3.746110  3.821988
H    -1.570777  -4.441637  4.707665
H    -2.825360  -4.403037  5.959859
H    -1.620275  -3.105496  5.884083
H    -3.560827  -1.348464  5.720606
H    -4.746382  -2.665702  5.802344
H    -4.793702  -1.524686  4.446439
N    0.590382  -1.139999  4.077610
C    1.742422  -1.140209  4.956696
H    0.729157  -1.076593  3.075179
H    2.321184  -0.208744  4.868319
H    2.399678  -1.991491  4.735403
H    1.375739  -1.224846  5.985183
31
Lattice="100 0 0 0 100 0 0 0 100" Properties=species:S:1:pos:R:3
C    0.419683  0.721045  0.548582
C    -0.062758  -0.349786  1.510470
O    0.708675  -1.108628  2.090494
H    1.155898  1.351123  1.061862
H    -0.381718  1.356638  0.151291
H    0.932980  0.231997  -0.288951
N    -1.421228  -0.409532  1.687665
C    -2.047695  -1.444163  2.511079
C    -3.410637  -1.813333  1.899403
O    -3.597653  -2.873292  1.312512
H    -2.016286  0.205850  1.146079
H    -1.423460  -2.340051  2.411254
C    -2.112611  -1.036943  3.995354
C    -2.775707  -2.065428  4.927892
C    -2.050018  -3.417396  4.913257
C    -2.860711  -1.501341  6.350962
H    -2.630321  -0.065456  4.088983
H    -1.077306  -0.854623  4.323456
H    -3.808227  -2.235062  4.572905
H    -2.091504  -3.899838  3.928376
H    -2.505750  -4.108612  5.635360
H    -0.990932  -3.297580  5.186176
H    -3.376079  -2.199775  7.024396
H    -3.405301  -0.546415  6.377182
H    -1.856166  -1.322821  6.763246
N    -4.376792  -0.847659  2.023540
C    -5.733619  -1.048738  1.546758
H    -4.205416  -0.088987  2.674193
H    -6.138886  -0.110490  1.148460
H    -6.400033  -1.417243  2.341739
H    -5.703501  -1.799994  0.750963
31
Lattice="100 0 0 0 100 0 0 0 100" Properties=species:S:1:pos:R:3
C    -0.239220  1.499031  -0.081404
C    0.178311  0.466209  0.954050
O    1.350819  0.333778  1.298597
H    -0.971865  2.209423  0.328515
H    -0.691023  1.033049  -0.967749
H    0.655060  2.048427  -0.386336
N    -0.808981  -0.308418  1.501532
C    -2.231648  -0.287823  1.235406
C    -2.930943  -0.827056  2.500781
O    -2.334455  -1.519841  3.322189
H    -0.523502  -0.930254  2.257646
H    -2.554430  0.755769  1.085295
C    -2.678740  -1.090827  -0.019818
C    -2.709524  -2.627136  0.074202
C    -3.362266  -3.193559  -1.194203
C    -1.330636  -3.260772  0.299959
H    -2.024711  -0.793268  -0.854892
H    -3.688551  -0.741572  -0.293421
H    -3.351491  -2.902322  0.929166
H    -3.449582  -4.286994  -1.136829
H    -2.762251  -2.956877  -2.086238
H    -4.370182  -2.783556  -1.351958
H    -1.399628  -4.355448  0.232981
H    -0.917510  -3.018418  1.284971
H    -0.609469  -2.923907  -0.459325
N    -4.250397  -0.508072  2.603667
C    -5.098621  -0.997785  3.675092
H    -4.659956  0.080338  1.888166
H    -5.539342  -0.166490  4.241770
H    -4.470769  -1.592044  4.346698
H    -5.906617  -1.632967  3.285727
31
Lattice="100 0 0 0 100 0 0 0 100" Properties=species:S:1:pos:R:3
C    1.421482  0.250591  2.152478
C    0.802216  1.441111  2.869182
O    1.460715  2.163220  3.613808
H    0.893612  -0.688279  2.369709
H    2.458373  0.162495  2.486686
H    1.413700  0.394420  1.062261
N    -0.523817  1.692254  2.632157
C    -1.466935  0.911809  1.847454
C    -2.469719  1.915308  1.255291
O    -2.981891  2.785662  1.955990
H    -0.918178  2.495569  3.119348
H    -0.920036  0.415833  1.030999
C    -2.171203  -0.171345  2.699113
C    -3.100349  -1.138963  1.935894
C    -3.093790  -2.521082  2.602355
C    -4.537707  -0.613585  1.816343
H    -2.723954  0.332499  3.507278
H    -1.368027  -0.744024  3.186691
H    -2.694585  -1.265660  0.914182
H    -3.750391  -3.223975  2.071027
H    -3.451073  -2.454934  3.640973
H    -2.083679  -2.953315  2.624240
H    -5.157171  -1.298742  1.220904
H    -4.590518  0.376645  1.348730
H    -4.998141  -0.529350  2.811731
N    -2.739651  1.755435  -0.070225
C    -3.719402  2.561137  -0.775350
H    -2.280524  0.999253  -0.562724
H    -4.593832  1.962804  -1.070078
H    -3.279484  3.017043  -1.671867
H    -4.046042  3.353167  -0.093579
31
Lattice="100 0 0 0 100 0 0 0 100" Properties=species:S:1:pos:R:3
C    -4.414871  -0.719828  2.849138
C    -3.044695  -0.065090  2.808853
O    -2.513963  0.287122  1.761799
H    -4.325642  -1.740795  2.454141
H    -5.089669  -0.169477  2.184039
H    -4.855340  -0.770446  3.852877
N    -2.447833  0.120798  4.036759
C    -1.045399  0.524529  4.195254
C    -0.772726  1.976165  3.725370
O    0.359930  2.337952  3.419677
H    -2.895476  -0.305765  4.839582
H    -0.887322  0.553125  5.285432
C    -0.039695  -0.469522  3.577976
C    1.302842  -0.579301  4.325357
C    1.152610  -1.253543  5.694723
C    2.317398  -1.334087  3.459555
H    0.140411  -0.182070  2.535004
H    -0.516669  -1.463203  3.557772
H    1.682285  0.443657  4.472770
H    0.795023  -2.289684  5.586743
H    0.446088  -0.725898  6.352579
H    2.114469  -1.288598  6.224672
H    1.968531  -2.354745  3.236640
H    3.288884  -1.419642  3.966196
H    2.479869  -0.819161  2.503177
N    -1.843965  2.814483  3.776527
C    -1.770014  4.185958  3.313494
H    -2.753018  2.386966  3.908942
H    -2.342294  4.845800  3.978117
H    -2.153194  4.291052  2.287009
H    -0.717555  4.488251  3.321830
31
Lattice="100 0 0 0 100 0 0 0 100" Properties=species:S:1:pos:R:3
C    -0.154630  -0.067346  0.481261
C    -0.480363  -0.472548  1.904499
O    0.391378  -0.603348  2.759101
H    -0.821573  -0.504433  -0.270834
H    -0.222611  1.025978  0.393974
H    0.879177  -0.359880  0.275689
N    -1.804003  -0.707616  2.229492
C    -3.013327  -0.434322  1.446481
C    -3.186233  -1.394299  0.238680
O    -3.830125  -1.064993  -0.754621
H    -1.925183  -0.853201  3.227955
H    -3.838089  -0.710133  2.123161
C    -3.215115  1.039645  1.037443
C    -4.682570  1.510618  1.038080
C    -5.257257  1.609946  2.456359
C    -4.799312  2.854082  0.310184
H    -2.798087  1.194504  0.033435
H    -2.638093  1.667668  1.734720
H    -5.266466  0.769742  0.469047
H    -4.716797  2.364819  3.048092
H    -5.201603  0.658331  3.005362
H    -6.315985  1.902033  2.432081
H    -5.839439  3.207685  0.290612
H    -4.195552  3.629018  0.807835
H    -4.452278  2.772537  -0.728847
N    -2.624226  -2.622183  0.406080
C    -2.703948  -3.666039  -0.595823
H    -2.051252  -2.756689  1.232364
H    -3.355894  -3.307010  -1.399313
H    -3.128971  -4.586290  -0.172513
H    -1.714347  -3.894951  -1.016944
31
Lattice="100 0 0 0 100 0 0 0 100" Properties=species:S:1:pos:R:3
C    -0.432813  -1.169087  1.993198
C    0.250576  0.175001  1.792399
O    1.407967  0.375024  2.152858
H    0.254626  -1.812888  2.547736
H    -0.663695  -1.647304  1.030271
H    -1.373225  -1.078500  2.554581
N    -0.475291  1.157113  1.169835
C    -1.877408  1.125480  0.769350
C    -1.967397  1.951162  -0.524549
O    -1.618059  3.129063  -0.547159
H    -0.003609  2.054578  1.074238
H    -2.144372  0.080744  0.561428
C    -2.791643  1.688641  1.880045
C    -4.319110  1.538479  1.713055
C    -4.927203  2.469354  0.654199
C    -4.750966  0.082093  1.492199
H    -2.536373  2.751361  2.009228
H    -2.491800  1.181983  2.810525
H    -4.736103  1.851551  2.685439
H    -6.024348  2.455251  0.714407
H    -4.654430  2.168305  -0.366519
H    -4.593136  3.506095  0.791790
H    -5.843033  -0.016178  1.558283
H    -4.310187  -0.592299  2.240683
H    -4.460284  -0.286798  0.496573
N    -2.434468  1.279892  -1.614437
C    -2.612872  1.911139  -2.908556
H    -2.705846  0.311324  -1.499426
H    -3.678448  2.019969  -3.160146
H    -2.115946  1.331335  -3.697686
H    -2.160203  2.906967  -2.854392
31
Lattice="100 0 0 0 100 0 0 0 100" Properties=species:S:1:pos:R:3
C    0.078450  0.428984  0.243351
C    -0.309922  0.380336  1.709953
O    0.351591  0.932779  2.584735
H    0.196046  1.477234  -0.056297
H    -0.643909  -0.056856  -0.424555
H    1.054594  -0.058200  0.124830
N    -1.453462  -0.321818  1.991011
C    -1.909782  -0.536683  3.366024
C    -2.577549  -1.923418  3.417525
O    -1.989963  -2.912609  3.842845
H    -1.936188  -0.800854  1.240325
H    -1.007898  -0.618426  3.987820
C    -2.740820  0.656891  3.878332
C    -2.976103  0.709332  5.398239
C    -3.543786  2.080632  5.785492
C    -3.872791  -0.415845  5.932160
H    -3.707510  0.723236  3.344840
H    -2.181618  1.557015  3.585317
H    -1.986544  0.608195  5.877201
H    -3.666194  2.166054  6.873911
H    -4.532542  2.242375  5.328607
H    -2.885729  2.895970  5.455291
H    -4.042783  -0.291500  7.010511
H    -3.435117  -1.411567  5.787100
H    -4.859032  -0.402760  5.441849
N    -3.838729  -1.976969  2.885594
C    -4.633236  -3.191513  2.923319
H    -4.319912  -1.097550  2.734923
H    -5.301512  -3.230651  2.054902
H    -5.235249  -3.260151  3.843093
H    -3.951318  -4.047549  2.898483
31
Lattice="100 0 0 0 100 0 0 0 100" Properties=species:S:1:pos:R:3
C    -0.497254  0.522442  0.634503
C    -0.785000  0.278336  2.101226
O    0.056190  0.497302  2.969063
H    0.569478  0.343922  0.466302
H    -0.698333  1.578852  0.408279
H    -1.089785  -0.092577  -0.051558
N    -2.025883  -0.213648  2.459025
C    -3.247612  -0.371227  1.662236
C    -3.182534  -1.565118  0.665044
O    -3.971999  -1.658105  -0.271446
H    -2.130648  -0.252195  3.468856
H    -4.009068  -0.691508  2.393648
C    -3.804337  0.888167  0.978795
C    -4.331575  1.992997  1.913394
C    -3.226133  2.823868  2.580920
C    -5.281262  2.912575  1.133363
H    -4.623757  0.527691  0.342310
H    -3.060023  1.311589  0.287567
H    -4.921962  1.503894  2.710294
H    -3.660741  3.630803  3.187143
H    -2.583436  3.295577  1.821637
H    -2.577840  2.232504  3.237520
H    -4.752591  3.411362  0.306636
H    -5.695291  3.697877  1.780770
H    -6.120533  2.351461  0.700355
N    -2.241891  -2.502311  0.958717
C    -2.064416  -3.708750  0.176308
H    -1.626908  -2.309637  1.741875
H    -2.192194  -4.605877  0.797701
H    -1.068750  -3.740002  -0.288455
H    -2.825258  -3.708995  -0.611561
31
Lattice="100 0 0 0 100 0 0 0 100" Properties=species:S:1:pos:R:3
C    -1.331005  -0.333767  -0.445441
C    -0.688787  -0.300068  0.927580
O    0.536845  -0.161781  1.044059
H    -0.909080  0.472849  -1.054886
H    -2.424244  -0.246442  -0.431374
H    -1.062852  -1.285448  -0.925007
N    -1.549176  -0.448030  1.969122
C    -1.331311  -0.651910  3.417009
C    -0.385756  0.296428  4.199752
O    -0.540938  0.353397  5.421834
H    -2.521344  -0.540296  1.698593
H    -2.300339  -0.370247  3.853935
C    -1.149086  -2.132968  3.840669
C    0.086201  -2.969810  3.441724
C    0.105597  -3.417838  1.973058
C    1.428501  -2.347551  3.847514
H    -2.048503  -2.674771  3.504214
H    -1.203780  -2.103035  4.939033
H    -0.034678  -3.887993  4.043634
H    0.839859  -4.223372  1.831573
H    0.395620  -2.601236  1.300883
H    -0.873580  -3.804032  1.654209
H    2.235082  -3.087657  3.750693
H    1.416664  -1.995964  4.888174
H    1.687832  -1.499326  3.201263
N    0.523430  1.022651  3.517144
C    1.470993  1.868001  4.218520
H    0.718763  0.728724  2.549724
H    1.919333  2.569167  3.506039
H    2.272717  1.280340  4.694079
H    0.955761  2.428342  5.006910
31
Lattice="100 0 0 0 100 0 0 0 100" Properties=species:S:1:pos:R:3
C    0.602354  -0.492861  1.498502
C    0.256401  0.535333  2.564358
O    1.052032  0.833651  3.452717
H    1.615237  -0.849938  1.701242
H    0.576698  -0.058145  0.488938
H    -0.087922  -1.347194  1.514204
N    -0.985272  1.111224  2.512858
C    -2.035020  0.943748  1.525168
C    -2.482978  2.351338  1.082705
O    -2.601982  3.262288  1.898246
H    -1.144346  1.853632  3.192681
H    -1.616569  0.400536  0.665891
C    -3.281638  0.180905  2.033780
C    -3.092241  -1.313848  2.364875
C    -2.460176  -1.556751  3.742043
C    -4.440881  -2.040670  2.268534
H    -4.049516  0.271151  1.247823
H    -3.681395  0.714074  2.911324
H    -2.427832  -1.747954  1.595569
H    -2.336718  -2.632958  3.927049
H    -3.109289  -1.157891  4.536201
H    -1.480362  -1.080719  3.853405
H    -4.331973  -3.109949  2.496569
H    -4.878964  -1.952496  1.264327
H    -5.163021  -1.622207  2.985892
N    -2.765102  2.481633  -0.244506
C    -3.274359  3.711141  -0.824714
H    -2.620828  1.680064  -0.846321
H    -4.276185  3.566168  -1.252682
H    -2.602100  4.087363  -1.607703
H    -3.334053  4.452332  -0.020973
31
Lattice="100 0 0 0 100 0 0 0 100" Properties=species:S:1:pos:R:3
C    -0.027956  -0.186789  2.041561
C    -1.423788  -0.406217  2.587486
O    -2.018633  0.471935  3.206895
H    -0.106650  0.330952  1.075648
H    0.551259  -1.104274  1.892397
H    0.502233  0.478455  2.730623
N    -2.026542  -1.633859  2.389714
C    -1.637489  -2.747479  1.517617
C    -0.413896  -3.548468  2.045688
O    0.232811  -4.287979  1.308071
H    -2.988049  -1.628950  2.718866
H    -2.466405  -3.467484  1.612397
C    -1.483358  -2.431045  0.020713
C    -2.740861  -1.945776  -0.733597
C    -3.949808  -2.868249  -0.533181
C    -3.111790  -0.478606  -0.471129
H    -1.128454  -3.364769  -0.436254
H    -0.670366  -1.705926  -0.126937
H    -2.463011  -2.011536  -1.799520
H    -4.764318  -2.596498  -1.218243
H    -4.358218  -2.795396  0.486707
H    -3.694875  -3.921373  -0.719553
H    -3.886579  -0.146476  -1.176245
H    -2.244664  0.184225  -0.600067
H    -3.503695  -0.315615  0.541281
N    -0.175402  -3.410217  3.377847
C    0.890330  -4.113883  4.061794
H    -0.755307  -2.749866  3.884201
H    1.383897  -4.761959  3.329547
H    0.495249  -4.733209  4.878920
H    1.630395  -3.413901  4.475179
31
Lattice="100 0 0 0 100 0 0 0 100" Properties=species:S:1:pos:R:3
C    -0.131439  0.251497  0.541141
C    -0.270344  -0.111413  2.006347
O    0.481084  0.348584  2.861026
H    0.279773  1.263464  0.481792
H    -1.062692  0.195086  -0.031616
H    0.588938  -0.434639  0.073414
N    -1.227473  -1.045828  2.361831
C    -2.386132  -1.515804  1.593799
C    -1.979854  -2.315844  0.328234
O    -2.664706  -2.305441  -0.691362
H    -1.275713  -1.161264  3.370901
H    -2.856122  -2.267583  2.248454
C    -3.442066  -0.436254  1.283048
C    -4.894398  -0.949737  1.234382
C    -5.413836  -1.348966  2.621106
C    -5.801342  0.110666  0.600679
H    -3.204688  0.033662  0.318878
H    -3.362162  0.345675  2.054765
H    -4.909960  -1.836455  0.580927
H    -6.434684  -1.749835  2.557702
H    -5.438733  -0.480485  3.297281
H    -4.796655  -2.123340  3.099953
H    -5.475248  0.351085  -0.420339
H    -5.791060  1.043061  1.186391
H    -6.842817  -0.235545  0.548420
N    -0.849257  -3.059464  0.474881
C    -0.308255  -3.883633  -0.586994
H    -0.318244  -2.924673  1.328762
H    -0.138762  -4.911219  -0.238426
H    0.640748  -3.479077  -0.968979
H    -1.038447  -3.897120  -1.403059
31
Lattice="100 0 0 0 100 0 0 0 100" Properties=species:S:1:pos:R:3
C    -0.395997  -1.616698  1.415073
C    0.042568  -0.172157  1.598962
O    1.230001  0.132899  1.689668
H    0.505837  -2.233091  1.379415
H    -0.957071  -1.757086  0.480031
H    -1.031249  -1.959973  2.242764
N    -0.934948  0.784109  1.677113
C    -2.372012  0.643136  1.535189
C    -2.841605  1.709488  0.525206
O    -2.367245  2.843255  0.525842
H    -0.596197  1.744767  1.713645
H    -2.584047  -0.360504  1.139817
C    -3.171237  0.838155  2.846159
C    -2.978790  -0.231124  3.941343
C    -1.702874  -0.029467  4.769954
C    -4.206602  -0.257254  4.862318
H    -4.236938  0.864526  2.565055
H    -2.938773  1.836906  3.249575
H    -2.918793  -1.216264  3.443851
H    -1.602950  -0.820503  5.526232
H    -1.741114  0.932958  5.302326
H    -0.792841  -0.028076  4.160909
H    -4.094920  -1.014929  5.650163
H    -5.127214  -0.482235  4.305523
H    -4.345102  0.715778  5.357592
N    -3.832125  1.325342  -0.323964
C    -4.422779  2.248262  -1.280442
H    -4.163931  0.370075  -0.292927
H    -5.196737  1.722317  -1.848528
H    -3.663542  2.630649  -1.975597
H    -4.874384  3.108083  -0.767727
31
Lattice="100 0 0 0 100 0 0 0 100" Properties=species:S:1:pos:R:3
C    0.134319  -0.025083  -0.247853
C    0.257180  -0.246986  1.252287
O    1.352329  -0.375277  1.794063
H    1.146471  0.011038  -0.658780
H    -0.375222  0.920823  -0.481595
H    -0.420964  -0.834837  -0.739201
N    -0.900594  -0.314375  1.985311
C    -2.263935  -0.063921  1.562343
C    -2.883334  0.970118  2.519703
O    -2.545394  1.019691  3.700369
H    -0.763019  -0.330975  2.995647
H    -2.244391  0.335761  0.541335
C    -3.136675  -1.343500  1.605478
C    -2.799341  -2.392900  0.535464
C    -3.426991  -3.744239  0.897288
C    -3.242145  -1.946270  -0.863458
H    -4.200841  -1.065098  1.518022
H    -3.017575  -1.776846  2.610256
H    -1.704048  -2.525541  0.533048
H    -3.185750  -4.508855  0.146064
H    -4.523804  -3.669077  0.953544
H    -3.066436  -4.103838  1.870527
H    -2.939851  -2.675809  -1.627035
H    -2.812173  -0.977029  -1.153656
H    -4.337939  -1.850955  -0.913044
N    -3.857758  1.779903  2.011902
C    -4.296136  1.885001  0.629383
H    -4.252143  2.420643  2.693336
H    -5.133229  2.589415  0.585732
H    -4.652483  0.923322  0.233835
H    -3.504312  2.265196  -0.034212
31
Lattice="100 0 0 0 100 0 0 0 100" Properties=species:S:1:pos:R:3
C    0.462333  0.538252  0.396711
C    0.095614  0.509986  1.869572
O    0.804779  1.018387  2.733789
H    0.630752  1.578839  0.094496
H    -0.295664  0.092176  -0.259359
H    1.409172  0.000087  0.262624
N    -1.084383  -0.120855  2.168004
C    -1.528092  -0.315003  3.550592
C    -2.286444  -1.649690  3.632671
O    -1.815990  -2.636171  4.189084
H    -1.602680  -0.575257  1.425677
H    -0.621340  -0.450869  4.151996
C    -2.290915  0.923053  4.069685
C    -2.663979  0.946783  5.568118
C    -3.813730  0.000614  5.944173
C    -1.445471  0.722148  6.474717
H    -3.197935  1.087258  3.460892
H    -1.634480  1.780701  3.862365
H    -3.023194  1.973914  5.751624
H    -4.134072  0.182043  6.979497
H    -3.518413  -1.055760  5.880687
H    -4.690862  0.149330  5.297294
H    -0.608416  1.376998  6.196132
H    -1.090201  -0.316924  6.425613
H    -1.701572  0.928584  7.522882
N    -3.497764  -1.664720  2.989389
C    -4.381176  -2.815153  3.064814
H    -3.911380  -0.768407  2.756475
H    -5.029275  -2.845755  2.181283
H    -5.007716  -2.793980  3.970737
H    -3.767564  -3.721059  3.098532
31
Lattice="100 0 0 0 100 0 0 0 100" Properties=species:S:1:pos:R:3
C    -1.099770  -0.003919  -0.093003
C    -0.692092  -0.031851  1.367383
O    0.097399  0.783324  1.842147
H    -0.198000  -0.073233  -0.713779
H    -1.569683  0.963889  -0.307584
H    -1.792265  -0.806663  -0.375588
N    -1.245088  -1.040401  2.110381
C    -1.050713  -1.155886  3.549864
C    -0.542522  -2.562211  3.945710
O    -1.109798  -3.252979  4.790467
H    -1.920847  -1.650951  1.666785
H    -0.233304  -0.448315  3.764627
C    -2.278463  -0.707641  4.371184
C    -3.677624  -1.012232  3.802274
C    -3.973784  -2.504175  3.601001
C    -4.738962  -0.377717  4.711023
H    -2.202190  0.382878  4.494403
H    -2.184965  -1.155734  5.370730
H    -3.753239  -0.511825  2.820270
H    -4.994117  -2.643087  3.216274
H    -3.880105  -3.056500  4.545119
H    -3.287903  -2.990004  2.892154
H    -4.723552  -0.835854  5.711258
H    -5.748143  -0.514781  4.298585
H    -4.569858  0.701039  4.835608
N    0.596418  -3.005888  3.331968
C    1.495159  -2.311026  2.424220
H    0.862794  -3.935977  3.639833
H    1.238950  -2.483780  1.367394
H    2.517089  -2.670648  2.595167
H    1.487429  -1.229531  2.602046
31
Lattice="100 0 0 0 100 0 0 0 100" Properties=species:S:1:pos:R:3
C    0.628330  0.263635  0.940608
C    0.355969  1.039562  2.220137
O    1.270674  1.464039  2.922366
H    1.711742  0.158255  0.842398
H    0.243586  0.794011  0.057681
H    0.173089  -0.736435  0.958281
N    -0.952765  1.230658  2.579799
C    -2.156568  0.920334  1.829615
C    -2.837619  2.240059  1.413554
O    -2.968704  3.165514  2.209821
H    -1.077969  1.849741  3.378595
H    -1.861620  0.360208  0.933264
C    -3.177031  0.092129  2.643424
C    -2.867817  -1.401710  2.879013
C    -2.772667  -2.194043  1.568576
C    -1.655543  -1.666437  3.782356
H    -4.145336  0.158246  2.120525
H    -3.322891  0.600183  3.609106
H    -3.753673  -1.782111  3.416710
H    -2.702640  -3.271872  1.768197
H    -1.879997  -1.921158  0.985977
H    -3.653148  -2.030574  0.930094
H    -1.700367  -1.069515  4.703073
H    -0.705577  -1.429165  3.287717
H    -1.620173  -2.726437  4.070495
N    -3.299243  2.273006  0.129882
C    -4.029466  3.402825  -0.415466
H    -3.135073  1.465899  -0.459357
H    -4.083798  4.165550  0.368438
H    -5.049613  3.116674  -0.707525
H    -3.513092  3.824930  -1.288356
31
Lattice="100 0 0 0 100 0 0 0 100" Properties=species:S:1:pos:R:3
C    -0.255349  -0.103974  -0.059422
C    -0.295543  -0.203063  1.452525
O    0.721714  -0.134744  2.136623
H    0.728168  -0.446663  -0.394140
H    -0.364854  0.949282  -0.353313
H    -1.041270  -0.673373  -0.568217
N    -1.524826  -0.383440  2.059712
C    -2.862227  -0.318370  1.463416
C    -3.169538  -1.523132  0.530828
O    -3.993372  -1.438915  -0.375965
H    -1.461728  -0.320844  3.071886
H    -3.544268  -0.476553  2.315167
C    -3.229360  1.037023  0.815700
C    -4.464551  1.725112  1.426782
C    -4.604938  3.144180  0.864567
C    -5.755498  0.925653  1.214187
H    -3.396721  0.887078  -0.260564
H    -2.369680  1.711612  0.928346
H    -4.288757  1.812256  2.515577
H    -5.457606  3.668954  1.316982
H    -4.770926  3.119628  -0.222995
H    -3.703004  3.744055  1.051357
H    -5.705295  -0.081664  1.649710
H    -5.963587  0.797682  0.142946
H    -6.610627  1.441112  1.673009
N    -2.508413  -2.668268  0.851447
C    -2.685095  -3.907941  0.122208
H    -1.797769  -2.603383  1.572343
H    -3.490687  -3.755379  -0.603886
H    -1.769635  -4.190867  -0.417352
H    -2.962676  -4.726633  0.799968
31
Lattice="100 0 0 0 100 0 0 0 100" Properties=species:S:1:pos:R:3
C    -1.853247  -0.151915  0.079410
C    -1.147273  -0.445575  1.393679
O    -0.472588  -1.459583  1.553798
H    -1.662373  -0.990530  -0.594971
H    -1.471117  0.769976  -0.382192
H    -2.939068  -0.039965  0.209646
N    -1.310112  0.458835  2.412488
C    -1.955977  1.759361  2.361706
C    -0.901229  2.863320  2.129948
O    0.089166  2.963098  2.847849
H    -0.721896  0.273650  3.221879
H    -2.662788  1.746220  1.521547
C    -2.723408  2.087150  3.656137
C    -3.954690  1.218846  4.000336
C    -4.963809  1.140130  2.847851
C    -3.609004  -0.179414  4.532142
H    -3.053182  3.135455  3.570865
H    -2.006077  2.068307  4.491441
H    -4.450143  1.758750  4.825639
H    -5.898670  0.669073  3.180267
H    -4.580946  0.533293  2.013872
H    -5.216128  2.136459  2.455569
H    -4.508813  -0.672145  4.926563
H    -2.875671  -0.126616  5.349024
H    -3.190410  -0.826144  3.751016
N    -1.171130  3.705617  1.089192
C    -0.317800  4.827585  0.743550
H    -2.007622  3.539825  0.543042
H    -0.850958  5.782996  0.847211
H    0.058547  4.738468  -0.284703
H    0.531262  4.816343  1.435227
31
Lattice="100 0 0 0 100 0 0 0 100" Properties=species:S:1:pos:R:3
C    0.236227  0.322230  0.012422
C    0.146835  0.411157  1.527213
O    1.123672  0.705221  2.213253
H    1.179830  0.779239  -0.297055
H    -0.597299  0.826337  -0.495713
H    0.234983  -0.728729  -0.309874
N    -1.064562  0.139711  2.103464
C    -2.318146  -0.233455  1.481555
C    -3.417783  0.105772  2.511350
O    -3.167607  0.186178  3.712054
H    -1.111749  0.221731  3.120400
H    -2.479703  0.386032  0.584304
C    -2.405433  -1.744178  1.080657
C    -2.648365  -2.039618  -0.410303
C    -2.523509  -3.546392  -0.666442
C    -3.997951  -1.518546  -0.920338
H    -3.190402  -2.242119  1.673243
H    -1.458176  -2.207510  1.388824
H    -1.857449  -1.533693  -0.989503
H    -2.644497  -3.781256  -1.732834
H    -3.293154  -4.105731  -0.113316
H    -1.543595  -3.926570  -0.347102
H    -4.152719  -1.794593  -1.972252
H    -4.065801  -0.420326  -0.877814
H    -4.832669  -1.943177  -0.341368
N    -4.664479  0.265133  1.991727
C    -5.840162  0.474215  2.816856
H    -4.784460  0.156307  0.991762
H    -6.379002  1.379738  2.508024
H    -5.502678  0.594997  3.851105
H    -6.525628  -0.383993  2.764415
31
Lattice="100 0 0 0 100 0 0 0 100" Properties=species:S:1:pos:R:3
C    -0.902867  -0.064534  -0.161925
C    -0.464072  0.736581  1.054159
O    0.200816  1.764852  0.943715
H    -0.447093  -1.064109  -0.177488
H    -0.585543  0.481117  -1.054206
H    -1.993890  -0.197702  -0.192378
N    -0.846444  0.274243  2.284477
C    -1.622682  -0.901759  2.615796
C    -2.335337  -0.602670  3.950244
O    -1.942695  0.279488  4.711401
H    -0.622248  0.875785  3.076856
H    -2.403509  -1.042602  1.849798
C    -0.806554  -2.228375  2.655176
C    0.215210  -2.496610  3.783985
C    1.277476  -1.400826  3.949621
C    -0.426965  -2.848170  5.134923
H    -0.274856  -2.283641  1.693455
H    -1.525951  -3.064975  2.640077
H    0.743146  -3.405069  3.444338
H    2.086976  -1.756314  4.602231
H    0.859109  -0.497694  4.412706
H    1.721654  -1.109476  2.988674
H    -0.878080  -1.972122  5.618236
H    0.333858  -3.238829  5.824752
H    -1.203017  -3.619973  5.026771
N    -3.409027  -1.395512  4.215251
C    -4.098821  -1.370447  5.492167
H    -3.631526  -2.135287  3.560042
H    -5.178666  -1.488236  5.342353
H    -3.902748  -0.402315  5.963750
H    -3.739566  -2.164780  6.164660
31
Lattice="100 0 0 0 100 0 0 0 100" Properties=species:S:1:pos:R:3
C    -1.031014  1.085470  -0.119883
C    -1.017872  0.457731  1.260608
O    -0.137476  -0.326127  1.613672
H    -0.092264  1.634366  -0.264181
H    -1.873831  1.767373  -0.288122
H    -1.061045  0.287301  -0.872068
N    -2.062881  0.810635  2.072421
C    -2.151411  0.382693  3.465959
C    -3.514003  -0.289803  3.732305
O    -4.360147  0.196254  4.483186
H    -2.714602  1.512367  1.744208
H    -1.369764  -0.388853  3.548732
C    -1.770988  1.482431  4.475933
C    -2.681148  2.706250  4.713667
C    -1.970317  3.660666  5.682263
C    -3.099905  3.454163  3.441276
H    -0.771598  1.833660  4.167094
H    -1.627883  0.983909  5.447249
H    -3.598128  2.342046  5.195666
H    -2.618747  4.505830  5.951745
H    -1.052315  4.073840  5.235373
H    -1.685095  3.149779  6.612692
H    -3.621488  4.386232  3.700219
H    -3.805569  2.866898  2.835064
H    -2.233655  3.726084  2.817925
N    -3.746884  -1.478741  3.097881
C    -2.917794  -2.202546  2.149006
H    -4.678895  -1.838592  3.281629
H    -3.113701  -3.276865  2.250612
H    -1.852279  -2.034524  2.340705
H    -3.121095  -1.907272  1.107359
31
Lattice="100 0 0 0 100 0 0 0 100" Properties=species:S:1:pos:R:3
C    -0.550579  -0.046931  -0.212473
C    -0.398151  -0.246397  1.286656
O    0.535277  -0.882855  1.764833
H    -0.494406  -1.024362  -0.705622
H    0.297304  0.550807  -0.571617
H    -1.481732  0.453942  -0.506197
N    -1.358779  0.373378  2.050105
C    -1.490495  0.192235  3.501247
C    -2.746831  0.899515  4.027796
O    -3.364002  0.458922  4.991399
H    -2.200094  0.660422  1.561498
H    -1.651632  -0.875297  3.717888
C    -0.257230  0.620318  4.337307
C    0.115504  2.112270  4.418922
C    1.187396  2.295845  5.502578
C    0.606154  2.702840  3.088983
H    0.602035  0.042685  3.971084
H    -0.471049  0.261359  5.355239
H    -0.773982  2.680470  4.744250
H    1.458171  3.354621  5.617274
H    2.103860  1.743778  5.245355
H    0.839127  1.928569  6.477631
H    0.946665  3.738865  3.225581
H    -0.170308  2.706627  2.312875
H    1.450582  2.119875  2.692771
N    -3.116755  2.043251  3.366685
C    -4.199943  2.878561  3.857180
H    -2.436293  2.465023  2.743173
H    -4.633864  3.447294  3.026723
H    -3.862579  3.579473  4.636588
H    -4.966024  2.230623  4.294957
31
Lattice="100 0 0 0 100 0 0 0 100" Properties=species:S:1:pos:R:3
C    -0.514844  -0.509143  0.144383
C    -0.321117  -0.492595  1.652453
O    0.683396  -0.957659  2.180323
H    -0.491410  -1.550239  -0.200818
H    0.332525  0.008279  -0.321933
H    -1.447196  -0.040016  -0.194178
N    -1.343607  0.101218  2.356509
C    -1.460670  0.083640  3.819957
C    -2.770064  0.750366  4.264634
O    -3.342455  0.396317  5.289446
H    -2.210451  0.236772  1.847328
H    -1.539532  -0.956488  4.172935
C    -0.241109  0.708497  4.543213
C    0.114379  2.164184  4.170298
C    -0.524362  3.186637  5.120305
C    1.636895  2.345368  4.122738
H    0.608896  0.052600  4.324594
H    -0.442080  0.628250  5.622146
H    -0.260640  2.355644  3.148476
H    -0.105413  3.082862  6.132425
H    -1.611267  3.060390  5.207256
H    -0.330897  4.216156  4.786766
H    2.092846  1.657358  3.398388
H    2.085360  2.141564  5.107016
H    1.909761  3.372430  3.841398
N    -3.243536  1.750050  3.452208
C    -4.392520  2.551517  3.837293
H    -2.597121  2.140947  2.774026
H    -4.894972  2.935159  2.941725
H    -4.109723  3.399123  4.481553
H    -5.083475  1.915511  4.399703
31
Lattice="100 0 0 0 100 0 0 0 100" Properties=species:S:1:pos:R:3
C    -0.080834  1.690870  0.537685
C    0.140425  0.809552  1.756236
O    1.240334  0.700088  2.291068
H    0.885103  2.118305  0.257158
H    -0.781667  2.510542  0.750775
H    -0.484163  1.122688  -0.311932
N    -0.953062  0.141323  2.253332
C    -2.291247  0.056287  1.671622
C    -3.288037  0.074275  2.850746
O    -3.682220  -0.964299  3.377206
H    -0.736784  -0.495482  3.017384
H    -2.434570  0.959015  1.066448
C    -2.484770  -1.184508  0.792934
C    -3.806638  -1.222439  0.005952
C    -3.925488  -0.068864  -0.999137
C    -3.954368  -2.575298  -0.699434
H    -2.420733  -2.071440  1.439668
H    -1.636834  -1.233739  0.089943
H    -4.631930  -1.134774  0.732372
H    -4.860499  -0.142495  -1.571157
H    -3.094245  -0.086576  -1.721143
H    -3.924785  0.917628  -0.513916
H    -4.910129  -2.642214  -1.237351
H    -3.913963  -3.404681  0.019518
H    -3.148445  -2.728401  -1.433623
N    -3.683011  1.301687  3.301711
C    -3.187058  2.604267  2.886937
H    -4.267904  1.256138  4.130417
H    -3.717691  3.372848  3.458399
H    -3.382518  2.795764  1.822008
H    -2.109604  2.720225  3.076728
31
Lattice="100 0 0 0 100 0 0 0 100" Properties=species:S:1:pos:R:3
C    0.495189  1.270571  0.296382
C    0.204721  0.115503  1.243576
O    0.849739  -0.929652  1.209085
H    1.274185  0.945358  -0.397859
H    0.857876  2.152758  0.844024
H    -0.392594  1.575717  -0.274868
N    -0.799505  0.298887  2.157466
C    -1.713832  1.425748  2.262097
C    -2.077435  1.550936  3.752416
O    -2.451250  0.560112  4.378729
H    -0.996566  -0.491783  2.768650
H    -1.189804  2.323448  1.914214
C    -3.000297  1.214258  1.430341
C    -3.907520  2.447409  1.281871
C    -3.286009  3.508200  0.362946
C    -5.290016  2.030154  0.766352
H    -3.556756  0.388303  1.898215
H    -2.698592  0.861877  0.430737
H    -4.052211  2.893138  2.282169
H    -3.915202  4.407417  0.311175
H    -3.181306  3.118389  -0.660946
H    -2.287440  3.825899  0.694378
H    -5.953889  2.898684  0.655012
H    -5.773418  1.320706  1.451350
H    -5.211685  1.544002  -0.217899
N    -1.983962  2.775312  4.345113
C    -1.521343  4.032695  3.778711
H    -2.261189  2.766408  5.322097
H    -1.399350  4.751485  4.595893
H    -2.234077  4.460332  3.058807
H    -0.544252  3.924985  3.288521
31
Lattice="100 0 0 0 100 0 0 0 100" Properties=species:S:1:pos:R:3
C    -1.359048  -1.178344  -0.026929
C    -0.606276  -1.204481  1.290890
O    0.026250  -2.187449  1.665126
H    -0.895794  -0.465730  -0.724179
H    -2.411301  -0.887617  0.101573
H    -1.313602  -2.179847  -0.462001
N    -0.679334  -0.076025  2.074781
C    -1.244017  1.207507  1.711234
C    -0.397782  1.943068  0.639131
O    0.805852  1.758248  0.494319
H    -0.054278  -0.107872  2.874168
H    -2.242626  1.023564  1.281782
C    -1.453242  2.107702  2.954510
C    -0.243948  2.892372  3.501400
C    -0.716643  3.811872  4.634823
C    0.920441  2.008583  3.968570
H    -1.876563  1.472363  3.750165
H    -2.237277  2.838724  2.704052
H    0.134312  3.532829  2.686283
H    0.108152  4.435252  5.005559
H    -1.097452  3.226984  5.486009
H    -1.522521  4.482972  4.304932
H    1.703691  2.622675  4.433810
H    1.389040  1.471403  3.134118
H    0.590223  1.279929  4.726109
N    -1.098874  2.838190  -0.113240
C    -0.453111  3.662942  -1.120871
H    -2.098585  2.921745  0.020819
H    -1.203549  4.313026  -1.582216
H    0.012029  3.042781  -1.899185
H    0.333739  4.284519  -0.672801
31
Lattice="100 0 0 0 100 0 0 0 100" Properties=species:S:1:pos:R:3
C    -0.604985  -0.912383  -0.013507
C    -0.037773  -0.356930  1.280147
O    1.115363  -0.574607  1.637419
H    0.147470  -1.568593  -0.457975
H    -1.529316  -1.483748  0.151811
H    -0.831812  -0.100878  -0.719740
N    -0.888237  0.389040  2.065961
C    -2.194212  0.897308  1.702311
C    -2.100968  2.050507  0.669970
O    -1.093026  2.735347  0.536037
H    -0.404481  0.855841  2.828448
H    -2.757396  0.075472  1.231466
C    -2.979655  1.295809  2.974028
C    -2.460902  2.503152  3.787587
C    -2.954136  3.847301  3.234732
C    -2.866153  2.345976  5.258930
H    -2.982761  0.400572  3.614345
H    -4.031148  1.480488  2.700943
H    -1.357828  2.514733  3.745823
H    -4.054355  3.888960  3.243248
H    -2.609487  4.030504  2.210721
H    -2.587162  4.677199  3.853940
H    -2.455226  1.424634  5.694411
H    -2.509045  3.192482  5.860914
H    -3.961479  2.305308  5.362902
N    -3.239440  2.233028  -0.062941
C    -3.399386  3.325802  -1.003845
H    -4.033629  1.631639  0.121737
H    -3.759985  2.958099  -1.973422
H    -2.416431  3.789297  -1.138987
H    -4.099370  4.086552  -0.627468
31
Lattice="100 0 0 0 100 0 0 0 100" Properties=species:S:1:pos:R:3
C    0.268954  0.341917  0.292810
C    0.489819  -0.385279  1.610759
O    1.616136  -0.682371  2.003336
H    1.246477  0.502560  -0.168945
H    -0.214112  1.317733  0.448868
H    -0.362736  -0.233344  -0.397769
N    -0.619362  -0.688078  2.353732
C    -2.007637  -0.398675  2.059751
C    -2.733446  -0.291544  3.414894
O    -2.262017  -0.805430  4.428777
H    -0.448932  -1.089337  3.275389
H    -2.065570  0.576922  1.551908
C    -2.704729  -1.438023  1.133707
C    -3.159393  -2.772794  1.751542
C    -3.981676  -3.549935  0.714484
C    -2.004662  -3.633313  2.280362
H    -2.013359  -1.645101  0.301581
H    -3.581490  -0.951883  0.677990
H    -3.827247  -2.545095  2.600939
H    -4.369658  -4.485106  1.140443
H    -3.366014  -3.815489  -0.158486
H    -4.838931  -2.964490  0.351880
H    -2.376274  -4.618866  2.593695
H    -1.511601  -3.179151  3.146783
H    -1.242510  -3.794204  1.503653
N    -3.927145  0.367369  3.449351
C    -4.651308  1.017266  2.371615
H    -4.370041  0.330241  4.362664
H    -5.284035  1.806335  2.794132
H    -5.294865  0.320794  1.812017
H    -3.960685  1.493983  1.665792
31
Lattice="100 0 0 0 100 0 0 0 100" Properties=species:S:1:pos:R:3
C    -0.559015  1.231375  -0.363795
C    -0.016137  0.531827  0.870022
O    1.189897  0.484429  1.101651
H    0.240281  1.861192  -0.763345
H    -1.443817  1.849665  -0.168820
H    -0.833059  0.492220  -1.128724
N    -0.909181  -0.067773  1.725516
C    -2.363528  -0.200154  1.642013
C    -2.926070  0.183946  3.030300
O    -3.146575  -0.665059  3.891076
H    -0.455721  -0.554504  2.496694
H    -2.718083  0.519161  0.893319
C    -2.816831  -1.616198  1.259753
C    -2.442306  -2.059358  -0.163267
C    -2.600763  -3.578419  -0.303010
C    -3.267244  -1.332718  -1.233913
H    -3.909910  -1.675212  1.388916
H    -2.396039  -2.313198  1.998679
H    -1.375839  -1.825017  -0.323869
H    -2.329353  -3.916654  -1.312617
H    -3.641600  -3.884961  -0.118315
H    -1.963900  -4.113854  0.414164
H    -2.945948  -1.619899  -2.244586
H    -3.183316  -0.239078  -1.165319
H    -4.333961  -1.587014  -1.140463
N    -3.133661  1.513295  3.272502
C    -2.788013  2.646175  2.430531
H    -3.418279  1.702190  4.228723
H    -3.140795  3.559755  2.920428
H    -3.283228  2.591705  1.450718
H    -1.702775  2.738978  2.274904
31
Lattice="100 0 0 0 100 0 0 0 100" Properties=species:S:1:pos:R:3
C    0.231526  1.699593  1.877620
C    -0.197549  0.401253  2.530451
O    0.472782  -0.163532  3.392880
H    1.232804  1.947246  2.238438
H    -0.455592  2.519744  2.129951
H    0.246191  1.619889  0.781821
N    -1.390998  -0.138902  2.112559
C    -2.380132  0.461294  1.232612
C    -3.117228  1.706445  1.780858
O    -3.376552  2.629954  1.009698
H    -1.630468  -0.999919  2.596342
H    -1.873134  0.859817  0.342957
C    -3.406421  -0.585710  0.768401
C    -2.831581  -1.770088  -0.032011
C    -3.958060  -2.752441  -0.374496
C    -2.090623  -1.317395  -1.294675
H    -4.151632  -0.058448  0.153055
H    -3.952295  -0.974399  1.645005
H    -2.107064  -2.302054  0.608309
H    -3.567264  -3.636808  -0.895637
H    -4.705203  -2.282295  -1.031596
H    -4.480292  -3.099703  0.528315
H    -1.743344  -2.184576  -1.872301
H    -1.206680  -0.708840  -1.061541
H    -2.747010  -0.722052  -1.947158
N    -3.479604  1.768783  3.097037
C    -3.366389  0.783513  4.164044
H    -3.949421  2.641199  3.318157
H    -4.005617  1.109747  4.992065
H    -2.340138  0.681555  4.542395
H    -3.726037  -0.205192  3.849373
31
Lattice="100 0 0 0 100 0 0 0 100" Properties=species:S:1:pos:R:3
C    0.279232  1.595589  -0.141125
C    0.147619  0.432436  0.820601
O    0.975560  -0.474185  0.885455
H    1.118227  1.389979  -0.810426
H    0.471053  2.534992  0.396539
H    -0.634980  1.747675  -0.730741
N    -0.958651  0.421640  1.638637
C    -1.952976  1.470282  1.816933
C    -1.414784  2.793729  2.410646
O    -1.770146  3.863566  1.914316
H    -0.983269  -0.375104  2.269380
H    -2.328573  1.777899  0.831222
C    -3.131693  0.908323  2.633936
C    -4.292160  1.878046  2.914255
C    -4.961478  2.380480  1.629412
C    -5.310832  1.200777  3.839141
H    -2.750068  0.528138  3.596400
H    -3.516091  0.031025  2.086559
H    -3.884403  2.754406  3.445495
H    -4.275840  2.982513  1.020524
H    -5.827495  3.012795  1.867771
H    -5.324184  1.538936  1.018839
H    -5.760081  0.319413  3.356379
H    -6.127443  1.888798  4.095942
H    -4.847119  0.866504  4.778277
N    -0.565857  2.769380  3.481049
C    -0.002545  1.651362  4.225524
H    -0.274045  3.702991  3.753407
H    -0.774111  0.933504  4.531488
H    0.447602  2.049571  5.141680
H    0.774932  1.114856  3.664106
31
Lattice="100 0 0 0 100 0 0 0 100" Properties=species:S:1:pos:R:3
C    -0.220522  -1.777573  1.363460
C    -0.130230  -0.749166  2.480616
O    0.718443  -0.831476  3.365435
H    0.585299  -2.501425  1.509254
H    -0.106920  -1.313145  0.373162
H    -1.181988  -2.308989  1.372578
N    -1.031931  0.282388  2.462110
C    -2.062965  0.568404  1.485090
C    -2.239739  2.098609  1.475074
O    -1.862492  2.786957  2.423580
H    -0.886977  1.018797  3.153494
H    -1.712901  0.256866  0.488302
C    -3.389609  -0.194191  1.762859
C    -4.077124  0.071124  3.116507
C    -4.943819  1.337662  3.110065
C    -4.915421  -1.149469  3.518105
H    -3.138800  -1.263445  1.698256
H    -4.102681  -0.007563  0.943797
H    -3.286744  0.196333  3.874755
H    -5.438945  1.471288  4.081719
H    -5.733403  1.266166  2.345455
H    -4.360525  2.245579  2.918593
H    -5.408989  -0.989477  4.486424
H    -4.294805  -2.052354  3.603010
H    -5.703085  -1.351975  2.775572
N    -2.836762  2.665449  0.387997
C    -3.368715  2.032667  -0.805343
H    -2.970112  3.667086  0.491105
H    -2.766656  1.161610  -1.089449
H    -3.325472  2.746465  -1.636243
H    -4.413325  1.706854  -0.682511
31
Lattice="100 0 0 0 100 0 0 0 100" Properties=species:S:1:pos:R:3
C    -0.595054  -0.723982  -0.885118
C    -0.165975  -0.448561  0.546566
O    1.010334  -0.493631  0.895965
H    0.302192  -0.961974  -1.461960
H    -1.088263  0.147699  -1.338499
H    -1.295421  -1.568834  -0.944227
N    -1.155417  -0.128591  1.445329
C    -2.602874  -0.163390  1.233544
C    -3.170925  1.000985  2.074755
O    -3.511953  0.842609  3.244571
H    -0.829306  -0.034353  2.404909
H    -2.779794  0.036508  0.168144
C    -3.240698  -1.512724  1.598476
C    -4.566787  -1.818952  0.878801
C    -5.030050  -3.239193  1.224028
C    -5.675493  -0.800342  1.175805
H    -3.381382  -1.546722  2.689953
H    -2.513505  -2.298161  1.343634
H    -4.363499  -1.788417  -0.208364
H    -5.940048  -3.506592  0.669353
H    -5.257280  -3.326150  2.296974
H    -4.258805  -3.984977  0.985629
H    -6.609089  -1.089229  0.673352
H    -5.421977  0.211860  0.830698
H    -5.874296  -0.736396  2.254855
N    -3.230749  2.223349  1.468629
C    -2.725770  2.590530  0.155273
H    -3.528682  2.967650  2.091310
H    -1.644112  2.413023  0.061537
H    -3.245882  2.051500  -0.649835
H    -2.907999  3.659395  0.003026
31
Lattice="100 0 0 0 100 0 0 0 100" Properties=species:S:1:pos:R:3
C    0.051568  -1.003824  0.801773
C    -0.350955  0.303350  1.464360
O    0.413097  1.262267  1.534142
H    1.080072  -0.894952  0.448588
H    -0.594263  -1.245340  -0.054345
H    -0.001400  -1.848153  1.502924
N    -1.622759  0.378323  1.979788
C    -2.604129  -0.699579  2.103528
C    -3.977193  -0.039452  1.852566
O    -4.619249  0.475147  2.765496
H    -1.817172  1.241487  2.483090
H    -2.393283  -1.417128  1.302127
C    -2.546144  -1.415943  3.463598
C    -3.116207  -2.850641  3.493436
C    -4.597490  -2.932158  3.100249
C    -2.268735  -3.830362  2.669579
H    -3.071874  -0.787329  4.196883
H    -1.489590  -1.452130  3.768928
H    -3.042856  -3.169648  4.546814
H    -4.986382  -3.945904  3.268660
H    -4.752462  -2.702607  2.034734
H    -5.209357  -2.228899  3.679335
H    -2.631060  -4.860391  2.791362
H    -1.213802  -3.809609  2.978130
H    -2.305814  -3.605991  1.592326
N    -4.421107  -0.016338  0.561476
C    -3.707022  -0.442394  -0.631275
H    -5.284689  0.503562  0.441257
H    -4.346149  -0.255347  -1.500436
H    -3.485008  -1.519385  -0.613885
H    -2.768022  0.112748  -0.774508
31
Lattice="100 0 0 0 100 0 0 0 100" Properties=species:S:1:pos:R:3
C    -1.618657  1.055309  -1.115385
C    -0.695556  0.958277  0.089827
O    0.523785  1.062345  -0.025161
H    -0.993378  1.214798  -1.997511
H    -2.320361  1.896977  -1.023645
H    -2.209384  0.140114  -1.255873
N    -1.268509  0.731735  1.313488
C    -2.673775  0.667256  1.662275
C    -2.897758  1.605075  2.865140
O    -2.026867  1.747001  3.720867
H    -0.629003  0.782704  2.105678
H    -3.259372  1.009816  0.799705
C    -3.170609  -0.743268  2.067316
C    -3.224772  -1.802755  0.947608
C    -1.861172  -2.440857  0.650502
C    -4.248598  -2.888207  1.307612
H    -4.183908  -0.623643  2.484607
H    -2.544563  -1.103000  2.899773
H    -3.582920  -1.302647  0.029390
H    -1.944935  -3.172891  -0.164798
H    -1.488289  -2.975555  1.537158
H    -1.098426  -1.707201  0.369410
H    -4.307664  -3.653748  0.521732
H    -5.254878  -2.467582  1.445097
H    -3.968282  -3.396297  2.242748
N    -4.111170  2.221944  2.963114
C    -5.205201  2.200473  2.005862
H    -4.209635  2.795634  3.794793
H    -6.025560  2.804292  2.407348
H    -5.592796  1.184889  1.838769
H    -4.918877  2.631777  1.034925
31
Lattice="100 0 0 0 100 0 0 0 100" Properties=species:S:1:pos:R:3
C    0.201948  -0.072668  0.340017
C    0.053904  0.231315  1.818043
O    0.956409  0.740949  2.477355
H    1.213665  -0.447181  0.152419
H    0.082641  0.866551  -0.217593
H    -0.531337  -0.797453  -0.035407
N    -1.161235  -0.094152  2.362789
C    -1.576361  0.355065  3.690601
C    -1.250198  1.866218  3.853647
O    -1.571967  2.649163  2.964156
H    -1.896159  -0.355831  1.717810
H    -2.676842  0.379515  3.646878
C    -1.244675  -0.660867  4.812541
C    0.166610  -1.271730  4.936367
C    1.228882  -0.321181  5.499792
C    0.083758  -2.544601  5.791302
H    -1.938795  -1.501074  4.650928
H    -1.553465  -0.226822  5.779757
H    0.489327  -1.567284  3.925557
H    1.403504  0.528238  4.829669
H    2.188291  -0.843969  5.616825
H    0.945841  0.042812  6.503047
H    -0.616769  -3.275398  5.363166
H    -0.257259  -2.316050  6.813220
H    1.066357  -3.028979  5.873497
N    -0.743831  2.265022  5.051105
C    -0.383013  3.650921  5.287958
H    -0.319974  1.561069  5.642072
H    -0.430269  3.866401  6.361925
H    -1.093065  4.291843  4.755378
H    0.627984  3.881158  4.917148
31
Lattice="100 0 0 0 100 0 0 0 100" Properties=species:S:1:pos:R:3
C    0.512561  -0.784737  0.392302
C    0.378788  -0.406735  1.857056
O    1.346553  -0.347913  2.607651
H    1.015527  -1.757017  0.325009
H    1.157425  -0.048594  -0.103880
H    -0.443704  -0.839679  -0.143900
N    -0.904553  -0.144160  2.273615
C    -1.204428  0.342515  3.610408
C    -1.753968  -0.692141  4.616170
O    -1.440487  -0.593820  5.799865
H    -1.626869  -0.105476  1.564992
H    -0.234451  0.612159  4.047244
C    -2.124961  1.576036  3.580936
C    -1.567801  2.790252  2.815813
C    -2.606124  3.918580  2.809246
C    -0.227802  3.272710  3.383052
H    -2.321261  1.859948  4.626525
H    -3.103604  1.296296  3.151931
H    -1.398321  2.486089  1.767860
H    -2.803471  4.277686  3.830559
H    -3.563773  3.586521  2.383025
H    -2.255979  4.776178  2.218681
H    0.560285  2.513623  3.294680
H    -0.323281  3.534508  4.447712
H    0.117787  4.168943  2.849903
N    -2.610504  -1.679203  4.204891
C    -3.219315  -1.925894  2.909561
H    -2.889330  -2.280886  4.973487
H    -4.059519  -2.614886  3.052526
H    -2.522237  -2.383066  2.192270
H    -3.633286  -1.007875  2.468288
31
Lattice="100 0 0 0 100 0 0 0 100" Properties=species:S:1:pos:R:3
C    0.785522  -0.129535  0.480486
C    0.079876  -0.945422  1.550321
O    0.319878  -2.133994  1.739417
H    1.853549  -0.076680  0.727513
H    0.397965  0.891070  0.368834
H    0.698563  -0.654378  -0.478393
N    -0.852962  -0.266971  2.287688
C    -1.565739  -0.868497  3.407978
C    -2.384289  -2.137331  3.082268
O    -2.410135  -3.050526  3.904040
H    -1.006132  0.716710  2.099000
H    -0.827451  -1.238027  4.133337
C    -2.445470  0.213316  4.063136
C    -3.225354  -0.204749  5.321222
C    -2.303277  -0.650831  6.461858
C    -4.134977  0.947821  5.763623
H    -3.161953  0.590858  3.313652
H    -1.786985  1.061862  4.321775
H    -3.866052  -1.060894  5.054480
H    -2.887896  -0.873357  7.364917
H    -1.582609  0.140773  6.720824
H    -1.745649  -1.558470  6.201321
H    -4.741850  0.658458  6.632070
H    -4.822799  1.252980  4.961904
H    -3.545140  1.831538  6.052528
N    -3.145470  -2.202489  1.946819
C    -3.241907  -1.302037  0.811207
H    -3.597431  -3.107369  1.856765
H    -4.142868  -1.564749  0.244056
H    -3.350958  -0.258919  1.129645
H    -2.376523  -1.373233  0.134497
31
Lattice="100 0 0 0 100 0 0 0 100" Properties=species:S:1:pos:R:3
C    -0.001899  0.221215  0.008110
C    -0.022219  -0.182879  1.469291
O    1.008463  -0.377291  2.112109
H    -0.985753  0.175765  -0.475665
H    0.699096  -0.425123  -0.532036
H    0.376346  1.249870  -0.063714
N    -1.268474  -0.314146  2.020032
C    -1.476440  -0.549875  3.442468
C    -2.433714  -1.742475  3.671590
O    -3.454236  -1.651031  4.352401
H    -2.075978  -0.102975  1.446448
H    -0.483879  -0.864410  3.805088
C    -1.872436  0.701450  4.256156
C    -2.841991  1.755156  3.662774
C    -2.164020  2.727398  2.682912
C    -4.143622  1.187860  3.081519
H    -0.939982  1.223686  4.516704
H    -2.301192  0.325509  5.194910
H    -3.134995  2.364005  4.535291
H    -2.830561  3.571710  2.456518
H    -1.906274  2.253093  1.726329
H    -1.235907  3.137846  3.104482
H    -4.836420  2.003481  2.830664
H    -4.636594  0.507072  3.784273
H    -3.978035  0.620494  2.151376
N    -2.082680  -2.933890  3.098696
C    -0.873106  -3.297984  2.378557
H    -2.761004  -3.666284  3.283729
H    -0.648843  -4.353300  2.575899
H    -0.013856  -2.705620  2.713446
H    -0.975978  -3.162085  1.290856
31
Lattice="100 0 0 0 100 0 0 0 100" Properties=species:S:1:pos:R:3
C    -0.484600  1.403808  0.951561
C    -0.174348  0.385981  2.039258
O    0.885416  0.413003  2.660126
H    0.394934  2.042258  0.835967
H    -1.343463  2.033871  1.225296
H    -0.710371  0.928254  -0.012838
N    -1.112859  -0.581925  2.290084
C    -2.464870  -0.675708  1.774906
C    -3.454170  -0.475464  2.941087
O    -3.200308  -0.906355  4.063236
H    -0.921984  -1.139277  3.121164
H    -2.598185  0.114947  1.028801
C    -2.775044  -2.050453  1.131713
C    -2.191915  -2.340260  -0.267308
C    -2.724108  -1.374945  -1.334457
C    -0.660806  -2.435450  -0.310535
H    -3.870931  -2.153521  1.068191
H    -2.445530  -2.825195  1.841218
H    -2.579436  -3.341782  -0.523210
H    -2.387359  -1.675499  -2.335829
H    -2.368534  -0.346034  -1.174660
H    -3.823550  -1.350863  -1.347988
H    -0.332803  -2.846297  -1.275622
H    -0.274386  -3.088971  0.482714
H    -0.177029  -1.458461  -0.189558
N    -4.633881  0.151857  2.657649
C    -5.044290  0.751175  1.398099
H    -5.260708  0.222479  3.453031
H    -4.387565  1.581306  1.096664
H    -5.079373  0.018371  0.578960
H    -6.053731  1.156713  1.522206
31
Lattice="100 0 0 0 100 0 0 0 100" Properties=species:S:1:pos:R:3
C    0.956664  -0.102452  1.355521
C    0.436476  -0.543689  2.711837
O    1.165508  -1.051429  3.558416
H    2.005927  -0.399739  1.284544
H    0.887364  0.989275  1.245502
H    0.396274  -0.560511  0.528135
N    -0.908605  -0.376632  2.952700
C    -1.850805  0.367307  2.141204
C    -1.631427  1.897968  2.251129
O    -1.088985  2.421340  3.218248
H    -1.157848  -0.549824  3.921611
H    -1.667867  0.088244  1.091113
C    -3.313705  -0.056449  2.440810
C    -4.047546  0.455482  3.704625
C    -3.301388  0.200707  5.022048
C    -4.496941  1.921581  3.606425
H    -3.304216  -1.157331  2.458484
H    -3.927454  0.223412  1.570080
H    -4.968289  -0.152800  3.734120
H    -3.944760  0.446536  5.877921
H    -2.401885  0.827009  5.106003
H    -3.011456  -0.854996  5.131015
H    -3.654201  2.618635  3.694162
H    -5.197436  2.157851  4.419346
H    -5.012558  2.122019  2.656134
N    -2.094807  2.603016  1.176715
C    -2.121758  4.053268  1.148704
H    -2.567141  2.096735  0.437046
H    -3.127728  4.446832  1.361349
H    -1.790835  4.426946  0.171627
H    -1.436805  4.413216  1.923487
31
Lattice="100 0 0 0 100 0 0 0 100" Properties=species:S:1:pos:R:3
C    0.764167  -1.317350  0.417162
C    0.247639  -0.107638  1.169246
O    0.964005  0.874448  1.349148
H    1.552271  -1.782379  1.024295
H    1.232114  -0.960532  -0.507099
H    0.017686  -2.077195  0.173674
N    -1.023254  -0.126207  1.713741
C    -2.172414  -1.015077  1.501686
C    -1.844575  -2.512381  1.739035
O    -2.381707  -3.405655  1.089849
H    -1.236060  0.770172  2.145261
H    -2.847550  -0.775487  2.341627
C    -3.018576  -0.786088  0.235021
C    -2.375008  -0.960700  -1.156590
C    -3.439128  -1.422841  -2.160673
C    -1.693022  0.319517  -1.658244
H    -3.452708  0.225167  0.303536
H    -3.858208  -1.489576  0.325940
H    -1.625661  -1.763978  -1.096265
H    -3.012394  -1.536465  -3.167077
H    -4.259614  -0.691824  -2.230719
H    -3.868770  -2.388186  -1.861793
H    -1.193145  0.146477  -2.621513
H    -0.942970  0.713460  -0.962470
H    -2.439044  1.114254  -1.813972
N    -0.988944  -2.739272  2.774700
C    -0.552852  -4.068202  3.153608
H    -0.547011  -1.929925  3.196919
H    -0.658021  -4.218729  4.236029
H    0.495729  -4.246870  2.871283
H    -1.185623  -4.790230  2.626941
31
Lattice="100 0 0 0 100 0 0 0 100" Properties=species:S:1:pos:R:3
C    -0.364577  1.256807  0.485169
C    0.527077  0.361533  1.321277
O    1.720143  0.596281  1.507045
H    0.257408  2.038440  0.042202
H    -1.149714  1.723675  1.096571
H    -0.872226  0.696146  -0.311988
N    -0.055290  -0.752740  1.876293
C    -1.462347  -1.123131  1.877132
C    -2.395325  -0.180014  2.675723
O    -3.500830  0.098013  2.211877
H    0.590221  -1.312891  2.425357
H    -1.861146  -1.041387  0.854540
C    -1.659381  -2.579616  2.344604
C    -1.462043  -3.667710  1.271143
C    -0.045234  -3.721212  0.686663
C    -1.863491  -5.031917  1.845500
H    -2.686409  -2.666197  2.727764
H    -0.996107  -2.780790  3.205001
H    -2.159741  -3.430339  0.448940
H    0.700688  -3.918336  1.472669
H    0.238711  -2.787696  0.185783
H    0.035482  -4.532416  -0.049965
H    -1.795006  -5.817529  1.080912
H    -2.893848  -5.023196  2.227296
H    -1.200975  -5.321431  2.675662
N    -1.992479  0.321112  3.881033
C    -0.791456  0.061422  4.663594
H    -2.695023  0.926480  4.294042
H    -0.573955  -1.012187  4.735249
H    -0.969252  0.422036  5.682933
H    0.094065  0.575977  4.266195
31
Lattice="100 0 0 0 100 0 0 0 100" Properties=species:S:1:pos:R:3
C    -0.146975  -0.161743  -0.334698
C    0.083277  -0.333138  1.155300
O    1.080879  -0.899730  1.592508
H    0.512915  -0.860606  -0.855572
H    0.120137  0.859700  -0.641190
H    -1.185075  -0.349252  -0.636346
N    -0.840113  0.206800  2.021221
C    -2.135558  0.812397  1.741691
C    -3.100414  -0.218318  1.082667
O    -3.086206  -1.394340  1.427135
H    -0.645655  -0.042496  2.985067
H    -2.587417  0.969384  2.733286
C    -2.045652  2.196116  1.061716
C    -1.038115  3.173167  1.693497
C    -0.967728  4.458637  0.861291
C    -1.362288  3.484327  3.158913
H    -3.043614  2.667369  1.102567
H    -1.793002  2.079700  -0.003628
H    -0.047698  2.691378  1.661657
H    -0.211133  5.147620  1.260403
H    -1.932282  4.989442  0.864122
H    -0.706656  4.246999  -0.185390
H    -0.651224  4.214244  3.568470
H    -1.309963  2.591627  3.796624
H    -2.371671  3.912728  3.260009
N    -3.969617  0.278918  0.154779
C    -4.967939  -0.547742  -0.498023
H    -3.894131  1.252737  -0.109308
H    -5.979799  -0.154958  -0.327858
H    -4.895606  -1.552242  -0.068342
H    -4.788548  -0.610663  -1.580674
31
Lattice="100 0 0 0 100 0 0 0 100" Properties=species:S:1:pos:R:3
C    -1.082621  0.456553  -0.180395
C    -0.523612  0.417078  1.227444
O    0.399312  1.154345  1.562863
H    -0.339502  0.004438  -0.851864
H    -1.191752  1.506225  -0.473217
H    -2.032769  -0.063677  -0.322001
N    -0.996376  -0.529178  2.123316
C    -2.240800  -1.308033  2.152292
C    -2.423647  -2.260945  0.945415
O    -3.535629  -2.623077  0.571274
H    -0.537142  -0.413885  3.024140
H    -2.080332  -2.023876  2.977341
C    -3.504453  -0.520759  2.566998
C    -3.920024  0.739578  1.784402
C    -4.687883  0.434186  0.492311
C    -4.762295  1.647972  2.692562
H    -3.334281  -0.226397  3.614773
H    -4.338668  -1.238511  2.577754
H    -3.009511  1.306661  1.529219
H    -5.644309  -0.057913  0.721920
H    -4.146829  -0.240421  -0.180211
H    -4.908843  1.361323  -0.054929
H    -4.200570  1.959053  3.584405
H    -5.672605  1.130515  3.031813
H    -5.077497  2.555799  2.160105
N    -1.258122  -2.735983  0.425391
C    -1.215260  -3.676450  -0.675615
H    -0.395463  -2.346546  0.789674
H    -0.609185  -4.555522  -0.418313
H    -0.800924  -3.214718  -1.584048
H    -2.242338  -3.997027  -0.879788
31
Lattice="100 0 0 0 100 0 0 0 100" Properties=species:S:1:pos:R:3
C    0.230135  -0.738864  1.082737
C    -0.416864  -0.032261  2.255536
O    0.221662  0.704608  3.005116
H    1.183219  -0.243357  0.879825
H    -0.387856  -0.746192  0.177957
H    0.431720  -1.787741  1.343405
N    -1.751361  -0.263510  2.507548
C    -2.755050  -1.012723  1.747697
C    -2.304471  -2.456565  1.417477
O    -2.280879  -2.884757  0.266455
H    -2.079153  0.265140  3.310581
H    -3.602478  -1.124044  2.444167
C    -3.266882  -0.293280  0.491683
C    -3.771656  1.139310  0.726853
C    -4.146244  1.783831  -0.613006
C    -4.950997  1.200596  1.706181
H    -4.071160  -0.907358  0.057431
H    -2.470408  -0.281962  -0.265453
H    -2.941034  1.724181  1.157139
H    -4.457862  2.828833  -0.478969
H    -4.978948  1.246478  -1.091796
H    -3.298909  1.773213  -1.312482
H    -4.685710  0.846413  2.712952
H    -5.792505  0.586732  1.349673
H    -5.316177  2.230706  1.816772
N    -1.948310  -3.249742  2.473358
C    -1.954535  -2.950219  3.895995
H    -1.651358  -4.176432  2.184566
H    -1.081502  -2.360275  4.209412
H    -2.861670  -2.402944  4.185565
H    -1.954415  -3.896618  4.448558
31
Lattice="100 0 0 0 100 0 0 0 100" Properties=species:S:1:pos:R:3
C    0.341255  -1.696528  0.392880
C    0.045531  -1.410399  1.856458
O    0.493804  -2.114006  2.756225
H    0.119243  -2.750161  0.187899
H    1.415128  -1.547504  0.219584
H    -0.216657  -1.064681  -0.309767
N    -0.718054  -0.288772  2.077723
C    -1.261475  0.094003  3.387872
C    -2.211136  1.292494  3.257548
O    -3.118315  1.465162  4.063490
H    -1.235102  0.052991  1.274524
H    -1.904746  -0.721237  3.757665
C    -0.205678  0.310041  4.504421
C    0.827985  1.457012  4.442798
C    1.713620  1.454949  3.189111
C    0.246588  2.851614  4.717973
H    0.332500  -0.641741  4.590144
H    -0.791219  0.425906  5.428882
H    1.498335  1.234942  5.291571
H    2.544644  2.164879  3.305350
H    1.158276  1.752765  2.287929
H    2.140874  0.461502  2.998426
H    1.054183  3.575111  4.898222
H    -0.406460  2.848082  5.600932
H    -0.343842  3.234491  3.875509
N    -1.996260  2.129420  2.190180
C    -2.755268  3.360296  2.046220
H    -1.086960  2.082059  1.741623
H    -2.740164  3.681431  0.998604
H    -2.357276  4.170223  2.678561
H    -3.788131  3.170892  2.355225
31
Lattice="100 0 0 0 100 0 0 0 100" Properties=species:S:1:pos:R:3
C    0.353616  0.504683  0.769295
C    0.137901  -0.163220  2.116031
O    1.082049  -0.473364  2.839625
H    1.409885  0.777733  0.702852
H    -0.259830  1.403571  0.627820
H    0.117754  -0.190357  -0.048319
N    -1.150972  -0.436122  2.503658
C    -2.409669  -0.227177  1.789231
C    -3.382854  0.418755  2.804700
O    -4.155100  -0.262547  3.475397
H    -1.207378  -0.938781  3.387349
H    -2.206923  0.480126  0.974273
C    -3.044438  -1.493237  1.195390
C    -2.265469  -2.191007  0.062048
C    -1.146049  -3.111582  0.568630
C    -3.237757  -2.987872  -0.819264
H    -4.031247  -1.187344  0.813335
H    -3.256461  -2.203103  2.009036
H    -1.811788  -1.409819  -0.574816
H    -0.622020  -3.585793  -0.273020
H    -1.566467  -3.916758  1.190017
H    -0.397492  -2.589667  1.174752
H    -3.756025  -3.759539  -0.230128
H    -2.707910  -3.496394  -1.636642
H    -4.004371  -2.338805  -1.264901
N    -3.320929  1.776465  2.952782
C    -2.368803  2.704055  2.365571
H    -3.918369  2.120009  3.698605
H    -2.650356  3.720114  2.661267
H    -2.390439  2.668276  1.267322
H    -1.338600  2.521395  2.706345
31
Lattice="100 0 0 0 100 0 0 0 100" Properties=species:S:1:pos:R:3
C    -0.614621  0.477606  -0.531625
C    0.050871  -0.115451  0.693814
O    1.130917  -0.702340  0.646227
H    -0.017418  0.209136  -1.406474
H    -0.680015  1.572681  -0.461641
H    -1.639945  0.103503  -0.659531
N    -0.612115  0.023430  1.889411
C    -1.811039  0.800807  2.159213
C    -1.653617  2.337109  2.042765
O    -2.569764  2.993030  1.547423
H    -0.113939  -0.385922  2.674280
H    -2.560514  0.584849  1.385181
C    -2.420477  0.446684  3.529734
C    -3.186453  -0.892396  3.640521
C    -4.358911  -0.973075  2.655335
C    -2.297957  -2.140167  3.547764
H    -3.119909  1.256683  3.782925
H    -1.627061  0.477426  4.296051
H    -3.617013  -0.878328  4.656740
H    -4.986147  -1.848328  2.871828
H    -4.012431  -1.076585  1.616643
H    -4.996240  -0.079521  2.707110
H    -2.877404  -3.041894  3.789423
H    -1.455740  -2.093909  4.253834
H    -1.884493  -2.275495  2.539413
N    -0.516942  2.947639  2.492057
C    0.640295  2.406619  3.192242
H    -0.544320  3.952053  2.346768
H    1.195101  3.246837  3.624656
H    1.318153  1.852395  2.528792
H    0.346896  1.752611  4.023872
31
Lattice="100 0 0 0 100 0 0 0 100" Properties=species:S:1:pos:R:3
C    0.664530  -0.019672  0.036220
C    0.562236  0.186415  1.539893
O    1.568765  0.325672  2.233606
H    1.285463  0.779870  -0.385083
H    -0.300481  -0.038228  -0.485487
H    1.184056  -0.968499  -0.149885
N    -0.719012  0.197809  2.023636
C    -1.219179  0.281117  3.403107
C    -1.843777  1.648218  3.783067
O    -2.976192  1.656440  4.270357
H    -1.447176  0.091192  1.327523
H    -2.107494  -0.364318  3.421879
C    -0.273268  -0.221875  4.506829
C    0.144118  -1.700235  4.400463
C    1.153601  -2.020241  5.508906
C    -1.049786  -2.660413  4.449969
H    -0.819086  -0.072976  5.453260
H    0.628597  0.399206  4.552814
H    0.660754  -1.836845  3.437429
H    0.704375  -1.886951  6.505179
H    2.032432  -1.364304  5.444535
H    1.503863  -3.059342  5.439284
H    -1.741036  -2.515824  3.608096
H    -1.625606  -2.531837  5.379238
H    -0.710224  -3.704625  4.411686
N    -1.150863  2.808604  3.609584
C    0.177198  3.052677  3.073434
H    -1.699060  3.617723  3.887375
H    0.628909  3.895955  3.610624
H    0.150200  3.300631  2.000166
H    0.829124  2.182701  3.200148
31
Lattice="100 0 0 0 100 0 0 0 100" Properties=species:S:1:pos:R:3
C    0.418384  0.562334  0.808296
C    0.192925  -0.476846  1.887021
O    1.074310  -0.823448  2.671041
H    -0.122997  1.491042  1.038044
H    0.065426  0.223427  -0.174874
H    1.488831  0.777497  0.762264
N    -1.061389  -1.038031  1.962620
C    -2.266711  -0.652668  1.240360
C    -2.753923  0.787333  1.524299
O    -3.095763  1.501784  0.581140
H    -1.151052  -1.716836  2.713939
H    -2.048579  -0.621015  0.162501
C    -3.338290  -1.739459  1.457945
C    -4.680774  -1.542604  0.722365
C    -5.308140  -2.908042  0.412427
C    -5.666051  -0.670045  1.511477
H    -3.532134  -1.865710  2.537031
H    -2.875103  -2.679894  1.120216
H    -4.471443  -1.037907  -0.235341
H    -4.650102  -3.520663  -0.219444
H    -6.266254  -2.792676  -0.112356
H    -5.504464  -3.472257  1.337302
H    -6.606968  -0.550760  0.957283
H    -5.274818  0.335045  1.705658
H    -5.908918  -1.137265  2.478687
N    -2.790926  1.255815  2.806933
C    -2.493744  0.589425  4.067038
H    -3.098492  2.222301  2.851111
H    -2.899949  1.203779  4.878248
H    -1.415337  0.463777  4.236450
H    -2.978988  -0.392629  4.132658
31
Lattice="100 0 0 0 100 0 0 0 100" Properties=species:S:1:pos:R:3
C    0.525186  -0.430109  2.015433
C    -0.235553  -0.140749  3.300906
O    0.282275  -0.295773  4.405167
H    1.529121  -0.764148  2.289492
H    0.609283  0.467761  1.385821
H    0.041163  -1.212284  1.414673
N    -1.521239  0.313075  3.182761
C    -2.288172  0.556744  1.977495
C    -3.268092  1.698792  2.304973
O    -3.595389  1.940526  3.466884
H    -1.980329  0.590185  4.049597
H    -1.601472  0.912942  1.193438
C    -2.985623  -0.711326  1.399223
C    -4.210370  -1.335894  2.106720
C    -3.985368  -1.672544  3.587195
C    -5.509493  -0.539300  1.913164
H    -2.198581  -1.478299  1.342613
H    -3.266852  -0.500938  0.355151
H    -4.351394  -2.295320  1.578430
H    -3.042104  -2.211527  3.746948
H    -4.803186  -2.305555  3.958812
H    -3.965670  -0.768070  4.209143
H    -6.372088  -1.134643  2.243053
H    -5.672743  -0.281043  0.856431
H    -5.516229  0.387814  2.499831
N    -3.761976  2.433410  1.267723
C    -3.554303  2.264235  -0.158660
H    -4.451510  3.117255  1.565665
H    -3.721240  3.225540  -0.658140
H    -4.235869  1.520888  -0.601213
H    -2.523075  1.958743  -0.372217
31
Lattice="100 0 0 0 100 0 0 0 100" Properties=species:S:1:pos:R:3
C    0.511848  1.163715  1.054134
C    -0.141500  0.203746  2.032795
O    0.373654  -0.090864  3.106974
H    0.722395  2.106366  1.573359
H    -0.094513  1.374110  0.164176
H    1.474169  0.741273  0.738544
N    -1.356132  -0.300045  1.636780
C    -2.024964  -1.365587  2.393659
C    -2.940684  -2.178348  1.463376
O    -2.762538  -3.384486  1.314660
H    -1.631258  -0.160099  0.671596
H    -1.252035  -2.080584  2.704115
C    -2.726511  -0.833499  3.663487
C    -3.577100  -1.866259  4.422238
C    -2.747765  -3.052522  4.931652
C    -4.316402  -1.177189  5.575429
H    -3.351382  0.032010  3.401642
H    -1.933267  -0.452247  4.323783
H    -4.339599  -2.263336  3.727357
H    -2.310080  -3.634105  4.110664
H    -3.372594  -3.737235  5.521645
H    -1.928419  -2.705432  5.579034
H    -3.605259  -0.766584  6.307951
H    -4.968749  -1.883840  6.106649
H    -4.941337  -0.346306  5.217278
N    -3.934818  -1.533315  0.763925
C    -4.539002  -0.228333  0.996611
H    -4.481312  -2.192048  0.214781
H    -5.037754  0.098010  0.076091
H    -3.780122  0.519681  1.247901
H    -5.284595  -0.247315  1.807588
31
Lattice="100 0 0 0 100 0 0 0 100" Properties=species:S:1:pos:R:3
C    -0.362832  1.182799  0.533703
C    -0.514666  0.571073  1.916459
O    0.127320  0.966955  2.883985
H    -0.455632  2.271903  0.618338
H    -1.090118  0.814854  -0.201077
H    0.648910  0.968748  0.165605
N    -1.430527  -0.443959  2.008437
C    -1.636712  -1.247367  3.213865
C    -1.820929  -0.397498  4.499079
O    -1.223650  -0.673015  5.533110
H    -1.886646  -0.749906  1.157922
H    -2.600038  -1.762430  3.059524
C    -0.535364  -2.295237  3.428591
C    -0.295962  -3.245495  2.244966
C    0.890773  -4.166367  2.553307
C    -1.538162  -4.067971  1.877645
H    -0.795162  -2.873972  4.327158
H    0.393653  -1.762629  3.674092
H    -0.018703  -2.635819  1.366857
H    1.123089  -4.819604  1.700577
H    0.674092  -4.811408  3.418199
H    1.793090  -3.586624  2.790987
H    -1.885811  -4.659862  2.738144
H    -1.320466  -4.768827  1.059834
H    -2.380610  -3.441660  1.548614
N    -2.753812  0.605498  4.476608
C    -3.591454  1.084292  3.394338
H    -2.770468  1.126261  5.347555
H    -4.450454  1.611273  3.827389
H    -3.987110  0.252209  2.798494
H    -3.066704  1.776528  2.717195
31
Lattice="100 0 0 0 100 0 0 0 100" Properties=species:S:1:pos:R:3
C    2.036276  1.570614  0.212185
C    1.468439  0.680967  1.307930
O    2.176927  -0.073637  1.960291
H    1.300770  1.854515  -0.551857
H    2.875553  1.053725  -0.263513
H    2.422614  2.487244  0.679676
N    0.100388  0.800222  1.464977
C    -0.678583  0.360099  2.617453
C    -0.545663  1.390576  3.771137
O    0.454366  2.080258  3.928552
H    -0.315604  1.568922  0.950948
H    -1.727339  0.372141  2.278456
C    -0.335943  -1.081603  3.057589
C    -1.339591  -1.771878  3.999398
C    -2.746038  -1.904970  3.399980
C    -0.793162  -3.152499  4.386198
H    0.660664  -1.080876  3.513329
H    -0.246375  -1.682031  2.138063
H    -1.411924  -1.181722  4.929107
H    -2.716891  -2.473337  2.457915
H    -3.217106  -0.935944  3.174683
H    -3.418789  -2.436151  4.087185
H    -1.457937  -3.659476  5.099226
H    0.200413  -3.071767  4.846990
H    -0.696968  -3.799315  3.501122
N    -1.646841  1.472146  4.580171
C    -1.688112  2.308050  5.764940
H    -2.433351  0.863398  4.388981
H    -0.771049  2.906487  5.775379
H    -1.728336  1.705469  6.684207
H    -2.555810  2.981373  5.743305
31
Lattice="100 0 0 0 100 0 0 0 100" Properties=species:S:1:pos:R:3
C    0.127841  0.438953  0.597842
C    -0.063017  -0.349707  1.876831
O    0.873866  -0.853163  2.493753
H    1.166455  0.321915  0.278707
H    -0.079866  1.506491  0.757137
H    -0.545601  0.100450  -0.200986
N    -1.351985  -0.494520  2.337010
C    -2.562800  0.154947  1.848891
C    -2.554710  1.695058  1.992270
O    -2.886189  2.391532  1.030919
H    -1.409107  -1.021618  3.204416
H    -2.626809  0.014879  0.760806
C    -3.776074  -0.547925  2.493581
C    -5.197255  -0.110272  2.075971
C    -5.649059  1.213410  2.710288
C    -5.396696  -0.103172  0.554583
H    -3.696751  -0.475932  3.591018
H    -3.657703  -1.615845  2.248867
H    -5.852011  -0.897660  2.487561
H    -6.723115  1.369285  2.539040
H    -5.122879  2.075921  2.283265
H    -5.484316  1.213795  3.797575
H    -6.457078  0.043134  0.307738
H    -5.080187  -1.053881  0.101089
H    -4.831579  0.709643  0.078610
N    -2.171290  2.270507  3.169231
C    -1.745658  1.669294  4.424769
H    -2.178317  3.284375  3.116899
H    -1.752613  2.450409  5.192995
H    -0.732214  1.247594  4.370757
H    -2.437705  0.884918  4.756557
31
Lattice="100 0 0 0 100 0 0 0 100" Properties=species:S:1:pos:R:3
C    -0.149825  -0.140415  -0.054289
C    -0.057747  0.234170  1.416107
O    0.944062  0.786250  1.871196
H    0.693678  -0.797295  -0.299739
H    -0.039449  0.771743  -0.653742
H    -1.084526  -0.641131  -0.334789
N    -1.152378  -0.108350  2.160570
C    -1.406033  0.147060  3.585880
C    -2.088339  1.532744  3.780502
O    -3.322827  1.564421  3.766089
H    -1.949035  -0.464873  1.646811
H    -2.244084  -0.519950  3.823214
C    -0.246202  -0.241753  4.513591
C    -0.560336  -0.069603  6.011593
C    -1.750817  -0.918764  6.476484
C    0.692974  -0.381854  6.837321
H    0.664137  0.308968  4.258107
H    -0.020508  -1.302805  4.313173
H    -0.819409  0.989048  6.188260
H    -1.904253  -0.812978  7.559194
H    -1.576038  -1.986184  6.270171
H    -2.690028  -0.627314  5.987787
H    0.515334  -0.216734  7.908875
H    1.540637  0.248502  6.533997
H    0.997530  -1.431764  6.709107
N    -1.372762  2.681260  3.933448
C    0.060178  2.923896  4.033646
H    -1.987597  3.480035  4.062721
H    0.252558  3.960182  3.732072
H    0.615039  2.267552  3.354698
H    0.432289  2.793331  5.062647
31
Lattice="100 0 0 0 100 0 0 0 100" Properties=species:S:1:pos:R:3
C    -0.872871  0.355035  -0.219158
C    -0.797653  -0.223359  1.183727
O    -0.203043  -1.266729  1.436235
H    0.142652  0.607797  -0.549866
H    -1.503530  1.249700  -0.299629
H    -1.254456  -0.416117  -0.899201
N    -1.441734  0.501454  2.150727
C    -1.413646  0.131284  3.557583
C    -2.226333  -1.126117  3.947308
O    -1.818473  -1.823018  4.872739
H    -1.894115  1.368812  1.889962
H    -0.386273  -0.173547  3.806494
C    -1.828732  1.314402  4.454013
C    -0.717090  2.321139  4.807851
C    -0.098303  3.026382  3.594647
C    -1.252991  3.345443  5.815440
H    -2.211910  0.894672  5.394710
H    -2.680968  1.845602  3.990293
H    0.081898  1.744452  5.304956
H    0.661044  3.751962  3.917457
H    -0.860906  3.584950  3.027972
H    0.388644  2.324234  2.906467
H    -2.058334  3.952038  5.372911
H    -0.461002  4.034751  6.138511
H    -1.658191  2.855517  6.711582
N    -3.400472  -1.424888  3.312785
C    -4.143762  -0.709930  2.289387
H    -3.807606  -2.284958  3.666281
H    -3.722761  -0.844811  1.282362
H    -4.204820  0.364699  2.503945
H    -5.170124  -1.095616  2.284425
31
Lattice="100 0 0 0 100 0 0 0 100" Properties=species:S:1:pos:R:3
C    0.181546  0.114910  0.688008
C    -0.414583  -0.505813  1.934008
O    0.195250  -1.338636  2.602702
H    1.255795  -0.087459  0.698632
H    0.004783  1.193371  0.609600
H    -0.251722  -0.348444  -0.209785
N    -1.693953  -0.149643  2.301546
C    -2.616968  0.843694  1.744402
C    -2.812213  0.671888  0.217175
O    -2.547991  1.568094  -0.581176
H    -1.982798  -0.615086  3.157019
H    -3.589244  0.597834  2.201292
C    -2.269063  2.293051  2.114104
C    -3.439306  3.290338  2.018088
C    -4.513123  3.035387  3.083654
C    -2.908168  4.724741  2.117195
H    -1.455831  2.636944  1.460590
H    -1.878752  2.286738  3.144256
H    -3.897848  3.174811  1.022857
H    -5.341185  3.750542  2.984360
H    -4.097569  3.147522  4.096953
H    -4.951635  2.029338  3.014240
H    -3.722669  5.457967  2.037436
H    -2.186263  4.935197  1.316583
H    -2.402102  4.894235  3.080222
N    -3.309577  -0.528144  -0.208115
C    -3.678223  -1.697924  0.572255
H    -3.389235  -0.586421  -1.218426
H    -4.319641  -2.337303  -0.044513
H    -4.256173  -1.417643  1.463133
H    -2.805753  -2.282679  0.897059
31
Lattice="100 0 0 0 100 0 0 0 100" Properties=species:S:1:pos:R:3
C    -1.479899  -0.814876  -0.071613
C    -0.213934  -0.738109  0.765506
O    0.735754  -1.493170  0.581543
H    -1.617199  0.101387  -0.664165
H    -2.377356  -0.954298  0.547827
H    -1.381203  -1.664050  -0.752463
N    -0.181649  0.205144  1.766253
C    -1.141919  1.271142  1.977982
C    -0.963334  2.417180  0.952107
O    0.128214  2.682802  0.458687
H    0.738644  0.309309  2.182877
H    -2.141487  0.833887  1.845231
C    -1.091821  1.813305  3.428393
C    -0.005060  2.842830  3.796149
C    -0.247694  3.330993  5.230254
C    1.430613  2.325226  3.634627
H    -1.015578  0.937886  4.094157
H    -2.069011  2.271583  3.645174
H    -0.121862  3.708897  3.122772
H    0.470658  4.114780  5.505895
H    -0.133420  2.508612  5.952991
H    -1.258973  3.744358  5.353604
H    2.148894  3.062062  4.019579
H    1.686547  2.152670  2.581228
H    1.586554  1.394120  4.201994
N    -2.082078  3.142299  0.640767
C    -3.459182  2.894754  1.037143
H    -1.902468  3.889023  -0.023058
H    -4.095701  3.645646  0.557595
H    -3.605312  2.985173  2.123074
H    -3.814339  1.904159  0.714986
31
Lattice="100 0 0 0 100 0 0 0 100" Properties=species:S:1:pos:R:3
C    0.270179  0.185053  1.365744
C    -0.122013  1.147259  2.472107
O    0.705864  1.637334  3.236695
H    -0.219637  -0.790963  1.486051
H    1.353607  0.048976  1.410271
H    0.001714  0.572132  0.372495
N    -1.452425  1.468262  2.585901
C    -2.588575  0.896960  1.868266
C    -3.636872  2.010680  1.625071
O    -4.774061  1.951792  2.087387
H    -1.652396  2.065015  3.384816
H    -2.222183  0.590852  0.875831
C    -3.224055  -0.336145  2.533302
C    -3.556057  -0.218940  4.039674
C    -4.843876  -0.987200  4.357093
C    -2.401127  -0.703579  4.927056
H    -2.550510  -1.194610  2.379251
H    -4.142239  -0.554482  1.970213
H    -3.753308  0.841175  4.266815
H    -5.091192  -0.924689  5.426104
H    -4.739939  -2.053972  4.104215
H    -5.689790  -0.581304  3.786883
H    -2.646504  -0.581838  5.991423
H    -1.465666  -0.161292  4.739455
H    -2.204202  -1.773446  4.755723
N    -3.237325  3.074772  0.864546
C    -1.967866  3.298499  0.192222
H    -3.957867  3.783231  0.768746
H    -1.174053  3.619121  0.881413
H    -2.110178  4.077209  -0.565174
H    -1.626714  2.394135  -0.329688
31
Lattice="100 0 0 0 100 0 0 0 100" Properties=species:S:1:pos:R:3
C    -0.346233  0.346277  -0.139419
C    -0.193516  0.564203  1.352825
O    0.878771  0.872213  1.870827
H    0.641608  0.434801  -0.598094
H    -1.018384  1.093996  -0.584247
H    -0.765620  -0.643393  -0.367442
N    -1.320689  0.410379  2.123279
C    -2.682034  0.167109  1.678279
C    -3.412303  1.329317  0.959814
O    -4.332538  1.043586  0.194278
H    -1.157936  0.584067  3.111117
H    -2.653995  -0.595959  0.886855
C    -3.524736  -0.451378  2.813796
C    -3.770719  0.390645  4.084224
C    -4.905482  1.409379  3.911777
C    -4.064587  -0.537961  5.270071
H    -3.011636  -1.383743  3.095691
H    -4.492590  -0.744927  2.381722
H    -2.848172  0.946885  4.334084
H    -4.735483  2.102012  3.079248
H    -5.033809  2.008256  4.823997
H    -5.856351  0.892905  3.714934
H    -3.226736  -1.221637  5.464459
H    -4.957350  -1.150592  5.073422
H    -4.252810  0.035988  6.187616
N    -3.025329  2.631227  1.125886
C    -2.121225  3.260939  2.082614
H    -3.592954  3.252965  0.557808
H    -2.326432  4.337300  2.072865
H    -1.063217  3.113112  1.831167
H    -2.291859  2.907518  3.107285
31
Lattice="100 0 0 0 100 0 0 0 100" Properties=species:S:1:pos:R:3
C    0.958103  1.055047  0.343370
C    0.325037  0.400432  1.559402
O    0.872455  0.381892  2.657572
H    1.075906  2.127694  0.543384
H    0.381354  0.929200  -0.581922
H    1.962377  0.638337  0.200127
N    -0.902452  -0.168056  1.344370
C    -1.684857  -0.768298  2.413009
C    -1.226715  -2.163021  2.900634
O    -1.422725  -2.465582  4.074956
H    -1.320576  -0.087562  0.425906
H    -1.535963  -0.154944  3.312317
C    -3.182257  -0.818700  2.051676
C    -3.991902  0.486814  2.222888
C    -4.023416  0.954752  3.683172
C    -3.562732  1.625504  1.287853
H    -3.642113  -1.583505  2.693300
H    -3.289697  -1.185862  1.015277
H    -5.024754  0.213106  1.945669
H    -4.724111  1.791694  3.807048
H    -3.037460  1.304575  4.021071
H    -4.336055  0.147030  4.358646
H    -2.567080  2.011710  1.546026
H    -4.267006  2.466020  1.357613
H    -3.540911  1.304319  0.235392
N    -0.656056  -3.056742  2.036457
C    -0.440604  -2.995497  0.600674
H    -0.395848  -3.917235  2.507982
H    0.423468  -2.374170  0.324749
H    -1.325976  -2.623211  0.068745
H    -0.255880  -4.015112  0.242488
31
Lattice="100 0 0 0 100 0 0 0 100" Properties=species:S:1:pos:R:3
C    -0.796527  -0.318235  -0.165398
C    -0.575488  0.235072  1.233005
O    -0.193633  1.383004  1.423810
H    -0.674484  -1.407415  -0.230353
H    -0.100867  0.169676  -0.854982
H    -1.820232  -0.065668  -0.476011
N    -0.819156  -0.679047  2.239466
C    -1.069096  -0.357310  3.638937
C    -2.519237  0.165563  3.809913
O    -3.168253  0.596561  2.862737
H    -1.261856  -1.535830  1.926553
H    -0.996165  -1.317052  4.175952
C    -0.043431  0.614915  4.256409
C    1.426197  0.178052  4.137908
C    2.330425  1.280841  4.699347
C    1.701373  -1.165026  4.823454
H    -0.287688  0.732261  5.324052
H    -0.167776  1.595683  3.783949
H    1.655974  0.071598  3.066357
H    3.392076  1.021367  4.585217
H    2.142252  1.442874  5.772344
H    2.158903  2.233316  4.180081
H    2.766061  -1.428307  4.757709
H    1.137912  -1.989450  4.364361
H    1.437459  -1.127740  5.892561
N    -3.064768  0.105223  5.066206
C    -2.489771  -0.380828  6.307571
H    -3.993882  0.513604  5.106171
H    -1.956629  0.403215  6.868433
H    -1.789135  -1.203395  6.122196
H    -3.292299  -0.772485  6.944604
31
Lattice="100 0 0 0 100 0 0 0 100" Properties=species:S:1:pos:R:3
C    1.019483  0.264799  0.990608
C    0.124204  0.130124  2.211322
O    0.187261  0.906086  3.159228
H    0.980846  1.302088  0.638185
H    0.754809  -0.407137  0.164444
H    2.054815  0.060496  1.293036
N    -0.768001  -0.909205  2.167215
C    -1.622535  -1.311937  3.286400
C    -2.281383  -0.106086  4.009867
O    -2.205523  0.027971  5.225862
H    -0.718003  -1.542091  1.377888
H    -2.450407  -1.880366  2.829344
C    -0.882013  -2.213900  4.286456
C    -1.780560  -3.105754  5.162850
C    -2.473583  -4.209779  4.353890
C    -0.956130  -3.707692  6.306031
H    -0.267809  -1.566001  4.926084
H    -0.193708  -2.856175  3.711871
H    -2.551283  -2.461039  5.612866
H    -3.124167  -4.818744  4.996719
H    -1.735096  -4.885964  3.895082
H    -3.105847  -3.811274  3.547038
H    -0.512009  -2.919206  6.928175
H    -0.136494  -4.332982  5.918354
H    -1.576852  -4.340892  6.955320
N    -3.058202  0.735807  3.258830
C    -3.236055  0.794933  1.821003
H    -3.401856  1.520279  3.804003
H    -2.405145  1.302306  1.305427
H    -3.343964  -0.209948  1.394636
H    -4.162152  1.341870  1.606373
31
Lattice="100 0 0 0 100 0 0 0 100" Properties=species:S:1:pos:R:3
C    -0.310588  -0.448084  -0.082593
C    -0.204319  -0.339167  1.429209
O    0.841280  -0.554017  2.034152
H    0.344442  0.307096  -0.535339
H    -1.328129  -0.311403  -0.470169
H    0.063141  -1.431447  -0.392356
N    -1.360246  0.007716  2.076129
C    -1.429226  0.228839  3.516053
C    -0.964208  -0.959895  4.385740
O    -0.302544  -0.730812  5.395230
H    -2.193367  0.185838  1.527647
H    -0.707067  1.012858  3.789202
C    -2.847422  0.727071  3.858580
C    -3.106176  1.119455  5.329558
C    -4.147782  2.244104  5.394019
C    -3.552055  -0.071386  6.188292
H    -3.594192  -0.024379  3.547849
H    -3.016446  1.611329  3.221724
H    -2.160967  1.503245  5.746785
H    -5.104805  1.923647  4.953321
H    -3.811479  3.138216  4.850349
H    -4.347090  2.538629  6.433389
H    -2.806709  -0.874172  6.205463
H    -4.500160  -0.487181  5.812416
H    -3.718121  0.242897  7.227790
N    -1.351546  -2.235799  4.080110
C    -2.110150  -2.755298  2.956567
H    -0.932670  -2.913721  4.709237
H    -2.478994  -3.752596  3.224679
H    -1.508199  -2.846054  2.039200
H    -2.986032  -2.133342  2.739327
31
Lattice="100 0 0 0 100 0 0 0 100" Properties=species:S:1:pos:R:3
C    0.513501  -0.177541  0.282863
C    0.509054  0.600357  1.586910
O    1.393272  1.405705  1.870213
H    1.414463  0.101923  -0.268957
H    -0.365417  0.057126  -0.334745
H    0.518394  -1.262469  0.454720
N    -0.539682  0.384795  2.445715
C    -1.627613  -0.577907  2.326416
C    -2.957855  0.032623  2.838499
O    -3.688798  -0.560920  3.626871
H    -0.445829  0.889541  3.323472
H    -1.791086  -0.740991  1.248751
C    -1.329367  -1.956860  2.957396
C    -0.480081  -1.977178  4.241890
C    -1.117035  -1.246391  5.430568
C    -0.166944  -3.432120  4.615531
H    -0.800813  -2.557911  2.201308
H    -2.294262  -2.451006  3.141608
H    0.479823  -1.482878  4.013734
H    -0.471693  -1.326164  6.316473
H    -2.099267  -1.670654  5.677589
H    -1.275673  -0.175733  5.241208
H    -1.087106  -3.983431  4.860906
H    0.493212  -3.481413  5.492264
H    0.330481  -3.962910  3.791333
N    -3.305586  1.265000  2.353658
C    -2.710753  2.044005  1.276789
H    -4.193950  1.584703  2.726230
H    -3.467027  2.743802  0.903460
H    -2.411514  1.406308  0.434150
H    -1.833446  2.618950  1.602012
31
Lattice="100 0 0 0 100 0 0 0 100" Properties=species:S:1:pos:R:3
C    0.616539  0.552340  0.500273
C    -0.065527  0.409334  1.849396
O    0.294299  1.042035  2.837639
H    1.661619  0.232877  0.600532
H    0.623486  1.612436  0.219894
H    0.142116  -0.026463  -0.302171
N    -1.121635  -0.468307  1.881307
C    -1.767362  -0.843704  3.145785
C    -2.342221  -2.263129  3.021652
O    -1.966408  -3.154574  3.778381
H    -1.245132  -1.083618  1.085707
H    -0.976400  -0.940252  3.902780
C    -2.737379  0.251237  3.647059
C    -3.335791  0.016895  5.047466
C    -3.755800  1.358511  5.661919
C    -4.518202  -0.961985  5.043771
H    -3.545586  0.424039  2.920784
H    -2.135740  1.170444  3.667259
H    -2.541719  -0.410951  5.683528
H    -4.170571  1.221469  6.670164
H    -4.529737  1.847512  5.050025
H    -2.904270  2.048238  5.736762
H    -4.932337  -1.074427  6.055281
H    -4.236947  -1.964460  4.699804
H    -5.328768  -0.589836  4.397400
N    -3.236065  -2.540337  2.012093
C    -4.067976  -1.632239  1.233957
H    -3.547183  -3.507614  2.056711
H    -3.520198  -0.720722  0.974811
H    -4.354894  -2.127605  0.298255
H    -4.984990  -1.340691  1.770076
31
Lattice="100 0 0 0 100 0 0 0 100" Properties=species:S:1:pos:R:3
C    -0.781228  2.118436  1.609986
C    -0.389584  0.811189  2.270299
O    0.641476  0.686057  2.929623
H    -0.953623  1.997302  0.531542
H    0.028848  2.834403  1.768663
H    -1.708484  2.521502  2.041915
N    -1.249813  -0.248481  2.114797
C    -2.537077  -0.255833  1.440545
C    -3.708148  0.506223  2.111763
O    -4.628181  0.890635  1.389257
H    -0.932070  -1.095040  2.575003
H    -2.427828  0.290290  0.491880
C    -2.999169  -1.675163  1.047441
C    -3.486903  -2.636210  2.152376
C    -4.328148  -3.748996  1.511436
C    -2.359428  -3.257584  2.990648
H    -2.186101  -2.150226  0.473954
H    -3.828221  -1.521485  0.343351
H    -4.151748  -2.070273  2.827615
H    -4.712918  -4.443492  2.270658
H    -3.727895  -4.336088  0.799574
H    -5.185998  -3.335527  0.964595
H    -2.761613  -4.006966  3.686304
H    -1.817203  -2.526157  3.605667
H    -1.624963  -3.766854  2.348510
N    -3.728956  0.764743  3.453803
C    -2.865417  0.333575  4.547322
H    -4.564836  1.282266  3.708896
H    -1.886989  0.830545  4.540723
H    -2.706850  -0.751548  4.547255
H    -3.369649  0.588974  5.485992
31
Lattice="100 0 0 0 100 0 0 0 100" Properties=species:S:1:pos:R:3
C    0.227399  0.086807  1.030447
C    -0.525023  -0.597262  2.152069
O    0.002174  -1.439113  2.877414
H    1.290485  -0.130269  1.162872
H    0.067453  1.170936  1.007143
H    -0.093518  -0.304564  0.055047
N    -1.850094  -0.272630  2.344178
C    -2.708898  0.697262  1.656180
C    -2.745823  0.439649  0.125819
O    -2.370566  1.276371  -0.691610
H    -2.252125  -0.769454  3.133207
H    -3.721756  0.470490  2.028237
C    -2.404620  2.170261  1.988961
C    -3.648817  3.050081  2.215075
C    -3.220191  4.449548  2.671080
C    -4.564822  3.137511  0.987403
H    -1.797410  2.600134  1.178858
H    -1.796060  2.181797  2.904061
H    -4.228384  2.592527  3.039025
H    -4.092170  5.078493  2.897654
H    -2.640856  4.956504  1.884992
H    -2.592696  4.406237  3.572330
H    -4.965714  2.158485  0.689263
H    -4.024356  3.542386  0.120815
H    -5.424060  3.790814  1.193471
N    -3.226278  -0.774106  -0.279208
C    -3.697944  -1.890134  0.523730
H    -3.191017  -0.896206  -1.286236
H    -2.875792  -2.463210  0.976120
H    -4.366489  -1.550767  1.326479
H    -4.278550  -2.559271  -0.121068
31
Lattice="100 0 0 0 100 0 0 0 100" Properties=species:S:1:pos:R:3
C    -0.526785  0.913962  -0.246616
C    -0.094881  0.753402  1.197812
O    1.017881  1.103780  1.583784
H    -1.532856  1.339415  -0.350026
H    -0.520236  -0.063908  -0.747961
H    0.195586  1.568766  -0.740972
N    -0.982271  0.188075  2.082266
C    -2.346562  -0.283823  1.876642
C    -2.393087  -1.349840  0.743550
O    -1.589672  -2.276164  0.731830
H    -0.571359  0.038572  2.997420
H    -2.568836  -0.882877  2.774068
C    -3.415122  0.828917  1.824779
C    -3.429121  1.790549  3.036513
C    -2.472936  2.978505  2.865946
C    -4.856230  2.289834  3.298155
H    -4.396105  0.328366  1.778258
H    -3.319128  1.428320  0.903598
H    -3.108142  1.215748  3.923693
H    -2.507401  3.633625  3.747374
H    -2.764200  3.585255  1.994604
H    -1.433229  2.664379  2.723962
H    -4.886152  2.971260  4.159316
H    -5.546001  1.458784  3.502460
H    -5.244885  2.842328  2.428799
N    -3.379204  -1.203354  -0.186723
C    -3.548815  -2.127782  -1.291949
H    -3.970201  -0.383192  -0.142146
H    -4.581005  -2.500037  -1.337046
H    -2.868040  -2.969173  -1.126374
H    -3.298843  -1.655206  -2.253034
31
Lattice="100 0 0 0 100 0 0 0 100" Properties=species:S:1:pos:R:3
C    0.190294  0.418059  0.056561
C    0.180067  0.507545  1.573591
O    1.183075  0.854938  2.198835
H    0.608047  1.347697  -0.346489
H    -0.796032  0.241409  -0.389901
H    0.861115  -0.399662  -0.238673
N    -0.998789  0.136752  2.155438
C    -1.350366  0.108687  3.583780
C    -1.976517  1.472862  3.992964
O    -3.197739  1.602983  3.868790
H    -1.774252  -0.035392  1.527290
H    -2.236556  -0.540063  3.629604
C    -0.303250  -0.504213  4.529935
C    -0.262446  -2.044860  4.546999
C    0.211644  -2.658917  3.222646
C    0.626196  -2.518069  5.704440
H    -0.562121  -0.164717  5.545376
H    0.698403  -0.117641  4.310070
H    -1.289027  -2.404703  4.742616
H    1.196315  -2.259935  2.937225
H    -0.481164  -2.453626  2.397292
H    0.304362  -3.750143  3.313943
H    0.279014  -2.121313  6.668874
H    1.665970  -2.186984  5.561720
H    0.634818  -3.614425  5.775462
N    -1.213964  2.504016  4.450280
C    0.219063  2.615079  4.687322
H    -1.786875  3.309834  4.684732
H    0.504355  3.668096  4.577378
H    0.782873  2.037517  3.946748
H    0.498482  2.287761  5.701037
31
Lattice="100 0 0 0 100 0 0 0 100" Properties=species:S:1:pos:R:3
C    -0.062224  -0.804740  0.071662
C    0.000575  -0.571494  1.570031
O    1.046356  -0.713670  2.198099
H    -0.189944  0.145218  -0.464932
H    -0.886767  -1.470680  -0.213319
H    0.887088  -1.252768  -0.232969
N    -1.141003  -0.162484  2.222634
C    -2.523730  -0.043228  1.751589
C    -3.107064  -1.443454  1.409969
O    -3.167515  -2.306904  2.279455
H    -1.008322  -0.144619  3.228928
H    -3.085066  0.229355  2.656297
C    -2.736088  1.089071  0.729870
C    -4.180056  1.629580  0.649981
C    -4.554139  2.447932  1.892236
C    -4.363712  2.462201  -0.624090
H    -2.401520  0.781533  -0.274289
H    -2.062338  1.913162  1.012217
H    -4.872756  0.771731  0.592858
H    -3.910032  3.335411  1.983284
H    -4.458837  1.870224  2.821667
H    -5.594454  2.795173  1.833816
H    -4.162984  1.869158  -1.528226
H    -3.678167  3.323028  -0.634310
H    -5.387306  2.853092  -0.701783
N    -3.531691  -1.641590  0.128532
C    -4.104388  -2.896978  -0.319496
H    -3.444648  -0.881310  -0.533923
H    -5.124998  -2.753687  -0.700591
H    -4.134372  -3.570488  0.543403
H    -3.491558  -3.355722  -1.108310
31
Lattice="100 0 0 0 100 0 0 0 100" Properties=species:S:1:pos:R:3
C    0.804871  -0.879698  0.686946
C    0.265213  -0.157403  1.908642
O    0.991830  0.224704  2.821653
H    1.596436  -0.268010  0.237660
H    0.044895  -1.096210  -0.074219
H    1.263817  -1.822383  1.011075
N    -1.090580  0.055395  1.914369
C    -1.771093  0.581432  3.104281
C    -3.271912  0.270962  3.019744
O    -3.834715  -0.364480  3.906785
H    -1.650548  -0.447121  1.234753
H    -1.418626  0.005649  3.971113
C    -1.472540  2.086296  3.373119
C    -0.922093  2.364241  4.780837
C    -0.383080  3.795974  4.863305
C    -1.970376  2.105265  5.869767
H    -2.380744  2.693071  3.223300
H    -0.743015  2.424898  2.624903
H    -0.076841  1.672461  4.930078
H    0.033700  4.004355  5.858389
H    -1.180222  4.533456  4.679609
H    0.412019  3.967631  4.124405
H    -1.544345  2.269332  6.869175
H    -2.362914  1.080029  5.839814
H    -2.827577  2.787834  5.757843
N    -3.967957  0.689653  1.908719
C    -3.608483  1.695970  0.919217
H    -4.955073  0.456288  1.981514
H    -4.059288  1.434985  -0.047023
H    -3.954209  2.702258  1.204499
H    -2.523467  1.734648  0.784406
31
Lattice="100 0 0 0 100 0 0 0 100" Properties=species:S:1:pos:R:3
C    0.443185  -1.088385  0.272864
C    0.056236  -0.201476  1.444517
O    0.839323  0.077922  2.346801
H    1.241249  -0.592090  -0.293801
H    -0.386014  -1.315142  -0.409309
H    0.855402  -2.027092  0.662262
N    -1.232396  0.260683  1.430779
C    -1.760392  1.176441  2.437308
C    -1.644934  0.671221  3.892716
O    -1.304926  1.459720  4.772021
H    -1.836558  0.003193  0.659153
H    -1.132561  2.078578  2.450391
C    -3.195514  1.556516  2.014737
C    -3.960226  2.623172  2.830954
C    -4.543962  2.092078  4.148426
C    -3.145560  3.904733  3.050168
H    -3.813117  0.643498  1.969837
H    -3.111922  1.924526  0.977827
H    -4.818778  2.886882  2.188987
H    -5.226534  2.833811  4.585977
H    -3.762320  1.886384  4.889361
H    -5.118225  1.168088  3.987623
H    -3.780780  4.692784  3.477276
H    -2.732755  4.288680  2.105634
H    -2.312652  3.735039  3.745346
N    -1.989469  -0.614027  4.207681
C    -2.376613  -1.729051  3.362433
H    -1.819703  -0.814871  5.188397
H    -2.857388  -2.485928  3.993752
H    -1.520112  -2.198220  2.854084
H    -3.108606  -1.426526  2.604838
31
Lattice="100 0 0 0 100 0 0 0 100" Properties=species:S:1:pos:R:3
C    0.129167  -0.144871  0.677303
C    -0.133322  -0.129969  2.167776
O    0.779240  -0.105782  2.992336
H    -0.529068  0.526014  0.113495
H    -0.023823  -1.156898  0.276301
H    1.173199  0.138102  0.519743
N    -1.438492  -0.179347  2.604876
C    -2.699051  -0.107679  1.862295
C    -2.777720  -1.163817  0.730710
O    -2.997033  -0.853192  -0.437274
H    -1.498055  -0.149586  3.618205
H    -3.466520  -0.403440  2.598568
C    -3.092494  1.282880  1.343541
C    -3.223098  2.377939  2.423370
C    -1.888899  3.064183  2.750812
C    -4.258499  3.423184  1.986473
H    -4.055215  1.155143  0.828352
H    -2.390510  1.606870  0.561271
H    -3.601314  1.904750  3.349007
H    -2.026574  3.837805  3.519202
H    -1.483317  3.558999  1.855169
H    -1.126793  2.366030  3.115144
H    -4.369550  4.213893  2.741469
H    -5.245966  2.969891  1.822433
H    -3.953218  3.905209  1.045292
N    -2.606250  -2.471780  1.092398
C    -2.389052  -3.045623  2.410427
H    -2.654763  -3.105865  0.301218
H    -2.652161  -4.108815  2.372287
H    -3.036529  -2.575913  3.162957
H    -1.346598  -2.953220  2.746792
31
Lattice="100 0 0 0 100 0 0 0 100" Properties=species:S:1:pos:R:3
C    -1.530855  0.391054  -0.395082
C    -0.905896  -0.107146  0.898053
O    0.179893  -0.687240  0.900766
H    -0.839737  1.101676  -0.865217
H    -2.507437  0.873902  -0.267670
H    -1.640563  -0.459495  -1.078997
N    -1.652570  0.127513  2.019041
C    -1.329561  -0.190904  3.419692
C    -0.676170  1.047731  4.097089
O    -1.415974  1.812658  4.724576
H    -2.479984  0.699697  1.898302
H    -2.307434  -0.203947  3.921321
C    -0.723594  -1.590095  3.624829
C    -0.903867  -2.155060  5.047304
C    -0.523787  -3.641085  5.055816
C    -0.113955  -1.392875  6.119658
H    0.332546  -1.633569  3.337507
H    -1.245399  -2.256926  2.921615
H    -1.976382  -2.080632  5.302902
H    0.539335  -3.776655  4.805262
H    -1.112280  -4.213145  4.325019
H    -0.689783  -4.086948  6.046114
H    0.959966  -1.376713  5.878929
H    -0.223356  -1.881339  7.097911
H    -0.451560  -0.355807  6.236116
N    0.650731  1.324346  3.972352
C    1.741793  0.586485  3.352771
H    0.896839  2.166283  4.485769
H    2.229988  -0.099977  4.063001
H    2.492176  1.306068  3.002716
H    1.390264  0.022002  2.482507
31
Lattice="100 0 0 0 100 0 0 0 100" Properties=species:S:1:pos:R:3
C    -0.118894  0.625299  -0.452658
C    0.148678  0.720892  1.038998
O    1.206222  1.150643  1.490274
H    0.030638  1.614804  -0.901269
H    -1.126085  0.268765  -0.702730
H    0.620598  -0.051833  -0.898426
N    -0.881854  0.306915  1.846753
C    -0.709166  0.180794  3.300565
C    -1.626905  -0.930574  3.832340
O    -1.151976  -1.901544  4.416893
H    -1.644925  -0.199011  1.412880
H    0.304475  -0.204595  3.469371
C    -0.812344  1.554527  4.005964
C    -0.521320  1.595656  5.522157
C    -1.667446  1.049873  6.386621
C    0.817094  0.940043  5.890200
H    -1.796080  2.005982  3.813870
H    -0.074753  2.189021  3.494465
H    -0.432306  2.670543  5.755993
H    -2.626416  1.522553  6.127775
H    -1.477595  1.254627  7.449533
H    -1.781117  -0.037453  6.285198
H    0.778204  -0.152386  5.777627
H    1.073698  1.151352  6.937478
H    1.635729  1.316940  5.261287
N    -2.980386  -0.859476  3.596694
C    -3.805002  0.282067  3.226289
H    -3.465899  -1.647287  4.018521
H    -4.712570  -0.080382  2.727631
H    -3.278442  0.937930  2.526105
H    -4.103994  0.883690  4.099284
31
Lattice="100 0 0 0 100 0 0 0 100" Properties=species:S:1:pos:R:3
C    0.330683  -0.123414  1.110431
C    -0.077910  -0.086065  2.567365
O    0.749201  -0.174765  3.472418
H    1.382228  -0.420552  1.072750
H    0.235277  0.873328  0.656853
H    -0.278480  -0.833682  0.540635
N    -1.407262  0.099964  2.901204
C    -2.643870  0.104528  2.129825
C    -3.038388  -1.303479  1.626387
O    -2.208943  -2.117249  1.231677
H    -1.523029  0.065084  3.909491
H    -3.406446  0.434270  2.849107
C    -2.682074  1.092807  0.943203
C    -2.331944  2.548787  1.290857
C    -2.266855  3.385739  0.008243
C    -3.309563  3.159912  2.300937
H    -3.697638  1.059949  0.513887
H    -2.016033  0.729959  0.149010
H    -1.330381  2.553220  1.750882
H    -1.967516  4.420425  0.223970
H    -3.245802  3.421322  -0.494082
H    -1.542202  2.969510  -0.705635
H    -3.059232  4.210262  2.501945
H    -3.291659  2.635239  3.265993
H    -4.342319  3.133493  1.918961
N    -4.377995  -1.586769  1.601304
C    -5.482762  -0.790314  2.110738
H    -4.583354  -2.513213  1.240567
H    -6.417701  -1.313049  1.882899
H    -5.536314  0.199804  1.635799
H    -5.435343  -0.653616  3.202048
31
Lattice="100 0 0 0 100 0 0 0 100" Properties=species:S:1:pos:R:3
C    0.094751  -0.290046  -0.009732
C    -0.081518  0.011493  1.469016
O    0.730177  -0.350480  2.315448
H    1.104687  0.009550  -0.313353
H    -0.638897  0.206246  -0.657506
H    0.017625  -1.375222  -0.156983
N    -1.204677  0.726967  1.788582
C    -1.627968  0.989987  3.165106
C    -0.483792  1.571825  4.045876
O    -0.276529  1.160567  5.181811
H    -1.865920  0.925405  1.048607
H    -2.376257  1.800016  3.094758
C    -2.280016  -0.224848  3.844350
C    -3.787506  -0.399290  3.596853
C    -4.170981  -0.559258  2.118666
C    -4.306187  -1.590246  4.412757
H    -2.098961  -0.125258  4.922603
H    -1.733808  -1.128219  3.531967
H    -4.291231  0.508953  3.976364
H    -5.241714  -0.784625  2.015127
H    -3.609641  -1.381155  1.649286
H    -3.984512  0.353275  1.533529
H    -3.848183  -2.529939  4.068555
H    -5.395789  -1.696882  4.317489
H    -4.068180  -1.477687  5.479112
N    0.217668  2.641534  3.557551
C    0.127483  3.331161  2.284990
H    0.961723  2.922123  4.188019
H    0.548637  4.336737  2.406498
H    -0.915954  3.451058  1.968379
H    0.677643  2.820888  1.478961
31
Lattice="100 0 0 0 100 0 0 0 100" Properties=species:S:1:pos:R:3
C    -1.206016  -1.992186  -0.087976
C    -0.253743  -1.242434  0.823180
O    0.947406  -1.500497  0.857132
H    -1.810226  -2.693588  0.504333
H    -0.606788  -2.560249  -0.804332
H    -1.893212  -1.332487  -0.632077
N    -0.768723  -0.264353  1.638807
C    -2.129587  0.244247  1.762465
C    -3.111235  -0.909435  2.123283
O    -2.830829  -1.702542  3.015448
H    -0.076089  0.101818  2.283076
H    -2.119843  0.837550  2.689218
C    -2.572801  1.190893  0.626386
C    -1.678352  2.420290  0.327529
C    -1.332607  3.227216  1.585144
C    -0.424783  2.096600  -0.498134
H    -3.568348  1.577311  0.902571
H    -2.698222  0.630444  -0.314393
H    -2.309050  3.069282  -0.304249
H    -0.850775  4.175946  1.313236
H    -0.629751  2.690178  2.238726
H    -2.227416  3.468184  2.177417
H    -0.674606  1.499914  -1.386870
H    0.322409  1.535642  0.075376
H    0.050184  3.024461  -0.846202
N    -4.279897  -0.956872  1.422172
C    -5.289208  -1.971089  1.662165
H    -4.416849  -0.303278  0.662066
H    -6.272295  -1.513024  1.834594
H    -4.989659  -2.530617  2.554360
H    -5.365941  -2.670046  0.816531
31
Lattice="100 0 0 0 100 0 0 0 100" Properties=species:S:1:pos:R:3
C    0.048915  0.525027  1.092234
C    -0.493047  -0.506118  2.058852
O    0.234923  -1.328204  2.613654
H    1.135225  0.555019  1.210526
H    -0.370843  1.526128  1.243135
H    -0.183594  0.232421  0.058337
N    -1.850246  -0.542876  2.286714
C    -2.916496  0.373331  1.875312
C    -2.951388  0.580992  0.339651
O    -2.884644  1.695878  -0.171763
H    -2.098162  -1.264159  2.957366
H    -3.847933  -0.164160  2.118092
C    -2.954862  1.724670  2.604506
C    -3.073098  1.695925  4.144786
C    -4.216586  0.803652  4.645249
C    -1.757039  1.382033  4.872653
H    -3.816404  2.270332  2.192434
H    -2.077296  2.320385  2.317652
H    -3.337772  2.731932  4.417146
H    -4.379121  0.946190  5.722282
H    -4.000947  -0.266134  4.498763
H    -5.164087  1.028841  4.134295
H    -1.451230  0.333819  4.763836
H    -1.856657  1.584147  5.948445
H    -0.934240  2.003873  4.493315
N    -3.073503  -0.541964  -0.431806
C    -3.216548  -1.930527  -0.026000
H    -3.070614  -0.336067  -1.425750
H    -2.259633  -2.389170  0.260892
H    -3.912968  -2.031092  0.817320
H    -3.638190  -2.494579  -0.865736
31
Lattice="100 0 0 0 100 0 0 0 100" Properties=species:S:1:pos:R:3
C    0.340042  0.051562  0.894746
C    -0.244374  -0.083324  2.285205
O    0.459414  -0.094766  3.293948
H    1.382259  0.363547  1.001037
H    -0.202604  0.769543  0.268999
H    0.313781  -0.914220  0.370946
N    -1.608999  -0.221651  2.408329
C    -2.665936  -0.202589  1.392610
C    -2.420048  -1.261694  0.284941
O    -2.310580  -0.961501  -0.901374
H    -1.900717  -0.279198  3.379351
H    -3.561881  -0.545271  1.934165
C    -2.959901  1.191398  0.801426
C    -4.455967  1.549734  0.662984
C    -5.228730  0.585996  -0.247311
C    -5.144452  1.705781  2.025598
H    -2.483013  1.255067  -0.186023
H    -2.480686  1.935057  1.453524
H    -4.473519  2.539993  0.177189
H    -5.311559  -0.418818  0.195494
H    -4.738907  0.472472  -1.222254
H    -6.253251  0.947225  -0.412347
H    -6.180530  2.050927  1.904802
H    -4.619687  2.432174  2.661919
H    -5.191451  0.753529  2.577250
N    -2.340050  -2.564344  0.690404
C    -2.451683  -3.120215  2.028884
H    -2.151646  -3.204379  -0.074431
H    -2.651534  -4.194040  1.941437
H    -3.293086  -2.675970  2.577873
H    -1.537584  -2.979547  2.623177
31
Lattice="100 0 0 0 100 0 0 0 100" Properties=species:S:1:pos:R:3
C    0.078044  -0.715631  -0.228442
C    -0.912359  -0.996890  0.887736
O    -1.910653  -1.693181  0.720583
H    0.919581  -0.079302  0.073781
H    -0.452482  -0.234308  -1.059759
H    0.468368  -1.670477  -0.601520
N    -0.624850  -0.402835  2.087032
C    -1.412552  -0.652715  3.284240
C    -2.723339  0.143165  3.489781
O    -3.471985  -0.231735  4.391807
H    0.229986  0.130726  2.170214
H    -1.803059  -1.675843  3.169190
C    -0.544663  -0.652644  4.561126
C    0.112167  0.649884  5.078165
C    1.149104  1.273657  4.130662
C    -0.891948  1.709541  5.550202
H    0.245787  -1.403597  4.403652
H    -1.190556  -1.042162  5.359464
H    0.670825  0.320645  5.971462
H    1.858478  0.527217  3.742313
H    1.738154  2.039832  4.653257
H    0.673263  1.785349  3.278730
H    -0.372527  2.521048  6.079017
H    -1.641423  1.282319  6.228338
H    -1.433840  2.163872  4.709198
N    -3.073422  1.211624  2.712647
C    -2.406992  1.892889  1.613915
H    -3.993232  1.555015  2.971989
H    -2.977176  2.802927  1.394409
H    -2.373243  1.285149  0.699240
H    -1.386550  2.200008  1.875412
31
Lattice="100 0 0 0 100 0 0 0 100" Properties=species:S:1:pos:R:3
C    0.202532  0.764019  0.104708
C    0.206878  0.731673  1.623969
O    1.185523  1.113985  2.267576
H    0.552141  1.748459  -0.226151
H    -0.775922  0.557051  -0.345949
H    0.921624  0.018693  -0.260624
N    -0.925460  0.213001  2.183578
C    -1.247951  0.036101  3.607774
C    -1.959411  1.310067  4.148511
O    -3.188278  1.366001  4.044468
H    -1.692149  0.022546  1.550020
H    -2.090523  -0.666998  3.603764
C    -0.140203  -0.583546  4.477742
C    0.073734  -2.107572  4.323337
C    -1.167799  -2.930549  4.689829
C    0.628367  -2.516667  2.951544
H    -0.421662  -0.390555  5.525386
H    0.813338  -0.075302  4.304247
H    0.851506  -2.351487  5.067525
H    -1.980276  -2.802669  3.959035
H    -1.562416  -2.652400  5.677406
H    -0.929472  -4.002774  4.714478
H    0.939456  -3.570657  2.960286
H    1.499230  -1.908246  2.672532
H    -0.125033  -2.404793  2.159401
N    -1.266031  2.344481  4.699191
C    0.158454  2.538304  4.934585
H    -1.892043  3.081405  5.011518
H    0.360720  3.615937  4.940352
H    0.751052  2.091128  4.129101
H    0.479204  2.124252  5.903369
31
Lattice="100 0 0 0 100 0 0 0 100" Properties=species:S:1:pos:R:3
C    0.237313  -1.535634  0.142466
C    0.179700  -0.569398  1.315529
O    1.153124  0.119575  1.620864
H    1.034727  -2.264916  0.332299
H    0.515169  -0.974860  -0.758264
H    -0.698906  -2.075211  -0.046192
N    -1.016324  -0.554114  1.978781
C    -1.429147  0.216052  3.163686
C    -2.287974  1.446182  2.760181
O    -3.506494  1.389598  2.955141
H    -1.752114  -1.124107  1.578511
H    -2.193067  -0.415751  3.634343
C    -0.318052  0.416977  4.210399
C    -0.788903  0.889181  5.606436
C    -1.194470  2.369559  5.655956
C    -1.879514  -0.002033  6.215633
H    0.463851  1.090014  3.844779
H    0.168455  -0.564092  4.326353
H    0.107707  0.785092  6.241018
H    -1.335440  2.693250  6.696670
H    -2.139494  2.557195  5.129513
H    -0.421620  3.012199  5.211354
H    -2.046122  0.258924  7.269782
H    -1.601791  -1.065668  6.178469
H    -2.841960  0.118260  5.697964
N    -1.733339  2.541724  2.172887
C    -0.344784  2.908723  1.946679
H    -2.434690  3.253842  1.987049
H    -0.264120  3.434499  0.986422
H    0.032249  3.576151  2.738154
H    0.296388  2.022756  1.894771
31
Lattice="100 0 0 0 100 0 0 0 100" Properties=species:S:1:pos:R:3
C    0.510894  -0.943617  1.215252
C    0.059229  0.187557  2.123114
O    0.800838  0.711420  2.948409
H    1.555507  -0.777462  0.932916
H    -0.100586  -1.052305  0.310055
H    0.461609  -1.886027  1.779101
N    -1.245616  0.571757  1.960702
C    -1.936941  1.495138  2.860568
C    -1.182039  2.841511  3.039411
O    -1.030294  3.347474  4.145453
H    -1.811587  0.054303  1.299807
H    -2.878548  1.751302  2.345913
C    -2.266548  0.898297  4.236500
C    -3.193994  -0.335983  4.276641
C    -4.504382  -0.133508  3.505041
C    -2.515871  -1.658385  3.883714
H    -2.726597  1.707355  4.819996
H    -1.320291  0.671027  4.746295
H    -3.465083  -0.437264  5.341374
H    -4.341013  -0.103165  2.416011
H    -5.004711  0.802283  3.792621
H    -5.204970  -0.958181  3.696000
H    -3.140007  -2.514465  4.176909
H    -1.540423  -1.768572  4.376884
H    -2.349592  -1.738539  2.800546
N    -0.768233  3.498055  1.910538
C    -0.893475  3.139345  0.511059
H    -0.253119  4.343631  2.133027
H    -0.817826  4.054421  -0.089111
H    -1.872944  2.692159  0.299075
H    -0.113109  2.439194  0.174704
31
Lattice="100 0 0 0 100 0 0 0 100" Properties=species:S:1:pos:R:3
C    -0.046340  0.067593  -0.029849
C    0.116987  0.093587  1.481987
O    1.224561  0.100727  2.010800
H    0.952687  0.007100  -0.468932
H    -0.537925  0.981398  -0.394185
H    -0.637801  -0.794347  -0.369517
N    -1.026566  0.082668  2.246200
C    -2.385470  0.281711  1.778873
C    -2.774644  1.773150  1.889283
O    -2.249003  2.513551  2.716572
H    -0.844702  0.276833  3.227088
H    -2.390579  0.004659  0.717275
C    -3.391912  -0.682386  2.465582
C    -3.896089  -0.415407  3.903854
C    -2.782297  -0.224228  4.942814
C    -4.930195  0.717246  3.991952
H    -2.903216  -1.668265  2.441639
H    -4.277326  -0.767388  1.816407
H    -4.426974  -1.345880  4.170702
H    -2.037228  -1.030910  4.896265
H    -3.203435  -0.223967  5.957577
H    -2.269129  0.739163  4.810406
H    -5.407897  0.720269  4.981502
H    -5.725953  0.595185  3.242472
H    -4.473155  1.704667  3.851804
N    -3.719203  2.243539  1.017947
C    -4.525150  1.505635  0.062107
H    -3.969543  3.212109  1.195685
H    -4.907929  2.203015  -0.691674
H    -5.383933  0.998061  0.529749
H    -3.924895  0.754034  -0.465517
31
Lattice="100 0 0 0 100 0 0 0 100" Properties=species:S:1:pos:R:3
C    -0.652692  0.569658  0.140383
C    -0.329177  0.436492  1.619388
O    0.821716  0.447642  2.042935
H    -0.265532  -0.314321  -0.382685
H    -0.123222  1.442897  -0.258511
H    -1.723799  0.667340  -0.077332
N    -1.416051  0.319344  2.445717
C    -1.330253  0.052053  3.883152
C    -0.262198  0.935144  4.589255
O    0.597950  0.449595  5.313551
H    -2.332467  0.257606  2.019019
H    -2.304334  0.374330  4.291924
C    -1.130782  -1.441767  4.207733
C    -2.023973  -1.987858  5.337182
C    -1.840469  -3.505507  5.455879
C    -1.785420  -1.307202  6.691103
H    -0.071291  -1.600983  4.453059
H    -1.344019  -2.010938  3.291375
H    -3.075478  -1.800843  5.045662
H    -2.047998  -4.013857  4.503510
H    -2.509852  -3.929519  6.217301
H    -0.808378  -3.751697  5.746536
H    -1.991478  -0.228326  6.662297
H    -0.741500  -1.424851  7.011209
H    -2.436204  -1.744402  7.461556
N    -0.389004  2.293720  4.468173
C    -1.297567  3.073765  3.650680
H    0.376546  2.787312  4.916052
H    -0.975348  3.148264  2.599893
H    -2.310156  2.652164  3.671251
H    -1.358019  4.086841  4.066632
31
Lattice="100 0 0 0 100 0 0 0 100" Properties=species:S:1:pos:R:3
C    0.931696  0.389637  -0.287991
C    0.675122  -0.145058  1.112545
O    1.545707  -0.761773  1.726618
H    1.917983  0.866257  -0.307232
H    0.177128  1.102724  -0.643351
H    0.962552  -0.460522  -0.983005
N    -0.584348  0.105655  1.586275
C    -1.264226  -0.334670  2.814339
C    -1.437274  0.790213  3.867607
O    -2.574409  1.042381  4.272280
H    -1.175736  0.647141  0.967112
H    -2.309347  -0.492505  2.515535
C    -0.768043  -1.646759  3.461288
C    -1.314438  -2.956689  2.847795
C    -2.830113  -3.102399  3.034374
C    -0.910663  -3.178798  1.384351
H    -1.095345  -1.611455  4.511559
H    0.326504  -1.672147  3.464182
H    -0.838076  -3.758103  3.438552
H    -3.392422  -2.362506  2.445255
H    -3.122505  -2.975072  4.085838
H    -3.168415  -4.095054  2.706661
H    -1.209208  -4.183017  1.052568
H    0.173614  -3.082133  1.245347
H    -1.403152  -2.458247  0.714713
N    -0.358266  1.463549  4.355042
C    1.055638  1.343368  4.045183
H    -0.631696  2.178763  5.023087
H    1.638904  1.457969  4.967857
H    1.385408  2.112185  3.328391
H    1.290457  0.365360  3.614873
31
Lattice="100 0 0 0 100 0 0 0 100" Properties=species:S:1:pos:R:3
C    -0.609581  -0.183080  -0.064895
C    -0.283587  -0.246276  1.418680
O    0.866941  -0.372974  1.821127
H    0.106322  -0.804229  -0.612167
H    -0.485101  0.856490  -0.399210
H    -1.631793  -0.503988  -0.304844
N    -1.394371  -0.172365  2.233882
C    -1.403262  0.148801  3.655111
C    -1.223398  1.679445  3.843952
O    -0.785525  2.399166  2.953560
H    -2.249435  0.074070  1.748591
H    -2.419373  -0.104583  4.005060
C    -0.402230  -0.657986  4.512936
C    -0.855301  -2.075761  4.902935
C    -0.988359  -3.023695  3.703940
C    0.113406  -2.653909  5.942394
H    -0.219204  -0.092621  5.437753
H    0.554414  -0.691433  3.977506
H    -1.849342  -1.990874  5.382762
H    -0.037835  -3.089576  3.154983
H    -1.753236  -2.686937  2.993647
H    -1.258866  -4.035449  4.037450
H    0.188194  -2.008438  6.829367
H    1.123882  -2.757007  5.519754
H    -0.209789  -3.649405  6.276761
N    -1.610236  2.205396  5.050230
C    -2.161917  1.540179  6.216727
H    -1.421855  3.200840  5.120320
H    -2.812495  2.240736  6.754374
H    -1.387159  1.184060  6.914583
H    -2.776669  0.679730  5.926957
31
Lattice="100 0 0 0 100 0 0 0 100" Properties=species:S:1:pos:R:3
C    -0.511614  0.143807  -0.092244
C    -0.659143  0.923532  1.203760
O    -0.354949  2.108378  1.295818
H    0.555757  0.074435  -0.338712
H    -0.996701  0.706138  -0.898781
H    -0.932132  -0.869081  -0.056085
N    -1.171549  0.213656  2.257397
C    -1.272798  0.737460  3.620601
C    -1.887539  2.164673  3.672119
O    -1.359717  3.070220  4.306800
H    -1.338385  -0.777105  2.129590
H    -2.010557  0.086128  4.119009
C    0.062090  0.675756  4.393402
C    -0.018240  0.074546  5.812404
C    -0.948753  0.855161  6.749820
C    -0.371210  -1.419179  5.790752
H    0.464982  1.695274  4.444281
H    0.764257  0.073922  3.798913
H    1.002339  0.158971  6.222964
H    -0.883587  0.464258  7.774965
H    -2.002549  0.774588  6.441133
H    -0.698038  1.922596  6.764964
H    -0.338955  -1.847862  6.802060
H    0.327976  -1.989418  5.162192
H    -1.387944  -1.596877  5.405195
N    -3.108578  2.348544  3.080123
C    -3.906133  1.437717  2.282262
H    -3.410119  3.316554  3.125335
H    -3.898732  0.426450  2.707602
H    -3.569819  1.374902  1.235304
H    -4.945720  1.787286  2.290977
31
Lattice="100 0 0 0 100 0 0 0 100" Properties=species:S:1:pos:R:3
C    -0.728498  0.384879  -0.368545
C    -0.505351  0.774068  1.080038
O    0.579782  1.180986  1.493541
H    0.224546  0.480972  -0.894422
H    -1.472699  1.036728  -0.848287
H    -1.091013  -0.648164  -0.463971
N    -1.579115  0.668589  1.929403
C    -2.942567  0.292124  1.595674
C    -3.821348  1.329575  0.851762
O    -4.824658  0.913621  0.272147
H    -1.368009  0.949093  2.881304
H    -2.886527  -0.511176  0.846018
C    -3.688066  -0.351920  2.788194
C    -4.095031  0.471777  4.032280
C    -2.923835  1.047898  4.841816
C    -5.151184  1.547504  3.747120
H    -3.063836  -1.196815  3.119017
H    -4.603278  -0.787445  2.363766
H    -4.578159  -0.277466  4.683359
H    -2.141591  0.297878  5.028451
H    -3.272253  1.407638  5.819647
H    -2.460017  1.914317  4.345616
H    -4.738648  2.393572  3.181485
H    -5.549379  1.952263  4.687900
H    -5.991139  1.144866  3.166165
N    -3.479448  2.652178  0.776552
C    -2.488019  3.448100  1.491708
H    -4.160678  3.165342  0.224958
H    -2.517695  3.272569  2.575047
H    -2.730066  4.503812  1.325388
H    -1.463803  3.274580  1.139034
31
Lattice="100 0 0 0 100 0 0 0 100" Properties=species:S:1:pos:R:3
C    -0.154516  0.315601  0.234208
C    0.060775  0.895746  1.622854
O    0.886391  1.776468  1.833054
H    0.795428  0.333375  -0.308978
H    -0.865810  0.960838  -0.300357
H    -0.553300  -0.707353  0.241787
N    -0.731533  0.318728  2.594269
C    -1.034900  0.878602  3.905610
C    -2.082185  2.015057  3.754226
O    -2.278429  2.579699  2.683964
H    -1.452934  -0.293658  2.230712
H    -1.518999  0.061946  4.465788
C    0.194660  1.354612  4.713430
C    1.092800  0.263336  5.336828
C    0.350818  -0.606509  6.360062
C    1.834256  -0.600109  4.307887
H    -0.174905  1.989774  5.531766
H    0.790920  2.000664  4.059864
H    1.860564  0.827979  5.894032
H    -0.416034  -1.237203  5.884189
H    -0.143207  0.002763  7.130911
H    1.045608  -1.287477  6.870666
H    2.347080  0.020618  3.562138
H    1.146906  -1.265785  3.768377
H    2.585455  -1.229917  4.805186
N    -2.807031  2.349473  4.869527
C    -2.765073  1.784586  6.206215
H    -3.433154  3.132181  4.706988
H    -3.743598  1.922870  6.681477
H    -2.001874  2.253458  6.847895
H    -2.564965  0.707154  6.175439
31
Lattice="100 0 0 0 100 0 0 0 100" Properties=species:S:1:pos:R:3
C    0.778023  1.065401  1.199865
C    0.969520  -0.235596  1.956820
O    2.084258  -0.695716  2.196380
H    0.236687  0.902403  0.257741
H    1.767779  1.471451  0.976792
H    0.213202  1.805562  1.784330
N    -0.159094  -0.892929  2.376085
C    -1.553057  -0.572674  2.096098
C    -2.430681  -0.903208  3.331489
O    -3.454613  -1.576690  3.249844
H    0.040420  -1.789688  2.811474
H    -1.612270  0.523988  1.997654
C    -2.131741  -1.165836  0.790943
C    -1.726756  -2.589629  0.335553
C    -0.336500  -2.654764  -0.317849
C    -1.896648  -3.680785  1.400509
H    -1.875698  -0.475915  -0.027855
H    -3.224185  -1.130138  0.902285
H    -2.451120  -2.821894  -0.464184
H    -0.198938  -3.620391  -0.824485
H    0.480645  -2.551226  0.407126
H    -0.211904  -1.866007  -1.073905
H    -1.740237  -4.672771  0.954205
H    -2.893464  -3.652693  1.854868
H    -1.163517  -3.585334  2.216163
N    -2.026943  -0.388186  4.533871
C    -0.976294  0.575366  4.828159
H    -2.655253  -0.641893  5.289529
H    -1.208262  1.052785  5.786988
H    -0.933094  1.368731  4.069989
H    0.017351  0.112728  4.898732
31
Lattice="100 0 0 0 100 0 0 0 100" Properties=species:S:1:pos:R:3
C    -0.137110  1.088582  -0.909580
C    0.283722  1.058113  0.544387
O    1.451658  1.257605  0.876655
H    0.549730  1.757435  -1.436261
H    -1.169567  1.408278  -1.078329
H    -0.024222  0.082416  -1.338023
N    -0.647388  0.758525  1.513957
C    -2.099230  0.565604  1.476277
C    -2.586587  -0.256289  0.260532
O    -3.460444  0.156703  -0.498826
H    -0.229051  0.789624  2.440215
H    -2.309078  -0.090093  2.341011
C    -2.952223  1.828164  1.707643
C    -2.815009  3.024473  0.741694
C    -4.127327  3.819170  0.728505
C    -1.639613  3.946091  1.093416
H    -2.750984  2.177938  2.734424
H    -3.996934  1.484448  1.699426
H    -2.670939  2.630669  -0.274880
H    -4.056698  4.689350  0.061124
H    -4.373559  4.193960  1.734421
H    -4.962949  3.194865  0.384738
H    -1.568669  4.775798  0.376265
H    -0.672730  3.430263  1.097905
H    -1.780230  4.387483  2.092575
N    -2.040373  -1.498695  0.093080
C    -1.051342  -2.193015  0.900941
H    -2.405826  -1.977290  -0.724230
H    -1.144632  -3.268922  0.713956
H    -1.225404  -2.028299  1.971895
H    -0.020589  -1.885718  0.671304
31
Lattice="100 0 0 0 100 0 0 0 100" Properties=species:S:1:pos:R:3
C    -0.163790  -0.071225  -0.303226
C    -0.088447  0.456380  1.113987
O    0.934690  0.989403  1.540729
H    0.163497  -1.119543  -0.302286
H    -1.164243  -0.037064  -0.747634
H    0.529234  0.514302  -0.914345
N    -1.174170  0.317786  1.947644
C    -2.517705  -0.208982  1.739748
C    -2.496566  -1.544230  0.946468
O    -1.674637  -2.415063  1.209826
H    -0.965865  0.657804  2.881678
H    -2.832531  -0.562891  2.736415
C    -3.570763  0.855620  1.345379
C    -3.423599  1.633504  0.015708
C    -4.804979  2.082754  -0.481496
C    -2.489181  2.844232  0.141256
H    -3.605898  1.589731  2.166891
H    -4.556680  0.360797  1.378684
H    -3.001203  0.961078  -0.749872
H    -5.296242  2.731942  0.259055
H    -5.475315  1.229642  -0.665764
H    -4.724439  2.651471  -1.417881
H    -1.486480  2.573670  0.488099
H    -2.384029  3.356277  -0.825091
H    -2.900535  3.571330  0.857975
N    -3.476133  -1.703697  0.010195
C    -3.625376  -2.925122  -0.757994
H    -4.105366  -0.933788  -0.174472
H    -4.624104  -3.361193  -0.618602
H    -2.871304  -3.633611  -0.399927
H    -3.463084  -2.743739  -1.829933
31
Lattice="100 0 0 0 100 0 0 0 100" Properties=species:S:1:pos:R:3
C    -0.214489  0.231754  -0.094527
C    -0.362974  -0.660996  1.117813
O    0.325207  -1.669465  1.263375
H    0.333287  -0.334702  -0.852835
H    0.378667  1.119522  0.166006
H    -1.182482  0.548648  -0.496036
N    -1.247094  -0.314941  2.122999
C    -2.289492  0.697105  2.238146
C    -3.503384  0.393860  1.324626
O    -3.384170  -0.106874  0.211135
H    -1.252581  -1.029857  2.844240
H    -2.627437  0.614388  3.282284
C    -1.856266  2.169172  2.043234
C    -0.982105  2.770965  3.161136
C    0.468357  2.271346  3.151308
C    -1.019207  4.302696  3.075731
H    -2.780736  2.764338  1.975291
H    -1.365891  2.290315  1.067565
H    -1.436346  2.478382  4.125906
H    1.040604  2.734428  3.967170
H    0.966944  2.541759  2.208305
H    0.537372  1.183966  3.264532
H    -0.425272  4.758603  3.879630
H    -2.045156  4.689819  3.153504
H    -0.602627  4.653075  2.119178
N    -4.733248  0.748538  1.813428
C    -5.072876  1.268255  3.128066
H    -5.490899  0.550435  1.167539
H    -6.152954  1.446102  3.159123
H    -4.575596  2.225814  3.341056
H    -4.829890  0.560399  3.935262
31
Lattice="100 0 0 0 100 0 0 0 100" Properties=species:S:1:pos:R:3
C    0.068084  -1.159651  1.902809
C    -0.209547  0.167865  2.573428
O    0.695985  0.812168  3.099383
H    0.143685  -1.922579  2.688035
H    -0.696293  -1.490967  1.194997
H    1.035047  -1.085689  1.394332
N    -1.497320  0.656106  2.623060
C    -2.763110  0.179076  2.086541
C    -3.027101  -1.315775  2.419780
O    -2.523579  -1.852327  3.399790
H    -1.536133  1.515541  3.162552
H    -3.526867  0.667778  2.716713
C    -3.044871  0.717768  0.655458
C    -2.064853  0.403227  -0.491431
C    -2.223394  -1.000688  -1.089131
C    -2.216090  1.460604  -1.594549
H    -3.070291  1.812464  0.772401
H    -4.074466  0.455353  0.350897
H    -1.042896  0.496624  -0.090969
H    -3.224715  -1.127707  -1.531917
H    -2.081007  -1.801030  -0.352857
H    -1.492402  -1.162504  -1.892895
H    -2.018331  2.470748  -1.211002
H    -1.517290  1.272568  -2.420930
H    -3.233929  1.454466  -2.014506
N    -3.941841  -1.936740  1.620020
C    -4.368642  -3.304809  1.842037
H    -4.279899  -1.451119  0.799904
H    -5.461899  -3.367747  1.928354
H    -3.914071  -3.645185  2.778105
H    -4.038245  -3.964502  1.026372
31
Lattice="100 0 0 0 100 0 0 0 100" Properties=species:S:1:pos:R:3
C    -0.467978  -0.622980  -0.582685
C    -0.209631  0.023503  0.762368
O    0.846357  0.608024  0.991394
H    0.101742  -1.561360  -0.630379
H    -0.071866  0.041067  -1.357943
H    -1.516014  -0.850447  -0.793178
N    -1.142891  -0.109027  1.773622
C    -2.554347  -0.513789  1.779037
C    -2.824665  -1.878765  1.098511
O    -3.878913  -2.124046  0.520518
H    -0.836161  0.398602  2.600457
H    -2.742537  -0.760465  2.839667
C    -3.606649  0.582157  1.485485
C    -3.674130  1.424686  0.190633
C    -2.476990  2.362091  -0.027082
C    -4.030607  0.646884  -1.081254
H    -3.523801  1.297497  2.320347
H    -4.578184  0.081491  1.611468
H    -4.537138  2.085172  0.389264
H    -2.730340  3.130941  -0.770268
H    -1.588218  1.842175  -0.402394
H    -2.188487  2.877519  0.899708
H    -4.910309  0.010036  -0.930626
H    -3.216511  -0.007052  -1.417387
H    -4.243019  1.346528  -1.902350
N    -1.845906  -2.804886  1.306963
C    -1.913507  -4.149435  0.771860
H    -0.993050  -2.488397  1.755136
H    -1.702279  -4.891506  1.553033
H    -1.201431  -4.293327  -0.055003
H    -2.928394  -4.306836  0.391854
31
Lattice="100 0 0 0 100 0 0 0 100" Properties=species:S:1:pos:R:3
C    0.047071  -0.167111  0.821277
C    -0.466556  -0.818832  2.086402
O    0.157340  -1.719157  2.645862
H    0.800360  -0.834356  0.392833
H    -0.750897  0.009789  0.093164
H    0.535663  0.786649  1.064621
N    -1.639200  -0.372183  2.665196
C    -2.659617  0.589944  2.267902
C    -3.512558  0.090075  1.076693
O    -3.039200  -0.554744  0.146222
H    -1.859718  -0.929664  3.484774
H    -3.322428  0.650265  3.142243
C    -2.172289  2.029253  1.976616
C    -1.622704  2.847037  3.168634
C    -2.615794  2.931603  4.334672
C    -0.236576  2.404277  3.656218
H    -3.033728  2.577522  1.562465
H    -1.430350  2.005032  1.167940
H    -1.508398  3.870099  2.770035
H    -3.611822  3.259947  4.002931
H    -2.266754  3.649027  5.089490
H    -2.730494  1.964071  4.845876
H    0.488283  2.369233  2.831873
H    0.149137  3.112326  4.402983
H    -0.260013  1.410154  4.119544
N    -4.839199  0.432683  1.093432
C    -5.590092  1.122911  2.129169
H    -5.342701  0.110300  0.273063
H    -5.244309  2.155748  2.283734
H    -5.552903  0.595299  3.093777
H    -6.639590  1.168937  1.819977
31
Lattice="100 0 0 0 100 0 0 0 100" Properties=species:S:1:pos:R:3
C    -1.687027  0.216347  -0.784043
C    -0.809061  0.815966  0.294240
O    -0.011743  1.718656  0.045082
H    -1.141526  -0.604371  -1.271473
H    -1.867192  0.992156  -1.533988
H    -2.641264  -0.182821  -0.428984
N    -0.861827  0.296334  1.569996
C    -1.757804  -0.672371  2.202324
C    -2.030831  -1.931147  1.349189
O    -3.166370  -2.353601  1.144878
H    -0.228819  0.792120  2.192325
H    -1.172038  -1.071951  3.050307
C    -3.016159  -0.041227  2.846578
C    -3.866045  0.952349  2.025663
C    -4.958295  0.283355  1.182485
C    -4.492476  1.992184  2.966964
H    -2.645824  0.492174  3.736467
H    -3.650029  -0.860251  3.218058
H    -3.189937  1.502982  1.351064
H    -5.701572  -0.202857  1.832227
H    -4.563622  -0.496460  0.522678
H    -5.485761  1.029462  0.571680
H    -3.724215  2.557414  3.513215
H    -5.146069  1.508719  3.709298
H    -5.105405  2.712311  2.407691
N    -0.939262  -2.611220  0.882074
C    0.477824  -2.357406  1.086757
H    -1.198811  -3.435197  0.349139
H    1.023705  -3.290960  0.908501
H    0.684597  -2.046947  2.119071
H    0.875620  -1.586004  0.411803
31
Lattice="100 0 0 0 100 0 0 0 100" Properties=species:S:1:pos:R:3
C    -0.761563  0.166673  -0.352423
C    -0.503053  -0.111732  1.114836
O    0.635587  -0.237895  1.565436
H    -0.135788  -0.500820  -0.955238
H    -0.452954  1.198074  -0.569225
H    -1.811095  0.044514  -0.647240
N    -1.616789  -0.212258  1.899245
C    -1.562993  -0.280100  3.361940
C    -0.644441  0.870636  3.878316
O    -1.027050  2.018840  3.650268
H    -2.503655  0.041472  1.482914
H    -2.536492  0.113960  3.685881
C    -1.480729  -1.709715  3.956767
C    -0.660429  -2.807093  3.241398
C    -0.231051  -3.881054  4.249076
C    -1.446688  -3.459766  2.094829
H    -2.516187  -2.080212  4.040766
H    -1.137218  -1.602757  4.996571
H    0.243514  -2.352609  2.812593
H    -1.106534  -4.340922  4.733610
H    0.407067  -3.466661  5.041884
H    0.331505  -4.685277  3.754898
H    -1.773057  -2.727706  1.347326
H    -2.344261  -3.968981  2.479930
H    -0.833770  -4.213662  1.581433
N    0.452500  0.655030  4.663831
C    1.354959  -0.488490  4.712721
H    0.856173  1.547534  4.934181
H    2.320299  -0.137521  5.093472
H    1.512270  -0.906222  3.711707
H    0.997438  -1.273711  5.392275
31
Lattice="100 0 0 0 100 0 0 0 100" Properties=species:S:1:pos:R:3
C    -0.413245  0.289990  -0.063040
C    -0.298929  -0.207949  1.368990
O    0.692567  -0.801323  1.769076
H    0.144688  -0.384596  -0.719640
H    0.054195  1.283426  -0.116944
H    -1.448444  0.374448  -0.418964
N    -1.414584  0.058901  2.139355
C    -1.478767  0.085046  3.599569
C    -0.617670  1.260071  4.144750
O    0.181685  1.861016  3.434940
H    -2.079047  0.680527  1.692570
H    -2.521976  0.378068  3.807021
C    -1.342009  -1.297672  4.291656
C    0.010945  -2.016667  4.455137
C    1.066968  -1.199733  5.205117
C    -0.242949  -3.356140  5.159578
H    -2.018156  -1.963726  3.733222
H    -1.791930  -1.202307  5.292851
H    0.408129  -2.215982  3.452203
H    1.373425  -0.313164  4.638053
H    1.968656  -1.806692  5.367187
H    0.708677  -0.877985  6.196278
H    -0.974292  -3.969931  4.613910
H    -0.629188  -3.207882  6.181131
H    0.685421  -3.937947  5.239780
N    -0.839392  1.665209  5.435123
C    -1.759675  1.158505  6.435537
H    -0.217564  2.419254  5.709856
H    -1.965829  1.957096  7.157988
H    -1.361730  0.291648  6.986158
H    -2.719068  0.871001  5.986573
31
Lattice="100 0 0 0 100 0 0 0 100" Properties=species:S:1:pos:R:3
C    0.461532  0.131897  -0.088610
C    0.291863  -0.507240  1.275356
O    1.190447  -1.204485  1.748383
H    0.529710  1.224008  -0.008722
H    -0.359094  -0.100436  -0.776417
H    1.397296  -0.248985  -0.506172
N    -0.848287  -0.304271  2.024865
C    -2.163593  0.326952  1.860573
C    -3.352622  -0.664198  1.755871
O    -4.370782  -0.418335  2.403228
H    -0.750164  -0.795213  2.911125
H    -2.378414  0.797056  2.831080
C    -2.302764  1.434149  0.805283
C    -1.547607  2.741312  1.123157
C    -1.489097  3.626310  -0.127004
C    -2.179654  3.497721  2.297732
H    -3.378604  1.661234  0.743463
H    -2.017799  1.064965  -0.188899
H    -0.513716  2.486938  1.410353
H    -0.987597  3.115991  -0.961750
H    -0.945303  4.560014  0.070639
H    -2.501171  3.897332  -0.464022
H    -1.611672  4.410208  2.523937
H    -2.209035  2.897244  3.216754
H    -3.212701  3.794334  2.062750
N    -3.281208  -1.781117  0.973337
C    -2.276415  -2.203374  0.010243
H    -4.142173  -2.317869  1.011940
H    -2.070494  -1.426315  -0.738601
H    -2.668640  -3.074361  -0.525396
H    -1.332938  -2.495890  0.487959
31
Lattice="100 0 0 0 100 0 0 0 100" Properties=species:S:1:pos:R:3
C    0.342432  -0.070651  0.682620
C    -0.015795  0.136447  2.135563
O    0.831616  0.435099  2.975014
H    0.039095  -1.069609  0.349124
H    -0.143736  0.677004  0.042284
H    1.426120  0.039085  0.590894
N    -1.335591  0.036319  2.539172
C    -2.560303  -0.466220  1.915496
C    -2.530071  -2.005608  1.779239
O    -1.529693  -2.616031  1.414000
H    -1.392470  0.152533  3.546954
H    -3.328839  -0.221042  2.659874
C    -2.993522  0.276574  0.611067
C    -2.778934  -0.382809  -0.770470
C    -3.912783  -1.348038  -1.142532
C    -2.640466  0.705859  -1.842012
H    -2.475875  1.245668  0.642446
H    -4.065097  0.516424  0.703308
H    -1.844176  -0.960164  -0.749459
H    -4.879323  -0.820989  -1.176868
H    -4.003404  -2.179768  -0.433747
H    -3.740372  -1.786258  -2.135032
H    -1.784896  1.365665  -1.640356
H    -2.496212  0.265572  -2.838065
H    -3.542279  1.336102  -1.886229
N    -3.683066  -2.669084  2.105109
C    -4.973246  -2.111861  2.477521
H    -3.615278  -3.673858  1.975808
H    -5.394887  -1.466973  1.692133
H    -4.923308  -1.541237  3.416428
H    -5.672524  -2.939599  2.635109
31
Lattice="100 0 0 0 100 0 0 0 100" Properties=species:S:1:pos:R:3
C    -0.185613  1.319744  -0.504132
C    0.179868  0.741704  0.846132
O    1.324341  0.832254  1.287666
H    0.014252  0.560364  -1.271353
H    0.459800  2.184568  -0.685782
H    -1.235240  1.616711  -0.601247
N    -0.777312  0.084799  1.582346
C    -2.200218  -0.148802  1.375033
C    -2.517222  -0.562059  -0.087567
O    -1.778865  -1.335420  -0.688715
H    -0.381420  -0.300607  2.434650
H    -2.392588  -1.111756  1.881408
C    -3.127962  0.841339  2.138918
C    -3.106511  2.382760  1.975463
C    -1.775304  3.048272  2.355701
C    -3.627934  2.919671  0.636188
H    -2.916043  0.652200  3.203781
H    -4.166023  0.488583  2.006787
H    -3.837666  2.713023  2.734368
H    -1.929912  4.123103  2.524244
H    -1.013204  2.951219  1.574699
H    -1.355406  2.621249  3.275894
H    -3.676278  4.017047  0.661934
H    -4.648434  2.565925  0.418997
H    -2.983330  2.647030  -0.209867
N    -3.695050  -0.108752  -0.599998
C    -4.158486  -0.474806  -1.924447
H    -4.220416  0.578079  -0.076113
H    -5.167631  -0.906754  -1.883387
H    -3.463441  -1.220506  -2.323911
H    -4.171600  0.394795  -2.597549
31
Lattice="100 0 0 0 100 0 0 0 100" Properties=species:S:1:pos:R:3
C    0.302877  1.017682  0.727387
C    0.047548  -0.336040  1.360733
O    0.793019  -1.285757  1.117953
H    -0.543931  1.362507  0.122055
H    1.178768  0.907829  0.082688
H    0.507627  1.786571  1.482178
N    -1.001772  -0.528803  2.234629
C    -2.165661  0.224560  2.727522
C    -3.484011  -0.481368  2.322590
O    -4.278509  -0.817791  3.201570
H    -0.986549  -1.492100  2.564911
H    -2.170867  0.086811  3.819503
C    -2.155023  1.744469  2.501055
C    -3.300878  2.505028  3.209495
C    -2.831743  3.918652  3.577630
C    -4.579388  2.573229  2.363547
H    -2.169715  2.002930  1.433058
H    -1.196402  2.110974  2.896135
H    -3.539443  1.971104  4.144367
H    -1.962153  3.893340  4.249140
H    -3.629329  4.481113  4.081761
H    -2.544892  4.486893  2.679202
H    -5.366546  3.123528  2.896649
H    -4.981524  1.581759  2.126606
H    -4.389685  3.102354  1.416565
N    -3.748322  -0.739650  1.007655
C    -2.982470  -0.420731  -0.186150
H    -4.621968  -1.241757  0.884957
H    -2.709863  0.641797  -0.222790
H    -3.613050  -0.623222  -1.058460
H    -2.068744  -1.024220  -0.275180
31
Lattice="100 0 0 0 100 0 0 0 100" Properties=species:S:1:pos:R:3
C    -0.068832  -0.644726  0.220932
C    -0.329888  -0.010916  1.574742
O    0.412756  0.851131  2.037606
H    0.785619  -0.132202  -0.228162
H    -0.932061  -0.556687  -0.451622
H    0.172657  -1.711052  0.328921
N    -1.427664  -0.431303  2.287005
C    -2.419638  -1.462346  1.980569
C    -1.726606  -2.850807  1.833897
O    -1.036662  -3.238719  2.773793
H    -1.449317  -0.035135  3.220809
H    -2.946922  -1.616125  2.933212
C    -3.480911  -0.997072  0.968508
C    -4.218377  0.293108  1.376147
C    -5.155995  0.731597  0.245143
C    -4.987217  0.149191  2.694786
H    -4.224213  -1.801936  0.846225
H    -3.032956  -0.830772  -0.020543
H    -3.457137  1.079274  1.508459
H    -5.943573  -0.017150  0.068248
H    -4.609844  0.870549  -0.698615
H    -5.651935  1.681644  0.486109
H    -4.328113  -0.054719  3.549922
H    -5.723342  -0.667687  2.638159
H    -5.535168  1.072165  2.927431
N    -1.900797  -3.667567  0.746290
C    -2.475252  -3.461094  -0.575790
H    -1.402907  -4.541924  0.887390
H    -2.213495  -4.330823  -1.187932
H    -2.068811  -2.572718  -1.075645
H    -3.570384  -3.385469  -0.556177
31
Lattice="100 0 0 0 100 0 0 0 100" Properties=species:S:1:pos:R:3
C    -1.589853  -0.976157  2.258822
C    -1.435175  0.529157  2.201249
O    -0.376620  1.068259  2.523942
H    -0.604212  -1.412730  2.070926
H    -2.318894  -1.396917  1.561001
H    -1.891856  -1.261342  3.276804
N    -2.503158  1.323308  1.844863
C    -3.808604  1.058347  1.235597
C    -4.458389  -0.263539  1.697429
O    -4.794091  -1.147869  0.913328
H    -2.229198  2.303420  1.855703
H    -4.474257  1.826306  1.671916
C    -3.903534  1.292568  -0.294120
C    -2.805847  0.847579  -1.289421
C    -1.509264  1.668237  -1.198426
C    -2.513836  -0.656213  -1.324127
H    -4.022556  2.379667  -0.431121
H    -4.855967  0.839399  -0.605085
H    -3.254518  1.097176  -2.267294
H    -1.716939  2.747704  -1.159566
H    -0.904081  1.412717  -0.319916
H    -0.884121  1.486462  -2.083974
H    -3.435250  -1.249268  -1.348366
H    -1.913756  -0.902267  -2.211639
H    -1.936372  -0.980394  -0.449793
N    -4.720442  -0.377443  3.035567
C    -4.437824  0.551454  4.116480
H    -5.145782  -1.267680  3.274640
H    -5.101074  0.318227  4.957173
H    -4.639817  1.586593  3.813525
H    -3.396528  0.497481  4.467079
31
Lattice="100 0 0 0 100 0 0 0 100" Properties=species:S:1:pos:R:3
C    0.234929  0.704763  0.138660
C    0.148742  0.152237  1.542600
O    1.170550  -0.016384  2.207461
H    0.880298  0.027646  -0.433549
H    -0.713465  0.788465  -0.390563
H    0.740315  1.678102  0.187261
N    -1.063443  -0.177379  2.119662
C    -2.468237  -0.107519  1.730281
C    -2.786930  -0.948056  0.470106
O    -1.929659  -1.302659  -0.332505
H    -0.898639  -0.549870  3.050150
H    -2.979265  -0.638514  2.549690
C    -3.082139  1.321392  1.782767
C    -2.731696  2.377963  0.721940
C    -3.266741  2.036745  -0.674161
C    -3.271765  3.738739  1.184006
H    -2.794494  1.715819  2.769600
H    -4.179383  1.224438  1.811959
H    -1.636902  2.466081  0.665111
H    -4.359988  1.905805  -0.652495
H    -2.829335  1.119106  -1.085753
H    -3.046750  2.848219  -1.381254
H    -2.858862  4.025833  2.161008
H    -3.014665  4.528997  0.465698
H    -4.368848  3.720116  1.276692
N    -4.093153  -1.325550  0.293124
C    -5.265447  -1.086369  1.114269
H    -4.223296  -1.849340  -0.567051
H    -5.751005  -0.122100  0.896102
H    -5.017869  -1.113920  2.183062
H    -5.993989  -1.884517  0.929465
31
Lattice="100 0 0 0 100 0 0 0 100" Properties=species:S:1:pos:R:3
C    -0.489649  0.813650  -0.896394
C    -0.285538  -0.293039  0.120046
O    0.614664  -1.119051  -0.035629
H    0.249062  0.659679  -1.687330
H    -1.492936  0.799594  -1.338065
H    -0.335758  1.804060  -0.450965
N    -1.073370  -0.382860  1.248550
C    -2.285083  0.254273  1.793135
C    -3.429420  -0.783780  1.907876
O    -3.909657  -1.026547  3.016836
H    -0.757084  -1.170409  1.811671
H    -2.059083  0.449162  2.850908
C    -2.681745  1.604578  1.176152
C    -3.826408  2.381325  1.873078
C    -5.226213  1.827731  1.568120
C    -3.610652  2.562976  3.381035
H    -2.946496  1.497621  0.116073
H    -1.782189  2.237414  1.209436
H    -3.778431  3.384188  1.415024
H    -5.415959  0.877087  2.081358
H    -5.369308  1.670021  0.489213
H    -5.995518  2.537146  1.902955
H    -4.343179  3.273283  3.788078
H    -3.733899  1.617085  3.925722
H    -2.608882  2.959453  3.602561
N    -3.884920  -1.434244  0.797733
C    -3.464420  -1.337152  -0.589891
H    -4.603036  -2.115389  1.023240
H    -3.495546  -0.302104  -0.954331
H    -4.166831  -1.916132  -1.198868
H    -2.455640  -1.740613  -0.753694
31
Lattice="100 0 0 0 100 0 0 0 100" Properties=species:S:1:pos:R:3
C    0.405527  0.042480  -0.055157
C    0.017473  0.604246  1.297820
O    0.795885  1.339844  1.906666
H    0.370868  -1.052973  -0.086315
H    1.429171  0.370912  -0.254494
H    -0.250968  0.419667  -0.847504
N    -1.210228  0.334974  1.865753
C    -2.380702  -0.517466  1.612139
C    -2.532731  -1.667043  2.643058
O    -3.617002  -1.808676  3.208968
H    -1.268966  0.823985  2.757066
H    -3.250228  0.103619  1.876122
C    -2.643383  -1.026866  0.178733
C    -3.542182  -0.107302  -0.673519
C    -2.974845  1.298702  -0.901291
C    -3.868559  -0.787287  -2.007852
H    -3.166405  -1.989710  0.277565
H    -1.711176  -1.251777  -0.353297
H    -4.486538  0.002484  -0.112115
H    -2.699470  1.798799  0.036170
H    -3.714873  1.931569  -1.409897
H    -2.081120  1.271606  -1.541803
H    -4.560535  -0.177314  -2.604322
H    -4.333936  -1.771335  -1.857037
H    -2.958328  -0.935917  -2.608947
N    -1.491186  -2.506888  2.914197
C    -0.181600  -2.610144  2.292670
H    -1.738751  -3.207274  3.606023
H    0.290825  -3.532083  2.648019
H    0.475156  -1.769366  2.552978
H    -0.252725  -2.682521  1.199099
31
Lattice="100 0 0 0 100 0 0 0 100" Properties=species:S:1:pos:R:3
C    0.105445  -0.218846  1.238830
C    -0.307600  -0.280746  2.695965
O    0.460497  -0.689629  3.563308
H    -0.004458  0.790395  0.822192
H    -0.497105  -0.910829  0.635053
H    1.154867  -0.517799  1.177311
N    -1.572839  0.133447  3.044318
C    -2.724935  0.561672  2.239793
C    -3.288464  -0.642334  1.426429
O    -3.806603  -1.555043  2.067997
H    -1.770747  -0.073619  4.018468
H    -3.518868  0.674182  2.989720
C    -2.550816  1.946982  1.596314
C    -3.869670  2.622215  1.166708
C    -4.737113  3.022376  2.367499
C    -3.571783  3.840248  0.284830
H    -1.860648  1.916735  0.744651
H    -2.059648  2.580782  2.352004
H    -4.453362  1.903532  0.564724
H    -5.022673  2.162430  2.988113
H    -5.668118  3.499890  2.033378
H    -4.206614  3.740073  3.011190
H    -2.983796  4.588983  0.836874
H    -4.497299  4.327693  -0.050602
H    -2.995149  3.562042  -0.609017
N    -3.219448  -0.742654  0.059736
C    -2.736708  0.139811  -0.992777
H    -3.664721  -1.603396  -0.246226
H    -2.769330  -0.420808  -1.933309
H    -1.697654  0.449261  -0.835221
H    -3.359758  1.036644  -1.117909
31
Lattice="100 0 0 0 100 0 0 0 100" Properties=species:S:1:pos:R:3
C    -0.289543  -0.800858  -0.258977
C    0.214227  -0.189037  1.033747
O    1.413038  -0.132129  1.296865
H    -0.758078  -0.040087  -0.898051
H    -1.023395  -1.596579  -0.075056
H    0.570333  -1.221381  -0.786442
N    -0.707922  0.329208  1.911290
C    -2.171270  0.335214  1.864831
C    -2.709594  -1.125257  1.982319
O    -2.379744  -1.765355  2.978170
H    -0.279704  0.614147  2.785826
H    -2.459766  0.727674  2.851718
C    -2.785680  1.311331  0.846486
C    -2.396631  2.792709  1.059349
C    -1.081139  3.171006  0.365175
C    -3.531743  3.707578  0.580671
H    -3.878411  1.224088  0.947603
H    -2.549403  1.031146  -0.189329
H    -2.270104  2.955333  2.144880
H    -0.233473  2.576143  0.722135
H    -0.842767  4.230132  0.535044
H    -1.163197  3.024625  -0.723109
H    -3.277335  4.766230  0.727534
H    -4.468095  3.508326  1.120732
H    -3.727046  3.562726  -0.493147
N    -3.544866  -1.701173  1.059805
C    -4.045784  -1.279677  -0.240715
H    -3.806714  -2.635212  1.362138
H    -4.806138  -0.489619  -0.169320
H    -4.512645  -2.150899  -0.712815
H    -3.244117  -0.936901  -0.905754
31
Lattice="100 0 0 0 100 0 0 0 100" Properties=species:S:1:pos:R:3
C    1.089351  0.119997  0.331444
C    0.024397  -0.829839  0.843087
O    0.115491  -2.036751  0.612509
H    1.787694  -0.475924  -0.262517
H    1.637165  0.590998  1.156296
H    0.679552  0.919718  -0.296958
N    -1.048397  -0.383548  1.585321
C    -1.627591  0.888466  2.041099
C    -2.985087  1.223153  1.371282
O    -3.935422  1.529150  2.091838
H    -1.622362  -1.186152  1.836993
H    -1.960358  0.693466  3.070853
C    -0.720022  2.137050  2.102091
C    -0.034686  2.382593  3.468011
C    -1.049253  2.814081  4.535244
C    0.813142  1.202553  3.958824
H    -1.355871  3.009788  1.892316
H    0.028892  2.119231  1.304047
H    0.647254  3.234545  3.303783
H    -1.779961  2.021828  4.754427
H    -1.616711  3.698285  4.214653
H    -0.541387  3.059126  5.477894
H    1.609365  0.939488  3.250169
H    0.205283  0.301278  4.122144
H    1.294414  1.448760  4.915023
N    -3.124548  1.184978  0.013683
C    -2.129159  0.984310  -1.026094
H    -4.065636  1.428930  -0.278281
H    -1.267983  1.654700  -0.902386
H    -1.770567  -0.052636  -1.070500
H    -2.591351  1.225230  -1.989300
31
Lattice="100 0 0 0 100 0 0 0 100" Properties=species:S:1:pos:R:3
C    -0.764429  -0.143829  0.175673
C    -0.705061  -0.521670  1.643330
O    0.119769  -1.327297  2.068636
H    -1.770612  -0.280725  -0.241717
H    -0.062539  -0.786233  -0.362102
H    -0.468013  0.903094  0.025709
N    -1.593951  0.071962  2.505920
C    -2.679926  1.021885  2.259226
C    -3.807600  0.329577  1.430486
O    -4.310676  -0.684830  1.908223
H    -1.545873  -0.331719  3.435659
H    -3.184181  1.098109  3.232839
C    -2.225043  2.448100  1.905384
C    -1.335440  3.171604  2.948468
C    -1.897850  3.105787  4.373598
C    0.140288  2.748564  2.908564
H    -3.140085  3.048040  1.778859
H    -1.702968  2.475768  0.940247
H    -1.365113  4.231675  2.642487
H    -2.954635  3.408037  4.413159
H    -1.337673  3.776158  5.039246
H    -1.818804  2.095533  4.801340
H    0.747918  3.425023  3.525788
H    0.540474  2.788379  1.885406
H    0.291782  1.729402  3.283746
N    -4.275776  0.809995  0.234132
C    -3.860010  1.893475  -0.645095
H    -5.038258  0.227260  -0.099665
H    -4.101526  2.886557  -0.241677
H    -4.401011  1.776976  -1.590416
H    -2.788119  1.858147  -0.874352
31
Lattice="100 0 0 0 100 0 0 0 100" Properties=species:S:1:pos:R:3
C    -0.246970  -0.231186  1.325862
C    -0.841635  -0.109533  2.707229
O    -0.136955  -0.267742  3.705020
H    -0.136567  -1.300745  1.103610
H    -0.846484  0.197263  0.523333
H    0.753738  0.213300  1.357557
N    -2.190058  0.136894  2.912362
C    -3.362731  0.515653  2.120887
C    -3.712756  -0.464104  0.982641
O    -2.879150  -1.000178  0.259414
H    -2.359404  0.148789  3.914400
H    -4.179180  0.431592  2.852106
C    -3.443750  1.989825  1.633413
C    -2.434777  2.499516  0.582510
C    -3.107051  3.525932  -0.339605
C    -1.187075  3.110924  1.233887
H    -3.392506  2.632408  2.527334
H    -4.462464  2.117224  1.232661
H    -2.129491  1.649448  -0.046997
H    -3.491250  4.382609  0.235639
H    -3.950592  3.082099  -0.886940
H    -2.396078  3.918527  -1.079663
H    -0.715965  2.441584  1.962239
H    -0.432253  3.366863  0.477850
H    -1.451598  4.037925  1.765683
N    -5.051634  -0.680777  0.775822
C    -6.189124  -0.261928  1.578785
H    -5.226480  -1.312079  0.000256
H    -7.099522  -0.655375  1.114216
H    -6.290392  0.831992  1.624027
H    -6.144969  -0.654554  2.606159
31
Lattice="100 0 0 0 100 0 0 0 100" Properties=species:S:1:pos:R:3
C    -0.239278  0.165076  -0.510905
C    0.027694  -0.273471  0.913965
O    1.130542  -0.697170  1.252046
H    0.726654  0.306541  -1.003072
H    -0.823460  1.089575  -0.579112
H    -0.781296  -0.631091  -1.039861
N    -0.984167  -0.193964  1.845005
C    -2.425797  0.091926  1.741822
C    -3.153288  -1.182496  1.222286
O    -3.313047  -2.099487  2.028811
H    -0.708441  -0.646710  2.712416
H    -2.747119  0.087868  2.792698
C    -2.769914  1.500236  1.217477
C    -4.017847  2.120505  1.878095
C    -4.180349  3.575910  1.425580
C    -5.309259  1.328871  1.635952
H    -2.881411  1.539602  0.127385
H    -1.907496  2.139910  1.457941
H    -3.830603  2.125685  2.966909
H    -3.279754  4.168385  1.638496
H    -5.027012  4.057241  1.933754
H    -4.369575  3.634010  0.342676
H    -6.152192  1.798781  2.160806
H    -5.244857  0.291839  1.990892
H    -5.566714  1.306266  0.566404
N    -3.540966  -1.365349  -0.080396
C    -3.707490  -0.461169  -1.208823
H    -3.970012  -2.281363  -0.182919
H    -3.922667  -1.071165  -2.093410
H    -2.797920  0.107524  -1.423057
H    -4.541548  0.242867  -1.072035
31
Lattice="100 0 0 0 100 0 0 0 100" Properties=species:S:1:pos:R:3
C    -0.275214  0.732129  -0.586258
C    -0.081984  0.664174  0.919706
O    1.025515  0.739118  1.433584
H    0.587336  0.269334  -1.075925
H    -0.304637  1.791006  -0.879359
H    -1.196829  0.248829  -0.936128
N    -1.253583  0.494901  1.626472
C    -1.451184  0.745671  3.052010
C    -1.082749  2.222874  3.389228
O    -0.630767  2.981022  2.539498
H    -2.093107  0.581943  1.066608
H    -2.549884  0.728169  3.162823
C    -0.998807  -0.398664  4.004705
C    0.471742  -0.712142  4.386497
C    1.169306  -1.664050  3.405932
C    1.332012  0.519035  4.693757
H    -1.438027  -1.313283  3.576342
H    -1.545527  -0.236647  4.942831
H    0.368399  -1.274675  5.332352
H    2.132037  -1.995697  3.820732
H    1.369713  -1.177088  2.445802
H    0.559853  -2.562251  3.227530
H    0.879474  1.155751  5.467006
H    1.493142  1.122511  3.792311
H    2.317243  0.204512  5.065654
N    -1.370210  2.698113  4.644277
C    -2.063619  2.088363  5.764069
H    -1.105236  3.673252  4.738503
H    -2.448855  2.888579  6.406649
H    -1.410843  1.446959  6.376424
H    -2.926509  1.493701  5.434661
31
Lattice="100 0 0 0 100 0 0 0 100" Properties=species:S:1:pos:R:3
C    0.431944  0.018102  1.789595
C    -0.744989  0.601725  2.532749
O    -0.600234  1.602717  3.235441
H    1.010954  -0.583895  2.501271
H    1.058268  0.852653  1.455141
H    0.176855  -0.638074  0.957201
N    -2.000542  0.019456  2.498820
C    -2.698289  -1.017312  1.739193
C    -2.003473  -2.396775  1.776370
O    -0.824383  -2.555612  2.072320
H    -2.617433  0.566689  3.093310
H    -3.611019  -1.176521  2.338652
C    -3.275258  -0.570646  0.360199
C    -2.413564  -0.322971  -0.897925
C    -1.634812  0.998721  -0.879425
C    -1.539265  -1.516619  -1.301669
H    -3.839744  0.352497  0.567256
H    -4.034790  -1.317139  0.085245
H    -3.169882  -0.211281  -1.695526
H    -1.215640  1.205890  -1.874044
H    -0.800390  0.992938  -0.172017
H    -2.289208  1.839897  -0.612202
H    -1.083362  -1.341754  -2.285720
H    -2.128200  -2.442826  -1.367663
H    -0.721982  -1.698720  -0.592254
N    -2.786320  -3.488792  1.492726
C    -4.213781  -3.604014  1.257359
H    -2.249202  -4.349812  1.526458
H    -4.543763  -4.600314  1.574761
H    -4.484868  -3.476806  0.197394
H    -4.778765  -2.871420  1.848031
