# Supplementary material for: Mapping and classifying molecules from a high-throughput structural database
Source: J Cheminform. 2017 Feb 2;9:6. doi: 10.1186/s13321-017-0192-4 (PMC5289135; doi:10.1186/s13321-017-0192-4)
Supplement: Supplementary file 1 — Additional file 1. Supplementary file contains dissimilarity matrix data for all the oligopeptides available in the database including the one discussed in this paper. [file 13321_2017_192_MOESM1_ESM.tar › SI/leu.dipeptide/COLVAR-OOS-Ca-0.15-1-4]

#! FIELDS CV1 CV2 Energy
1.880000000000e-01 1.220000000000e-01	-35247.9210384
1.120000000000e-01 1.680000000000e-01	-35247.9094888
1.080000000000e-01 1.520000000000e-01	-35247.9029017
1.780000000000e-01 1.320000000000e-01	-35247.9005666
1.700000000000e-01 -1.300000000000e-01	-35247.8932606
1.220000000000e-01 -1.540000000000e-01	-35247.8909086
1.240000000000e-01 -1.520000000000e-01	-35247.8821826
1.960000000000e-01 1.280000000000e-01	-35247.8754125
1.960000000000e-01 1.200000000000e-01	-35247.872787
1.900000000000e-01 -2.600000000000e-02	-35247.8677402
1.820000000000e-01 1.240000000000e-01	-35247.8509686
1.520000000000e-01 -1.320000000000e-01	-35247.8458129
1.560000000000e-01 -1.380000000000e-01	-35247.8445914
1.100000000000e-01 1.640000000000e-01	-35247.843202
1.220000000000e-01 -1.560000000000e-01	-35247.8431854
2.100000000000e-01 1.300000000000e-01	-35247.8297575
1.880000000000e-01 1.640000000000e-01	-35247.8265241
2.240000000000e-01 1.100000000000e-01	-35247.8252905
2.460000000000e-01 1.140000000000e-01	-35247.8090788
-7.200000000000e-02 1.780000000000e-01	-35247.8071372
-7.200000000000e-02 1.660000000000e-01	-35247.7999533
-6.000000000000e-02 1.720000000000e-01	-35247.799111
-5.600000000000e-02 1.680000000000e-01	-35247.7985979
-4.800000000000e-02 8.000000000000e-02	-35247.7850609
-5.000000000000e-02 1.800000000000e-01	-35247.7796618
-6.200000000000e-02 1.700000000000e-01	-35247.7613278
-5.000000000000e-02 7.600000000000e-02	-35247.7554061
2.200000000000e-01 1.440000000000e-01	-35247.7544049
-4.600000000000e-02 8.200000000000e-02	-35247.7500782
-8.200000000000e-02 1.620000000000e-01	-35247.7466546
-7.200000000000e-02 1.760000000000e-01	-35247.7447083
-7.600000000000e-02 1.360000000000e-01	-35247.7416801
-3.600000000000e-02 1.820000000000e-01	-35247.7144546
-3.400000000000e-02 1.840000000000e-01	-35247.7065576
-7.200000000000e-02 1.720000000000e-01	-35247.694553
1.200000000000e-02 1.420000000000e-01	-35247.6897286
-2.800000000000e-02 1.820000000000e-01	-35247.684285
-7.600000000000e-02 1.760000000000e-01	-35247.6654995
-2.800000000000e-02 1.720000000000e-01	-35247.6580608
-3.800000000000e-02 1.860000000000e-01	-35247.6490635
-8.200000000000e-02 2.020000000000e-01	-35247.5832633
-3.400000000000e-02 2.160000000000e-01	-35247.4701868
-2.800000000000e-02 2.260000000000e-01	-35247.2604304
8.800000000000e-02 -1.680000000000e-01	-35247.2349825
1.060000000000e-01 -1.700000000000e-01	-35247.213968
5.800000000000e-02 -1.100000000000e-01	-35247.208286
1.060000000000e-01 -1.880000000000e-01	-35247.1974578
-8.000000000000e-02 -7.200000000000e-02	-35247.1867327
9.800000000000e-02 -2.020000000000e-01	-35247.1864913
9.200000000000e-02 -1.700000000000e-01	-35247.1797841
1.000000000000e-01 -1.980000000000e-01	-35247.1780376
-7.000000000000e-02 -6.800000000000e-02	-35247.1710319
1.020000000000e-01 -1.660000000000e-01	-35247.1670823
9.600000000000e-02 -1.740000000000e-01	-35247.1643235
-8.600000000000e-02 -7.800000000000e-02	-35247.1415991
-8.400000000000e-02 -7.800000000000e-02	-35247.1268696
-7.600000000000e-02 -6.600000000000e-02	-35247.1234893
-1.340000000000e-01 1.440000000000e-01	-35247.1139382
-1.060000000000e-01 -1.860000000000e-01	-35247.1059725
9.600000000000e-02 -1.680000000000e-01	-35247.0906897
1.120000000000e-01 -1.980000000000e-01	-35247.0685256
-1.060000000000e-01 -2.040000000000e-01	-35247.0669208
4.800000000000e-02 -2.320000000000e-01	-35247.0665528
4.800000000000e-02 -2.300000000000e-01	-35247.0625101
-1.440000000000e-01 1.320000000000e-01	-35247.0565182
-1.160000000000e-01 -1.940000000000e-01	-35247.0285545
-1.100000000000e-01 -1.900000000000e-01	-35247.0174103
-1.440000000000e-01 1.440000000000e-01	-35246.9882686
-2.180000000000e-01 -4.200000000000e-02	-35246.9424884
-1.480000000000e-01 1.460000000000e-01	-35246.9170964
1.600000000000e-01 -1.440000000000e-01	-35246.5767674
1.680000000000e-01 -1.540000000000e-01	-35246.5598416
1.660000000000e-01 -1.640000000000e-01	-35246.5088722
-6.600000000000e-02 1.900000000000e-01	-35246.4804195
1.320000000000e-01 -1.700000000000e-01	-35246.4693899
-6.600000000000e-02 2.020000000000e-01	-35246.465741
1.460000000000e-01 -1.840000000000e-01	-35246.4380109
1.460000000000e-01 -1.860000000000e-01	-35246.4378036
-6.600000000000e-02 1.960000000000e-01	-35246.4070654
1.600000000000e-01 -1.460000000000e-01	-35246.3562294
-7.400000000000e-02 2.140000000000e-01	-35246.3414384
-6.200000000000e-02 -6.400000000000e-02	-35246.3126199
2.200000000000e-02 -2.360000000000e-01	-35246.2052408
2.800000000000e-02 -2.160000000000e-01	-35246.2049067
-6.800000000000e-02 1.900000000000e-01	-35246.1817026
1.800000000000e-02 -2.220000000000e-01	-35246.1740435
2.600000000000e-02 -2.460000000000e-01	-35246.1665456
2.800000000000e-02 -2.520000000000e-01	-35246.144199
-2.200000000000e-01 -6.400000000000e-02	-35246.1186845
1.800000000000e-02 -2.360000000000e-01	-35246.1116706
2.200000000000e-02 -2.440000000000e-01	-35246.0810602
-2.240000000000e-01 -7.200000000000e-02	-35246.0741334
-2.340000000000e-01 -6.400000000000e-02	-35246.063017
-1.640000000000e-01 -1.700000000000e-01	-35246.059959
-1.600000000000e-01 -1.720000000000e-01	-35245.9788211
-1.640000000000e-01 -1.680000000000e-01	-35245.9023959
