# Supplementary material for: Mapping and classifying molecules from a high-throughput structural database
Source: J Cheminform. 2017 Feb 2;9:6. doi: 10.1186/s13321-017-0192-4 (PMC5289135; doi:10.1186/s13321-017-0192-4)
Supplement: Supplementary file 1 — Additional file 1. Supplementary file contains dissimilarity matrix data for all the oligopeptides available in the database including the one discussed in this paper. [file 13321_2017_192_MOESM1_ESM.tar › SI/leu.dipeptide/traj.leu.dipeptide.Pb.xyz]

32
Lattice="100 0 0 0 100 0 0 0 100" Properties=species:S:1:pos:R:3
C    1.027092  -1.130449  1.027710
C    0.072824  -0.078276  1.474621
O    0.410818  1.154675  1.358960
H    1.232148  -0.980139  -0.042680
H    0.651905  -2.147474  1.181423
H    1.984142  -1.007708  1.552250
N    -1.116475  -0.436382  1.957436
C    -2.260906  0.445407  2.251239
C    -2.086999  1.067689  3.648660
O    -1.267283  2.045695  3.813390
H    -1.306594  -1.436958  1.992592
H    -2.209376  1.288414  1.543234
C    -3.577405  -0.302724  2.009843
C    -3.803910  -0.764603  0.550305
C    -5.147384  -1.499610  0.464891
C    -3.736129  0.397942  -0.446463
H    -4.401425  0.370905  2.294044
H    -3.638906  -1.186559  2.670826
H    -3.013083  -1.490308  0.287677
H    -5.303144  -1.898713  -0.544347
H    -5.984958  -0.822533  0.685409
H    -5.199331  -2.344045  1.165447
H    -2.739566  0.863109  -0.507007
H    -4.468998  1.180689  -0.200687
H    -3.969408  0.043256  -1.457626
N    -2.781960  0.601140  4.660872
C    -2.729732  1.075658  6.046098
H    -3.438801  -0.151040  4.454536
H    -2.376495  0.264123  6.694212
H    -3.738088  1.370236  6.360311
H    -2.053493  1.929480  6.116270
Pb    0.219918  3.062109  2.483556
32
Lattice="100 0 0 0 100 0 0 0 100" Properties=species:S:1:pos:R:3
C    -3.766729  -0.631547  -1.682574
C    -2.838060  -0.815495  -0.533183
O    -1.576729  -0.685180  -0.728194
H    -4.818017  -0.783736  -1.417268
H    -3.488254  -1.317375  -2.493955
H    -3.638287  0.388966  -2.073126
N    -3.335675  -1.082461  0.675249
C    -2.596899  -1.104307  1.952109
C    -1.887387  -2.463021  2.105139
O    -0.756287  -2.658927  1.524590
H    -4.350133  -1.154728  0.743063
H    -1.792489  -0.356537  1.874532
C    -3.529547  -0.686806  3.096699
C    -2.857524  -0.483178  4.473716
C    -1.700370  0.522059  4.413024
C    -3.924398  -0.043767  5.484943
H    -4.370872  -1.398947  3.184737
H    -3.989204  0.267249  2.791104
H    -2.449474  -1.449657  4.818845
H    -0.851029  0.170311  3.806084
H    -1.302733  0.703495  5.418742
H    -2.031528  1.492545  4.014756
H    -4.754095  -0.761205  5.546174
H    -4.344531  0.936296  5.218126
H    -3.489928  0.044971  6.487670
N    -2.446577  -3.412066  2.819867
C    -1.917474  -4.759152  3.047042
H    -3.319114  -3.173993  3.290169
H    -0.949550  -4.860818  2.553066
H    -2.622415  -5.498365  2.647228
H    -1.804143  -4.920994  4.125726
Pb    0.366450  -1.527630  -0.048098
32
Lattice="100 0 0 0 100 0 0 0 100" Properties=species:S:1:pos:R:3
C    0.034795  0.988886  0.154113
C    -0.081717  0.452351  1.540351
O    0.983515  0.077532  2.138359
H    -0.923404  1.295430  -0.277750
H    0.486562  0.214801  -0.483073
H    0.727330  1.841626  0.152760
N    -1.294793  0.374059  2.096492
C    -1.716272  -0.247910  3.373506
C    -1.322441  0.633635  4.567381
O    -0.107416  0.701608  4.968146
H    -2.056014  0.704106  1.508223
H    -2.812688  -0.255382  3.316971
C    -1.287881  -1.714413  3.563469
C    -1.640373  -2.673873  2.410071
C    -1.098090  -4.071108  2.732926
C    -3.152241  -2.707036  2.142934
H    -1.751734  -2.063195  4.500384
H    -0.192019  -1.807558  3.741669
H    -1.132316  -2.316277  1.498241
H    -0.011160  -4.062139  2.902054
H    -1.290056  -4.758900  1.900990
H    -1.578884  -4.491918  3.627161
H    -3.712398  -3.008665  3.039681
H    -3.376171  -3.439662  1.358120
H    -3.554093  -1.744389  1.793121
N    -2.271299  1.303770  5.190350
C    -2.088512  2.169436  6.359444
H    -3.221048  1.214116  4.834031
H    -2.291589  3.210376  6.078409
H    -1.063963  2.077533  6.724903
H    -2.793949  1.864704  7.141024
Pb    1.760317  -0.276545  4.198541
32
Lattice="100 0 0 0 100 0 0 0 100" Properties=species:S:1:pos:R:3
C    -0.470028  0.014692  0.025069
C    -0.303816  -0.125893  1.500313
O    0.780670  -0.635762  1.941602
H    0.360439  0.611621  -0.376105
H    -1.421810  0.470393  -0.266549
H    -0.392258  -0.982346  -0.432115
N    -1.300363  0.279503  2.296519
C    -1.463138  0.150812  3.764307
C    -0.519893  1.109098  4.510223
O    0.724180  0.837808  4.647008
H    -2.102790  0.669783  1.807911
H    -2.490426  0.490245  3.951583
C    -1.378253  -1.287253  4.297202
C    -1.737981  -1.437627  5.788436
C    -3.225533  -1.152181  6.043504
C    -1.350746  -2.840826  6.268330
H    -0.363973  -1.722043  4.140963
H    -2.028923  -1.919952  3.674107
H    -1.141415  -0.707485  6.365811
H    -3.454776  -1.276466  7.108695
H    -3.866139  -1.849281  5.485465
H    -3.525765  -0.128039  5.776691
H    -1.571114  -2.962090  7.335388
H    -0.275296  -3.038982  6.135017
H    -1.905746  -3.618224  5.724760
N    -1.027718  2.209881  5.026628
C    -0.289402  3.228392  5.779111
H    -2.025708  2.368836  4.901641
H    -0.797353  3.402678  6.734640
H    -0.271109  4.164218  5.206704
H    0.730630  2.882414  5.956896
Pb    1.963554  -0.840922  3.822245
32
Lattice="100 0 0 0 100 0 0 0 100" Properties=species:S:1:pos:R:3
C    -0.867294  0.130358  -0.088432
C    -0.575244  0.027339  1.370631
O    0.520821  -0.516632  1.732987
H    -0.867133  -0.882044  -0.517385
H    -0.054503  0.682029  -0.580290
H    -1.823669  0.614856  -0.310366
N    -1.484128  0.499000  2.235931
C    -1.515197  0.419508  3.716749
C    -0.504784  1.409194  4.312782
O    0.755736  1.222831  4.201273
H    -2.310962  0.907022  1.806248
H    -2.517649  0.777280  3.987991
C    -1.425201  -1.033007  4.236658
C    -1.445504  -1.243005  5.766582
C    -2.077815  -2.605009  6.085845
C    -0.048339  -1.136493  6.393602
H    -0.545836  -1.566235  3.819980
H    -2.275529  -1.554940  3.773236
H    -2.081706  -0.459580  6.215962
H    -3.105246  -2.671115  5.706128
H    -2.112822  -2.772675  7.168874
H    -1.499164  -3.428825  5.642403
H    -0.068406  -1.388668  7.461699
H    0.399091  -0.135241  6.325019
H    0.632493  -1.885648  5.937703
N    -0.971766  2.466394  4.948516
C    -0.162350  3.513746  5.578304
H    -1.982346  2.581486  4.993323
H    -0.228814  4.435886  4.987023
H    0.878159  3.187205  5.632830
H    -0.550477  3.704488  6.584977
Pb    1.878583  -0.597503  3.517216
32
Lattice="100 0 0 0 100 0 0 0 100" Properties=species:S:1:pos:R:3
C    -1.102692  -3.805514  0.940929
C    -0.829339  -2.579346  1.740163
O    0.249707  -1.920594  1.516033
H    -2.037244  -4.302521  1.220660
H    -0.265552  -4.508910  1.043308
H    -1.149660  -3.522627  -0.121401
N    -1.723334  -2.177286  2.642010
C    -1.739624  -0.896395  3.371675
C    -0.798848  -1.001062  4.588221
O    0.471003  -0.879970  4.424098
H    -2.566399  -2.743635  2.724556
H    -1.288395  -0.137459  2.711595
C    -3.178569  -0.464685  3.690520
C    -4.037027  0.018284  2.490400
C    -3.384278  1.186725  1.743451
C    -4.474933  -1.096668  1.530555
H    -3.110512  0.371424  4.403118
H    -3.710622  -1.285179  4.205308
H    -4.950551  0.404423  2.969270
H    -4.089163  1.615737  1.020930
H    -2.503929  0.871463  1.159593
H    -3.082555  1.997442  2.421445
H    -5.257400  -0.724346  0.857997
H    -4.903418  -1.960734  2.060703
H    -3.656151  -1.443881  0.882832
N    -1.300288  -1.215783  5.783376
C    -0.546120  -1.357379  7.031782
H    -2.316470  -1.265405  5.850195
H    0.514978  -1.188041  6.840343
H    -0.697541  -2.366245  7.435242
H    -0.916636  -0.623388  7.757101
Pb    1.793559  -0.767446  2.620988
32
Lattice="100 0 0 0 100 0 0 0 100" Properties=species:S:1:pos:R:3
C    0.332694  -1.069095  0.703896
C    -0.528930  -0.198850  1.555500
O    -0.138649  0.067975  2.740602
H    -0.069023  -1.233612  -0.301212
H    0.455218  -2.039231  1.206752
H    1.333752  -0.622887  0.629742
N    -1.681416  0.253600  1.040860
C    -2.768433  1.026279  1.691272
C    -2.310826  2.477839  1.897348
O    -1.459873  2.791678  2.799186
H    -1.865924  -0.037033  0.083685
H    -3.573770  1.046978  0.945581
C    -3.335853  0.290443  2.928158
C    -4.477259  0.947887  3.735489
C    -3.988958  1.996049  4.741800
C    -5.614319  1.485440  2.853956
H    -2.526161  0.011928  3.631967
H    -3.677320  -0.681318  2.540885
H    -4.893213  0.116889  4.326151
H    -4.789225  2.280240  5.437318
H    -3.631837  2.924210  4.275410
H    -3.189152  1.580286  5.393172
H    -5.327521  2.392811  2.301714
H    -6.476712  1.758546  3.473538
H    -5.961543  0.731620  2.134437
N    -2.813557  3.402791  1.102646
C    -2.492905  4.832192  1.137564
H    -3.485770  3.102734  0.399316
H    -1.954179  5.109417  0.222802
H    -1.871776  5.045223  2.009749
H    -3.425427  5.405760  1.191597
Pb    -0.516465  1.537190  4.397506
32
Lattice="100 0 0 0 100 0 0 0 100" Properties=species:S:1:pos:R:3
C    -3.576711  0.443750  -0.838246
C    -2.600648  -0.175925  0.099875
O    -1.349202  -0.120008  -0.180786
H    -4.617778  0.312672  -0.525752
H    -3.437845  0.028634  -1.845287
H    -3.355243  1.519610  -0.906007
N    -3.044088  -0.739809  1.222346
C    -2.239684  -1.216570  2.363050
C    -1.705213  -2.625548  2.033164
O    -0.669091  -2.756137  1.283004
H    -4.050031  -0.701683  1.379804
H    -1.350304  -0.567781  2.434473
C    -3.031200  -1.107191  3.676158
C    -3.124888  0.305327  4.302744
C    -3.847115  1.340308  3.430403
C    -3.798229  0.184439  5.676119
H    -2.535433  -1.754781  4.415036
H    -4.051219  -1.511132  3.532862
H    -2.088669  0.651871  4.463632
H    -4.864166  1.009467  3.165905
H    -3.304196  1.590296  2.508110
H    -3.959352  2.280298  3.984372
H    -3.807526  1.156167  6.183985
H    -3.273933  -0.524835  6.330389
H    -4.842728  -0.146477  5.581632
N    -2.318067  -3.681755  2.517833
C    -1.956520  -5.082450  2.283872
H    -3.107925  -3.506926  3.138510
H    -1.790088  -5.573971  3.249766
H    -1.047934  -5.130873  1.681061
H    -2.779336  -5.587580  1.763022
Pb    0.496361  -1.343407  -0.005048
32
Lattice="100 0 0 0 100 0 0 0 100" Properties=species:S:1:pos:R:3
C    -0.640389  -1.812450  0.390285
C    -0.811895  -0.733281  1.402070
O    0.208027  -0.351405  2.080173
H    0.094208  -1.475360  -0.356163
H    -1.572023  -2.079337  -0.119197
H    -0.215308  -2.703447  0.871596
N    -2.009800  -0.168144  1.560126
C    -2.325862  1.029239  2.365553
C    -2.474622  0.602180  3.839319
O    -1.425090  0.491173  4.575748
H    -2.760417  -0.520550  0.967651
H    -1.439303  1.683850  2.332575
C    -3.497199  1.795483  1.730102
C    -3.581378  3.294166  2.094623
C    -4.704454  3.944893  1.277301
C    -3.758972  3.570795  3.592103
H    -4.462059  1.295395  1.933697
H    -3.363819  1.723385  0.639595
H    -2.626390  3.748495  1.774701
H    -4.567450  3.792494  0.198698
H    -4.732183  5.026208  1.457086
H    -5.688285  3.539954  1.555607
H    -2.922960  3.206483  4.209579
H    -4.691302  3.131762  3.979197
H    -3.822350  4.651520  3.767756
N    -3.662780  0.326955  4.323257
C    -3.967407  -0.101820  5.689816
H    -4.455607  0.504028  3.707848
H    -3.040510  -0.327213  6.220103
H    -4.605473  -0.992122  5.651996
H    -4.504567  0.702253  6.209148
Pb    0.759620  0.374420  4.110050
32
Lattice="100 0 0 0 100 0 0 0 100" Properties=species:S:1:pos:R:3
C    -0.182594  1.108435  0.405143
C    -0.463524  0.621276  1.784013
O    0.393122  0.853642  2.710199
H    0.780831  0.707040  0.062969
H    -0.075572  2.202854  0.437698
H    -0.965642  0.846049  -0.313706
N    -1.607465  -0.018272  2.032873
C    -2.131971  -0.403645  3.357501
C    -1.448349  -1.712965  3.795826
O    -0.305853  -1.663006  4.386186
H    -2.238589  -0.146069  1.242878
H    -1.794338  0.363020  4.072597
C    -3.669728  -0.380485  3.340219
C    -4.356986  -0.248693  4.721828
C    -4.172982  -1.462794  5.639742
C    -3.974786  1.057300  5.430481
H    -4.071815  -1.251266  2.792684
H    -3.956566  0.496523  2.739413
H    -5.429162  -0.183982  4.478594
H    -4.787618  -1.347892  6.540832
H    -3.133769  -1.577843  5.987588
H    -4.486397  -2.401686  5.160890
H    -4.610421  1.210342  6.310949
H    -4.100806  1.934578  4.781373
H    -2.937073  1.047398  5.803033
N    -2.018365  -2.866930  3.540234
C    -1.492200  -4.190756  3.879138
H    -2.953677  -2.832359  3.137150
H    -0.456882  -4.100899  4.212771
H    -1.548180  -4.835138  2.994451
H    -2.102191  -4.627931  4.680308
Pb    1.234548  -0.049851  4.562145
32
Lattice="100 0 0 0 100 0 0 0 100" Properties=species:S:1:pos:R:3
C    -0.017291  0.870042  0.137594
C    -0.140212  0.420437  1.553725
O    0.931727  0.230709  2.223863
H    0.590991  1.783543  0.097592
H    -0.981666  1.050242  -0.348391
H    0.530162  0.099929  -0.425529
N    -1.363410  0.222079  2.054966
C    -1.781233  -0.351315  3.355770
C    -1.507151  0.641974  4.495065
O    -0.327214  0.786120  4.974846
H    -2.122035  0.408848  1.404216
H    -2.871524  -0.457882  3.268176
C    -1.220354  -1.755932  3.672203
C    -1.934258  -2.943087  2.980946
C    -1.930846  -2.867320  1.450692
C    -1.309117  -4.251803  3.476730
H    -1.285032  -1.903539  4.761180
H    -0.146737  -1.827342  3.397028
H    -2.982045  -2.914138  3.330318
H    -2.375820  -3.778331  1.032470
H    -0.908647  -2.795443  1.048788
H    -2.521528  -2.029384  1.054984
H    -1.860718  -5.112479  3.079982
H    -1.325292  -4.329082  4.572205
H    -0.266903  -4.351983  3.137416
N    -2.520405  1.319723  4.995501
C    -2.451098  2.284319  6.097619
H    -3.439604  1.160491  4.587031
H    -2.671043  3.289777  5.717523
H    -1.452173  2.264407  6.537535
H    -3.198228  2.014843  6.852924
Pb    1.638705  -0.065423  4.317032
32
Lattice="100 0 0 0 100 0 0 0 100" Properties=species:S:1:pos:R:3
C    -0.993919  -1.304670  0.931860
C    -1.311866  -0.115740  1.772674
O    -0.627600  0.075601  2.835527
H    0.079861  -1.316865  0.704243
H    -1.568379  -1.346456  0.000684
H    -1.204578  -2.209439  1.521891
N    -2.310973  0.685201  1.391574
C    -2.952783  1.817184  2.099355
C    -2.038432  3.050210  2.098613
O    -1.034592  3.133271  2.891861
H    -2.767508  0.408922  0.525802
H    -3.826851  2.060431  1.480315
C    -3.497018  1.509167  3.509593
C    -4.730889  0.572444  3.589815
C    -5.922267  1.132406  2.801895
C    -4.439092  -0.889041  3.228068
H    -3.762822  2.478297  3.959879
H    -2.711573  1.068652  4.159161
H    -5.004494  0.596160  4.656852
H    -5.777585  1.064024  1.712152
H    -6.141352  2.177355  3.061321
H    -6.823294  0.548267  3.026369
H    -4.307798  -1.037221  2.146810
H    -5.284431  -1.521239  3.525487
H    -3.550356  -1.278778  3.745878
N    -2.329812  4.044629  1.284403
C    -1.595241  5.308083  1.168690
H    -3.142779  3.933653  0.681169
H    -0.834043  5.360530  1.949406
H    -2.300262  6.140380  1.276834
H    -1.120864  5.365484  0.181055
Pb    -0.142409  1.660099  4.322761
32
Lattice="100 0 0 0 100 0 0 0 100" Properties=species:S:1:pos:R:3
C    -1.753179  -1.881398  0.557606
C    -1.239471  -0.780304  1.419347
O    0.006250  -0.771305  1.733274
H    -2.828114  -1.809293  0.362951
H    -1.526546  -2.850190  1.022492
H    -1.211124  -1.855519  -0.399377
N    -2.073295  0.178190  1.816988
C    -1.721551  1.438203  2.499784
C    -1.571507  1.182549  4.010667
O    -0.498518  0.624320  4.452898
H    -3.047719  0.096451  1.524716
H    -0.704119  1.698054  2.163626
C    -2.626169  2.600947  2.031984
C    -4.151649  2.651497  2.309552
C    -4.725693  3.850729  1.538346
C    -4.924530  1.368048  1.971796
H    -2.483768  2.649604  0.940349
H    -2.169648  3.523445  2.420741
H    -4.332822  2.885281  3.378205
H    -4.200308  4.782780  1.782945
H    -5.786046  3.992087  1.779037
H    -4.647020  3.691321  0.453545
H    -4.677041  0.515233  2.625504
H    -4.782388  1.078957  0.916906
H    -6.002540  1.530125  2.094641
N    -2.526230  1.538739  4.837092
C    -2.528870  1.360594  6.290631
H    -3.335406  2.002706  4.417353
H    -1.553994  0.995975  6.619463
H    -3.309376  0.641227  6.568957
H    -2.747011  2.324146  6.765500
Pb    1.290403  -0.306196  3.483481
32
Lattice="100 0 0 0 100 0 0 0 100" Properties=species:S:1:pos:R:3
C    2.236396  -0.363193  0.904166
C    1.295525  0.528489  1.637908
O    1.175363  1.749198  1.255638
H    1.910131  -0.424532  -0.144770
H    2.286340  -1.373356  1.323323
H    3.239418  0.083737  0.897139
N    0.583713  0.033238  2.647814
C    -0.526724  0.692253  3.362197
C    0.039660  1.632564  4.440182
O    0.511940  2.781075  4.100147
H    0.739768  -0.945868  2.890001
H    -1.005837  1.367003  2.633556
C    -1.614717  -0.327146  3.769126
C    -1.368845  -1.456589  4.803382
C    -2.607431  -2.366672  4.803064
C    -0.090438  -2.279830  4.587461
H    -1.928513  -0.800189  2.824595
H    -2.484103  0.262449  4.096179
H    -1.328621  -1.027417  5.824949
H    -2.528446  -3.125725  5.590373
H    -2.706627  -2.890635  3.841777
H    -3.530919  -1.799640  4.976858
H    0.838861  -1.710366  4.754457
H    -0.069863  -2.734405  3.582644
H    -0.053921  -3.117504  5.294890
N    0.039669  1.278768  5.703264
C    0.555625  2.096465  6.806643
H    -0.371082  0.369773  5.924565
H    0.171975  3.119162  6.726250
H    1.652385  2.118165  6.782524
H    0.222916  1.651438  7.747663
Pb    0.928401  3.772292  2.136033
32
Lattice="100 0 0 0 100 0 0 0 100" Properties=species:S:1:pos:R:3
C    -1.492315  1.130950  -0.657002
C    -1.181022  0.106511  0.378659
O    -0.023320  -0.446704  0.372202
H    -2.508325  1.530826  -0.576275
H    -1.344368  0.700780  -1.656633
H    -0.771302  1.955918  -0.558071
N    -2.099345  -0.189017  1.297894
C    -1.927202  -1.007315  2.508062
C    -2.045019  -2.505979  2.158527
O    -1.043561  -3.097596  1.604102
H    -2.978849  0.324531  1.245981
H    -0.875305  -0.896559  2.818947
C    -2.796881  -0.456466  3.669544
C    -4.184201  0.164971  3.379731
C    -5.220820  -0.787108  2.767756
C    -4.718016  0.772161  4.687207
H    -2.188838  0.321310  4.152191
H    -2.893063  -1.250235  4.426921
H    -4.048646  1.016825  2.684837
H    -6.177096  -0.268543  2.625006
H    -5.444041  -1.627670  3.448702
H    -4.942213  -1.183941  1.778217
H    -5.670464  1.286286  4.512182
H    -4.017804  1.502153  5.112614
H    -4.894109  -0.007733  5.441648
N    -3.132356  -3.178159  2.448654
C    -3.369339  -4.599222  2.187494
H    -3.899416  -2.650814  2.870987
H    -3.717661  -5.074833  3.111603
H    -2.445058  -5.071892  1.850397
H    -4.144530  -4.705651  1.417903
Pb    0.914489  -2.422289  0.768675
32
Lattice="100 0 0 0 100 0 0 0 100" Properties=species:S:1:pos:R:3
C    -0.400840  -0.667176  -0.056652
C    -0.310785  -0.436734  1.413549
O    0.699049  -0.891024  2.051127
H    -0.389554  -1.751912  -0.238991
H    0.492268  -0.256251  -0.546361
H    -1.298728  -0.237376  -0.512391
N    -1.307612  0.210937  2.024438
C    -1.534350  0.414375  3.476182
C    -0.653021  1.563988  3.978851
O    0.624085  1.512738  3.975696
H    -2.059401  0.528332  1.417046
H    -2.566644  0.781722  3.514951
C    -1.513922  -0.930220  4.286649
C    -0.537045  -1.197078  5.448164
C    -0.671777  -0.249063  6.639296
C    -0.653672  -2.664079  5.875394
H    -1.420149  -1.741995  3.554646
H    -2.519437  -1.045398  4.716374
H    0.534156  -1.105768  5.067448
H    -0.498850  0.806261  6.395208
H    0.027784  -0.521522  7.438673
H    -1.686074  -0.331298  7.056308
H    0.058576  -2.901532  6.674450
H    -0.485739  -3.356092  5.040456
H    -1.662033  -2.855356  6.270586
N    -1.253742  2.658804  4.408470
C    -0.548271  3.834530  4.931386
H    -2.269919  2.690100  4.388742
H    0.103288  4.259534  4.158887
H    0.059350  3.554616  5.800579
H    -1.292213  4.576731  5.230717
Pb    2.071224  -0.192793  3.673126
32
Lattice="100 0 0 0 100 0 0 0 100" Properties=species:S:1:pos:R:3
C    -0.785109  -0.872826  -0.152558
C    -0.489857  -0.573011  1.277802
O    0.700096  -0.738802  1.712234
H    -1.828802  -0.694006  -0.430630
H    -0.538454  -1.927751  -0.343370
H    -0.125786  -0.274147  -0.795254
N    -1.489147  -0.170725  2.068960
C    -1.498450  0.021413  3.539994
C    -0.865360  1.374781  3.888612
O    0.358543  1.644295  3.636639
H    -2.393010  -0.072106  1.612745
H    -2.567205  0.115179  3.766338
C    -0.996357  -1.242791  4.323741
C    0.230660  -1.228323  5.256420
C    0.113649  -0.301514  6.466148
C    0.559914  -2.665540  5.674010
H    -0.867603  -2.042690  3.583805
H    -1.837283  -1.566989  4.953739
H    1.148696  -0.898185  4.666376
H    1.005290  -0.370805  7.100903
H    -0.743750  -0.612544  7.080547
H    -0.027995  0.755574  6.210338
H    1.450911  -2.698194  6.312136
H    0.723672  -3.323137  4.810971
H    -0.274167  -3.081348  6.258011
N    -1.645538  2.282770  4.447828
C    -1.234600  3.624478  4.867981
H    -2.618889  2.032965  4.610214
H    -1.473946  3.758022  5.929710
H    -1.780478  4.373653  4.281428
H    -0.161302  3.743216  4.708354
Pb    2.116086  0.356797  3.051357
32
Lattice="100 0 0 0 100 0 0 0 100" Properties=species:S:1:pos:R:3
C    -2.367515  -2.253245  0.894977
C    -1.715273  -1.177619  1.692596
O    -0.485497  -1.320424  2.035256
H    -3.417289  -2.043096  0.665786
H    -2.291838  -3.208462  1.431608
H    -1.810215  -2.374285  -0.045832
N    -2.411318  -0.086846  2.005010
C    -1.908840  1.169011  2.591803
C    -1.811311  1.029809  4.125040
O    -0.880384  0.303644  4.637198
H    -3.375259  -0.051562  1.672555
H    -0.866085  1.291823  2.253865
C    -2.727434  2.361324  2.070611
C    -4.281288  2.247006  2.163283
C    -4.890933  3.555661  2.687258
C    -4.905406  1.869739  0.809946
H    -2.436641  2.520103  1.022566
H    -2.366884  3.254862  2.601513
H    -4.549347  1.446657  2.882085
H    -4.516093  3.833884  3.686364
H    -5.982501  3.480950  2.759015
H    -4.655822  4.392732  2.015631
H    -4.503789  0.937808  0.378404
H    -4.722839  2.658798  0.067287
H    -5.990511  1.741020  0.901356
N    -2.657657  1.669070  4.899123
C    -2.682733  1.645665  6.363274
H    -3.365470  2.239794  4.435244
H    -3.611877  1.171507  6.703578
H    -2.651248  2.676341  6.735750
H    -1.823013  1.087173  6.737633
Pb    0.789310  -0.935845  3.809220
32
Lattice="100 0 0 0 100 0 0 0 100" Properties=species:S:1:pos:R:3
C    -2.412545  -0.196631  0.472106
C    -1.546477  0.320979  1.570082
O    -0.349095  -0.114746  1.656436
H    -3.419406  0.233345  0.469574
H    -2.486780  -1.289274  0.570926
H    -1.927823  0.000085  -0.493966
N    -2.061959  1.210361  2.425835
C    -1.493636  1.765467  3.675585
C    -0.414368  2.808189  3.365067
O    0.753677  2.452018  2.968642
H    -3.030876  1.461721  2.246356
H    -2.336241  2.288669  4.141086
C    -1.014841  0.724964  4.704188
C    -2.046516  -0.351838  5.093453
C    -1.399452  -1.340303  6.070681
C    -3.319204  0.270004  5.686168
H    -0.696866  1.283291  5.599834
H    -0.098001  0.193354  4.362889
H    -2.321843  -0.908857  4.181626
H    -2.100046  -2.145271  6.322239
H    -1.112310  -0.846879  7.009857
H    -0.502074  -1.812698  5.644804
H    -4.009357  -0.521555  6.002231
H    -3.872170  0.896685  4.970524
H    -3.093057  0.878331  6.573781
N    -0.658313  4.093836  3.526308
C    -1.896352  4.749980  3.973444
H    0.135596  4.703275  3.319294
H    -1.748391  5.829976  3.888748
H    -2.111678  4.512945  5.022503
H    -2.743325  4.472673  3.335374
Pb    1.632729  0.440901  2.519327
32
Lattice="100 0 0 0 100 0 0 0 100" Properties=species:S:1:pos:R:3
C    -1.401429  0.212367  -0.360462
C    -0.926031  -0.050220  1.028490
O    0.330336  -0.044400  1.251210
H    -2.491738  0.201817  -0.459300
H    -0.971281  -0.548645  -1.027476
H    -1.012465  1.183269  -0.696694
N    -1.837620  -0.289602  1.980209
C    -1.650675  -0.695259  3.392738
C    -1.105883  0.476906  4.224167
O    0.144124  0.765691  4.209855
H    -2.803094  -0.267288  1.660827
H    -2.664391  -0.911063  3.749091
C    -0.839020  -1.982638  3.594624
C    -0.836561  -2.509271  5.043387
C    -2.209799  -3.074256  5.437990
C    0.264874  -3.562195  5.205932
H    0.220005  -1.856296  3.270854
H    -1.231904  -2.744641  2.904253
H    -0.599700  -1.667929  5.720381
H    -2.481988  -3.932066  4.807387
H    -3.021103  -2.334760  5.368710
H    -2.188986  -3.423282  6.477421
H    1.262186  -3.150135  4.982269
H    0.099023  -4.422655  4.542448
H    0.296242  -3.939104  6.234923
N    -1.909446  1.197393  4.980981
C    -3.356375  1.055357  5.195186
H    -1.440586  1.937968  5.506912
H    -3.714624  1.972714  5.670714
H    -3.571654  0.210224  5.861012
H    -3.888670  0.938119  4.245385
Pb    1.818233  0.022882  2.918576
32
Lattice="100 0 0 0 100 0 0 0 100" Properties=species:S:1:pos:R:3
C    0.942346  0.230556  0.613396
C    0.488557  0.215862  2.035962
O    1.325629  0.543301  2.937935
H    0.159313  -0.044271  -0.100630
H    1.788883  -0.462702  0.506721
H    1.322287  1.232132  0.369612
N    -0.772152  -0.151803  2.289473
C    -1.531641  -0.297279  3.555178
C    -1.553525  0.984347  4.403748
O    -0.577320  1.369674  5.133001
H    -1.309269  -0.390824  1.459529
H    -2.563020  -0.415107  3.196616
C    -1.290141  -1.580617  4.396015
C    0.094116  -2.044665  4.900571
C    -0.083611  -2.949709  6.124812
C    0.962247  -2.716784  3.836437
H    -1.698801  -2.417709  3.808086
H    -1.967050  -1.478881  5.258768
H    0.659184  -1.144970  5.307098
H    0.882036  -3.313131  6.496326
H    -0.677041  -3.832751  5.844721
H    -0.606699  -2.442304  6.945179
H    0.466551  -3.636730  3.495316
H    1.933509  -3.014693  4.250761
H    1.148279  -2.099280  2.951599
N    -2.678477  1.676446  4.426120
C    -2.889363  2.883403  5.234772
H    -3.458077  1.349582  3.861067
H    -2.192537  3.672020  4.927296
H    -2.733861  2.657344  6.296224
H    -3.915985  3.224137  5.080264
Pb    1.617642  0.895313  5.122846
32
Lattice="100 0 0 0 100 0 0 0 100" Properties=species:S:1:pos:R:3
C    -0.830536  0.997894  0.168904
C    -0.735335  0.483538  1.565923
O    0.393015  0.062618  1.983876
H    -1.831629  1.349582  -0.101014
H    -0.531448  0.195760  -0.520985
H    -0.107913  1.814689  0.036374
N    -1.846612  0.476223  2.318023
C    -2.053804  -0.079116  3.677475
C    -1.352072  0.826922  4.696746
O    -0.085592  0.771069  4.881922
H    -2.680487  0.831186  1.856493
H    -3.130875  0.017925  3.851973
C    -1.730949  -1.591997  3.731562
C    -1.846785  -2.348767  5.075334
C    -0.579366  -2.272474  5.935092
C    -3.100947  -1.977773  5.879648
H    -0.735024  -1.801312  3.294617
H    -2.423533  -2.042065  3.004639
H    -1.954882  -3.402367  4.774937
H    -0.613026  -2.997406  6.759101
H    -0.416081  -1.287008  6.392618
H    0.316716  -2.568997  5.346240
H    -4.010184  -2.031859  5.265500
H    -3.030729  -0.972913  6.323248
H    -3.237195  -2.675249  6.714656
N    -2.049232  1.703115  5.396437
C    -3.492238  1.979431  5.360688
H    -1.488776  2.273230  6.032667
H    -3.710549  2.707782  6.146344
H    -4.074356  1.073059  5.565101
H    -3.787188  2.415391  4.398346
Pb    1.489614  -0.463115  3.879514
32
Lattice="100 0 0 0 100 0 0 0 100" Properties=species:S:1:pos:R:3
C    -0.129882  -1.011983  0.382990
C    -0.386675  -0.464731  1.746680
O    0.221696  -0.990928  2.736447
H    -0.691860  -0.502606  -0.406576
H    -0.389695  -2.080291  0.379903
H    0.945279  -0.947615  0.166255
N    -1.257644  0.547883  1.871049
C    -1.794171  1.193183  3.093217
C    -0.722342  2.101926  3.705571
O    0.318494  1.609954  4.268579
H    -1.671857  0.862869  0.997155
H    -2.600631  1.838570  2.726951
C    -2.454780  0.189296  4.064188
C    -3.028879  0.756365  5.383126
C    -4.258135  -0.063058  5.800755
C    -1.988917  0.780501  6.512696
H    -1.779721  -0.656422  4.307383
H    -3.254167  -0.288631  3.479000
H    -3.359628  1.794794  5.201652
H    -5.042320  -0.032331  5.033699
H    -4.687832  0.326557  6.731279
H    -3.994886  -1.116932  5.973936
H    -2.437491  1.092697  7.464690
H    -1.151352  1.470042  6.334001
H    -1.605625  -0.243500  6.699749
N    -0.851676  3.414238  3.659520
C    -1.923182  4.221884  3.056580
H    -0.079129  3.926611  4.089704
H    -2.898618  3.971446  3.488921
H    -1.943415  4.101579  1.966585
H    -1.712105  5.271257  3.279577
Pb    0.795146  -0.502624  4.851737
32
Lattice="100 0 0 0 100 0 0 0 100" Properties=species:S:1:pos:R:3
C    -0.115612  -0.438301  0.194909
C    -0.327324  -0.110958  1.634147
O    0.383931  -0.711086  2.507430
H    0.936560  -0.258916  -0.065237
H    -0.761530  0.129726  -0.482434
H    -0.298014  -1.513046  0.050327
N    -1.265884  0.788337  1.955111
C    -1.756367  1.190915  3.297129
C    -0.694456  2.085242  3.959991
O    0.310283  1.572084  4.567193
H    -1.767514  1.190317  1.166787
H    -2.635009  1.813273  3.087828
C    -2.255280  0.017370  4.161665
C    -3.311122  0.372696  5.226845
C    -3.809183  -0.914087  5.893939
C    -2.818410  1.385093  6.265729
H    -1.421950  -0.495279  4.700100
H    -2.657400  -0.745501  3.480149
H    -4.160880  0.819214  4.678405
H    -4.192394  -1.636740  5.161756
H    -4.622110  -0.692082  6.595458
H    -3.008932  -1.401942  6.471765
H    -2.574916  2.368890  5.839495
H    -1.929512  1.015075  6.800709
H    -3.593690  1.561006  7.020946
N    -0.786470  3.399272  3.888714
C    -1.853338  4.214427  3.292306
H    -0.023168  3.901506  4.345691
H    -1.978527  3.987603  2.227042
H    -1.559600  5.263804  3.381209
H    -2.801485  4.076080  3.827087
Pb    1.054302  -0.542993  4.634807
32
Lattice="100 0 0 0 100 0 0 0 100" Properties=species:S:1:pos:R:3
C    1.208096  -0.574226  -0.104829
C    0.582076  0.566011  0.621618
O    0.308659  1.637530  -0.031309
H    1.393317  -1.441957  0.536415
H    2.151773  -0.246347  -0.561451
H    0.543435  -0.868951  -0.930030
N    0.300700  0.432839  1.915860
C    -0.492256  1.341917  2.759563
C    0.388510  2.508820  3.253826
O    0.670658  3.464156  2.435659
H    0.511627  -0.473324  2.339235
H    -1.216759  1.839350  2.092550
C    -1.342295  0.556497  3.791839
C    -0.802544  -0.641794  4.625542
C    -0.413609  -1.886648  3.805474
C    0.283736  -0.318005  5.658227
H    -2.199964  0.175467  3.218319
H    -1.772018  1.303484  4.477084
H    -1.696944  -0.930523  5.199979
H    0.623391  -1.852236  3.421292
H    -1.104280  -2.082178  2.973806
H    -0.429368  -2.776264  4.447583
H    0.462966  -1.186259  6.305388
H    -0.014592  0.494580  6.342481
H    1.259674  -0.090587  5.197369
N    0.818343  2.552587  4.490775
C    1.640140  3.609656  5.083354
H    0.578630  1.760350  5.092809
H    1.668375  4.474083  4.417279
H    2.658708  3.235576  5.249134
H    1.204413  3.894068  6.047743
Pb    0.326398  3.837324  0.261413
32
Lattice="100 0 0 0 100 0 0 0 100" Properties=species:S:1:pos:R:3
C    -1.304543  0.937929  0.054692
C    -0.911831  0.481781  1.419016
O    0.301505  0.139851  1.621088
H    -2.359347  1.220079  -0.025534
H    -1.092697  0.128270  -0.658667
H    -0.674011  1.788841  -0.237259
N    -1.849791  0.434352  2.372593
C    -1.763998  -0.095341  3.756145
C    -0.979415  0.899467  4.624550
O    0.301899  0.930328  4.594258
H    -2.777097  0.731669  2.078392
H    -2.802660  -0.099953  4.106044
C    -1.278697  -1.555493  3.844507
C    -1.704607  -2.332550  5.111485
C    -1.077463  -1.795973  6.402211
C    -3.231747  -2.455881  5.218857
H    -0.168782  -1.629223  3.773804
H    -1.652944  -2.073372  2.949908
H    -1.309578  -3.348068  4.949296
H    -1.487583  -0.818543  6.697925
H    0.016339  -1.699753  6.328307
H    -1.281109  -2.479042  7.235538
H    -3.683209  -2.841250  4.294993
H    -3.718836  -1.500951  5.470647
H    -3.490956  -3.154378  6.023883
N    -1.611776  1.756512  5.402548
C    -3.054183  1.889769  5.645688
H    -0.997383  2.375737  5.934621
H    -3.609622  1.982178  4.705760
H    -3.212091  2.805946  6.221281
H    -3.433285  1.042041  6.230755
Pb    1.776497  -0.123977  3.277666
32
Lattice="100 0 0 0 100 0 0 0 100" Properties=species:S:1:pos:R:3
C    0.164321  -0.664826  0.004558
C    0.000063  -0.531556  1.480411
O    1.032229  -0.664317  2.220882
H    -0.761305  -0.494150  -0.554768
H    0.535740  -1.676434  -0.215349
H    0.935753  0.037245  -0.339355
N    -1.223045  -0.291116  1.965834
C    -1.690981  -0.249371  3.369940
C    -1.149937  1.006675  4.067591
O    0.027862  1.018217  4.579287
H    -1.954403  -0.226969  1.262606
H    -2.779790  -0.139667  3.292759
C    -1.429159  -1.527505  4.196483
C    -2.409733  -2.701085  3.957988
C    -2.461098  -3.187559  2.505902
C    -2.055301  -3.843434  4.916606
H    -1.474798  -1.252839  5.261346
H    -0.408226  -1.923578  4.006822
H    -3.410337  -2.323723  4.235803
H    -3.104702  -4.072563  2.432619
H    -1.466006  -3.483013  2.139714
H    -2.882207  -2.445794  1.812871
H    -2.795681  -4.648783  4.841264
H    -2.035456  -3.513571  5.964040
H    -1.075638  -4.281854  4.672601
N    -1.897180  2.086270  4.183097
C    -3.268880  2.312388  3.704189
H    -1.453241  2.856575  4.687326
H    -3.507836  3.366941  3.866397
H    -3.987989  1.705403  4.268101
H    -3.351382  2.107431  2.630879
Pb    1.743021  -0.396188  4.322015
32
Lattice="100 0 0 0 100 0 0 0 100" Properties=species:S:1:pos:R:3
C    -1.905057  0.352478  0.563776
C    -1.212338  0.123978  1.863885
O    0.003959  -0.267776  1.842531
H    -2.915352  0.759978  0.673413
H    -1.963540  -0.608189  0.030408
H    -1.301666  1.025248  -0.059476
N    -1.899203  0.318689  2.993939
C    -1.537392  0.011666  4.396383
C    -0.491630  1.004240  4.913994
O    0.747551  0.887297  4.594963
H    -2.860427  0.620698  2.856692
H    -2.462388  0.188772  4.957158
C    -1.128201  -1.448752  4.683384
C    -2.273124  -2.494333  4.665521
C    -3.337124  -2.188737  5.727722
C    -2.892828  -2.724101  3.281962
H    -0.662625  -1.458980  5.681268
H    -0.353199  -1.796253  3.969906
H    -1.775553  -3.431710  4.961878
H    -4.036514  -3.030120  5.807317
H    -3.947565  -1.307741  5.473483
H    -2.899613  -2.035874  6.723919
H    -3.529678  -3.616696  3.302656
H    -2.132518  -2.890361  2.504891
H    -3.538817  -1.891784  2.967115
N    -0.839151  1.978196  5.731392
C    -2.173719  2.310986  6.252647
H    -0.063924  2.567268  6.042130
H    -2.071368  3.197466  6.884278
H    -2.571659  1.494985  6.867915
H    -2.866758  2.551222  5.437853
Pb    1.806558  -0.439992  3.141599
32
Lattice="100 0 0 0 100 0 0 0 100" Properties=species:S:1:pos:R:3
C    -0.046706  2.107617  0.552370
C    -0.617293  1.760791  1.882907
O    -0.857967  2.699357  2.720691
H    -0.743518  2.785182  0.037495
H    0.136518  1.232567  -0.079641
H    0.890495  2.663748  0.690855
N    -0.886646  0.484100  2.172142
C    -1.590368  0.016785  3.374362
C    -0.645438  0.075612  4.595486
O    -0.742842  1.094810  5.381819
H    -0.707922  -0.204129  1.442383
H    -2.362006  0.767401  3.603319
C    -2.321855  -1.306732  3.109059
C    -3.084785  -1.878700  4.322516
C    -4.125531  -0.896519  4.877167
C    -3.735567  -3.208410  3.921587
H    -1.625574  -2.061228  2.716180
H    -3.041681  -1.101169  2.299945
H    -2.355538  -2.092133  5.125388
H    -4.693358  -1.362996  5.691125
H    -4.849328  -0.602124  4.103015
H    -3.678352  0.017572  5.299341
H    -4.494165  -3.058785  3.140335
H    -4.234599  -3.669020  4.782411
H    -2.997987  -3.928221  3.541224
N    0.260304  -0.835323  4.884000
C    0.604624  -2.088187  4.201700
H    0.787543  -0.632050  5.735907
H    -0.092275  -2.888024  4.481181
H    1.611877  -2.371711  4.520497
H    0.612300  -1.956788  3.116065
Pb    -1.203219  3.222176  4.868986
32
Lattice="100 0 0 0 100 0 0 0 100" Properties=species:S:1:pos:R:3
C    -0.152875  -1.394021  -0.007534
C    -0.027162  -0.890428  1.391902
O    1.113991  -0.939610  1.958123
H    -1.168491  -1.325086  -0.410366
H    0.172439  -2.444230  -0.028992
H    0.536876  -0.837444  -0.656483
N    -1.127479  -0.430658  1.998861
C    -1.385865  -0.013511  3.400356
C    -0.797949  1.369423  3.676426
O    0.436482  1.638009  3.462415
H    -1.961833  -0.451949  1.417772
H    -2.474873  0.104645  3.405401
C    -1.102247  -1.106288  4.480043
C    0.202867  -1.184742  5.303539
C    0.343090  -0.095900  6.372055
C    0.327633  -2.583093  5.921737
H    -1.268513  -2.066023  3.970886
H    -1.915135  -1.025434  5.218407
H    1.081333  -1.134539  4.591442
H    1.288446  -0.200665  6.920132
H    -0.461235  -0.202276  7.113259
H    0.290633  0.930654  5.985663
H    1.240115  -2.672300  6.523241
H    0.334493  -3.372442  5.159967
H    -0.524705  -2.768054  6.592280
N    -1.576106  2.326600  4.148533
C    -3.015353  2.284953  4.446182
H    -1.097937  3.214692  4.310664
H    -3.283625  3.231577  4.923135
H    -3.252687  1.473887  5.143901
H    -3.605977  2.186540  3.526607
Pb    2.287136  0.359852  3.348541
32
Lattice="100 0 0 0 100 0 0 0 100" Properties=species:S:1:pos:R:3
C    -0.033434  -1.904132  0.217230
C    -0.374940  -1.090703  1.416601
O    0.250443  0.008690  1.620741
H    -0.205553  -1.293733  -0.681262
H    -0.617027  -2.827439  0.142109
H    1.037734  -2.147307  0.233599
N    -1.335447  -1.509690  2.244551
C    -1.882077  -0.742813  3.371984
C    -0.897615  -0.756035  4.559120
O    -0.113664  0.260604  4.701671
H    -1.818010  -2.371471  1.994588
H    -1.898662  0.312940  3.058260
C    -3.336795  -1.134379  3.665132
C    -4.342965  -0.629581  2.604069
C    -5.731817  -1.190535  2.936354
C    -4.374731  0.899210  2.499319
H    -3.609476  -0.715685  4.646906
H    -3.426939  -2.226492  3.758319
H    -4.043957  -1.038092  1.621530
H    -6.459031  -0.896158  2.170319
H    -6.094420  -0.807285  3.900851
H    -5.729699  -2.287746  2.986210
H    -5.132694  1.213952  1.771828
H    -3.424579  1.336995  2.152407
H    -4.634810  1.361044  3.462957
N    -0.805877  -1.725871  5.444977
C    -1.541121  -2.991352  5.558207
H    -0.112317  -1.548093  6.174780
H    -0.927547  -3.677429  6.149585
H    -1.707906  -3.439184  4.574765
H    -2.498397  -2.840838  6.071681
Pb    0.839188  1.543441  3.137722
32
Lattice="100 0 0 0 100 0 0 0 100" Properties=species:S:1:pos:R:3
C    -0.487947  1.690577  0.154822
C    -1.004517  1.015874  1.377029
O    -1.476314  1.730374  2.330579
H    -1.309432  2.260899  -0.303474
H    -0.081328  0.991654  -0.583271
H    0.284345  2.418985  0.436527
N    -0.989849  -0.316968  1.447676
C    -1.611185  -1.121690  2.508439
C    -0.761748  -1.039256  3.794751
O    -1.138955  -0.219368  4.718047
H    -0.661556  -0.820188  0.625198
H    -2.555363  -0.621534  2.782004
C    -1.975681  -2.538740  2.027599
C    -3.350706  -2.647590  1.330921
C    -3.468041  -1.791423  0.063360
C    -3.634571  -4.123848  1.027388
H    -1.981251  -3.203247  2.904300
H    -1.189801  -2.924265  1.357606
H    -4.108473  -2.299560  2.055895
H    -4.437905  -1.963788  -0.418982
H    -2.695701  -2.057169  -0.675499
H    -3.408689  -0.710199  0.258057
H    -4.636937  -4.240596  0.598197
H    -3.587671  -4.744975  1.931723
H    -2.916573  -4.527459  0.298829
N    0.319277  -1.758021  4.015571
C    0.985958  -2.759543  3.175599
H    0.742601  -1.592153  4.931278
H    0.544661  -3.751856  3.329651
H    2.039264  -2.791458  3.470249
H    0.930583  -2.486904  2.118575
Pb    -2.021506  1.823134  4.496564
32
Lattice="100 0 0 0 100 0 0 0 100" Properties=species:S:1:pos:R:3
C    0.139105  -0.095389  -0.064494
C    -0.021270  0.027569  1.410260
O    0.935613  0.526979  2.101090
H    0.292293  0.909755  -0.484432
H    -0.722741  -0.560817  -0.553610
H    1.045856  -0.673339  -0.288316
N    -1.163687  -0.360007  1.981879
C    -1.523804  -0.141978  3.388735
C    -0.753585  -1.128034  4.290853
O    0.308306  -0.699210  4.886953
H    -1.902656  -0.688402  1.362482
H    -1.120856  0.843573  3.673485
C    -3.047690  -0.076200  3.598059
C    -3.679442  1.310292  3.316373
C    -3.156109  2.394760  4.264451
C    -3.587755  1.743603  1.847797
H    -3.253187  -0.342200  4.645695
H    -3.544695  -0.841169  2.982273
H    -4.746266  1.163088  3.548199
H    -3.733600  3.319036  4.140969
H    -2.107032  2.667158  4.057643
H    -3.235553  2.097521  5.319040
H    -4.199262  2.638323  1.678744
H    -3.962535  0.969922  1.161318
H    -2.561609  2.011226  1.550764
N    -1.111392  -2.378189  4.498315
C    -2.249535  -3.141967  3.974493
H    -0.496235  -2.880314  5.142249
H    -3.140213  -2.988365  4.595898
H    -1.978438  -4.201654  4.001752
H    -2.464583  -2.867319  2.938470
Pb    1.846476  0.738012  4.132651
32
Lattice="100 0 0 0 100 0 0 0 100" Properties=species:S:1:pos:R:3
C    -1.410189  -0.532358  0.424938
C    -1.140192  0.303583  1.631925
O    0.067993  0.578325  1.923004
H    -0.961188  -0.047577  -0.452909
H    -2.475382  -0.703979  0.239265
H    -0.902763  -1.500153  0.544395
N    -2.184254  0.723908  2.356096
C    -2.233922  1.538536  3.590439
C    -1.462243  2.859792  3.450436
O    -0.220004  2.967969  3.747181
H    -3.090868  0.410077  2.018574
H    -3.289154  1.833459  3.644941
C    -1.980409  0.819327  4.942635
C    -0.772094  -0.095889  5.236264
C    -0.577316  -0.209937  6.752040
C    -0.841620  -1.475648  4.580532
H    -2.874769  0.206388  5.137058
H    -2.014362  1.619156  5.698843
H    0.180012  0.410417  4.873429
H    -0.416937  0.766769  7.225795
H    0.269111  -0.862396  6.997767
H    -1.474451  -0.657550  7.204928
H    -0.922748  -1.452044  3.488766
H    -1.720429  -2.014168  4.963204
H    0.038367  -2.077243  4.839339
N    -2.112899  3.950999  3.086716
C    -3.532697  4.113615  2.744893
H    -1.537883  4.795501  3.070939
H    -3.673384  5.136997  2.386206
H    -4.170651  3.969572  3.626395
H    -3.827016  3.428706  1.941704
Pb    1.463343  1.529846  3.399261
32
Lattice="100 0 0 0 100 0 0 0 100" Properties=species:S:1:pos:R:3
C    0.390328  -0.190089  0.287433
C    0.173414  -0.210288  1.760335
O    1.190044  -0.251439  2.538462
H    0.987210  0.697742  0.032222
H    -0.542290  -0.173122  -0.285861
H    0.985391  -1.065879  -0.005349
N    -1.071605  -0.163899  2.243506
C    -1.427072  -0.022928  3.665340
C    -1.174297  -1.366621  4.383108
O    -0.089593  -1.484449  5.075761
H    -1.828145  -0.082732  1.566037
H    -0.688332  0.662696  4.111677
C    -2.798968  0.656867  3.824615
C    -3.081163  1.247583  5.222493
C    -4.370589  2.076669  5.158274
C    -3.161517  0.193715  6.333620
H    -3.617076  -0.014269  3.529485
H    -2.802208  1.485856  3.098772
H    -2.250400  1.937034  5.458742
H    -4.560541  2.565083  6.121450
H    -5.241390  1.444232  4.932855
H    -4.314925  2.862578  4.393651
H    -3.943112  -0.552472  6.126913
H    -3.423743  0.669517  7.286544
H    -2.212464  -0.334598  6.508691
N    -1.969189  -2.413240  4.310615
C    -3.247464  -2.602619  3.617325
H    -1.640257  -3.212207  4.856919
H    -4.082945  -2.285466  4.253438
H    -3.352947  -3.670694  3.402898
H    -3.269855  -2.057668  2.670315
Pb    1.950266  -0.716263  4.591581
32
Lattice="100 0 0 0 100 0 0 0 100" Properties=species:S:1:pos:R:3
C    0.137834  0.834464  0.270461
C    -0.008607  0.590764  1.731745
O    0.881785  1.046308  2.531838
H    0.151820  1.920058  0.094582
H    -0.663949  0.384425  -0.323997
H    1.108197  0.446787  -0.068448
N    -1.072368  -0.079169  2.185982
C    -1.406232  -0.253926  3.606734
C    -0.452686  -1.291816  4.234591
O    0.515897  -0.850265  4.967100
H    -1.766523  -0.370154  1.499407
H    -1.141220  0.689231  4.109151
C    -2.922172  -0.432992  3.806849
C    -3.428094  -0.253281  5.258868
C    -3.042612  -1.402657  6.197820
C    -3.052159  1.111326  5.849485
H    -3.264255  -1.397182  3.408771
H    -3.389721  0.346736  3.184220
H    -4.524642  -0.271211  5.157345
H    -3.564101  -1.297668  7.157175
H    -1.967497  -1.414696  6.434966
H    -3.323745  -2.383327  5.790147
H    -1.979134  1.178818  6.097220
H    -3.588610  1.278688  6.791287
H    -3.309894  1.942412  5.177993
N    -0.538789  -2.592235  4.050248
C    -1.506486  -3.388852  3.290325
H    0.176689  -3.124266  4.550453
H    -2.356125  -3.670405  3.924594
H    -0.999055  -4.299129  2.955472
H    -1.860973  -2.848271  2.409549
Pb    1.772960  0.957767  4.586479
32
Lattice="100 0 0 0 100 0 0 0 100" Properties=species:S:1:pos:R:3
C    -1.340053  -0.827232  0.523786
C    -1.104163  0.103372  1.668690
O    0.093319  0.436950  1.945542
H    -0.905758  -0.388390  -0.385250
H    -2.397939  -1.047577  0.347456
H    -0.800825  -1.766323  0.709667
N    -2.170412  0.560597  2.336905
C    -2.288195  1.476356  3.490259
C    -1.309673  2.656795  3.430103
O    -0.145908  2.613403  3.967353
H    -3.061993  0.200328  2.004155
H    -3.275957  1.929129  3.341450
C    -2.363380  0.804729  4.902316
C    -1.729124  -0.568835  5.196049
C    -0.193275  -0.602639  5.240634
C    -2.270067  -1.064014  6.550612
H    -3.436114  0.692032  5.108003
H    -2.004603  1.541732  5.637367
H    -2.057732  -1.284047  4.424841
H    0.185906  -1.512537  5.725188
H    0.213256  0.247640  5.817620
H    0.218913  -0.671328  4.209163
H    -1.963548  -0.401827  7.372540
H    -1.901198  -2.072339  6.773382
H    -3.366548  -1.107390  6.543981
N    -1.714561  3.796851  2.898838
C    -3.007807  4.127754  2.284434
H    -1.035793  4.557261  2.969214
H    -2.906026  5.102099  1.798263
H    -3.795927  4.203507  3.045000
H    -3.281551  3.392203  1.520561
Pb    1.520735  1.193739  3.517879
32
Lattice="100 0 0 0 100 0 0 0 100" Properties=species:S:1:pos:R:3
C    0.034179  0.219096  0.361504
C    0.027619  0.600009  1.805770
O    0.992291  1.298701  2.255464
H    -0.861653  -0.326411  0.047412
H    0.920380  -0.401216  0.164054
H    0.140749  1.126043  -0.248659
N    -0.998384  0.188257  2.558776
C    -1.286128  0.358112  3.996788
C    -1.005368  1.784695  4.493318
O    0.124962  2.134968  4.985543
H    -1.681093  -0.381601  2.064452
H    -2.378591  0.267406  4.036003
C    -0.777573  -0.749987  4.978975
C    0.520232  -1.571501  4.802605
C    0.517849  -2.520106  3.596022
C    1.848338  -0.811215  4.907091
H    -1.587208  -1.491982  5.014255
H    -0.773077  -0.285175  5.977105
H    0.503838  -2.211892  5.701221
H    1.335476  -3.247151  3.678867
H    0.651434  -1.997994  2.639042
H    -0.416756  -3.093156  3.542936
H    2.691222  -1.485313  5.112570
H    1.837866  -0.073325  5.729707
H    2.105993  -0.370392  3.916165
N    -1.993586  2.662323  4.503012
C    -3.386569  2.497981  4.064849
H    -1.747640  3.565875  4.911488
H    -3.861252  3.482920  4.087594
H    -3.937387  1.835761  4.745511
H    -3.435455  2.119201  3.038146
Pb    2.150144  2.034323  4.037680
32
Lattice="100 0 0 0 100 0 0 0 100" Properties=species:S:1:pos:R:3
C    -1.109838  0.891348  -0.592356
C    -1.212473  0.242265  0.751284
O    -0.720851  -0.922743  0.883467
H    -1.565791  1.885663  -0.638663
H    -1.588557  0.238830  -1.335666
H    -0.050003  0.966112  -0.872063
N    -1.820205  0.933196  1.725220
C    -2.211305  0.680950  3.134939
C    -1.057994  0.284035  4.055779
O    -0.225557  -0.649786  3.795973
H    -2.144333  1.842622  1.405360
H    -2.483042  1.692725  3.460286
C    -3.549447  -0.101823  3.357002
C    -3.742762  -1.634295  3.294867
C    -3.574922  -2.283494  1.923447
C    -3.041832  -2.435458  4.393443
H    -4.257348  0.360420  2.652402
H    -3.891074  0.219132  4.353459
H    -4.820492  -1.725811  3.520259
H    -3.997445  -3.295502  1.912058
H    -2.510165  -2.395353  1.622336
H    -4.041765  -1.709969  1.111771
H    -3.438658  -3.456387  4.449566
H    -3.140341  -1.981138  5.388316
H    -1.947714  -2.544033  4.226845
N    -0.919616  0.932115  5.201928
C    -1.682165  2.071989  5.728916
H    -0.153418  0.586635  5.782008
H    -2.733792  1.808287  5.893089
H    -1.605817  2.940916  5.063364
H    -1.245527  2.346134  6.693139
Pb    -0.143569  -2.423848  2.421827
32
Lattice="100 0 0 0 100 0 0 0 100" Properties=species:S:1:pos:R:3
C    -0.433707  0.963353  -0.016612
C    -0.383204  0.618081  1.430306
O    0.680465  0.876925  2.098409
H    -0.286965  2.047589  -0.126987
H    -1.377820  0.677649  -0.491595
H    0.402212  0.476707  -0.537400
N    -1.445600  0.058645  2.014648
C    -1.530648  -0.199253  3.453156
C    -0.564797  -1.333287  3.872883
O    0.453163  -0.985050  4.593413
H    -2.286731  -0.090473  1.456475
H    -1.073867  0.677211  3.940832
C    -2.968367  -0.210321  4.026744
C    -4.087625  -1.153120  3.537193
C    -5.324739  -0.885133  4.410352
C    -4.449902  -0.984556  2.052984
H    -3.322106  0.827620  3.908243
H    -2.843298  -0.349274  5.111703
H    -3.788989  -2.195858  3.719846
H    -6.137673  -1.570631  4.142063
H    -5.696586  0.140134  4.272561
H    -5.108601  -1.027303  5.477129
H    -5.360973  -1.547791  1.815516
H    -3.690166  -1.370134  1.349798
H    -4.658360  0.067932  1.805661
N    -0.673930  -2.605276  3.554662
C    -1.629478  -3.320261  2.708862
H    0.069877  -3.183603  3.953927
H    -2.251820  -3.980882  3.324511
H    -1.062924  -3.933477  1.997691
H    -2.264670  -2.626132  2.159560
Pb    1.824144  0.690279  4.024437
32
Lattice="100 0 0 0 100 0 0 0 100" Properties=species:S:1:pos:R:3
C    0.326534  0.046873  0.171183
C    0.080584  0.311991  1.614472
O    0.989347  0.887530  2.313110
H    0.498804  1.004534  -0.341241
H    -0.503639  -0.476543  -0.314159
H    1.247921  -0.540779  0.059400
N    -1.084171  -0.039914  2.168359
C    -1.414805  0.297461  3.551413
C    -0.495535  -0.462644  4.534750
O    0.249494  0.275428  5.297025
H    -1.807939  -0.453599  1.581156
H    -1.061409  1.333285  3.689203
C    -2.931729  0.447423  3.849024
C    -3.996219  -0.660864  3.691094
C    -4.044931  -1.309988  2.299880
C    -4.040730  -1.667882  4.845091
H    -3.226508  1.290804  3.203893
H    -2.984184  0.837456  4.877181
H    -4.929346  -0.078512  3.773912
H    -4.958269  -1.907798  2.190783
H    -3.216958  -2.011067  2.104131
H    -4.070849  -0.558169  1.495137
H    -3.166727  -2.327057  4.890247
H    -4.919006  -2.317927  4.746036
H    -4.124279  -1.156984  5.813343
N    -0.350866  -1.767615  4.623563
C    -0.924425  -2.864181  3.847269
H    0.327200  -2.047833  5.336868
H    -1.382020  -3.591229  4.528345
H    -0.118546  -3.362235  3.292126
H    -1.681538  -2.501378  3.154244
Pb    1.668308  1.702520  4.311215
32
Lattice="100 0 0 0 100 0 0 0 100" Properties=species:S:1:pos:R:3
C    0.346521  1.235290  -0.053488
C    0.172646  0.435575  1.183323
O    1.194939  0.080782  1.872660
H    0.710957  2.244530  0.191802
H    -0.559926  1.298944  -0.661754
H    1.148561  0.764315  -0.642326
N    -1.046544  0.063657  1.627521
C    -2.210958  0.945824  1.706071
C    -1.822919  2.165700  2.574190
O    -0.817226  2.135217  3.369130
H    -1.039304  -0.690492  2.315167
H    -2.465989  1.299709  0.696192
C    -3.429246  0.189628  2.291358
C    -3.459433  -0.099891  3.809261
C    -4.809849  -0.750908  4.155302
C    -2.329468  -0.998334  4.337386
H    -3.529787  -0.745295  1.717198
H    -4.323592  0.778795  2.044409
H    -3.408348  0.862717  4.347558
H    -4.915808  -1.731736  3.671231
H    -5.647179  -0.121309  3.827176
H    -4.909643  -0.897632  5.237466
H    -2.507370  -1.283292  5.381911
H    -1.337842  -0.480597  4.353700
H    -2.215167  -1.929536  3.760998
N    -2.566616  3.249508  2.493556
C    -2.361640  4.469758  3.285488
H    -3.355160  3.235843  1.849732
H    -3.053999  5.233506  2.922990
H    -1.332565  4.826555  3.167933
H    -2.559806  4.272495  4.346002
Pb    0.897957  0.771956  4.030398
32
Lattice="100 0 0 0 100 0 0 0 100" Properties=species:S:1:pos:R:3
C    0.016133  0.089079  -0.028600
C    0.095423  0.304760  1.437409
O    1.238225  0.526188  1.990021
H    0.290125  1.005031  -0.572981
H    -0.960898  -0.271442  -0.361672
H    0.783801  -0.655768  -0.290537
N    -0.994683  0.268957  2.221758
C    -2.251909  0.951398  1.911772
C    -1.978099  2.467540  2.052514
O    -0.865594  2.917543  2.521387
H    -0.802528  0.176979  3.221566
H    -2.516595  0.745372  0.864071
C    -3.382080  0.456659  2.833368
C    -3.708611  -1.042553  2.678771
C    -4.775859  -1.430026  3.711396
C    -4.150508  -1.396438  1.255075
H    -4.288003  1.044746  2.617516
H    -3.116476  0.686398  3.879565
H    -2.793757  -1.616820  2.910754
H    -4.979977  -2.506322  3.664142
H    -5.722951  -0.905389  3.520802
H    -4.459040  -1.197459  4.736954
H    -4.415495  -2.458732  1.191755
H    -3.366423  -1.231173  0.499590
H    -5.039958  -0.822094  0.956320
N    -2.918169  3.313161  1.688962
C    -2.818620  4.776073  1.774503
H    -3.789646  2.923744  1.333943
H    -3.763523  5.203097  1.429826
H    -2.004047  5.139658  1.137071
H    -2.637669  5.082278  2.811264
Pb    1.287445  2.490657  3.105325
32
Lattice="100 0 0 0 100 0 0 0 100" Properties=species:S:1:pos:R:3
C    -0.216114  -0.751245  -0.026837
C    -0.194989  -0.125150  1.318252
O    0.927741  0.212809  1.848748
H    0.129364  -0.040180  -0.792060
H    -1.192731  -1.158598  -0.301610
H    0.525465  -1.565452  -0.019363
N    -1.323238  0.101802  2.015137
C    -2.531390  0.708530  1.449889
C    -2.152499  2.154733  1.057027
O    -1.073920  2.713570  1.490925
H    -1.181927  0.298642  3.008298
H    -2.817149  0.163726  0.538925
C    -3.679165  0.618868  2.482767
C    -5.076510  1.085717  2.029995
C    -5.547669  0.395978  0.742697
C    -6.070180  0.839300  3.175796
H    -3.385427  1.176404  3.388098
H    -3.735414  -0.444347  2.766128
H    -5.048114  2.177764  1.867357
H    -6.564546  0.715687  0.485513
H    -5.569361  -0.697093  0.860537
H    -4.923508  0.606839  -0.144695
H    -7.062161  1.224776  2.912270
H    -5.755670  1.337605  4.102260
H    -6.174955  -0.234513  3.384856
N    -2.965175  2.826845  0.272668
C    -2.769461  4.215813  -0.160041
H    -3.812863  2.349450  -0.034361
H    -3.664591  4.534320  -0.699859
H    -1.902065  4.288643  -0.827373
H    -2.617270  4.864471  0.709740
Pb    0.998652  2.417484  2.360554
32
Lattice="100 0 0 0 100 0 0 0 100" Properties=species:S:1:pos:R:3
C    -0.278739  2.051806  -0.230579
C    -0.311113  1.151719  0.949084
O    0.712230  1.087405  1.729861
H    -1.095813  1.875495  -0.935633
H    0.681690  1.885083  -0.742250
H    -0.271605  3.106014  0.084742
N    -1.374897  0.382845  1.233027
C    -2.758786  0.850270  1.202843
C    -2.954893  1.720130  2.478532
O    -1.974145  1.996883  3.266000
H    -1.200932  -0.371754  1.899877
H    -2.864471  1.543957  0.354508
C    -3.753979  -0.312534  1.003383
C    -3.595675  -1.545730  1.913990
C    -3.730351  -1.232437  3.409899
C    -4.614040  -2.611916  1.484732
H    -3.658283  -0.623744  -0.046536
H    -4.780241  0.079636  1.093635
H    -2.594266  -1.981257  1.733368
H    -3.645650  -2.151467  4.002671
H    -4.709918  -0.788780  3.640310
H    -2.956967  -0.543949  3.791211
H    -4.479329  -3.531683  2.066319
H    -4.507920  -2.870945  0.423543
H    -5.643864  -2.263106  1.647372
N    -4.148240  2.224485  2.701595
C    -4.529855  3.104018  3.809685
H    -4.890675  1.951562  2.059108
H    -5.184054  3.893056  3.423941
H    -3.636300  3.547994  4.252551
H    -5.072801  2.526992  4.569689
Pb    0.189130  1.646960  3.852729
32
Lattice="100 0 0 0 100 0 0 0 100" Properties=species:S:1:pos:R:3
C    -1.691130  1.991309  -0.641667
C    -0.983408  1.473045  0.555405
O    -0.286313  2.272773  1.283688
H    -2.484823  2.695196  -0.350064
H    -2.099079  1.202221  -1.279151
H    -0.964820  2.583002  -1.220520
N    -1.044144  0.177264  0.909394
C    -2.284947  -0.599813  0.969041
C    -3.154898  0.031682  2.069832
O    -2.638823  0.835108  2.943121
H    -0.337694  -0.116672  1.587164
H    -2.807057  -0.519005  0.004922
C    -1.963016  -2.079783  1.257332
C    -1.195029  -2.784379  0.120023
C    -0.816853  -4.199863  0.576696
C    -1.996148  -2.811168  -1.185761
H    -2.905173  -2.614902  1.444495
H    -1.393716  -2.136855  2.201238
H    -0.257961  -2.227635  -0.059786
H    -0.220963  -4.703051  -0.194129
H    -1.711492  -4.813159  0.755587
H    -0.222497  -4.188778  1.500190
H    -1.438458  -3.345501  -1.964332
H    -2.203466  -1.809055  -1.593141
H    -2.954717  -3.335494  -1.056670
N    -4.438906  -0.246911  2.162623
C    -5.262399  -1.115768  1.315334
H    -4.914475  0.190054  2.954782
H    -6.218906  -0.614139  1.132476
H    -5.452519  -2.067705  1.827651
H    -4.774792  -1.310467  0.356736
Pb    -0.979671  2.291849  3.441544
32
Lattice="100 0 0 0 100 0 0 0 100" Properties=species:S:1:pos:R:3
C    -1.218437  -0.076835  -1.110445
C    -0.876151  -0.477008  0.276221
O    0.270416  -0.990450  0.535623
H    -0.601714  0.779016  -1.424467
H    -2.278937  0.151219  -1.248473
H    -0.935405  -0.907873  -1.774495
N    -1.738971  -0.312670  1.300623
C    -2.518455  0.900419  1.550503
C    -1.529227  2.077504  1.677956
O    -0.281829  1.870509  1.918070
H    -1.511027  -0.847080  2.139821
H    -3.180942  1.084544  0.692596
C    -3.387626  0.731173  2.821957
C    -2.699211  0.821352  4.202636
C    -3.781277  0.744010  5.293210
C    -1.635724  -0.252729  4.484156
H    -3.915022  -0.230281  2.715974
H    -4.172424  1.498132  2.786761
H    -2.214693  1.809991  4.285989
H    -4.544043  1.520482  5.149536
H    -3.346000  0.887721  6.289418
H    -4.287783  -0.231165  5.284753
H    -0.700799  -0.099661  3.891614
H    -1.997769  -1.274531  4.291035
H    -1.308213  -0.217908  5.530756
N    -1.946780  3.321669  1.552308
C    -3.300912  3.823033  1.295908
H    -1.221152  4.028284  1.687757
H    -3.222044  4.724823  0.680377
H    -3.798216  4.079894  2.239999
H    -3.900079  3.084753  0.755155
Pb    1.265406  0.219749  2.199798
32
Lattice="100 0 0 0 100 0 0 0 100" Properties=species:S:1:pos:R:3
C    -0.444012  0.741345  0.156357
C    -0.181082  0.608256  1.609719
O    0.993402  0.828268  2.077095
H    -0.382074  1.797878  -0.146800
H    -1.403257  0.317068  -0.152968
H    0.371587  0.229914  -0.377063
N    -1.150967  0.266046  2.483988
C    -2.502754  0.824318  2.499325
C    -2.373050  2.359440  2.647501
O    -1.286396  2.904664  3.057700
H    -0.817546  -0.058743  3.392725
H    -2.985911  0.618548  1.532200
C    -3.350999  0.150706  3.609141
C    -3.064950  0.442353  5.104925
C    -1.630623  0.166508  5.581079
C    -3.553517  1.816812  5.582366
H    -3.270733  -0.930577  3.419167
H    -4.403349  0.400766  3.413325
H    -3.684200  -0.307318  5.625967
H    -1.571186  0.182305  6.676720
H    -0.927343  0.971670  5.254898
H    -1.235029  -0.808351  5.256238
H    -3.521633  1.873258  6.677686
H    -4.592877  2.001203  5.281503
H    -2.935518  2.646021  5.207260
N    -3.414880  3.098120  2.328025
C    -3.504494  4.555681  2.459605
H    -4.254826  2.612419  2.017560
H    -4.157516  4.938687  1.669625
H    -2.509494  4.996463  2.362154
H    -3.928527  4.817676  3.438246
Pb    0.820327  2.366651  3.757776
32
Lattice="100 0 0 0 100 0 0 0 100" Properties=species:S:1:pos:R:3
C    -1.348848  -1.345192  -0.022024
C    -0.452661  -0.656496  0.940248
O    0.788939  -0.990785  1.010046
H    -1.087919  -1.076749  -1.056910
H    -2.409512  -1.151239  0.160615
H    -1.156369  -2.425301  0.066047
N    -0.899377  0.310654  1.760339
C    -1.757786  1.413025  1.330311
C    -0.861637  2.367196  0.504308
O    0.397733  2.143607  0.335277
H    -0.273947  0.536480  2.536551
H    -2.511746  1.001788  0.641179
C    -2.478664  2.093453  2.528935
C    -4.013441  2.200707  2.382116
C    -4.448139  3.130989  1.242882
C    -4.682394  0.826459  2.277595
H    -2.045829  3.088275  2.708494
H    -2.257725  1.492227  3.422816
H    -4.347229  2.664139  3.323985
H    -5.536204  3.271391  1.249018
H    -4.220692  2.710557  0.245343
H    -4.009294  4.137704  1.336223
H    -5.774421  0.928001  2.293124
H    -4.400342  0.169155  3.110650
H    -4.438856  0.309057  1.334254
N    -1.414625  3.428606  -0.035803
C    -0.713355  4.425379  -0.852953
H    -2.412810  3.571867  0.140221
H    -1.436594  5.186046  -1.156930
H    -0.286685  3.954732  -1.746433
H    0.087337  4.897402  -0.271455
Pb    2.168735  0.756275  0.608920
32
Lattice="100 0 0 0 100 0 0 0 100" Properties=species:S:1:pos:R:3
C    0.689880  -0.023292  1.820755
C    0.301323  1.304314  2.358926
O    1.205172  2.198869  2.570129
H    1.019525  0.063473  0.774119
H    -0.103520  -0.771583  1.902101
H    1.571257  -0.362894  2.385598
N    -0.974908  1.611672  2.637206
C    -2.105048  1.309424  1.759437
C    -1.926612  2.197020  0.502818
O    -1.048387  3.137648  0.455165
H    -1.108150  2.429735  3.235006
H    -2.043579  0.255867  1.446503
C    -3.454337  1.552405  2.465831
C    -3.837550  0.527254  3.559988
C    -3.881829  -0.905488  3.019067
C    -2.996754  0.630988  4.839234
H    -4.236919  1.539734  1.692775
H    -3.459402  2.576614  2.876988
H    -4.868432  0.811047  3.827116
H    -4.316150  -1.581664  3.765477
H    -2.877457  -1.302533  2.797946
H    -4.496804  -0.990431  2.111694
H    -3.451192  0.028392  5.635289
H    -2.941344  1.663025  5.215630
H    -1.974689  0.248873  4.704774
N    -2.703222  1.980154  -0.537023
C    -2.671637  2.745818  -1.790152
H    -3.388806  1.230508  -0.464463
H    -1.715476  2.594006  -2.305214
H    -2.811377  3.812777  -1.583291
H    -3.484280  2.390046  -2.428203
Pb    0.799650  4.080263  1.386932
32
Lattice="100 0 0 0 100 0 0 0 100" Properties=species:S:1:pos:R:3
C    -3.168965  3.519723  -0.880456
C    -2.045114  3.045071  -0.034948
O    -1.055427  3.830867  0.211682
H    -3.749425  4.293370  -0.355271
H    -3.831240  2.715734  -1.213244
H    -2.731075  4.017240  -1.759165
N    -2.017482  1.804620  0.483646
C    -3.156298  1.167687  1.143396
C    -3.330291  1.883087  2.509316
O    -2.510238  2.798788  2.900698
H    -1.104439  1.507786  0.834051
H    -4.056976  1.384766  0.549147
C    -2.972921  -0.371614  1.256540
C    -4.126012  -1.203264  0.656837
C    -3.751287  -2.689402  0.693626
C    -5.468672  -0.957833  1.356907
H    -2.816335  -0.656339  2.308589
H    -2.044407  -0.631409  0.727561
H    -4.230969  -0.902705  -0.400586
H    -2.812285  -2.884557  0.159514
H    -4.532682  -3.295978  0.220166
H    -3.635145  -3.048053  1.726665
H    -5.837096  0.078368  1.249016
H    -5.422030  -1.228426  2.425637
H    -6.255270  -1.584410  0.918569
N    -4.344375  1.520820  3.261168
C    -4.698281  2.056115  4.577303
H    -4.943417  0.777487  2.888453
H    -5.679136  2.544097  4.520779
H    -3.943730  2.775621  4.899455
H    -4.753246  1.229659  5.295895
Pb    -0.764613  4.163471  2.430094
32
Lattice="100 0 0 0 100 0 0 0 100" Properties=species:S:1:pos:R:3
C    -2.104283  -1.356764  0.395463
C    -1.121272  -1.108778  1.479652
O    0.034346  -1.678502  1.438973
H    -1.789010  -0.858540  -0.534468
H    -3.120769  -1.048353  0.655910
H    -2.092406  -2.435045  0.177401
N    -1.394265  -0.299025  2.514357
C    -2.031414  1.012531  2.394734
C    -1.019611  1.913723  1.639543
O    0.197755  1.546819  1.439083
H    -0.777073  -0.396037  3.322828
H    -2.936720  0.918479  1.774920
C    -2.411733  1.585622  3.776064
C    -3.689312  1.003519  4.418996
C    -3.613683  -0.500877  4.706302
C    -3.991700  1.792942  5.699467
H    -2.545419  2.671764  3.665136
H    -1.549422  1.466637  4.457285
H    -4.516694  1.179147  3.708364
H    -4.519563  -0.826675  5.232128
H    -2.761976  -0.743601  5.360661
H    -3.541784  -1.115129  3.798353
H    -4.934978  1.452140  6.143078
H    -4.086880  2.870057  5.507316
H    -3.203987  1.649626  6.453264
N    -1.425076  3.087557  1.204867
C    -0.584131  4.063867  0.499460
H    -2.392579  3.349251  1.385973
H    -1.181199  4.960885  0.318126
H    -0.248231  3.653555  -0.460276
H    0.286744  4.323475  1.112080
Pb    1.705353  -0.157759  1.439266
32
Lattice="100 0 0 0 100 0 0 0 100" Properties=species:S:1:pos:R:3
C    -1.030808  1.350811  -0.518704
C    -0.414388  1.013474  0.788845
O    0.281589  1.896470  1.416208
H    -1.841079  2.084139  -0.387283
H    -1.401079  0.476111  -1.060579
H    -0.263997  1.857176  -1.124382
N    -0.563892  -0.196619  1.351839
C    -1.836531  -0.914860  1.438476
C    -2.761249  -0.057674  2.323974
O    -2.276747  0.870490  3.083256
H    0.093188  -0.413315  2.103594
H    -2.277064  -0.996033  0.433722
C    -1.629521  -2.330335  2.025433
C    -1.088290  -3.389686  1.036805
C    -2.067432  -3.657762  -0.111038
C    0.327299  -3.099525  0.523728
H    -2.593205  -2.680292  2.420490
H    -0.965091  -2.244352  2.902525
H    -1.035143  -4.307833  1.644301
H    -1.713436  -4.493340  -0.727157
H    -2.162772  -2.798047  -0.795105
H    -3.068639  -3.928049  0.252677
H    0.714171  -3.969605  -0.020738
H    1.033081  -2.898273  1.342959
H    0.355530  -2.253399  -0.178356
N    -4.062646  -0.260652  2.342164
C    -4.858857  -1.236925  1.591675
H    -4.578116  0.333420  2.994836
H    -5.760232  -0.736709  1.221023
H    -5.156685  -2.062815  2.250681
H    -4.298479  -1.635880  0.742796
Pb    -0.566317  2.303839  3.477864
32
Lattice="100 0 0 0 100 0 0 0 100" Properties=species:S:1:pos:R:3
C    0.333094  -0.809163  1.471000
C    -0.378380  -0.526131  2.741440
O    0.216989  -0.687011  3.865834
H    1.134052  -0.071370  1.310434
H    -0.328031  -0.843128  0.600637
H    0.839342  -1.780093  1.582603
N    -1.655394  -0.089519  2.760551
C    -2.188689  0.975947  1.918292
C    -1.316842  2.235183  2.127857
O    -0.508198  2.335330  3.122623
H    -2.128854  -0.183992  3.660602
H    -2.091776  0.687358  0.861519
C    -3.696877  1.205760  2.224806
C    -4.188879  1.033906  3.680320
C    -3.476073  1.900087  4.730088
C    -5.698895  1.332742  3.714032
H    -4.261055  0.506499  1.593591
H    -3.965924  2.213215  1.877308
H    -4.081613  -0.028749  3.967378
H    -4.001981  1.861063  5.691673
H    -3.391791  2.953471  4.428998
H    -2.441019  1.541431  4.951755
H    -6.117951  1.109310  4.702212
H    -6.239803  0.723168  2.978844
H    -5.898768  2.390306  3.492464
N    -1.367031  3.229604  1.261993
C    -2.166624  3.365795  0.040244
H    -0.762242  4.020308  1.492671
H    -1.540030  3.823386  -0.732770
H    -3.032867  4.014404  0.223898
H    -2.513183  2.393438  -0.319500
Pb    0.143055  1.280284  5.029698
32
Lattice="100 0 0 0 100 0 0 0 100" Properties=species:S:1:pos:R:3
C    0.646076  1.267140  0.454803
C    0.346593  0.721731  1.801310
O    1.301554  0.422446  2.603945
H    1.047318  2.289012  0.539058
H    -0.214958  1.256758  -0.219381
H    1.457316  0.662410  0.022537
N    -0.918239  0.532987  2.231123
C    -2.011266  1.493146  2.071800
C    -1.568091  2.811161  2.741262
O    -0.594937  2.830936  3.584495
H    -1.009618  -0.075255  3.046238
H    -2.155852  1.691606  0.999405
C    -3.330927  0.893204  2.624162
C    -3.534149  0.711927  4.150348
C    -2.468396  -0.124733  4.875080
C    -3.822644  2.017741  4.902557
H    -3.435131  -0.078791  2.118187
H    -4.158224  1.507936  2.245836
H    -4.455376  0.107809  4.206618
H    -2.799807  -0.388631  5.887340
H    -1.528008  0.455742  5.033020
H    -2.227191  -1.070424  4.365182
H    -4.172765  1.803189  5.920063
H    -4.611857  2.600382  4.409782
H    -2.935147  2.658875  5.005141
N    -2.163539  3.948244  2.442838
C    -3.297474  4.189704  1.546003
H    -1.809018  4.759595  2.952651
H    -3.175226  5.180590  1.097413
H    -4.239690  4.167380  2.108655
H    -3.332697  3.446960  0.743487
Pb    0.959266  1.504107  4.587576
32
Lattice="100 0 0 0 100 0 0 0 100" Properties=species:S:1:pos:R:3
C    0.528387  0.396122  0.756165
C    0.098869  0.198206  2.163350
O    0.981422  0.042577  3.087688
H    0.973038  1.394882  0.624766
H    -0.280583  0.251363  0.034464
H    1.336355  -0.321642  0.550860
N    -1.197863  0.183027  2.512801
C    -2.193205  1.145689  2.037952
C    -1.764705  2.521366  2.589952
O    -0.907292  2.612579  3.553007
H    -1.398610  -0.206703  3.435462
H    -2.164820  1.181367  0.938480
C    -3.612865  0.751040  2.505421
C    -4.330545  -0.293272  1.624357
C    -3.586002  -1.629428  1.520025
C    -5.754166  -0.491928  2.159321
H    -4.230676  1.658650  2.547375
H    -3.548864  0.395824  3.549805
H    -4.406530  0.140015  0.610463
H    -4.175845  -2.342153  0.930737
H    -3.433802  -2.083345  2.511361
H    -2.608928  -1.546536  1.023573
H    -6.314838  -1.172939  1.507669
H    -6.311981  0.452904  2.208572
H    -5.744871  -0.934505  3.165898
N    -2.275394  3.632988  2.101400
C    -3.263569  3.805623  1.031823
H    -1.954675  4.488453  2.559628
H    -2.944554  4.639137  0.396617
H    -4.244996  4.042556  1.462844
H    -3.346178  2.904201  0.419332
Pb    0.782885  1.624458  4.697845
32
Lattice="100 0 0 0 100 0 0 0 100" Properties=species:S:1:pos:R:3
C    0.282332  0.314568  0.141837
C    0.030966  0.195574  1.598935
O    1.020942  0.132880  2.417136
H    0.804796  1.254796  -0.087876
H    -0.621870  0.220588  -0.465333
H    0.983134  -0.490097  -0.133269
N    -1.217043  0.149089  2.103028
C    -2.296915  1.070528  1.725889
C    -1.792934  2.492392  2.060555
O    -0.879842  2.682266  2.950881
H    -1.279571  -0.187515  3.066152
H    -2.472624  1.007246  0.642194
C    -3.585645  0.644221  2.466410
C    -4.848982  1.505424  2.229863
C    -6.093413  0.605239  2.223635
C    -4.997929  2.621467  3.273934
H    -3.377036  0.594629  3.549040
H    -3.769952  -0.387403  2.131624
H    -4.781463  1.957229  1.220748
H    -6.050033  -0.144860  1.423328
H    -7.001116  1.202310  2.074176
H    -6.200113  0.077485  3.181995
H    -4.105210  3.254646  3.378926
H    -5.207990  2.190897  4.263282
H    -5.839032  3.279560  3.023619
N    -2.321122  3.506157  1.410499
C    -2.048367  4.927411  1.633738
H    -3.069636  3.284283  0.753854
H    -1.903379  5.419130  0.665605
H    -1.153436  5.039462  2.248314
H    -2.904734  5.386875  2.145020
Pb    0.932813  1.782188  3.972484
32
Lattice="100 0 0 0 100 0 0 0 100" Properties=species:S:1:pos:R:3
C    0.084326  -0.276821  0.459573
C    -0.032383  0.379861  1.787058
O    0.800773  0.068967  2.719907
H    -0.132505  0.413155  -0.362055
H    -0.621915  -1.121765  0.392514
H    1.093924  -0.689570  0.357890
N    -0.986328  1.284253  2.075206
C    -2.419511  1.153807  1.748415
C    -2.915261  -0.130454  2.454932
O    -2.223295  -0.698007  3.383188
H    -0.799248  1.814217  2.926438
H    -2.895631  1.992857  2.280876
C    -2.802598  1.291569  0.263228
C    -2.237430  2.554323  -0.421343
C    -2.653607  2.550034  -1.897487
C    -2.673458  3.844241  0.282259
H    -3.903024  1.358174  0.213971
H    -2.521607  0.389045  -0.297722
H    -1.135098  2.498872  -0.378682
H    -2.205931  3.401326  -2.424009
H    -3.744477  2.634421  -2.004647
H    -2.332848  1.635034  -2.414335
H    -2.294128  4.719511  -0.258702
H    -2.291481  3.930227  1.311294
H    -3.769461  3.932957  0.313922
N    -4.086972  -0.627706  2.125638
C    -4.722743  -1.789466  2.759184
H    -4.592301  -0.165646  1.371875
H    -5.762928  -1.832956  2.426579
H    -4.691581  -1.686330  3.848970
H    -4.210719  -2.713459  2.463110
Pb    -0.248939  -0.865419  4.487304
32
Lattice="100 0 0 0 100 0 0 0 100" Properties=species:S:1:pos:R:3
C    0.194424  1.583507  0.086864
C    0.094537  0.757305  1.315082
O    1.163519  0.347039  1.900298
H    0.689389  2.541926  0.302289
H    -0.767958  1.752155  -0.403497
H    0.863615  1.052588  -0.608973
N    -1.094784  0.418127  1.847432
C    -2.199595  1.361531  2.067856
C    -1.639318  2.467477  2.988600
O    -0.645966  2.233477  3.777870
H    -1.059117  -0.345079  2.526795
H    -2.494081  1.813000  1.109911
C    -3.394365  0.563497  2.647034
C    -4.772193  1.255708  2.787026
C    -4.959199  2.044777  4.090076
C    -5.179406  2.052154  1.541713
H    -3.097497  0.142106  3.622244
H    -3.506609  -0.284344  1.953381
H    -5.469422  0.404652  2.848449
H    -6.011441  2.332725  4.205004
H    -4.376145  2.974641  4.131245
H    -4.692040  1.442326  4.968778
H    -6.232313  2.351396  1.607964
H    -5.064756  1.470216  0.616524
H    -4.612697  2.992723  1.415019
N    -2.198809  3.655079  2.942387
C    -1.873503  4.814411  3.774361
H    -3.001232  3.751333  2.317493
H    -1.660133  5.674401  3.128894
H    -1.007341  4.589224  4.398743
H    -2.734056  5.052732  4.412953
Pb    1.250193  1.028040  4.062994
32
Lattice="100 0 0 0 100 0 0 0 100" Properties=species:S:1:pos:R:3
C    -0.221278  -0.008353  -0.747691
C    -0.206709  -0.237940  0.718042
O    0.902063  -0.486223  1.318078
H    0.387611  0.868477  -1.011363
H    -1.228121  0.082023  -1.163832
H    0.280699  -0.870820  -1.215597
N    -1.334801  -0.193681  1.452640
C    -2.337766  0.878435  1.364580
C    -1.580574  2.192977  1.630749
O    -0.522717  2.180069  2.379436
H    -1.255250  -0.607049  2.384239
H    -2.790127  0.884413  0.364590
C    -3.421200  0.603745  2.438893
C    -4.733149  1.402898  2.342056
C    -5.540182  1.037965  1.090525
C    -5.556982  1.151577  3.614226
H    -2.965625  0.757972  3.431839
H    -3.658234  -0.469889  2.356345
H    -4.493693  2.479881  2.323102
H    -6.445240  1.653489  1.021796
H    -5.861306  -0.012652  1.125730
H    -4.990722  1.176647  0.146186
H    -6.498595  1.712254  3.577694
H    -5.018626  1.464032  4.518974
H    -5.811800  0.087374  3.718134
N    -1.974165  3.351356  1.145044
C    -3.083196  3.678299  0.244015
H    -1.402478  4.144578  1.445222
H    -2.687855  4.261139  -0.596230
H    -3.826061  4.282946  0.778105
H    -3.566038  2.775461  -0.133248
Pb    1.313512  1.007174  2.980921
32
Lattice="100 0 0 0 100 0 0 0 100" Properties=species:S:1:pos:R:3
C    -0.957959  -0.747693  -0.889495
C    0.044781  -0.381699  0.144539
O    1.012265  -1.194061  0.397638
H    -1.274463  0.113803  -1.484919
H    -1.853610  -1.177836  -0.409921
H    -0.530679  -1.522742  -1.534893
N    -0.012609  0.762252  0.852409
C    -1.222326  1.320699  1.485094
C    -1.697967  0.271918  2.516568
O    -0.950705  -0.720018  2.867730
H    0.853756  0.973529  1.348549
H    -0.852923  2.178376  2.071079
C    -2.295771  1.872804  0.518306
C    -3.176714  3.028365  1.057604
C    -2.358388  4.197227  1.613774
C    -4.112655  3.483236  -0.071057
H    -2.939284  1.061793  0.149175
H    -1.746924  2.268088  -0.349495
H    -3.837748  2.659371  1.869522
H    -1.775569  3.942433  2.512692
H    -3.022732  5.019012  1.907086
H    -1.666357  4.592709  0.856325
H    -3.538684  3.917917  -0.901680
H    -4.805504  4.252433  0.289738
H    -4.712371  2.653545  -0.468497
N    -2.878405  0.424286  3.071120
C    -3.449550  -0.443892  4.106535
H    -3.432747  1.222705  2.752627
H    -2.728523  -0.585839  4.918790
H    -3.719240  -1.419020  3.682327
H    -4.348823  0.038233  4.498084
Pb    0.927094  -1.940195  2.528225
32
Lattice="100 0 0 0 100 0 0 0 100" Properties=species:S:1:pos:R:3
C    0.079024  0.013802  0.389417
C    -0.332550  0.143403  1.812799
O    0.499622  0.625850  2.670013
H    -0.674626  0.435252  -0.286078
H    0.200949  -1.047223  0.116518
H    1.038354  0.518639  0.243898
N    -1.540159  -0.244982  2.262753
C    -2.216577  -1.499399  1.889016
C    -1.272465  -2.645588  2.323683
O    -0.260741  -2.428494  3.097008
H    -1.756200  0.095969  3.199902
H    -3.084669  -1.551873  2.567422
C    -2.772162  -1.555150  0.436996
C    -4.238794  -2.035221  0.303337
C    -4.455816  -3.511320  0.655949
C    -5.213874  -1.126303  1.058559
H    -2.109840  -2.155665  -0.203928
H    -2.735489  -0.529353  0.049011
H    -4.451951  -1.928020  -0.772306
H    -5.480094  -3.818806  0.410451
H    -4.343174  -3.712702  1.735485
H    -3.800248  -4.182609  0.073909
H    -6.250365  -1.406282  0.833974
H    -5.090800  -0.071346  0.779795
H    -5.109537  -1.206605  2.153465
N    -1.529486  -3.868822  1.924552
C    -0.763783  -5.060141  2.307401
H    -2.360025  -4.004540  1.341525
H    0.263357  -4.990316  1.930322
H    -1.250342  -5.933450  1.866118
H    -0.744894  -5.166395  3.398298
Pb    1.072032  -0.953465  4.179268
32
Lattice="100 0 0 0 100 0 0 0 100" Properties=species:S:1:pos:R:3
C    -1.196001  0.581160  3.217645
C    -2.171048  0.210296  4.277562
O    -1.856305  0.381640  5.514940
H    -1.662524  1.202348  2.443909
H    -0.806980  -0.320259  2.716342
H    -0.354762  1.113427  3.670780
N    -3.375810  -0.325807  4.006654
C    -3.623440  -1.387188  3.013279
C    -2.755223  -2.594699  3.451169
O    -2.214599  -2.644290  4.622779
H    -4.009401  -0.331090  4.806278
H    -4.667911  -1.691299  3.193413
C    -3.522608  -0.947649  1.526232
C    -4.709206  -1.368816  0.629120
C    -4.555668  -0.698348  -0.741659
C    -4.876575  -2.885499  0.478177
H    -2.570943  -1.284138  1.085215
H    -3.491281  0.149190  1.522736
H    -5.624974  -0.972996  1.102091
H    -3.657414  -1.056229  -1.265765
H    -4.485483  0.393830  -0.655124
H    -5.419221  -0.923528  -1.378987
H    -5.713557  -3.113566  -0.193534
H    -5.112452  -3.401520  1.423411
H    -3.989007  -3.347452  0.007787
N    -2.596393  -3.598986  2.622248
C    -1.859205  -4.831904  2.920062
H    -3.072060  -3.535684  1.718313
H    -2.250342  -5.298092  3.831584
H    -0.792039  -4.615556  3.050282
H    -1.986853  -5.516434  2.077866
Pb    -1.713093  -1.608502  6.573285
32
Lattice="100 0 0 0 100 0 0 0 100" Properties=species:S:1:pos:R:3
C    0.427939  0.013818  1.544047
C    -0.611739  0.647494  2.394393
O    -0.282171  1.592920  3.205881
H    0.106049  -0.016346  0.495881
H    0.608756  -1.027184  1.858689
H    1.365593  0.568694  1.639750
N    -1.901502  0.264829  2.369069
C    -2.374632  -1.132846  2.374982
C    -1.719088  -1.801547  3.608903
O    -1.271413  -1.093300  4.589208
H    -2.536582  0.929561  2.810572
H    -3.444234  -1.049496  2.630642
C    -2.311206  -1.919490  1.052205
C    -3.115577  -1.314666  -0.129200
C    -4.546160  -0.936190  0.268886
C    -2.396399  -0.170403  -0.852856
H    -2.765268  -2.902800  1.259519
H    -1.271036  -2.111542  0.754635
H    -3.186728  -2.147030  -0.847653
H    -5.137110  -0.695259  -0.623018
H    -4.581488  -0.038434  0.907915
H    -5.068764  -1.754183  0.785938
H    -2.955451  0.110155  -1.754302
H    -1.391897  -0.465489  -1.188029
H    -2.317962  0.738641  -0.239905
N    -1.659651  -3.112630  3.681842
C    -1.148207  -3.872246  4.829507
H    -2.006336  -3.638548  2.882029
H    -0.066853  -3.722247  4.934820
H    -1.348926  -4.931990  4.654056
H    -1.652945  -3.552057  5.747643
Pb    -0.636377  0.951509  5.341876
32
Lattice="100 0 0 0 100 0 0 0 100" Properties=species:S:1:pos:R:3
C    0.323262  0.410506  0.231428
C    0.072504  0.307183  1.690138
O    1.058741  0.311831  2.513101
H    0.826170  1.357575  -0.011998
H    -0.577794  0.284831  -0.374738
H    1.041162  -0.383620  -0.030986
N    -1.175336  0.208543  2.188801
C    -2.296496  1.080226  1.797431
C    -1.803096  2.520590  2.024448
O    -0.947261  2.765912  2.964982
H    -1.224953  -0.108688  3.159356
H    -2.527943  0.930034  0.734838
C    -3.520654  0.660224  2.649587
C    -4.864802  1.380764  2.412593
C    -6.011048  0.424571  2.777729
C    -4.988499  2.685977  3.210607
H    -3.249003  0.742530  3.717026
H    -3.641952  -0.412567  2.434151
H    -4.957186  1.598183  1.335072
H    -5.949634  0.115868  3.831169
H    -6.001622  -0.479469  2.155079
H    -6.981079  0.916437  2.636502
H    -5.016951  2.475225  4.289356
H    -5.922446  3.204270  2.960943
H    -4.167733  3.396698  3.040859
N    -2.204059  3.526904  1.275696
C    -3.176784  3.561474  0.180152
H    -1.816817  4.432497  1.550584
H    -2.787405  4.218644  -0.604852
H    -4.131838  3.961465  0.543400
H    -3.341000  2.564270  -0.234710
Pb    0.875352  1.981086  4.047036
32
Lattice="100 0 0 0 100 0 0 0 100" Properties=species:S:1:pos:R:3
C    0.136449  -0.023233  1.569627
C    -0.913966  0.575571  2.431721
O    -0.599358  1.507347  3.264645
H    -0.195572  -0.074659  0.525887
H    0.362463  -1.053028  1.892845
H    1.053614  0.567425  1.651862
N    -2.198456  0.176331  2.395046
C    -2.655527  -1.227760  2.369508
C    -2.013429  -1.903378  3.612182
O    -1.583565  -1.200126  4.603401
H    -2.840055  0.821083  2.856001
H    -3.731326  -1.162305  2.604188
C    -2.551738  -2.000560  1.042197
C    -3.372176  -1.418973  -0.135979
C    -2.715845  -0.207740  -0.809487
C    -3.619915  -2.534063  -1.161831
H    -2.969545  -3.002113  1.237709
H    -1.503634  -2.157140  0.748418
H    -4.352301  -1.106665  0.266818
H    -3.340444  0.141383  -1.640960
H    -1.739951  -0.475927  -1.242188
H    -2.584211  0.650237  -0.137457
H    -4.216979  -2.157343  -2.000872
H    -4.164598  -3.381251  -0.723590
H    -2.674523  -2.912672  -1.576993
N    -1.949613  -3.214323  3.675808
C    -1.449281  -3.981524  4.823160
H    -2.280375  -3.735117  2.865725
H    -0.362086  -3.866646  4.914121
H    -1.686730  -5.035538  4.658770
H    -1.931965  -3.637200  5.744114
Pb    -0.956925  0.834876  5.389745
32
Lattice="100 0 0 0 100 0 0 0 100" Properties=species:S:1:pos:R:3
C    0.108640  0.414507  0.008270
C    0.015266  0.311015  1.485238
O    1.082222  0.240812  2.194816
H    0.712099  1.283610  -0.287881
H    -0.865170  0.425172  -0.488568
H    0.667837  -0.470137  -0.340264
N    -1.176886  0.286949  2.116295
C    -2.260860  1.259903  1.875435
C    -1.592409  2.639341  1.974353
O    -0.674300  2.831913  2.869199
H    -1.141205  -0.048907  3.081509
H    -2.700100  1.103883  0.882577
C    -3.329763  0.990320  2.971949
C    -4.712137  1.666227  2.891238
C    -4.709632  3.155116  3.256092
C    -5.449435  1.369562  1.580501
H    -2.871495  1.216624  3.950262
H    -3.482149  -0.100148  2.930432
H    -5.274049  1.154550  3.690658
H    -5.738345  3.512331  3.386612
H    -4.261047  3.788400  2.479067
H    -4.179576  3.345951  4.199606
H    -6.491400  1.705201  1.647363
H    -5.469482  0.294756  1.354034
H    -5.011675  1.891482  0.716972
N    -1.887806  3.639094  1.169346
C    -2.846622  3.715219  0.064862
H    -1.390097  4.506466  1.382804
H    -2.391715  4.299881  -0.741966
H    -3.766478  4.215112  0.394543
H    -3.095728  2.720013  -0.310263
Pb    1.163067  1.882871  3.774918
32
Lattice="100 0 0 0 100 0 0 0 100" Properties=species:S:1:pos:R:3
C    -0.650185  1.387526  1.453617
C    -1.774983  1.638850  2.390469
O    -1.759287  2.733493  3.080725
H    -0.969467  0.866482  0.547987
H    0.130190  0.785014  1.947315
H    -0.197932  2.353125  1.198571
N    -2.829118  0.822232  2.563617
C    -2.815518  -0.636311  2.793579
C    -2.266863  -0.827635  4.224854
O    -1.648480  0.130304  4.835851
H    -3.588902  1.289016  3.062269
H    -3.876899  -0.931892  2.809153
C    -2.116253  -1.523390  1.735037
C    -2.956785  -1.818721  0.466628
C    -4.199148  -2.660206  0.779942
C    -3.316939  -0.580601  -0.361402
H    -1.884741  -2.482347  2.217781
H    -1.140213  -1.100632  1.472238
H    -2.288256  -2.443177  -0.148531
H    -4.708145  -2.945297  -0.148892
H    -4.948240  -2.111100  1.374525
H    -3.946827  -3.591831  1.305054
H    -3.828363  -0.883669  -1.283338
H    -2.431559  -0.009405  -0.672456
H    -4.001980  0.097794  0.168186
N    -2.419335  -1.968748  4.867528
C    -3.130636  -3.185634  4.462617
H    -1.976441  -1.994586  5.787897
H    -3.634050  -3.592228  5.346370
H    -2.423376  -3.934873  4.083921
H    -3.880449  -2.967953  3.698374
Pb    -1.441537  2.347050  5.264673
32
Lattice="100 0 0 0 100 0 0 0 100" Properties=species:S:1:pos:R:3
C    0.485169  0.869498  0.521315
C    -0.043084  -0.005942  1.602323
O    0.811127  -0.496953  2.472171
H    1.010304  1.731630  0.954794
H    -0.304739  1.222915  -0.148633
H    1.226221  0.302774  -0.061575
N    -1.312718  -0.301353  1.656423
C    -2.046274  -1.268380  2.475858
C    -3.276748  -1.570463  1.536328
O    -3.496589  -0.764538  0.626434
H    -1.984362  0.009005  0.901180
H    -1.437637  -2.173878  2.613909
C    -2.559960  -0.684960  3.808837
C    -1.575142  -0.499109  4.983501
C    -2.255984  0.196605  6.167991
C    -0.916673  -1.815348  5.426041
H    -3.358986  -1.347622  4.179832
H    -3.049242  0.275933  3.594828
H    -0.799775  0.254757  4.621959
H    -1.561127  0.370048  6.999792
H    -3.071793  -0.434071  6.549817
H    -2.685817  1.161092  5.873338
H    -0.279823  -1.704190  6.323227
H    -0.374686  -2.367288  4.628381
H    -1.687858  -2.535583  5.745212
N    -4.007232  -2.654536  1.812126
C    -5.195228  -3.041378  1.045078
H    -3.699789  -3.282294  2.548160
H    -6.044100  -3.183868  1.723423
H    -5.005560  -3.972925  0.498373
H    -5.424212  -2.243545  0.334287
Pb    1.443838  -0.455683  4.506598
32
Lattice="100 0 0 0 100 0 0 0 100" Properties=species:S:1:pos:R:3
C    -0.025143  -0.122406  -0.446376
C    -0.230333  -0.076450  1.027376
O    0.538282  -0.828662  1.786047
H    1.002975  0.175356  -0.696354
H    -0.728433  0.522053  -0.982808
H    -0.151323  -1.159445  -0.789999
N    -1.162693  0.675440  1.543456
C    -1.722101  0.738785  2.897975
C    -3.229949  1.054724  2.559447
O    -3.462872  1.506668  1.431270
H    -1.877866  1.158707  0.925592
H    -1.629831  -0.243868  3.381602
C    -1.169183  1.887687  3.776311
C    0.244326  1.784342  4.395943
C    0.462623  0.493616  5.194739
C    1.395210  2.075893  3.422600
H    -1.877340  1.997889  4.610456
H    -1.247918  2.824646  3.205094
H    0.284664  2.603049  5.132616
H    1.453460  0.466638  5.678419
H    0.294846  -0.426629  4.585471
H    -0.263900  0.366268  6.011697
H    2.377299  2.032960  3.925818
H    1.341434  3.085499  2.987216
H    1.380155  1.435861  2.510047
N    -4.135498  0.841990  3.515865
C    -5.563266  1.134723  3.356178
H    -3.836602  0.429580  4.393888
H    -5.883348  1.860972  4.112379
H    -6.148349  0.214096  3.464300
H    -5.722066  1.552522  2.359000
Pb    2.251085  -0.805151  3.062736
32
Lattice="100 0 0 0 100 0 0 0 100" Properties=species:S:1:pos:R:3
C    0.112844  -0.134128  -0.065572
C    0.003565  -0.190051  1.416506
O    1.115965  -0.241369  2.114114
H    0.698739  0.747589  -0.360499
H    -0.868039  -0.097035  -0.549423
H    0.658980  -1.019578  -0.421325
N    -1.161321  -0.203491  2.000960
C    -1.530260  -0.274699  3.412329
C    -3.101092  -0.314896  3.303630
O    -3.592438  -0.187830  2.176384
H    -2.077643  -0.160935  1.463299
H    -1.188385  -1.238157  3.826749
C    -0.973348  0.908883  4.248994
C    0.070485  0.535890  5.319664
C    1.015650  1.707464  5.614100
C    -0.537472  -0.037216  6.605484
H    -1.803504  1.418761  4.759792
H    -0.569141  1.658986  3.554546
H    0.659258  -0.350749  4.909227
H    0.455582  2.563020  6.021916
H    1.486670  2.150142  4.702212
H    1.795959  1.462188  6.348938
H    0.233464  -0.333465  7.327200
H    -1.155005  -0.923281  6.407054
H    -1.166765  0.726422  7.085350
N    -3.790519  -0.483617  4.434704
C    -5.254524  -0.550027  4.484213
H    -3.285907  -0.624085  5.303849
H    -5.636022  0.182703  5.204218
H    -5.577150  -1.555350  4.780543
H    -5.645601  -0.322934  3.489404
Pb    2.558581  0.028503  3.642708
32
Lattice="100 0 0 0 100 0 0 0 100" Properties=species:S:1:pos:R:3
C    0.911960  2.739073  2.295112
C    0.356432  1.382736  2.542976
O    1.190277  0.374740  2.640985
H    1.649467  2.996796  3.067407
H    0.133627  3.507576  2.255000
H    1.451183  2.724888  1.335612
N    -0.933587  1.192984  2.636135
C    -1.698582  -0.054453  2.693116
C    -3.173382  0.479674  2.528554
O    -3.347257  1.696244  2.649919
H    -1.622431  1.984727  2.587839
H    -1.430366  -0.676207  1.824829
C    -1.558347  -0.881105  3.983970
C    -1.657139  -0.139414  5.336522
C    -2.449518  -0.958605  6.362372
C    -0.275392  0.219877  5.896696
H    -0.596981  -1.471761  3.943998
H    -2.306991  -1.685201  3.936062
H    -2.193375  0.808926  5.163321
H    -2.522234  -0.429769  7.320723
H    -1.979727  -1.935109  6.553141
H    -3.472661  -1.139641  6.009920
H    -0.319255  0.790969  6.836049
H    0.316200  0.866836  5.215880
H    0.266528  -0.710637  6.191311
N    -4.129850  -0.422454  2.294465
C    -5.537995  -0.057755  2.105499
H    -3.865710  -1.383597  2.099620
H    -6.170751  -0.843139  2.530960
H    -5.767765  0.056481  1.038357
H    -5.729072  0.890377  2.615369
Pb    1.813076  -1.049475  4.124838
32
Lattice="100 0 0 0 100 0 0 0 100" Properties=species:S:1:pos:R:3
C    -0.710274  -1.320357  -1.548169
C    -0.912436  -0.176925  -0.621010
O    -0.098744  0.854541  -0.713226
H    -0.796938  -0.972279  -2.587284
H    -1.437383  -2.119992  -1.375068
H    0.305775  -1.720181  -1.421715
N    -1.861829  -0.184561  0.269869
C    -2.215327  0.823502  1.264017
C    -3.148283  -0.003293  2.212988
O    -3.551137  -1.094048  1.792476
H    -2.504604  -1.010031  0.429898
H    -1.306948  1.138552  1.802104
C    -2.961422  2.032002  0.628498
C    -2.655474  3.407981  1.245670
C    -1.237633  3.900035  0.899532
C    -3.688465  4.449571  0.799413
H    -4.041563  1.842644  0.690948
H    -2.738481  2.068017  -0.450004
H    -2.697255  3.333176  2.346618
H    -0.996792  4.883736  1.324198
H    -1.174319  4.018921  -0.209265
H    -0.472806  3.195702  1.305499
H    -3.474892  5.438305  1.223933
H    -4.692947  4.157690  1.131132
H    -3.714771  4.546755  -0.295666
N    -3.474908  0.541919  3.389250
C    -4.379675  -0.095339  4.349803
H    -3.042619  1.418639  3.661037
H    -5.182912  0.599559  4.620361
H    -3.829946  -0.384880  5.253612
H    -4.807940  -0.986696  3.884759
Pb    0.950768  2.682703  -0.718652
32
Lattice="100 0 0 0 100 0 0 0 100" Properties=species:S:1:pos:R:3
C    0.310063  1.084120  0.382961
C    -0.267416  0.284802  1.497079
O    0.515216  -0.018889  2.509607
H    0.701852  2.037326  0.763559
H    -0.420521  1.279787  -0.408020
H    1.162874  0.533719  -0.041235
N    -1.503126  -0.129159  1.446482
C    -2.240079  -1.068309  2.295869
C    -3.313811  -1.600297  1.275203
O    -3.491948  -0.922806  0.256354
H    -2.106497  0.023653  0.590762
H    -1.569112  -1.876038  2.618673
C    -2.967268  -0.387084  3.474784
C    -2.157075  0.021390  4.723519
C    -3.034866  0.776210  5.728406
C    -1.452235  -1.168075  5.394156
H    -3.753465  -1.070890  3.831682
H    -3.496045  0.493836  3.084151
H    -1.407677  0.803233  4.364422
H    -2.465306  1.109093  6.605656
H    -3.835936  0.115600  6.090345
H    -3.504314  1.654594  5.270278
H    -0.947302  -0.898917  6.340094
H    -0.766623  -1.745109  4.737084
H    -2.194814  -1.922899  5.700412
N    -3.993505  -2.719162  1.553898
C    -3.863302  -3.628567  2.686370
H    -4.695604  -2.950365  0.851593
H    -3.995605  -4.657067  2.333383
H    -4.621378  -3.428436  3.456797
H    -2.864386  -3.562712  3.131287
Pb    0.878583  0.317678  4.581596
32
Lattice="100 0 0 0 100 0 0 0 100" Properties=species:S:1:pos:R:3
C    0.302395  -0.249143  0.285579
C    0.037775  -0.672732  1.686883
O    0.806839  -1.601300  2.205265
H    -0.390752  0.528171  -0.050680
H    0.206125  -1.127008  -0.370718
H    1.336107  0.109528  0.185913
N    -0.949043  -0.148801  2.365268
C    -1.559721  -0.563797  3.629784
C    -3.055788  -0.140814  3.378170
O    -3.249090  0.681815  2.474378
H    -1.647583  0.504176  1.910066
H    -1.462103  -1.653460  3.743840
C    -1.039257  0.173896  4.883853
C    0.371639  -0.164808  5.412216
C    1.496043  0.619372  4.712529
C    0.471309  0.009912  6.932303
H    -1.748841  -0.048424  5.691419
H    -1.107639  1.258889  4.710676
H    0.481695  -1.289482  5.250553
H    1.420134  1.688852  4.970312
H    1.460484  0.624177  3.607283
H    2.509933  0.362782  5.085838
H    1.476098  -0.220034  7.310396
H    -0.247775  -0.628472  7.458675
H    0.253144  1.055236  7.195683
N    -4.027927  -0.649921  4.142872
C    -3.950717  -1.641530  5.209944
H    -4.950208  -0.272480  3.926751
H    -4.840212  -2.279076  5.165080
H    -3.915571  -1.168745  6.201645
H    -3.077518  -2.290883  5.083807
Pb    2.192608  -1.964081  3.792640
32
Lattice="100 0 0 0 100 0 0 0 100" Properties=species:S:1:pos:R:3
C    0.581680  0.725270  1.334407
C    -0.438283  -0.125091  2.003390
O    -0.175870  -0.595439  3.205765
H    0.786640  1.611994  1.950883
H    0.255743  1.048546  0.340844
H    1.522973  0.165315  1.241916
N    -1.564699  -0.411658  1.420713
C    -2.692062  -1.231711  1.860291
C    -3.420903  -1.462437  0.487425
O    -3.042177  -0.773487  -0.470274
H    -1.786578  -0.137007  0.414749
H    -2.318724  -2.191377  2.249717
C    -3.595339  -0.491190  2.896974
C    -4.009198  -1.264651  4.165733
C    -4.772003  -2.567777  3.899250
C    -2.842954  -1.523280  5.144896
H    -4.512699  -0.167536  2.386578
H    -3.089693  0.439997  3.191439
H    -4.689416  -0.587251  4.707112
H    -5.128703  -3.018400  4.833692
H    -4.150037  -3.327793  3.399553
H    -5.660042  -2.371415  3.283509
H    -3.178159  -1.943273  6.102092
H    -2.349290  -0.549572  5.369642
H    -2.148584  -2.270746  4.694325
N    -4.406599  -2.359980  0.447773
C    -5.193051  -2.644767  -0.755020
H    -4.627502  -2.878624  1.291516
H    -5.099801  -3.704538  -1.019360
H    -4.812485  -2.029746  -1.574058
H    -6.248939  -2.406094  -0.579687
Pb    0.096580  -1.214442  5.196056
32
Lattice="100 0 0 0 100 0 0 0 100" Properties=species:S:1:pos:R:3
C    -0.344599  0.727275  -0.214236
C    -0.126401  0.280629  1.187091
O    1.110835  0.137832  1.616952
H    0.123485  1.710244  -0.366320
H    -1.409019  0.796998  -0.459380
H    0.140492  0.022718  -0.904362
N    -1.126761  0.027027  1.977893
C    -1.161071  -0.437628  3.363463
C    -2.652023  -0.922101  3.455963
O    -3.404875  -0.616300  2.520274
H    -2.142603  0.033569  1.653115
H    -0.483078  -1.297269  3.479574
C    -0.838700  0.702400  4.380651
C    0.168868  0.390462  5.506095
C    -0.221734  -0.789196  6.404410
C    1.621639  0.221423  5.010039
H    -1.778899  1.022353  4.850076
H    -0.488823  1.579349  3.816651
H    0.187132  1.294787  6.135790
H    0.476219  -0.898478  7.243681
H    -0.220841  -1.750132  5.865308
H    -1.216571  -0.624038  6.839549
H    2.344602  0.141206  5.832183
H    1.898997  1.124560  4.418395
H    1.699059  -0.724786  4.424622
N    -3.032537  -1.606169  4.534290
C    -4.412994  -2.067777  4.719717
H    -2.348022  -1.831389  5.247074
H    -4.482404  -2.570653  5.687635
H    -4.692180  -2.767594  3.923225
H    -5.103481  -1.216837  4.698503
Pb    3.048311  0.049162  2.427239
32
Lattice="100 0 0 0 100 0 0 0 100" Properties=species:S:1:pos:R:3
C    0.653453  -0.382818  0.155172
C    0.465120  -0.371182  1.631799
O    1.536364  -0.406781  2.396032
H    1.257120  0.480776  -0.157813
H    -0.298983  -0.372420  -0.383779
H    1.216239  -1.285660  -0.123511
N    -0.732704  -0.347542  2.146779
C    -1.200186  -0.550294  3.522887
C    -2.562095  -1.288679  3.247271
O    -3.032677  -1.167853  2.108134
H    -1.593477  -0.473512  1.538862
H    -0.494666  -1.199966  4.057358
C    -1.512006  0.754505  4.296375
C    -0.357291  1.614637  4.861208
C    0.624379  0.815406  5.726559
C    0.354273  2.494359  3.823738
H    -2.139269  0.462604  5.150170
H    -2.157713  1.380716  3.663113
H    -0.848754  2.326310  5.544248
H    1.403291  1.456551  6.171714
H    1.085335  -0.041242  5.178796
H    0.136778  0.313257  6.575854
H    1.141188  3.116613  4.285534
H    -0.323301  3.209519  3.332571
H    0.749425  1.923260  2.951739
N    -3.158232  -1.974117  4.228610
C    -2.713309  -2.212781  5.596924
H    -4.058745  -2.368237  3.957921
H    -3.004288  -3.226596  5.892180
H    -3.169710  -1.503330  6.301614
H    -1.622290  -2.150515  5.672703
Pb    2.843345  0.788359  3.590549
32
Lattice="100 0 0 0 100 0 0 0 100" Properties=species:S:1:pos:R:3
C    -1.446123  0.519213  -0.036091
C    -1.003350  0.613097  1.379765
O    0.222080  1.014296  1.626879
H    -1.310306  1.483784  -0.544085
H    -2.488199  0.196801  -0.126269
H    -0.800784  -0.205232  -0.555979
N    -1.804473  0.280708  2.356734
C    -1.526890  0.133545  3.788139
C    -2.862870  -0.526744  4.293673
O    -3.832046  -0.466332  3.527335
H    -2.802701  -0.005389  2.196518
H    -0.683680  -0.561258  3.915790
C    -1.244499  1.438505  4.556468
C    -2.176038  2.646366  4.303847
C    -2.489847  3.387341  5.609185
C    -1.591693  3.617326  3.270569
H    -0.172289  1.743306  4.383258
H    -1.228078  1.188661  5.626219
H    -3.123386  2.262682  3.889133
H    -1.576824  3.768149  6.090859
H    -2.995971  2.723478  6.321338
H    -3.154817  4.241328  5.430374
H    -2.255174  4.464329  3.040417
H    -1.410637  3.143659  2.282423
H    -0.682929  4.112833  3.688702
N    -2.902534  -1.095335  5.503439
C    -1.823863  -1.342667  6.457141
H    -3.822107  -1.466102  5.742306
H    -1.969889  -2.331781  6.904549
H    -1.819748  -0.597056  7.264150
H    -0.847899  -1.350311  5.960275
Pb    1.184207  2.693673  2.558495
32
Lattice="100 0 0 0 100 0 0 0 100" Properties=species:S:1:pos:R:3
C    -0.800900  0.960321  -0.279633
C    -1.097039  0.332809  1.034744
O    -0.348375  0.653079  2.062909
H    -0.800268  2.054806  -0.189320
H    -1.505575  0.651424  -1.058053
H    0.216356  0.667531  -0.582007
N    -2.065506  -0.537895  1.157437
C    -2.418053  -1.404901  2.283737
C    -3.580073  -2.267632  1.664056
O    -4.033614  -1.895879  0.576250
H    -2.716852  -0.769255  0.366507
H    -1.562345  -2.065159  2.492450
C    -2.807472  -0.688687  3.599754
C    -3.532869  0.669641  3.557745
C    -4.831701  0.668003  2.739542
C    -3.784076  1.181198  4.985256
H    -1.876870  -0.616525  4.227304
H    -3.415166  -1.372381  4.211755
H    -2.880313  1.425160  3.007584
H    -5.313812  1.651436  2.781206
H    -5.528582  -0.063211  3.176464
H    -4.681103  0.403826  1.687970
H    -4.180935  2.203287  4.984054
H    -2.889050  1.162472  5.641572
H    -4.516363  0.541009  5.496127
N    -4.014239  -3.349598  2.321659
C    -3.477619  -3.997466  3.516526
H    -4.774365  -3.830535  1.841172
H    -3.512308  -5.082971  3.373417
H    -4.066255  -3.751079  4.411016
H    -2.429288  -3.725446  3.680889
Pb    -0.700842  1.557507  3.984416
32
Lattice="100 0 0 0 100 0 0 0 100" Properties=species:S:1:pos:R:3
C    0.035714  1.132110  0.835446
C    -0.414479  0.209399  1.911894
O    0.309257  0.119964  3.008386
H    0.091323  2.158365  1.225195
H    -0.637435  1.113633  -0.027329
H    1.046939  0.849174  0.510560
N    -1.491759  -0.505306  1.774954
C    -2.125906  -1.486297  2.657355
C    -3.085197  -2.192136  1.632285
O    -3.245338  -1.624371  0.541534
H    -2.066613  -0.523402  0.875671
H    -1.370153  -2.192724  3.031752
C    -2.923243  -0.811773  3.819055
C    -2.672519  -1.315735  5.252754
C    -1.258011  -1.002386  5.788613
C    -3.720018  -0.733456  6.209982
H    -3.995764  -0.924912  3.609843
H    -2.744496  0.273968  3.779365
H    -2.758136  -2.413785  5.270434
H    -1.121660  -1.320454  6.830156
H    -1.120374  0.105488  5.762853
H    -0.504069  -1.549527  5.177781
H    -3.690287  0.365599  6.223949
H    -3.572734  -1.092014  7.236168
H    -4.729445  -1.032538  5.899453
N    -3.703234  -3.331426  1.958995
C    -3.605386  -4.122522  3.179318
H    -4.336742  -3.667998  1.235029
H    -4.330542  -3.796027  3.937653
H    -2.591508  -4.083630  3.594620
H    -3.815320  -5.168260  2.933181
Pb    1.255899  0.201793  4.885834
32
Lattice="100 0 0 0 100 0 0 0 100" Properties=species:S:1:pos:R:3
C    -0.819577  0.556770  -0.435253
C    -0.837861  0.796572  1.030955
O    0.034065  1.678515  1.520122
H    -0.891302  1.515085  -0.967194
H    -1.636252  -0.095251  -0.757520
H    0.135742  0.092386  -0.720790
N    -1.631196  0.221379  1.876736
C    -2.688506  -0.777302  1.690669
C    -3.448925  -0.622062  3.044007
O    -2.870134  0.007273  3.950364
H    -1.677920  0.457124  2.923244
H    -3.330526  -0.495062  0.844259
C    -2.079479  -2.189423  1.483396
C    -3.076175  -3.324897  1.170532
C    -3.958994  -3.026427  -0.046808
C    -2.282570  -4.623963  0.970252
H    -1.493434  -2.443561  2.379311
H    -1.365391  -2.121417  0.646391
H    -3.718854  -3.473502  2.054343
H    -4.610815  -3.880557  -0.267789
H    -3.350636  -2.845150  -0.945836
H    -4.621611  -2.155698  0.084581
H    -2.965322  -5.468329  0.813660
H    -1.658152  -4.858625  1.842219
H    -1.628944  -4.560387  0.088216
N    -4.659562  -1.169334  3.146362
C    -5.473748  -1.131134  4.359827
H    -5.035422  -1.659272  2.339350
H    -6.457328  -0.703629  4.131846
H    -4.966283  -0.514354  5.105212
H    -5.607520  -2.146243  4.754906
Pb    1.373583  3.093481  2.258603
32
Lattice="100 0 0 0 100 0 0 0 100" Properties=species:S:1:pos:R:3
C    0.031472  -0.343152  0.271558
C    -0.243187  -0.196628  1.723855
O    0.780413  -0.362474  2.561930
H    -0.792212  0.030974  -0.343396
H    0.187632  -1.406507  0.034209
H    0.952440  0.192740  0.009547
N    -1.393912  0.070233  2.250943
C    -2.709343  0.306633  1.650084
C    -3.484928  0.863020  2.886140
O    -2.912438  0.811176  3.990749
H    -1.554905  0.231957  3.300281
H    -2.618084  1.095122  0.886767
C    -3.373440  -0.942699  1.018572
C    -3.820734  -2.072742  1.962894
C    -4.636431  -3.092549  1.152882
C    -2.660180  -2.763305  2.691336
H    -2.698990  -1.345104  0.245884
H    -4.247736  -0.570937  0.462164
H    -4.489721  -1.639239  2.725630
H    -5.022730  -3.883250  1.807515
H    -4.020833  -3.573687  0.378973
H    -5.495540  -2.623661  0.655606
H    -3.025180  -3.637938  3.244174
H    -2.174203  -2.109760  3.430418
H    -1.900609  -3.124105  1.979592
N    -4.706489  1.351529  2.677350
C    -5.563642  1.887734  3.734058
H    -5.077884  1.339271  1.731641
H    -5.889451  2.899754  3.466875
H    -4.994851  1.917476  4.666436
H    -6.446595  1.249192  3.863975
Pb    2.357391  -0.635981  3.893268
32
Lattice="100 0 0 0 100 0 0 0 100" Properties=species:S:1:pos:R:3
C    0.039952  -0.614760  0.376088
C    -0.439911  -0.169520  1.710203
O    0.464884  -0.036347  2.680172
H    -0.637254  -0.299256  -0.424425
H    0.096482  -1.714625  0.360196
H    1.044139  -0.223627  0.179917
N    -1.670961  0.085871  2.016325
C    -2.899780  0.062197  1.215356
C    -3.889361  0.744162  2.215254
O    -3.440869  1.076402  3.329909
H    -1.992270  0.480372  2.966400
H    -2.777015  0.745450  0.358182
C    -3.299967  -1.333285  0.682895
C    -3.306351  -2.511088  1.675780
C    -4.345344  -2.368102  2.794690
C    -3.522693  -3.811441  0.889561
H    -2.635583  -1.573542  -0.160139
H    -4.298033  -1.231827  0.226430
H    -2.304820  -2.568095  2.142578
H    -4.353915  -3.268642  3.421365
H    -5.357690  -2.255773  2.379885
H    -4.153921  -1.518022  3.462499
H    -3.475582  -4.680674  1.557055
H    -2.766936  -3.950602  0.104355
H    -4.510833  -3.822765  0.407720
N    -5.136651  0.957159  1.802885
C    -6.170155  1.583885  2.624870
H    -5.404224  0.627981  0.879787
H    -6.710174  2.325863  2.026449
H    -5.695051  2.070880  3.480020
H    -6.880048  0.827762  2.985810
Pb    1.886742  0.251239  4.176105
32
Lattice="100 0 0 0 100 0 0 0 100" Properties=species:S:1:pos:R:3
C    0.612024  1.040140  0.824215
C    -0.036771  -0.056288  1.587976
O    0.571801  -1.244349  1.590217
H    0.119451  2.002714  0.988095
H    0.579301  0.808050  -0.250795
H    1.669287  1.118432  1.110567
N    -1.145015  0.038567  2.247511
C    -2.048905  1.170831  2.465424
C    -2.968518  0.566009  3.575029
O    -2.796428  -0.635793  3.863887
H    -1.579199  -0.748797  2.851138
H    -1.477352  2.013814  2.884424
C    -2.813492  1.619116  1.182245
C    -2.772098  3.133987  0.898454
C    -3.434602  3.410021  -0.456962
C    -3.417474  3.975317  2.005960
H    -3.858184  1.280387  1.249766
H    -2.386507  1.082613  0.322866
H    -1.710337  3.434806  0.824736
H    -4.499843  3.138775  -0.441237
H    -2.956071  2.845988  -1.268871
H    -3.370038  4.475643  -0.709241
H    -3.390677  5.040963  1.746881
H    -2.893613  3.893301  2.972823
H    -4.478108  3.710430  2.140808
N    -3.876528  1.362806  4.130128
C    -4.821263  0.934093  5.159721
H    -3.935930  2.323116  3.797439
H    -5.844265  0.947744  4.762211
H    -4.762434  1.613490  6.018048
H    -4.566879  -0.080901  5.473874
Pb    1.501402  -3.105290  1.666819
32
Lattice="100 0 0 0 100 0 0 0 100" Properties=species:S:1:pos:R:3
C    -2.517559  1.342278  0.345891
C    -1.889379  1.168551  1.678884
O    -1.183968  2.198490  2.157917
H    -3.179848  2.219475  0.365210
H    -3.093324  0.464044  0.044102
H    -1.740564  1.536645  -0.407309
N    -1.961335  0.116230  2.426243
C    -2.639718  -1.173026  2.260398
C    -2.558844  -1.691459  3.736323
O    -1.861026  -1.026024  4.531171
H    -1.570351  0.054798  3.438596
H    -3.689099  -1.005061  1.974924
C    -1.924755  -2.109106  1.232798
C    -2.840205  -2.937908  0.300788
C    -3.747577  -3.939350  1.023756
C    -3.642460  -2.072334  -0.675856
H    -1.249013  -2.777442  1.785089
H    -1.277969  -1.481309  0.602941
H    -2.127997  -3.529345  -0.298322
H    -4.236562  -4.602892  0.299568
H    -4.572737  -3.440412  1.562362
H    -3.186778  -4.586098  1.713752
H    -4.201335  -2.702697  -1.378807
H    -2.991114  -1.423108  -1.277766
H    -4.394865  -1.448374  -0.165232
N    -3.218686  -2.798927  4.052977
C    -3.202442  -3.409294  5.381239
H    -3.726922  -3.279288  3.313253
H    -2.645433  -4.354883  5.356327
H    -4.230636  -3.608521  5.704155
H    -2.720704  -2.723511  6.082081
Pb    -0.130295  3.798400  2.966236
32
Lattice="100 0 0 0 100 0 0 0 100" Properties=species:S:1:pos:R:3
C    -0.368377  -1.568045  0.537890
C    0.071255  -1.600663  1.956262
O    0.870440  -2.604477  2.324756
H    -0.850500  -0.621602  0.276981
H    -1.082490  -2.385536  0.356677
H    0.492855  -1.730797  -0.122810
N    -0.254858  -0.747397  2.870370
C    -1.107056  0.446119  2.832219
C    -0.730749  1.091111  4.202705
O    -0.053812  0.392105  4.984907
H    0.119330  -0.756644  3.881740
H    -0.783727  1.095345  2.004730
C    -2.620360  0.137351  2.685664
C    -3.341672  -0.497854  3.887415
C    -4.852859  -0.494062  3.607914
C    -2.856077  -1.915076  4.218626
H    -2.758244  -0.493867  1.793208
H    -3.104788  1.091990  2.438446
H    -3.164365  0.137922  4.771787
H    -5.404795  -0.887799  4.470039
H    -5.101014  -1.122118  2.739988
H    -5.227062  0.518514  3.407806
H    -3.485551  -2.361222  4.998694
H    -1.826187  -1.931518  4.604016
H    -2.917899  -2.572110  3.336575
N    -1.130791  2.328080  4.496537
C    -1.907715  3.265315  3.689148
H    -0.860966  2.633116  5.431025
H    -1.601357  4.283336  3.950385
H    -2.984196  3.164548  3.883455
H    -1.713231  3.123437  2.621032
Pb    2.106565  -4.142205  2.983319
32
Lattice="100 0 0 0 100 0 0 0 100" Properties=species:S:1:pos:R:3
C    -0.016519  -0.445249  -0.025736
C    -0.128102  0.044530  1.372518
O    0.999394  0.166307  2.072291
H    0.724393  0.155754  -0.569963
H    -0.971689  -0.404724  -0.556513
H    0.340499  -1.485641  -0.023409
N    -1.230592  0.364386  1.971786
C    -2.627468  0.345375  1.518924
C    -3.262781  1.302957  2.575368
O    -2.605486  1.520777  3.610185
H    -1.280990  0.776800  2.958665
H    -2.706619  0.773339  0.508879
C    -3.176790  -1.105012  1.540608
C    -4.656707  -1.272562  1.103636
C    -4.799480  -2.533529  0.238993
C    -5.610047  -1.328035  2.304248
H    -3.031662  -1.519396  2.549696
H    -2.533799  -1.688961  0.865174
H    -4.931923  -0.414261  0.461874
H    -4.187465  -2.477315  -0.671576
H    -5.843092  -2.672925  -0.069896
H    -4.500561  -3.430725  0.799731
H    -6.654800  -1.348394  1.969447
H    -5.498317  -0.477436  2.989157
H    -5.435533  -2.242851  2.887974
N    -4.450149  1.839751  2.296251
C    -5.182596  2.717033  3.206461
H    -4.908041  1.567060  1.430849
H    -5.541101  3.595540  2.658297
H    -4.513401  3.028760  4.012019
H    -6.043815  2.186068  3.634171
Pb    2.784370  0.390787  3.126408
32
Lattice="100 0 0 0 100 0 0 0 100" Properties=species:S:1:pos:R:3
C    -1.586299  1.452969  -0.274094
C    -1.289985  1.208407  1.161304
O    -0.411954  2.012862  1.755050
H    -0.676464  1.293682  -0.870852
H    -1.892305  2.498856  -0.413888
H    -2.374048  0.795802  -0.652708
N    -1.820499  0.275048  1.887821
C    -2.792931  -0.775884  1.565120
C    -3.298426  -1.119466  2.999876
O    -2.559865  -0.805420  3.950062
H    -1.627635  0.154009  2.928687
H    -3.602158  -0.368913  0.943392
C    -2.058298  -1.940469  0.837424
C    -2.900797  -3.115545  0.280315
C    -3.196459  -4.222997  1.297097
C    -4.146266  -2.661425  -0.487772
H    -1.280549  -2.326295  1.513219
H    -1.534769  -1.473153  -0.011055
H    -2.221819  -3.564302  -0.465452
H    -3.618064  -5.097784  0.785646
H    -3.922142  -3.927019  2.065451
H    -2.283826  -4.551694  1.811350
H    -4.937906  -2.262907  0.168929
H    -4.596617  -3.507052  -1.021845
H    -3.917064  -1.890868  -1.238285
N    -4.493107  -1.699649  3.115896
C    -5.079318  -2.115557  4.387293
H    -5.007075  -1.909390  2.264454
H    -5.160854  -3.210036  4.423700
H    -6.079438  -1.679464  4.494892
H    -4.435653  -1.772311  5.200669
Pb    0.947696  3.318534  2.652346
32
Lattice="100 0 0 0 100 0 0 0 100" Properties=species:S:1:pos:R:3
C    0.393887  -0.255217  0.682386
C    -0.105002  0.612276  1.780482
O    0.662685  1.643887  2.141050
H    -0.395396  -0.891450  0.270987
H    1.195672  -0.904242  1.067028
H    0.821366  0.359450  -0.119080
N    -1.212610  0.452236  2.426688
C    -2.284783  -0.544090  2.296811
C    -3.399639  0.158400  3.132029
O    -3.065190  1.180017  3.770396
H    -1.599078  1.134256  3.173183
H    -2.607202  -0.596141  1.245096
C    -1.856371  -1.957598  2.764186
C    -1.264619  -2.105892  4.180307
C    -2.301398  -1.934355  5.298204
C    -0.582956  -3.477887  4.279173
H    -1.127428  -2.328799  2.027743
H    -2.728535  -2.618543  2.658152
H    -0.483113  -1.334427  4.312641
H    -1.846021  -2.147479  6.273355
H    -3.134376  -2.641512  5.171821
H    -2.715237  -0.920556  5.358200
H    -0.116711  -3.609776  5.263322
H    0.198343  -3.607150  3.517334
H    -1.311029  -4.291912  4.151696
N    -4.645313  -0.313794  3.129865
C    -5.199294  -1.468922  2.429320
H    -5.280738  0.211857  3.729272
H    -6.239625  -1.249238  2.167685
H    -5.180575  -2.365848  3.063348
H    -4.655600  -1.667545  1.500274
Pb    1.780102  3.313023  2.685907
32
Lattice="100 0 0 0 100 0 0 0 100" Properties=species:S:1:pos:R:3
C    -0.719737  1.964393  0.081176
C    -0.312932  1.232437  1.307883
O    0.852466  1.570733  1.862304
H    -1.772548  1.800099  -0.166501
H    -0.105742  1.625665  -0.767226
H    -0.540599  3.039118  0.210419
N    -0.981304  0.287586  1.883258
C    -2.264197  -0.343443  1.555164
C    -2.548349  -1.086576  2.897437
O    -1.610460  -1.137650  3.720644
H    -0.700442  -0.184198  2.811369
H    -3.023612  0.439386  1.405447
C    -2.219906  -1.228802  0.278380
C    -1.304975  -2.470885  0.221233
C    0.189465  -2.162486  0.382385
C    -1.740877  -3.622180  1.136414
H    -1.966753  -0.561154  -0.559407
H    -3.255722  -1.542878  0.088679
H    -1.440614  -2.822527  -0.816185
H    0.447139  -1.922175  1.426134
H    0.788644  -3.040090  0.108944
H    0.513101  -1.334297  -0.266696
H    -2.809796  -3.848057  1.025064
H    -1.192100  -4.536260  0.877096
H    -1.534613  -3.421104  2.195942
N    -3.750377  -1.610242  3.135798
C    -4.941808  -1.618635  2.292301
H    -3.813961  -2.092798  4.031460
H    -5.824830  -1.591635  2.939132
H    -4.989002  -2.526505  1.675542
H    -4.975945  -0.736138  1.645345
Pb    2.678077  1.992556  2.766524
32
Lattice="100 0 0 0 100 0 0 0 100" Properties=species:S:1:pos:R:3
C    -1.849025  2.994223  1.273933
C    -1.626383  1.983252  2.339704
O    -0.662561  2.227426  3.227967
H    -2.087372  3.964621  1.732152
H    -2.658844  2.709985  0.596055
H    -0.926675  3.124865  0.690347
N    -2.295118  0.884146  2.482274
C    -3.382599  0.304985  1.683551
C    -3.932358  -0.739800  2.703713
O    -3.139127  -1.096212  3.598778
H    -2.138975  0.172321  3.266189
H    -4.114196  1.079394  1.421643
C    -2.788235  -0.381078  0.418107
C    -3.785864  -0.771330  -0.687683
C    -4.466184  0.449797  -1.314713
C    -3.035160  -1.588132  -1.750760
H    -2.224952  -1.265255  0.751916
H    -2.051136  0.313475  -0.017386
H    -4.553237  -1.431649  -0.255028
H    -5.177813  0.141932  -2.090705
H    -3.726930  1.107062  -1.796947
H    -5.035470  1.058277  -0.594797
H    -2.236250  -0.995816  -2.219961
H    -3.722831  -1.901186  -2.546341
H    -2.584037  -2.493441  -1.324321
N    -5.167959  -1.233436  2.601786
C    -6.280019  -0.835304  1.745029
H    -5.369841  -1.943171  3.306598
H    -6.565166  -1.657535  1.076692
H    -6.018637  0.035363  1.139685
H    -7.143534  -0.577193  2.370632
Pb    0.838359  2.604614  4.623192
32
Lattice="100 0 0 0 100 0 0 0 100" Properties=species:S:1:pos:R:3
C    0.059550  -0.191180  -0.205415
C    -0.172987  -0.160731  1.261605
O    0.828349  -0.549037  2.050276
H    0.962293  0.385902  -0.448366
H    -0.786378  0.212548  -0.768387
H    0.234751  -1.227846  -0.527916
N    -1.268331  0.213296  1.842638
C    -2.559635  0.664180  1.298845
C    -3.123951  1.400985  2.552677
O    -2.675195  1.028304  3.654488
H    -1.400349  0.253584  2.900259
H    -2.399539  1.344487  0.452765
C    -3.370598  -0.590199  0.862642
C    -4.791840  -0.362918  0.296611
C    -5.099647  -1.471958  -0.722681
C    -5.862390  -0.334591  1.393780
H    -3.418843  -1.280207  1.719574
H    -2.757896  -1.085571  0.093609
H    -4.803997  0.593301  -0.251732
H    -5.052156  -2.465596  -0.254386
H    -6.112389  -1.348286  -1.126587
H    -4.399488  -1.456218  -1.568897
H    -6.843486  -0.087392  0.969037
H    -5.657037  0.389878  2.191864
H    -5.951853  -1.322412  1.867752
N    -4.012704  2.391166  2.435606
C    -4.601375  3.002119  1.249195
H    -4.308485  2.767137  3.336846
H    -4.042545  2.732867  0.349241
H    -5.645898  2.687414  1.125279
H    -4.572382  4.092296  1.359430
Pb    2.413524  -1.131947  3.273941
32
Lattice="100 0 0 0 100 0 0 0 100" Properties=species:S:1:pos:R:3
C    0.584301  0.522841  0.857092
C    -0.236493  -0.435965  1.640902
O    0.148129  -1.708658  1.661509
H    1.608153  0.542077  1.257373
H    0.174117  1.536264  0.879133
H    0.646140  0.187383  -0.187665
N    -1.300480  -0.129274  2.317143
C    -2.012588  1.149022  2.477322
C    -2.795459  0.845410  3.792744
O    -3.118317  -0.344282  3.963872
H    -1.865282  -0.837075  2.861468
H    -1.295111  1.972212  2.569745
C    -2.945316  1.324641  1.235847
C    -3.628905  2.686028  0.985740
C    -4.812837  2.987137  1.908294
C    -2.636580  3.848001  0.878514
H    -3.702759  0.527786  1.279758
H    -2.312672  1.110165  0.360046
H    -4.055163  2.543796  -0.023600
H    -5.380694  3.842672  1.520937
H    -4.506027  3.251501  2.926610
H    -5.504392  2.136654  1.972304
H    -3.141607  4.750628  0.512772
H    -1.819891  3.628609  0.175192
H    -2.189134  4.118778  1.846575
N    -3.079524  1.804000  4.680170
C    -2.622677  3.186201  4.761092
H    -3.612964  1.455250  5.477264
H    -1.940203  3.306491  5.612858
H    -3.479728  3.855916  4.902319
H    -2.105452  3.482995  3.846346
Pb    0.802703  -3.692931  1.643410
