# Supplementary material for: Mapping and classifying molecules from a high-throughput structural database
Source: J Cheminform. 2017 Feb 2;9:6. doi: 10.1186/s13321-017-0192-4 (PMC5289135; doi:10.1186/s13321-017-0192-4)
Supplement: Supplementary file 1 — Additional file 1. Supplementary file contains dissimilarity matrix data for all the oligopeptides available in the database including the one discussed in this paper. [file 13321_2017_192_MOESM1_ESM.tar › SI/leu.dipeptide/COLVAR-bare-0.15-1-4]

#! FIELDS CV1 CV2 Energy
1.268814971931e-01 4.702946585278e-03	-16703.1108287
1.320575787579e-01 -9.467520708974e-03	-16703.1039069
1.133204555194e-01 -6.659593637891e-02	-16703.0901243
1.169200674178e-01 -1.200222880645e-02	-16703.0799893
1.464483393649e-01 3.664658863502e-03	-16703.0686997
1.145793793796e-01 -3.620085943434e-03	-16703.0591517
1.260455700676e-01 -1.139957417195e-01	-16703.0570497
8.711031520860e-02 3.483439952835e-02	-16703.0500609
1.415474789185e-01 9.775743158189e-03	-16703.0496452
1.126840511315e-01 -1.185244560957e-01	-16703.0489674
1.382332380081e-01 -7.962315286171e-02	-16703.0471615
9.183816505829e-02 4.938035235517e-02	-16703.0463458
1.021077797841e-01 -7.342124796025e-02	-16703.0343872
1.458862716540e-01 4.410417402941e-02	-16703.0284279
-5.342848445857e-02 -2.048812984312e-02	-16703.016401
1.258609092076e-01 -6.138041626214e-02	-16703.0148418
1.188696701641e-01 -1.011985845638e-01	-16703.0098494
1.871820569097e-01 1.786269281585e-02	-16703.0082796
1.236349397550e-01 -8.776990511728e-02	-16703.0059648
1.034524871039e-01 -4.601248534438e-02	-16703.0057894
1.196586951486e-01 -4.875727103308e-02	-16703.0039861
9.782005273655e-02 3.054243059408e-02	-16703.0006847
2.141077985806e-01 7.136424662651e-03	-16702.9993704
1.989343430235e-01 7.342810133728e-04	-16702.9985028
7.665835737982e-02 3.839885485610e-02	-16702.9977812
8.550660943269e-02 2.556248399861e-02	-16702.9919389
8.136414942276e-02 6.165673403965e-02	-16702.9883962
9.966267223691e-02 5.497400601474e-02	-16702.9882566
1.466692418989e-01 5.534811741345e-02	-16702.9869173
1.620755528259e-01 4.294527626502e-02	-16702.985049
1.025913728481e-01 -9.676377164706e-02	-16702.9846403
1.506702306619e-01 -9.330095929553e-02	-16702.9845895
8.496574526671e-02 7.919002609159e-02	-16702.9840179
9.683995349669e-02 7.111442485785e-02	-16702.9833343
1.529382969586e-01 6.535598614585e-02	-16702.9785161
4.491764833214e-02 -3.713205688169e-02	-16702.9775712
1.878197440549e-01 7.411588637697e-02	-16702.9631796
5.638325110917e-03 3.102667761282e-02	-16702.9588974
-2.577473812931e-02 -4.261914254767e-03	-16702.9488278
-3.011014230871e-02 7.685023738133e-03	-16702.9472089
-4.048190625566e-02 -1.407271045862e-02	-16702.9455599
1.578727064785e-01 9.384074822040e-02	-16702.944329
4.803256326385e-02 -1.250647651976e-02	-16702.9392994
4.544230677175e-02 -2.885287087438e-02	-16702.9364388
-3.483993514361e-02 -2.129437374869e-02	-16702.9321217
1.788568391319e-01 5.318729013678e-02	-16702.9293463
4.589253565315e-02 -5.643074104564e-02	-16702.9277501
-4.984603809004e-02 -3.843729742192e-02	-16702.9255673
5.674257015578e-02 -3.743513591306e-02	-16702.9252816
2.656067425528e-02 3.353320998801e-02	-16702.9252184
-4.657789885987e-02 -3.175167476006e-02	-16702.924412
8.445762683887e-03 1.766593091468e-02	-16702.9182115
6.697841361331e-02 -6.196168966838e-02	-16702.9168717
-3.262990785271e-03 2.374372653472e-02	-16702.9102486
9.772404493451e-02 9.426645325080e-02	-16702.9073017
2.201050004746e-01 3.566885539459e-02	-16702.9045347
1.813194813387e-01 8.306330085960e-02	-16702.8971075
-4.426731998015e-02 9.576115444222e-03	-16702.8908195
-3.792048152468e-02 -1.778531980868e-01	-16702.8858527
6.303539252747e-05 9.325950485448e-03	-16702.885547
-6.272244462014e-02 -1.457815704395e-01	-16702.8797652
1.016924965672e-01 1.077117632422e-01	-16702.8739979
6.133759611778e-03 -5.003918698101e-02	-16702.8725939
5.929111241832e-02 -1.541182500881e-02	-16702.8689759
1.581685344523e-01 1.097522305032e-01	-16702.8624114
2.217548813303e-01 -1.867476324038e-02	-16702.8581608
5.905308226809e-02 -3.635698709765e-03	-16702.8534347
6.004073539122e-02 -7.479984797944e-02	-16702.8493979
-6.194782198487e-03 -1.931111633712e-01	-16702.8474105
1.549695382365e-01 1.263674712491e-01	-16702.8435166
1.573018100151e-01 -2.246124196212e-02	-16702.8432145
-1.321382486363e-02 -1.544631768594e-01	-16702.8418742
-5.376185359256e-02 -1.753972791556e-01	-16702.8341882
1.219886946770e-01 8.920885438400e-02	-16702.830622
-5.655156669442e-03 -6.329785454181e-02	-16702.8232943
-4.177347252578e-02 -1.574108077311e-01	-16702.8211284
1.705087472501e-01 -2.715890779201e-02	-16702.8209081
1.905312715549e-02 -5.173789747823e-02	-16702.8183022
1.154188687796e-01 1.347773869158e-01	-16702.8162406
-6.901926420214e-02 -1.629755160066e-01	-16702.8151648
1.728238315574e-02 -6.797789482019e-02	-16702.8094158
-1.295961885342e-02 -6.904459190888e-02	-16702.8075369
-8.761674285182e-02 -1.605985537236e-01	-16702.806527
-1.719230939875e-01 -9.269628477895e-02	-16702.8037325
1.640625424838e-01 -3.852210473903e-02	-16702.802394
3.015504854953e-02 5.734343962066e-02	-16702.79469
-5.571158866346e-02 -1.280569833448e-01	-16702.7929021
3.974417277367e-03 -7.407391102273e-02	-16702.7909473
-4.306663548245e-02 -1.115519638221e-01	-16702.7907885
-2.945463133638e-02 -2.237321444279e-01	-16702.790298
-3.739168449012e-03 -1.749586385293e-01	-16702.7842601
4.138897580110e-02 9.353199920674e-02	-16702.7826434
1.964548349726e-01 -6.278513325704e-02	-16702.7726287
1.925135083725e-01 -7.406934614214e-02	-16702.7715329
-1.359838566961e-01 -9.559229662505e-02	-16702.7702415
-1.687873253629e-01 -1.040527447145e-01	-16702.7699466
6.626528670783e-02 -1.237926644764e-01	-16702.7648236
4.108809054476e-02 -1.076373009842e-01	-16702.7545475
-1.418933069846e-01 -5.258211312184e-02	-16702.7472636
-1.420430381713e-01 -8.209121807713e-02	-16702.7460701
-8.538136071854e-02 6.141868473658e-02	-16702.7458886
-9.006585927005e-02 8.558209576975e-02	-16702.7443854
-1.334934452769e-01 -6.173497153255e-02	-16702.742892
-1.317457283610e-01 -1.178690838692e-01	-16702.7384633
-1.451206205535e-01 -1.229894392687e-01	-16702.7312884
-1.670801332675e-01 -1.219147317074e-01	-16702.728841
1.262115921352e-01 1.597928089028e-01	-16702.7286293
2.252770821942e-02 1.888220112031e-01	-16702.716129
1.293170738319e-02 1.598836945920e-01	-16702.7152847
3.508913085947e-02 7.812560420705e-02	-16702.7149079
-1.946694845527e-01 -8.576859617971e-02	-16702.7134631
8.031700477733e-02 -1.398505742362e-01	-16702.7101953
-1.005502239487e-02 -8.899846718905e-02	-16702.7094804
-7.888346558840e-02 6.861618180891e-02	-16702.7026475
2.705589854476e-02 -1.444345632191e-01	-16702.7020869
-2.778751759540e-02 -8.178584664678e-02	-16702.6998052
-1.026118316853e-01 1.515660728247e-02	-16702.6926674
2.037320770961e-01 -1.035299946680e-01	-16702.6864565
-1.237897738556e-01 -9.677794764295e-02	-16702.6860186
-1.014580682614e-01 1.011208204145e-01	-16702.684756
-1.182999760334e-02 1.279830050392e-01	-16702.6844306
-8.129437721681e-02 8.300681077119e-02	-16702.6842046
-1.682176329610e-01 -5.805402759277e-02	-16702.6841625
2.626693164641e-02 1.158726350047e-01	-16702.6813631
1.940876655622e-04 7.388573142886e-02	-16702.6807522
1.406211610002e-01 -1.537304811094e-01	-16702.6789194
-9.724075286393e-02 1.154323239015e-01	-16702.6770247
-5.542079822978e-02 1.397468484969e-01	-16702.6769302
4.734815361833e-02 1.643852079210e-01	-16702.6765713
-1.208440573463e-01 1.454279423864e-02	-16702.671712
-8.800226492339e-02 -6.395225034228e-02	-16702.6701684
-1.086158984576e-01 -4.277430080003e-02	-16702.6644043
-8.302748981749e-02 4.080540467232e-02	-16702.6619147
4.217055175380e-02 1.836541222438e-01	-16702.6592641
-4.796619936320e-02 4.240232734017e-02	-16702.6569979
-6.773867726212e-03 6.521937614066e-02	-16702.6568194
2.326682515370e-02 1.532755353822e-01	-16702.6510709
-9.810509043950e-02 -2.746347378627e-02	-16702.6483187
3.711682779379e-02 1.261948258862e-01	-16702.6453323
-1.020268445295e-01 6.677296862254e-02	-16702.6429526
-1.065676868558e-01 -2.757045485052e-03	-16702.641824
2.842301261552e-02 -1.261437128809e-01	-16702.6416639
-3.236900193340e-02 1.085997783743e-01	-16702.6402807
1.208522273203e-02 -1.327822154192e-01	-16702.6398025
4.950114758432e-02 1.249448260973e-01	-16702.6393315
-1.204913098016e-02 1.893191354893e-01	-16702.6386556
-9.412008897576e-02 8.848665623539e-03	-16702.632608
-4.468536359402e-02 1.113015803528e-01	-16702.6325646
-1.262598737662e-02 1.653607703799e-01	-16702.6308913
-1.815925729573e-01 -2.397646019525e-02	-16702.6305199
7.587157231899e-04 8.676186242533e-02	-16702.625444
6.542919527468e-02 -1.597123574478e-01	-16702.6242928
-1.089382247641e-01 3.235974935383e-02	-16702.6227662
-1.165235196784e-01 -6.801095098402e-04	-16702.6217923
6.830129857936e-02 1.869374371395e-01	-16702.6151417
-4.464269924084e-02 1.243449848382e-01	-16702.614751
-3.776324603400e-02 1.358277189378e-01	-16702.6126934
-1.330591154444e-02 8.906858250960e-02	-16702.6096689
-1.016235418655e-01 -7.379925284631e-02	-16702.6076578
-1.924135391612e-02 6.614659411184e-02	-16702.6076238
-7.921388133706e-03 1.139527101854e-01	-16702.6047934
-3.502329656400e-02 3.891120024486e-02	-16702.5945282
-2.791245251869e-02 7.485166215898e-02	-16702.5927685
-1.202062603953e-01 1.237541752896e-01	-16702.5852916
-4.536546826862e-02 5.244454964434e-02	-16702.584048
-9.629331226282e-02 -3.796020751877e-02	-16702.5765823
-1.348700197210e-01 3.077404676659e-03	-16702.568797
4.837354354846e-02 -1.750760710366e-01	-16702.568425
-1.721180533413e-01 -2.047403673071e-02	-16702.5544583
3.515727658554e-02 -1.651781551508e-01	-16702.5527548
-1.587143878586e-02 -1.086312941853e-01	-16702.55112
-2.014637028548e-01 -3.234050981509e-02	-16702.5438135
-1.324554012236e-01 -1.130930886214e-02	-16702.528004
-6.899108506842e-02 1.514019449782e-01	-16702.4763215
-9.713186539869e-02 1.551984075299e-01	-16702.4743791
-1.693992563708e-01 5.068761633303e-02	-16702.4545555
-2.125579614212e-01 -1.483021221697e-02	-16702.4223972
6.320347330191e-02 -1.961560176529e-01	-16702.4205287
-1.414488984019e-01 5.089700824455e-02	-16702.410048
-1.735450476677e-01 7.931236774506e-02	-16702.4015041
-1.530689896981e-01 1.165018124737e-02	-16702.4013157
-2.015353546756e-01 1.427352668009e-02	-16702.3938086
-1.487802402544e-01 8.736600708403e-02	-16702.3932498
-1.611835463046e-01 4.127140465394e-02	-16702.3668119
-1.961624943969e-01 1.053878471690e-01	-16702.3638432
-1.640025353798e-01 7.049945364547e-02	-16702.3520074
-1.821902667346e-01 4.555755380499e-02	-16702.3328403
-1.685567833083e-01 9.835567064123e-02	-16702.3301461
-1.918567975531e-01 -3.862637907011e-04	-16702.3254999
-2.018183336521e-01 7.832047813296e-02	-16702.3055835
-1.036261243075e-01 1.895396831176e-01	-16702.2855418
-2.272359654920e-01 2.799934730721e-02	-16702.1991731
