# Supplementary material for: Mapping and classifying molecules from a high-throughput structural database
Source: J Cheminform. 2017 Feb 2;9:6. doi: 10.1186/s13321-017-0192-4 (PMC5289135; doi:10.1186/s13321-017-0192-4)
Supplement: Supplementary file 1 — Additional file 1. Supplementary file contains dissimilarity matrix data for all the oligopeptides available in the database including the one discussed in this paper. [file 13321_2017_192_MOESM1_ESM.tar › SI/leu.dipeptide/traj.leu.dipeptide.Hg.xyz]

32
Lattice="100 0 0 0 100 0 0 0 100" Properties=species:S:1:pos:R:3
C    -0.652107  0.190381  -0.073529
C    -0.383990  0.129723  1.399167
O    0.787533  -0.257988  1.725316
H    -0.661394  -0.835390  -0.470745
H    0.168642  0.723154  -0.569396
H    -1.605971  0.674858  -0.311833
N    -1.380691  0.485437  2.230086
C    -1.533281  0.400638  3.703030
C    -0.669726  1.463194  4.420076
O    0.589815  1.356769  4.561825
H    -2.218412  0.790853  1.740883
H    -2.575272  0.697226  3.877488
C    -1.394566  -1.063728  4.226739
C    -1.060576  -1.257398  5.731253
C    -2.165761  -2.057353  6.461073
C    0.256351  -2.001149  5.937873
H    -0.681071  -1.630827  3.601386
H    -2.349511  -1.551106  3.983827
H    -0.984637  -0.276925  6.225558
H    -3.124267  -1.526696  6.383806
H    -1.933733  -2.171181  7.526176
H    -2.290202  -3.058402  6.027261
H    0.561751  -2.095820  6.990482
H    1.179735  -1.403867  5.536604
H    0.287457  -2.987700  5.457819
N    -1.299658  2.522875  4.901229
C    -0.646959  3.638697  5.595901
H    -2.303801  2.592727  4.755126
H    -0.444116  4.453558  4.888878
H    0.294149  3.295479  6.033258
H    -1.316278  4.000590  6.382591
Hg    1.513546  -0.538630  3.764792
32
Lattice="100 0 0 0 100 0 0 0 100" Properties=species:S:1:pos:R:3
C    0.999076  -1.062706  0.691009
C    0.217286  0.001924  1.389854
O    0.635807  1.201852  1.202280
H    0.802583  -0.977533  -0.389860
H    0.713563  -2.068961  1.019770
H    2.072864  -0.900176  0.840698
N    -0.840751  -0.353206  2.139829
C    -2.061575  0.422911  2.478814
C    -2.026980  0.988540  3.921627
O    -1.435058  2.108089  4.197023
H    -0.973852  -1.362132  2.204355
H    -2.092128  1.308282  1.817611
C    -3.305477  -0.412745  2.143891
C    -3.453788  -0.785441  0.647390
C    -4.746788  -1.590495  0.466416
C    -3.424523  0.445677  -0.264956
H    -4.187396  0.173317  2.447775
H    -3.306732  -1.342532  2.741980
H    -2.612032  -1.445618  0.370874
H    -4.841109  -1.931973  -0.571256
H    -5.631307  -0.979199  0.694616
H    -4.771438  -2.480153  1.109986
H    -3.604364  0.148273  -1.305205
H    -2.456452  0.973079  -0.263388
H    -4.210539  1.166690  0.004016
N    -2.645413  0.356068  4.889616
C    -2.709134  0.794863  6.290680
H    -3.187880  -0.467509  4.630109
H    -3.580220  1.447391  6.436257
H    -1.797879  1.341985  6.547807
H    -2.810081  -0.091867  6.923485
Hg    -0.107215  2.660067  2.598327
32
Lattice="100 0 0 0 100 0 0 0 100" Properties=species:S:1:pos:R:3
C    -3.846772  -0.371053  -1.605186
C    -2.810487  -0.725625  -0.587733
O    -1.597076  -0.494722  -0.942188
H    -4.847632  -0.710455  -1.313760
H    -3.569451  -0.789161  -2.580402
H    -3.863097  0.725106  -1.713304
N    -3.203758  -1.234504  0.592307
C    -2.508231  -1.229006  1.906272
C    -1.798908  -2.574686  2.202150
O    -0.576051  -2.790859  1.832158
H    -4.210011  -1.385342  0.661216
H    -1.703672  -0.473766  1.863129
C    -3.487805  -0.758629  2.994041
C    -2.866362  -0.505679  4.387178
C    -1.698795  0.487526  4.329315
C    -3.971000  -0.018273  5.334314
H    -4.336405  -1.464505  3.068352
H    -3.925023  0.185535  2.630733
H    -2.482867  -1.461568  4.785498
H    -0.825858  0.105204  3.776208
H    -1.340479  0.708231  5.341873
H    -2.004924  1.443776  3.879629
H    -4.809534  -0.725699  5.390155
H    -4.368469  0.955284  5.014688
H    -3.574824  0.103867  6.349438
N    -2.424940  -3.511577  2.873493
C    -1.869417  -4.823794  3.228232
H    -3.338565  -3.271310  3.257249
H    -1.135438  -5.128192  2.477092
H    -2.691387  -5.544851  3.271920
H    -1.382440  -4.767643  4.211033
Hg    -0.063325  -1.457630  0.220898
32
Lattice="100 0 0 0 100 0 0 0 100" Properties=species:S:1:pos:R:3
C    0.559859  -0.820391  1.169362
C    -0.442095  0.059723  1.852407
O    -0.077311  0.533390  2.979555
H    0.283531  -1.052286  0.134259
H    0.645349  -1.759115  1.736657
H    1.543501  -0.335830  1.191502
N    -1.615287  0.272689  1.228580
C    -2.866162  0.935463  1.677066
C    -2.673754  2.468284  1.703750
O    -2.079970  3.086421  2.644070
H    -1.678714  -0.180239  0.320073
H    -3.577008  0.745757  0.863412
C    -3.446864  0.209290  2.936673
C    -4.526144  0.856774  3.832802
C    -4.004204  1.867896  4.868202
C    -5.695614  1.476733  3.047632
H    -2.626733  -0.158549  3.583161
H    -3.857920  -0.727999  2.531870
H    -4.923594  0.008488  4.410917
H    -3.095257  1.441804  5.428968
H    -4.678303  2.007709  5.729528
H    -3.809275  2.868887  4.461282
H    -5.393299  2.363591  2.472689
H    -6.495571  1.791302  3.728092
H    -6.128267  0.740865  2.356637
N    -3.134676  3.148607  0.666742
C    -2.999418  4.601544  0.507288
H    -3.644903  2.644498  -0.053993
H    -3.803945  5.120273  1.044698
H    -3.064560  4.839610  -0.558085
H    -2.032566  4.926431  0.903265
Hg    -1.314826  1.773379  4.303935
32
Lattice="100 0 0 0 100 0 0 0 100" Properties=species:S:1:pos:R:3
C    -1.315157  -3.664160  0.759281
C    -0.850905  -2.532287  1.617951
O    0.226360  -1.955362  1.220765
H    -2.221769  -4.138817  1.150814
H    -0.509320  -4.402221  0.654705
H    -1.524335  -3.272005  -0.247957
N    -1.569373  -2.205658  2.704214
C    -1.651243  -0.919637  3.440489
C    -0.769130  -0.921732  4.717308
O    0.479084  -0.580074  4.679159
H    -2.378687  -2.807675  2.852738
H    -1.230856  -0.127280  2.793369
C    -3.119940  -0.542292  3.697855
C    -3.947368  -0.083048  2.464109
C    -3.286055  1.088034  1.729793
C    -4.348800  -1.209635  1.502743
H    -3.107577  0.294770  4.412398
H    -3.638977  -1.384817  4.190221
H    -4.876788  0.295552  2.917699
H    -3.973742  1.501531  0.981923
H    -2.384922  0.781127  1.172427
H    -3.016784  1.909811  2.408107
H    -5.138308  -0.855864  0.828141
H    -4.756550  -2.086166  2.028135
H    -3.520578  -1.531920  0.855134
N    -1.294396  -1.237458  5.877330
C    -0.574968  -1.265506  7.158458
H    -2.301238  -1.397050  5.901397
H    0.466908  -1.552241  6.990083
H    -1.067137  -1.991704  7.812030
H    -0.608553  -0.272674  7.626330
Hg    1.223101  -0.702544  2.659850
32
Lattice="100 0 0 0 100 0 0 0 100" Properties=species:S:1:pos:R:3
C    -0.011369  0.643267  -0.034387
C    0.038539  0.337635  1.428913
O    1.186528  -0.041332  1.862833
H    -0.978468  1.051562  -0.348526
H    0.172829  -0.291484  -0.586643
H    0.798703  1.335337  -0.295987
N    -1.080788  0.490942  2.158494
C    -1.575279  -0.147833  3.422316
C    -1.297831  0.675662  4.702384
O    -0.141379  0.764866  5.272356
H    -1.840730  0.890261  1.611769
H    -2.665052  -0.125442  3.288246
C    -1.209012  -1.634174  3.597494
C    -1.571310  -2.555476  2.407662
C    -1.152609  -3.989963  2.748840
C    -3.061672  -2.469354  2.055322
H    -1.734908  -1.974152  4.504686
H    -0.132684  -1.791058  3.822327
H    -0.981388  -2.233740  1.531653
H    -0.082098  -4.062821  2.986394
H    -1.342696  -4.653709  1.896681
H    -1.720607  -4.380126  3.604743
H    -3.695768  -2.728294  2.915659
H    -3.295780  -3.185099  1.257254
H    -3.370248  -1.480525  1.682595
N    -2.318994  1.260419  5.291361
C    -2.246098  2.011774  6.552641
H    -3.240063  1.141401  4.873796
H    -3.079359  2.719649  6.578287
H    -1.294604  2.548982  6.607114
H    -2.325284  1.322688  7.403757
Hg    1.419482  0.035137  3.992966
32
Lattice="100 0 0 0 100 0 0 0 100" Properties=species:S:1:pos:R:3
C    -0.628010  1.616457  0.989411
C    -0.543677  0.154051  1.288462
O    0.574372  -0.402208  0.993397
H    -0.129009  2.160532  1.807845
H    -1.668997  1.959018  0.932727
H    -0.099315  1.846612  0.058715
N    -1.606138  -0.450619  1.846435
C    -1.675244  -1.666561  2.695606
C    -2.106985  -2.910102  1.871692
O    -1.241841  -3.644468  1.250548
H    -2.405088  0.169594  1.974782
H    -0.655116  -1.894820  3.058595
C    -2.547182  -1.397204  3.936158
C    -1.862849  -0.646602  5.108174
C    -1.307004  0.736304  4.748180
C    -2.865230  -0.553283  6.265919
H    -2.873052  -2.370928  4.331171
H    -3.460257  -0.851691  3.631519
H    -1.021884  -1.281393  5.438633
H    -0.951554  1.237801  5.656801
H    -2.078622  1.389304  4.310836
H    -0.443720  0.695302  4.068286
H    -2.384302  -0.116375  7.149244
H    -3.252726  -1.538907  6.555993
H    -3.720000  0.087736  6.005830
N    -3.372213  -3.254312  1.822576
C    -3.914669  -4.405629  1.088222
H    -4.018515  -2.726295  2.408671
H    -3.920575  -5.291621  1.736915
H    -3.298152  -4.604693  0.207281
H    -4.939939  -4.168966  0.788276
Hg    0.602592  -2.559285  0.961919
32
Lattice="100 0 0 0 100 0 0 0 100" Properties=species:S:1:pos:R:3
C    -0.869442  -1.867772  0.120509
C    -0.871889  -0.978538  1.322374
O    0.279622  -0.785586  1.859605
H    -0.340639  -1.346419  -0.693165
H    -1.883425  -2.110669  -0.218253
H    -0.308316  -2.784834  0.336976
N    -2.034938  -0.449686  1.738290
C    -2.288501  0.777851  2.542926
C    -2.546362  0.433847  4.031572
O    -1.575267  0.362617  4.887724
H    -2.844168  -0.761901  1.202211
H    -1.365140  1.385466  2.531831
C    -3.370125  1.627320  1.847057
C    -3.364191  3.131876  2.200382
C    -4.396399  3.846926  1.318352
C    -3.598228  3.439242  3.684030
H    -4.374390  1.192238  2.008255
H    -3.188041  1.535474  0.765348
H    -2.364555  3.514051  1.925197
H    -5.419078  3.515598  1.549511
H    -4.215035  3.673602  0.249534
H    -4.356077  4.929404  1.488389
H    -3.599772  4.524489  3.841925
H    -2.817678  3.036192  4.348237
H    -4.575821  3.068506  4.028342
N    -3.768399  0.221021  4.455881
C    -4.145095  -0.095704  5.838339
H    -4.522661  0.418957  3.799161
H    -5.072080  -0.676418  5.818261
H    -4.309408  0.834475  6.399386
H    -3.346594  -0.669914  6.316413
Hg    0.283310  0.007169  3.861663
32
Lattice="100 0 0 0 100 0 0 0 100" Properties=species:S:1:pos:R:3
C    -0.197948  1.409465  0.563843
C    -0.329741  0.756093  1.902228
O    0.569848  1.083523  2.759106
H    -0.412133  2.483548  0.681648
H    -0.894470  0.990903  -0.172152
H    0.834900  1.321200  0.206202
N    -1.351219  -0.090523  2.114829
C    -1.989361  -0.499888  3.393914
C    -1.461431  -1.871055  3.881775
O    -0.443003  -1.955394  4.679202
H    -1.932325  -0.250669  1.292327
H    -1.690322  0.228352  4.169308
C    -3.520470  -0.373094  3.264709
C    -4.303152  -0.266041  4.597708
C    -4.315308  -1.548659  5.437663
C    -3.860072  0.947933  5.424676
H    -3.925154  -1.187943  2.637537
H    -3.699871  0.551561  2.694675
H    -5.338919  -0.079208  4.272813
H    -5.005878  -1.433085  6.281818
H    -3.331600  -1.779689  5.876556
H    -4.660552  -2.422040  4.865679
H    -4.553723  1.109812  6.258476
H    -3.844581  1.873775  4.833025
H    -2.867383  0.807527  5.884405
N    -2.055387  -2.977907  3.505812
C    -1.667730  -4.332811  3.913885
H    -2.933629  -2.877496  2.997911
H    -1.957277  -5.028072  3.120201
H    -2.189475  -4.602348  4.842508
H    -0.587822  -4.373373  4.080864
Hg    0.760513  -0.176912  4.496568
32
Lattice="100 0 0 0 100 0 0 0 100" Properties=species:S:1:pos:R:3
C    -0.645851  -0.159269  -0.111028
C    -0.208776  -0.100135  1.318321
O    0.936237  -0.633103  1.553905
H    -1.563866  0.410003  -0.296268
H    -0.828610  -1.214389  -0.369451
H    0.162243  0.197190  -0.761330
N    -1.018655  0.490703  2.214944
C    -1.193062  0.354288  3.700284
C    -0.389926  1.383325  4.532960
O    0.879346  1.296346  4.760049
H    -1.828347  0.921189  1.772756
H    -2.248694  0.622340  3.840580
C    -1.053868  -1.077938  4.246128
C    -1.583879  -1.250136  5.686556
C    -3.094085  -0.983525  5.777781
C    -1.239977  -2.660256  6.182234
H    -0.002457  -1.441589  4.233676
H    -1.586194  -1.750396  3.555107
H    -1.058437  -0.527705  6.337301
H    -3.438884  -1.151702  6.805375
H    -3.661027  -1.663784  5.126781
H    -3.381819  0.048510  5.523346
H    -1.574928  -2.794757  7.217357
H    -0.157643  -2.850739  6.160634
H    -1.734699  -3.429061  5.572190
N    -1.051594  2.367404  5.101910
C    -0.457938  3.390073  5.973847
H    -2.062946  2.386368  4.984234
H    -0.424392  3.025389  7.009004
H    -1.081469  4.287342  5.924318
H    0.557296  3.617736  5.636175
Hg    1.808469  -0.119686  3.440998
32
Lattice="100 0 0 0 100 0 0 0 100" Properties=species:S:1:pos:R:3
C    -1.829570  -1.720349  0.330597
C    -1.220719  -0.802805  1.341898
O    0.046313  -0.949937  1.513961
H    -2.919344  -1.616025  0.280412
H    -1.553692  -2.757789  0.557039
H    -1.403366  -1.480353  -0.656017
N    -2.009562  0.079946  1.972111
C    -1.671545  1.373908  2.622545
C    -1.547087  1.258458  4.162871
O    -0.431337  0.910245  4.728214
H    -3.001569  0.003026  1.737580
H    -0.656793  1.654471  2.286180
C    -2.580152  2.505250  2.074747
C    -4.113981  2.542473  2.305850
C    -4.671211  3.714117  1.479519
C    -4.865073  1.242427  1.981013
H    -2.402875  2.507192  0.987264
H    -2.146099  3.448112  2.440566
H    -4.330220  2.808861  3.359814
H    -4.163017  4.658320  1.713087
H    -5.739783  3.851025  1.683895
H    -4.556545  3.522482  0.403221
H    -4.644804  0.412545  2.674234
H    -4.683241  0.919864  0.942120
H    -5.947894  1.401400  2.057900
N    -2.561687  1.562273  4.934166
C    -2.555779  1.517329  6.401726
H    -3.389547  1.941880  4.468438
H    -1.921256  0.694746  6.744388
H    -3.584281  1.370547  6.743785
H    -2.169830  2.463657  6.803509
Hg    0.836544  -0.090296  3.314368
32
Lattice="100 0 0 0 100 0 0 0 100" Properties=species:S:1:pos:R:3
C    -2.645530  -2.265592  0.916195
C    -1.841947  -1.316489  1.746114
O    -0.633906  -1.687948  1.979431
H    -3.693078  -1.955462  0.827589
H    -2.580348  -3.275489  1.339719
H    -2.200861  -2.307154  -0.090430
N    -2.419834  -0.181512  2.172885
C    -1.820043  1.119546  2.554772
C    -1.669115  1.304866  4.091052
O    -0.619176  0.865999  4.718651
H    -3.398283  -0.091070  1.896474
H    -0.776341  1.125551  2.191697
C    -2.526872  2.270812  1.779557
C    -4.044475  2.200651  1.486676
C    -4.960783  2.168846  2.718086
C    -4.403320  3.389415  0.578784
H    -2.011455  2.330798  0.810439
H    -2.282760  3.214837  2.291257
H    -4.244789  1.291824  0.885431
H    -4.849222  3.085592  3.324417
H    -4.828967  1.282434  3.360387
H    -6.013462  2.155744  2.408925
H    -5.458315  3.340012  0.284367
H    -3.801022  3.399309  -0.338355
H    -4.246234  4.344899  1.098750
N    -2.557630  1.974232  4.779878
C    -2.483716  2.246375  6.220886
H    -3.352179  2.360752  4.264098
H    -3.500343  2.408787  6.590085
H    -1.883259  3.148306  6.399447
H    -2.023919  1.398785  6.737703
Hg    0.372184  -0.639655  3.560032
32
Lattice="100 0 0 0 100 0 0 0 100" Properties=species:S:1:pos:R:3
C    -1.138123  -1.568441  1.138046
C    -1.216457  -0.293812  1.916633
O    -0.487559  -0.256970  2.972497
H    -0.144974  -2.016880  1.237824
H    -1.377963  -1.414699  0.077803
H    -1.877958  -2.268385  1.559571
N    -2.025630  0.679854  1.460343
C    -2.766678  1.801926  2.121101
C    -2.009028  3.150627  2.113754
O    -1.039389  3.442759  2.918004
H    -2.422270  0.445268  0.552727
H    -3.627052  1.950148  1.453535
C    -3.366453  1.490254  3.511697
C    -4.641911  0.596090  3.510889
C    -5.789536  1.252785  2.735563
C    -4.399161  -0.850035  3.069305
H    -3.626035  2.457212  3.969317
H    -2.632003  1.015155  4.189850
H    -4.929814  0.572200  4.573906
H    -5.628595  1.246886  1.645385
H    -5.976130  2.285799  3.059068
H    -6.716814  0.689822  2.903712
H    -4.243789  -0.937654  1.983511
H    -5.279924  -1.461583  3.301601
H    -3.548618  -1.310334  3.593607
N    -2.432711  4.091080  1.296945
C    -1.882973  5.451812  1.218490
H    -3.241007  3.882853  0.713467
H    -0.808218  5.427122  1.420425
H    -2.377935  6.098053  1.955362
H    -2.068368  5.838954  0.212431
Hg    -0.252923  1.683133  3.855630
32
Lattice="100 0 0 0 100 0 0 0 100" Properties=species:S:1:pos:R:3
C    -0.047424  0.500359  -0.040631
C    -0.012216  0.304829  1.442403
O    1.149437  0.075588  1.934840
H    0.908821  0.893758  -0.397664
H    -0.864577  1.169974  -0.340990
H    -0.219489  -0.482027  -0.509664
N    -1.174598  0.381004  2.117348
C    -1.662909  -0.223155  3.397740
C    -1.496280  0.708772  4.623041
O    -0.377763  0.890278  5.243464
H    -1.941805  0.672598  1.515437
H    -2.747372  -0.300464  3.233906
C    -1.175197  -1.658946  3.702565
C    -1.893418  -2.793878  2.919964
C    -1.735430  -2.710389  1.399575
C    -1.402927  -4.140915  3.459443
H    -1.333224  -1.833669  4.777649
H    -0.088321  -1.784018  3.526260
H    -2.966576  -2.694903  3.167755
H    -2.193516  -3.590250  0.930828
H    -0.674779  -2.712177  1.102596
H    -2.230450  -1.835578  0.955141
H    -1.969049  -4.960003  2.998594
H    -1.530559  -4.223185  4.546701
H    -0.341760  -4.308629  3.222507
N    -2.572674  1.287816  5.110644
C    -2.603967  2.139724  6.307885
H    -3.464173  1.088337  4.660626
H    -3.442309  2.835734  6.211701
H    -1.663570  2.691963  6.391538
H    -2.744629  1.520445  7.203528
Hg    1.292705  0.204006  4.077269
32
Lattice="100 0 0 0 100 0 0 0 100" Properties=species:S:1:pos:R:3
C    0.057533  -0.859093  0.474614
C    -0.208318  -0.287055  1.833415
O    0.568865  -0.690756  2.760678
H    -0.509087  -0.354893  -0.316719
H    -0.210749  -1.925920  0.484406
H    1.131194  -0.796149  0.259005
N    -1.223021  0.589747  1.953339
C    -1.853225  1.218855  3.137588
C    -0.921134  2.285773  3.753071
O    0.035498  1.996908  4.542443
H    -1.696588  0.778877  1.073476
H    -2.704175  1.770872  2.723932
C    -2.443802  0.164672  4.123719
C    -2.727053  0.623532  5.580326
C    -4.229107  0.501986  5.932726
C    -1.946510  -0.197453  6.602966
H    -1.825847  -0.752607  4.126729
H    -3.370756  -0.187917  3.649115
H    -2.445577  1.680609  5.700242
H    -4.825005  1.122950  5.250310
H    -4.424203  0.848599  6.953969
H    -4.579136  -0.535389  5.848780
H    -2.056352  0.150779  7.640444
H    -0.789054  -0.074872  6.487833
H    -2.150594  -1.274784  6.553478
N    -1.122598  3.561045  3.455808
C    -2.139244  4.166117  2.582978
H    -0.455941  4.199782  3.893341
H    -3.153755  3.947674  2.937985
H    -2.016216  3.842141  1.542480
H    -1.998841  5.250162  2.617127
Hg    0.416800  -0.194195  4.887394
32
Lattice="100 0 0 0 100 0 0 0 100" Properties=species:S:1:pos:R:3
C    0.157643  -0.739100  0.466042
C    0.147176  -0.178023  1.857147
O    1.254370  0.236744  2.310893
H    -0.834711  -1.044568  0.116831
H    0.835319  -1.603544  0.437647
H    0.571963  0.015092  -0.215991
N    -1.030276  -0.158079  2.510903
C    -1.413822  0.242955  3.884475
C    -1.301974  1.780719  4.068377
O    -0.196765  2.391206  4.269902
H    -1.803946  -0.527239  1.964801
H    -2.485030  0.013171  3.906776
C    -0.772060  -0.517621  5.098981
C    0.129499  -1.759224  4.852500
C    1.492124  -1.612977  5.516531
C    -0.538614  -3.047354  5.393679
H    -1.614333  -0.799879  5.745097
H    -0.226000  0.207966  5.733821
H    0.281942  -1.904891  3.774260
H    2.191335  -2.427206  5.280791
H    1.444540  -1.457764  6.602518
H    2.101380  -0.699041  5.120686
H    0.085422  -3.925469  5.192291
H    -1.508086  -3.202335  4.901976
H    -0.707568  -2.987565  6.477029
N    -2.417427  2.483963  4.026460
C    -2.482056  3.942832  4.190315
H    -3.289408  1.992321  3.846394
H    -1.823815  4.251038  5.009325
H    -3.514989  4.216782  4.420049
H    -2.166508  4.441972  3.265300
Hg    1.599102  1.102826  4.349719
32
Lattice="100 0 0 0 100 0 0 0 100" Properties=species:S:1:pos:R:3
C    2.080911  -0.449451  0.709709
C    1.353035  0.583023  1.508278
O    1.280543  1.745121  0.960298
H    1.488063  -0.667484  -0.192876
H    2.225149  -1.380831  1.269149
H    3.045669  -0.050065  0.374204
N    0.838773  0.239360  2.699846
C    -0.311997  0.804530  3.454754
C    0.122215  1.746842  4.612362
O    0.441972  2.986246  4.397334
H    1.050059  -0.720240  2.977320
H    -0.883725  1.455036  2.767554
C    -1.257461  -0.339517  3.869930
C    -0.612671  -1.562497  4.596229
C    -1.449863  -1.964935  5.820385
C    -0.439811  -2.758934  3.646327
H    -1.764193  -0.682625  2.956669
H    -2.050683  0.113077  4.483504
H    0.397583  -1.287294  4.963275
H    -0.998835  -2.819609  6.338420
H    -2.466190  -2.253805  5.519631
H    -1.555017  -1.151765  6.557361
H    0.059848  -3.592177  4.154471
H    0.149582  -2.527011  2.743951
H    -1.417854  -3.117686  3.296778
N    0.110662  1.323035  5.852238
C    0.454063  2.135966  7.027156
H    -0.218521  0.370950  6.016409
H    -0.422704  2.711845  7.351812
H    1.267012  2.824238  6.777608
H    0.764235  1.461562  7.830165
Hg    0.788120  3.332429  2.312132
32
Lattice="100 0 0 0 100 0 0 0 100" Properties=species:S:1:pos:R:3
C    0.769227  -0.058564  0.160742
C    0.545870  -0.043391  1.642390
O    1.562171  0.270351  2.346031
H    1.271655  0.869416  -0.138946
H    -0.160934  -0.176517  -0.407097
H    1.447109  -0.889747  -0.083363
N    -0.684861  -0.354963  2.091116
C    -1.206777  -0.597073  3.459025
C    -1.353304  0.744124  4.206341
O    -0.362552  1.373046  4.703619
H    -1.347825  -0.551603  1.345458
H    -2.227468  -0.957141  3.295429
C    -0.438022  -1.775570  4.145463
C    -0.522282  -2.027659  5.666818
C    0.385998  -1.139418  6.533387
C    -1.958313  -1.994933  6.220991
H    0.628776  -1.770545  3.848834
H    -0.816370  -2.670698  3.628991
H    -0.143710  -3.054969  5.780240
H    1.451666  -1.105609  6.101197
H    0.617685  -1.574421  7.519398
H    -0.009854  -0.132780  6.719275
H    -1.978105  -2.324499  7.266384
H    -2.605011  -2.677386  5.653293
H    -2.396294  -0.986837  6.193795
N    -2.556139  1.288793  4.316589
C    -3.851200  0.795842  3.826556
H    -2.561612  2.189623  4.798466
H    -4.619465  1.497597  4.163308
H    -4.087145  -0.189718  4.246494
H    -3.879389  0.764873  2.730472
Hg    1.622477  0.337376  4.542304
32
Lattice="100 0 0 0 100 0 0 0 100" Properties=species:S:1:pos:R:3
C    1.044169  0.353994  0.743661
C    0.594238  0.312101  2.175182
O    1.454139  0.682474  3.034606
H    0.243476  0.115071  0.035049
H    1.872572  -0.356576  0.613659
H    1.441705  1.353554  0.524529
N    -0.658462  -0.106270  2.418068
C    -1.469779  -0.272243  3.653736
C    -1.585087  1.025226  4.486706
O    -0.795997  1.340089  5.442190
H    -1.161948  -0.362553  1.572644
H    -2.478404  -0.409940  3.240737
C    -1.274141  -1.561185  4.515134
C    0.075731  -2.197048  4.926757
C    -0.142941  -3.177381  6.078679
C    0.890267  -2.805471  3.792496
H    -1.798219  -2.365741  3.975311
H    -1.870278  -1.388040  5.423705
H    0.766583  -1.398719  5.447942
H    0.799146  -3.635031  6.401797
H    -0.796080  -3.993552  5.724409
H    -0.631853  -2.713246  6.943671
H    0.305987  -3.622479  3.340389
H    1.821250  -3.246765  4.167133
H    1.144695  -2.103529  2.992046
N    -2.618184  1.813431  4.232694
C    -2.900637  3.068435  4.935641
H    -3.311923  1.496639  3.558565
H    -3.531709  2.875245  5.813628
H    -3.430242  3.737377  4.250465
H    -1.961638  3.523666  5.263235
Hg    1.255572  0.518376  5.240359
32
Lattice="100 0 0 0 100 0 0 0 100" Properties=species:S:1:pos:R:3
C    0.960145  -0.760506  -0.109212
C    0.521609  0.515913  0.534237
O    0.284048  1.479626  -0.285073
H    1.075408  -1.574477  0.614315
H    1.903702  -0.590649  -0.645952
H    0.213237  -1.048059  -0.863794
N    0.419269  0.564312  1.871160
C    -0.402294  1.442986  2.741721
C    0.397310  2.628494  3.350699
O    0.561268  3.736388  2.689892
H    0.667117  -0.315189  2.332027
H    -1.145134  1.947231  2.096167
C    -1.262685  0.587280  3.715070
C    -0.716378  -0.625169  4.524347
C    -0.241547  -1.822277  3.678870
C    0.300896  -0.310101  5.628224
H    -2.084177  0.202895  3.092111
H    -1.740400  1.297069  4.408137
H    -1.630116  -0.965480  5.037264
H    0.810482  -1.734657  3.345919
H    -0.887624  -2.016237  2.811520
H    -0.249364  -2.734162  4.289182
H    0.459431  -1.193573  6.260083
H    -0.052242  0.476592  6.315876
H    1.300393  -0.060008  5.231953
N    0.863503  2.576385  4.571348
C    1.586416  3.663661  5.243595
H    0.676663  1.725457  5.110333
H    2.267563  4.151660  4.539441
H    2.149471  3.233911  6.076537
H    0.873884  4.404980  5.628746
Hg    0.219142  3.430702  0.599256
32
Lattice="100 0 0 0 100 0 0 0 100" Properties=species:S:1:pos:R:3
C    -2.566593  -0.478666  0.662212
C    -1.537958  0.128439  1.562030
O    -0.398735  -0.466080  1.557007
H    -3.563415  -0.046643  0.800464
H    -2.608952  -1.559949  0.856863
H    -2.243697  -0.360832  -0.382397
N    -1.861150  1.230450  2.262231
C    -1.363438  1.810972  3.551063
C    -0.307489  2.924534  3.394124
O    0.910302  2.717656  3.003285
H    -2.795730  1.562851  2.034257
H    -2.258399  2.301990  3.949125
C    -0.941644  0.786516  4.624826
C    -1.995129  -0.296456  4.957695
C    -1.423893  -1.225268  6.035324
C    -3.329636  0.321705  5.392348
H    -0.712075  1.370682  5.531323
H    0.008195  0.268631  4.376914
H    -2.164891  -0.901707  4.050044
H    -2.127628  -2.039682  6.245970
H    -1.249765  -0.686807  6.977233
H    -0.475974  -1.685715  5.723887
H    -4.030088  -0.471690  5.681692
H    -3.827937  0.898065  4.597678
H    -3.205115  0.975421  6.267935
N    -0.602122  4.158135  3.749924
C    -1.872886  4.702923  4.256599
H    0.179930  4.814611  3.686097
H    -1.765015  5.790101  4.306778
H    -2.086924  4.328866  5.265437
H    -2.700356  4.476146  3.574985
Hg    1.217206  0.713798  2.322052
32
Lattice="100 0 0 0 100 0 0 0 100" Properties=species:S:1:pos:R:3
C    0.073444  -0.936349  0.309299
C    0.141998  -0.414874  1.714838
O    1.284067  -0.542664  2.272967
H    0.397235  -1.986045  0.305423
H    0.787491  -0.377701  -0.311248
H    -0.929053  -0.864718  -0.126409
N    -0.971261  0.131606  2.227002
C    -1.438381  0.614685  3.563739
C    -0.793717  1.932102  4.037434
O    0.444422  2.105958  4.300197
H    -1.727682  0.135258  1.547041
H    -2.469068  0.907791  3.326289
C    -1.661640  -0.485334  4.656690
C    -0.614294  -1.534048  5.104473
C    0.362613  -1.103495  6.202718
C    -1.382435  -2.751224  5.672935
H    -2.514678  -1.057919  4.266290
H    -2.053994  0.042899  5.540948
H    -0.057016  -1.902633  4.226830
H    1.067560  -0.210562  5.995591
H    1.036607  -1.915655  6.497841
H    -0.144425  -0.707309  7.097818
H    -0.690355  -3.534542  6.003357
H    -2.038255  -3.184907  4.907263
H    -2.005405  -2.464778  6.531789
N    -1.616492  2.952798  4.220061
C    -1.202126  4.263832  4.733788
H    -2.591737  2.845862  3.953156
H    -0.778816  4.871836  3.923821
H    -0.447497  4.131713  5.515395
H    -2.082030  4.766381  5.144725
Hg    1.750918  0.332035  4.190940
32
Lattice="100 0 0 0 100 0 0 0 100" Properties=species:S:1:pos:R:3
C    -1.483471  -0.116269  -0.454419
C    -0.849544  -0.128222  0.900553
O    0.433258  -0.183720  0.895328
H    -2.574088  -0.019431  -0.412551
H    -1.230684  -1.060532  -0.961143
H    -1.051728  0.694754  -1.054814
N    -1.645561  -0.076797  1.983207
C    -1.473896  -0.501783  3.411419
C    -1.005852  0.637071  4.347709
O    0.217165  1.057550  4.395683
H    -2.624589  0.044783  1.732567
H    -2.499459  -0.741262  3.714381
C    -0.671831  -1.798705  3.626883
C    -0.917653  -2.447684  5.007210
C    -2.335071  -3.034024  5.106501
C    0.143720  -3.524662  5.262118
H    0.426701  -1.648300  3.525091
H    -0.934912  -2.498184  2.818413
H    -0.799029  -1.669195  5.783186
H    -2.479994  -3.844459  4.378779
H    -3.135172  -2.294804  4.949754
H    -2.492028  -3.458965  6.105641
H    1.160468  -3.106810  5.256372
H    0.094244  -4.319922  4.504950
H    -0.011462  -3.992675  6.241255
N    -1.844393  1.190452  5.199493
C    -3.257105  0.884128  5.469250
H    -1.418293  1.897625  5.804652
H    -3.698467  1.763686  5.947929
H    -3.343021  0.028736  6.150982
H    -3.807974  0.691040  4.543690
Hg    1.389720  0.345583  2.741934
32
Lattice="100 0 0 0 100 0 0 0 100" Properties=species:S:1:pos:R:3
C    -0.292371  -1.816347  0.091284
C    -0.425431  -1.011260  1.345750
O    0.216394  0.097512  1.351355
H    -0.841368  -1.299866  -0.711368
H    -0.699691  -2.828040  0.205721
H    0.760544  -1.863768  -0.210636
N    -1.191160  -1.489258  2.341266
C    -1.795097  -0.754219  3.467745
C    -0.913921  -0.744414  4.743442
O    -0.236360  0.324077  5.030204
H    -1.620180  -2.391901  2.141054
H    -1.842935  0.311226  3.176491
C    -3.262131  -1.163579  3.670597
C    -4.209337  -0.658908  2.552352
C    -5.622788  -1.179879  2.842375
C    -4.196540  0.865944  2.405500
H    -3.594394  -0.746897  4.635117
H    -3.345818  -2.257028  3.753241
H    -3.876654  -1.104930  1.597277
H    -6.305458  -0.901680  2.030385
H    -6.023194  -0.750183  3.771541
H    -5.646516  -2.273944  2.934820
H    -4.926807  1.178661  1.649069
H    -3.228667  1.272094  2.066338
H    -4.470873  1.364791  3.346547
N    -0.839277  -1.732302  5.611130
C    -1.553898  -3.012783  5.665415
H    -0.227572  -1.532248  6.407339
H    -0.955387  -3.692663  6.280110
H    -1.659142  -3.448289  4.668394
H    -2.539172  -2.890473  6.133045
Hg    0.381060  1.275389  3.174211
32
Lattice="100 0 0 0 100 0 0 0 100" Properties=species:S:1:pos:R:3
C    -0.931231  -0.167015  -0.246893
C    -0.511984  -0.280170  1.186519
O    0.687211  -0.690677  1.368375
H    -1.922759  0.285363  -0.363291
H    -0.949001  -1.177883  -0.682304
H    -0.183741  0.411918  -0.803238
N    -1.404036  0.042611  2.137861
C    -1.487013  -0.271470  3.599594
C    -0.776113  0.815653  4.444584
O    0.484421  0.791228  4.705384
H    -2.279241  0.391152  1.753289
H    -2.557934  -0.168418  3.814955
C    -1.130611  -1.730180  3.958007
C    -1.842860  -2.298930  5.203521
C    -1.521152  -3.790885  5.332337
C    -1.528604  -1.541589  6.497089
H    -0.037139  -1.888123  4.132623
H    -1.363342  -2.349160  3.079567
H    -2.927166  -2.203107  4.996721
H    -2.101688  -4.235172  6.149864
H    -0.458277  -3.953204  5.567037
H    -1.760718  -4.346728  4.416583
H    -2.021995  -2.026874  7.347748
H    -1.879945  -0.499836  6.493580
H    -0.448678  -1.539860  6.710775
N    -1.471881  1.816873  4.949269
C    -2.926054  2.034034  4.929150
H    -0.917517  2.485360  5.489261
H    -3.120837  2.993664  5.416259
H    -3.452223  1.250911  5.490099
H    -3.304457  2.093310  3.902220
Hg    1.587230  -0.488197  3.332762
32
Lattice="100 0 0 0 100 0 0 0 100" Properties=species:S:1:pos:R:3
C    -1.992702  0.025100  0.490869
C    -1.129337  0.000907  1.711514
O    0.058488  -0.450933  1.529425
H    -2.761448  0.806802  0.551115
H    -2.501241  -0.950029  0.415830
H    -1.382972  0.166338  -0.406575
N    -1.656545  0.438802  2.870581
C    -1.402429  0.113612  4.309834
C    -0.437743  1.079045  5.028272
O    0.844862  1.097771  4.837063
H    -2.583608  0.835688  2.732570
H    -2.382551  0.284661  4.770420
C    -1.044145  -1.360678  4.624109
C    -2.242895  -2.351732  4.613835
C    -3.284168  -1.987290  5.678255
C    -2.874450  -2.560192  3.234137
H    -0.596154  -1.374970  5.629773
H    -0.272599  -1.757255  3.938300
H    -1.782800  -3.306728  4.913906
H    -4.024784  -2.792784  5.763721
H    -3.855616  -1.079613  5.424471
H    -2.834842  -1.855795  6.672250
H    -3.564956  -3.412083  3.265992
H    -2.124536  -2.790006  2.462910
H    -3.471279  -1.694389  2.909306
N    -0.895504  1.877615  5.970032
C    -2.277304  2.049925  6.450424
H    -0.176113  2.427752  6.445928
H    -2.261916  2.833324  7.213243
H    -2.653175  1.127312  6.909467
H    -2.937952  2.377537  5.639470
Hg    1.417553  -0.055942  3.136055
32
Lattice="100 0 0 0 100 0 0 0 100" Properties=species:S:1:pos:R:3
C    -0.259393  2.081590  0.435615
C    -0.667769  1.842763  1.855132
O    -0.927568  2.901274  2.530886
H    -1.139012  2.438056  -0.122808
H    0.119036  1.170586  -0.043328
H    0.497195  2.874133  0.394551
N    -0.744314  0.577939  2.302487
C    -1.469013  0.060479  3.480689
C    -0.586378  0.001554  4.756852
O    -0.730526  0.916706  5.666406
H    -0.498242  -0.126644  1.608174
H    -2.254134  0.793408  3.736382
C    -2.232218  -1.228299  3.127777
C    -3.060501  -1.820489  4.289471
C    -4.100038  -0.829470  4.830203
C    -3.723068  -3.118492  3.810643
H    -1.542047  -1.984361  2.726565
H    -2.914058  -0.962098  2.303641
H    -2.372491  -2.080749  5.114625
H    -4.715898  -1.308951  5.600415
H    -4.781276  -0.490797  4.035790
H    -3.653652  0.057176  5.308339
H    -4.445026  -2.922186  3.005558
H    -4.267920  -3.595960  4.633868
H    -2.987520  -3.843495  3.436145
N    0.291955  -0.943508  5.020126
C    0.618560  -2.176721  4.295320
H    0.769335  -0.816908  5.917064
H    -0.103255  -2.969904  4.529513
H    1.611030  -2.495831  4.628681
H    0.654176  -2.002460  3.216741
Hg    -1.216827  2.787129  4.680295
32
Lattice="100 0 0 0 100 0 0 0 100" Properties=species:S:1:pos:R:3
C    -1.427364  0.677340  -0.013675
C    -0.871355  0.367338  1.341053
O    0.346029  -0.036513  1.345201
H    -2.450971  1.066492  0.026500
H    -1.421817  -0.248099  -0.609652
H    -0.769600  1.392202  -0.524528
N    -1.666642  0.529894  2.411610
C    -1.626510  -0.016122  3.806956
C    -0.876715  0.931060  4.774317
O    0.407482  0.933059  4.905880
H    -2.574456  0.918824  2.165970
H    -2.679672  0.011400  4.110443
C    -1.214375  -1.502370  3.899743
C    -1.803212  -2.280212  5.101929
C    -1.292350  -1.795793  6.462279
C    -3.338207  -2.336329  5.043126
H    -0.109184  -1.644268  3.943868
H    -1.526032  -1.981440  2.960332
H    -1.433787  -3.307349  4.955423
H    -1.599095  -2.493671  7.250601
H    -1.706426  -0.815966  6.744731
H    -0.195407  -1.731398  6.499101
H    -3.705458  -2.691818  4.071314
H    -3.810818  -1.365656  5.261580
H    -3.706398  -3.033579  5.806243
N    -1.548668  1.770845  5.537315
C    -3.000379  1.913756  5.714922
H    -0.961407  2.339088  6.153009
H    -3.397804  1.110367  6.349076
H    -3.521004  1.932541  4.752130
H    -3.177631  2.871828  6.212697
Hg    1.391235  -0.018451  3.232503
32
Lattice="100 0 0 0 100 0 0 0 100" Properties=species:S:1:pos:R:3
C    -1.156741  -1.242649  0.755582
C    -0.774231  -0.117978  1.665180
O    0.486394  0.030645  1.847330
H    -1.285255  -2.148499  1.370143
H    -0.364705  -1.429301  0.024348
H    -2.105021  -1.042520  0.239049
N    -1.761996  0.620120  2.205885
C    -1.880612  1.417342  3.466813
C    -1.571451  2.920197  3.281111
O    -0.370904  3.396054  3.185619
H    -2.672069  0.359293  1.832597
H    -2.952607  1.360705  3.692079
C    -1.157375  0.848560  4.711863
C    -1.867030  -0.339499  5.417209
C    -2.036004  -1.584628  4.542236
C    -1.104632  -0.662777  6.706167
H    -1.066818  1.671473  5.437355
H    -0.121763  0.522809  4.489281
H    -2.870424  0.032292  5.695887
H    -2.724431  -1.436522  3.698468
H    -2.457331  -2.402784  5.139475
H    -1.068111  -1.942369  4.157067
H    -0.101863  -1.061718  6.492502
H    -1.640783  -1.429447  7.279261
H    -0.994447  0.216485  7.354224
N    -2.547566  3.804380  3.307354
C    -3.995452  3.595833  3.472509
H    -2.235760  4.777198  3.247715
H    -4.491984  4.536202  3.215940
H    -4.239904  3.345799  4.512506
H    -4.365036  2.822431  2.790905
Hg    1.080910  1.868869  2.790345
32
Lattice="100 0 0 0 100 0 0 0 100" Properties=species:S:1:pos:R:3
C    -0.057804  0.078599  -0.134010
C    -0.027598  0.110187  1.361978
O    0.974316  0.715723  1.878139
H    -0.485047  1.030910  -0.487326
H    -0.680188  -0.744418  -0.507902
H    0.958190  -0.005136  -0.533015
N    -1.039667  -0.464932  2.034079
C    -1.463320  -0.223965  3.422912
C    -0.788476  -1.186042  4.435365
O    0.177481  -0.744300  5.175415
H    -1.755919  -0.874942  1.436023
H    -1.083139  0.771858  3.721000
C    -2.995756  -0.113803  3.543805
C    -3.562155  1.299908  3.239294
C    -3.069293  2.350498  4.238867
C    -3.361112  1.749325  1.787186
H    -3.271521  -0.375050  4.576501
H    -3.476171  -0.859805  2.892239
H    -4.645511  1.178648  3.399761
H    -3.599021  3.298854  4.085395
H    -1.997961  2.588728  4.115014
H    -3.237719  2.046429  5.280654
H    -3.955093  2.650358  1.589382
H    -3.687926  0.988819  1.063105
H    -2.316108  2.021978  1.569794
N    -1.165204  -2.432123  4.638166
C    -2.287811  -3.187486  4.072647
H    -0.624087  -2.914044  5.361302
H    -3.204184  -3.016759  4.652327
H    -2.028674  -4.249721  4.130140
H    -2.452165  -2.925863  3.024506
Hg    1.312560  0.733830  4.037293
32
Lattice="100 0 0 0 100 0 0 0 100" Properties=species:S:1:pos:R:3
C    -0.526753  0.191068  0.045704
C    -0.218016  0.498164  1.478677
O    0.890030  1.089321  1.700795
H    -1.549126  -0.171216  -0.108669
H    0.187729  -0.561736  -0.317339
H    -0.366661  1.096522  -0.554403
N    -1.128585  0.148295  2.401851
C    -1.248579  0.334436  3.869924
C    -0.837025  1.736849  4.360683
O    0.337522  2.020613  4.757809
H    -1.935359  -0.324676  2.000271
H    -2.337460  0.313343  4.007451
C    -0.806559  -0.851869  4.798009
C    0.582134  -1.536022  4.895369
C    1.117567  -2.132597  3.595470
C    1.662941  -0.853988  5.719656
H    -1.508520  -1.657527  4.534284
H    -1.107484  -0.534938  5.808611
H    0.338602  -2.412655  5.533696
H    1.961883  -2.808798  3.779141
H    1.510987  -1.346486  2.910540
H    0.352670  -2.686608  3.038277
H    2.421105  -1.564065  6.084230
H    1.307738  -0.218045  6.538046
H    2.395572  -0.168945  5.109540
N    -1.776060  2.668770  4.468065
C    -3.216737  2.584356  4.200596
H    -1.434433  3.551205  4.854499
H    -3.614744  3.603409  4.202711
H    -3.734836  2.013463  4.982700
H    -3.411719  2.149171  3.214238
Hg    1.967031  0.988438  3.594833
32
Lattice="100 0 0 0 100 0 0 0 100" Properties=species:S:1:pos:R:3
C    -1.458660  -0.969891  0.633049
C    -1.090353  -0.065355  1.770918
O    0.129031  -0.033440  2.107586
H    -0.875500  -0.678206  -0.250950
H    -2.526563  -0.945868  0.390186
H    -1.164022  -1.997562  0.885059
N    -2.079105  0.648561  2.344907
C    -2.084809  1.584919  3.489711
C    -1.276281  2.865227  3.146623
O    -0.011590  2.969022  3.321016
H    -2.996310  0.482511  1.940067
H    -3.131642  1.899501  3.533347
C    -1.732877  1.031700  4.917979
C    -1.463760  -0.487002  5.119454
C    -0.112921  -0.753038  5.770887
C    -2.555656  -1.130948  6.009256
H    -2.568662  1.335785  5.562061
H    -0.890860  1.615055  5.336006
H    -1.492139  -1.006674  4.151745
H    0.135821  -1.820463  5.857053
H    0.024331  -0.252778  6.738447
H    0.802309  -0.400620  5.129215
H    -2.578572  -0.676607  7.008669
H    -2.383448  -2.207008  6.125765
H    -3.542709  -0.996073  5.547516
N    -1.913082  3.918706  2.666776
C    -3.348439  4.091002  2.398522
H    -1.310499  4.719793  2.467668
H    -3.490154  5.103361  2.009879
H    -3.939955  3.995931  3.317437
H    -3.697351  3.383416  1.637072
Hg    1.028427  1.099043  3.833077
32
Lattice="100 0 0 0 100 0 0 0 100" Properties=species:S:1:pos:R:3
C    -0.698959  1.556621  -0.044113
C    -1.075677  1.039329  1.308749
O    -1.581328  1.904275  2.104937
H    -1.602537  1.552704  -0.674891
H    0.062178  0.924653  -0.519626
H    -0.340661  2.588378  0.029108
N    -0.881460  -0.264399  1.571029
C    -1.523107  -1.099442  2.602001
C    -0.721234  -1.129107  3.931067
O    -1.140470  -0.428670  4.936608
H    -0.488448  -0.789777  0.791124
H    -2.476651  -0.612667  2.883729
C    -1.919171  -2.483161  2.048385
C    -3.300344  -2.530162  1.348575
C    -3.420684  -1.582873  0.148533
C    -3.586773  -3.980642  0.940851
H    -1.942935  -3.191529  2.889924
H    -1.139047  -2.846449  1.359213
H    -4.051594  -2.234845  2.102753
H    -4.385428  -1.736281  -0.350863
H    -2.640658  -1.777421  -0.603966
H    -3.389182  -0.517868  0.424411
H    -4.595162  -4.063171  0.517386
H    -3.531157  -4.666683  1.796246
H    -2.879177  -4.329528  0.174999
N    0.349129  -1.869791  4.135592
C    1.001028  -2.859374  3.271740
H    0.734089  -1.782867  5.080264
H    0.532283  -3.845459  3.385533
H    2.046965  -2.929272  3.587889
H    0.973079  -2.549368  2.224343
Hg    -2.031920  1.414545  4.183679
32
Lattice="100 0 0 0 100 0 0 0 100" Properties=species:S:1:pos:R:3
C    -1.498202  -0.457121  0.390554
C    -1.129799  0.350623  1.600126
O    0.107988  0.588091  1.756667
H    -1.057272  0.011642  -0.498989
H    -2.580803  -0.555406  0.253382
H    -1.048166  -1.455673  0.482256
N    -2.127597  0.751802  2.406146
C    -2.152459  1.567702  3.643903
C    -1.462108  2.936950  3.463272
O    -0.267735  3.182391  3.854745
H    -3.044003  0.425626  2.110135
H    -3.216958  1.822363  3.732088
C    -1.848668  0.876484  5.010619
C    -0.714696  -0.136930  5.298595
C    -0.523685  -0.285539  6.807223
C    -0.830772  -1.480698  4.591246
H    -2.767956  0.333243  5.281630
H    -1.775992  1.698704  5.737983
H    0.329770  0.312404  4.988695
H    -0.334481  0.671916  7.307277
H    0.289952  -0.980985  7.043505
H    -1.447629  -0.709759  7.237061
H    -0.859317  -1.415124  3.499002
H    -1.762894  -1.969419  4.916668
H    -0.005743  -2.146311  4.870631
N    -2.155437  3.947642  2.959694
C    -3.578264  4.014093  2.605236
H    -1.624130  4.819091  2.891078
H    -3.751848  4.971526  2.105690
H    -4.213128  3.975158  3.500673
H    -3.848198  3.212572  1.908322
Hg    1.099233  1.456946  3.559887
32
Lattice="100 0 0 0 100 0 0 0 100" Properties=species:S:1:pos:R:3
C    -0.007327  1.012369  0.255746
C    0.020559  0.698007  1.718823
O    0.930269  1.301971  2.388521
H    -0.373710  2.042867  0.128573
H    -0.663783  0.330917  -0.298854
H    1.009481  0.973072  -0.152338
N    -0.889421  -0.157847  2.213922
C    -1.286348  -0.337011  3.622749
C    -0.430402  -1.410705  4.339848
O    0.462831  -1.029696  5.200056
H    -1.541076  -0.526523  1.522501
H    -1.036838  0.600339  4.151387
C    -2.819395  -0.445899  3.762305
C    -3.370069  -0.208278  5.190938
C    -3.127165  -1.376057  6.154562
C    -2.909069  1.128196  5.785142
H    -3.186818  -1.402615  3.368145
H    -3.221914  0.341306  3.104602
H    -4.458752  -0.136261  5.037664
H    -3.685491  -1.218330  7.085480
H    -2.070351  -1.472195  6.448183
H    -3.468640  -2.334176  5.739511
H    -1.848663  1.109701  6.092745
H    -3.475469  1.353092  6.696973
H    -3.063355  1.970496  5.095489
N    -0.547947  -2.709424  4.154832
C    -1.516734  -3.481838  3.373383
H    0.102265  -3.262248  4.720700
H    -2.389312  -3.739456  3.987765
H    -1.021590  -4.407935  3.061428
H    -1.833266  -2.938167  2.480760
Hg    1.333034  0.838614  4.486869
32
Lattice="100 0 0 0 100 0 0 0 100" Properties=species:S:1:pos:R:3
C    0.332621  0.057557  0.252333
C    0.247615  -0.135675  1.733976
O    1.369182  -0.080240  2.353161
H    0.605964  1.105534  0.053867
H    -0.618133  -0.162316  -0.247888
H    1.131083  -0.571748  -0.158683
N    -0.958331  -0.332696  2.291962
C    -1.358942  -0.171538  3.707600
C    -1.209035  -1.495990  4.500626
O    -0.205501  -1.636169  5.314079
H    -1.730137  -0.333837  1.626372
H    -0.629795  0.511039  4.181445
C    -2.707023  0.575361  3.804182
C    -3.008586  1.220381  5.174844
C    -4.250805  2.110186  5.032063
C    -3.185778  0.208760  6.313654
H    -3.541487  -0.070158  3.496483
H    -2.645694  1.381146  3.055339
H    -2.152895  1.874809  5.421977
H    -4.450906  2.637303  5.972491
H    -5.143746  1.515218  4.792240
H    -4.125781  2.868682  4.248193
H    -3.994408  -0.505604  6.098837
H    -3.464555  0.729619  7.237811
H    -2.270720  -0.354011  6.550618
N    -2.040231  -2.514447  4.426625
C    -3.316063  -2.668586  3.721856
H    -1.772781  -3.299026  5.027867
H    -4.146968  -2.306316  4.340999
H    -3.457450  -3.738698  3.536412
H    -3.306159  -2.147190  2.761949
Hg    1.520011  -0.642721  4.448574
32
Lattice="100 0 0 0 100 0 0 0 100" Properties=species:S:1:pos:R:3
C    0.387097  -1.312922  0.930752
C    -0.022418  -0.571034  2.169489
O    0.460420  -1.041462  3.254244
H    1.469760  -1.188857  0.786994
H    -0.146623  -0.978512  0.034509
H    0.205575  -2.385150  1.083370
N    -0.825466  0.493562  2.015811
C    -1.659310  1.369936  2.891526
C    -0.878265  2.409265  3.708044
O    0.188489  2.178977  4.377379
H    -1.017862  0.667846  1.032421
H    -2.177037  1.979052  2.139946
C    -2.851017  0.671394  3.625112
C    -2.706389  -0.503214  4.618527
C    -2.279860  -0.136050  6.040186
C    -4.086855  -1.190414  4.735604
H    -3.490639  0.314024  2.805633
H    -3.425578  1.478923  4.108067
H    -2.016854  -1.255921  4.203169
H    -1.245160  0.348173  6.164375
H    -2.256249  -1.009633  6.701621
H    -2.912085  0.642457  6.496555
H    -4.040826  -2.049342  5.415290
H    -4.420696  -1.557021  3.756247
H    -4.849271  -0.497309  5.117514
N    -1.325459  3.658209  3.715222
C    -2.392008  4.275646  2.915102
H    -0.782096  4.284226  4.313290
H    -2.140665  4.269098  1.846281
H    -2.484014  5.317355  3.234996
H    -3.355412  3.780550  3.084100
Hg    0.481776  0.112147  5.091622
32
Lattice="100 0 0 0 100 0 0 0 100" Properties=species:S:1:pos:R:3
C    -0.072867  -0.438005  -0.040966
C    0.160211  0.353402  1.195602
O    1.205386  0.930158  1.455617
H    -1.009672  -0.138630  -0.533197
H    -0.192206  -1.500065  0.235310
H    0.774453  -0.329257  -0.723593
N    -0.904845  0.419150  2.219003
C    -2.154487  1.167462  1.968303
C    -1.998612  2.691118  2.246323
O    -1.205860  3.174113  3.114908
H    -1.172029  -0.526728  2.543689
H    -2.425093  1.068602  0.903291
C    -3.273298  0.594717  2.866849
C    -3.552029  -0.913662  2.685666
C    -4.603184  -1.355889  3.713841
C    -3.972535  -1.268818  1.256363
H    -4.194529  1.155208  2.649960
H    -3.021986  0.810255  3.918388
H    -2.628857  -1.485109  2.934691
H    -4.773592  -2.436885  3.644782
H    -5.564410  -0.856744  3.527523
H    -4.294157  -1.130037  4.742606
H    -4.182604  -2.341904  1.173976
H    -3.204579  -1.040517  0.500742
H    -4.891148  -0.735650  0.972710
N    -2.819075  3.488672  1.587899
C    -2.932189  4.937265  1.801075
H    -3.489279  3.056727  0.953122
H    -3.282578  5.393927  0.870684
H    -1.954088  5.343664  2.074838
H    -3.650959  5.148333  2.603800
Hg    0.490725  1.800226  3.639804
32
Lattice="100 0 0 0 100 0 0 0 100" Properties=species:S:1:pos:R:3
C    -0.648848  1.148523  -0.011010
C    -0.394179  0.722482  1.401823
O    0.708840  1.138498  1.904002
H    -0.852408  2.230117  -0.018210
H    -1.504186  0.619591  -0.448183
H    0.249126  0.980345  -0.617345
N    -1.313968  -0.031971  2.021653
C    -1.419379  -0.299758  3.460683
C    -0.522000  -1.472187  3.947125
O    0.462369  -1.185548  4.744404
H    -2.152562  -0.243185  1.477154
H    -0.961500  0.565454  3.975147
C    -2.872994  -0.242824  4.005376
C    -4.027495  -1.126562  3.485317
C    -5.276744  -0.757861  4.303894
C    -4.320595  -0.975343  1.984223
H    -3.170017  0.812115  3.879553
H    -2.777822  -0.387834  5.092772
H    -3.802738  -2.180149  3.704537
H    -6.117067  -1.405029  4.024409
H    -5.582749  0.281911  4.121095
H    -5.108872  -0.878987  5.381782
H    -5.257764  -1.484103  1.725889
H    -3.565018  -1.435780  1.321041
H    -4.450484  0.080541  1.699887
N    -0.672893  -2.747782  3.655485
C    -1.665855  -3.458368  2.853461
H    0.034871  -3.343013  4.097674
H    -2.330139  -4.040269  3.505076
H    -1.124973  -4.154532  2.199470
H    -2.251472  -2.768414  2.246608
Hg    1.415828  0.610227  3.916178
32
Lattice="100 0 0 0 100 0 0 0 100" Properties=species:S:1:pos:R:3
C    0.334035  0.831416  -0.389081
C    0.354478  0.705322  1.090205
O    1.328598  0.940895  1.790092
H    -0.566113  1.356102  -0.739070
H    0.291944  -0.183658  -0.823233
H    1.240430  1.331415  -0.742077
N    -0.850339  0.217340  1.797258
C    -2.046769  1.095485  1.918227
C    -1.776466  2.303675  2.850994
O    -1.006581  2.245789  3.857115
H    -1.149399  -0.693981  1.429051
H    -2.282455  1.507881  0.922102
C    -3.268072  0.273158  2.407260
C    -3.413637  -0.112318  3.899655
C    -4.810073  -0.737518  4.102755
C    -2.388018  -1.110933  4.451269
H    -3.331326  -0.631798  1.778508
H    -4.155099  0.864411  2.137741
H    -3.375534  0.805196  4.508172
H    -4.914942  -1.681253  3.550322
H    -5.594173  -0.049149  3.756181
H    -5.000079  -0.941151  5.163378
H    -2.711734  -1.547701  5.405940
H    -1.410076  -0.607092  4.759048
H    -2.138688  -1.929953  3.763674
N    -2.452289  3.408926  2.587948
C    -2.413682  4.624151  3.411941
H    -3.088204  3.401697  1.792841
H    -2.622797  5.483710  2.768591
H    -1.422368  4.727647  3.862440
H    -3.169989  4.571198  4.205589
Hg    0.265619  0.362375  3.934707
32
Lattice="100 0 0 0 100 0 0 0 100" Properties=species:S:1:pos:R:3
C    -1.992723  -1.248791  -0.131229
C    -0.886771  -0.553475  0.579594
O    0.291447  -0.855677  0.480848
H    -2.760434  -0.550441  -0.488629
H    -2.486621  -1.919120  0.596108
H    -1.592954  -1.857393  -0.947910
N    -1.216134  0.540285  1.522968
C    -1.697601  1.842552  1.006221
C    -0.523559  2.760174  0.545559
O    0.631487  2.745889  1.072672
H    -1.881790  0.217019  2.246419
H    -2.312665  1.663386  0.106989
C    -2.524357  2.564348  2.090379
C    -3.935552  1.985842  2.376387
C    -4.856889  2.060796  1.155102
C    -3.934876  0.581835  3.000693
H    -2.643164  3.610022  1.773611
H    -1.925651  2.597185  3.015917
H    -4.336472  2.671394  3.139815
H    -5.881098  1.779586  1.429268
H    -4.553569  1.368006  0.352697
H    -4.902752  3.074817  0.735389
H    -4.923806  0.352896  3.419667
H    -3.224648  0.482788  3.838248
H    -3.762088  -0.220144  2.260127
N    -0.813311  3.646690  -0.389087
C    0.101375  4.692674  -0.864661
H    -1.771398  3.670531  -0.735823
H    0.020781  5.585687  -0.230952
H    -0.176350  4.949539  -1.891189
H    1.129428  4.319750  -0.835602
Hg    1.108356  0.810756  2.117392
32
Lattice="100 0 0 0 100 0 0 0 100" Properties=species:S:1:pos:R:3
C    -2.410647  -1.727195  0.739438
C    -1.150288  -1.131674  1.257599
O    -0.042556  -1.362885  0.801710
H    -3.232440  -0.999861  0.711519
H    -2.716295  -2.526091  1.439780
H    -2.239834  -2.173307  -0.244890
N    -1.208156  -0.243283  2.443531
C    -1.794155  1.112806  2.328237
C    -0.785876  2.128284  1.706525
O    0.468599  2.072588  1.892800
H    -1.661810  -0.719296  3.242339
H    -2.654665  1.072508  1.636599
C    -2.238337  1.616212  3.717480
C    -3.554573  1.022380  4.279371
C    -3.536216  -0.502906  4.452126
C    -3.858574  1.717022  5.614784
H    -2.358627  2.706784  3.653074
H    -1.409647  1.450550  4.428034
H    -4.361341  1.276985  3.570871
H    -4.431177  -0.833503  4.996267
H    -2.677917  -0.844324  5.057403
H    -3.573686  -1.059934  3.500169
H    -4.830023  1.386058  6.001801
H    -3.900187  2.808383  5.505881
H    -3.099457  1.478027  6.373185
N    -1.312107  3.134710  1.033212
C    -0.552074  4.270202  0.494117
H    -2.327972  3.178767  0.965965
H    -1.097048  4.669428  -0.366348
H    0.441198  3.931367  0.185439
H    -0.448277  5.054206  1.255699
Hg    1.193195  0.013499  2.450584
32
Lattice="100 0 0 0 100 0 0 0 100" Properties=species:S:1:pos:R:3
C    0.149510  -0.108964  -0.271331
C    -0.329678  -0.160559  1.137509
O    0.010054  -1.060307  1.965022
H    1.221955  0.149918  -0.272227
H    -0.377783  0.633330  -0.879650
H    0.050584  -1.101251  -0.729665
N    -1.185448  0.788156  1.574724
C    -1.771084  0.851868  2.880871
C    -3.278432  1.239669  2.638184
O    -3.542201  1.900609  1.641524
H    -1.638299  1.405393  0.886158
H    -1.658670  -0.116838  3.381106
C    -1.203020  2.020846  3.778927
C    0.240865  1.814706  4.289410
C    0.451205  0.616681  5.206025
C    1.354180  1.994325  3.272363
H    -1.874071  2.104649  4.643621
H    -1.283894  2.957531  3.210535
H    0.308495  2.717481  4.948856
H    1.416815  0.682876  5.723030
H    0.468174  -0.328225  4.626634
H    -0.329438  0.522752  5.971631
H    2.304645  2.234800  3.769869
H    1.152426  2.777633  2.532337
H    1.570281  1.039695  2.732263
N    -4.167224  0.826796  3.561564
C    -5.603699  1.003818  3.392127
H    -3.845677  0.221272  4.314199
H    -6.063736  1.069107  4.385335
H    -6.051795  0.150638  2.858009
H    -5.782415  1.913164  2.806585
Hg    2.245721  -1.504216  2.362457
32
Lattice="100 0 0 0 100 0 0 0 100" Properties=species:S:1:pos:R:3
C    -0.325704  0.275355  0.044387
C    -0.065317  0.827867  1.398035
O    0.897208  1.519796  1.691218
H    -1.370672  0.426613  -0.261210
H    -0.165169  -0.817028  0.076527
H    0.360764  0.715480  -0.684435
N    -0.988571  0.497792  2.510526
C    -2.364381  1.067838  2.539315
C    -2.332322  2.598769  2.786362
O    -1.420352  3.181898  3.448418
H    -1.050423  -0.518876  2.644104
H    -2.823375  0.928054  1.545166
C    -3.227639  0.301227  3.577677
C    -3.048401  0.486254  5.108395
C    -1.688441  0.110497  5.702217
C    -3.579330  1.817711  5.654475
H    -3.124888  -0.768243  3.327203
H    -4.274877  0.542362  3.344420
H    -3.717669  -0.293848  5.522699
H    -1.741121  -0.016218  6.792510
H    -0.938900  0.967604  5.612036
H    -1.231629  -0.791124  5.274944
H    -3.625337  1.788764  6.750138
H    -4.596462  2.019880  5.295068
H    -2.943334  2.672595  5.384315
N    -3.346871  3.291261  2.301735
C    -3.543947  4.729985  2.524644
H    -4.069974  2.789041  1.790997
H    -4.254482  5.098716  1.780302
H    -2.588986  5.254029  2.417100
H    -3.943333  4.907433  3.531554
Hg    0.280508  1.816567  4.072205
32
Lattice="100 0 0 0 100 0 0 0 100" Properties=species:S:1:pos:R:3
C    0.571587  0.825658  0.788203
C    -0.045573  -0.211459  1.665892
O    0.611761  -1.147088  2.223783
H    1.268522  1.433116  1.388211
H    -0.166443  1.497562  0.338195
H    1.148374  0.337041  -0.008410
N    -1.376904  -0.190022  1.854346
C    -2.145057  -1.185752  2.563044
C    -3.376299  -1.515310  1.633361
O    -3.729953  -0.658746  0.833536
H    -1.941162  0.415572  1.244917
H    -1.521864  -2.071022  2.735197
C    -2.784531  -0.657053  3.877928
C    -1.714703  -0.390950  4.994047
C    -2.496182  0.264776  6.146660
C    -0.969612  -1.635867  5.450444
H    -3.506708  -1.397318  4.250667
H    -3.338541  0.265615  3.659703
H    -1.001545  0.338521  4.570919
H    -1.768851  0.542456  6.929320
H    -3.215223  -0.422759  6.613247
H    -3.026708  1.168910  5.827412
H    -0.276671  -1.389073  6.267429
H    -0.355146  -2.083069  4.653871
H    -1.657786  -2.399535  5.839278
N    -3.976157  -2.708320  1.815335
C    -5.053951  -3.176127  0.955701
H    -3.545948  -3.376433  2.452402
H    -5.677250  -3.871681  1.530403
H    -4.662333  -3.711016  0.075046
H    -5.631225  -2.311639  0.606631
Hg    2.883603  -0.988638  2.744610
32
Lattice="100 0 0 0 100 0 0 0 100" Properties=species:S:1:pos:R:3
C    -1.462847  -0.448965  -1.230964
C    -0.712225  -0.284588  0.039634
O    0.506561  -0.271343  0.124318
H    -2.280889  0.280280  -1.315379
H    -1.934004  -1.448095  -1.230467
H    -0.785007  -0.374893  -2.086121
N    -1.452811  -0.179091  1.319195
C    -2.256473  1.038224  1.621717
C    -1.354382  2.266695  1.877941
O    -0.172523  2.165015  2.334574
H    -2.048905  -1.003799  1.461500
H    -2.881680  1.269881  0.744743
C    -3.191515  0.776459  2.831768
C    -2.631826  0.814794  4.274569
C    -3.819050  0.729849  5.256804
C    -1.649051  -0.300383  4.655397
H    -3.704049  -0.184328  2.652642
H    -3.986874  1.532501  2.771089
H    -2.141475  1.787873  4.438749
H    -4.544566  1.530833  5.054969
H    -3.482082  0.848284  6.293517
H    -4.341993  -0.232898  5.176479
H    -0.583981  -0.077527  4.311723
H    -1.923978  -1.292864  4.274347
H    -1.512953  -0.374136  5.742976
N    -1.847150  3.477864  1.664727
C    -3.176162  3.889092  1.201569
H    -1.206858  4.232876  1.919034
H    -3.061546  4.806393  0.614767
H    -3.836738  4.093606  2.053883
H    -3.633059  3.130557  0.558736
Hg    0.595052  0.041924  2.564195
32
Lattice="100 0 0 0 100 0 0 0 100" Properties=species:S:1:pos:R:3
C    -0.587720  0.891360  -0.827026
C    -0.539419  1.108621  0.643335
O    -0.362542  2.196033  1.169046
H    -1.337857  0.143567  -1.113842
H    0.395826  0.491305  -1.135257
H    -0.750166  1.841978  -1.344099
N    -0.645728  -0.058394  1.550281
C    -1.937931  -0.775848  1.679747
C    -2.886052  -0.094225  2.705046
O    -2.467413  0.583958  3.698589
H    0.084922  -0.757666  1.333273
H    -2.454441  -0.743986  0.707026
C    -1.688702  -2.235956  2.115056
C    -1.123260  -3.190412  1.031146
C    -2.085271  -3.376334  -0.146255
C    0.294660  -2.841124  0.554260
H    -2.643902  -2.648735  2.467734
H    -1.028618  -2.219126  2.998191
H    -1.052019  -4.154967  1.558655
H    -1.712136  -4.150128  -0.828378
H    -2.194388  -2.461452  -0.752404
H    -3.083455  -3.693010  0.184454
H    0.728902  -3.686768  0.004567
H    0.989941  -2.636780  1.385571
H    0.313148  -2.005944  -0.168449
N    -4.190474  -0.289573  2.593490
C    -4.942578  -1.120513  1.649382
H    -4.737466  0.128236  3.349940
H    -5.846284  -0.572144  1.359486
H    -5.237021  -2.063480  2.128615
H    -4.364630  -1.338722  0.747990
Hg    -0.374762  1.354181  3.487361
32
Lattice="100 0 0 0 100 0 0 0 100" Properties=species:S:1:pos:R:3
C    0.321983  -0.100518  0.584232
C    0.221454  0.382297  1.987077
O    1.178389  0.726968  2.661387
H    1.295570  0.167195  0.162533
H    -0.500564  0.266364  -0.042946
H    0.241045  -1.202954  0.604678
N    -1.102500  0.397587  2.656738
C    -2.138829  1.367529  2.226113
C    -1.937588  2.763582  2.881077
O    -1.389717  2.927041  4.018329
H    -1.527668  -0.544806  2.646402
H    -2.047843  1.516824  1.137631
C    -3.545175  0.842063  2.585691
C    -4.127721  -0.256051  1.662829
C    -3.292953  -1.543284  1.615007
C    -5.562223  -0.554785  2.122326
H    -4.237243  1.695407  2.576141
H    -3.524638  0.494028  3.633211
H    -4.176317  0.160031  0.641628
H    -3.837104  -2.328711  1.073647
H    -3.102188  -1.952562  2.622573
H    -2.342340  -1.437659  1.065588
H    -6.037960  -1.270495  1.440843
H    -6.182421  0.350728  2.137170
H    -5.576932  -0.994705  3.129692
N    -2.428066  3.829414  2.267872
C    -3.224568  3.926151  1.041463
H    -2.321436  4.697557  2.797736
H    -2.910663  4.827858  0.503649
H    -4.291284  4.011345  1.287306
H    -3.071620  3.064023  0.386865
Hg    -0.116284  1.213120  4.704524
32
Lattice="100 0 0 0 100 0 0 0 100" Properties=species:S:1:pos:R:3
C    0.590771  1.583583  1.997017
C    -0.200683  0.376758  1.633991
O    0.225503  -0.550608  0.882542
H    0.221372  2.090849  2.893487
H    0.578841  2.294121  1.156901
H    1.637836  1.297851  2.157172
N    -1.485508  0.198991  2.035998
C    -2.433819  1.158281  2.493164
C    -3.417017  0.338545  3.453640
O    -3.597542  -0.844862  3.239203
H    -1.883859  -0.726188  1.820945
H    -1.925197  1.976897  3.016672
C    -3.406927  1.726532  1.403476
C    -2.697066  2.710009  0.429211
C    -3.713201  2.954855  -0.707234
C    -2.258436  4.015036  1.083703
H    -4.231228  2.255036  1.903954
H    -3.845871  0.872154  0.868965
H    -1.822513  2.187664  0.004511
H    -4.612952  3.473731  -0.351306
H    -4.011727  2.026947  -1.208360
H    -3.228965  3.607825  -1.452944
H    -1.781589  4.673606  0.345346
H    -1.522003  3.876129  1.889420
H    -3.116985  4.563148  1.496123
N    -3.982762  1.072931  4.433993
C    -4.730877  0.458336  5.524155
H    -3.732715  2.055938  4.520240
H    -5.460162  1.190379  5.892299
H    -4.070189  0.178630  6.359931
H    -5.225261  -0.444812  5.148573
Hg    2.353465  -1.538556  0.849365
32
Lattice="100 0 0 0 100 0 0 0 100" Properties=species:S:1:pos:R:3
C    0.065166  -1.294638  1.399160
C    -0.110864  -0.463229  2.617782
O    0.767539  -0.245815  3.437348
H    -0.365975  -0.810431  0.511812
H    -0.488288  -2.240096  1.540504
H    1.123794  -1.521496  1.243979
N    -1.443714  0.110643  2.920129
C    -2.001634  1.201301  2.084533
C    -1.261614  2.545161  2.312033
O    -0.633543  2.826874  3.378775
H    -2.146624  -0.633271  3.011301
H    -1.835682  0.954294  1.023495
C    -3.535658  1.327143  2.320183
C    -4.118780  1.079656  3.732576
C    -3.638200  2.021051  4.839317
C    -5.657992  1.192423  3.639051
H    -4.021033  0.620835  1.631003
H    -3.844331  2.326141  1.979906
H    -3.907417  0.039685  4.039069
H    -4.293743  1.985786  5.719123
H    -3.520523  3.066119  4.525522
H    -2.634616  1.704967  5.275514
H    -6.127444  0.915957  4.590325
H    -6.052669  0.518963  2.866416
H    -5.964807  2.217942  3.393381
N    -1.305726  3.455326  1.349001
C    -1.977199  3.423309  0.045904
H    -0.834871  4.330042  1.588524
H    -1.366587  3.991857  -0.663231
H    -2.970545  3.886001  0.110041
H    -2.078547  2.402356  -0.334525
Hg    -0.590108  1.177982  4.925143
32
Lattice="100 0 0 0 100 0 0 0 100" Properties=species:S:1:pos:R:3
C    0.194034  -0.307421  0.095781
C    0.210935  0.317852  1.444300
O    1.204329  0.778325  1.982401
H    -0.673867  0.013801  -0.495872
H    0.096508  -1.400456  0.229632
H    1.131028  -0.099278  -0.429076
N    -1.045052  0.351185  2.233678
C    -2.139119  1.285353  1.859121
C    -1.809523  2.739141  2.295137
O    -1.229940  3.025302  3.391055
H    -1.440578  -0.592186  2.346900
H    -2.230255  1.305291  0.758708
C    -3.453168  0.758051  2.479839
C    -4.735893  1.581170  2.204572
C    -5.939618  0.631830  2.108029
C    -4.980402  2.655314  3.272823
H    -3.311270  0.647273  3.568043
H    -3.586154  -0.255680  2.066788
H    -4.631173  2.066102  1.214928
H    -5.827727  -0.090310  1.288486
H    -6.860882  1.198953  1.928703
H    -6.075881  0.072231  3.044367
H    -4.127424  3.328927  3.435926
H    -5.211012  2.187447  4.240431
H    -5.841300  3.278342  3.001855
N    -2.230365  3.703801  1.497842
C    -2.147307  5.135458  1.800971
H    -2.784209  3.430007  0.686993
H    -2.104260  5.685304  0.855909
H    -1.251130  5.332213  2.396640
H    -3.034337  5.454244  2.366075
Hg    0.100608  1.371080  4.119236
32
Lattice="100 0 0 0 100 0 0 0 100" Properties=species:S:1:pos:R:3
C    -0.132844  -0.502711  -0.297203
C    0.026537  -0.479404  1.190914
O    1.173203  -0.925668  1.605604
H    0.678987  0.072288  -0.761405
H    -1.105862  -0.105114  -0.606325
H    -0.035953  -1.540936  -0.646635
N    -0.969405  -0.025123  1.935771
C    -1.304896  -0.120280  3.362964
C    -2.900543  -0.122130  3.306631
O    -3.426900  0.268301  2.268663
H    -1.843545  0.255920  1.438419
H    -0.988740  -1.098257  3.767447
C    -0.805493  1.072221  4.236864
C    0.040550  0.820960  5.487863
C    0.622188  2.076288  6.095786
C    -0.476009  -0.199148  6.477186
H    -1.695419  1.586773  4.647943
H    -0.333929  1.825753  3.591528
H    1.179998  0.235447  5.134566
H    -0.213788  2.622002  6.573788
H    1.071249  2.749235  5.356671
H    1.343584  1.859375  6.892376
H    0.229956  -0.377807  7.296176
H    -0.741963  -1.165391  6.029458
H    -1.388080  0.229642  6.931603
N    -3.546358  -0.494254  4.416882
C    -5.013642  -0.536191  4.493846
H    -3.024225  -0.925457  5.172663
H    -5.312877  -0.415188  5.539278
H    -5.396609  -1.491206  4.111923
H    -5.425657  0.279906  3.893091
Hg    1.668093  -0.582188  3.616931
32
Lattice="100 0 0 0 100 0 0 0 100" Properties=species:S:1:pos:R:3
C    0.650503  0.902805  0.233236
C    0.562784  0.968991  1.714392
O    1.508601  1.183365  2.455620
H    -0.145055  1.491487  -0.245319
H    0.496517  -0.144511  -0.081314
H    1.635755  1.237165  -0.103762
N    -0.737391  0.709571  2.382654
C    -1.870978  1.666227  2.236736
C    -1.574838  2.995879  2.968814
O    -0.768880  3.074549  3.949606
H    -1.076097  -0.233398  2.155666
H    -1.979909  1.917586  1.168843
C    -3.187735  0.988946  2.703610
C    -3.499994  0.732700  4.202431
C    -2.557124  -0.204084  4.961622
C    -3.838142  1.994057  5.006611
H    -3.250691  0.036040  2.151560
H    -4.010322  1.596860  2.301642
H    -4.439147  0.146697  4.153250
H    -3.007418  -0.564049  5.897098
H    -1.638756  0.350926  5.352690
H    -2.212132  -1.075152  4.390312
H    -4.271623  1.722767  5.977113
H    -4.578646  2.615664  4.486981
H    -2.954998  2.614485  5.215561
N    -2.196039  4.095281  2.571675
C    -3.184317  4.285473  1.506068
H    -1.980109  4.918302  3.137611
H    -3.062192  5.297380  1.106679
H    -4.203186  4.180072  1.900815
H    -3.035859  3.576726  0.685197
Hg    0.195310  1.116074  4.554835
32
Lattice="100 0 0 0 100 0 0 0 100" Properties=species:S:1:pos:R:3
C    0.736192  -0.307160  0.320674
C    0.415255  -0.496732  1.762366
O    1.267773  -0.859720  2.632883
H    1.376604  0.584860  0.213004
H    -0.152661  -0.161381  -0.302005
H    1.307206  -1.169875  -0.045698
N    -0.846904  -0.294698  2.186564
C    -1.325929  -0.483433  3.528652
C    -2.739178  -1.145196  3.358352
O    -3.338276  -0.914293  2.311068
H    -1.602129  -0.207207  1.490576
H    -0.621664  -1.112701  4.082372
C    -1.608821  0.869015  4.291254
C    -0.358659  1.645220  4.757866
C    0.539654  0.908432  5.743260
C    0.414235  2.406288  3.694322
H    -2.210285  0.609897  5.172730
H    -2.238482  1.498211  3.647323
H    -0.870533  2.446385  5.350176
H    1.256808  1.594597  6.211044
H    1.135085  0.127455  5.231094
H    -0.023764  0.420579  6.549259
H    1.004636  3.218331  4.141436
H    -0.220045  2.837171  2.910756
H    1.184361  1.753640  3.208380
N    -3.240476  -1.903374  4.354537
C    -2.583223  -2.396970  5.554544
H    -4.138768  -2.331166  4.115045
H    -2.124470  -3.383020  5.381838
H    -3.346516  -2.515805  6.334447
H    -1.822200  -1.696395  5.910547
Hg    3.261785  0.272391  2.842645
32
Lattice="100 0 0 0 100 0 0 0 100" Properties=species:S:1:pos:R:3
C    0.175933  0.172467  0.060381
C    0.104358  0.375565  1.542443
O    1.086099  1.005973  2.064077
H    -0.037788  1.132251  -0.434326
H    -0.548096  -0.577187  -0.281696
H    1.190902  -0.126059  -0.226234
N    -0.959975  -0.100362  2.210151
C    -1.306551  0.232999  3.590033
C    -0.461688  -0.540450  4.637200
O    0.227929  0.165267  5.476054
H    -1.691123  -0.539712  1.649329
H    -0.951273  1.269735  3.750591
C    -2.828889  0.432476  3.846960
C    -3.928688  -0.633670  3.634170
C    -3.927449  -1.297393  2.249509
C    -4.078264  -1.621829  4.795679
H    -3.072527  1.294422  3.204083
H    -2.898629  0.811584  4.878201
H    -4.838532  -0.010534  3.659802
H    -4.855649  -1.862595  2.098964
H    -3.118585  -2.033309  2.106658
H    -3.886554  -0.556418  1.435038
H    -3.238479  -2.318493  4.892833
H    -4.979391  -2.232245  4.655043
H    -4.191161  -1.096635  5.753142
N    -0.355677  -1.850834  4.751061
C    -0.961955  -2.947308  4.007336
H    0.274161  -2.133073  5.509226
H    -1.517817  -3.598342  4.693832
H    -0.151364  -3.537180  3.555300
H    -1.631386  -2.580064  3.231215
Hg    1.311672  1.632060  4.202000
32
Lattice="100 0 0 0 100 0 0 0 100" Properties=species:S:1:pos:R:3
C    0.348987  -0.301550  0.420481
C    -0.267276  -0.861898  1.657564
O    -0.483655  -2.079324  1.851295
H    0.419248  0.791038  0.423341
H    -0.232371  -0.624477  -0.453779
H    1.364485  -0.717233  0.313078
N    -0.646851  0.025250  2.639390
C    -1.382892  -0.330858  3.787258
C    -3.009011  -0.059950  3.520200
O    -3.272624  0.886298  2.811228
H    -0.641078  1.015179  2.379449
H    -1.300548  -1.422713  3.913999
C    -1.092926  0.506632  5.035112
C    0.279142  0.085153  5.695436
C    1.473589  0.554669  4.890940
C    0.235520  0.701734  7.117710
H    -1.898621  0.355537  5.763293
H    -1.072200  1.578675  4.791276
H    0.298750  -1.011270  5.798911
H    1.497172  1.647878  4.788816
H    1.529921  0.108516  3.883482
H    2.405699  0.238144  5.385974
H    1.165444  0.405786  7.628950
H    -0.608842  0.326083  7.706491
H    0.190553  1.797271  7.081216
N    -3.842515  -0.911171  4.122855
C    -3.538081  -2.081117  4.946269
H    -4.819548  -0.769559  3.858959
H    -3.183452  -2.925224  4.338943
H    -4.469855  -2.386532  5.434293
H    -2.814187  -1.843068  5.732969
Hg    0.970608  -3.856086  0.922825
32
Lattice="100 0 0 0 100 0 0 0 100" Properties=species:S:1:pos:R:3
C    0.353526  1.058611  0.630534
C    -0.279429  0.098785  1.581931
O    0.380639  -0.663755  2.363245
H    0.902758  1.822812  1.204203
H    -0.376581  1.569211  -0.005775
H    1.073999  0.525777  -0.004553
N    -1.615564  -0.008222  1.601288
C    -2.369463  -0.977981  2.368738
C    -3.445166  -1.556361  1.376416
O    -3.746987  -0.849794  0.419082
H    -2.151451  0.434529  0.843899
H    -1.688337  -1.760335  2.721729
C    -3.193367  -0.339500  3.517011
C    -2.290511  0.105441  4.722730
C    -3.231461  0.864549  5.672951
C    -1.586780  -1.049672  5.418698
H    -3.937073  -1.061926  3.881582
H    -3.743804  0.524622  3.121912
H    -1.542917  0.805395  4.309659
H    -2.624184  1.255901  6.507905
H    -3.996295  0.213078  6.118191
H    -3.728746  1.707631  5.180173
H    -1.008430  -0.683107  6.278856
H    -0.866727  -1.569807  4.768404
H    -2.305217  -1.782775  5.812040
N    -4.009172  -2.754791  1.631766
C    -3.616385  -3.768871  2.597631
H    -4.660696  -3.051546  0.900137
H    -2.987444  -4.539341  2.126181
H    -4.528880  -4.260993  2.962743
H    -3.092081  -3.330643  3.450621
Hg    2.551598  -0.196660  3.047280
32
Lattice="100 0 0 0 100 0 0 0 100" Properties=species:S:1:pos:R:3
C    -0.765238  -1.533256  -1.560696
C    -0.840714  -0.321147  -0.690924
O    0.150621  0.508014  -0.846267
H    -0.925645  -1.236962  -2.607477
H    -1.509971  -2.283477  -1.268739
H    0.240879  -1.968212  -1.495436
N    -1.844873  -0.181781  0.155979
C    -2.146242  0.858750  1.139716
C    -3.133572  0.146817  2.126009
O    -3.854625  -0.732032  1.658903
H    -2.574262  -0.914058  0.177063
H    -1.222211  1.139420  1.671322
C    -2.880743  2.071605  0.479083
C    -2.839802  3.424237  1.215313
C    -1.437919  3.976307  1.451160
C    -3.737916  4.440963  0.506104
H    -3.927447  1.773093  0.319451
H    -2.503303  2.229343  -0.553870
H    -3.233348  3.256221  2.243046
H    -1.388460  5.031734  1.773444
H    -0.903394  4.149977  0.411040
H    -0.802536  3.403782  2.141877
H    -3.750132  5.400843  1.035792
H    -4.772008  4.078588  0.452064
H    -3.401049  4.626202  -0.525444
N    -3.176398  0.586757  3.396340
C    -4.072916  0.005269  4.397785
H    -2.439695  1.202859  3.727975
H    -4.330006  0.775853  5.132029
H    -3.587561  -0.834855  4.914480
H    -4.974758  -0.360819  3.898022
Hg    0.033067  2.545331  -0.289589
32
Lattice="100 0 0 0 100 0 0 0 100" Properties=species:S:1:pos:R:3
C    -0.521055  0.585420  -0.378924
C    -0.171784  0.124147  0.995994
O    1.059488  -0.304244  1.116158
H    0.081700  1.468931  -0.632353
H    -1.587252  0.825681  -0.463023
H    -0.262721  -0.201439  -1.100828
N    -1.073681  0.156258  1.954497
C    -1.093182  -0.332806  3.338224
C    -2.626682  -0.713920  3.508192
O    -3.422795  -0.022076  2.876078
H    -2.029312  0.483917  1.713113
H    -0.495068  -1.257310  3.425066
C    -0.724101  0.780862  4.393480
C    0.188875  0.400573  5.596094
C    -0.175210  -0.902422  6.309745
C    1.684808  0.534488  5.357005
H    -1.671460  1.154946  4.803351
H    -0.297867  1.644950  3.860581
H    0.023526  1.226961  6.318542
H    0.409384  -1.028915  7.229438
H    0.023224  -1.789074  5.684262
H    -1.233465  -0.908320  6.596107
H    2.312041  0.386155  6.258661
H    2.015899  1.470464  4.884264
H    2.199835  -0.438573  4.861312
N    -2.926560  -1.707974  4.343171
C    -4.307721  -2.128858  4.616734
H    -2.176352  -2.260960  4.743057
H    -4.399360  -2.389419  5.676140
H    -4.571317  -2.998482  4.002129
H    -4.982475  -1.302043  4.379935
Hg    1.882662  -0.415275  3.008959
32
Lattice="100 0 0 0 100 0 0 0 100" Properties=species:S:1:pos:R:3
C    -0.298461  -1.184640  0.108648
C    -0.139015  -0.225974  1.231155
O    1.046302  0.106717  1.583166
H    0.151692  -0.780354  -0.808938
H    -1.341764  -1.475969  -0.047171
H    0.285414  -2.087249  0.357672
N    -1.196242  0.279073  1.920011
C    -2.431042  0.860250  1.399366
C    -2.173838  2.363609  1.104078
O    -1.259213  3.076100  1.669040
H    -0.997203  0.505580  2.898232
H    -2.674543  0.367878  0.446910
C    -3.574811  0.651244  2.421389
C    -4.990268  1.101876  2.012280
C    -5.461560  0.485224  0.689299
C    -5.966887  0.771834  3.150726
H    -3.293273  1.146788  3.365640
H    -3.591094  -0.431760  2.624781
H    -4.989908  2.204941  1.917278
H    -6.484781  0.803901  0.457755
H    -5.467030  -0.613555  0.743791
H    -4.847674  0.748446  -0.192148
H    -6.970690  1.146589  2.917721
H    -5.654060  1.224245  4.100594
H    -6.046915  -0.314840  3.299242
N    -3.017534  2.971724  0.289307
C    -2.993893  4.390937  -0.066680
H    -3.820955  2.423798  -0.028538
H    -3.399404  4.497994  -1.077964
H    -1.968190  4.767449  -0.020246
H    -3.617897  4.966327  0.631979
Hg    0.757896  2.265011  2.163860
32
Lattice="100 0 0 0 100 0 0 0 100" Properties=species:S:1:pos:R:3
C    -1.264637  1.717734  -0.907265
C    -0.913082  1.492771  0.518327
O    -0.355308  2.436304  1.169212
H    -2.061333  2.473874  -0.982033
H    -1.542767  0.791850  -1.419174
H    -0.388962  2.163925  -1.406245
N    -1.143724  0.302701  1.150377
C    -2.348717  -0.517449  1.152900
C    -3.276693  -0.042602  2.301505
O    -2.866107  0.589890  3.352666
H    -0.424273  0.026747  1.824027
H    -2.878753  -0.358021  0.202551
C    -1.980236  -2.005158  1.322139
C    -1.279051  -2.611056  0.083272
C    -0.745656  -4.002231  0.442127
C    -2.205843  -2.661877  -1.135003
H    -2.887543  -2.585382  1.542633
H    -1.339602  -2.101947  2.215215
H    -0.412476  -1.968512  -0.159060
H    -0.206852  -4.434868  -0.410689
H    -1.563294  -4.693230  0.693666
H    -0.051756  -3.971029  1.292393
H    -1.679314  -3.085859  -1.998900
H    -2.572822  -1.673174  -1.455125
H    -3.079621  -3.302540  -0.944958
N    -4.560016  -0.360494  2.287134
C    -5.294435  -1.220983  1.357091
H    -5.081726  -0.042270  3.108472
H    -6.276016  -0.763890  1.181861
H    -5.446001  -2.214597  1.800767
H    -4.771356  -1.321182  0.403075
Hg    -1.200318  2.045951  3.241093
32
Lattice="100 0 0 0 100 0 0 0 100" Properties=species:S:1:pos:R:3
C    -0.017671  1.029221  0.492528
C    -0.364401  0.207471  1.689688
O    0.574343  0.160385  2.594077
H    0.046076  2.087263  0.785016
H    -0.759129  0.907595  -0.306188
H    0.973270  0.733851  0.122061
N    -1.529772  -0.409663  1.750194
C    -2.101218  -1.307025  2.758729
C    -3.220093  -2.062731  1.960349
O    -3.790265  -1.405599  1.088534
H    -2.201988  -0.270704  0.976960
H    -1.325073  -2.008689  3.101846
C    -2.778441  -0.493938  3.913299
C    -2.975496  -1.174427  5.282145
C    -1.690564  -1.664284  5.944051
C    -3.771191  -0.255463  6.214324
H    -3.752307  -0.147084  3.536940
H    -2.224656  0.455651  4.078864
H    -3.559235  -2.104495  5.116806
H    -1.780144  -1.949918  7.008364
H    -0.970190  -0.746245  6.156387
H    -1.168059  -2.491600  5.442163
H    -3.240553  0.691328  6.398016
H    -3.956345  -0.733921  7.183408
H    -4.745852  -0.005786  5.777316
N    -3.561388  -3.321207  2.285420
C    -2.839716  -4.318165  3.069772
H    -4.328822  -3.675084  1.710446
H    -3.562866  -4.932401  3.618849
H    -2.174541  -3.845569  3.798470
H    -2.245109  -4.975714  2.420501
Hg    0.150158  -0.334240  4.593408
32
Lattice="100 0 0 0 100 0 0 0 100" Properties=species:S:1:pos:R:3
C    -1.927490  1.534865  -0.254520
C    -1.246068  1.243694  1.053125
O    -0.322995  2.050139  1.394074
H    -1.388255  2.327002  -0.781292
H    -2.957287  1.875561  -0.068462
H    -1.953150  0.636360  -0.886231
N    -1.588725  0.186738  1.796245
C    -2.611482  -0.810015  1.532411
C    -3.142767  -1.184741  2.935203
O    -2.410563  -1.063274  3.911304
H    -1.161784  0.064670  2.724933
H    -3.395930  -0.389531  0.889615
C    -1.941939  -2.052961  0.811384
C    -2.863159  -3.189883  0.348967
C    -3.237068  -4.196445  1.423635
C    -4.033462  -2.744322  -0.524889
H    -1.157098  -2.436983  1.478578
H    -1.440000  -1.613604  -0.064046
H    -2.178701  -3.752919  -0.335545
H    -3.757972  -5.065902  1.000044
H    -3.949229  -3.757200  2.154373
H    -2.369545  -4.548480  1.996379
H    -4.828451  -2.254981  0.067931
H    -4.515392  -3.603156  -1.008318
H    -3.727802  -2.045467  -1.315000
N    -4.430628  -1.628474  3.023718
C    -5.075654  -1.899257  4.293929
H    -5.014023  -1.583384  2.188563
H    -5.863456  -2.646686  4.141927
H    -5.549360  -0.985774  4.695264
H    -4.325358  -2.240065  5.015921
Hg    0.509898  2.787044  3.414823
32
Lattice="100 0 0 0 100 0 0 0 100" Properties=species:S:1:pos:R:3
C    0.108350  1.172297  -0.199946
C    0.168993  0.739915  1.219030
O    1.312280  0.468171  1.725887
H    0.740071  2.055975  -0.362902
H    -0.918174  1.337537  -0.541604
H    0.551717  0.365377  -0.809154
N    -0.943586  0.580222  1.985705
C    -2.078269  1.485529  2.175209
C    -1.649025  2.572642  3.196522
O    -0.803275  2.382200  4.153017
H    -0.865448  -0.152478  2.696887
H    -2.296141  1.987024  1.221006
C    -3.297382  0.640176  2.626030
C    -4.698219  1.294326  2.713594
C    -4.988261  2.005568  4.043680
C    -5.049328  2.145743  1.487838
H    -3.053631  0.166949  3.592183
H    -3.345042  -0.168586  1.880039
H    -5.374342  0.424948  2.686316
H    -6.055491  2.252203  4.106507
H    -4.446756  2.952630  4.171615
H    -4.751757  1.365112  4.903695
H    -6.111860  2.416528  1.502619
H    -4.863282  1.615541  0.543085
H    -4.503386  3.106370  1.440190
N    -2.244881  3.747549  3.121103
C    -2.040973  4.875868  4.028023
H    -3.025163  3.817422  2.462445
H    -2.203231  5.802221  3.467209
H    -1.028442  4.843652  4.439375
H    -2.764424  4.828139  4.855530
Hg    1.030059  1.164078  3.852075
32
Lattice="100 0 0 0 100 0 0 0 100" Properties=species:S:1:pos:R:3
C    -1.059137  0.749226  -0.557470
C    -0.754098  0.885887  0.911156
O    0.193842  1.716306  1.157755
H    -2.050514  1.182948  -0.758149
H    -1.051178  -0.308712  -0.851356
H    -0.315607  1.291864  -1.148195
N    -1.417469  0.215056  1.833728
C    -2.517363  -0.742242  1.647340
C    -3.305196  -0.655825  2.968249
O    -2.766919  -0.221864  3.983348
H    -1.242481  0.386087  2.834751
H    -3.138601  -0.425053  0.798431
C    -1.977095  -2.182995  1.443147
C    -3.047644  -3.269954  1.238733
C    -3.910431  -3.074761  -0.011617
C    -2.432850  -4.661505  1.315891
H    -1.354064  -2.431499  2.315833
H    -1.302604  -2.180021  0.571862
H    -3.741712  -3.203890  2.121898
H    -4.677650  -3.854283  -0.089029
H    -3.284095  -3.148919  -0.915904
H    -4.425671  -2.102701  -0.058338
H    -3.194483  -5.444888  1.216256
H    -1.878091  -4.825304  2.248890
H    -1.717651  -4.812062  0.484643
N    -4.589932  -1.137692  2.971966
C    -5.413629  -1.186168  4.157896
H    -5.029479  -1.352046  2.076404
H    -6.109835  -0.325636  4.170691
H    -4.782729  -1.141193  5.049752
H    -6.029839  -2.095806  4.139998
Hg    1.025154  2.490650  3.099609
32
Lattice="100 0 0 0 100 0 0 0 100" Properties=species:S:1:pos:R:3
C    0.006796  0.069944  0.092068
C    -0.079755  -0.187447  1.565740
O    1.031878  -0.385715  2.162880
H    -0.349145  1.090848  -0.120408
H    -0.613470  -0.647692  -0.461208
H    1.043459  -0.017563  -0.246177
N    -1.246395  -0.214140  2.211895
C    -2.572478  0.105869  1.700531
C    -3.302733  0.743741  2.907345
O    -2.748157  0.803301  4.004028
H    -1.232678  -0.233646  3.240823
H    -2.478857  0.910350  0.945967
C    -3.303163  -1.077566  1.020500
C    -3.956932  -2.130554  1.966285
C    -4.674724  -3.160658  1.094778
C    -2.989212  -2.787117  2.945441
H    -2.590053  -1.595929  0.361830
H    -4.070811  -0.661174  0.351994
H    -4.713210  -1.570933  2.556670
H    -5.252942  -3.845607  1.734737
H    -3.971850  -3.792378  0.529337
H    -5.362337  -2.693658  0.378810
H    -3.483665  -3.598474  3.499535
H    -2.606696  -2.093745  3.706647
H    -2.143570  -3.252740  2.414005
N    -4.554283  1.228068  2.686044
C    -5.362510  1.833259  3.722302
H    -4.982193  1.080335  1.772444
H    -5.977737  2.626333  3.277815
H    -4.710730  2.215466  4.515204
H    -6.049687  1.091959  4.169816
Hg    1.652942  0.070354  4.304231
32
Lattice="100 0 0 0 100 0 0 0 100" Properties=species:S:1:pos:R:3
C    0.057597  -0.332437  0.155391
C    -0.262946  -0.180225  1.610827
O    0.748680  -0.119819  2.390822
H    -0.654641  0.230991  -0.464160
H    0.002275  -1.399145  -0.109617
H    1.076385  0.013452  -0.044925
N    -1.515133  -0.144914  2.064540
C    -2.766253  -0.083817  1.320842
C    -3.723652  0.656288  2.287499
O    -3.333348  1.009749  3.399436
H    -1.676276  0.108855  3.053234
H    -2.646961  0.602461  0.457214
C    -3.230613  -1.439907  0.744121
C    -3.440658  -2.596345  1.768327
C    -4.572829  -2.343829  2.757214
C    -3.647031  -3.887134  0.977770
H    -2.488421  -1.755478  -0.001298
H    -4.160735  -1.283289  0.173770
H    -2.490305  -2.670636  2.335167
H    -4.768230  -3.240875  3.363611
H    -5.519421  -2.131155  2.231659
H    -4.365926  -1.534183  3.468277
H    -3.722941  -4.741202  1.668599
H    -2.824409  -4.081379  0.278159
H    -4.585974  -3.878699  0.401452
N    -4.978546  0.918265  1.827682
C    -5.988070  1.582114  2.618411
H    -5.249259  0.557403  0.913281
H    -6.594801  2.222488  1.963710
H    -5.508101  2.151280  3.420959
H    -6.671826  0.843622  3.077904
Hg    0.959176  0.834731  4.434299
32
Lattice="100 0 0 0 100 0 0 0 100" Properties=species:S:1:pos:R:3
C    -0.360602  -0.371347  -0.802526
C    -0.173690  -0.250329  0.665805
O    1.006634  -0.408922  1.144477
H    0.192629  0.421306  -1.326691
H    -1.416885  -0.378075  -1.088595
H    0.100233  -1.320582  -1.121789
N    -1.195942  -0.015081  1.519073
C    -2.252902  0.999037  1.417900
C    -1.604438  2.350325  1.789989
O    -0.691425  2.437364  2.708395
H    -1.016456  -0.315659  2.480906
H    -2.631414  1.023529  0.388293
C    -3.374126  0.617215  2.417359
C    -4.710886  1.374344  2.312412
C    -5.464251  1.055220  1.014797
C    -5.568788  1.042744  3.539741
H    -2.965412  0.721492  3.436818
H    -3.564705  -0.457153  2.258705
H    -4.501731  2.459588  2.350959
H    -6.374182  1.662096  0.933174
H    -5.773949  0.000590  0.996911
H    -4.877545  1.237089  0.100452
H    -6.527822  1.573245  3.491500
H    -5.071112  1.326978  4.476446
H    -5.796936  -0.032443  3.591033
N    -1.998637  3.499522  1.267517
C    -3.090568  3.808598  0.346277
H    -1.477677  4.308305  1.622080
H    -2.677361  4.398692  -0.483227
H    -3.846357  4.417484  0.859658
H    -3.559787  2.901541  -0.037344
Hg    1.137482  1.141859  2.772699
32
Lattice="100 0 0 0 100 0 0 0 100" Properties=species:S:1:pos:R:3
C    -2.823667  1.468955  0.552147
C    -1.780696  1.271053  1.614476
O    -0.994501  2.250832  1.826236
H    -3.821390  1.514617  1.014467
H    -2.802984  0.638346  -0.166405
H    -2.638157  2.408384  0.024662
N    -1.677235  0.116882  2.280773
C    -2.478430  -1.082204  2.146175
C    -2.451328  -1.695458  3.566208
O    -1.524259  -1.407961  4.322022
H    -1.015129  0.040559  3.069217
H    -3.491112  -0.831637  1.801715
C    -1.794068  -2.082120  1.104866
C    -2.737415  -3.019619  0.334490
C    -3.380640  -4.137811  1.146106
C    -3.725001  -2.301139  -0.579456
H    -1.018791  -2.648061  1.640254
H    -1.275689  -1.433678  0.385042
H    -2.000517  -3.532488  -0.330830
H    -3.694918  -4.969998  0.496722
H    -4.323918  -3.804961  1.617689
H    -2.705286  -4.559658  1.901379
H    -4.263527  -3.019506  -1.210180
H    -3.227160  -1.585585  -1.248445
H    -4.499824  -1.757677  -0.011856
N    -3.459795  -2.531250  3.920391
C    -3.558366  -3.133354  5.233138
H    -4.237358  -2.654403  3.273802
H    -4.053011  -4.108523  5.140421
H    -4.173372  -2.510122  5.907099
H    -2.557163  -3.222661  5.668704
Hg    0.031207  3.098785  3.692663
32
Lattice="100 0 0 0 100 0 0 0 100" Properties=species:S:1:pos:R:3
C    -0.894242  0.985229  0.198659
C    -0.659278  0.876338  1.665841
O    0.367897  1.387704  2.243211
H    -1.067081  2.040849  -0.066831
H    -1.753517  0.400192  -0.144653
H    0.009656  0.662021  -0.335177
N    -1.529334  0.202219  2.418477
C    -1.537959  0.019254  3.870225
C    -2.929287  -0.583217  4.131938
O    -3.748857  -0.615913  3.204890
H    -2.347368  -0.245493  1.973128
H    -0.754093  -0.719525  4.118672
C    -1.208907  1.277018  4.724385
C    -2.084353  2.557046  4.621550
C    -1.279930  3.751476  5.095702
C    -2.782372  2.857274  3.298192
H    -0.161857  1.536012  4.520159
H    -1.206125  0.940708  5.769834
H    -2.907958  2.426107  5.361230
H    -0.465881  3.993422  4.331134
H    -0.740979  3.591553  6.038153
H    -1.868445  4.676110  5.152365
H    -3.363784  3.785685  3.364921
H    -3.454462  2.066639  2.948330
H    -2.026733  3.042288  2.495284
N    -3.272535  -1.047204  5.360935
C    -2.424346  -1.515910  6.440190
H    -4.264879  -1.295657  5.419145
H    -2.481715  -2.615303  6.511409
H    -2.790102  -1.109805  7.395076
H    -1.379292  -1.236202  6.285813
Hg    0.564760  3.633957  2.293372
32
Lattice="100 0 0 0 100 0 0 0 100" Properties=species:S:1:pos:R:3
C    -0.217475  -0.048385  -0.269619
C    -0.093958  0.031656  1.227733
O    1.102251  -0.018278  1.669010
H    -0.570515  0.917167  -0.662023
H    -0.925923  -0.839179  -0.552770
H    0.758696  -0.268501  -0.710718
N    -1.162180  0.138563  2.012856
C    -2.568285  0.206396  1.620072
C    -3.205753  1.116093  2.695684
O    -2.692772  1.195854  3.806719
H    -1.040432  0.274993  3.025048
H    -2.655374  0.650068  0.618866
C    -3.186540  -1.241530  1.614770
C    -4.602699  -1.393468  1.047866
C    -4.767505  -2.874272  0.550352
C    -5.710690  -1.082638  2.036306
H    -3.129251  -1.644815  2.637208
H    -2.486660  -1.829910  1.002422
H    -4.710877  -0.765654  0.145045
H    -4.034191  -3.090878  -0.236234
H    -5.776263  -3.006386  0.143418
H    -4.628845  -3.578291  1.380499
H    -6.705164  -1.177126  1.582956
H    -5.644365  -0.038508  2.415570
H    -5.663141  -1.721491  2.930921
N    -4.335022  1.808275  2.353891
C    -4.950075  2.778098  3.237530
H    -4.639315  1.788095  1.380717
H    -4.512882  3.781066  3.082061
H    -4.767907  2.486384  4.277917
H    -6.021142  2.840973  3.010781
Hg    2.063385  0.533837  3.671664
32
Lattice="100 0 0 0 100 0 0 0 100" Properties=species:S:1:pos:R:3
C    0.125303  0.235691  1.266021
C    -0.809975  0.516086  2.388196
O    -0.465174  1.285669  3.330736
H    -0.398849  0.162264  0.308297
H    0.675644  -0.699741  1.447287
H    0.862356  1.046534  1.224193
N    -2.110755  0.049026  2.429931
C    -2.529315  -1.314864  2.255721
C    -1.769349  -2.111320  3.447530
O    -0.654267  -1.678382  3.787264
H    -2.660607  0.565636  3.122176
H    -3.601320  -1.334334  2.501747
C    -2.305992  -2.037698  0.917552
C    -3.330936  -1.572104  -0.161369
C    -3.149659  -0.126942  -0.583762
C    -3.191341  -2.557462  -1.356102
H    -2.462053  -3.111853  1.092389
H    -1.271282  -1.932719  0.569237
H    -4.347796  -1.703685  0.246812
H    -3.955423  0.172940  -1.270224
H    -2.188379  0.034390  -1.092084
H    -3.214344  0.592297  0.254258
H    -3.937008  -2.278178  -2.113894
H    -3.381167  -3.593269  -1.052071
H    -2.192814  -2.494230  -1.807323
N    -2.422011  -3.129378  3.990545
C    -1.978570  -3.851645  5.184602
H    -3.314850  -3.404560  3.583116
H    -0.896945  -3.737057  5.295543
H    -2.233668  -4.910773  5.058629
H    -2.494523  -3.474329  6.079121
Hg    0.003504  0.198963  5.370070
32
Lattice="100 0 0 0 100 0 0 0 100" Properties=species:S:1:pos:R:3
C    0.547256  0.266282  1.311505
C    -0.403858  0.627453  2.396830
O    -0.039443  1.414859  3.323275
H    0.047256  0.183291  0.342046
H    1.050586  -0.685053  1.539588
H    1.320662  1.042310  1.262618
N    -1.723138  0.231756  2.418465
C    -2.208243  -1.116498  2.259730
C    -1.477677  -1.943925  3.432238
O    -0.368728  -1.533535  3.823054
H    -2.263921  0.791588  3.083201
H    -3.275687  -1.079797  2.515471
C    -2.043491  -1.841975  0.909423
C    -3.019191  -1.296657  -0.182945
C    -4.496769  -1.502488  0.144824
C    -2.696467  0.113419  -0.637797
H    -2.278339  -2.903352  1.073256
H    -1.001397  -1.808180  0.570626
H    -2.781103  -1.986468  -1.024384
H    -5.109396  -1.354622  -0.754538
H    -4.869825  -0.771686  0.879721
H    -4.705593  -2.517317  0.509700
H    -3.391417  0.431568  -1.429911
H    -1.674624  0.210382  -1.026437
H    -2.829533  0.863402  0.166574
N    -2.141770  -2.983023  3.925142
C    -1.733903  -3.741184  5.107071
H    -3.021617  -3.247301  3.482870
H    -0.662662  -3.602027  5.274315
H    -1.954389  -4.801058  4.928915
H    -2.301674  -3.414514  5.990585
Hg    0.310727  0.366046  5.372892
32
Lattice="100 0 0 0 100 0 0 0 100" Properties=species:S:1:pos:R:3
C    0.254993  -0.010027  0.194760
C    0.125040  0.273768  1.646905
O    1.195700  0.349590  2.350205
H    0.776308  0.815071  -0.312002
H    -0.709805  -0.221975  -0.276267
H    0.907578  -0.891261  0.082254
N    -1.069490  0.420845  2.263072
C    -2.219789  1.236884  1.849646
C    -1.839544  2.701359  2.152410
O    -1.145229  3.033098  3.194718
H    -1.048109  0.238871  3.269931
H    -2.374309  1.113447  0.769991
C    -3.455256  0.716272  2.628780
C    -4.832332  1.364440  2.365995
C    -5.931819  0.333691  2.657549
C    -5.059144  2.639911  3.189055
H    -3.229959  0.771459  3.708347
H    -3.503865  -0.352404  2.369686
H    -4.904413  1.607726  1.290434
H    -5.887669  -0.006521  3.703328
H    -5.848848  -0.549750  2.010893
H    -6.924132  0.773271  2.498866
H    -5.115452  2.398911  4.260493
H    -6.011205  3.111050  2.914382
H    -4.274947  3.400997  3.073890
N    -2.243054  3.705331  1.388298
C    -3.215701  3.732706  0.299609
H    -1.901492  4.619950  1.700695
H    -2.827040  4.394901  -0.484604
H    -4.169430  4.142993  0.660999
H    -3.385927  2.734645  -0.109354
Hg    0.782141  2.040727  3.781818
32
Lattice="100 0 0 0 100 0 0 0 100" Properties=species:S:1:pos:R:3
C    -1.048976  2.179832  0.156435
C    -0.303960  1.419737  1.217406
O    0.815962  1.916177  1.573414
H    -1.984559  2.579246  0.577881
H    -1.288938  1.520272  -0.688792
H    -0.439873  3.013442  -0.203385
N    -0.786634  0.290260  1.737150
C    -2.057685  -0.357694  1.476894
C    -2.356721  -1.092654  2.800480
O    -1.458559  -1.199946  3.638484
H    -0.338305  -0.129053  2.572846
H    -2.820089  0.409647  1.267506
C    -2.056429  -1.304448  0.205860
C    -1.237615  -2.603350  0.249800
C    0.257706  -2.420963  0.492410
C    -1.866936  -3.739717  1.049308
H    -1.708082  -0.668352  -0.621120
H    -3.107391  -1.536842  -0.012448
H    -1.328324  -2.927012  -0.818711
H    0.477905  -2.241564  1.557702
H    0.810431  -3.334316  0.231180
H    0.678905  -1.602798  -0.105910
H    -2.932005  -3.866651  0.817841
H    -1.365414  -4.694024  0.835062
H    -1.754781  -3.597110  2.138403
N    -3.588735  -1.623906  3.028894
C    -4.833050  -1.465110  2.307773
H    -3.639763  -2.110193  3.929000
H    -5.588765  -1.010615  2.968221
H    -5.217341  -2.456492  2.015845
H    -4.714677  -0.843010  1.418486
Hg    1.910387  2.008464  3.571545
32
Lattice="100 0 0 0 100 0 0 0 100" Properties=species:S:1:pos:R:3
C    -0.433094  0.876643  -0.156760
C    -0.834982  0.295082  1.162410
O    -0.011572  0.501446  2.129690
H    -0.483704  1.973309  -0.102490
H    -1.058450  0.509123  -0.978784
H    0.615505  0.615056  -0.356758
N    -1.965062  -0.396516  1.246141
C    -2.459426  -1.303048  2.296499
C    -3.573162  -2.137611  1.585273
O    -4.014711  -1.707569  0.517949
H    -2.541349  -0.470220  0.396186
H    -1.639337  -1.987102  2.567362
C    -2.991927  -0.629622  3.567149
C    -3.851792  0.632392  3.430046
C    -5.364757  0.260222  3.406926
C    -3.617595  1.610695  4.575989
H    -2.082960  -0.368129  4.196699
H    -3.474156  -1.383179  4.209236
H    -3.600979  1.138559  2.485539
H    -5.963703  1.166104  3.259975
H    -5.680043  -0.212526  4.346483
H    -5.571487  -0.429877  2.578733
H    -4.144544  2.565521  4.453698
H    -2.514042  1.910202  4.594237
H    -3.840274  1.193227  5.566793
N    -4.040018  -3.269181  2.154021
C    -3.482244  -4.071711  3.232770
H    -4.792117  -3.700578  1.610990
H    -3.257797  -5.081394  2.862431
H    -4.216748  -4.165900  4.046852
H    -2.564207  -3.631623  3.631784
Hg    -0.474738  1.063094  4.237435
32
Lattice="100 0 0 0 100 0 0 0 100" Properties=species:S:1:pos:R:3
C    0.026902  0.062079  -0.035825
C    0.058643  0.289978  1.431943
O    1.193043  0.285983  2.028076
H    0.560715  0.866120  -0.562204
H    -0.992835  -0.056166  -0.415287
H    0.591524  -0.861474  -0.243964
N    -1.060570  0.467724  2.169284
C    -2.190121  1.375338  1.908082
C    -1.620723  2.793766  2.110157
O    -0.849901  3.065469  3.115606
H    -0.930184  0.283838  3.167902
H    -2.541736  1.235278  0.879099
C    -3.293716  0.988665  2.931655
C    -4.702337  1.609083  2.826538
C    -4.771339  3.086946  3.216912
C    -5.409698  1.295601  1.504874
H    -2.887911  1.179659  3.939884
H    -3.392158  -0.103055  2.825490
H    -5.254780  1.055378  3.608376
H    -5.817594  3.391209  3.351160
H    -4.364743  3.758111  2.447159
H    -4.245915  3.290640  4.159974
H    -6.463896  1.596423  1.552166
H    -5.387734  0.222832  1.271256
H    -4.977622  1.840992  0.651172
N    -1.897199  3.805443  1.301178
C    -2.839307  3.912606  0.192082
H    -1.410223  4.671857  1.553844
H    -2.297654  4.298641  -0.682630
H    -3.631928  4.629133  0.447925
H    -3.293500  2.948107  -0.040009
Hg    1.074064  1.960885  3.548132
32
Lattice="100 0 0 0 100 0 0 0 100" Properties=species:S:1:pos:R:3
C    -0.664698  1.429296  1.532824
C    -1.829546  1.605465  2.438487
O    -1.927650  2.672744  3.126212
H    -0.939122  0.915977  0.606738
H    0.129760  0.861185  2.041004
H    -0.257280  2.421163  1.301104
N    -2.869169  0.718382  2.538278
C    -2.777726  -0.717584  2.736433
C    -2.069180  -0.877067  4.139974
O    -1.268235  0.027801  4.500843
H    -3.672948  1.144410  3.007108
H    -3.816371  -1.055117  2.860879
C    -2.100116  -1.586153  1.656747
C    -2.997047  -1.815664  0.404937
C    -4.258413  -2.631712  0.695866
C    -3.279533  -0.551288  -0.389368
H    -1.883697  -2.565194  2.106712
H    -1.125649  -1.166070  1.381768
H    -2.343411  -2.462899  -0.219510
H    -4.740083  -2.937152  -0.241989
H    -5.019058  -2.052735  1.244100
H    -4.035921  -3.551541  1.253484
H    -3.877422  -0.782782  -1.283058
H    -2.362967  -0.047695  -0.723108
H    -3.884729  0.183592  0.175356
N    -2.351131  -1.923230  4.909129
C    -3.143356  -3.115350  4.623349
H    -1.925319  -1.877486  5.839258
H    -3.749641  -3.356315  5.504063
H    -2.475012  -3.965557  4.418450
H    -3.796236  -2.962515  3.759200
Hg    -1.609813  2.281743  5.378888
32
Lattice="100 0 0 0 100 0 0 0 100" Properties=species:S:1:pos:R:3
C    -0.152780  -1.170061  0.295867
C    0.201892  -1.588121  1.698550
O    1.001038  -2.594552  1.737573
H    0.288948  -0.181193  0.097774
H    -1.243182  -1.117195  0.177798
H    0.253700  -1.884204  -0.425990
N    -0.267279  -0.966493  2.762200
C    -1.134596  0.221069  2.803736
C    -0.820962  0.846373  4.177704
O    -0.181599  0.204824  5.015209
H    0.079144  -1.203303  3.704519
H    -0.823403  0.905041  2.001077
C    -2.653831  -0.088491  2.652201
C    -3.427930  -0.474749  3.925329
C    -4.932174  -0.518139  3.636939
C    -2.925065  -1.738053  4.619968
H    -2.765291  -0.887311  1.902699
H    -3.123745  0.798898  2.205095
H    -3.304986  0.362092  4.660229
H    -5.509959  -0.719664  4.547121
H    -5.154046  -1.336853  2.928311
H    -5.300167  0.414888  3.192159
H    -3.594757  -2.020257  5.440705
H    -1.919877  -1.631136  5.060277
H    -2.879716  -2.579749  3.907827
N    -1.309015  2.081446  4.499098
C    -1.847018  3.117155  3.647318
H    -1.113122  2.335284  5.472557
H    -1.165878  3.985985  3.644730
H    -2.806119  3.472222  4.058037
H    -1.990412  2.768967  2.622631
Hg    2.091934  -3.539422  3.452258
32
Lattice="100 0 0 0 100 0 0 0 100" Properties=species:S:1:pos:R:3
C    -2.120437  3.210472  1.499146
C    -1.594836  2.131742  2.409231
O    -0.626606  2.519637  3.156237
H    -3.134316  3.490747  1.822152
H    -2.146830  2.854663  0.460466
H    -1.480336  4.095383  1.558952
N    -2.107256  0.914620  2.424558
C    -3.195104  0.378977  1.590567
C    -3.805329  -0.746287  2.439630
O    -3.091413  -1.355825  3.234634
H    -1.749422  0.211172  3.082691
H    -3.914037  1.177460  1.373611
C    -2.629053  -0.254819  0.287914
C    -3.678363  -0.872999  -0.651993
C    -4.541758  0.161146  -1.375994
C    -3.041999  -1.883199  -1.602535
H    -1.898609  -1.020679  0.589505
H    -2.064362  0.519615  -0.254994
H    -4.375519  -1.482490  -0.013028
H    -5.353117  -0.315547  -1.938659
H    -3.921928  0.709455  -2.106723
H    -4.990140  0.917000  -0.715273
H    -2.280682  -1.383221  -2.230866
H    -3.783541  -2.319781  -2.282046
H    -2.530724  -2.696529  -1.070696
N    -5.103088  -1.157857  2.244477
C    -6.255794  -0.389255  1.820597
H    -5.300653  -2.030127  2.747020
H    -6.933735  -1.040365  1.250785
H    -5.967929  0.468479  1.209584
H    -6.816693  -0.034473  2.704031
Hg    0.525480  1.468084  4.788322
32
Lattice="100 0 0 0 100 0 0 0 100" Properties=species:S:1:pos:R:3
C    -0.016687  0.269681  -0.308105
C    -0.099313  -0.055766  1.159246
O    1.000935  -0.455419  1.671794
H    0.964955  -0.015482  -0.696898
H    -0.149160  1.352574  -0.451050
H    -0.793848  -0.272913  -0.863615
N    -1.229975  0.068476  1.842704
C    -2.540378  0.508838  1.353217
C    -3.167451  1.209300  2.575853
O    -2.845963  0.847507  3.704922
H    -1.236876  -0.101787  2.856388
H    -2.404202  1.199577  0.512176
C    -3.378372  -0.740188  0.903384
C    -4.765714  -0.495882  0.298578
C    -5.141380  -1.719397  -0.611326
C    -5.864407  -0.278119  1.320744
H    -3.454467  -1.418475  1.767242
H    -2.745325  -1.243342  0.157147
H    -4.721672  0.357906  -0.405085
H    -5.166775  -2.636740  -0.008516
H    -6.131099  -1.562492  -1.053224
H    -4.408010  -1.830015  -1.419291
H    -6.835615  -0.096604  0.845172
H    -5.665813  0.600164  1.973464
H    -5.960316  -1.129396  2.012691
N    -4.088437  2.210603  2.405289
C    -4.345846  3.011938  1.224909
H    -4.428927  2.578004  3.299401
H    -4.335782  2.397801  0.317551
H    -5.326202  3.489560  1.334726
H    -3.594520  3.814746  1.118805
Hg    1.683736  -0.771281  3.825300
32
Lattice="100 0 0 0 100 0 0 0 100" Properties=species:S:1:pos:R:3
C    0.766702  0.712566  1.185221
C    -0.110615  -0.413635  1.659759
O    0.389066  -1.579172  1.535646
H    1.657717  0.305502  0.699165
H    1.083114  1.323557  2.043667
H    0.224046  1.343884  0.467948
N    -1.324132  -0.188820  2.162199
C    -2.014717  1.090020  2.318725
C    -2.846831  0.909952  3.604569
O    -3.339833  -0.192171  3.834239
H    -1.875826  -0.978309  2.518288
H    -1.281728  1.900645  2.386554
C    -2.959783  1.297124  1.071076
C    -3.732773  2.617256  0.952605
C    -4.918227  2.756386  1.892822
C    -2.853800  3.863167  0.848642
H    -3.656686  0.445967  1.058142
H    -2.297263  1.190476  0.198970
H    -4.198047  2.502592  -0.060145
H    -5.523707  3.641663  1.655576
H    -4.583117  2.907275  2.942220
H    -5.568419  1.871846  1.891023
H    -3.444468  4.735280  0.542289
H    -2.043452  3.738403  0.118211
H    -2.401074  4.128298  1.817576
N    -3.059752  1.949338  4.473691
C    -2.267341  3.144944  4.700264
H    -3.669417  1.665515  5.247974
H    -1.573524  2.987762  5.542983
H    -2.939392  3.967806  4.981653
H    -1.704265  3.429665  3.809207
Hg    -0.069170  -3.620509  2.492328
