# Supplementary material for: Mapping and classifying molecules from a high-throughput structural database
Source: J Cheminform. 2017 Feb 2;9:6. doi: 10.1186/s13321-017-0192-4 (PMC5289135; doi:10.1186/s13321-017-0192-4)
Supplement: Supplementary file 1 — Additional file 1. Supplementary file contains dissimilarity matrix data for all the oligopeptides available in the database including the one discussed in this paper. [file 13321_2017_192_MOESM1_ESM.tar › SI/leu.dipeptide/traj.leu.dipeptide.Ca.xyz]

32
Lattice="100 0 0 0 100 0 0 0 100" Properties=species:S:1:pos:R:3
C    1.051544  -1.104417  1.011896
C    0.095260  -0.067979  1.495624
O    0.426703  1.164889  1.493760
H    1.274840  -0.902619  -0.046128
H    0.668831  -2.125723  1.106206
H    2.000065  -1.018433  1.557931
N    -1.113330  -0.446495  1.918775
C    -2.251851  0.436417  2.237270
C    -2.070626  1.066030  3.635161
O    -1.235285  2.023941  3.775462
H    -1.320072  -1.442841  1.881910
H    -2.204769  1.285077  1.536438
C    -3.570559  -0.311663  2.008063
C    -3.818268  -0.773338  0.552320
C    -5.158996  -1.515311  0.486547
C    -3.772626  0.390263  -0.444398
H    -4.392558  0.360164  2.301977
H    -3.624051  -1.195969  2.669205
H    -3.028825  -1.494923  0.274329
H    -5.330570  -1.911694  -0.521256
H    -5.996100  -0.843383  0.724208
H    -5.194622  -2.362275  1.185120
H    -2.781079  0.863762  -0.514699
H    -4.508243  1.166700  -0.187063
H    -4.016392  0.035025  -1.452926
N    -2.787189  0.616639  4.643519
C    -2.752154  1.113133  6.019966
H    -3.445305  -0.133724  4.438462
H    -2.389406  0.321207  6.686789
H    -3.765348  1.399985  6.324885
H    -2.089839  1.978927  6.078174
Ca    0.349818  2.911631  2.669474
32
Lattice="100 0 0 0 100 0 0 0 100" Properties=species:S:1:pos:R:3
C    0.010070  -0.747577  0.329070
C    -0.052604  -0.355828  1.769405
O    0.984349  -0.441218  2.490753
H    0.362006  -1.785953  0.259685
H    0.761312  -0.124411  -0.175789
H    -0.945533  -0.654667  -0.196616
N    -1.230658  0.078773  2.250265
C    -1.630915  0.538702  3.607402
C    -0.818420  1.765752  4.058291
O    0.402139  1.667644  4.389833
H    -1.983648  0.097714  1.567684
H    -2.657151  0.895444  3.447574
C    -1.793032  -0.591393  4.661190
C    -0.603833  -1.452158  5.164320
C    0.141145  -0.846174  6.377514
C    -1.106458  -2.855002  5.548451
H    -2.527954  -1.277010  4.215488
H    -2.302667  -0.145390  5.530241
H    0.078827  -1.625520  4.306269
H    0.346607  0.239390  6.321347
H    1.060253  -1.408492  6.628107
H    -0.481172  -0.935573  7.278870
H    -0.295147  -3.475956  5.949127
H    -1.532771  -3.375743  4.682491
H    -1.883833  -2.785193  6.321909
N    -1.458818  2.923949  4.108320
C    -0.876847  4.198954  4.531305
H    -2.435934  2.939683  3.825917
H    -0.840573  4.888818  3.679068
H    0.133293  4.027534  4.908587
H    -1.499574  4.636529  5.320072
Ca    1.813540  0.044371  4.396851
32
Lattice="100 0 0 0 100 0 0 0 100" Properties=species:S:1:pos:R:3
C    -0.633023  0.027412  0.005445
C    -0.496488  -0.005748  1.490572
O    0.531919  -0.526202  2.025592
H    -0.623015  -1.006189  -0.369509
H    0.241679  0.530432  -0.428107
H    -1.545190  0.524067  -0.340375
N    -1.485493  0.515179  2.234676
C    -1.626317  0.488146  3.709009
C    -0.628650  1.465676  4.357263
O    0.620993  1.240133  4.337844
H    -2.265492  0.913478  1.718365
H    -2.628824  0.894389  3.894655
C    -1.621662  -0.973582  4.247241
C    -1.301577  -1.230093  5.740650
C    -2.097538  -2.449229  6.230260
C    0.201342  -1.459001  6.004289
H    -0.963017  -1.596609  3.624200
H    -2.630434  -1.352189  4.034730
H    -1.616236  -0.358859  6.339458
H    -3.176810  -2.285659  6.119952
H    -1.898825  -2.651856  7.289664
H    -1.834812  -3.352925  5.661119
H    0.378392  -1.863115  7.009243
H    0.785695  -0.520274  5.980485
H    0.604009  -2.233089  5.315865
N    -1.129852  2.548839  4.929357
C    -0.354894  3.602504  5.586866
H    -2.139876  2.669793  4.908642
H    -0.528487  4.556680  5.074845
H    0.706517  3.350374  5.544168
H    -0.674909  3.694097  6.631653
Ca    1.793874  -0.454580  3.735883
32
Lattice="100 0 0 0 100 0 0 0 100" Properties=species:S:1:pos:R:3
C    -3.742105  -0.613408  -1.692118
C    -2.826630  -0.834319  -0.536704
O    -1.561364  -0.808942  -0.702570
H    -4.800886  -0.711927  -1.431994
H    -3.496901  -1.316980  -2.498434
H    -3.564155  0.397594  -2.087549
N    -3.346821  -1.045332  0.675950
C    -2.601128  -1.093785  1.950449
C    -1.886296  -2.454989  2.090065
O    -0.776480  -2.631834  1.480342
H    -4.362694  -1.049307  0.748668
H    -1.791880  -0.351644  1.876115
C    -3.530663  -0.686636  3.100884
C    -2.857672  -0.483739  4.477143
C    -1.722709  0.546772  4.422568
C    -3.927831  -0.077777  5.498736
H    -4.367230  -1.404316  3.189412
H    -3.998322  0.266232  2.803480
H    -2.426922  -1.444491  4.810216
H    -0.872592  0.222577  3.802340
H    -1.321398  0.722914  5.427846
H    -2.078460  1.514770  4.039888
H    -4.740558  -0.814583  5.558449
H    -4.372383  0.894371  5.242507
H    -3.490038  0.013085  6.499888
N    -2.435258  -3.399770  2.823196
C    -1.892869  -4.738273  3.059478
H    -3.305268  -3.163038  3.297187
H    -0.906155  -4.817269  2.599223
H    -2.566444  -5.490136  2.630030
H    -1.811587  -4.907679  4.139546
Ca    0.248699  -1.742142  -0.158238
32
Lattice="100 0 0 0 100 0 0 0 100" Properties=species:S:1:pos:R:3
C    0.566134  -0.758417  1.290015
C    -0.541124  0.051889  1.875307
O    -0.414688  0.568458  3.029304
H    0.353848  -1.127557  0.281558
H    0.760770  -1.614592  1.951893
H    1.484805  -0.156882  1.271159
N    -1.666641  0.208614  1.159700
C    -2.922247  0.871679  1.587032
C    -2.701245  2.395634  1.641400
O    -2.036420  2.936576  2.577938
H    -1.680224  -0.237503  0.246236
H    -3.622681  0.691034  0.762423
C    -3.503569  0.156297  2.847885
C    -4.504205  0.862322  3.795578
C    -3.840985  1.692249  4.911416
C    -5.606630  1.653010  3.081495
H    -2.672391  -0.243287  3.445887
H    -4.000417  -0.736726  2.444448
H    -4.995901  0.026315  4.316902
H    -3.056764  1.101804  5.434742
H    -4.559713  1.943742  5.702228
H    -3.472397  2.669603  4.546494
H    -5.230968  2.573122  2.611029
H    -6.387738  1.955939  3.789454
H    -6.092774  1.044043  2.307861
N    -3.211997  3.111661  0.652269
C    -3.098518  4.563047  0.503919
H    -3.752121  2.620359  -0.056126
H    -4.092729  5.020327  0.583276
H    -2.676251  4.795479  -0.480747
H    -2.447489  4.956732  1.286979
Ca    -1.030732  2.160029  4.304044
32
Lattice="100 0 0 0 100 0 0 0 100" Properties=species:S:1:pos:R:3
C    0.113748  0.928050  0.115455
C    -0.035325  0.474403  1.528952
O    0.999090  0.195988  2.218198
H    -0.835742  1.186363  -0.364138
H    0.597018  0.123599  -0.458151
H    0.788517  1.793358  0.077236
N    -1.266404  0.367975  2.040295
C    -1.700146  -0.218596  3.330256
C    -1.305172  0.649757  4.533846
O    -0.086738  0.749796  4.895959
H    -2.021835  0.606140  1.402922
H    -2.795754  -0.214420  3.264340
C    -1.266742  -1.683854  3.537996
C    -1.683181  -2.657541  2.416863
C    -1.158585  -4.059530  2.751286
C    -3.199731  -2.670972  2.189259
H    -1.706782  -2.012896  4.493558
H    -0.172423  -1.752400  3.669796
H    -1.193576  -2.331208  1.482855
H    -0.068562  -4.067402  2.895004
H    -1.385360  -4.759669  1.938397
H    -1.624831  -4.453286  3.665543
H    -3.741088  -2.939816  3.108138
H    -3.462225  -3.416361  1.428884
H    -3.596729  -1.709969  1.828051
N    -2.275937  1.239208  5.208132
C    -2.113889  2.045071  6.419818
H    -3.225458  1.122609  4.860739
H    -2.335607  3.096418  6.197626
H    -1.088259  1.952940  6.782681
H    -2.812004  1.685977  7.184465
Ca    1.829714  0.215268  4.148740
32
Lattice="100 0 0 0 100 0 0 0 100" Properties=species:S:1:pos:R:3
C    -0.449829  -0.103965  0.001898
C    -0.279917  -0.144661  1.483649
O    0.820735  -0.545147  1.983932
H    0.355853  0.495867  -0.441829
H    -1.417713  0.295006  -0.317870
H    -0.337241  -1.125714  -0.389092
N    -1.302115  0.243557  2.255162
C    -1.462112  0.157594  3.727197
C    -0.521854  1.115357  4.478051
O    0.729726  0.883121  4.544203
H    -2.131889  0.546859  1.751553
H    -2.489656  0.502175  3.899850
C    -1.363423  -1.277478  4.276701
C    -1.704849  -1.412177  5.775332
C    -3.153370  -1.009360  6.081374
C    -1.427747  -2.850848  6.229257
H    -0.356077  -1.691232  4.094378
H    -2.045476  -1.903762  3.681310
H    -1.032024  -0.745475  6.346191
H    -3.373634  -1.158899  7.145228
H    -3.865813  -1.622117  5.510732
H    -3.370750  0.047737  5.866205
H    -1.619911  -2.963737  7.302888
H    -0.383791  -3.146706  6.048995
H    -2.074183  -3.565922  5.701150
N    -1.065176  2.152387  5.087993
C    -0.354322  3.139810  5.901798
H    -2.071612  2.273069  4.997606
H    -0.874504  3.254808  6.859459
H    -0.340098  4.106991  5.383814
H    0.668318  2.798782  6.075372
Ca    2.152455  -0.380921  3.599512
32
Lattice="100 0 0 0 100 0 0 0 100" Properties=species:S:1:pos:R:3
C    -1.074427  -3.790913  0.912088
C    -0.804577  -2.587328  1.749119
O    0.295788  -1.950602  1.627142
H    -2.022369  -4.282211  1.153696
H    -0.252029  -4.510334  1.016523
H    -1.092654  -3.480268  -0.143281
N    -1.736580  -2.177178  2.611853
C    -1.743104  -0.905803  3.361362
C    -0.790977  -1.009857  4.573969
O    0.468309  -0.909163  4.378645
H    -2.601917  -2.712864  2.640142
H    -1.289825  -0.142660  2.708526
C    -3.180593  -0.477993  3.691096
C    -4.051836  0.012627  2.503645
C    -3.410536  1.190097  1.760876
C    -4.495447  -1.093623  1.535957
H    -3.110653  0.353867  4.408370
H    -3.707418  -1.302384  4.205126
H    -4.962931  0.390971  2.993341
H    -4.122832  1.622109  1.047415
H    -2.532403  0.883184  1.169932
H    -3.106761  1.995724  2.443976
H    -5.286223  -0.717726  0.875182
H    -4.915328  -1.964980  2.061414
H    -3.681214  -1.430583  0.877255
N    -1.293848  -1.196071  5.776214
C    -0.536285  -1.309511  7.023630
H    -2.309180  -1.243068  5.846036
H    0.519964  -1.116267  6.826964
H    -0.659709  -2.317444  7.438793
H    -0.918837  -0.577453  7.744290
Ca    1.818430  -1.011297  2.737702
32
Lattice="100 0 0 0 100 0 0 0 100" Properties=species:S:1:pos:R:3
C    -3.543573  0.461554  -0.855111
C    -2.588854  -0.191689  0.084809
O    -1.342519  -0.236938  -0.189882
H    -4.588173  0.377929  -0.538656
H    -3.429608  0.034023  -1.859605
H    -3.278685  1.526828  -0.930876
N    -3.053828  -0.708991  1.223933
C    -2.251219  -1.205934  2.359420
C    -1.705127  -2.612490  2.022611
O    -0.685114  -2.711631  1.258842
H    -4.052614  -0.614543  1.397002
H    -1.359838  -0.561382  2.435726
C    -3.045901  -1.106367  3.670986
C    -3.138553  0.299019  4.312664
C    -3.861227  1.344884  3.453575
C    -3.809560  0.165769  5.685974
H    -2.554158  -1.760889  4.406325
H    -4.065997  -1.508102  3.522116
H    -2.102038  0.643862  4.475070
H    -4.879838  1.018414  3.189051
H    -3.320712  1.601150  2.531770
H    -3.970214  2.279590  4.017096
H    -3.818788  1.132390  6.203607
H    -3.284216  -0.549987  6.332364
H    -4.854001  -0.165026  5.589972
N    -2.302509  -3.672433  2.525351
C    -1.918133  -5.067828  2.306541
H    -3.093580  -3.502539  3.144597
H    -1.779240  -5.558737  3.276736
H    -0.986497  -5.104009  1.738664
H    -2.711792  -5.586218  1.754322
Ca    0.348107  -1.491678  -0.144994
32
Lattice="100 0 0 0 100 0 0 0 100" Properties=species:S:1:pos:R:3
C    -0.613612  -1.800785  0.390211
C    -0.812168  -0.739629  1.418147
O    0.152870  -0.386883  2.175351
H    0.151707  -1.456673  -0.321050
H    -1.526565  -2.047205  -0.161312
H    -0.218963  -2.707742  0.866721
N    -2.007849  -0.152724  1.525963
C    -2.328912  1.031778  2.351886
C    -2.460216  0.598896  3.828903
O    -1.395244  0.475806  4.526517
H    -2.737149  -0.468252  0.889149
H    -1.445439  1.689842  2.322393
C    -3.509433  1.793996  1.729494
C    -3.594940  3.293116  2.090437
C    -4.729319  3.938928  1.285052
C    -3.755617  3.575651  3.588834
H    -4.471091  1.292206  1.943329
H    -3.389689  1.723022  0.637244
H    -2.645077  3.749434  1.758577
H    -4.604425  3.784035  0.205292
H    -4.759448  5.020635  1.462349
H    -5.708428  3.530787  1.575303
H    -2.912632  3.212392  4.196848
H    -4.682946  3.136955  3.988007
H    -3.817765  4.657068  3.761010
N    -3.650100  0.339055  4.324480
C    -3.945985  -0.069681  5.697266
H    -4.445610  0.513145  3.712931
H    -3.012452  -0.225015  6.241100
H    -4.529787  -0.997483  5.683269
H    -4.532990  0.714981  6.190928
Ca    0.671273  0.150346  4.147372
32
Lattice="100 0 0 0 100 0 0 0 100" Properties=species:S:1:pos:R:3
C    -0.170743  1.132525  0.421584
C    -0.452883  0.608051  1.788055
O    0.409362  0.739695  2.719899
H    0.775806  0.715149  0.053752
H    -0.032925  2.221740  0.489052
H    -0.967041  0.918523  -0.298467
N    -1.624325  0.011842  2.028644
C    -2.136460  -0.397871  3.353601
C    -1.434567  -1.702178  3.789201
O    -0.284765  -1.620548  4.343770
H    -2.276672  -0.058340  1.249784
H    -1.799348  0.364043  4.073031
C    -3.674142  -0.390824  3.338304
C    -4.366692  -0.260657  4.717253
C    -4.166066  -1.463709  5.646274
C    -4.006792  1.056204  5.417556
H    -4.068438  -1.266471  2.792908
H    -3.972671  0.481269  2.735875
H    -5.439548  -0.214942  4.472640
H    -4.781368  -1.348448  6.546917
H    -3.124735  -1.562050  5.992234
H    -4.467292  -2.410905  5.176106
H    -4.645406  1.204842  6.296691
H    -4.147005  1.926171  4.761584
H    -2.968707  1.066195  5.787795
N    -2.013418  -2.859672  3.556447
C    -1.490629  -4.177561  3.915294
H    -2.949772  -2.828302  3.157353
H    -0.485178  -4.071726  4.326685
H    -1.465054  -4.814717  3.023561
H    -2.148023  -4.636727  4.664348
Ca    1.310497  -0.214604  4.370270
32
Lattice="100 0 0 0 100 0 0 0 100" Properties=species:S:1:pos:R:3
C    0.077513  0.791526  0.098746
C    -0.090238  0.419580  1.533587
O    0.935733  0.286549  2.278217
H    0.688593  1.700353  0.023151
H    -0.870239  0.945026  -0.427104
H    0.637447  -0.011202  -0.403545
N    -1.327505  0.225751  2.001187
C    -1.765748  -0.313955  3.310161
C    -1.488066  0.667757  4.458675
O    -0.298253  0.866148  4.872653
H    -2.069527  0.349616  1.317741
H    -2.856287  -0.404692  3.209549
C    -1.212836  -1.721019  3.643146
C    -1.972290  -2.900463  2.997276
C    -2.000029  -2.855275  1.464842
C    -1.363592  -4.215522  3.499797
H    -1.253440  -1.844282  4.736582
H    -0.150161  -1.786595  3.351550
H    -3.012909  -2.849204  3.363624
H    -2.466742  -3.766248  1.070909
H    -0.985259  -2.803018  1.041673
H    -2.587059  -2.015657  1.065558
H    -1.938511  -5.071823  3.127377
H    -1.359543  -4.274490  4.596633
H    -0.329362  -4.338851  3.144672
N    -2.525236  1.247669  5.035036
C    -2.474205  2.154082  6.183890
H    -3.446947  1.046184  4.653264
H    -2.758596  3.166007  5.869501
H    -1.461874  2.165126  6.592685
H    -3.178914  1.805036  6.947228
Ca    1.684082  0.448887  4.233740
32
Lattice="100 0 0 0 100 0 0 0 100" Properties=species:S:1:pos:R:3
C    -1.628700  0.468394  0.641764
C    -0.942808  0.111817  1.917479
O    0.282187  -0.241129  1.901245
H    -1.036930  1.217092  0.099844
H    -2.648352  0.840892  0.782629
H    -1.663867  -0.430228  0.007741
N    -1.644608  0.162960  3.053590
C    -1.286848  -0.317211  4.408623
C    -0.197076  0.540883  5.065489
O    1.005628  0.510240  4.641575
H    -2.613326  0.451450  2.945894
H    -2.207942  -0.178980  4.990500
C    -0.919447  -1.818218  4.484604
C    -2.107991  -2.807373  4.404320
C    -3.085940  -2.634650  5.572414
C    -2.831136  -2.807501  3.051569
H    -0.405740  -1.974831  5.446134
H    -0.195889  -2.067241  3.690999
H    -1.634235  -3.795828  4.519712
H    -3.823212  -3.446743  5.571814
H    -3.664927  -1.699645  5.505331
H    -2.577098  -2.657934  6.545898
H    -3.460609  -1.915900  2.912262
H    -3.504872  -3.670423  2.986320
H    -2.133459  -2.877229  2.204390
N    -0.538217  1.258511  6.120467
C    0.364416  2.074948  6.934135
H    -1.515895  1.239172  6.402827
H    1.395762  1.893733  6.625133
H    0.240003  1.804469  7.988953
H    0.119773  3.136665  6.805385
Ca    2.089355  -0.220161  2.968958
32
Lattice="100 0 0 0 100 0 0 0 100" Properties=species:S:1:pos:R:3
C    0.898939  0.383773  0.449680
C    0.499072  0.222848  1.879833
O    1.353978  0.388940  2.798242
H    0.089634  0.184721  -0.259999
H    1.741214  -0.288537  0.237089
H    1.265830  1.408684  0.298265
N    -0.775729  -0.103375  2.145879
C    -1.500279  -0.309064  3.426739
C    -1.416885  0.920689  4.351548
O    -0.350483  1.202458  4.978595
H    -1.361610  -0.217912  1.323008
H    -2.542656  -0.372172  3.088914
C    -1.278380  -1.667540  4.164423
C    -0.131074  -1.937519  5.170744
C    -0.559019  -3.066438  6.128014
C    1.220654  -2.320334  4.531898
H    -1.263529  -2.448806  3.389060
H    -2.216160  -1.824879  4.717053
H    -0.038059  -1.044744  5.830824
H    0.239934  -3.308712  6.839868
H    -0.788760  -3.980501  5.563356
H    -1.450049  -2.787093  6.702900
H    1.150256  -3.323011  4.087611
H    2.023522  -2.408029  5.285732
H    1.551725  -1.691111  3.686358
N    -2.516831  1.645356  4.490956
C    -2.653137  2.825410  5.346866
H    -3.337881  1.370789  3.956991
H    -3.526832  2.700587  5.996662
H    -2.792828  3.718766  4.725512
H    -1.752661  2.936898  5.954222
Ca    1.648087  0.393858  4.906157
32
Lattice="100 0 0 0 100 0 0 0 100" Properties=species:S:1:pos:R:3
C    -1.007223  -1.400846  1.036454
C    -1.289540  -0.147385  1.793731
O    -0.589587  0.147183  2.817394
H    0.066057  -1.472989  0.821408
H    -1.574937  -1.485358  0.104182
H    -1.262725  -2.254335  1.683089
N    -2.293333  0.632632  1.380843
C    -2.923281  1.794432  2.050022
C    -2.008343  3.027296  2.066047
O    -0.962469  3.057828  2.795482
H    -2.784783  0.298669  0.556016
H    -3.783680  2.032885  1.410730
C    -3.475779  1.510561  3.465198
C    -4.729560  0.604508  3.543777
C    -5.908039  1.167858  2.741121
C    -4.463805  -0.868994  3.207529
H    -3.729462  2.489664  3.901488
H    -2.686836  1.076573  4.101810
H    -5.011518  0.645894  4.608457
H    -5.754781  1.086910  1.653059
H    -6.113204  2.219412  2.985732
H    -6.820811  0.600843  2.961027
H    -4.335222  -1.038339  2.128692
H    -5.318806  -1.483139  3.515310
H    -3.579757  -1.262848  3.730168
N    -2.377710  4.071749  1.346954
C    -1.689779  5.362873  1.289424
H    -3.220539  3.978025  0.784112
H    -0.902535  5.388853  2.045456
H    -2.413499  6.163652  1.479596
H    -1.252185  5.504636  0.293353
Ca    0.221671  1.722296  3.944338
32
Lattice="100 0 0 0 100 0 0 0 100" Properties=species:S:1:pos:R:3
C    -1.715602  -1.876989  0.539411
C    -1.231544  -0.785738  1.433230
O    -0.022817  -0.782575  1.846695
H    -2.780047  -1.796604  0.296868
H    -1.518953  -2.852228  1.003365
H    -1.133348  -1.845502  -0.393291
N    -2.075296  0.187782  1.779627
C    -1.733019  1.437374  2.488730
C    -1.568807  1.173729  4.000847
O    -0.498486  0.600427  4.405358
H    -3.031916  0.124553  1.433780
H    -0.715684  1.704123  2.159218
C    -2.641928  2.601283  2.033974
C    -4.167144  2.644986  2.312899
C    -4.746834  3.849385  1.554629
C    -4.936166  1.362432  1.964718
H    -2.501457  2.663275  0.942676
H    -2.189335  3.522040  2.431323
H    -4.348751  2.865611  3.384116
H    -4.224748  4.781024  1.807982
H    -5.807746  3.984507  1.796684
H    -4.667896  3.701546  0.468155
H    -4.675778  0.503668  2.604124
H    -4.799378  1.087281  0.905278
H    -6.014091  1.517765  2.096546
N    -2.509370  1.553621  4.837058
C    -2.487252  1.396504  6.291451
H    -3.321285  2.017290  4.424897
H    -1.503866  1.042509  6.606941
H    -3.256699  0.676349  6.596981
H    -2.700009  2.364517  6.759278
Ca    1.136251  -0.476943  3.577452
32
Lattice="100 0 0 0 100 0 0 0 100" Properties=species:S:1:pos:R:3
C    2.225939  -0.341236  0.872182
C    1.304338  0.541484  1.643753
O    1.217679  1.784225  1.360164
H    1.910735  -0.335951  -0.181550
H    2.239360  -1.374062  1.234658
H    3.243850  0.069070  0.900862
N    0.567859  0.010394  2.620947
C    -0.525734  0.675369  3.358385
C    0.044877  1.630124  4.427104
O    0.524005  2.755876  4.052721
H    0.691128  -0.982529  2.815081
H    -1.010600  1.352388  2.636340
C    -1.610688  -0.340611  3.779943
C    -1.356453  -1.469728  4.812104
C    -2.600257  -2.371853  4.835297
C    -0.086934  -2.300811  4.577224
H    -1.939083  -0.814824  2.840878
H    -2.475012  0.250633  4.117303
H    -1.293701  -1.040230  5.832234
H    -2.512170  -3.131521  5.621129
H    -2.720955  -2.895407  3.876220
H    -3.516811  -1.798725  5.025448
H    0.846083  -1.732822  4.721719
H    -0.087203  -2.759242  3.573860
H    -0.042082  -3.135708  5.287405
N    0.019685  1.296270  5.697950
C    0.510712  2.137321  6.793306
H    -0.390377  0.390426  5.928560
H    0.089332  3.145269  6.711841
H    1.605664  2.198952  6.766600
H    0.198579  1.687816  7.739234
Ca    1.140234  3.692645  2.245098
32
Lattice="100 0 0 0 100 0 0 0 100" Properties=species:S:1:pos:R:3
C    -2.567268  -2.392751  1.149450
C    -1.850701  -1.275789  1.829781
O    -0.663840  -1.446372  2.267339
H    -3.591771  -2.137707  0.860104
H    -2.581452  -3.275956  1.801336
H    -2.000219  -2.671515  0.249127
N    -2.466150  -0.098304  1.960919
C    -1.869576  1.169896  2.412561
C    -1.715315  1.195783  3.951767
O    -0.772050  0.503267  4.471916
H    -3.405678  -0.020968  1.574008
H    -0.824472  1.165460  2.062972
C    -2.569109  2.370171  1.722814
C    -4.091133  2.335313  1.447158
C    -4.985819  2.244755  2.690375
C    -4.456037  3.571407  0.609799
H    -2.067845  2.488964  0.751979
H    -2.313177  3.282219  2.284664
H    -4.312300  1.460754  0.804188
H    -4.860016  3.129512  3.339313
H    -4.833940  1.331755  3.287244
H    -6.043804  2.245810  2.399899
H    -5.516562  3.550252  0.332156
H    -3.869322  3.623352  -0.316137
H    -4.278260  4.497419  1.175013
N    -2.503995  1.944895  4.687997
C    -2.437414  2.096553  6.141477
H    -3.252301  2.442208  4.203434
H    -3.288004  1.583612  6.608447
H    -2.484735  3.162695  6.389916
H    -1.502354  1.671854  6.512123
Ca    0.575619  -1.040543  3.921862
32
Lattice="100 0 0 0 100 0 0 0 100" Properties=species:S:1:pos:R:3
C    -2.321811  -2.257815  0.878003
C    -1.704384  -1.184792  1.709629
O    -0.516453  -1.322611  2.157724
H    -3.358435  -2.045397  0.597386
H    -2.277373  -3.215237  1.413143
H    -1.721285  -2.376427  -0.035958
N    -2.408039  -0.080021  1.963436
C    -1.918791  1.169207  2.577622
C    -1.809126  1.022495  4.113747
O    -0.874476  0.292751  4.593067
H    -3.347297  -0.031321  1.570445
H    -0.875553  1.302405  2.246714
C    -2.742862  2.362136  2.067447
C    -4.295857  2.245801  2.168252
C    -4.904750  3.550030  2.704083
C    -4.928885  1.879826  0.815927
H    -2.458485  2.528162  1.018632
H    -2.382422  3.254206  2.600658
H    -4.557777  1.439233  2.881235
H    -4.523891  3.822782  3.702349
H    -5.995782  3.473409  2.782753
H    -4.675375  4.391810  2.036274
H    -4.533753  0.949361  0.375237
H    -4.748504  2.673256  0.077383
H    -6.013796  1.752690  0.912503
N    -2.644871  1.674995  4.892808
C    -2.643013  1.670538  6.355966
H    -3.358241  2.241342  4.434194
H    -3.558707  1.190781  6.723528
H    -2.612547  2.704799  6.718042
H    -1.769554  1.125766  6.719079
Ca    0.609094  -1.071161  3.917693
32
Lattice="100 0 0 0 100 0 0 0 100" Properties=species:S:1:pos:R:3
C    0.304117  -0.984005  0.852848
C    -0.243060  -0.346817  2.088584
O    0.213363  -0.676916  3.221715
H    1.383620  -0.785643  0.799646
H    -0.170559  -0.638335  -0.070957
H    0.186287  -2.073240  0.934444
N    -1.218766  0.567779  1.941728
C    -1.970950  1.375273  2.938145
C    -1.034920  2.276917  3.756645
O    -0.263555  1.792630  4.642948
H    -1.497534  0.734231  0.978612
H    -2.566178  2.043397  2.305769
C    -3.036451  0.594266  3.755923
C    -2.674327  -0.537777  4.753960
C    -2.390377  -0.042733  6.191979
C    -3.818103  -1.565975  4.806222
H    -3.698288  0.159014  2.993445
H    -3.651467  1.345599  4.277140
H    -1.813356  -1.098787  4.334178
H    -1.759314  0.862237  6.272013
H    -2.006400  -0.849594  6.844011
H    -3.329713  0.264900  6.672298
H    -3.610901  -2.359595  5.535336
H    -3.973201  -2.038917  3.828919
H    -4.757623  -1.079775  5.103476
N    -1.050375  3.585546  3.550208
C    -1.841008  4.368297  2.590442
H    -0.410573  4.107901  4.150214
H    -1.605249  4.086281  1.557295
H    -1.575936  5.420920  2.721873
H    -2.916107  4.263940  2.780024
Ca    0.201907  -0.197019  5.303917
32
Lattice="100 0 0 0 100 0 0 0 100" Properties=species:S:1:pos:R:3
C    -2.341072  -0.390515  0.459012
C    -1.490375  0.253961  1.502444
O    -0.253451  -0.039718  1.579948
H    -3.374822  -0.030449  0.451993
H    -2.341995  -1.476194  0.635210
H    -1.893372  -0.230914  -0.530665
N    -2.060948  1.129812  2.337104
C    -1.527619  1.758058  3.567282
C    -0.442534  2.801048  3.290139
O    0.676494  2.460278  2.774921
H    -3.055278  1.277958  2.186032
H    -2.394004  2.279626  3.987117
C    -1.042284  0.755446  4.636849
C    -2.096613  -0.277294  5.084197
C    -1.464424  -1.221957  6.114266
C    -3.363419  0.383970  5.639866
H    -0.719787  1.349684  5.507877
H    -0.144994  0.219399  4.285223
H    -2.376217  -0.881657  4.203738
H    -2.173816  -2.006823  6.402845
H    -1.179016  -0.682787  7.028712
H    -0.567596  -1.719891  5.719357
H    -4.064128  -0.379193  5.999405
H    -3.912024  0.977406  4.892436
H    -3.132170  1.039056  6.492777
N    -0.633329  4.057811  3.650903
C    -1.819170  4.672361  4.264943
H    0.169511  4.668570  3.493599
H    -1.630434  5.745776  4.351138
H    -1.996564  4.271991  5.270532
H    -2.706554  4.532586  3.637000
Ca    1.651003  0.765593  1.958803
32
Lattice="100 0 0 0 100 0 0 0 100" Properties=species:S:1:pos:R:3
C    -0.687104  1.026897  0.253577
C    -0.743956  0.481054  1.640849
O    0.275181  -0.081757  2.148236
H    -1.615558  1.510627  -0.066307
H    -0.454604  0.203857  -0.437368
H    0.140539  1.745249  0.181042
N    -1.896009  0.592369  2.323910
C    -2.214232  0.028298  3.657512
C    -1.453447  0.826647  4.729734
O    -0.202463  0.671946  4.899146
H    -2.659624  1.052271  1.835351
H    -3.277621  0.243638  3.800016
C    -2.057404  -1.524742  3.639468
C    -1.883892  -2.332777  4.948496
C    -0.421937  -2.471983  5.414110
C    -2.804892  -1.887319  6.090514
H    -1.250199  -1.796818  2.944400
H    -2.971499  -1.880417  3.144462
H    -2.192503  -3.351336  4.666472
H    -0.319095  -3.252124  6.179646
H    -0.041733  -1.551945  5.895633
H    0.227931  -2.821685  4.581617
H    -3.848754  -1.825704  5.755143
H    -2.516422  -0.912935  6.511351
H    -2.776229  -2.607496  6.917332
N    -2.105072  1.712254  5.468164
C    -3.535834  2.043205  5.471600
H    -1.515913  2.215344  6.132740
H    -3.845147  2.489114  4.518644
H    -3.705138  2.781129  6.260448
H    -4.145477  1.159540  5.695971
Ca    1.277107  -0.561398  3.969091
32
Lattice="100 0 0 0 100 0 0 0 100" Properties=species:S:1:pos:R:3
C    0.000127  -1.123933  0.604636
C    -0.370393  -0.465077  1.891037
O    0.124053  -0.879936  2.985283
H    -0.465361  -0.665495  -0.273706
H    -0.295351  -2.181765  0.656357
H    1.092033  -1.105020  0.488697
N    -1.239745  0.558079  1.855516
C    -1.855409  1.277803  2.993279
C    -0.824574  2.202535  3.658812
O    0.189776  1.723603  4.259742
H    -1.578794  0.815172  0.932318
H    -2.608329  1.922213  2.528386
C    -2.613647  0.301831  3.943652
C    -2.899561  0.737763  5.401930
C    -4.221631  0.111101  5.869768
C    -1.772102  0.348220  6.380642
H    -2.106113  -0.673667  3.953049
H    -3.570614  0.107573  3.441598
H    -3.012972  1.834516  5.443759
H    -5.056137  0.428383  5.232020
H    -4.458085  0.407724  6.898846
H    -4.175293  -0.987306  5.839871
H    -2.090292  0.452973  7.425761
H    -0.888235  1.007572  6.295663
H    -1.516441  -0.727422  6.269702
N    -0.993926  3.514723  3.609652
C    -2.072454  4.290686  2.981392
H    -0.255948  4.047820  4.071725
H    -3.051232  4.015721  3.391500
H    -2.067678  4.168941  1.891432
H    -1.896089  5.346286  3.205222
Ca    0.734418  -0.241619  4.919457
32
Lattice="100 0 0 0 100 0 0 0 100" Properties=species:S:1:pos:R:3
C    -1.333234  0.134454  -0.409485
C    -0.892659  -0.054521  1.003541
O    0.343671  0.016533  1.296517
H    -2.419324  0.093799  -0.539900
H    -0.869188  -0.648735  -1.026492
H    -0.957452  1.096362  -0.782848
N    -1.823238  -0.299849  1.934904
C    -1.655795  -0.672469  3.360318
C    -1.107079  0.494155  4.196579
O    0.124506  0.820812  4.103952
H    -2.779022  -0.338260  1.590143
H    -2.674362  -0.885744  3.700583
C    -0.829451  -1.952845  3.580750
C    -0.864080  -2.483297  5.029209
C    -2.257004  -2.993625  5.422495
C    0.189685  -3.584944  5.194659
H    0.221304  -1.793324  3.279122
H    -1.216305  -2.719385  2.892195
H    -0.591247  -1.655340  5.709853
H    -2.564457  -3.834055  4.784187
H    -3.040145  -2.223888  5.360700
H    -2.252774  -3.354246  6.458221
H    1.203753  -3.221801  4.970061
H    -0.017248  -4.436887  4.531502
H    0.199331  -3.963681  6.223649
N    -1.885375  1.145003  5.042261
C    -3.308626  0.957391  5.347298
H    -1.401066  1.862547  5.584890
H    -3.698180  1.904571  5.732544
H    -3.442331  0.183484  6.113571
H    -3.877052  0.699102  4.449173
Ca    1.754443  0.477685  2.787848
32
Lattice="100 0 0 0 100 0 0 0 100" Properties=species:S:1:pos:R:3
C    0.899895  -0.074546  0.265887
C    0.535258  -0.134534  1.711466
O    1.407391  0.113469  2.600466
H    1.317141  0.915626  0.038680
H    0.061005  -0.277517  -0.407486
H    1.697857  -0.806629  0.075624
N    -0.725922  -0.466235  2.037227
C    -1.283108  -0.697156  3.391543
C    -1.421667  0.654536  4.109558
O    -0.390066  1.251072  4.560116
H    -1.352480  -0.645796  1.257110
H    -2.293386  -1.073612  3.211416
C    -0.498312  -1.837688  4.113664
C    -0.547588  -2.003385  5.652350
C    0.517877  -1.186965  6.408239
C    -1.942684  -1.822158  6.262005
H    0.552870  -1.810970  3.792403
H    -0.893381  -2.759182  3.664418
H    -0.264558  -3.056012  5.807727
H    1.528449  -1.355484  5.974416
H    0.614754  -1.523141  7.448819
H    0.258065  -0.114580  6.480313
H    -1.951387  -2.136555  7.312763
H    -2.686715  -2.435605  5.736795
H    -2.280988  -0.775988  6.242081
N    -2.603122  1.238562  4.243827
C    -3.953190  0.812103  3.872049
H    -2.549970  2.143780  4.716385
H    -4.565372  0.716228  4.777326
H    -3.946416  -0.146440  3.349526
H    -4.402781  1.568534  3.217663
Ca    1.698532  0.803267  4.598626
32
Lattice="100 0 0 0 100 0 0 0 100" Properties=species:S:1:pos:R:3
C    -1.195335  -0.516522  0.387249
C    -0.775102  -0.218404  1.787852
O    0.462177  -0.075550  2.059488
H    -2.281279  -0.537660  0.250712
H    -0.783359  -1.497419  0.106532
H    -0.755202  0.220238  -0.296790
N    -1.722254  -0.119577  2.726048
C    -1.607388  -0.050060  4.199561
C    -1.039692  1.278245  4.699938
O    0.147517  1.642315  4.394774
H    -2.669552  -0.261381  2.386133
H    -2.644496  -0.118523  4.545652
C    -0.826038  -1.225850  4.843890
C    -1.626613  -2.539078  5.006079
C    -2.799064  -2.382185  5.981737
C    -2.071025  -3.164579  3.678233
H    -0.500072  -0.896314  5.843133
H    0.087565  -1.420216  4.260319
H    -0.906897  -3.233122  5.470123
H    -3.602444  -1.744852  5.578028
H    -2.478645  -1.967434  6.947687
H    -3.259820  -3.356760  6.184071
H    -1.246411  -3.239471  2.954980
H    -2.897377  -2.608581  3.209221
H    -2.446044  -4.181182  3.847726
N    -1.753038  2.022913  5.526107
C    -3.118458  1.798352  6.022987
H    -1.269524  2.852908  5.871718
H    -3.181226  0.867947  6.600215
H    -3.840780  1.784267  5.198351
H    -3.372900  2.631331  6.683699
Ca    1.804777  1.044203  3.222544
32
Lattice="100 0 0 0 100 0 0 0 100" Properties=species:S:1:pos:R:3
C    -0.126072  -0.476075  0.209763
C    -0.326120  -0.102317  1.639893
O    0.404423  -0.620720  2.543067
H    0.919843  -0.293577  -0.071054
H    -0.785858  0.059979  -0.479872
H    -0.299088  -1.556895  0.103746
N    -1.288890  0.777650  1.945002
C    -1.760622  1.194778  3.290044
C    -0.685709  2.066989  3.964727
O    0.305090  1.518501  4.550540
H    -1.829509  1.130557  1.159523
H    -2.634455  1.824331  3.084001
C    -2.248977  0.018366  4.161709
C    -3.322259  0.376766  5.208805
C    -3.822430  -0.908347  5.878827
C    -2.845181  1.393759  6.251382
H    -1.405210  -0.467127  4.692286
H    -2.651147  -0.745139  3.481175
H    -4.169374  0.818280  4.654142
H    -4.195687  -1.635913  5.146223
H    -4.642790  -0.687072  6.571980
H    -3.024967  -1.391125  6.464450
H    -2.602310  2.377308  5.824294
H    -1.958508  1.030196  6.793916
H    -3.628458  1.568484  6.998744
N    -0.774994  3.384807  3.923381
C    -1.833940  4.214691  3.335097
H    -0.019304  3.875003  4.403611
H    -1.962414  3.998430  2.268380
H    -1.531844  5.260856  3.433065
H    -2.783874  4.080050  3.867912
Ca    1.235633  -0.394473  4.468241
32
Lattice="100 0 0 0 100 0 0 0 100" Properties=species:S:1:pos:R:3
C    1.187081  -0.562176  -0.129284
C    0.593594  0.579347  0.625423
O    0.382680  1.694627  0.039975
H    1.343125  -1.452754  0.487754
H    2.142310  -0.255747  -0.575481
H    0.514590  -0.815700  -0.961686
N    0.280259  0.406818  1.910588
C    -0.491017  1.326550  2.765229
C    0.389022  2.504872  3.245918
O    0.667997  3.426443  2.401041
H    0.448343  -0.517594  2.309556
H    -1.217484  1.827767  2.104093
C    -1.333859  0.547706  3.807620
C    -0.790138  -0.650397  4.638374
C    -0.437628  -1.906807  3.818986
C    0.327751  -0.330957  5.637989
H    -2.200879  0.169297  3.246565
H    -1.752190  1.297234  4.497084
H    -1.672148  -0.924535  5.238521
H    0.589703  -1.888759  3.410049
H    -1.150315  -2.097049  3.004784
H    -0.452142  -2.791767  4.467480
H    0.529585  -1.202520  6.273867
H    0.048571  0.476716  6.336023
H    1.285852  -0.093374  5.146981
N    0.794234  2.573208  4.492902
C    1.586628  3.653319  5.080642
H    0.557187  1.787511  5.101943
H    1.594457  4.512369  4.406746
H    2.614659  3.310060  5.254086
H    1.140607  3.938632  6.039856
Ca    0.578561  3.772658  0.310375
32
Lattice="100 0 0 0 100 0 0 0 100" Properties=species:S:1:pos:R:3
C    -0.990630  -1.054164  0.587978
C    -0.806874  -0.015647  1.643351
O    0.362124  0.414519  1.911235
H    -0.460388  -1.964825  0.903760
H    -0.518540  -0.719139  -0.344745
H    -2.039186  -1.303352  0.396281
N    -1.888927  0.430839  2.290226
C    -1.985721  1.295983  3.488995
C    -1.581595  2.743377  3.186557
O    -0.358835  3.039958  2.961847
H    -2.764931  0.005371  1.999833
H    -3.053775  1.289436  3.735853
C    -1.221040  0.773947  4.730780
C    -1.942402  -0.324938  5.540435
C    -2.252465  -1.591039  4.732687
C    -1.102527  -0.655327  6.780784
H    -1.046362  1.632915  5.397431
H    -0.227597  0.398627  4.430303
H    -2.898396  0.106731  5.886071
H    -2.999785  -1.430127  3.942562
H    -2.667789  -2.363676  5.391035
H    -1.345028  -2.011895  4.273289
H    -0.142935  -1.116313  6.502327
H    -1.631102  -1.369780  7.423202
H    -0.891757  0.237235  7.385215
N    -2.486213  3.705627  3.218387
C    -3.933144  3.609599  3.460201
H    -2.109001  4.643026  3.071110
H    -4.367410  4.595591  3.273820
H    -4.142335  3.331922  4.500517
H    -4.402708  2.897160  2.772962
Ca    1.482272  2.074356  2.549713
32
Lattice="100 0 0 0 100 0 0 0 100" Properties=species:S:1:pos:R:3
C    -1.287728  0.890793  0.042115
C    -0.908592  0.485729  1.427069
O    0.303528  0.210662  1.699935
H    -2.349939  1.130668  -0.069402
H    -1.031498  0.070518  -0.643935
H    -0.685455  1.757618  -0.261330
N    -1.867236  0.416261  2.359322
C    -1.775282  -0.088576  3.752604
C    -0.960099  0.888707  4.615514
O    0.314027  0.892244  4.548817
H    -2.804877  0.647032  2.040773
H    -2.811564  -0.076417  4.107488
C    -1.287147  -1.550854  3.843251
C    -1.727873  -2.327824  5.105646
C    -1.111623  -1.795233  6.404213
C    -3.253646  -2.454708  5.205967
H    -0.184875  -1.603008  3.768847
H    -1.672663  -2.068394  2.953337
H    -1.330051  -3.343087  4.947012
H    -1.530636  -0.822225  6.701903
H    -0.018767  -1.689176  6.336235
H    -1.316548  -2.483502  7.233065
H    -3.697763  -2.844700  4.280274
H    -3.745243  -1.499054  5.446905
H    -3.521505  -3.147836  6.012673
N    -1.573106  1.734498  5.424771
C    -3.010338  1.881872  5.685825
H    -0.945290  2.326384  5.970412
H    -3.572434  2.013466  4.754848
H    -3.149563  2.780455  6.293057
H    -3.399163  1.021686  6.245860
Ca    1.789949  0.187002  3.191928
32
Lattice="100 0 0 0 100 0 0 0 100" Properties=species:S:1:pos:R:3
C    -1.652175  -0.634829  0.124765
C    -1.293936  0.054512  1.400714
O    -0.091221  0.074052  1.792424
H    -1.095518  -0.166217  -0.698835
H    -2.721977  -0.609786  -0.105717
H    -1.317664  -1.679830  0.178488
N    -2.281815  0.634292  2.102445
C    -2.279909  1.403756  3.372407
C    -1.356755  2.631370  3.305985
O    -0.092907  2.501283  3.339955
H    -3.204532  0.536431  1.687412
H    -3.306176  1.784619  3.406181
C    -2.150384  0.600966  4.706194
C    -0.803840  0.201161  5.360430
C    -1.015797  0.019326  6.875612
C    -0.161104  -1.083465  4.795959
H    -2.774114  -0.298928  4.592036
H    -2.677157  1.225830  5.442559
H    -0.115119  1.073414  5.285880
H    -1.354125  0.950066  7.346569
H    -0.088514  -0.292216  7.372433
H    -1.771045  -0.755394  7.066728
H    -0.130901  -1.164918  3.694630
H    -0.753200  -1.958747  5.097539
H    0.840357  -1.266947  5.225074
N    -1.889371  3.843361  3.251901
C    -3.304215  4.234700  3.198817
H    -1.203136  4.599148  3.243959
H    -3.345502  5.325194  3.130301
H    -3.836532  3.932307  4.108976
H    -3.798068  3.821418  2.311327
Ca    1.225353  0.798074  3.301850
32
Lattice="100 0 0 0 100 0 0 0 100" Properties=species:S:1:pos:R:3
C    -1.036063  0.853326  0.034532
C    -0.809467  0.421890  1.444829
O    0.353809  0.071822  1.821707
H    -2.066826  1.159154  -0.171060
H    -0.769310  0.020624  -0.632188
H    -0.356183  1.681780  -0.205543
N    -1.854456  0.411919  2.284469
C    -1.930333  -0.094413  3.678136
C    -1.150393  0.831249  4.622801
O    0.125229  0.789525  4.641201
H    -2.739264  0.708109  1.880530
H    -2.993106  -0.028492  3.931997
C    -1.542086  -1.585664  3.787744
C    -1.853627  -2.302682  5.120969
C    -0.885716  -1.951136  6.256761
C    -3.318385  -2.144906  5.549586
H    -0.473394  -1.734554  3.546831
H    -2.087032  -2.089548  2.975932
H    -1.699606  -3.368394  4.887602
H    -1.033110  -2.628174  7.106970
H    -1.024723  -0.930787  6.640928
H    0.167448  -2.061444  5.947565
H    -4.015389  -2.394964  4.737990
H    -3.545945  -1.126588  5.900207
H    -3.542915  -2.817198  6.386295
N    -1.777965  1.674575  5.424521
C    -3.209492  1.928423  5.609366
H    -1.151362  2.211244  6.027678
H    -3.595532  1.349450  6.458132
H    -3.778300  1.685937  4.708281
H    -3.342993  2.994700  5.819924
Ca    1.668488  -0.067784  3.467306
32
Lattice="100 0 0 0 100 0 0 0 100" Properties=species:S:1:pos:R:3
C    -0.085328  2.140077  0.550950
C    -0.627427  1.771418  1.888669
O    -0.843984  2.668419  2.769725
H    -0.795588  2.821869  0.060768
H    0.086867  1.276613  -0.099520
H    0.853561  2.695994  0.675558
N    -0.897631  0.488824  2.157520
C    -1.587815  0.014502  3.370086
C    -0.639338  0.096308  4.589209
O    -0.710982  1.155807  5.309342
H    -0.740094  -0.191325  1.416258
H    -2.360250  0.762451  3.600933
C    -2.310020  -1.312624  3.103579
C    -3.077384  -1.888147  4.312444
C    -4.124754  -0.910071  4.861701
C    -3.720498  -3.220845  3.909844
H    -1.610163  -2.065458  2.714201
H    -3.028514  -1.112883  2.291704
H    -2.352617  -2.097404  5.120107
H    -4.695140  -1.378297  5.672951
H    -4.845239  -0.618363  4.083391
H    -3.681756  0.005976  5.283412
H    -4.474988  -3.075382  3.123766
H    -4.222742  -3.683327  4.767892
H    -2.977607  -3.937641  3.534049
N    0.242045  -0.831805  4.911172
C    0.572909  -2.102391  4.256386
H    0.765152  -0.619540  5.762229
H    -0.142877  -2.885761  4.534145
H    1.568486  -2.400920  4.597342
H    0.604064  -1.988748  3.169227
Ca    -0.971206  3.208142  4.812777
32
Lattice="100 0 0 0 100 0 0 0 100" Properties=species:S:1:pos:R:3
C    -0.044886  -1.844126  0.167925
C    -0.370604  -1.063857  1.394828
O    0.253075  0.017919  1.657593
H    -0.234395  -1.209817  -0.710297
H    -0.626642  -2.766691  0.074004
H    1.026226  -2.086142  0.159108
N    -1.331029  -1.502795  2.215053
C    -1.871937  -0.753817  3.363021
C    -0.870047  -0.766781  4.539033
O    -0.030784  0.202990  4.595625
H    -1.821391  -2.354502  1.948835
H    -1.888710  0.304917  3.062502
C    -3.322967  -1.159220  3.650516
C    -4.335992  -0.646315  2.600767
C    -5.717711  -1.232738  2.917577
C    -4.389365  0.884000  2.529391
H    -3.599801  -0.758624  4.638594
H    -3.406880  -2.253245  3.726221
H    -4.031147  -1.027726  1.609189
H    -6.449588  -0.928779  2.159697
H    -6.084942  -0.878950  3.891658
H    -5.701385  -2.330802  2.940290
H    -5.149302  1.204451  1.806415
H    -3.443143  1.341400  2.198964
H    -4.659180  1.319679  3.502575
N    -0.823142  -1.697914  5.473202
C    -1.602327  -2.930215  5.642109
H    -0.120927  -1.515730  6.192204
H    -1.020403  -3.603581  6.278308
H    -1.768889  -3.425275  4.681710
H    -2.561618  -2.724961  6.131799
Ca    1.015693  1.332082  3.128692
32
Lattice="100 0 0 0 100 0 0 0 100" Properties=species:S:1:pos:R:3
C    -1.363666  -0.920396  0.541774
C    -1.133658  -0.009124  1.703141
O    0.043618  0.194572  2.126483
H    -0.807280  -0.539040  -0.325719
H    -2.418493  -1.030857  0.270797
H    -0.946123  -1.909094  0.776242
N    -2.199238  0.583498  2.261894
C    -2.287440  1.488173  3.428177
C    -1.295654  2.659224  3.365372
O    -0.097933  2.550340  3.783939
H    -3.095634  0.333025  1.852569
H    -3.274673  1.946962  3.304268
C    -2.345504  0.800492  4.833277
C    -1.653502  -0.541924  5.154452
C    -0.114745  -0.508619  5.305020
C    -2.270741  -1.083953  6.457281
H    -3.414750  0.628878  5.015172
H    -2.047812  1.556044  5.577443
H    -1.892441  -1.260487  4.354469
H    0.227586  -1.248480  6.038917
H    0.236207  0.470149  5.686826
H    0.371109  -0.823595  4.361493
H    -2.057148  -0.420955  7.307759
H    -1.868530  -2.076403  6.694293
H    -3.360122  -1.180488  6.371982
N    -1.723052  3.834346  2.927992
C    -3.046545  4.208510  2.411849
H    -1.027654  4.579502  2.983718
H    -2.978707  5.231309  2.030890
H    -3.802071  4.190392  3.207682
H    -3.347822  3.557718  1.583473
Ca    1.396418  1.062281  3.523076
32
Lattice="100 0 0 0 100 0 0 0 100" Properties=species:S:1:pos:R:3
C    -0.543166  1.725699  0.155069
C    -1.025363  1.031843  1.381863
O    -1.477727  1.701662  2.369875
H    -1.384350  2.281666  -0.284719
H    -0.136916  1.041757  -0.596857
H    0.220425  2.466856  0.425724
N    -0.995471  -0.303223  1.433355
C    -1.601217  -1.120375  2.499879
C    -0.752776  -1.019358  3.787834
O    -1.100807  -0.134909  4.649925
H    -0.679875  -0.798185  0.601736
H    -2.545856  -0.625887  2.778796
C    -1.955956  -2.535756  2.010278
C    -3.333098  -2.653996  1.320550
C    -3.466315  -1.795815  0.055716
C    -3.609013  -4.131009  1.013627
H    -1.953123  -3.207176  2.881507
H    -1.171132  -2.912561  1.334049
H    -4.089854  -2.313413  2.050135
H    -4.437727  -1.974883  -0.421081
H    -2.696110  -2.053274  -0.688316
H    -3.412663  -0.715175  0.253755
H    -4.612556  -4.254653  0.589069
H    -3.552269  -4.754614  1.915775
H    -2.891482  -4.527344  0.280539
N    0.298031  -1.776702  4.041972
C    0.947759  -2.811829  3.230690
H    0.715290  -1.603007  4.957936
H    0.484136  -3.791234  3.399798
H    1.997813  -2.862196  3.534554
H    0.909045  -2.560249  2.167937
Ca    -1.792687  1.867037  4.454238
32
Lattice="100 0 0 0 100 0 0 0 100" Properties=species:S:1:pos:R:3
C    0.161691  -0.044947  -0.071542
C    -0.005968  0.045254  1.405860
O    0.932342  0.507856  2.137386
H    0.311936  0.970009  -0.468131
H    -0.695610  -0.501095  -0.576734
H    1.070143  -0.615264  -0.306322
N    -1.156664  -0.348834  1.959617
C    -1.522268  -0.146081  3.372251
C    -0.733388  -1.123873  4.271039
O    0.365003  -0.695377  4.777522
H    -1.895897  -0.661428  1.333468
H    -1.123031  0.838555  3.661612
C    -3.047541  -0.092024  3.569106
C    -3.690484  1.291074  3.299261
C    -3.194958  2.365346  4.274038
C    -3.578855  1.752669  1.840561
H    -3.261945  -0.369955  4.611657
H    -3.535680  -0.853486  2.941826
H    -4.759800  1.130463  3.509453
H    -3.778187  3.286581  4.154568
H    -2.144049  2.646790  4.092864
H    -3.291908  2.049373  5.321709
H    -4.195375  2.645113  1.677708
H    -3.935153  0.988322  1.133996
H    -2.549952  2.032636  1.565862
N    -1.116007  -2.359080  4.536128
C    -2.275156  -3.122130  4.060685
H    -0.493844  -2.850616  5.179981
H    -3.150446  -2.943736  4.696876
H    -2.016236  -4.184186  4.108638
H    -2.511083  -2.872836  3.023059
Ca    1.922286  0.531171  4.006036
32
Lattice="100 0 0 0 100 0 0 0 100" Properties=species:S:1:pos:R:3
C    0.080005  0.175892  0.333216
C    0.068309  0.523593  1.785726
O    1.072998  1.091822  2.309812
H    -0.852037  -0.277820  -0.018532
H    0.910840  -0.518608  0.143261
H    0.284900  1.082552  -0.251902
N    -1.021038  0.210247  2.500203
C    -1.305243  0.384119  3.940885
C    -1.010884  1.807390  4.440314
O    0.152386  2.161193  4.818242
H    -1.751550  -0.270682  1.981740
H    -2.396363  0.291705  3.981970
C    -0.793963  -0.718470  4.929028
C    0.516667  -1.531979  4.795895
C    0.554431  -2.489776  3.596818
C    1.850749  -0.775306  4.921581
H    -1.592048  -1.473479  4.949587
H    -0.819547  -0.253830  5.927153
H    0.469713  -2.166694  5.696006
H    1.373192  -3.211970  3.708879
H    0.713356  -1.972609  2.641234
H    -0.375432  -3.067342  3.519801
H    2.649281  -1.448089  5.258794
H    1.796311  0.033245  5.676728
H    2.181774  -0.437625  3.918116
N    -2.013239  2.667441  4.542823
C    -3.428498  2.491580  4.190602
H    -1.751992  3.567869  4.946451
H    -3.922865  3.460444  4.303562
H    -3.919164  1.777976  4.864768
H    -3.541559  2.173118  3.148299
Ca    2.095362  1.871346  4.004203
32
Lattice="100 0 0 0 100 0 0 0 100" Properties=species:S:1:pos:R:3
C    0.428203  -0.153772  0.305718
C    0.184402  -0.204421  1.774620
O    1.161393  -0.287238  2.591035
H    1.034865  0.735561  0.081048
H    -0.492477  -0.116323  -0.285254
H    1.020896  -1.027093  0.002083
N    -1.070815  -0.149798  2.234438
C    -1.436449  -0.024665  3.659523
C    -1.166031  -1.369214  4.372532
O    -0.051754  -1.481138  5.000715
H    -1.818224  -0.043057  1.551333
H    -0.700949  0.659931  4.110870
C    -2.811706  0.646926  3.813307
C    -3.091523  1.251892  5.205408
C    -4.398423  2.053145  5.146830
C    -3.134747  0.214146  6.333612
H    -3.628142  -0.030034  3.528436
H    -2.824675  1.469653  3.080458
H    -2.272253  1.961304  5.421589
H    -4.585919  2.553869  6.104223
H    -5.258858  1.399257  4.943605
H    -4.369769  2.826780  4.368270
H    -3.904549  -0.550198  6.150646
H    -3.390579  0.699430  7.283558
H    -2.172890  -0.293952  6.498612
N    -1.976616  -2.409744  4.330661
C    -3.265597  -2.597009  3.657870
H    -1.644166  -3.205107  4.878130
H    -4.091674  -2.257580  4.294456
H    -3.387408  -3.667511  3.465396
H    -3.291565  -2.072586  2.699351
Ca    1.922564  -0.902825  4.468786
32
Lattice="100 0 0 0 100 0 0 0 100" Properties=species:S:1:pos:R:3
C    0.149289  0.887376  0.300785
C    0.001932  0.597219  1.754407
O    0.888982  0.983625  2.586360
H    0.184993  1.977695  0.161891
H    -0.663045  0.476507  -0.307153
H    1.108839  0.490351  -0.056825
N    -1.077183  -0.064592  2.187697
C    -1.407291  -0.265843  3.610870
C    -0.438209  -1.300899  4.223123
O    0.556695  -0.841524  4.892248
H    -1.782579  -0.320627  1.499541
H    -1.142036  0.670683  4.123366
C    -2.921860  -0.455498  3.804232
C    -3.436439  -0.266923  5.251783
C    -3.001733  -1.377307  6.215767
C    -3.116554  1.124118  5.813193
H    -3.256563  -1.424668  3.413130
H    -3.396227  0.314846  3.175053
H    -4.531416  -0.332615  5.153271
H    -3.523722  -1.271482  7.174803
H    -1.925709  -1.338807  6.446465
H    -3.241901  -2.378406  5.832365
H    -2.046094  1.243630  6.049899
H    -3.655086  1.287572  6.754581
H    -3.412545  1.928358  5.125298
N    -0.544787  -2.606043  4.058677
C    -1.525584  -3.399477  3.312924
H    0.171510  -3.139233  4.554217
H    -2.385766  -3.651140  3.945171
H    -1.036104  -4.327288  3.000381
H    -1.861813  -2.872163  2.416852
Ca    1.883540  0.758841  4.444037
32
Lattice="100 0 0 0 100 0 0 0 100" Properties=species:S:1:pos:R:3
C    -1.095717  0.859804  -0.535539
C    -1.216297  0.240929  0.820215
O    -0.697970  -0.894736  1.032770
H    -1.573884  1.840936  -0.619489
H    -1.539513  0.178050  -1.274336
H    -0.031476  0.955038  -0.790839
N    -1.881707  0.929751  1.759948
C    -2.258928  0.674677  3.174807
C    -1.094460  0.277307  4.086430
O    -0.357150  -0.731797  3.855235
H    -2.240936  1.819349  1.423313
H    -2.548543  1.679388  3.504140
C    -3.571912  -0.143260  3.401495
C    -3.744639  -1.675867  3.264160
C    -3.562185  -2.250483  1.857423
C    -3.048637  -2.526665  4.333495
H    -4.309820  0.334809  2.739187
H    -3.890731  0.124612  4.421514
H    -4.820876  -1.792130  3.477493
H    -3.931574  -3.282185  1.808772
H    -2.511294  -2.262707  1.509972
H    -4.101504  -1.671277  1.096084
H    -3.425006  -3.556758  4.313855
H    -3.204812  -2.137188  5.348272
H    -1.946590  -2.584786  4.225073
N    -0.885355  0.988401  5.185601
C    -1.581848  2.188520  5.667597
H    -0.125950  0.635293  5.768883
H    -2.640867  1.984267  5.865966
H    -1.479787  3.018522  4.957747
H    -1.112881  2.489976  6.608197
Ca    -0.194969  -2.346055  2.476163
32
Lattice="100 0 0 0 100 0 0 0 100" Properties=species:S:1:pos:R:3
C    -0.452603  1.048833  0.007284
C    -0.392123  0.661617  1.443967
O    0.652748  0.903290  2.139131
H    -0.327030  2.138422  -0.070853
H    -1.391742  0.761349  -0.476011
H    0.389358  0.593117  -0.531106
N    -1.444688  0.064679  2.011003
C    -1.524334  -0.219687  3.451158
C    -0.528695  -1.337306  3.851810
O    0.532271  -0.948990  4.466507
H    -2.283145  -0.088837  1.451644
H    -1.073214  0.654329  3.944845
C    -2.963365  -0.242118  4.020209
C    -4.093350  -1.165468  3.518433
C    -5.338087  -0.869516  4.371175
C    -4.430608  -1.001832  2.027935
H    -3.313622  0.798942  3.919221
H    -2.841920  -0.398451  5.103224
H    -3.819051  -2.212521  3.710288
H    -6.158936  -1.543786  4.098474
H    -5.690656  0.160678  4.219350
H    -5.138942  -1.004820  5.442246
H    -5.349602  -1.547913  1.781229
H    -3.666469  -1.408443  1.342182
H    -4.614204  0.052788  1.769095
N    -0.663317  -2.624256  3.593693
C    -1.651952  -3.360383  2.807023
H    0.093835  -3.191097  3.981198
H    -2.289342  -3.962618  3.465256
H    -1.115375  -4.032490  2.126843
H    -2.268501  -2.680599  2.219304
Ca    1.882975  0.573396  3.835215
32
Lattice="100 0 0 0 100 0 0 0 100" Properties=species:S:1:pos:R:3
C    0.331674  0.103458  0.164183
C    0.081608  0.338780  1.612372
O    0.963554  0.905894  2.345071
H    0.496723  1.071990  -0.329602
H    -0.492663  -0.416229  -0.334422
H    1.256728  -0.476034  0.041255
N    -1.079861  -0.037041  2.158108
C    -1.413221  0.293187  3.549541
C    -0.471433  -0.449487  4.526521
O    0.318513  0.299033  5.214113
H    -1.799199  -0.452819  1.568343
H    -1.069300  1.330279  3.683778
C    -2.932059  0.429972  3.842546
C    -3.998667  -0.676043  3.683723
C    -4.037373  -1.337648  2.297987
C    -4.061325  -1.671269  4.847485
H    -3.229425  1.272708  3.197687
H    -2.989188  0.821143  4.870069
H    -4.931380  -0.091118  3.751117
H    -4.949137  -1.937597  2.187721
H    -3.205949  -2.036643  2.111835
H    -4.059219  -0.591542  1.487791
H    -3.185400  -2.324957  4.918334
H    -4.935631  -2.325407  4.740122
H    -4.164478  -1.148304  5.807410
N    -0.359247  -1.758979  4.654520
C    -0.945900  -2.858609  3.893724
H    0.321192  -2.035015  5.365521
H    -1.409116  -3.575517  4.581122
H    -0.150786  -3.370306  3.335426
H    -1.701760  -2.494039  3.200159
Ca    1.755289  1.529264  4.224494
32
Lattice="100 0 0 0 100 0 0 0 100" Properties=species:S:1:pos:R:3
C    0.020689  0.056413  0.008636
C    0.109642  0.291893  1.476587
O    1.236905  0.537368  2.027591
H    0.211121  0.984940  -0.550182
H    -0.936756  -0.368533  -0.305150
H    0.830382  -0.635936  -0.263258
N    -0.992349  0.253648  2.254592
C    -2.234159  0.944829  1.912245
C    -1.950751  2.471289  2.027362
O    -0.784053  2.897259  2.342936
H    -0.797183  0.214839  3.257196
H    -2.474235  0.732825  0.859378
C    -3.392680  0.467733  2.805880
C    -3.716792  -1.034199  2.673066
C    -4.821869  -1.398508  3.673134
C    -4.107168  -1.419701  1.242426
H    -4.296267  1.044212  2.550574
H    -3.162368  0.717485  3.855579
H    -2.811250  -1.602120  2.950027
H    -5.025045  -2.475657  3.643722
H    -5.761460  -0.879175  3.435741
H    -4.543461  -1.142055  4.704202
H    -4.374819  -2.482115  1.193698
H    -3.294189  -1.274305  0.514307
H    -4.981816  -0.848757  0.896798
N    -2.933926  3.311786  1.783813
C    -2.827671  4.774202  1.844882
H    -3.842650  2.917182  1.550892
H    -3.784547  5.200662  1.533878
H    -2.040475  5.126457  1.168683
H    -2.605652  5.097726  2.868793
Ca    1.294882  2.553414  2.765582
32
Lattice="100 0 0 0 100 0 0 0 100" Properties=species:S:1:pos:R:3
C    0.369986  1.268463  0.002152
C    0.173929  0.403101  1.195828
O    1.167317  0.004753  1.888273
H    0.835351  2.223423  0.284138
H    -0.547091  1.450452  -0.564423
H    1.095607  0.759231  -0.650779
N    -1.065582  0.019846  1.587041
C    -2.214580  0.921520  1.675901
C    -1.811002  2.140146  2.547277
O    -0.778971  2.086580  3.296337
H    -1.077669  -0.751051  2.255169
H    -2.477978  1.278746  0.669650
C    -3.436536  0.179675  2.274490
C    -3.471318  -0.072957  3.798539
C    -4.809389  -0.741134  4.152840
C    -2.317469  -0.924908  4.354779
H    -3.534379  -0.769360  1.723564
H    -4.331608  0.760015  2.010081
H    -3.442903  0.905004  4.310555
H    -4.891085  -1.737037  3.695231
H    -5.659254  -0.141142  3.803331
H    -4.912841  -0.861863  5.237975
H    -2.490797  -1.174242  5.408979
H    -1.343334  -0.386111  4.336268
H    -2.194037  -1.877001  3.815597
N    -2.573409  3.213894  2.504899
C    -2.366438  4.421516  3.313440
H    -3.379259  3.198693  1.883409
H    -3.066281  5.188179  2.971779
H    -1.341219  4.786768  3.189205
H    -2.552653  4.208379  4.373158
Ca    0.901088  0.849705  3.864861
32
Lattice="100 0 0 0 100 0 0 0 100" Properties=species:S:1:pos:R:3
C    -0.252969  2.058548  -0.169581
C    -0.291702  1.127844  0.993188
O    0.694860  1.061111  1.802971
H    -1.021086  1.849412  -0.919483
H    0.739424  1.965399  -0.633080
H    -0.340412  3.104294  0.161587
N    -1.362128  0.336243  1.216759
C    -2.735969  0.829209  1.178033
C    -2.933129  1.719323  2.447083
O    -1.933549  2.026111  3.187448
H    -1.203720  -0.407037  1.899557
H    -2.827494  1.517846  0.323747
C    -3.751010  -0.315893  0.981044
C    -3.623455  -1.544378  1.902950
C    -3.743376  -1.215874  3.396820
C    -4.670865  -2.587544  1.487800
H    -3.651283  -0.639976  -0.064519
H    -4.771965  0.093581  1.054761
H    -2.634369  -2.005891  1.723345
H    -3.671557  -2.131358  3.996826
H    -4.712768  -0.751673  3.630005
H    -2.953999  -0.538491  3.765902
H    -4.557252  -3.506167  2.075766
H    -4.576202  -2.857346  0.428204
H    -5.690937  -2.211511  1.651762
N    -4.135935  2.189197  2.695869
C    -4.494161  3.062869  3.816755
H    -4.890286  1.882675  2.085273
H    -5.417078  3.591547  3.562717
H    -3.696579  3.790373  3.992488
H    -4.658264  2.468507  4.725143
Ca    0.134461  1.836058  3.726069
32
Lattice="100 0 0 0 100 0 0 0 100" Properties=species:S:1:pos:R:3
C    -0.220136  -0.739393  0.009162
C    -0.192146  -0.125799  1.365827
O    0.914743  0.222697  1.899429
H    0.017947  0.009118  -0.761882
H    -1.174098  -1.217138  -0.230524
H    0.582974  -1.488662  -0.033205
N    -1.334271  0.084866  2.055765
C    -2.523307  0.701869  1.465000
C    -2.123930  2.143378  1.043607
O    -0.989540  2.633639  1.388021
H    -1.191877  0.316571  3.040967
H    -2.802987  0.148035  0.557091
C    -3.686144  0.634304  2.483101
C    -5.083568  1.085864  2.013744
C    -5.533113  0.392615  0.720357
C    -6.087498  0.827392  3.147672
H    -3.403588  1.207156  3.382278
H    -3.744615  -0.423072  2.786026
H    -5.068157  2.178869  1.854622
H    -6.552524  0.697442  0.455088
H    -5.539581  -0.700833  0.836572
H    -4.903432  0.614719  -0.159875
H    -7.080340  1.204564  2.875331
H    -5.787003  1.325006  4.079188
H    -6.184365  -0.248078  3.352171
N    -2.974083  2.842483  0.323548
C    -2.764072  4.222276  -0.127473
H    -3.856763  2.393410  0.081599
H    -3.683912  4.570971  -0.603477
H    -1.945521  4.266337  -0.856173
H    -2.531325  4.869343  0.725602
Ca    1.019390  2.363247  2.093077
32
Lattice="100 0 0 0 100 0 0 0 100" Properties=species:S:1:pos:R:3
C    -1.682154  2.038657  -0.574076
C    -0.945104  1.483800  0.594708
O    -0.251060  2.245604  1.349128
H    -2.518622  2.672432  -0.243247
H    -2.052487  1.269285  -1.257112
H    -0.992732  2.702267  -1.115730
N    -1.003239  0.166809  0.888000
C    -2.257881  -0.586934  0.942824
C    -3.141657  0.061924  2.033054
O    -2.625497  0.909528  2.851637
H    -0.310396  -0.140636  1.573477
H    -2.771641  -0.507211  -0.026141
C    -1.956332  -2.068799  1.244495
C    -1.213045  -2.801972  0.108840
C    -0.834004  -4.209670  0.587047
C    -2.040317  -2.852555  -1.180071
H    -2.901123  -2.590936  1.451894
H    -1.374812  -2.121430  2.181339
H    -0.278040  -2.253379  -0.101289
H    -0.259609  -4.734667  -0.185621
H    -1.728054  -4.812922  0.800465
H    -0.218238  -4.182557  1.496193
H    -1.499097  -3.402158  -1.959679
H    -2.255126  -1.857923  -1.600955
H    -2.996455  -3.373340  -1.021297
N    -4.419046  -0.247910  2.138519
C    -5.227291  -1.144987  1.306245
H    -4.902614  0.192268  2.922910
H    -6.197596  -0.669197  1.127180
H    -5.390052  -2.098378  1.824863
H    -4.743889  -1.332456  0.344191
Ca    -1.111083  2.350839  3.322260
32
Lattice="100 0 0 0 100 0 0 0 100" Properties=species:S:1:pos:R:3
C    -1.307336  -1.336850  0.000827
C    -0.418127  -0.647072  0.977082
O    0.822160  -0.944631  1.050227
H    -1.091719  -1.007631  -1.026886
H    -2.371233  -1.195789  0.212020
H    -1.068473  -2.409068  0.036683
N    -0.903088  0.304164  1.804697
C    -1.759129  1.394613  1.343527
C    -0.864905  2.337980  0.488366
O    0.361122  2.040116  0.254620
H    -0.270281  0.557539  2.566179
H    -2.508434  0.966743  0.659003
C    -2.489816  2.095387  2.523481
C    -4.023635  2.207253  2.367466
C    -4.450687  3.134753  1.223130
C    -4.696814  0.834814  2.263923
H    -2.054618  3.090436  2.696746
H    -2.279638  1.504901  3.426616
H    -4.361886  2.674369  3.305867
H    -5.538983  3.273688  1.219972
H    -4.210711  2.716374  0.228490
H    -4.016529  4.143669  1.321068
H    -5.788565  0.939816  2.276626
H    -4.418372  0.178767  3.099145
H    -4.451577  0.314428  1.322948
N    -1.403022  3.434984  0.005490
C    -0.705157  4.421609  -0.824987
H    -2.385247  3.610469  0.230709
H    -1.420418  5.198294  -1.106943
H    -0.312444  3.948487  -1.732410
H    0.118642  4.878803  -0.263985
Ca    2.034561  0.707994  0.397292
32
Lattice="100 0 0 0 100 0 0 0 100" Properties=species:S:1:pos:R:3
C    0.678091  -0.014383  1.854704
C    0.297892  1.323619  2.389037
O    1.186587  2.221474  2.588534
H    0.912361  0.045823  0.780707
H    -0.092563  -0.774855  2.011517
H    1.605225  -0.323641  2.356209
N    -0.988278  1.619433  2.662444
C    -2.092047  1.305330  1.759459
C    -1.896105  2.188556  0.490150
O    -0.924089  3.019716  0.417566
H    -1.124708  2.463579  3.221665
H    -2.005563  0.253593  1.445244
C    -3.460031  1.520495  2.435981
C    -3.839363  0.500909  3.537168
C    -3.811072  -0.942545  3.024095
C    -3.045928  0.660482  4.840545
H    -4.231795  1.475119  1.653200
H    -3.501661  2.548917  2.833747
H    -4.888484  0.748225  3.766829
H    -4.247377  -1.620293  3.767913
H    -2.785150  -1.304458  2.847033
H    -4.388250  -1.068017  2.096661
H    -3.502904  0.054918  5.632906
H    -3.042605  1.700882  5.196814
H    -2.005758  0.318762  4.744881
N    -2.743302  2.051890  -0.508150
C    -2.694227  2.809872  -1.764049
H    -3.497264  1.377345  -0.397574
H    -1.747925  2.623108  -2.284967
H    -2.799102  3.882700  -1.564689
H    -3.522163  2.479856  -2.396305
Ca    0.906504  3.835631  1.198885
32
Lattice="100 0 0 0 100 0 0 0 100" Properties=species:S:1:pos:R:3
C    -3.062053  3.522400  -0.846119
C    -1.955201  3.019914  0.015132
O    -0.972171  3.777977  0.317096
H    -3.688808  4.242058  -0.297965
H    -3.693425  2.725425  -1.248957
H    -2.607390  4.080688  -1.676517
N    -1.965491  1.756494  0.494059
C    -3.139791  1.154564  1.122606
C    -3.346662  1.886028  2.482968
O    -2.582116  2.858051  2.823876
H    -1.074101  1.454436  0.892298
H    -4.017006  1.391999  0.500830
C    -3.000649  -0.388215  1.242843
C    -4.171634  -1.196013  0.645000
C    -3.826238  -2.689267  0.676256
C    -5.509425  -0.928157  1.346216
H    -2.848062  -0.675041  2.295046
H    -2.080600  -0.672827  0.712671
H    -4.272885  -0.890334  -0.411256
H    -2.893223  -2.901164  0.138051
H    -4.621105  -3.279800  0.204862
H    -3.712508  -3.052690  1.707983
H    -5.854869  0.116018  1.248656
H    -5.468820  -1.210380  2.412858
H    -6.308157  -1.536577  0.904198
N    -4.325847  1.484047  3.261050
C    -4.658341  2.063862  4.566186
H    -4.894593  0.702330  2.926973
H    -5.554130  1.564650  4.943900
H    -4.859440  3.136748  4.467669
H    -3.835264  1.908520  5.274046
Ca    -0.988878  4.234642  2.418526
32
Lattice="100 0 0 0 100 0 0 0 100" Properties=species:S:1:pos:R:3
C    -1.164829  -0.043310  -1.084612
C    -0.876139  -0.510278  0.298132
O    0.240218  -1.052933  0.587594
H    -0.491864  0.779816  -1.365163
H    -2.204856  0.257710  -1.236885
H    -0.928912  -0.874126  -1.766382
N    -1.785954  -0.362005  1.290579
C    -2.539575  0.869254  1.534935
C    -1.530800  2.037280  1.659451
O    -0.291519  1.785685  1.863360
H    -1.586127  -0.907689  2.129166
H    -3.204245  1.061954  0.680903
C    -3.405443  0.718721  2.812135
C    -2.714476  0.845793  4.188068
C    -3.787769  0.753991  5.284137
C    -1.612039  -0.189628  4.469791
H    -3.920876  -0.251341  2.728711
H    -4.200890  1.473595  2.763978
H    -2.257630  1.849079  4.253752
H    -4.574583  1.504801  5.136263
H    -3.351340  0.922449  6.276076
H    -4.265938  -0.235555  5.291935
H    -0.703943  -0.022832  3.849227
H    -1.953809  -1.224358  4.311554
H    -1.270548  -0.121101  5.510089
N    -1.939043  3.288467  1.569319
C    -3.292233  3.806497  1.344937
H    -1.206478  3.985788  1.710715
H    -3.215055  4.724801  0.754168
H    -3.777321  4.039833  2.301292
H    -3.902168  3.088107  0.789831
Ca    1.201145  0.241622  2.035575
32
Lattice="100 0 0 0 100 0 0 0 100" Properties=species:S:1:pos:R:3
C    -0.441625  0.669272  0.177794
C    -0.140392  0.594176  1.634160
O    1.029511  0.857306  2.073574
H    -0.530690  1.718679  -0.143857
H    -1.350977  0.129725  -0.102916
H    0.416284  0.251691  -0.366118
N    -1.097978  0.268336  2.529859
C    -2.448360  0.828236  2.504923
C    -2.323049  2.371720  2.645737
O    -1.205102  2.904586  2.965907
H    -0.753157  0.048293  3.465958
H    -2.894842  0.624891  1.519805
C    -3.348082  0.158979  3.575449
C    -3.116639  0.439354  5.081232
C    -1.698252  0.141698  5.592379
C    -3.583488  1.826320  5.543510
H    -3.266684  -0.921760  3.385008
H    -4.390935  0.414664  3.336709
H    -3.774671  -0.293923  5.574779
H    -1.673474  0.149531  6.689162
H    -0.977033  0.925758  5.280678
H    -1.323515  -0.844179  5.277254
H    -3.602968  1.874174  6.639527
H    -4.599436  2.052678  5.193502
H    -2.915321  2.634535  5.208485
N    -3.395696  3.097092  2.406198
C    -3.500917  4.549847  2.557902
H    -4.251943  2.598665  2.170600
H    -4.204178  4.931803  1.811593
H    -2.520980  5.008330  2.405994
H    -3.870884  4.796512  3.562251
Ca    0.902045  2.621065  3.306006
32
Lattice="100 0 0 0 100 0 0 0 100" Properties=species:S:1:pos:R:3
C    -2.093184  -1.398447  0.474071
C    -1.073472  -1.131239  1.527440
O    0.085039  -1.669429  1.465313
H    -1.888872  -0.799109  -0.427069
H    -3.115407  -1.196900  0.808931
H    -2.003515  -2.450994  0.175310
N    -1.344192  -0.306142  2.558066
C    -1.999388  0.989618  2.402287
C    -1.004824  1.895885  1.609677
O    0.149566  1.457537  1.270837
H    -0.679811  -0.352500  3.332576
H    -2.896480  0.862762  1.775385
C    -2.410398  1.584467  3.764233
C    -3.702112  1.010593  4.385509
C    -3.636023  -0.491445  4.686283
C    -4.032148  1.810091  5.652722
H    -2.543962  2.669585  3.643846
H    -1.564719  1.474159  4.466950
H    -4.513701  1.181643  3.655501
H    -4.554507  -0.811942  5.193074
H    -2.798709  -0.729967  5.359970
H    -3.540823  -1.111471  3.784670
H    -4.986180  1.475893  6.077837
H    -4.119316  2.886230  5.450675
H    -3.261919  1.670349  6.425082
N    -1.387153  3.113385  1.287039
C    -0.571468  4.084945  0.548659
H    -2.314057  3.411046  1.583982
H    -1.162514  4.993529  0.409686
H    -0.295598  3.682159  -0.432713
H    0.335254  4.328327  1.114824
Ca    1.563624  -0.156110  1.093651
32
Lattice="100 0 0 0 100 0 0 0 100" Properties=species:S:1:pos:R:3
C    -1.038048  1.397879  -0.466670
C    -0.383972  1.020979  0.817613
O    0.313806  1.871011  1.468261
H    -1.901620  2.056011  -0.284690
H    -1.360179  0.534335  -1.055604
H    -0.318048  1.989554  -1.048616
N    -0.530366  -0.217906  1.330016
C    -1.817686  -0.908244  1.413412
C    -2.746876  -0.030786  2.287863
O    -2.247713  0.929251  2.982644
H    0.114849  -0.446094  2.088199
H    -2.254000  -0.991062  0.406756
C    -1.635139  -2.322370  2.012625
C    -1.103824  -3.400833  1.039144
C    -2.077968  -3.665241  -0.114010
C    0.320276  -3.140722  0.533974
H    -2.603557  -2.657769  2.407684
H    -0.972484  -2.238070  2.891245
H    -1.070856  -4.313743  1.656027
H    -1.732007  -4.512251  -0.718975
H    -2.155017  -2.810521  -0.806152
H    -3.086018  -3.916668  0.244498
H    0.695101  -4.022091  -0.000720
H    1.022877  -2.945221  1.357242
H    0.368627  -2.299482  -0.172420
N    -4.045181  -0.257788  2.332445
C    -4.836780  -1.256866  1.607656
H    -4.561622  0.339914  2.979641
H    -5.762513  -0.781710  1.265369
H    -5.092103  -2.092811  2.271510
H    -4.293062  -1.636397  0.739233
Ca    -0.675732  2.349663  3.321331
32
Lattice="100 0 0 0 100 0 0 0 100" Properties=species:S:1:pos:R:3
C    0.559762  0.406726  0.818337
C    0.117142  0.182220  2.223137
O    0.971186  0.044182  3.163253
H    0.880100  1.450785  0.675083
H    -0.214554  0.167697  0.083081
H    1.445230  -0.216870  0.637662
N    -1.194620  0.142347  2.535334
C    -2.170643  1.113849  2.042281
C    -1.727269  2.505559  2.563097
O    -0.814203  2.589899  3.463765
H    -1.402328  -0.218769  3.467666
H    -2.141442  1.130293  0.941953
C    -3.596296  0.742297  2.512909
C    -4.342054  -0.266616  1.614790
C    -3.623287  -1.613149  1.473310
C    -5.765572  -0.451048  2.154669
H    -4.197368  1.658802  2.583927
H    -3.531041  0.359370  3.547138
H    -4.417004  0.191488  0.611576
H    -4.225219  -2.297955  0.863547
H    -3.479793  -2.095603  2.452124
H    -2.643072  -1.533517  0.982777
H    -6.344153  -1.106054  1.492135
H    -6.304815  0.502919  2.230215
H    -5.757551  -0.916687  3.150831
N    -2.279124  3.605677  2.089645
C    -3.305963  3.753537  1.053266
H    -1.955799  4.470048  2.526912
H    -3.031022  4.597870  0.411909
H    -4.281302  3.959644  1.512486
H    -3.378665  2.853221  0.437964
Ca    0.855337  1.728416  4.502232
32
Lattice="100 0 0 0 100 0 0 0 100" Properties=species:S:1:pos:R:3
C    0.258173  -0.925974  1.433070
C    -0.369005  -0.610985  2.746720
O    0.281176  -0.768387  3.833988
H    0.996302  -0.155104  1.162774
H    -0.468052  -1.030466  0.621786
H    0.819059  -1.863981  1.544541
N    -1.632296  -0.138336  2.818586
C    -2.144411  0.933372  1.970195
C    -1.267468  2.192595  2.221636
O    -0.400829  2.196308  3.168214
H    -2.040346  -0.150176  3.755321
H    -1.997480  0.656756  0.915088
C    -3.666542  1.126413  2.205023
C    -4.188369  1.095097  3.656704
C    -3.563529  2.154010  4.575238
C    -5.717247  1.245325  3.624766
H    -4.169218  0.332809  1.635104
H    -3.974121  2.072968  1.740187
H    -3.988642  0.093274  4.082609
H    -4.047835  2.143583  5.559237
H    -3.680561  3.167450  4.164385
H    -2.483933  1.998325  4.751477
H    -6.137923  1.141095  4.632083
H    -6.185121  0.482911  2.988988
H    -6.009547  2.233105  3.241062
N    -1.374087  3.251397  1.441934
C    -2.219676  3.463755  0.262720
H    -0.767750  4.030510  1.702586
H    -1.641092  4.030953  -0.474092
H    -3.113922  4.041129  0.529645
H    -2.518805  2.513035  -0.186457
Ca    0.640860  1.160073  4.727976
32
Lattice="100 0 0 0 100 0 0 0 100" Properties=species:S:1:pos:R:3
C    0.627475  1.256685  0.472379
C    0.355569  0.694302  1.824453
O    1.312050  0.414364  2.621373
H    0.854086  2.332363  0.543435
H    -0.202454  1.112933  -0.226180
H    1.531016  0.774674  0.077304
N    -0.910252  0.491744  2.252596
C    -1.986985  1.468857  2.080056
C    -1.530947  2.789462  2.750601
O    -0.529156  2.782852  3.552743
H    -0.988502  -0.067877  3.103288
H    -2.112436  1.667926  1.005228
C    -3.327371  0.891568  2.606944
C    -3.566140  0.719087  4.127831
C    -2.516806  -0.123849  4.869406
C    -3.840732  2.033027  4.870643
H    -3.430581  -0.082618  2.105505
H    -4.138766  1.512665  2.205380
H    -4.499753  0.134721  4.167076
H    -2.867671  -0.377863  5.877396
H    -1.573170  0.440267  5.023656
H    -2.293511  -1.077348  4.366282
H    -4.216309  1.828311  5.881131
H    -4.605290  2.634958  4.362077
H    -2.939037  2.651312  4.992179
N    -2.143065  3.925974  2.481851
C    -3.293708  4.173116  1.609008
H    -1.788698  4.732382  2.998277
H    -3.177444  5.164657  1.159975
H    -4.225192  4.152391  2.188882
H    -3.345811  3.432519  0.805860
Ca    1.157484  1.711321  4.341898
32
Lattice="100 0 0 0 100 0 0 0 100" Properties=species:S:1:pos:R:3
C    0.139568  -0.202626  0.459884
C    -0.011292  0.403669  1.812941
O    0.787422  0.070764  2.754835
H    -0.026068  0.530662  -0.336538
H    -0.588451  -1.017736  0.318183
H    1.143055  -0.631609  0.374863
N    -0.983928  1.299854  2.096108
C    -2.406084  1.141189  1.747896
C    -2.904206  -0.162237  2.434955
O    -2.142085  -0.813933  3.233348
H    -0.832662  1.771436  2.987974
H    -2.909599  1.970390  2.269293
C    -2.767112  1.265434  0.254895
C    -2.233921  2.545438  -0.421386
C    -2.608119  2.517757  -1.908386
C    -2.739499  3.820384  0.262540
H    -3.867710  1.288021  0.182315
H    -2.447040  0.372145  -0.299040
H    -1.132165  2.535185  -0.347115
H    -2.183073  3.385084  -2.427490
H    -3.698267  2.554223  -2.046197
H    -2.234591  1.614801  -2.410917
H    -2.381135  4.707482  -0.273502
H    -2.388711  3.925135  1.300392
H    -3.838739  3.865203  0.264212
N    -4.136805  -0.562515  2.205209
C    -4.773672  -1.728713  2.827755
H    -4.690564  -0.018145  1.547477
H    -5.809243  -1.778573  2.482399
H    -4.762721  -1.630047  3.919331
H    -4.253260  -2.648615  2.536139
Ca    -0.247709  -1.140255  4.191975
32
Lattice="100 0 0 0 100 0 0 0 100" Properties=species:S:1:pos:R:3
C    0.266128  0.279781  0.162430
C    0.030792  0.164619  1.627282
O    1.012205  0.105739  2.441942
H    0.783338  1.219336  -0.080069
H    -0.644632  0.189496  -0.435296
H    0.958458  -0.528263  -0.119672
N    -1.224058  0.123622  2.128452
C    -2.280166  1.067784  1.746156
C    -1.747008  2.494415  2.053837
O    -0.741079  2.651865  2.833575
H    -1.274326  -0.171709  3.105444
H    -2.462337  0.996131  0.663755
C    -3.575527  0.673795  2.494196
C    -4.844443  1.517015  2.216426
C    -6.076010  0.600690  2.168737
C    -5.045110  2.630945  3.254252
H    -3.374475  0.665158  3.579064
H    -3.755791  -0.370428  2.199826
H    -4.753366  1.968762  1.208609
H    -5.994867  -0.149374  1.371281
H    -6.986821  1.184483  1.988409
H    -6.206897  0.071796  3.123480
H    -4.164754  3.275409  3.388860
H    -5.280598  2.196016  4.235953
H    -5.887754  3.276394  2.977270
N    -2.346891  3.512405  1.474489
C    -2.062436  4.931836  1.686393
H    -3.153123  3.291841  0.889881
H    -1.965424  5.428686  0.714581
H    -1.135938  5.040411  2.253051
H    -2.888963  5.392547  2.242992
Ca    1.057469  1.857462  3.694638
32
Lattice="100 0 0 0 100 0 0 0 100" Properties=species:S:1:pos:R:3
C    0.222952  1.518182  0.139607
C    0.100211  0.694185  1.373206
O    1.140824  0.286887  1.991054
H    0.653447  2.504165  0.369854
H    -0.722425  1.644217  -0.394761
H    0.946517  1.017531  -0.520472
N    -1.113010  0.369621  1.872076
C    -2.193868  1.345725  2.061259
C    -1.622973  2.470457  2.962611
O    -0.571233  2.265887  3.668049
H    -1.088606  -0.358881  2.588559
H    -2.467738  1.783528  1.090677
C    -3.413721  0.583990  2.640573
C    -4.787508  1.291743  2.750551
C    -5.003101  2.071050  4.055550
C    -5.159369  2.099310  1.501160
H    -3.136921  0.175621  3.627090
H    -3.529256  -0.275814  1.963104
H    -5.495208  0.448130  2.788272
H    -6.054851  2.370439  4.143090
H    -4.409714  2.992380  4.127032
H    -4.769466  1.454623  4.934196
H    -6.210179  2.409654  1.546521
H    -5.030879  1.520165  0.576076
H    -4.579988  3.033898  1.386966
N    -2.227579  3.637277  2.966176
C    -1.860425  4.779432  3.808252
H    -3.065911  3.723819  2.391724
H    -2.501929  5.622930  3.541212
H    -0.814319  5.057280  3.637610
H    -2.006266  4.534907  4.867670
Ca    1.284193  1.218512  3.928264
32
Lattice="100 0 0 0 100 0 0 0 100" Properties=species:S:1:pos:R:3
C    -0.912647  -0.717961  -0.895343
C    0.079385  -0.365943  0.160482
O    1.029895  -1.174039  0.439096
H    -1.159088  0.141191  -1.527722
H    -1.851506  -1.072724  -0.440222
H    -0.506392  -1.529689  -1.506706
N    0.005421  0.789563  0.860852
C    -1.219939  1.316927  1.484350
C    -1.709598  0.248461  2.500236
O    -1.007893  -0.798325  2.740805
H    0.852489  0.974970  1.398796
H    -0.874486  2.172515  2.086547
C    -2.290845  1.863450  0.509864
C    -3.187708  3.008148  1.043499
C    -2.388373  4.185222  1.610471
C    -4.118641  3.457853  -0.091501
H    -2.926065  1.049175  0.134500
H    -1.737759  2.264158  -0.352620
H    -3.854207  2.626276  1.844741
H    -1.809183  3.934586  2.512843
H    -3.064663  4.998610  1.899936
H    -1.693690  4.590180  0.860639
H    -3.541533  3.899414  -0.916323
H    -4.821770  4.219841  0.264766
H    -4.706867  2.623329  -0.495890
N    -2.842807  0.463004  3.131072
C    -3.416962  -0.411254  4.158708
H    -3.359061  1.306500  2.873772
H    -2.702900  -0.554496  4.977712
H    -3.683010  -1.384639  3.729382
H    -4.319242  0.066011  4.549104
Ca    0.678310  -2.068575  2.359734
32
Lattice="100 0 0 0 100 0 0 0 100" Properties=species:S:1:pos:R:3
C    0.043297  0.085524  0.439548
C    -0.378388  0.157423  1.867700
O    0.418773  0.628779  2.748769
H    -0.538216  0.816194  -0.143229
H    -0.150310  -0.896584  -0.010081
H    1.103655  0.335385  0.349392
N    -1.599399  -0.261183  2.274427
C    -2.211815  -1.537131  1.875850
C    -1.228552  -2.666185  2.294176
O    -0.170500  -2.394868  2.968747
H    -1.820904  0.033519  3.225735
H    -3.081389  -1.640838  2.545392
C    -2.752685  -1.602807  0.417011
C    -4.229501  -2.046686  0.283086
C    -4.480936  -3.503153  0.691224
C    -5.187316  -1.087334  0.997112
H    -2.107370  -2.244362  -0.201251
H    -2.676712  -0.589938  0.002392
H    -4.433111  -1.975798  -0.797273
H    -5.512344  -3.797056  0.459643
H    -4.371082  -3.664925  1.778237
H    -3.838836  -4.209433  0.137198
H    -6.229151  -1.354681  0.782096
H    -5.040291  -0.048029  0.674913
H    -5.083941  -1.122499  2.094335
N    -1.524990  -3.904769  1.971881
C    -0.737096  -5.083333  2.345515
H    -2.394538  -4.058190  1.455245
H    0.286215  -4.993890  1.963432
H    -1.208859  -5.964197  1.902900
H    -0.712301  -5.198837  3.435837
Ca    1.163271  -1.011276  3.918572
32
Lattice="100 0 0 0 100 0 0 0 100" Properties=species:S:1:pos:R:3
C    -1.249369  0.639727  3.262238
C    -2.222332  0.211699  4.306982
O    -1.941969  0.361941  5.544895
H    -1.642703  1.534747  2.755643
H    -1.101184  -0.118374  2.483159
H    -0.292169  0.896810  3.723359
N    -3.419102  -0.334969  3.988710
C    -3.603460  -1.405918  2.996655
C    -2.702485  -2.596405  3.440136
O    -2.078133  -2.560175  4.560853
H    -4.052031  -0.387787  4.787001
H    -4.639211  -1.748163  3.153993
C    -3.486167  -0.973768  1.506898
C    -4.690181  -1.356201  0.617374
C    -4.518088  -0.709584  -0.762177
C    -4.909613  -2.868432  0.487559
H    -2.554512  -1.359687  1.063429
H    -3.403918  0.120103  1.494766
H    -5.589546  -0.922318  1.088475
H    -3.633718  -1.104740  -1.283217
H    -4.409320  0.380422  -0.689222
H    -5.390243  -0.912292  -1.395367
H    -5.757758  -3.079421  -0.175599
H    -5.158528  -3.361720  1.442256
H    -4.038639  -3.365525  0.023270
N    -2.623687  -3.647046  2.655803
C    -1.871416  -4.868720  2.957475
H    -3.166782  -3.624358  1.789352
H    -2.287638  -5.367950  3.840912
H    -0.816208  -4.631502  3.134158
H    -1.948841  -5.538922  2.097734
Ca    -1.493431  -1.569113  6.370588
32
Lattice="100 0 0 0 100 0 0 0 100" Properties=species:S:1:pos:R:3
C    -0.173297  0.004256  -0.713764
C    -0.196309  -0.250604  0.751318
O    0.881026  -0.501193  1.387451
H    0.532837  0.806299  -0.966440
H    -1.158867  0.211555  -1.138706
H    0.222382  -0.908424  -1.188997
N    -1.360010  -0.226459  1.440574
C    -2.339952  0.866976  1.346709
C    -1.568009  2.181142  1.605360
O    -0.481260  2.132979  2.295873
H    -1.294502  -0.630055  2.377157
H    -2.798304  0.874416  0.349713
C    -3.422202  0.612117  2.428965
C    -4.736055  1.407938  2.335291
C    -5.548734  1.037291  1.089104
C    -5.553781  1.158138  3.611574
H    -2.960994  0.776580  3.417766
H    -3.662172  -0.461778  2.362223
H    -4.500521  2.485255  2.312201
H    -6.456699  1.649010  1.024055
H    -5.865297  -0.014600  1.128441
H    -5.004394  1.175659  0.142077
H    -6.496775  1.716809  3.578800
H    -5.011661  1.473286  4.513261
H    -5.806015  0.093656  3.719357
N    -1.985023  3.346889  1.153030
C    -3.107894  3.680332  0.272137
H    -1.411938  4.138436  1.451932
H    -2.728094  4.279966  -0.563462
H    -3.851392  4.268491  0.822896
H    -3.585423  2.779625  -0.116520
Ca    1.300721  1.064584  2.813826
32
Lattice="100 0 0 0 100 0 0 0 100" Properties=species:S:1:pos:R:3
C    0.411022  0.095883  1.521229
C    -0.627708  0.690433  2.407969
O    -0.315229  1.610969  3.239561
H    0.096149  0.161840  0.471684
H    0.564914  -0.971697  1.739738
H    1.357451  0.625741  1.658477
N    -1.915076  0.279751  2.372681
C    -2.345899  -1.128471  2.369832
C    -1.676309  -1.808235  3.601271
O    -1.101563  -1.098084  4.500698
H    -2.544138  0.905338  2.875559
H    -3.418447  -1.080757  2.620268
C    -2.252720  -1.903440  1.040352
C    -3.082797  -1.325979  -0.136203
C    -4.527776  -1.009668  0.264339
C    -2.413778  -0.147035  -0.852605
H    -2.657266  -2.909683  1.237908
H    -1.206386  -2.050225  0.740359
H    -3.119477  -2.155528  -0.860502
H    -5.129068  -0.791087  -0.626435
H    -4.599599  -0.117591  0.907439
H    -5.014676  -1.851401  0.778487
H    -2.987115  0.118376  -1.749633
H    -1.399464  -0.399372  -1.193031
H    -2.368797  0.757281  -0.229926
N    -1.752282  -3.115708  3.729284
C    -1.251652  -3.878553  4.878304
H    -2.201476  -3.633699  2.977606
H    -0.163883  -3.770738  4.962928
H    -1.495831  -4.932259  4.722666
H    -1.728354  -3.530735  5.802022
Ca    -0.330137  0.776030  5.215599
32
Lattice="100 0 0 0 100 0 0 0 100" Properties=species:S:1:pos:R:3
C    0.110617  0.059323  1.535577
C    -0.935176  0.614314  2.439469
O    -0.635226  1.520365  3.291327
H    -0.226168  0.091902  0.491825
H    0.322544  -0.995208  1.770640
H    1.032845  0.635936  1.648737
N    -2.215980  0.183362  2.399913
C    -2.626947  -1.231060  2.365589
C    -1.967462  -1.917529  3.604410
O    -1.395371  -1.212567  4.508865
H    -2.850055  0.785775  2.924243
H    -3.705319  -1.204072  2.594242
C    -2.492213  -1.990379  1.031468
C    -3.350085  -1.443498  -0.135360
C    -2.761003  -0.195924  -0.804944
C    -3.552310  -2.561221  -1.167962
H    -2.845344  -3.017359  1.219600
H    -1.439797  -2.089407  0.730028
H    -4.340566  -1.181853  0.278237
H    -3.411643  0.131207  -1.625313
H    -1.778833  -0.414078  -1.251397
H    -2.660914  0.658616  -0.123611
H    -4.174929  -2.208621  -1.998948
H    -4.050044  -3.437988  -0.731758
H    -2.593228  -2.889843  -1.594271
N    -2.051570  -3.224515  3.728490
C    -1.558842  -3.993643  4.876801
H    -2.498810  -3.738456  2.972731
H    -0.470389  -3.894356  4.963466
H    -1.810955  -5.045100  4.718604
H    -2.034566  -3.643898  5.800310
Ca    -0.633825  0.654746  5.253133
32
Lattice="100 0 0 0 100 0 0 0 100" Properties=species:S:1:pos:R:3
C    0.363299  0.433922  0.273957
C    0.078881  0.302749  1.727651
O    1.026895  0.305178  2.581293
H    0.994145  1.308531  0.068900
H    -0.534323  0.449906  -0.349730
H    0.962778  -0.446409  -0.011745
N    -1.190947  0.172345  2.176459
C    -2.293289  1.067147  1.781006
C    -1.786893  2.509833  2.000434
O    -0.883399  2.722419  2.893005
H    -1.256431  -0.136357  3.148442
H    -2.532889  0.915183  0.720608
C    -3.520401  0.664500  2.639853
C    -4.864645  1.386716  2.409348
C    -6.011194  0.429744  2.771227
C    -4.986963  2.687023  3.215588
H    -3.243105  0.751238  3.705541
H    -3.648877  -0.408974  2.433486
H    -4.960176  1.610559  1.333824
H    -5.947263  0.113912  3.822473
H    -6.003515  -0.470469  2.142995
H    -6.981549  0.922673  2.635606
H    -5.016906  2.468303  4.292827
H    -5.919612  3.209399  2.969269
H    -4.163569  3.395736  3.051086
N    -2.223133  3.521994  1.276493
C    -3.213611  3.558875  0.197657
H    -1.835685  4.427407  1.548519
H    -2.836519  4.215282  -0.594108
H    -4.163123  3.959227  0.573899
H    -3.383961  2.562240  -0.215522
Ca    0.889779  2.030144  3.874439
32
Lattice="100 0 0 0 100 0 0 0 100" Properties=species:S:1:pos:R:3
C    -0.684493  1.399889  1.500376
C    -1.830722  1.648747  2.420420
O    -1.841549  2.720088  3.123199
H    -1.004018  0.937726  0.562251
H    0.055813  0.733096  1.970427
H    -0.191294  2.356966  1.299404
N    -2.884447  0.808586  2.546136
C    -2.822275  -0.642307  2.793535
C    -2.243666  -0.819787  4.223272
O    -1.640579  0.156889  4.802925
H    -3.655372  1.256027  3.045159
H    -3.873584  -0.968720  2.833475
C    -2.121947  -1.525160  1.732774
C    -2.958909  -1.825774  0.463307
C    -4.233329  -2.616247  0.780789
C    -3.262691  -0.598462  -0.402665
H    -1.887517  -2.483687  2.215474
H    -1.148148  -1.099789  1.465481
H    -2.305256  -2.488870  -0.126861
H    -4.733879  -2.916937  -0.147726
H    -4.974455  -2.024052  1.342412
H    -4.021226  -3.537462  1.341324
H    -3.774377  -0.907034  -1.322683
H    -2.349860  -0.073765  -0.716989
H    -3.923815  0.121153  0.100966
N    -2.386664  -1.959403  4.873388
C    -3.098947  -3.179757  4.479834
H    -1.938188  -1.981723  5.790200
H    -3.589104  -3.588421  5.369837
H    -2.395963  -3.926642  4.089461
H    -3.861515  -2.965318  3.727251
Ca    -1.338744  2.250802  5.148004
32
Lattice="100 0 0 0 100 0 0 0 100" Properties=species:S:1:pos:R:3
C    0.163298  0.442581  0.050483
C    0.027787  0.299986  1.524181
O    1.057159  0.220879  2.272466
H    0.873917  1.236527  -0.211064
H    -0.790362  0.585779  -0.464787
H    0.607249  -0.498036  -0.317421
N    -1.195467  0.246791  2.102507
C    -2.258843  1.242798  1.854356
C    -1.579315  2.622212  1.947642
O    -0.620063  2.775289  2.794665
H    -1.179659  -0.084249  3.069387
H    -2.704440  1.086476  0.864754
C    -3.328036  0.993725  2.957450
C    -4.709961  1.672455  2.887025
C    -4.706367  3.159746  3.258388
C    -5.459056  1.378908  1.582172
H    -2.862207  1.224180  3.931343
H    -3.488123  -0.095758  2.927444
H    -5.266736  1.159038  3.688903
H    -5.734757  3.516785  3.392344
H    -4.256647  3.796916  2.485895
H    -4.175355  3.344080  4.202810
H    -6.500742  1.713238  1.659741
H    -5.479797  0.304487  1.354018
H    -5.029542  1.901771  0.715706
N    -1.910408  3.634084  1.168870
C    -2.883800  3.714157  0.078102
H    -1.415114  4.502028  1.381563
H    -2.436644  4.291866  -0.738235
H    -3.796206  4.221166  0.416403
H    -3.144398  2.719532  -0.289960
Ca    1.162203  1.917651  3.612859
32
Lattice="100 0 0 0 100 0 0 0 100" Properties=species:S:1:pos:R:3
C    0.501720  0.905340  0.587774
C    -0.058145  0.027500  1.652353
O    0.724251  -0.398592  2.601458
H    0.971264  1.789943  1.038537
H    -0.258008  1.224725  -0.131967
H    1.292212  0.356877  0.054994
N    -1.321935  -0.312821  1.627669
C    -2.058138  -1.276034  2.447000
C    -3.288969  -1.588774  1.512490
O    -3.497338  -0.814223  0.574708
H    -1.961310  -0.026517  0.843466
H    -1.449840  -2.184839  2.575807
C    -2.557955  -0.709739  3.794668
C    -1.546974  -0.475499  4.940194
C    -2.230130  0.208802  6.132958
C    -0.873523  -1.787095  5.402747
H    -3.330833  -1.392753  4.180614
H    -3.077408  0.237327  3.590183
H    -0.801598  0.266199  4.551901
H    -1.529343  0.398572  6.957406
H    -3.038978  -0.421429  6.526917
H    -2.667520  1.169708  5.836962
H    -0.180447  -1.649663  6.260772
H    -0.397923  -2.384958  4.595361
H    -1.628139  -2.472715  5.813391
N    -4.033144  -2.657384  1.818649
C    -5.222327  -3.052151  1.058367
H    -3.738496  -3.264350  2.576398
H    -6.075524  -3.168703  1.736068
H    -5.041466  -3.997950  0.533597
H    -5.440582  -2.269480  0.327538
Ca    1.338064  -0.688974  4.502348
32
Lattice="100 0 0 0 100 0 0 0 100" Properties=species:S:1:pos:R:3
C    0.003459  -0.184109  -0.450101
C    -0.184425  -0.043477  1.021374
O    0.674295  -0.594990  1.826504
H    1.001680  0.170521  -0.740134
H    -0.755487  0.357511  -1.022717
H    -0.046534  -1.251390  -0.711160
N    -1.200954  0.639660  1.488309
C    -1.736575  0.736567  2.847357
C    -3.253024  1.053173  2.543828
O    -3.531337  1.449758  1.408650
H    -1.934134  1.037708  0.847553
H    -1.655887  -0.245293  3.337244
C    -1.153656  1.870388  3.726522
C    0.249438  1.725420  4.368624
C    0.425134  0.394323  5.132767
C    1.415978  2.103919  3.426686
H    -1.865083  2.011431  4.552954
H    -1.191320  2.806674  3.150931
H    0.285541  2.496456  5.153631
H    1.420715  0.308413  5.614346
H    0.174480  -0.515249  4.544490
H    -0.274674  0.328506  5.976594
H    2.405963  1.997938  3.919539
H    1.373310  3.170391  3.169562
H    1.399088  1.612375  2.434364
N    -4.124117  0.891390  3.545769
C    -5.556404  1.174879  3.417931
H    -3.800846  0.498173  4.423471
H    -5.877214  1.838707  4.228606
H    -6.133995  0.243492  3.459210
H    -5.727574  1.663730  2.455594
Ca    2.132506  -0.489641  3.239701
32
Lattice="100 0 0 0 100 0 0 0 100" Properties=species:S:1:pos:R:3
C    0.184980  -0.120538  0.037352
C    0.027179  -0.156253  1.518248
O    1.090469  -0.108550  2.270039
H    0.733096  0.785532  -0.254991
H    -0.776200  -0.145360  -0.484865
H    0.788330  -0.982350  -0.281740
N    -1.166085  -0.233671  2.047687
C    -1.594540  -0.293819  3.444413
C    -3.160856  -0.319651  3.282212
O    -3.619823  -0.210817  2.141471
H    -2.045066  -0.222270  1.464075
H    -1.285764  -1.262885  3.873093
C    -1.060631  0.871771  4.313954
C    0.098743  0.488407  5.266804
C    1.084301  1.661149  5.451735
C    -0.390166  -0.028325  6.626697
H    -1.879492  1.279939  4.922409
H    -0.767830  1.690218  3.641690
H    0.600072  -0.402192  4.801733
H    0.606950  2.473043  6.018992
H    1.365972  2.177233  4.505378
H    1.979494  1.404457  6.051690
H    0.439314  -0.336907  7.275966
H    -1.047481  -0.899624  6.506107
H    -0.952368  0.755615  7.151738
N    -3.884626  -0.466151  4.397562
C    -5.348931  -0.527455  4.402596
H    -3.406996  -0.606808  5.281635
H    -5.748771  0.191551  5.126321
H    -5.687064  -1.537048  4.665935
H    -5.708574  -0.276749  3.401534
Ca    2.483970  0.206167  3.693798
32
Lattice="100 0 0 0 100 0 0 0 100" Properties=species:S:1:pos:R:3
C    0.311588  1.128133  0.446945
C    -0.294463  0.318777  1.539901
O    0.400888  0.077642  2.613751
H    0.647001  2.097750  0.838736
H    -0.381029  1.292134  -0.384079
H    1.203939  0.605856  0.071999
N    -1.511620  -0.147029  1.416775
C    -2.251637  -1.081927  2.265919
C    -3.328030  -1.622973  1.255858
O    -3.507231  -0.968588  0.224461
H    -2.078217  -0.007391  0.543224
H    -1.579825  -1.894066  2.580832
C    -2.964899  -0.412611  3.462355
C    -2.127647  0.043610  4.678289
C    -3.007223  0.788561  5.692526
C    -1.411951  -1.137939  5.370537
H    -3.725794  -1.111648  3.840576
H    -3.522656  0.453044  3.077890
H    -1.403047  0.805876  4.289831
H    -2.431979  1.137123  6.561082
H    -3.803614  0.131373  6.067324
H    -3.482768  1.662946  5.232521
H    -0.844762  -0.840802  6.278938
H    -0.791493  -1.772275  4.701059
H    -2.153381  -1.843880  5.770402
N    -4.010298  -2.737968  1.555971
C    -3.874917  -3.628739  2.701257
H    -4.715960  -2.977505  0.860806
H    -4.077402  -4.655021  2.376774
H    -4.583591  -3.377396  3.503683
H    -2.852935  -3.610033  3.097011
Ca    0.794323  0.065227  4.594055
32
Lattice="100 0 0 0 100 0 0 0 100" Properties=species:S:1:pos:R:3
C    -0.659611  -1.302487  -1.525313
C    -0.913392  -0.148629  -0.620978
O    -0.185792  0.931635  -0.740088
H    -0.779646  -0.986199  -2.570908
H    -1.334435  -2.140302  -1.324792
H    0.379059  -1.640812  -1.403627
N    -1.850147  -0.202839  0.285809
C    -2.224648  0.805279  1.272300
C    -3.161073  -0.019868  2.221420
O    -3.535996  -1.127858  1.826128
H    -2.450197  -1.050817  0.452249
H    -1.322335  1.119829  1.821934
C    -2.956188  2.022452  0.638395
C    -2.619236  3.396673  1.245040
C    -1.203032  3.873851  0.867954
C    -3.652517  4.449229  0.825771
H    -4.039106  1.856720  0.715005
H    -2.746582  2.046385  -0.443583
H    -2.636682  3.324358  2.346052
H    -0.942278  4.829357  1.340662
H    -1.189035  4.059023  -0.233426
H    -0.442671  3.133845  1.205570
H    -3.418950  5.435328  1.246233
H    -4.652775  4.168298  1.177180
H    -3.703664  4.548512  -0.268742
N    -3.520655  0.551463  3.377211
C    -4.425205  -0.085249  4.338426
H    -3.100906  1.436211  3.640829
H    -5.175938  0.639114  4.672418
H    -3.865943  -0.457091  5.205880
H    -4.921150  -0.924804  3.844708
Ca    0.698549  2.724760  -0.850161
32
Lattice="100 0 0 0 100 0 0 0 100" Properties=species:S:1:pos:R:3
C    0.698522  -0.409119  0.152146
C    0.467701  -0.318300  1.621246
O    1.483091  -0.144518  2.414299
H    1.245202  0.475638  -0.200887
H    -0.233143  -0.510599  -0.412632
H    1.335827  -1.282309  -0.050779
N    -0.750016  -0.402953  2.098565
C    -1.215652  -0.567068  3.477214
C    -2.587452  -1.301353  3.241558
O    -3.071883  -1.233185  2.107744
H    -1.573399  -0.596402  1.474753
H    -0.518598  -1.225589  4.014221
C    -1.489795  0.744406  4.254483
C    -0.313290  1.563089  4.843821
C    0.662556  0.698769  5.672675
C    0.352832  2.524852  3.832503
H    -2.137684  0.474089  5.099461
H    -2.102348  1.398262  3.617133
H    -0.774127  2.237015  5.582329
H    1.486276  1.293966  6.116904
H    1.046540  -0.202097  5.146060
H    0.158482  0.262893  6.545570
H    1.187874  3.100630  4.285785
H    -0.353417  3.305390  3.520609
H    0.648904  2.064785  2.869441
N    -3.176198  -1.940957  4.262700
C    -2.704277  -2.147907  5.626135
H    -4.081542  -2.340178  4.018614
H    -3.040899  -3.131412  5.970948
H    -3.098896  -1.389138  6.317314
H    -1.609131  -2.146918  5.669177
Ca    2.544553  0.959564  3.752199
32
Lattice="100 0 0 0 100 0 0 0 100" Properties=species:S:1:pos:R:3
C    0.594259  0.705947  1.350248
C    -0.446159  -0.115680  2.028929
O    -0.228645  -0.535914  3.248467
H    0.789651  1.613956  1.937667
H    0.297336  0.993482  0.337029
H    1.534371  0.138844  1.301160
N    -1.557816  -0.411444  1.415989
C    -2.692402  -1.223381  1.850726
C    -3.426818  -1.454017  0.479313
O    -3.051908  -0.776506  -0.484884
H    -1.749193  -0.142499  0.411252
H    -2.322088  -2.187645  2.233137
C    -3.591877  -0.493908  2.896678
C    -3.992939  -1.277000  4.165694
C    -4.749824  -2.583147  3.898064
C    -2.813596  -1.529789  5.127546
H    -4.515608  -0.172077  2.396946
H    -3.088395  0.438233  3.192538
H    -4.677651  -0.609012  4.712291
H    -5.103383  -3.037769  4.832031
H    -4.124555  -3.338614  3.395625
H    -5.639262  -2.392027  3.283491
H    -3.144716  -1.991474  6.066954
H    -2.357079  -0.545564  5.378104
H    -2.101616  -2.236945  4.643496
N    -4.416564  -2.350863  0.452867
C    -5.211796  -2.637081  -0.743455
H    -4.635087  -2.862629  1.300640
H    -5.168809  -3.708128  -0.971763
H    -4.796362  -2.069657  -1.579907
H    -6.255952  -2.340125  -0.587003
Ca    -0.065689  -1.125727  5.151973
32
Lattice="100 0 0 0 100 0 0 0 100" Properties=species:S:1:pos:R:3
C    -0.317698  0.705733  -0.212009
C    -0.108200  0.293037  1.203566
O    1.112099  0.204897  1.666283
H    0.125761  1.697577  -0.377365
H    -1.378260  0.739990  -0.479446
H    0.197871  0.000874  -0.879241
N    -1.126975  0.023618  1.970817
C    -1.172111  -0.433013  3.358265
C    -2.664735  -0.915313  3.455032
O    -3.422613  -0.621034  2.522919
H    -2.125119  0.022721  1.621065
H    -0.500927  -1.298327  3.476538
C    -0.839377  0.699270  4.378969
C    0.178032  0.378243  5.495189
C    -0.206475  -0.807320  6.388036
C    1.621781  0.212340  4.977705
H    -1.773421  1.019501  4.860098
H    -0.492080  1.578591  3.816670
H    0.198134  1.275466  6.134251
H    0.494655  -0.920505  7.224421
H    -0.205882  -1.764664  5.842591
H    -1.199925  -0.649230  6.827776
H    2.339073  0.091000  5.799914
H    1.897447  1.138555  4.424384
H    1.675349  -0.708659  4.352979
N    -3.037581  -1.592230  4.543199
C    -4.416548  -2.053096  4.737664
H    -2.348824  -1.817018  5.251206
H    -4.482905  -2.545678  5.711219
H    -4.698663  -2.761784  3.950104
H    -5.108467  -1.203609  4.710289
Ca    2.918608  0.151711  2.522074
32
Lattice="100 0 0 0 100 0 0 0 100" Properties=species:S:1:pos:R:3
C    0.297894  -0.272760  0.230509
C    0.047757  -0.620352  1.656690
O    0.898042  -1.374980  2.288569
H    -0.461180  0.403868  -0.173535
H    0.302014  -1.199447  -0.362195
H    1.290875  0.183049  0.119548
N    -1.017758  -0.167218  2.269023
C    -1.574615  -0.536764  3.570033
C    -3.088777  -0.163378  3.363395
O    -3.356687  0.588665  2.420943
H    -1.749471  0.402204  1.772701
H    -1.457143  -1.621561  3.717998
C    -1.013749  0.240153  4.783539
C    0.345778  -0.211132  5.380844
C    1.542460  0.584394  4.811056
C    0.348303  -0.109719  6.913042
H    -1.758581  0.151290  5.584416
H    -0.976580  1.310607  4.533720
H    0.418729  -1.312685  5.153422
H    1.467962  1.633722  5.128710
H    1.584509  0.645951  3.706621
H    2.522453  0.276055  5.238867
H    1.312055  -0.406685  7.348805
H    -0.430470  -0.744366  7.352549
H    0.153681  0.926225  7.222735
N    -4.007906  -0.649355  4.210035
C    -3.849249  -1.577324  5.323085
H    -4.950115  -0.312155  4.016989
H    -4.734989  -2.219364  5.376908
H    -3.748082  -1.051874  6.283711
H    -2.982792  -2.231077  5.172612
Ca    2.228213  -1.722172  3.772880
32
Lattice="100 0 0 0 100 0 0 0 100" Properties=species:S:1:pos:R:3
C    0.897406  2.763596  2.291078
C    0.352535  1.407941  2.578044
O    1.172484  0.437042  2.861038
H    1.563443  3.087319  3.101847
H    0.109886  3.508733  2.142638
H    1.509165  2.707627  1.378092
N    -0.939582  1.197859  2.548908
C    -1.699688  -0.047427  2.648483
C    -3.178044  0.478543  2.510217
O    -3.356935  1.699260  2.558618
H    -1.629428  1.979045  2.428292
H    -1.459514  -0.676301  1.776177
C    -1.504210  -0.879754  3.932974
C    -1.592670  -0.140459  5.292926
C    -2.509648  -0.888478  6.269070
C    -0.216001  0.091627  5.938583
H    -0.554645  -1.464108  3.848226
H    -2.258351  -1.678630  3.907056
H    -2.026875  0.855860  5.112037
H    -2.600752  -0.352103  7.221652
H    -2.134313  -1.899765  6.486386
H    -3.518777  -0.987751  5.850065
H    -0.294835  0.590134  6.913711
H    0.430042  0.765942  5.337798
H    0.271579  -0.884105  6.180983
N    -4.141027  -0.438482  2.363722
C    -5.554088  -0.084800  2.196089
H    -3.882348  -1.409113  2.217671
H    -6.174882  -0.835018  2.696180
H    -5.819939  -0.042546  1.132129
H    -5.727090  0.896693  2.645455
Ca    1.817487  -0.883798  4.250412
32
Lattice="100 0 0 0 100 0 0 0 100" Properties=species:S:1:pos:R:3
C    0.053989  1.122680  0.837374
C    -0.422671  0.231371  1.932038
O    0.232820  0.210358  3.062840
H    0.080120  2.162622  1.191163
H    -0.581928  1.063027  -0.051129
H    1.080890  0.844438  0.561366
N    -1.477998  -0.513941  1.758580
C    -2.126366  -1.480905  2.644995
C    -3.092549  -2.192000  1.628927
O    -3.251574  -1.646232  0.529856
H    -2.015843  -0.538786  0.847863
H    -1.376247  -2.194774  3.019229
C    -2.908927  -0.803363  3.813602
C    -2.657595  -1.325115  5.241821
C    -1.240390  -1.019319  5.766343
C    -3.702177  -0.751880  6.208119
H    -3.984231  -0.896444  3.609676
H    -2.710961  0.279413  3.782368
H    -2.751216  -2.421721  5.248555
H    -1.093655  -1.397486  6.786462
H    -1.129459  0.090600  5.801766
H    -0.493876  -1.516763  5.108694
H    -3.668987  0.347277  6.234552
H    -3.552547  -1.121970  7.230079
H    -4.713910  -1.041536  5.898526
N    -3.718414  -3.323877  1.977516
C    -3.612684  -4.104729  3.202628
H    -4.356096  -3.665662  1.260366
H    -4.307710  -3.752266  3.977785
H    -2.587335  -4.094334  3.591573
H    -3.859965  -5.145926  2.972539
Ca    1.056255  0.236056  4.886668
32
Lattice="100 0 0 0 100 0 0 0 100" Properties=species:S:1:pos:R:3
C    -0.751345  0.994786  -0.220858
C    -1.103144  0.374596  1.085903
O    -0.513918  0.780681  2.167982
H    -0.812409  2.088593  -0.153156
H    -1.381659  0.637327  -1.040842
H    0.297276  0.748743  -0.447624
N    -2.009839  -0.576297  1.137273
C    -2.409316  -1.430866  2.254751
C    -3.578522  -2.268782  1.624078
O    -4.018021  -1.899575  0.531161
H    -2.598019  -0.821469  0.310858
H    -1.574782  -2.112759  2.481712
C    -2.788287  -0.705205  3.573339
C    -3.516865  0.656376  3.502097
C    -4.907784  0.558631  2.850845
C    -3.641019  1.280791  4.909383
H    -1.862141  -0.650358  4.197263
H    -3.414675  -1.378744  4.176245
H    -2.960335  1.346434  2.817677
H    -5.406838  1.534987  2.857589
H    -5.536829  -0.145558  3.412166
H    -4.849402  0.215591  1.812165
H    -3.990122  2.321409  4.875815
H    -2.731306  1.235261  5.558394
H    -4.368066  0.716964  5.510036
N    -4.037435  -3.343048  2.284197
C    -3.524625  -3.990357  3.488450
H    -4.799484  -3.813005  1.797062
H    -3.624099  -5.075044  3.373542
H    -4.084575  -3.691350  4.386023
H    -2.459349  -3.777877  3.633203
Ca    -0.968536  1.554013  4.007777
32
Lattice="100 0 0 0 100 0 0 0 100" Properties=species:S:1:pos:R:3
C    -0.834069  0.559864  -0.434109
C    -0.830670  0.809178  1.032956
O    0.037666  1.689378  1.509890
H    -0.898114  1.515717  -0.970875
H    -1.660360  -0.083667  -0.747922
H    0.111776  0.081509  -0.727670
N    -1.620252  0.224420  1.878097
C    -2.681218  -0.773450  1.695378
C    -3.441292  -0.621460  3.050974
O    -2.856938  -0.012755  3.967560
H    -1.650916  0.455530  2.918938
H    -3.325801  -0.486057  0.853211
C    -2.079043  -2.184462  1.485738
C    -3.074309  -3.319082  1.170207
C    -3.946451  -3.021254  -0.055795
C    -2.287696  -4.623523  0.980426
H    -1.494091  -2.443112  2.381412
H    -1.362588  -2.117771  0.650269
H    -3.726385  -3.462677  2.047660
H    -4.599086  -3.873800  -0.280163
H    -3.329331  -2.843631  -0.949698
H    -4.605831  -2.147331  0.068136
H    -2.971334  -5.465576  0.817303
H    -1.673902  -4.859705  1.859733
H    -1.622726  -4.563657  0.106465
N    -4.658853  -1.154576  3.139708
C    -5.470258  -1.137118  4.356525
H    -5.037483  -1.627370  2.324809
H    -6.465075  -0.736407  4.131582
H    -4.977417  -0.501479  5.096181
H    -5.572584  -2.151803  4.760872
Ca    1.305581  3.009135  2.250372
32
Lattice="100 0 0 0 100 0 0 0 100" Properties=species:S:1:pos:R:3
C    0.026881  -0.331684  0.270662
C    -0.226852  -0.198855  1.730590
O    0.794108  -0.374587  2.556094
H    -0.792913  0.066334  -0.333992
H    0.156572  -1.394770  0.017441
H    0.956659  0.186428  0.005166
N    -1.380842  0.068407  2.254950
C    -2.698200  0.307968  1.655843
C    -3.480688  0.859119  2.891565
O    -2.924056  0.793336  4.002807
H    -1.531311  0.211478  3.299744
H    -2.607571  1.099045  0.895998
C    -3.360819  -0.939689  1.026084
C    -3.820125  -2.067411  1.968290
C    -4.632584  -3.087430  1.158098
C    -2.668294  -2.760316  2.710509
H    -2.683503  -1.348587  0.259044
H    -4.232018  -0.570562  0.463079
H    -4.492704  -1.628771  2.724879
H    -5.027023  -3.875788  1.810753
H    -4.013147  -3.572708  0.389540
H    -5.486531  -2.617898  0.652333
H    -3.041777  -3.635850  3.256175
H    -2.190713  -2.106667  3.454176
H    -1.900519  -3.119813  2.006643
N    -4.697556  1.354275  2.669578
C    -5.570731  1.874630  3.721769
H    -5.053448  1.356548  1.718582
H    -5.898285  2.888097  3.463891
H    -5.010193  1.898964  4.659492
H    -6.450201  1.229767  3.839997
Ca    2.293484  -0.639918  3.812131
32
Lattice="100 0 0 0 100 0 0 0 100" Properties=species:S:1:pos:R:3
C    -0.961117  0.651773  0.020189
C    -0.765680  0.822910  1.486702
O    0.163884  1.615586  1.915512
H    -1.057585  1.631509  -0.465720
H    -1.828036  0.029926  -0.223679
H    -0.058928  0.178183  -0.395763
N    -1.550279  0.177871  2.324630
C    -1.515013  0.059210  3.787617
C    -2.948434  -0.478806  4.121245
O    -3.815436  -0.352079  3.252399
H    -2.414206  -0.261584  1.963956
H    -0.758427  -0.701085  4.038630
C    -1.173934  1.318294  4.613889
C    -2.090340  2.572892  4.568609
C    -1.510193  3.685328  5.459925
C    -2.569298  3.109095  3.204410
H    -0.089337  1.532863  4.458760
H    -1.157303  0.996590  5.665021
H    -3.022454  2.252968  5.061859
H    -0.567167  4.159866  5.086332
H    -1.257282  3.325964  6.465156
H    -2.209214  4.524450  5.560347
H    -3.280854  3.928084  3.367930
H    -3.074133  2.341943  2.608296
H    -1.810786  3.564431  2.521404
N    -3.173074  -1.031470  5.324626
C    -2.231441  -1.384801  6.384341
H    -4.140320  -1.328027  5.449732
H    -2.554063  -2.326795  6.840497
H    -2.196124  -0.620696  7.173804
H    -1.224207  -1.548669  5.985029
Ca    0.397423  3.279149  3.079873
32
Lattice="100 0 0 0 100 0 0 0 100" Properties=species:S:1:pos:R:3
C    0.026378  -0.620365  0.380988
C    -0.434836  -0.171246  1.723018
O    0.468266  -0.039449  2.683217
H    -0.635364  -0.270032  -0.417978
H    0.035365  -1.721130  0.350325
H    1.045965  -0.269926  0.189142
N    -1.669053  0.086761  2.021596
C    -2.897829  0.068698  1.219272
C    -3.893103  0.748820  2.218628
O    -3.456507  1.069088  3.341316
H    -1.982639  0.470471  2.970591
H    -2.772412  0.751416  0.363062
C    -3.302366  -1.325336  0.689612
C    -3.291427  -2.507512  1.676611
C    -4.316448  -2.372865  2.809889
C    -3.512402  -3.807364  0.890649
H    -2.649942  -1.563191  -0.163536
H    -4.307830  -1.227670  0.249255
H    -2.284001  -2.563389  2.130543
H    -4.310016  -3.273500  3.436616
H    -5.334661  -2.267055  2.408348
H    -4.123337  -1.519304  3.472547
H    -3.454387  -4.678724  1.554439
H    -2.765702  -3.941267  0.095725
H    -4.505852  -3.820107  0.419971
N    -5.134384  0.966429  1.792577
C    -6.178237  1.585876  2.608655
H    -5.388572  0.653447  0.860916
H    -6.689665  2.358568  2.024496
H    -5.713470  2.038433  3.488082
H    -6.908702  0.833197  2.931422
Ca    1.793978  0.215458  4.124183
32
Lattice="100 0 0 0 100 0 0 0 100" Properties=species:S:1:pos:R:3
C    0.593181  1.053364  0.829442
C    -0.031194  -0.062089  1.590690
O    0.584327  -1.236215  1.588624
H    0.125124  2.017763  1.044979
H    0.498245  0.857908  -0.249269
H    1.664731  1.109186  1.059572
N    -1.142185  0.032220  2.250261
C    -2.052412  1.159997  2.472609
C    -2.972451  0.554552  3.584191
O    -2.804183  -0.645780  3.877788
H    -1.560342  -0.759081  2.842994
H    -1.483656  2.002762  2.895052
C    -2.819169  1.609008  1.194815
C    -2.759973  3.120261  0.895794
C    -3.419890  3.396205  -0.460380
C    -3.393394  3.978599  1.997488
H    -3.869117  1.288953  1.272577
H    -2.408370  1.059048  0.335808
H    -1.694826  3.407987  0.818713
H    -4.487969  3.136166  -0.441970
H    -2.948712  2.820599  -1.268685
H    -3.344557  4.459002  -0.721112
H    -3.349808  5.042245  1.732597
H    -2.873755  3.891238  2.965812
H    -4.457659  3.729529  2.133028
N    -3.878914  1.357785  4.132895
C    -4.832853  0.933466  5.156962
H    -3.932749  2.316915  3.799092
H    -5.852714  0.939227  4.752802
H    -4.781206  1.614166  6.014207
H    -4.576825  -0.079117  5.477906
Ca    1.476010  -2.996133  1.638873
32
Lattice="100 0 0 0 100 0 0 0 100" Properties=species:S:1:pos:R:3
C    -2.533443  1.336465  0.355795
C    -1.886385  1.181431  1.684523
O    -1.189311  2.208739  2.154029
H    -3.188368  2.218892  0.368975
H    -3.119262  0.460091  0.070334
H    -1.764953  1.513176  -0.410364
N    -1.951652  0.121000  2.425535
C    -2.632349  -1.169912  2.267008
C    -2.550468  -1.689804  3.744499
O    -1.844016  -1.038009  4.541100
H    -1.547690  0.071972  3.420681
H    -3.682373  -1.000288  1.987061
C    -1.922867  -2.110136  1.244078
C    -2.834738  -2.934418  0.303800
C    -3.756986  -3.928002  1.019622
C    -3.624437  -2.064919  -0.680354
H    -1.255789  -2.786251  1.797673
H    -1.266778  -1.487914  0.617926
H    -2.124191  -3.532469  -0.289757
H    -4.248157  -4.585324  0.291341
H    -4.578638  -3.421415  1.555921
H    -3.206696  -4.580034  1.712905
H    -4.178163  -2.692979  -1.389423
H    -2.964537  -1.417040  -1.274357
H    -4.378623  -1.438229  -0.176398
N    -3.223282  -2.791929  4.055022
C    -3.201712  -3.414609  5.378064
H    -3.738429  -3.262123  3.315011
H    -2.617651  -4.343362  5.354907
H    -4.226488  -3.641715  5.691709
H    -2.745973  -2.720361  6.088111
Ca    -0.169096  3.718018  2.908714
32
Lattice="100 0 0 0 100 0 0 0 100" Properties=species:S:1:pos:R:3
C    -0.364080  -1.546440  0.540394
C    0.082894  -1.609871  1.958062
O    0.871617  -2.613097  2.314501
H    -0.826141  -0.587738  0.289218
H    -1.098541  -2.343833  0.352110
H    0.489555  -1.721904  -0.126441
N    -0.248605  -0.756951  2.874466
C    -1.101609  0.437668  2.842356
C    -0.734804  1.082767  4.216288
O    -0.071265  0.388209  5.011167
H    0.120505  -0.792145  3.874501
H    -0.775493  1.091870  2.020249
C    -2.611610  0.128345  2.691262
C    -3.343612  -0.495751  3.893153
C    -4.851113  -0.503198  3.602872
C    -2.854150  -1.906763  4.248909
H    -2.745595  -0.511891  1.804455
H    -3.098775  1.078592  2.433037
H    -3.175579  0.151429  4.771017
H    -5.410560  -0.887571  4.464425
H    -5.089362  -1.143544  2.740865
H    -5.228699  0.504647  3.385275
H    -3.494126  -2.346739  5.023911
H    -1.829912  -1.911109  4.647817
H    -2.899025  -2.573759  3.373026
N    -1.137242  2.323839  4.495958
C    -1.899382  3.256166  3.669032
H    -0.882680  2.633838  5.432211
H    -1.610348  4.276182  3.941332
H    -2.980622  3.146003  3.826916
H    -1.669943  3.120825  2.606577
Ca    2.038046  -4.092779  2.902586
32
Lattice="100 0 0 0 100 0 0 0 100" Properties=species:S:1:pos:R:3
C    -0.018993  -0.431953  -0.028275
C    -0.113533  0.048823  1.376654
O    1.011369  0.170412  2.066184
H    0.714080  0.174308  -0.577039
H    -0.978213  -0.393298  -0.551148
H    0.341653  -1.470859  -0.037291
N    -1.221459  0.358806  1.973950
C    -2.620256  0.341384  1.521897
C    -3.259530  1.296870  2.579026
O    -2.622919  1.487895  3.631909
H    -1.266991  0.752296  2.961810
H    -2.698333  0.772646  0.513411
C    -3.172085  -1.104388  1.541986
C    -4.651719  -1.272924  1.109680
C    -4.803419  -2.534322  0.248245
C    -5.603230  -1.322677  2.312745
H    -3.025640  -1.520706  2.550398
H    -2.531264  -1.690535  0.865810
H    -4.928118  -0.414557  0.468637
H    -4.193176  -2.482513  -0.663992
H    -5.847747  -2.672610  -0.058009
H    -4.504627  -3.431308  0.809711
H    -6.648778  -1.345787  1.980994
H    -5.487936  -0.468466  2.991875
H    -5.427023  -2.234910  2.900365
N    -4.430598  1.855636  2.277550
C    -5.184504  2.709312  3.194063
H    -4.869649  1.602585  1.397454
H    -5.531945  3.601544  2.662078
H    -4.529582  3.003532  4.017891
H    -6.051108  2.168621  3.596470
Ca    2.674404  0.375352  3.111479
32
Lattice="100 0 0 0 100 0 0 0 100" Properties=species:S:1:pos:R:3
C    -1.584274  1.440898  -0.275101
C    -1.280955  1.215789  1.164187
O    -0.411831  2.027552  1.748676
H    -0.680367  1.258737  -0.874255
H    -1.874971  2.488487  -0.431054
H    -2.382004  0.789970  -0.642660
N    -1.810962  0.279692  1.887609
C    -2.785687  -0.774318  1.569178
C    -3.294539  -1.110331  3.005605
O    -2.552695  -0.803351  3.956984
H    -1.619054  0.161800  2.926107
H    -3.595871  -0.365127  0.950599
C    -2.058696  -1.939893  0.846303
C    -2.900689  -3.109815  0.276922
C    -3.206354  -4.221705  1.288459
C    -4.145591  -2.645032  -0.487588
H    -1.288055  -2.334364  1.525675
H    -1.523098  -1.476654  0.002665
H    -2.226658  -3.559626  -0.470704
H    -3.632532  -5.090844  0.771737
H    -3.927240  -3.923091  2.059220
H    -2.295084  -4.559687  1.799482
H    -4.934816  -2.246361  0.171220
H    -4.598546  -3.485272  -1.027759
H    -3.912577  -1.870264  -1.232895
N    -4.494163  -1.677145  3.119057
C    -5.069445  -2.117875  4.388256
H    -5.001719  -1.894687  2.266722
H    -5.013054  -3.210898  4.477326
H    -6.117667  -1.805136  4.443290
H    -4.505524  -1.662244  5.206089
Ca    0.869823  3.233366  2.644688
32
Lattice="100 0 0 0 100 0 0 0 100" Properties=species:S:1:pos:R:3
C    0.370640  -0.257880  0.682149
C    -0.102480  0.622871  1.784407
O    0.665738  1.644285  2.135072
H    -0.434556  -0.867626  0.261921
H    1.147317  -0.936526  1.066730
H    0.822788  0.345337  -0.113993
N    -1.210345  0.456769  2.434444
C    -2.285925  -0.536703  2.306966
C    -3.403583  0.160763  3.145073
O    -3.076131  1.171971  3.800398
H    -1.571474  1.133961  3.181481
H    -2.610256  -0.588066  1.256188
C    -1.859782  -1.948781  2.774547
C    -1.261718  -2.097110  4.187886
C    -2.296901  -1.937504  5.309377
C    -0.566212  -3.462344  4.283970
H    -1.133573  -2.323261  2.036863
H    -2.731937  -2.610494  2.674948
H    -0.486940  -1.318976  4.320530
H    -1.835944  -2.143136  6.283638
H    -3.121206  -2.655079  5.185595
H    -2.724314  -0.929328  5.366452
H    -0.097210  -3.593041  5.266955
H    0.215000  -3.582353  3.520270
H    -1.286736  -4.282704  4.154421
N    -4.648026  -0.316807  3.125101
C    -5.189785  -1.461001  2.396965
H    -5.290052  0.194239  3.728549
H    -6.234879  -1.250416  2.148032
H    -5.151908  -2.377354  3.001097
H    -4.651755  -1.622872  1.457034
Ca    1.756362  3.202195  2.665796
32
Lattice="100 0 0 0 100 0 0 0 100" Properties=species:S:1:pos:R:3
C    -0.738004  1.963512  0.092085
C    -0.301796  1.238646  1.315834
O    0.859259  1.577771  1.856227
H    -1.796760  1.805400  -0.132302
H    -0.148186  1.614050  -0.768889
H    -0.549212  3.037922  0.207156
N    -0.970013  0.288124  1.887514
C    -2.252966  -0.347978  1.562511
C    -2.537502  -1.100328  2.900260
O    -1.600441  -1.176102  3.720332
H    -0.665774  -0.181580  2.795627
H    -3.015227  0.432788  1.418867
C    -2.207702  -1.228704  0.286489
C    -1.298116  -2.475793  0.223041
C    0.197643  -2.178038  0.401600
C    -1.745278  -3.631000  1.128673
H    -1.949206  -0.560798  -0.549735
H    -3.242631  -1.540996  0.089323
H    -1.426197  -2.820581  -0.816626
H    0.445975  -1.950123  1.449716
H    0.792634  -3.056416  0.121632
H    0.530945  -1.343429  -0.234612
H    -2.814769  -3.850158  1.009111
H    -1.199340  -4.546236  0.867171
H    -1.546410  -3.435658  2.190472
N    -3.748183  -1.609951  3.131631
C    -4.937461  -1.589943  2.285192
H    -3.817916  -2.107942  4.017394
H    -5.822220  -1.581754  2.929828
H    -4.986458  -2.474571  1.636069
H    -4.969492  -0.685149  1.668911
Ca    2.588495  2.026271  2.694955
32
Lattice="100 0 0 0 100 0 0 0 100" Properties=species:S:1:pos:R:3
C    -1.861329  2.986523  1.276457
C    -1.618185  1.985770  2.350582
O    -0.661665  2.240484  3.231524
H    -2.101676  3.959082  1.728309
H    -2.673753  2.694667  0.605503
H    -0.945418  3.119346  0.683500
N    -2.282651  0.881218  2.485535
C    -3.371246  0.297618  1.687973
C    -3.923901  -0.747873  2.706622
O    -3.132649  -1.117113  3.597361
H    -2.115918  0.177510  3.265135
H    -4.105750  1.071370  1.432916
C    -2.783973  -0.383620  0.422024
C    -3.781675  -0.773153  -0.683474
C    -4.459166  0.450695  -1.309942
C    -3.041117  -1.593666  -1.749002
H    -2.219839  -1.269496  0.750570
H    -2.046473  0.309983  -0.015093
H    -4.552139  -1.428448  -0.248617
H    -5.172997  0.145672  -2.084999
H    -3.717549  1.104767  -1.793215
H    -5.023480  1.061321  -0.588500
H    -2.238622  -1.006118  -2.218661
H    -3.729862  -1.903318  -2.544659
H    -2.593827  -2.501606  -1.323641
N    -5.164493  -1.229309  2.600661
C    -6.271486  -0.814952  1.744138
H    -5.371274  -1.947119  3.294527
H    -6.534029  -1.607331  1.032335
H    -6.017118  0.087882  1.183957
H    -7.147289  -0.596994  2.367115
Ca    0.752421  2.591410  4.564362
32
Lattice="100 0 0 0 100 0 0 0 100" Properties=species:S:1:pos:R:3
C    0.044785  -0.185862  -0.205508
C    -0.163717  -0.160464  1.267460
O    0.842154  -0.540750  2.041649
H    0.948439  0.384263  -0.460077
H    -0.804376  0.224858  -0.757898
H    0.207018  -1.222415  -0.534778
N    -1.262067  0.209128  1.848350
C    -2.559133  0.657122  1.310763
C    -3.120933  1.397714  2.564098
O    -2.681790  1.021017  3.668350
H    -1.384944  0.244736  2.901883
H    -2.402223  1.340176  0.466128
C    -3.369764  -0.592232  0.875289
C    -4.786014  -0.367230  0.298067
C    -5.093745  -1.473551  -0.721963
C    -5.864740  -0.334282  1.388505
H    -3.425576  -1.279438  1.734376
H    -2.754726  -1.095179  0.112631
H    -4.792645  0.589830  -0.249268
H    -5.052096  -2.467355  -0.252832
H    -6.102807  -1.349079  -1.134168
H    -4.387360  -1.462187  -1.563412
H    -6.843456  -0.090397  0.956760
H    -5.662386  0.392778  2.184486
H    -5.956586  -1.320680  1.865361
N    -3.999099  2.396316  2.439009
C    -4.584065  3.000019  1.246223
H    -4.305802  2.770007  3.336529
H    -3.994798  2.761601  0.356428
H    -5.614056  2.654049  1.091100
H    -4.590939  4.088938  1.367867
Ca    2.324538  -1.098076  3.222185
32
Lattice="100 0 0 0 100 0 0 0 100" Properties=species:S:1:pos:R:3
C    0.579128  0.527532  0.854056
C    -0.231667  -0.445238  1.635028
O    0.159958  -1.710673  1.650644
H    1.604335  0.552008  1.250023
H    0.164088  1.538550  0.880940
H    0.640648  0.198946  -0.192772
N    -1.296190  -0.135784  2.308320
C    -2.012499  1.142848  2.474978
C    -2.783552  0.834831  3.796580
O    -3.106000  -0.355970  3.967949
H    -1.859487  -0.840468  2.856096
H    -1.294515  1.965036  2.571766
C    -2.944624  1.322893  1.240153
C    -3.628938  2.682834  0.984381
C    -4.813494  2.985346  1.907899
C    -2.634575  3.845131  0.886936
H    -3.704284  0.527735  1.283424
H    -2.315769  1.106177  0.361731
H    -4.053749  2.547886  -0.024988
H    -5.376356  3.845920  1.525327
H    -4.506091  3.237384  2.928684
H    -5.509044  2.137434  1.964369
H    -3.136254  4.748471  0.518549
H    -1.813115  3.625784  0.188806
H    -2.193442  4.112435  1.858430
N    -3.057419  1.792360  4.687204
C    -2.620251  3.181791  4.751355
H    -3.594461  1.448139  5.482723
H    -1.991997  3.334254  5.638242
H    -3.485605  3.853035  4.813258
H    -2.044521  3.451901  3.863461
Ca    0.723030  -3.604253  1.679535
