# Supplementary material for: Mapping and classifying molecules from a high-throughput structural database
Source: J Cheminform. 2017 Feb 2;9:6. doi: 10.1186/s13321-017-0192-4 (PMC5289135; doi:10.1186/s13321-017-0192-4)
Supplement: Supplementary file 1 — Additional file 1. Supplementary file contains dissimilarity matrix data for all the oligopeptides available in the database including the one discussed in this paper. [file 13321_2017_192_MOESM1_ESM.tar › SI/leu.dipeptide/traj.leu.dipeptide.Sr.xyz]

32
Lattice="100 0 0 0 100 0 0 0 100" Properties=species:S:1:pos:R:3
C    1.038245  -1.128256  1.035827
C    0.082054  -0.075405  1.490002
O    0.401797  1.154742  1.438117
H    1.243439  -0.972455  -0.033258
H    0.664309  -2.147023  1.180355
H    1.994078  -1.014040  1.563076
N    -1.120305  -0.451585  1.940422
C    -2.256660  0.437308  2.240363
C    -2.083998  1.075252  3.636196
O    -1.283467  2.057737  3.768129
H    -1.319048  -1.449774  1.942006
H    -2.195081  1.280893  1.535542
C    -3.578186  -0.303113  2.002824
C    -3.818092  -0.766233  0.546812
C    -5.160465  -1.504216  0.472136
C    -3.762531  0.395522  -0.451705
H    -4.398572  0.372211  2.293045
H    -3.641636  -1.186756  2.664030
H    -3.028275  -1.489472  0.275357
H    -5.326931  -1.901193  -0.536342
H    -5.997343  -0.830026  0.704258
H    -5.202943  -2.350345  1.171361
H    -2.768313  0.864069  -0.516329
H    -4.496167  1.175477  -0.199062
H    -4.002407  0.040070  -1.461137
N    -2.774361  0.591571  4.650848
C    -2.737183  1.080837  6.029000
H    -3.409317  -0.178514  4.449070
H    -2.321588  0.306698  6.685840
H    -3.756229  1.317130  6.356550
H    -2.117562  1.978382  6.077981
Sr    0.381734  3.103509  2.595688
32
Lattice="100 0 0 0 100 0 0 0 100" Properties=species:S:1:pos:R:3
C    -3.764812  -0.645170  -1.685212
C    -2.837881  -0.832963  -0.530384
O    -1.578427  -0.762942  -0.692801
H    -4.818910  -0.783753  -1.424079
H    -3.495648  -1.339329  -2.491746
H    -3.626568  0.371778  -2.080284
N    -3.357022  -1.062499  0.682237
C    -2.607160  -1.089942  1.952159
C    -1.882139  -2.445031  2.106523
O    -0.749199  -2.603029  1.545933
H    -4.371942  -1.097767  0.753589
H    -1.802680  -0.345151  1.862281
C    -3.531644  -0.674524  3.103587
C    -2.853912  -0.480081  4.477946
C    -1.706121  0.536229  4.421701
C    -3.915275  -0.061495  5.503424
H    -4.372302  -1.386884  3.195662
H    -3.994252  0.280902  2.806673
H    -2.434551  -1.446685  4.808079
H    -0.862145  0.199684  3.799447
H    -1.300626  0.707856  5.426129
H    -2.049999  1.508407  4.038587
H    -4.736644  -0.788488  5.564585
H    -4.349054  0.916081  5.249231
H    -3.473789  0.023083  6.503569
N    -2.461740  -3.403819  2.802614
C    -1.920948  -4.741584  3.042306
H    -3.353180  -3.179363  3.240074
H    -0.899720  -4.792501  2.659404
H    -2.544354  -5.491443  2.539552
H    -1.920458  -4.942793  4.119755
Sr    0.440100  -1.650785  -0.164543
32
Lattice="100 0 0 0 100 0 0 0 100" Properties=species:S:1:pos:R:3
C    -0.748212  0.107743  -0.044838
C    -0.526292  0.031278  1.430695
O    0.542208  -0.470058  1.890881
H    -0.736302  -0.912701  -0.453466
H    0.088421  0.646155  -0.509284
H    -1.689296  0.592170  -0.324298
N    -1.493750  0.501286  2.238408
C    -1.567958  0.437677  3.716268
C    -0.576248  1.433744  4.346535
O    0.672317  1.222647  4.315157
H    -2.309024  0.886831  1.769954
H    -2.577784  0.797743  3.954752
C    -1.483418  -1.020943  4.232226
C    -1.330442  -1.238969  5.758083
C    -2.152647  -2.459169  6.196380
C    0.138110  -1.417274  6.183892
H    -0.695216  -1.573330  3.696400
H    -2.414146  -1.494844  3.890363
H    -1.728579  -0.357224  6.288821
H    -3.217580  -2.322710  5.969551
H    -2.062412  -2.629404  7.276121
H    -1.814420  -3.372423  5.685201
H    0.222213  -1.677526  7.246670
H    0.730209  -0.492481  6.066597
H    0.596134  -2.266220  5.637925
N    -1.090855  2.512730  4.919414
C    -0.325160  3.580796  5.562717
H    -2.102430  2.617292  4.907928
H    -0.473466  4.521170  5.017873
H    0.734378  3.317159  5.556848
H    -0.671028  3.707461  6.595256
Sr    2.025673  -0.506607  3.624970
32
Lattice="100 0 0 0 100 0 0 0 100" Properties=species:S:1:pos:R:3
C    0.091025  0.944660  0.118798
C    -0.038751  0.468678  1.529409
O    0.997526  0.168558  2.198031
H    -0.862899  1.222256  -0.340965
H    0.554225  0.144767  -0.476683
H    0.773973  1.803330  0.083338
N    -1.268952  0.369170  2.051161
C    -1.697172  -0.226540  3.337398
C    -1.304798  0.641212  4.544307
O    -0.095350  0.726845  4.923873
H    -2.026768  0.626337  1.424846
H    -2.793028  -0.225606  3.273556
C    -1.263193  -1.691357  3.537823
C    -1.682652  -2.661808  2.415386
C    -1.153201  -4.063967  2.740602
C    -3.200250  -2.678847  2.195108
H    -1.700029  -2.024478  4.493459
H    -0.168979  -1.759709  3.664078
H    -1.199268  -2.330107  1.480139
H    -0.062071  -4.069581  2.877475
H    -1.382923  -4.762307  1.926966
H    -1.612402  -4.462290  3.656551
H    -3.736317  -2.950384  3.116328
H    -3.465278  -3.423071  1.434450
H    -3.600123  -1.717560  1.838527
N    -2.283951  1.250073  5.194618
C    -2.131475  2.066741  6.399162
H    -3.227884  1.141494  4.831379
H    -2.314586  3.122017  6.160841
H    -1.118693  1.948499  6.789911
H    -2.858388  1.738366  7.150497
Sr    2.002632  0.149611  4.222629
32
Lattice="100 0 0 0 100 0 0 0 100" Properties=species:S:1:pos:R:3
C    0.389603  -0.995666  0.837923
C    -0.551333  -0.135797  1.617311
O    -0.273673  0.200721  2.806692
H    0.061505  -1.189732  -0.188289
H    0.504958  -1.954197  1.363560
H    1.380145  -0.522334  0.818233
N    -1.690768  0.255331  1.018695
C    -2.819357  1.014505  1.608996
C    -2.395874  2.480107  1.827020
O    -1.645575  2.813014  2.791320
H    -1.820313  -0.065504  0.063154
H    -3.586504  1.020930  0.824019
C    -3.417221  0.246840  2.819229
C    -4.477671  0.916741  3.726664
C    -3.879210  1.724549  4.890129
C    -5.535312  1.720731  2.960043
H    -2.603328  -0.151718  3.444887
H    -3.867153  -0.650594  2.370620
H    -4.999456  0.066860  4.193332
H    -4.654629  2.017795  5.609543
H    -3.402297  2.661916  4.561373
H    -3.176028  1.099065  5.481277
H    -5.132650  2.652570  2.536875
H    -6.358513  2.007032  3.625689
H    -5.974056  1.130501  2.144242
N    -2.837833  3.366802  0.946225
C    -2.536989  4.798149  0.955718
H    -3.453158  3.032663  0.208618
H    -2.054934  5.078385  0.011515
H    -1.868323  5.019527  1.789946
H    -3.467007  5.369208  1.065304
Sr    -0.581380  1.705580  4.498519
32
Lattice="100 0 0 0 100 0 0 0 100" Properties=species:S:1:pos:R:3
C    -0.463340  -0.075190  0.005967
C    -0.287015  -0.146746  1.488201
O    0.800607  -0.578637  1.978879
H    0.355990  0.510507  -0.430945
H    -1.420823  0.356101  -0.303208
H    -0.381829  -1.092245  -0.403694
N    -1.304916  0.252979  2.264364
C    -1.465485  0.155260  3.734179
C    -0.525173  1.112038  4.489388
O    0.717942  0.868818  4.582226
H    -2.126216  0.581890  1.763974
H    -2.493195  0.498768  3.908875
C    -1.370884  -1.281802  4.275906
C    -1.704263  -1.421756  5.775605
C    -3.153786  -1.028552  6.089388
C    -1.415645  -2.858568  6.227668
H    -0.367523  -1.699809  4.084779
H    -2.058774  -1.903118  3.681993
H    -1.034225  -0.750572  6.344246
H    -3.368015  -1.178619  7.154427
H    -3.864969  -1.645895  5.522156
H    -3.377063  0.026934  5.873831
H    -1.603042  -2.975020  7.301808
H    -0.369729  -3.146806  6.043435
H    -2.057536  -3.578439  5.700509
N    -1.074498  2.167272  5.068559
C    -0.367359  3.164577  5.872105
H    -2.077021  2.295644  4.954926
H    -0.926193  3.340375  6.797905
H    -0.289092  4.107731  5.316645
H    0.632084  2.794076  6.109929
Sr    2.298989  -0.506197  3.667973
32
Lattice="100 0 0 0 100 0 0 0 100" Properties=species:S:1:pos:R:3
C    -1.090578  -3.800751  0.934697
C    -0.817503  -2.579739  1.748836
O    0.261357  -1.923664  1.590489
H    -2.016043  -4.312681  1.217477
H    -0.248036  -4.499162  1.015147
H    -1.158247  -3.503014  -0.122117
N    -1.738821  -2.180478  2.632025
C    -1.744685  -0.902254  3.365664
C    -0.794488  -0.995457  4.581353
O    0.457500  -0.851127  4.396168
H    -2.591489  -2.732976  2.688939
H    -1.285452  -0.150484  2.704927
C    -3.180242  -0.462896  3.688521
C    -4.045973  0.023766  2.496020
C    -3.391077  1.184013  1.737956
C    -4.502960  -1.088722  1.542039
H    -3.106843  0.371515  4.402389
H    -3.714650  -1.279846  4.206702
H    -4.952547  0.419758  2.980204
H    -4.099476  1.618180  1.021894
H    -2.519245  0.857256  1.148288
H    -3.073681  1.992661  2.411413
H    -5.285767  -0.710603  0.873044
H    -4.936274  -1.946078  2.078963
H    -3.690947  -1.448228  0.892874
N    -1.304669  -1.225208  5.776288
C    -0.552318  -1.343933  7.025383
H    -2.318006  -1.304114  5.836845
H    0.493141  -1.086684  6.844022
H    -0.621274  -2.371041  7.404820
H    -0.976811  -0.659677  7.768919
Sr    1.958103  -0.877335  2.666808
32
Lattice="100 0 0 0 100 0 0 0 100" Properties=species:S:1:pos:R:3
C    -3.577720  0.436752  -0.848657
C    -2.604143  -0.189864  0.093434
O    -1.358755  -0.190536  -0.167664
H    -4.621332  0.306111  -0.544863
H    -3.437190  0.027177  -1.856959
H    -3.357495  1.512913  -0.907578
N    -3.066685  -0.730573  1.225684
C    -2.255921  -1.208672  2.360972
C    -1.698219  -2.613515  2.034450
O    -0.656748  -2.710512  1.307886
H    -4.068897  -0.667920  1.390387
H    -1.370145  -0.555843  2.425119
C    -3.044579  -1.104799  3.676160
C    -3.127876  0.301471  4.315731
C    -3.838040  1.352201  3.452379
C    -3.803773  0.177458  5.687390
H    -2.555702  -1.763031  4.409922
H    -4.067610  -1.500675  3.531373
H    -2.088784  0.637668  4.480591
H    -4.859860  1.035891  3.188757
H    -3.295274  1.595602  2.528514
H    -3.935549  2.290904  4.011400
H    -3.805461  1.144805  6.203842
H    -3.287517  -0.542796  6.336143
H    -4.851013  -0.143648  5.588739
N    -2.322856  -3.673459  2.511489
C    -1.939035  -5.068566  2.294971
H    -3.132861  -3.502826  3.104452
H    -1.869482  -5.577885  3.262891
H    -0.970858  -5.103590  1.791462
H    -2.695698  -5.571828  1.680166
Sr    0.537080  -1.430413  -0.168581
32
Lattice="100 0 0 0 100 0 0 0 100" Properties=species:S:1:pos:R:3
C    -0.872566  -2.047783  0.356695
C    -0.965875  -0.984834  1.400729
O    0.037150  -0.704352  2.130708
H    -0.111640  -1.747740  -0.378355
H    -1.817637  -2.229351  -0.165222
H    -0.523593  -2.983370  0.812462
N    -2.120263  -0.321847  1.543176
C    -2.336788  0.869055  2.389781
C    -2.498903  0.423135  3.860610
O    -1.451620  0.242971  4.564015
H    -2.883755  -0.580614  0.921728
H    -1.400343  1.448836  2.367638
C    -3.451362  1.738896  1.787388
C    -3.424734  3.228465  2.192150
C    -4.501750  3.982752  1.402468
C    -3.573858  3.477659  3.697679
H    -4.449778  1.307850  1.986455
H    -3.333280  1.689517  0.693831
H    -2.440947  3.621286  1.878099
H    -5.510575  3.641339  1.676685
H    -4.382674  3.850532  0.319033
H    -4.451314  5.057975  1.611941
H    -3.558127  4.555093  3.902562
H    -2.764087  3.034318  4.297369
H    -4.532708  3.094915  4.079092
N    -3.709663  0.207477  4.334744
C    -4.039280  -0.210064  5.696375
H    -4.488297  0.429119  3.717912
H    -4.678034  -1.100224  5.661804
H    -4.578490  0.597839  6.206899
H    -3.119407  -0.433991  6.239824
Sr    0.765415  -0.205976  4.219986
32
Lattice="100 0 0 0 100 0 0 0 100" Properties=species:S:1:pos:R:3
C    -0.023625  -0.781900  0.300039
C    -0.048608  -0.375241  1.739781
O    0.999485  -0.467464  2.438961
H    0.301123  -1.829264  0.234920
H    0.730877  -0.181790  -0.226589
H    -0.986704  -0.672715  -0.208737
N    -1.214254  0.079816  2.234014
C    -1.605914  0.540968  3.592325
C    -0.795158  1.767601  4.048529
O    0.432247  1.688124  4.346101
H    -1.974970  0.098103  1.560562
H    -2.629961  0.903687  3.430774
C    -1.784465  -0.590362  4.640867
C    -0.603916  -1.440922  5.174696
C    0.097825  -0.818706  6.400972
C    -1.108432  -2.844831  5.548073
H    -2.505816  -1.278680  4.176832
H    -2.318281  -0.147057  5.496852
H    0.106522  -1.598347  4.338193
H    0.335568  0.256447  6.309380
H    0.993344  -1.392028  6.702123
H    -0.563683  -0.866642  7.277462
H    -0.304232  -3.461656  5.969350
H    -1.511907  -3.369939  4.673612
H    -1.904462  -2.780370  6.302964
N    -1.460482  2.912149  4.141584
C    -0.895121  4.186859  4.584022
H    -2.442331  2.915065  3.877438
H    -0.838049  4.883458  3.738197
H    0.105818  4.016938  4.986059
H    -1.538133  4.617753  5.359748
Sr    2.091698  0.090944  4.363895
32
Lattice="100 0 0 0 100 0 0 0 100" Properties=species:S:1:pos:R:3
C    -0.183631  1.098355  0.395627
C    -0.463888  0.607756  1.777255
O    0.383462  0.779924  2.710008
H    0.773465  0.690043  0.046076
H    -0.070345  2.191579  0.430677
H    -0.969508  0.845892  -0.323513
N    -1.629882  -0.003679  2.020299
C    -2.138781  -0.389120  3.351210
C    -1.443918  -1.691380  3.806031
O    -0.321685  -1.607948  4.404260
H    -2.274409  -0.103224  1.238698
H    -1.791904  0.381122  4.056090
C    -3.676276  -0.373483  3.342630
C    -4.364442  -0.254565  4.724293
C    -4.180145  -1.474954  5.633979
C    -3.985064  1.045430  5.445474
H    -4.076648  -1.243623  2.792893
H    -3.972148  0.504799  2.748000
H    -5.437087  -0.189399  4.483048
H    -4.796966  -1.368241  6.534711
H    -3.140796  -1.590875  5.979938
H    -4.489206  -2.410264  5.145896
H    -4.623083  1.191802  6.325458
H    -4.108351  1.927463  4.802212
H    -2.947467  1.031055  5.817232
N    -2.010470  -2.849803  3.532964
C    -1.494713  -4.168207  3.897071
H    -2.931043  -2.817988  3.100145
H    -0.502724  -4.059960  4.339663
H    -1.437267  -4.799440  3.002715
H    -2.170232  -4.637344  4.623510
Sr    1.410153  -0.115725  4.523451
32
Lattice="100 0 0 0 100 0 0 0 100" Properties=species:S:1:pos:R:3
C    0.041038  0.824557  0.113708
C    -0.104559  0.418718  1.544022
O    0.925920  0.255852  2.267900
H    0.666446  1.724120  0.049207
H    -0.913383  1.009067  -0.389751
H    0.575129  0.025209  -0.420479
N    -1.341806  0.226894  2.021117
C    -1.766701  -0.330921  3.325523
C    -1.492547  0.650769  4.477662
O    -0.314550  0.816370  4.924024
H    -2.090476  0.376384  1.350870
H    -2.856942  -0.432661  3.230894
C    -1.200251  -1.735149  3.641601
C    -1.959416  -2.916868  2.999959
C    -2.006170  -2.863194  1.468238
C    -1.336341  -4.230801  3.486775
H    -1.223322  -1.865958  4.734666
H    -0.143050  -1.793676  3.328794
H    -2.995657  -2.874574  3.379374
H    -2.475394  -3.772936  1.074429
H    -0.996528  -2.805382  1.033643
H    -2.598239  -2.021579  1.081680
H    -1.908484  -5.089527  3.115604
H    -1.319317  -4.296834  4.583197
H    -0.305393  -4.344381  3.118382
N    -2.533830  1.271755  5.008641
C    -2.489053  2.199767  6.139350
H    -3.447988  1.090413  4.600958
H    -2.696264  3.220303  5.793651
H    -1.499258  2.160956  6.598992
H    -3.249162  1.909200  6.873165
Sr    1.835547  0.307108  4.336203
32
Lattice="100 0 0 0 100 0 0 0 100" Properties=species:S:1:pos:R:3
C    -1.674731  0.492409  0.683884
C    -0.967200  0.106927  1.941847
O    0.241881  -0.279698  1.899481
H    -1.061843  1.204426  0.117456
H    -2.668255  0.920174  0.852715
H    -1.780083  -0.407579  0.059784
N    -1.650875  0.170244  3.091767
C    -1.281048  -0.326878  4.436285
C    -0.184079  0.530280  5.087165
O    1.018929  0.472478  4.681270
H    -2.611771  0.488244  3.002917
H    -2.195766  -0.193438  5.029280
C    -0.917352  -1.827645  4.497307
C    -2.101815  -2.819378  4.390489
C    -3.107359  -2.648946  5.535373
C    -2.794239  -2.822618  3.021444
H    -0.415176  -1.994690  5.463174
H    -0.185560  -2.068860  3.708750
H    -1.629729  -3.807297  4.517221
H    -3.838756  -3.466228  5.521595
H    -3.690112  -1.717976  5.450859
H    -2.620651  -2.664304  6.520330
H    -3.421800  -1.932724  2.867002
H    -3.462813  -3.688300  2.940906
H    -2.076527  -2.889640  2.190803
N    -0.536773  1.285109  6.115683
C    0.362595  2.121857  6.910647
H    -1.517800  1.283083  6.384730
H    1.396637  1.899821  6.638961
H    0.206060  1.909370  7.974229
H    0.150513  3.181721  6.722140
Sr    2.243498  -0.359943  2.942501
32
Lattice="100 0 0 0 100 0 0 0 100" Properties=species:S:1:pos:R:3
C    -1.042047  -1.376709  0.995113
C    -1.316942  -0.139754  1.785946
O    -0.631749  0.119112  2.823158
H    0.033785  -1.462780  0.800355
H    -1.590001  -1.422746  0.048347
H    -1.328460  -2.244128  1.608992
N    -2.309992  0.659901  1.375564
C    -2.935080  1.812614  2.062401
C    -2.014205  3.043414  2.082861
O    -0.988732  3.082101  2.832501
H    -2.791597  0.350963  0.535874
H    -3.797996  2.060320  1.430037
C    -3.485054  1.516662  3.474441
C    -4.726793  0.594058  3.553603
C    -5.907031  1.130536  2.735196
C    -4.437969  -0.879527  3.236392
H    -3.751157  2.491742  3.912329
H    -2.691929  1.090269  4.110892
H    -5.019092  0.642553  4.615184
H    -5.743798  1.037308  1.649760
H    -6.127678  2.182582  2.963742
H    -6.813807  0.554462  2.956342
H    -4.297378  -1.058720  2.161001
H    -5.286322  -1.502393  3.545106
H    -3.552015  -1.254017  3.769948
N    -2.365029  4.073376  1.328978
C    -1.665365  5.356311  1.254243
H    -3.196506  3.970982  0.751975
H    -0.902755  5.397561  2.034632
H    -2.386236  6.169020  1.398551
H    -1.193289  5.466945  0.270027
Sr    0.286220  1.708983  4.138509
32
Lattice="100 0 0 0 100 0 0 0 100" Properties=species:S:1:pos:R:3
C    -1.742557  -1.890665  0.565492
C    -1.237671  -0.785461  1.433819
O    -0.020610  -0.762204  1.805960
H    -2.816260  -1.825658  0.361955
H    -1.518251  -2.859496  1.029805
H    -1.196598  -1.860133  -0.388564
N    -2.087273  0.180492  1.796949
C    -1.734590  1.435887  2.486649
C    -1.563088  1.187520  4.001406
O    -0.473724  0.667399  4.412537
H    -3.051070  0.104149  1.476569
H    -0.717135  1.689207  2.148833
C    -2.636356  2.602151  2.023521
C    -4.159851  2.661998  2.306608
C    -4.730043  3.870187  1.547017
C    -4.944052  1.387427  1.961869
H    -2.499028  2.653382  0.931242
H    -2.176938  3.522723  2.413290
H    -4.333355  2.887976  3.377637
H    -4.197929  4.797128  1.796793
H    -5.788913  4.016569  1.791616
H    -4.655609  3.719160  0.460647
H    -4.694697  0.527355  2.604176
H    -4.808066  1.106475  0.904197
H    -6.020147  1.555852  2.092660
N    -2.532189  1.521800  4.829229
C    -2.510910  1.359711  6.282601
H    -3.359869  1.950018  4.413217
H    -1.487185  1.173253  6.614424
H    -3.152891  0.519537  6.576987
H    -2.888194  2.276230  6.748883
Sr    1.346048  -0.442965  3.582978
32
Lattice="100 0 0 0 100 0 0 0 100" Properties=species:S:1:pos:R:3
C    2.242064  -0.344313  0.897376
C    1.298629  0.541049  1.643235
O    1.177827  1.767943  1.326004
H    1.918445  -0.391272  -0.152488
H    2.291141  -1.361398  1.299368
H    3.246903  0.097173  0.901345
N    0.578381  0.013051  2.637734
C    -0.526215  0.673988  3.358371
C    0.030262  1.636973  4.428632
O    0.455848  2.781528  4.061883
H    0.724399  -0.971655  2.853249
H    -1.003154  1.346029  2.627268
C    -1.613595  -0.342802  3.772020
C    -1.369871  -1.468724  4.809750
C    -2.616171  -2.367635  4.827430
C    -0.102274  -2.306362  4.586387
H    -1.932493  -0.820129  2.831252
H    -2.481014  0.248133  4.101828
H    -1.314456  -1.033604  5.827503
H    -2.535756  -3.125209  5.616147
H    -2.731940  -2.893768  3.869133
H    -3.532309  -1.791219  5.009563
H    0.832576  -1.742998  4.738082
H    -0.095646  -2.764174  3.583119
H    -0.067251  -3.140533  5.297999
N    0.052372  1.273772  5.694642
C    0.545264  2.108365  6.792526
H    -0.323041  0.352579  5.918769
H    0.144480  3.123468  6.701673
H    1.641762  2.149635  6.781578
H    0.212826  1.669428  7.736756
Sr    1.064007  3.875684  2.145865
32
Lattice="100 0 0 0 100 0 0 0 100" Properties=species:S:1:pos:R:3
C    -2.595451  -2.389665  1.166867
C    -1.855133  -1.271276  1.823813
O    -0.654410  -1.432303  2.211011
H    -3.635114  -2.142111  0.929399
H    -2.571678  -3.278497  1.810304
H    -2.071008  -2.654841  0.237421
N    -2.479203  -0.098654  1.982351
C    -1.872002  1.168511  2.416785
C    -1.705845  1.204861  3.955387
O    -0.740761  0.547449  4.470018
H    -3.431506  -0.028920  1.628766
H    -0.830013  1.150464  2.060101
C    -2.565806  2.371529  1.724761
C    -4.085928  2.340425  1.438074
C    -4.991049  2.252679  2.674230
C    -4.441923  3.578134  0.599395
H    -2.059718  2.491740  0.756724
H    -2.313560  3.281838  2.290940
H    -4.303078  1.466340  0.793833
H    -4.865901  3.135793  3.325280
H    -4.848028  1.338324  3.271444
H    -6.046757  2.258027  2.375519
H    -5.500470  3.560482  0.313909
H    -3.848256  3.629195  -0.322177
H    -4.265487  4.503222  1.166598
N    -2.522888  1.928776  4.691174
C    -2.458892  2.081627  6.143857
H    -3.286203  2.401910  4.207207
H    -3.284322  1.533161  6.615580
H    -2.548242  3.144272  6.395503
H    -1.505188  1.695597  6.509567
Sr    0.784821  -1.060085  3.921360
32
Lattice="100 0 0 0 100 0 0 0 100" Properties=species:S:1:pos:R:3
C    -2.350009  -2.258199  0.894032
C    -1.707437  -1.179044  1.702318
O    -0.504413  -1.299457  2.099187
H    -3.401095  -2.058811  0.661442
H    -2.270571  -3.216427  1.423174
H    -1.791172  -2.366261  -0.046890
N    -2.420398  -0.084051  1.984676
C    -1.921938  1.167013  2.582721
C    -1.801777  1.029232  4.119728
O    -0.847011  0.332842  4.597133
H    -3.373610  -0.048745  1.627611
H    -0.880469  1.289094  2.243877
C    -2.739968  2.363209  2.068548
C    -4.293922  2.255710  2.160457
C    -4.899198  3.564856  2.688243
C    -4.920597  1.888092  0.805619
H    -2.451383  2.527662  1.020704
H    -2.379761  3.253542  2.604663
H    -4.565547  1.452951  2.874378
H    -4.522267  3.837864  3.687541
H    -5.991219  3.494719  2.759590
H    -4.660857  4.402749  2.018623
H    -4.523567  0.956424  0.370405
H    -4.734083  2.680107  0.067005
H    -6.006494  1.764586  0.896232
N    -2.664500  1.656146  4.895397
C    -2.666381  1.650439  6.357746
H    -3.393358  2.198855  4.434391
H    -3.562453  1.135018  6.725352
H    -2.674817  2.683960  6.722958
H    -1.772878  1.138789  6.720598
Sr    0.820146  -1.079864  3.921541
32
Lattice="100 0 0 0 100 0 0 0 100" Properties=species:S:1:pos:R:3
C    0.895154  0.344386  0.456762
C    0.505629  0.238751  1.897324
O    1.353811  0.480476  2.801472
H    0.086971  0.099827  -0.239926
H    1.747331  -0.322663  0.268689
H    1.242506  1.367579  0.257917
N    -0.757981  -0.123665  2.175334
C    -1.493040  -0.301741  3.454168
C    -1.423055  0.935934  4.369570
O    -0.379487  1.226442  5.023817
H    -1.331215  -0.299187  1.354618
H    -2.532903  -0.360813  3.106646
C    -1.296496  -1.652745  4.206249
C    -0.121772  -1.954858  5.165618
C    -0.532187  -3.099297  6.109924
C    1.198554  -2.329906  4.467405
H    -1.341169  -2.444678  3.442269
H    -2.219498  -1.766675  4.794376
H    0.007613  -1.071729  5.830313
H    0.283454  -3.361591  6.795526
H    -0.782777  -4.001610  5.535114
H    -1.406325  -2.828070  6.714215
H    1.094954  -3.300469  3.962272
H    2.016639  -2.477248  5.193719
H    1.519884  -1.642973  3.666308
N    -2.531807  1.657174  4.477659
C    -2.686529  2.836488  5.330429
H    -3.335543  1.385006  3.918014
H    -3.683077  2.818491  5.783529
H    -2.579097  3.752464  4.735164
H    -1.925238  2.819025  6.113958
Sr    1.836698  0.581878  5.024546
32
Lattice="100 0 0 0 100 0 0 0 100" Properties=species:S:1:pos:R:3
C    0.733882  -0.161755  0.163057
C    0.481600  -0.158900  1.635755
O    1.407881  0.148066  2.442618
H    1.104365  0.826153  -0.141364
H    -0.147386  -0.416270  -0.434460
H    1.534233  -0.883011  -0.054444
N    -0.748711  -0.496853  2.064734
C    -1.211710  -0.667841  3.462461
C    -1.304625  0.712441  4.134770
O    -0.266738  1.297683  4.570010
H    -1.419297  -0.735258  1.339482
H    -2.233940  -1.048865  3.367661
C    -0.384808  -1.763634  4.186633
C    -0.567184  -2.000389  5.706272
C    0.367718  -1.152223  6.584223
C    -2.024129  -1.910158  6.177612
H    0.686189  -1.634610  3.963730
H    -0.652458  -2.690740  3.659515
H    -0.247730  -3.043714  5.852605
H    1.425980  -1.285094  6.273076
H    0.344897  -1.489613  7.628500
H    0.087469  -0.087077  6.604330
H    -2.118024  -2.267481  7.210227
H    -2.685710  -2.534685  5.562144
H    -2.406042  -0.878265  6.167300
N    -2.486978  1.304938  4.238654
C    -3.805286  0.818585  3.814575
H    -2.455608  2.225488  4.677350
H    -4.060322  -0.124691  4.312941
H    -3.856190  0.699285  2.725537
H    -4.547172  1.566669  4.106906
Sr    1.991835  0.908819  4.520592
32
Lattice="100 0 0 0 100 0 0 0 100" Properties=species:S:1:pos:R:3
C    -0.063538  -1.004339  0.465580
C    -0.369005  -0.421424  1.807122
O    0.213145  -0.861435  2.841893
H    -0.602654  -0.523737  -0.357111
H    -0.316945  -2.073802  0.482853
H    1.016434  -0.936224  0.279330
N    -1.278934  0.568190  1.870368
C    -1.841477  1.225013  3.072156
C    -0.794890  2.159423  3.702144
O    0.202695  1.685548  4.327033
H    -1.689228  0.843870  0.982570
H    -2.650206  1.854372  2.684655
C    -2.493990  0.207105  4.039872
C    -2.935022  0.726597  5.431895
C    -4.277632  0.095348  5.826282
C    -1.884340  0.450003  6.522167
H    -1.851785  -0.679938  4.159353
H    -3.371370  -0.174520  3.499435
H    -3.081006  1.819543  5.377558
H    -5.060820  0.338654  5.097081
H    -4.612040  0.456964  6.806268
H    -4.200634  -1.000286  5.883602
H    -2.254281  0.721531  7.518990
H    -0.963944  1.044708  6.384863
H    -1.662525  -0.634209  6.575996
N    -0.939624  3.472776  3.589878
C    -2.000303  4.236119  2.919231
H    -0.194369  4.013108  4.030234
H    -2.983587  4.018091  3.352816
H    -2.009591  4.043817  1.839589
H    -1.792674  5.298826  3.071104
Sr    0.928141  -0.399695  4.962191
32
Lattice="100 0 0 0 100 0 0 0 100" Properties=species:S:1:pos:R:3
C    -2.371516  -0.325267  0.465706
C    -1.505664  0.273483  1.526988
O    -0.284836  -0.061047  1.614664
H    -3.390468  0.074725  0.451449
H    -2.417719  -1.411833  0.627754
H    -1.907630  -0.170031  -0.516921
N    -2.061949  1.157153  2.367633
C    -1.515733  1.758987  3.604244
C    -0.427557  2.801520  3.322588
O    0.705531  2.451657  2.858701
H    -3.049197  1.337389  2.208434
H    -2.374437  2.280742  4.039361
C    -1.032115  0.739957  4.655965
C    -2.085594  -0.298196  5.091020
C    -1.451484  -1.264233  6.099510
C    -3.347139  0.356218  5.666996
H    -0.705188  1.319805  5.534937
H    -0.137884  0.204823  4.295009
H    -2.373248  -0.884706  4.201245
H    -2.161524  -2.051781  6.379088
H    -1.157119  -0.743122  7.021655
H    -0.559334  -1.758893  5.689292
H    -4.047625  -0.411199  6.017879
H    -3.897557  0.964032  4.932992
H    -3.108162  0.996199  6.529177
N    -0.650189  4.072825  3.619033
C    -1.863627  4.695714  4.165334
H    0.146864  4.688533  3.455206
H    -1.692825  5.774697  4.209912
H    -2.070545  4.339366  5.181797
H    -2.728411  4.516553  3.516169
Sr    1.822879  0.638930  2.042184
32
Lattice="100 0 0 0 100 0 0 0 100" Properties=species:S:1:pos:R:3
C    -1.373286  0.156012  -0.380329
C    -0.911022  -0.056040  1.024874
O    0.325155  -0.005366  1.302659
H    -2.461573  0.127540  -0.495177
H    -0.927046  -0.622366  -1.015603
H    -0.995663  1.120096  -0.745612
N    -1.838434  -0.300847  1.963473
C    -1.656938  -0.683753  3.383124
C    -1.099169  0.482552  4.218101
O    0.137996  0.774914  4.165386
H    -2.797600  -0.326306  1.628457
H    -2.673355  -0.893071  3.733386
C    -0.837285  -1.968913  3.587367
C    -0.848326  -2.500078  5.035690
C    -2.230792  -3.024933  5.446011
C    0.218929  -3.590076  5.189572
H    0.207521  -1.817754  3.264216
H    -1.241674  -2.733005  2.906155
H    -0.577444  -1.669346  5.713279
H    -2.536665  -3.869500  4.812477
H    -3.021426  -2.262657  5.389862
H    -2.212324  -3.382454  6.482647
H    1.227037  -3.213912  4.956529
H    0.017312  -4.442563  4.525452
H    0.243828  -3.971893  6.217184
N    -1.901703  1.169077  5.016275
C    -3.341763  1.007570  5.251136
H    -1.430735  1.892826  5.560550
H    -3.703501  1.912237  5.748067
H    -3.541075  0.149084  5.904650
H    -3.889077  0.901325  4.308886
Sr    1.950097  0.410604  2.823256
32
Lattice="100 0 0 0 100 0 0 0 100" Properties=species:S:1:pos:R:3
C    -0.017897  -1.295094  0.214540
C    0.047129  -0.722389  1.595692
O    1.168471  -0.491420  2.128426
H    -1.036555  -1.462143  -0.149848
H    0.528968  -2.247800  0.202548
H    0.504702  -0.619909  -0.476516
N    -1.121564  -0.478202  2.217356
C    -1.447895  0.040063  3.571008
C    -0.936944  1.471637  3.785538
O    0.302285  1.739315  3.810416
H    -1.941054  -0.718143  1.666797
H    -2.540794  0.110286  3.535677
C    -1.185365  -0.947310  4.741429
C    0.236956  -1.375724  5.181983
C    0.889289  -0.409121  6.193161
C    0.178853  -2.782095  5.801106
H    -1.734839  -1.856862  4.458104
H    -1.721341  -0.547932  5.617953
H    0.855684  -1.481891  4.268530
H    1.933937  -0.689950  6.418111
H    0.374485  -0.472367  7.162284
H    0.824518  0.661488  5.928331
H    1.164917  -3.103044  6.160764
H    -0.171446  -3.524872  5.073895
H    -0.506370  -2.798190  6.660147
N    -1.821018  2.442969  3.979113
C    -3.288495  2.380369  3.988355
H    -1.401115  3.359180  4.137928
H    -3.663149  3.386341  4.196429
H    -3.655841  1.713086  4.777189
H    -3.680447  2.069176  3.012348
Sr    2.317426  0.632686  3.749302
32
Lattice="100 0 0 0 100 0 0 0 100" Properties=species:S:1:pos:R:3
C    -0.860199  -0.021808  -0.184557
C    -0.593733  -0.219721  1.272058
O    0.569988  -0.520665  1.675197
H    -1.891012  0.271937  -0.407111
H    -0.634645  -0.959774  -0.711775
H    -0.173497  0.738380  -0.579648
N    -1.616585  -0.077765  2.128843
C    -1.636132  -0.348806  3.587407
C    -0.822879  0.732979  4.324803
O    0.439577  0.629657  4.423152
H    -2.514436  0.151072  1.711256
H    -2.690509  -0.231182  3.865337
C    -1.236881  -1.792620  3.954388
C    -1.879506  -2.339751  5.244598
C    -1.520587  -3.821853  5.400512
C    -1.502053  -1.544690  6.499432
H    -0.138725  -1.892390  4.053407
H    -1.522196  -2.435884  3.110329
H    -2.973296  -2.271891  5.106822
H    -2.029233  -4.253265  6.270957
H    -0.439219  -3.957398  5.557861
H    -1.813279  -4.410442  4.521053
H    -1.945034  -2.005539  7.390527
H    -1.857150  -0.504322  6.480713
H    -0.411762  -1.527699  6.653366
N    -1.443397  1.783746  4.839998
C    -2.880177  2.081817  4.858387
H    -0.829020  2.446770  5.312864
H    -3.013077  3.060243  5.327864
H    -3.432658  1.341073  5.450377
H    -3.289334  2.137072  3.842879
Sr    2.121312  -0.472677  3.328013
32
Lattice="100 0 0 0 100 0 0 0 100" Properties=species:S:1:pos:R:3
C    -1.760492  0.200710  0.420744
C    -1.108541  0.071548  1.759351
O    0.111205  -0.272498  1.840876
H    -2.774720  0.610729  0.463622
H    -1.803480  -0.798520  -0.037735
H    -1.141481  0.826077  -0.234346
N    -1.854974  0.315407  2.844796
C    -1.565103  0.071623  4.274376
C    -0.537657  1.052680  4.845591
O    0.671561  1.039459  4.444707
H    -2.817532  0.573965  2.648004
H    -2.521713  0.265190  4.771620
C    -1.155914  -1.382279  4.619699
C    -2.319075  -2.398388  4.704061
C    -3.296288  -2.062952  5.837250
C    -3.047439  -2.622882  3.373018
H    -0.652620  -1.355458  5.599178
H    -0.413055  -1.738801  3.888570
H    -1.825641  -3.347410  4.970345
H    -4.022807  -2.874407  5.966726
H    -3.887044  -1.156071  5.630702
H    -2.782071  -1.930043  6.799362
H    -3.712366  -3.491742  3.449344
H    -2.351460  -2.818479  2.544606
H    -3.685906  -1.770366  3.096565
N    -0.896731  1.875772  5.818695
C    -2.217577  2.049591  6.438997
H    -0.137788  2.450183  6.186304
H    -2.123170  2.814994  7.213931
H    -2.558892  1.121608  6.913478
H    -2.956631  2.396321  5.707065
Sr    2.060540  0.046209  2.937003
32
Lattice="100 0 0 0 100 0 0 0 100" Properties=species:S:1:pos:R:3
C    -1.079224  -0.948024  0.556958
C    -0.855771  0.038872  1.656029
O    0.317927  0.442186  1.921366
H    -0.555806  -1.880074  0.814871
H    -0.624674  -0.572983  -0.369139
H    -2.135227  -1.173478  0.376780
N    -1.923659  0.466653  2.344440
C    -1.970998  1.302735  3.565537
C    -1.569473  2.753677  3.256999
O    -0.342330  3.071147  3.141072
H    -2.811172  0.062091  2.060694
H    -3.029778  1.302135  3.851117
C    -1.172302  0.743606  4.766003
C    -1.895733  -0.339026  5.595612
C    -2.278706  -1.584659  4.787383
C    -1.020762  -0.710610  6.798959
H    -0.937486  1.587340  5.433145
H    -0.210431  0.326199  4.419275
H    -2.822412  0.120628  5.982386
H    -3.043983  -1.387374  4.023325
H    -2.700019  -2.349264  5.451282
H    -1.402891  -2.032100  4.293019
H    -0.087544  -1.198554  6.478616
H    -1.545478  -1.416221  7.454202
H    -0.759435  0.167851  7.404647
N    -2.503321  3.686025  3.149322
C    -3.962360  3.546759  3.248963
H    -2.142305  4.626747  2.987392
H    -4.407491  4.513342  2.997762
H    -4.267808  3.284332  4.269336
H    -4.340331  2.805647  2.535656
Sr    1.665980  2.050393  2.770995
32
Lattice="100 0 0 0 100 0 0 0 100" Properties=species:S:1:pos:R:3
C    1.418175  -0.520223  -0.054576
C    0.703199  0.577890  0.662589
O    0.390461  1.649457  0.051450
H    0.785510  -0.862765  -0.885922
H    1.655014  -1.374247  0.588064
H    2.344245  -0.132256  -0.498252
N    0.393154  0.399604  1.950506
C    -0.474679  1.260261  2.770574
C    0.294500  2.509215  3.262362
O    0.482890  3.464689  2.437426
H    0.641607  -0.496608  2.368880
H    -1.215899  1.695466  2.080538
C    -1.285698  0.430245  3.799153
C    -0.681514  -0.720371  4.654857
C    -0.221443  -1.955657  3.857302
C    0.384683  -0.317855  5.680613
H    -2.108989  -0.014400  3.221130
H    -1.771655  1.153136  4.472352
H    -1.557758  -1.050441  5.235092
H    -0.193441  -2.834644  4.513439
H    0.812333  -1.869350  3.474869
H    -0.895918  -2.199068  3.025107
H    0.623463  -1.166924  6.333912
H    0.035486  0.480151  6.357485
H    1.339815  -0.027731  5.212168
N    0.710246  2.597028  4.507226
C    1.412934  3.752021  5.069221
H    0.554847  1.792995  5.116087
H    1.402222  3.665611  6.158957
H    0.909216  4.677772  4.772322
H    2.453329  3.778666  4.720949
Sr    0.372374  3.908260  0.200617
32
Lattice="100 0 0 0 100 0 0 0 100" Properties=species:S:1:pos:R:3
C    -1.331134  0.902338  0.058783
C    -0.923646  0.486123  1.434897
O    0.287407  0.204399  1.684626
H    -2.391941  1.158650  -0.027216
H    -1.105407  0.080466  -0.635640
H    -0.724325  1.761257  -0.256546
N    -1.871924  0.416231  2.381007
C    -1.762096  -0.094577  3.769358
C    -0.943695  0.885641  4.628540
O    0.326643  0.878374  4.580546
H    -2.812648  0.651510  2.076615
H    -2.794875  -0.085247  4.134833
C    -1.273423  -1.555686  3.852891
C    -1.723575  -2.338331  5.108650
C    -1.129720  -1.799106  6.415076
C    -3.249206  -2.478685  5.190736
H    -0.171735  -1.605291  3.787359
H    -1.652494  -2.069989  2.958368
H    -1.315329  -3.350482  4.956345
H    -1.559418  -0.827912  6.703489
H    -0.036963  -1.684119  6.361542
H    -1.341355  -2.486782  7.242769
H    -3.678211  -2.872701  4.259640
H    -3.752004  -1.527056  5.424192
H    -3.521474  -3.173213  5.994793
N    -1.568801  1.748958  5.414762
C    -3.009966  1.907951  5.641822
H    -0.948729  2.350036  5.957843
H    -3.542446  2.104769  4.704318
H    -3.152200  2.771783  6.296804
H    -3.432680  1.026316  6.140289
Sr    1.984372  0.155378  3.183508
32
Lattice="100 0 0 0 100 0 0 0 100" Properties=species:S:1:pos:R:3
C    -0.049904  2.104894  0.553866
C    -0.618374  1.755173  1.887990
O    -0.853294  2.657603  2.752235
H    -0.748794  2.780409  0.040123
H    0.134299  1.232835  -0.081748
H    0.887850  2.659840  0.689266
N    -0.889934  0.471491  2.162534
C    -1.594454  0.012494  3.369932
C    -0.660600  0.086601  4.601202
O    -0.767300  1.115470  5.351651
H    -0.722999  -0.214265  1.429200
H    -2.360217  0.770228  3.589215
C    -2.324358  -1.311739  3.106961
C    -3.085327  -1.886406  4.319532
C    -4.128640  -0.907429  4.875012
C    -3.732925  -3.218433  3.922159
H    -1.627591  -2.066918  2.716299
H    -3.044943  -1.111687  2.297143
H    -2.355315  -2.096169  5.122292
H    -4.694064  -1.374008  5.690744
H    -4.853746  -0.616280  4.100740
H    -3.680756  0.008624  5.291425
H    -4.491796  -3.072743  3.140307
H    -4.230526  -3.680129  4.783400
H    -2.992956  -3.936082  3.542360
N    0.244270  -0.832893  4.894232
C    0.598422  -2.074592  4.199732
H    0.758014  -0.639428  5.754625
H    -0.099387  -2.882172  4.453187
H    1.601283  -2.364272  4.526841
H    0.624573  -1.927390  3.116282
Sr    -1.071367  3.342840  4.913076
32
Lattice="100 0 0 0 100 0 0 0 100" Properties=species:S:1:pos:R:3
C    -0.040022  -1.906990  0.210622
C    -0.373450  -1.094004  1.416370
O    0.241692  -0.007662  1.658397
H    -0.231942  -1.299710  -0.685581
H    -0.615200  -2.835838  0.140732
H    1.032153  -2.143264  0.211534
N    -1.340848  -1.520399  2.239139
C    -1.880571  -0.743996  3.366136
C    -0.892269  -0.739870  4.553617
O    -0.104257  0.262284  4.651719
H    -1.831449  -2.375396  1.985991
H    -1.884878  0.307773  3.043585
C    -3.335466  -1.132104  3.661327
C    -4.345835  -0.626197  2.606423
C    -5.728080  -1.213748  2.918407
C    -4.402580  0.903755  2.529857
H    -3.606959  -0.718238  4.645468
H    -3.427449  -2.224351  3.751840
H    -4.035418  -1.009739  1.617503
H    -6.458308  -0.910718  2.158486
H    -6.098642  -0.861120  3.891648
H    -5.710145  -2.311760  2.941026
H    -5.153726  1.221136  1.796359
H    -3.452271  1.361334  2.211612
H    -4.685266  1.340668  3.498796
N    -0.818118  -1.705404  5.454912
C    -1.552522  -2.970279  5.562599
H    -0.137018  -1.521519  6.192578
H    -0.951284  -3.652588  6.170830
H    -1.695532  -3.427846  4.579724
H    -2.522130  -2.824118  6.053352
Sr    1.053647  1.524743  3.132101
32
Lattice="100 0 0 0 100 0 0 0 100" Properties=species:S:1:pos:R:3
C    -1.661714  -0.634473  0.171913
C    -1.273441  0.095516  1.418854
O    -0.057511  0.185882  1.746286
H    -1.169383  -0.156220  -0.686023
H    -2.741328  -0.664071  -0.006726
H    -1.277179  -1.661905  0.226592
N    -2.260452  0.630663  2.158544
C    -2.256795  1.426996  3.411629
C    -1.349572  2.666029  3.330350
O    -0.088022  2.569793  3.411996
H    -3.192723  0.468707  1.787807
H    -3.285052  1.804255  3.438299
C    -2.134429  0.650661  4.757485
C    -0.801550  0.172902  5.378078
C    -1.009749  -0.058694  6.885676
C    -0.221885  -1.107517  4.749040
H    -2.816264  -0.210838  4.680101
H    -2.601973  1.321107  5.494751
H    -0.079012  1.016896  5.317641
H    -1.313809  0.863304  7.395942
H    -0.090445  -0.420408  7.363308
H    -1.788942  -0.814567  7.055649
H    -0.154820  -1.103055  3.647989
H    -0.870590  -1.965569  4.974497
H    0.755773  -1.370893  5.188462
N    -1.911133  3.863992  3.218502
C    -3.331242  4.219555  3.106295
H    -1.243527  4.635563  3.214300
H    -3.394043  5.303484  2.976478
H    -3.883223  3.955526  4.016927
H    -3.792255  3.748007  2.230361
Sr    1.495291  0.903375  3.253994
32
Lattice="100 0 0 0 100 0 0 0 100" Properties=species:S:1:pos:R:3
C    -0.497896  1.695325  0.157105
C    -1.009028  1.014560  1.381974
O    -1.476297  1.688398  2.354520
H    -1.325166  2.254194  -0.303874
H    -0.081862  1.003037  -0.581811
H    0.267123  2.431366  0.436865
N    -0.983375  -0.322841  1.438403
C    -1.608289  -1.125215  2.502026
C    -0.774293  -1.035365  3.800240
O    -1.155724  -0.197631  4.686923
H    -0.661208  -0.823095  0.613098
H    -2.548649  -0.617203  2.769607
C    -1.971504  -2.541644  2.020093
C    -3.346603  -2.655965  1.326708
C    -3.470482  -1.801765  0.058261
C    -3.630707  -4.132272  1.024379
H    -1.973318  -3.208661  2.894846
H    -1.187021  -2.926552  1.348080
H    -4.103966  -2.307945  2.052259
H    -4.442352  -1.974173  -0.420143
H    -2.700405  -2.068396  -0.682523
H    -3.406127  -0.721102  0.252648
H    -4.633205  -4.252044  0.596129
H    -3.580720  -4.752598  1.929194
H    -2.912397  -4.535738  0.295949
N    0.303344  -1.769081  4.026311
C    0.975264  -2.758429  3.178184
H    0.715064  -1.617932  4.947960
H    0.529752  -3.752818  3.302524
H    2.024943  -2.802955  3.484006
H    0.939059  -2.464348  2.125948
Sr    -1.918968  1.958584  4.569322
32
Lattice="100 0 0 0 100 0 0 0 100" Properties=species:S:1:pos:R:3
C    0.139710  -0.104381  -0.073446
C    -0.021301  0.020819  1.404156
O    0.911065  0.504154  2.122042
H    0.281021  0.900764  -0.496434
H    -0.716289  -0.578822  -0.563889
H    1.049922  -0.675548  -0.298103
N    -1.171908  -0.370325  1.966207
C    -1.528163  -0.140855  3.374794
C    -0.746515  -1.106306  4.293092
O    0.315182  -0.659212  4.846655
H    -1.911926  -0.694280  1.347584
H    -1.120500  0.845435  3.644218
C    -3.052573  -0.079632  3.581763
C    -3.692141  1.304383  3.311995
C    -3.195134  2.376801  4.288088
C    -3.575517  1.766277  1.853869
H    -3.262973  -0.356442  4.625497
H    -3.546576  -0.840637  2.958502
H    -4.762523  1.148022  3.520180
H    -3.773210  3.301077  4.166995
H    -2.141889  2.651646  4.109979
H    -3.296387  2.060617  5.335286
H    -4.183804  2.664296  1.690611
H    -3.936958  1.004840  1.147048
H    -2.543519  2.035558  1.580115
N    -1.114964  -2.356607  4.520448
C    -2.245260  -3.125458  3.990699
H    -0.510769  -2.847668  5.180441
H    -3.148943  -2.963961  4.590704
H    -1.978763  -4.185722  4.036236
H    -2.441379  -2.868421  2.946339
Sr    2.026900  0.665852  4.098365
32
Lattice="100 0 0 0 100 0 0 0 100" Properties=species:S:1:pos:R:3
C    0.392104  -0.177088  0.292024
C    0.171197  -0.208514  1.767228
O    1.154535  -0.269525  2.570917
H    0.990201  0.711577  0.044727
H    -0.537198  -0.153122  -0.286104
H    0.983235  -1.052447  -0.008142
N    -1.082950  -0.159707  2.237401
C    -1.432534  -0.022487  3.663390
C    -1.165186  -1.360478  4.390505
O    -0.073692  -1.459134  5.049640
H    -1.836704  -0.063809  1.560372
H    -0.689057  0.661422  4.101886
C    -2.805494  0.652932  3.823104
C    -3.089804  1.249461  5.217560
C    -4.385878  2.067891  5.153712
C    -3.159251  0.202883  6.336494
H    -3.622891  -0.021299  3.533309
H    -2.816421  1.479556  3.094696
H    -2.263842  1.946531  5.448293
H    -4.577996  2.561246  6.114058
H    -5.251877  1.426574  4.934593
H    -4.339603  2.848539  4.383021
H    -3.934188  -0.551603  6.135144
H    -3.423977  0.682803  7.286773
H    -2.205799  -0.317330  6.509062
N    -1.971855  -2.406738  4.324872
C    -3.243009  -2.594724  3.620942
H    -1.653322  -3.199143  4.883604
H    -4.086473  -2.258099  4.236028
H    -3.359412  -3.664626  3.421806
H    -3.247215  -2.068962  2.662692
Sr    2.078920  -0.853949  4.568256
32
Lattice="100 0 0 0 100 0 0 0 100" Properties=species:S:1:pos:R:3
C    0.131985  0.835528  0.272831
C    -0.011156  0.585845  1.736422
O    0.864620  1.004944  2.557659
H    0.157274  1.921080  0.101285
H    -0.676200  0.399339  -0.322993
H    1.094241  0.435842  -0.073893
N    -1.085639  -0.080689  2.181455
C    -1.410902  -0.251434  3.607431
C    -0.447120  -1.275696  4.246334
O    0.514323  -0.811682  4.950247
H    -1.787476  -0.358035  1.498638
H    -1.141441  0.694802  4.098458
C    -2.925220  -0.436688  3.807712
C    -3.437304  -0.260932  5.257597
C    -3.047034  -1.406350  6.199645
C    -3.071252  1.105509  5.850593
H    -3.263946  -1.402212  3.409936
H    -3.398942  0.339635  3.185496
H    -4.533648  -0.285774  5.155322
H    -3.572210  -1.303895  7.157366
H    -1.972113  -1.411434  6.436329
H    -3.319366  -2.389088  5.791189
H    -1.998323  1.177509  6.095944
H    -3.610329  1.269601  6.791557
H    -3.331923  1.934483  5.177604
N    -0.539665  -2.582699  4.063882
C    -1.499953  -3.372194  3.289478
H    0.163030  -3.116260  4.576882
H    -2.375899  -3.630557  3.896996
H    -1.002565  -4.296928  2.980372
H    -1.815661  -2.839780  2.388832
Sr    1.965349  0.914493  4.551804
32
Lattice="100 0 0 0 100 0 0 0 100" Properties=species:S:1:pos:R:3
C    -1.334137  -0.769261  0.550818
C    -1.117698  0.141314  1.717726
O    0.055593  0.466450  2.064077
H    -0.877088  -0.318557  -0.340847
H    -2.388518  -0.979581  0.344656
H    -0.808259  -1.716234  0.733105
N    -2.201985  0.597777  2.364744
C    -2.303486  1.498015  3.532617
C    -1.321920  2.678563  3.453124
O    -0.172771  2.630961  3.991844
H    -3.093014  0.254970  2.015143
H    -3.296789  1.946549  3.410909
C    -2.334293  0.816521  4.940905
C    -1.737787  -0.581928  5.198729
C    -0.200795  -0.668196  5.179317
C    -2.254652  -1.075826  6.561019
H    -3.397814  0.741687  5.202558
H    -1.909808  1.532116  5.661511
H    -2.114224  -1.275138  4.428949
H    0.146771  -1.594526  5.653315
H    0.243751  0.164078  5.759384
H    0.167534  -0.717427  4.139015
H    -1.903167  -0.433004  7.380891
H    -1.909669  -2.097148  6.763065
H    -3.351208  -1.085242  6.590800
N    -1.725221  3.794189  2.857595
C    -3.006141  4.074906  2.197809
H    -1.057107  4.563307  2.906286
H    -2.921165  5.044699  1.699603
H    -3.823773  4.137262  2.927747
H    -3.233453  3.321208  1.435848
Sr    1.586294  1.229497  3.593739
32
Lattice="100 0 0 0 100 0 0 0 100" Properties=species:S:1:pos:R:3
C    0.030570  0.239908  0.400718
C    0.018769  0.595348  1.853318
O    0.976100  1.251978  2.357059
H    -0.869184  -0.287771  0.068411
H    0.908568  -0.389581  0.197803
H    0.151714  1.155889  -0.192678
N    -1.027827  0.188673  2.587050
C    -1.295747  0.352527  4.030656
C    -1.013983  1.785166  4.515577
O    0.112337  2.126488  4.991913
H    -1.719925  -0.363233  2.087207
H    -2.386013  0.248716  4.088592
C    -0.753323  -0.745812  5.004519
C    0.536135  -1.575136  4.796881
C    0.495600  -2.528857  3.594328
C    1.872269  -0.818352  4.844033
H    -1.560400  -1.487567  5.078986
H    -0.711380  -0.271156  5.996716
H    0.539206  -2.212903  5.696175
H    1.308846  -3.262842  3.659246
H    0.609021  -2.010454  2.632918
H    -0.445186  -3.093418  3.566351
H    2.702513  -1.507164  5.044463
H    1.879632  -0.070797  5.659831
H    2.086968  -0.383324  3.848444
N    -2.007476  2.665568  4.483520
C    -3.382382  2.489593  4.000264
H    -1.776310  3.574562  4.884194
H    -3.869159  3.468797  4.011198
H    -3.952020  1.819055  4.656757
H    -3.396330  2.115919  2.970338
Sr    2.213247  2.087434  4.090475
32
Lattice="100 0 0 0 100 0 0 0 100" Properties=species:S:1:pos:R:3
C    -1.098825  0.883102  -0.534828
C    -1.213985  0.241128  0.813243
O    -0.693538  -0.892430  1.009452
H    -1.578516  1.864764  -0.603243
H    -1.543945  0.212996  -1.283045
H    -0.035714  0.985217  -0.791144
N    -1.883907  0.921502  1.759520
C    -2.257749  0.664335  3.174150
C    -1.089809  0.266927  4.083691
O    -0.353331  -0.739009  3.856677
H    -2.244342  1.811928  1.427620
H    -2.543373  1.669930  3.504304
C    -3.575807  -0.144351  3.405167
C    -3.752697  -1.675751  3.269344
C    -3.557175  -2.244828  1.861379
C    -3.064428  -2.518934  4.350977
H    -4.311801  0.336137  2.742471
H    -3.892487  0.126794  4.424986
H    -4.830506  -1.794539  3.472153
H    -3.873460  -3.294707  1.818422
H    -2.517277  -2.183738  1.493743
H    -4.145193  -1.698362  1.111710
H    -3.380513  -3.567726  4.285353
H    -3.309326  -2.169827  5.363113
H    -1.959499  -2.491411  4.313261
N    -0.882359  0.989015  5.179636
C    -1.579728  2.191273  5.652824
H    -0.121012  0.642823  5.763511
H    -2.640148  1.990422  5.847447
H    -1.473775  3.019289  4.941037
H    -1.115585  2.496419  6.594719
Sr    -0.108010  -2.534654  2.455955
32
Lattice="100 0 0 0 100 0 0 0 100" Properties=species:S:1:pos:R:3
C    -0.419418  0.978524  -0.011408
C    -0.376585  0.623659  1.436213
O    0.661102  0.858664  2.136576
H    -0.271702  2.062807  -0.115288
H    -1.360322  0.698641  -0.495809
H    0.416146  0.492147  -0.532295
N    -1.449930  0.058162  2.002407
C    -1.538904  -0.196019  3.445308
C    -0.568309  -1.320091  3.884163
O    0.443929  -0.951538  4.577325
H    -2.286904  -0.083378  1.439272
H    -1.080666  0.682561  3.923872
C    -2.978334  -0.203153  4.011821
C    -4.092338  -1.159739  3.539412
C    -5.326253  -0.901243  4.419404
C    -4.468674  -1.005114  2.057415
H    -3.339397  0.830214  3.876327
H    -2.856383  -0.324139  5.099335
H    -3.780845  -2.198173  3.724739
H    -6.135889  -1.593813  4.159267
H    -5.707609  0.120687  4.281845
H    -5.101204  -1.037915  5.485156
H    -5.372522  -1.583578  1.829169
H    -3.705817  -1.379213  1.352677
H    -4.693671  0.043194  1.807243
N    -0.692180  -2.600828  3.576927
C    -1.632360  -3.305464  2.707325
H    0.034295  -3.183664  3.996469
H    -2.286114  -3.955167  3.301154
H    -1.059066  -3.927593  2.009470
H    -2.239424  -2.603136  2.136837
Sr    1.991662  0.634008  3.978644
32
Lattice="100 0 0 0 100 0 0 0 100" Properties=species:S:1:pos:R:3
C    0.337273  0.055887  0.175412
C    0.083624  0.316058  1.620845
O    0.962028  0.883032  2.350454
H    0.520317  1.013563  -0.332122
H    -0.492002  -0.458144  -0.320976
H    1.252617  -0.541267  0.066502
N    -1.087840  -0.045289  2.160438
C    -1.424153  0.299114  3.545554
C    -0.504240  -0.442517  4.543075
O    0.236650  0.301297  5.278191
H    -1.805951  -0.458643  1.568674
H    -1.072653  1.334333  3.673398
C    -2.942723  0.443345  3.833273
C    -4.004300  -0.669634  3.693878
C    -4.063904  -1.329947  2.308299
C    -4.033556  -1.670136  4.854466
H    -3.243560  1.274823  3.175612
H    -3.000855  0.848792  4.855197
H    -4.940434  -0.092855  3.781125
H    -4.975359  -1.932874  2.212355
H    -3.232980  -2.025906  2.109582
H    -4.099253  -0.583373  1.499369
H    -3.156669  -2.325413  4.893829
H    -4.911371  -2.322910  4.769739
H    -4.106768  -1.152718  5.820218
N    -0.374717  -1.756645  4.638213
C    -0.922465  -2.843802  3.832052
H    0.280744  -2.041125  5.368079
H    -1.372136  -3.597104  4.488844
H    -0.112066  -3.314607  3.259868
H    -1.684810  -2.476583  3.147136
Sr    1.845079  1.642355  4.327473
32
Lattice="100 0 0 0 100 0 0 0 100" Properties=species:S:1:pos:R:3
C    0.003675  0.090207  -0.000188
C    0.113150  0.265238  1.478214
O    1.246119  0.447735  2.029952
H    0.072612  1.062784  -0.511700
H    -0.923176  -0.404262  -0.306368
H    0.863851  -0.503094  -0.335304
N    -0.991066  0.243385  2.255170
C    -2.229346  0.938493  1.915479
C    -1.948120  2.464450  2.030835
O    -0.796110  2.892031  2.377441
H    -0.798522  0.186530  3.256598
H    -2.472904  0.724677  0.863922
C    -3.387002  0.463961  2.812241
C    -3.720482  -1.035715  2.679606
C    -4.828281  -1.393266  3.678967
C    -4.113323  -1.418802  1.248904
H    -4.288231  1.046686  2.563616
H    -3.150637  0.710348  3.861545
H    -2.819029  -1.610140  2.955878
H    -5.038438  -2.469126  3.650351
H    -5.764451  -0.868020  3.440898
H    -4.549080  -1.137578  4.710071
H    -4.390845  -2.478710  1.200428
H    -3.298085  -1.280677  0.522168
H    -4.982277  -0.839794  0.902153
N    -2.930716  3.299409  1.752493
C    -2.831644  4.761058  1.814251
H    -3.829282  2.900785  1.491125
H    -3.790636  5.184005  1.504823
H    -2.047427  5.119497  1.137420
H    -2.610051  5.086135  2.837673
Sr    1.439782  2.586868  2.884949
32
Lattice="100 0 0 0 100 0 0 0 100" Properties=species:S:1:pos:R:3
C    0.274514  1.216918  -0.092846
C    0.182019  0.372279  1.133859
O    1.227032  -0.011125  1.747920
H    0.356224  2.280839  0.181274
H    -0.586859  1.095635  -0.757848
H    1.195200  0.953289  -0.626236
N    -1.024234  0.018874  1.635306
C    -2.165888  0.924890  1.722266
C    -1.755187  2.146841  2.593324
O    -0.686218  2.117266  3.284563
H    -0.990415  -0.697954  2.360084
H    -2.404084  1.290764  0.712325
C    -3.411209  0.197997  2.286901
C    -3.479835  -0.072644  3.805701
C    -4.832071  -0.726665  4.126762
C    -2.339745  -0.941615  4.363924
H    -3.510136  -0.743854  1.724389
H    -4.293824  0.791773  2.008928
H    -3.447491  0.899019  4.329609
H    -4.917217  -1.716132  3.655743
H    -5.669528  -0.113220  3.770232
H    -4.955908  -0.860309  5.208317
H    -2.533356  -1.207533  5.410587
H    -1.365118  -0.412209  4.366137
H    -2.225969  -1.887068  3.810872
N    -2.562774  3.191746  2.582008
C    -2.400907  4.420343  3.361419
H    -3.393339  3.131621  1.995747
H    -2.433719  5.285071  2.688734
H    -1.441479  4.394901  3.881439
H    -3.213929  4.505267  4.092961
Sr    1.261647  0.986277  3.845144
32
Lattice="100 0 0 0 100 0 0 0 100" Properties=species:S:1:pos:R:3
C    -0.277339  2.084054  -0.149194
C    -0.281369  1.103045  0.976609
O    0.728997  0.989282  1.742543
H    -0.991215  1.833646  -0.940082
H    0.736346  2.115532  -0.567617
H    -0.499928  3.097515  0.219392
N    -1.360652  0.324155  1.206794
C    -2.731317  0.821057  1.172776
C    -2.928501  1.713551  2.438720
O    -1.940328  2.000722  3.193705
H    -1.201445  -0.433599  1.872086
H    -2.824568  1.504852  0.314979
C    -3.749034  -0.323294  0.979792
C    -3.629282  -1.547390  1.908651
C    -3.758578  -1.211934  3.400352
C    -4.675889  -2.590765  1.492305
H    -3.647434  -0.654935  -0.063196
H    -4.768796  0.089260  1.049790
H    -2.639989  -2.012095  1.738349
H    -3.695879  -2.125319  4.004686
H    -4.727263  -0.741782  3.623976
H    -2.969266  -0.535438  3.770133
H    -4.568543  -3.506863  2.085463
H    -4.575120  -2.865767  0.434611
H    -5.696135  -2.211530  1.647581
N    -4.130543  2.202937  2.668404
C    -4.480864  3.077499  3.790400
H    -4.880734  1.918354  2.043591
H    -5.472887  3.497331  3.604813
H    -3.755335  3.893274  3.873691
H    -4.501961  2.507477  4.728122
Sr    0.260099  1.784178  3.860987
32
Lattice="100 0 0 0 100 0 0 0 100" Properties=species:S:1:pos:R:3
C    -0.239510  -0.692215  -0.014536
C    -0.196393  -0.153315  1.377029
O    0.911641  0.127944  1.935008
H    -0.200047  0.131050  -0.745686
H    -1.136721  -1.287576  -0.211753
H    0.655006  -1.305267  -0.175865
N    -1.342203  0.067180  2.059230
C    -2.524568  0.691770  1.467229
C    -2.121904  2.132408  1.049037
O    -1.008112  2.633395  1.425485
H    -1.208244  0.272938  3.050479
H    -2.807035  0.137619  0.560435
C    -3.688106  0.630467  2.484814
C    -5.083034  1.087621  2.014608
C    -5.541433  0.381984  0.731077
C    -6.086417  0.850853  3.153398
H    -3.403099  1.205106  3.382264
H    -3.751904  -0.425507  2.791761
H    -5.058320  2.177842  1.840077
H    -6.558426  0.692783  0.463341
H    -5.557366  -0.709788  0.861423
H    -4.910583  0.586994  -0.152114
H    -7.077696  1.230285  2.878329
H    -5.780868  1.359021  4.077630
H    -6.189654  -0.221086  3.373019
N    -2.960002  2.815554  0.294774
C    -2.752687  4.195562  -0.153127
H    -3.829194  2.355676  0.028466
H    -3.652424  4.525217  -0.678629
H    -1.898564  4.252779  -0.838768
H    -2.576703  4.852641  0.706099
Sr    1.147729  2.413263  2.227704
32
Lattice="100 0 0 0 100 0 0 0 100" Properties=species:S:1:pos:R:3
C    -1.715917  2.014810  -0.570439
C    -0.923093  1.473589  0.572664
O    -0.187156  2.234960  1.277626
H    -2.653668  2.464988  -0.207849
H    -1.959880  1.252637  -1.317146
H    -1.138505  2.820629  -1.039466
N    -0.995178  0.162588  0.891389
C    -2.250749  -0.585299  0.947757
C    -3.135468  0.065234  2.036286
O    -2.620798  0.900540  2.860568
H    -0.296771  -0.144049  1.570278
H    -2.761743  -0.503266  -0.022438
C    -1.956765  -2.068537  1.248329
C    -1.213646  -2.805984  0.115565
C    -0.847418  -4.217322  0.592567
C    -2.034510  -2.848742  -1.177851
H    -2.904023  -2.586982  1.453848
H    -1.377478  -2.124259  2.186438
H    -0.273811  -2.264110  -0.089799
H    -0.273062  -4.745842  -0.177750
H    -1.747098  -4.814095  0.800767
H    -0.236381  -4.196289  1.505145
H    -1.494238  -3.402591  -1.955135
H    -2.238415  -1.851739  -1.598148
H    -2.996213  -3.360826  -1.024295
N    -4.418586  -0.239041  2.124330
C    -5.220887  -1.128376  1.279036
H    -4.907164  0.196844  2.907273
H    -6.193264  -0.655704  1.103588
H    -5.380384  -2.091097  1.781142
H    -4.735672  -1.299062  0.314601
Sr    -1.010350  2.449790  3.435170
32
Lattice="100 0 0 0 100 0 0 0 100" Properties=species:S:1:pos:R:3
C    -1.322541  -1.282674  -0.046560
C    -0.446744  -0.661292  0.990867
O    0.767987  -1.018711  1.117826
H    -1.143467  -0.822675  -1.030899
H    -2.388074  -1.201026  0.190281
H    -1.045411  -2.340288  -0.136257
N    -0.930736  0.299768  1.808740
C    -1.764497  1.402937  1.342707
C    -0.856826  2.337835  0.494307
O    0.373405  2.051819  0.298309
H    -0.317144  0.530177  2.591847
H    -2.518563  0.987151  0.656467
C    -2.488746  2.114979  2.520380
C    -4.024771  2.207490  2.378567
C    -4.468769  3.105362  1.217189
C    -4.684728  0.826420  2.310632
H    -2.064916  3.118772  2.668961
H    -2.260914  1.545426  3.432784
H    -4.360350  2.691864  3.309164
H    -5.558646  3.230970  1.216129
H    -4.226605  2.669260  0.230807
H    -4.044182  4.120027  1.291015
H    -5.777425  0.920537  2.327029
H    -4.394584  0.192938  3.159179
H    -4.437747  0.286784  1.381240
N    -1.401855  3.420638  -0.020415
C    -0.695244  4.403919  -0.845385
H    -2.390365  3.586475  0.177918
H    -1.405740  5.181902  -1.135830
H    -0.294727  3.929965  -1.749220
H    0.124466  4.861246  -0.278645
Sr    2.214101  0.671416  0.477857
32
Lattice="100 0 0 0 100 0 0 0 100" Properties=species:S:1:pos:R:3
C    0.669835  0.004300  1.793787
C    0.304508  1.315453  2.408273
O    1.197262  2.184703  2.672126
H    0.751033  0.099944  0.699399
H    -0.053736  -0.786001  2.019045
H    1.660662  -0.285025  2.163429
N    -0.984933  1.607317  2.675254
C    -2.087171  1.302304  1.769719
C    -1.891164  2.184454  0.501295
O    -0.951419  3.046104  0.444726
H    -1.126126  2.431495  3.260889
H    -2.010120  0.249238  1.458096
C    -3.454406  1.529358  2.445289
C    -3.849118  0.512572  3.543407
C    -3.837225  -0.930237  3.027682
C    -3.057163  0.658220  4.849360
H    -4.224457  1.496800  1.660460
H    -3.484588  2.557098  2.846299
H    -4.895775  0.771737  3.771385
H    -4.282875  -1.604351  3.769276
H    -2.815412  -1.303128  2.850819
H    -4.414367  -1.046315  2.099000
H    -3.523284  0.056271  5.639140
H    -3.042064  1.697691  5.208384
H    -2.020946  0.304723  4.754433
N    -2.717088  2.007675  -0.512359
C    -2.675658  2.763063  -1.768593
H    -3.444620  1.303718  -0.412855
H    -1.725341  2.590900  -2.287712
H    -2.797823  3.834633  -1.572867
H    -3.496009  2.419629  -2.403687
Sr    0.988533  4.007699  1.265262
32
Lattice="100 0 0 0 100 0 0 0 100" Properties=species:S:1:pos:R:3
C    -1.250217  -0.078202  -1.095172
C    -0.883176  -0.550357  0.271993
O    0.237399  -1.106848  0.495113
H    -0.825754  0.921364  -1.280279
H    -2.332448  -0.032348  -1.253836
H    -0.797080  -0.756294  -1.827992
N    -1.731122  -0.370950  1.311224
C    -2.488630  0.858068  1.541458
C    -1.480126  2.029168  1.666071
O    -0.237541  1.784538  1.833419
H    -1.471423  -0.873617  2.159863
H    -3.131142  1.045565  0.668654
C    -3.391915  0.714619  2.792480
C    -2.744914  0.864659  4.185999
C    -3.849065  0.786127  5.250737
C    -1.646417  -0.164026  4.504125
H    -3.890823  -0.263569  2.705612
H    -4.196262  1.456799  2.710642
H    -2.292536  1.870440  4.249327
H    -4.632644  1.533907  5.072585
H    -3.441211  0.965687  6.252908
H    -4.326320  -0.203989  5.256703
H    -0.730040  -0.004723  3.900770
H    -1.990736  -1.199177  4.354434
H    -1.330432  -0.081898  5.551559
N    -1.902287  3.280079  1.598866
C    -3.263918  3.788129  1.408009
H    -1.173156  3.981245  1.733642
H    -3.202872  4.737229  0.866409
H    -3.751590  3.963415  2.375356
H    -3.864293  3.091900  0.814903
Sr    1.497654  0.253148  1.897048
32
Lattice="100 0 0 0 100 0 0 0 100" Properties=species:S:1:pos:R:3
C    -3.105771  3.522967  -0.801149
C    -1.952030  2.999704  -0.010818
O    -0.937442  3.731494  0.222439
H    -3.770540  4.125048  -0.162056
H    -3.696894  2.730549  -1.270855
H    -2.712774  4.195746  -1.573150
N    -1.971428  1.740094  0.479524
C    -3.139947  1.148710  1.124604
C    -3.337879  1.887216  2.481238
O    -2.552338  2.832678  2.830420
H    -1.074498  1.422560  0.850267
H    -4.021434  1.378855  0.506562
C    -3.001027  -0.393246  1.258182
C    -4.158257  -1.205046  0.640309
C    -3.813861  -2.698082  0.684594
C    -5.508551  -0.933705  1.315724
H    -2.874822  -0.672788  2.315764
H    -2.068343  -0.682445  0.752924
H    -4.239368  -0.903927  -0.418998
H    -2.871012  -2.912345  0.164684
H    -4.599820  -3.291244  0.201643
H    -3.718975  -3.056548  1.719996
H    -5.849383  0.111021  1.209057
H    -5.486538  -1.210148  2.384045
H    -6.299977  -1.542215  0.860945
N    -4.341211  1.508096  3.245238
C    -4.669851  2.090884  4.548704
H    -4.925252  0.742461  2.903697
H    -5.581705  1.614425  4.917390
H    -4.842796  3.169080  4.453713
H    -3.858214  1.912502  5.264389
Sr    -0.806945  4.298038  2.462017
32
Lattice="100 0 0 0 100 0 0 0 100" Properties=species:S:1:pos:R:3
C    -0.469375  0.731110  0.181147
C    -0.145062  0.563031  1.627939
O    1.035816  0.746395  2.062065
H    -0.678987  1.789253  -0.042819
H    -1.330870  0.132962  -0.133378
H    0.412221  0.449448  -0.406357
N    -1.112389  0.237137  2.516081
C    -2.455896  0.810474  2.503352
C    -2.323549  2.351870  2.643572
O    -1.218237  2.878396  2.996129
H    -0.771670  -0.029478  3.439843
H    -2.916565  0.605229  1.525120
C    -3.347430  0.149383  3.586395
C    -3.111534  0.446808  5.088553
C    -1.689251  0.167397  5.599542
C    -3.591060  1.833202  5.539736
H    -3.264515  -0.933403  3.408340
H    -4.392180  0.400031  3.352013
H    -3.759295  -0.288127  5.593309
H    -1.660399  0.193694  6.695957
H    -0.976785  0.951846  5.267744
H    -1.307451  -0.820093  5.298223
H    -3.606636  1.891935  6.635370
H    -4.610843  2.043720  5.191630
H    -2.934964  2.645169  5.191263
N    -3.389645  3.080340  2.369813
C    -3.485643  4.533244  2.521282
H    -4.240018  2.587135  2.106503
H    -4.237396  4.910421  1.821929
H    -2.518969  4.992579  2.298719
H    -3.785648  4.789681  3.546346
Sr    1.030797  2.587265  3.477685
32
Lattice="100 0 0 0 100 0 0 0 100" Properties=species:S:1:pos:R:3
C    -2.081558  -1.357938  0.449394
C    -1.079981  -1.150177  1.537434
O    0.049741  -1.737602  1.508148
H    -1.907056  -0.650636  -0.377103
H    -3.112625  -1.231666  0.796749
H    -1.948021  -2.367046  0.043203
N    -1.350630  -0.316215  2.562325
C    -1.999270  0.981331  2.407309
C    -1.008926  1.888158  1.613128
O    0.156772  1.470050  1.306868
H    -0.704707  -0.378515  3.350094
H    -2.902400  0.857324  1.788779
C    -2.399710  1.578052  3.772400
C    -3.696664  1.019734  4.396226
C    -3.650707  -0.484167  4.691149
C    -4.013397  1.818704  5.667016
H    -2.518013  2.665140  3.655139
H    -1.553759  1.453970  4.472673
H    -4.508002  1.203930  3.669173
H    -4.573810  -0.795201  5.195458
H    -2.817093  -0.735890  5.364678
H    -3.561003  -1.101088  3.786936
H    -4.970222  1.495210  6.094235
H    -4.087355  2.896540  5.468685
H    -3.242494  1.666981  6.436512
N    -1.417832  3.091780  1.260120
C    -0.609254  4.069193  0.524125
H    -2.357735  3.371243  1.531029
H    -1.208801  4.971091  0.377795
H    -0.321966  3.667836  -0.454793
H    0.291382  4.325449  1.094238
Sr    1.744125  -0.209070  1.135182
32
Lattice="100 0 0 0 100 0 0 0 100" Properties=species:S:1:pos:R:3
C    -1.069032  1.387660  -0.455618
C    -0.361365  1.012294  0.804541
O    0.379859  1.848469  1.413678
H    -2.024236  1.886367  -0.225728
H    -1.275472  0.525071  -1.097664
H    -0.451712  2.113741  -0.997268
N    -0.522212  -0.218625  1.333898
C    -1.809740  -0.904909  1.416269
C    -2.742341  -0.027760  2.287104
O    -2.248093  0.919592  2.993446
H    0.129878  -0.451098  2.083661
H    -2.241419  -0.988436  0.407775
C    -1.632666  -2.318815  2.017240
C    -1.108002  -3.403736  1.047672
C    -2.087684  -3.672804  -0.099855
C    0.313837  -3.148986  0.533491
H    -2.601419  -2.649183  2.415869
H    -0.967596  -2.235223  2.894176
H    -1.073463  -4.314012  1.668332
H    -1.745913  -4.523522  -0.702002
H    -2.166805  -2.821104  -0.795258
H    -3.094403  -3.920186  0.265001
H    0.683623  -4.032657  -0.000911
H    1.021296  -2.952277  1.352296
H    0.359938  -2.309122  -0.174608
N    -4.044642  -0.252271  2.308835
C    -4.826454  -1.245831  1.567153
H    -4.567947  0.340095  2.954502
H    -5.753911  -0.773017  1.226715
H    -5.079045  -2.094898  2.215190
H    -4.277069  -1.608442  0.695022
Sr    -0.582626  2.457576  3.433577
32
Lattice="100 0 0 0 100 0 0 0 100" Properties=species:S:1:pos:R:3
C    0.542251  0.439539  0.811450
C    0.116130  0.157737  2.214516
O    0.973851  -0.041022  3.133258
H    0.717840  1.518425  0.672274
H    -0.198687  0.114080  0.073451
H    1.496381  -0.067578  0.628448
N    -1.194913  0.137097  2.535671
C    -2.167797  1.110863  2.046022
C    -1.725480  2.502829  2.565529
O    -0.827547  2.589846  3.474004
H    -1.403923  -0.238979  3.460838
H    -2.140507  1.125108  0.945711
C    -3.594186  0.742716  2.516705
C    -4.344964  -0.263053  1.619725
C    -3.632718  -1.613088  1.478202
C    -5.769437  -0.441495  2.158958
H    -4.192654  1.660895  2.588913
H    -3.529485  0.358753  3.550641
H    -4.417882  0.194725  0.616254
H    -4.236885  -2.294921  0.867300
H    -3.492708  -2.096320  2.457180
H    -2.651101  -1.537087  0.990184
H    -6.350992  -1.094758  1.497284
H    -6.304559  0.514866  2.233826
H    -5.763360  -0.906018  3.155726
N    -2.272929  3.600290  2.072778
C    -3.290401  3.736902  1.026465
H    -1.956649  4.467704  2.507792
H    -3.021578  4.586405  0.389576
H    -4.275100  3.925990  1.472862
H    -3.342314  2.838021  0.406683
Sr    0.956899  1.712109  4.650786
32
Lattice="100 0 0 0 100 0 0 0 100" Properties=species:S:1:pos:R:3
C    0.265941  -0.864198  1.426644
C    -0.387485  -0.624316  2.746925
O    0.231465  -0.845736  3.834852
H    0.868313  0.010934  1.135103
H    -0.453521  -1.072486  0.628115
H    0.958228  -1.707877  1.530428
N    -1.649425  -0.141937  2.809070
C    -2.154755  0.933950  1.965084
C    -1.271977  2.189943  2.205964
O    -0.425756  2.209337  3.163345
H    -2.075541  -0.180552  3.735787
H    -2.021027  0.652831  0.909578
C    -3.673538  1.145232  2.210973
C    -4.192568  1.089648  3.663470
C    -3.542783  2.107807  4.611174
C    -5.717342  1.278917  3.641050
H    -4.194167  0.373222  1.627940
H    -3.967457  2.107092  1.768997
H    -4.016654  0.072616  4.062347
H    -4.029282  2.083701  5.593871
H    -3.628945  3.134488  4.226765
H    -2.466643  1.917887  4.780970
H    -6.139088  1.155873  4.645843
H    -6.204622  0.546778  2.984646
H    -5.985997  2.283970  3.286057
N    -1.365322  3.231545  1.396485
C    -2.199320  3.418439  0.205512
H    -0.760372  4.014439  1.646694
H    -1.616564  3.972959  -0.537514
H    -3.099841  3.996070  0.449876
H    -2.490088  2.458166  -0.228978
Sr    0.633896  1.164098  4.926019
32
Lattice="100 0 0 0 100 0 0 0 100" Properties=species:S:1:pos:R:3
C    0.612283  1.291800  0.473061
C    0.350604  0.672140  1.805025
O    1.307022  0.332162  2.569766
H    0.785068  2.374184  0.583416
H    -0.207538  1.139534  -0.236314
H    1.536524  0.862846  0.068116
N    -0.917193  0.483103  2.238362
C    -1.989772  1.464818  2.078529
C    -1.530777  2.783661  2.748970
O    -0.540388  2.775314  3.557116
H    -0.997747  -0.097642  3.072992
H    -2.124269  1.664837  1.005054
C    -3.328090  0.889623  2.612657
C    -3.564061  0.724942  4.135034
C    -2.512056  -0.111189  4.880828
C    -3.841244  2.041985  4.871541
H    -3.434188  -0.087321  2.117250
H    -4.141475  1.508223  2.211355
H    -4.495707  0.137831  4.180284
H    -2.859504  -0.355976  5.892295
H    -1.568682  0.456701  5.022430
H    -2.289186  -1.068375  4.384799
H    -4.213955  1.841824  5.884073
H    -4.609036  2.637852  4.360872
H    -2.941814  2.664687  4.984946
N    -2.141291  3.921182  2.466273
C    -3.286661  4.161982  1.585519
H    -1.790727  4.729418  2.981260
H    -3.182956  5.161564  1.151854
H    -4.225583  4.116747  2.151855
H    -3.316768  3.433960  0.769493
Sr    1.247060  1.642465  4.489822
32
Lattice="100 0 0 0 100 0 0 0 100" Properties=species:S:1:pos:R:3
C    0.094406  -0.248587  0.478864
C    -0.007086  0.420192  1.809830
O    0.832364  0.150293  2.729091
H    -0.039825  0.465130  -0.341914
H    -0.681708  -1.022602  0.370639
H    1.072854  -0.730813  0.396451
N    -0.986877  1.313146  2.082316
C    -2.409779  1.145695  1.746933
C    -2.899623  -0.159336  2.435539
O    -2.152601  -0.779992  3.264904
H    -0.822787  1.821363  2.950414
H    -2.913136  1.969798  2.276631
C    -2.783156  1.279663  0.257363
C    -2.237548  2.551753  -0.423230
C    -2.627864  2.533361  -1.906178
C    -2.715622  3.833852  0.267278
H    -3.883944  1.319720  0.194063
H    -2.479518  0.384224  -0.302383
H    -1.135523  2.523429  -0.361023
H    -2.195092  3.394873  -2.428638
H    -3.718766  2.586792  -2.032280
H    -2.273826  1.625564  -2.414057
H    -2.348985  4.716171  -0.271077
H    -2.353149  3.930318  1.301875
H    -3.813975  3.895602  0.280790
N    -4.118545  -0.585945  2.167757
C    -4.752787  -1.752929  2.788314
H    -4.657739  -0.064203  1.481072
H    -5.781182  -1.819178  2.424559
H    -4.764209  -1.644985  3.878965
H    -4.217267  -2.670325  2.516129
Sr    -0.155893  -1.132792  4.375352
32
Lattice="100 0 0 0 100 0 0 0 100" Properties=species:S:1:pos:R:3
C    0.239218  0.341032  0.166524
C    0.018869  0.127957  1.627261
O    0.999395  -0.002972  2.426129
H    0.407432  1.409869  -0.042537
H    -0.602324  -0.002752  -0.443420
H    1.152587  -0.188884  -0.128122
N    -1.236378  0.100586  2.129858
C    -2.283976  1.050556  1.747056
C    -1.747095  2.474478  2.056409
O    -0.769414  2.632272  2.863313
H    -1.296370  -0.219406  3.097509
H    -2.464462  0.977919  0.664096
C    -3.583079  0.663821  2.491992
C    -4.844757  1.517499  2.217412
C    -6.086427  0.614417  2.187065
C    -5.025085  2.642246  3.247064
H    -3.382493  0.650683  3.577087
H    -3.772304  -0.378158  2.195288
H    -4.755633  1.960968  1.206211
H    -6.019198  -0.143151  1.395408
H    -6.992561  1.206070  2.008612
H    -6.215860  0.094505  3.147001
H    -4.136912  3.278797  3.366389
H    -5.255948  2.218523  4.234844
H    -5.863556  3.293951  2.971937
N    -2.323353  3.488385  1.439665
C    -2.041282  4.907774  1.649382
H    -3.110885  3.264621  0.832502
H    -1.929286  5.401877  0.677894
H    -1.121688  5.016164  2.227637
H    -2.872486  5.374163  2.194370
Sr    1.150907  1.814851  3.858385
32
Lattice="100 0 0 0 100 0 0 0 100" Properties=species:S:1:pos:R:3
C    0.172909  1.597107  0.134831
C    0.085134  0.687163  1.314552
O    1.133884  0.221738  1.862759
H    0.353686  2.632971  0.464235
H    -0.731157  1.581236  -0.481967
H    1.039221  1.300154  -0.468212
N    -1.119104  0.366007  1.839036
C    -2.192103  1.340489  2.061995
C    -1.606634  2.456148  2.966348
O    -0.571266  2.227147  3.679934
H    -1.090113  -0.388038  2.527040
H    -2.485071  1.786624  1.100601
C    -3.400238  0.573684  2.657876
C    -4.774903  1.275316  2.785819
C    -4.967760  2.073799  4.082317
C    -5.173679  2.065004  1.533402
H    -3.108060  0.167872  3.641117
H    -3.523233  -0.287813  1.983794
H    -5.478177  0.429486  2.849582
H    -6.019189  2.368426  4.188218
H    -4.378223  2.999325  4.123138
H    -4.709944  1.474252  4.965902
H    -6.225203  2.370493  1.593527
H    -5.058017  1.474798  0.613692
H    -4.600373  3.000234  1.399562
N    -2.200490  3.632475  2.941691
C    -1.872445  4.793414  3.766820
H    -3.023481  3.712690  2.343800
H    -1.676183  5.658495  3.122657
H    -0.991358  4.573738  4.372514
H    -2.718617  5.025305  4.426264
Sr    1.421888  1.101111  3.989966
32
Lattice="100 0 0 0 100 0 0 0 100" Properties=species:S:1:pos:R:3
C    -0.915218  -0.710760  -0.837467
C    0.106901  -0.327637  0.181975
O    1.100938  -1.089254  0.411969
H    -1.155542  0.126842  -1.501792
H    -1.854479  -1.020418  -0.352969
H    -0.535814  -1.551613  -1.425031
N    0.001728  0.818925  0.894615
C    -1.235393  1.316591  1.515661
C    -1.730443  0.221475  2.500247
O    -1.005155  -0.797294  2.763746
H    0.849309  1.034234  1.418718
H    -0.904840  2.159278  2.144050
C    -2.299868  1.878322  0.542158
C    -3.142755  3.064378  1.070838
C    -2.283981  4.268208  1.471169
C    -4.175533  3.445091  0.002029
H    -2.968509  1.077014  0.196728
H    -1.753671  2.239779  -0.341441
H    -3.720744  2.753522  1.966007
H    -1.593066  4.062592  2.303101
H    -2.921114  5.097546  1.801257
H    -1.690725  4.628467  0.618689
H    -3.678514  3.801368  -0.911444
H    -4.824032  4.253272  0.360364
H    -4.817448  2.596530  -0.270178
N    -2.902505  0.392877  3.077003
C    -3.489584  -0.508799  4.071343
H    -3.431509  1.224087  2.809911
H    -2.800408  -0.649322  4.911830
H    -3.719798  -1.481722  3.620443
H    -4.415138  -0.058825  4.439185
Sr    0.845577  -2.143014  2.452865
32
Lattice="100 0 0 0 100 0 0 0 100" Properties=species:S:1:pos:R:3
C    0.048012  0.043222  0.445205
C    -0.394429  0.173189  1.865922
O    0.373305  0.704812  2.731470
H    -0.554472  0.712532  -0.186481
H    -0.091647  -0.971055  0.049857
H    1.097589  0.335321  0.355774
N    -1.611748  -0.261492  2.268945
C    -2.213809  -1.541810  1.873663
C    -1.225542  -2.666667  2.290464
O    -0.182696  -2.397260  2.980012
H    -1.852184  0.051485  3.208914
H    -3.080758  -1.652180  2.545505
C    -2.759015  -1.606893  0.416633
C    -4.238518  -2.041799  0.286130
C    -4.496394  -3.496174  0.697696
C    -5.189132  -1.076131  1.001452
H    -2.119413  -2.253328  -0.202464
H    -2.676971  -0.595967  -0.001407
H    -4.445625  -1.971398  -0.793572
H    -5.531712  -3.783481  0.475542
H    -4.374805  -3.658612  1.783017
H    -3.863162  -4.206373  0.138632
H    -6.233168  -1.337390  0.789616
H    -5.036297  -0.038169  0.677526
H    -5.082214  -1.110279  2.098263
N    -1.513919  -3.904074  1.945160
C    -0.724743  -5.081501  2.314873
H    -2.375568  -4.055780  1.417247
H    0.301168  -4.986327  1.940906
H    -1.189096  -5.961343  1.862373
H    -0.706232  -5.206695  3.404310
Sr    1.257871  -0.959543  4.067348
32
Lattice="100 0 0 0 100 0 0 0 100" Properties=species:S:1:pos:R:3
C    -1.236496  0.594474  3.256188
C    -2.235767  0.226733  4.303266
O    -1.985345  0.439131  5.533279
H    -1.618817  1.446802  2.674847
H    -1.054641  -0.216502  2.539662
H    -0.296650  0.892781  3.728026
N    -3.426089  -0.331746  3.978524
C    -3.602818  -1.408097  2.992966
C    -2.699681  -2.594914  3.440084
O    -2.097972  -2.567254  4.567847
H    -4.074814  -0.361989  4.764201
H    -4.636925  -1.755426  3.150486
C    -3.489183  -0.976794  1.502947
C    -4.698486  -1.352176  0.618250
C    -4.534228  -0.700402  -0.759650
C    -4.920482  -2.863621  0.483982
H    -2.561511  -1.367336  1.055178
H    -3.399540  0.116425  1.489704
H    -5.594600  -0.918983  1.096295
H    -3.652430  -1.093416  -1.286689
H    -4.424596  0.389289  -0.682847
H    -5.409479  -0.900459  -1.389459
H    -5.775300  -3.071453  -0.171518
H    -5.156787  -3.360974  1.439400
H    -4.053751  -3.358603  0.009888
N    -2.603040  -3.636029  2.640248
C    -1.851073  -4.856425  2.942328
H    -3.130668  -3.606309  1.765932
H    -2.262978  -5.353325  3.829049
H    -0.794353  -4.620931  3.113619
H    -1.932025  -5.529990  2.085477
Sr    -1.481859  -1.570121  6.556584
32
Lattice="100 0 0 0 100 0 0 0 100" Properties=species:S:1:pos:R:3
C    -0.204935  0.049912  -0.710779
C    -0.214488  -0.287446  0.742255
O    0.858158  -0.599850  1.348416
H    0.248417  1.039920  -0.872740
H    -1.199675  0.029986  -1.165010
H    0.444024  -0.674302  -1.221242
N    -1.369264  -0.244662  1.445602
C    -2.341780  0.852141  1.351115
C    -1.565674  2.164617  1.607368
O    -0.492598  2.119203  2.309584
H    -1.306617  -0.660500  2.376109
H    -2.798044  0.858007  0.352885
C    -3.426650  0.606051  2.431329
C    -4.732097  1.415577  2.338182
C    -5.553577  1.046101  1.097401
C    -5.548445  1.184484  3.618535
H    -2.963945  0.766560  3.420168
H    -3.677671  -0.465335  2.365717
H    -4.484173  2.489886  2.305889
H    -6.454397  1.668184  1.030744
H    -5.882443  -0.001667  1.145431
H    -5.009822  1.171322  0.148567
H    -6.485643  1.752865  3.585312
H    -4.999627  1.500232  4.516037
H    -5.811613  0.123542  3.735244
N    -1.977270  3.326428  1.131738
C    -3.090966  3.648410  0.235891
H    -1.408649  4.120994  1.429252
H    -2.708636  4.257856  -0.591190
H    -3.854740  4.220448  0.775779
H    -3.546959  2.742668  -0.166978
Sr    1.431190  1.006941  2.926589
32
Lattice="100 0 0 0 100 0 0 0 100" Properties=species:S:1:pos:R:3
C    0.407065  0.052415  1.557330
C    -0.644776  0.696191  2.397040
O    -0.350506  1.663220  3.172529
H    0.138025  0.134838  0.495576
H    0.506268  -1.020763  1.775176
H    1.367634  0.545219  1.728357
N    -1.929320  0.273943  2.361091
C    -2.358630  -1.133410  2.373792
C    -1.679911  -1.806782  3.602808
O    -1.143488  -1.092527  4.515911
H    -2.571173  0.914745  2.825404
H    -3.428060  -1.084052  2.636827
C    -2.282538  -1.913398  1.046323
C    -3.099198  -1.324870  -0.134123
C    -4.536403  -0.970758  0.263187
C    -2.401615  -0.167957  -0.859615
H    -2.708211  -2.910559  1.246281
H    -1.239435  -2.080058  0.744767
H    -3.156591  -2.157850  -0.853045
H    -5.131710  -0.742799  -0.629263
H    -4.586284  -0.073945  0.901615
H    -5.043496  -1.797255  0.782391
H    -2.964858  0.100591  -1.762100
H    -1.391137  -0.445951  -1.191199
H    -2.338854  0.740890  -0.245480
N    -1.713094  -3.121038  3.704504
C    -1.202107  -3.884373  4.846884
H    -2.131602  -3.640200  2.936833
H    -0.116677  -3.757603  4.937824
H    -1.425046  -4.941368  4.681400
H    -1.688007  -3.555197  5.772600
Sr    -0.353633  0.912357  5.356301
32
Lattice="100 0 0 0 100 0 0 0 100" Properties=species:S:1:pos:R:3
C    0.111427  0.017449  1.586546
C    -0.954734  0.624519  2.435570
O    -0.680065  1.578870  3.233496
H    -0.174075  0.067169  0.527549
H    0.263681  -1.045704  1.824517
H    1.050814  0.555442  1.738654
N    -2.232129  0.181546  2.386031
C    -2.638472  -1.233263  2.366017
C    -1.971896  -1.912258  3.603733
O    -1.450272  -1.201631  4.527619
H    -2.883224  0.799503  2.867929
H    -3.714771  -1.207099  2.604649
C    -2.517855  -1.995952  1.032715
C    -3.357070  -1.429828  -0.138824
C    -2.719300  -0.214751  -0.823860
C    -3.605538  -2.549413  -1.159208
H    -2.898402  -3.013460  1.219581
H    -1.467220  -2.118448  0.733065
H    -4.335785  -1.124150  0.272539
H    -3.353701  0.124763  -1.651889
H    -1.743735  -0.476272  -1.261270
H    -2.589238  0.644276  -0.153667
H    -4.214020  -2.181706  -1.994138
H    -4.137389  -3.400645  -0.712779
H    -2.660564  -2.920998  -1.581840
N    -2.002420  -3.226873  3.696866
C    -1.501081  -3.996193  4.839545
H    -2.407966  -3.742625  2.919824
H    -0.414307  -3.881682  4.931717
H    -1.735704  -5.050600  4.673697
H    -1.984401  -3.661510  5.764508
Sr    -0.682151  0.796494  5.405251
32
Lattice="100 0 0 0 100 0 0 0 100" Properties=species:S:1:pos:R:3
C    0.319765  0.470783  0.265011
C    0.066039  0.260816  1.719885
O    1.026763  0.200191  2.549537
H    0.627985  1.510394  0.074684
H    -0.542983  0.229451  -0.362455
H    1.169819  -0.161452  -0.024569
N    -1.200485  0.153542  2.184016
C    -2.295253  1.053303  1.788340
C    -1.782931  2.494347  2.006446
O    -0.894477  2.708002  2.906241
H    -1.264374  -0.165660  3.151862
H    -2.532067  0.900215  0.727148
C    -3.527060  0.659515  2.643120
C    -4.864114  1.394113  2.411247
C    -6.020819  0.451236  2.776935
C    -4.972478  2.698908  3.212274
H    -3.251180  0.743377  3.709518
H    -3.665605  -0.412649  2.436907
H    -4.957437  1.615651  1.335093
H    -5.959687  0.138315  3.829288
H    -6.022778  -0.451446  2.152190
H    -6.986181  0.953577  2.640048
H    -5.000516  2.484869  4.290598
H    -5.901376  3.228452  2.966951
H    -4.143372  3.399071  3.040862
N    -2.207329  3.501027  1.262404
C    -3.187127  3.529074  0.174067
H    -1.823215  4.407871  1.532329
H    -2.809082  4.188661  -0.614483
H    -4.145757  3.918791  0.538102
H    -3.341908  2.531305  -0.242838
Sr    1.003018  2.006327  4.014022
32
Lattice="100 0 0 0 100 0 0 0 100" Properties=species:S:1:pos:R:3
C    -0.673897  1.374551  1.540153
C    -1.859482  1.653542  2.404848
O    -1.915305  2.754711  3.047707
H    -0.965229  0.935651  0.580913
H    0.014306  0.670149  2.032420
H    -0.139820  2.314656  1.370318
N    -2.899192  0.795674  2.531839
C    -2.821476  -0.650655  2.792206
C    -2.226527  -0.818415  4.215949
O    -1.629972  0.160899  4.787267
H    -3.689492  1.240431  3.000475
H    -3.870040  -0.983551  2.846331
C    -2.132456  -1.536273  1.726312
C    -2.973720  -1.829220  0.458548
C    -4.262172  -2.595755  0.778036
C    -3.254426  -0.601340  -0.414668
H    -1.902464  -2.497161  2.206144
H    -1.157353  -1.117341  1.454301
H    -2.331589  -2.506502  -0.128155
H    -4.765773  -2.894518  -0.149470
H    -4.993553  -1.987069  1.334494
H    -4.067136  -3.516213  1.346033
H    -3.759757  -0.906665  -1.339286
H    -2.331708  -0.088125  -0.719181
H    -3.911479  0.127362  0.080660
N    -2.355980  -1.963899  4.864919
C    -3.065101  -3.187039  4.476067
H    -1.897167  -1.985135  5.775914
H    -3.529065  -3.610840  5.372902
H    -2.367725  -3.924060  4.057984
H    -3.850074  -2.971914  3.746707
Sr    -1.335896  2.404716  5.245471
32
Lattice="100 0 0 0 100 0 0 0 100" Properties=species:S:1:pos:R:3
C    0.137577  0.474655  0.042661
C    0.018570  0.282295  1.515308
O    1.050591  0.148393  2.243856
H    0.801607  1.316295  -0.193680
H    -0.824580  0.591657  -0.463195
H    0.629942  -0.425352  -0.359257
N    -1.201378  0.245184  2.103408
C    -2.262886  1.242022  1.860931
C    -1.584605  2.621927  1.955099
O    -0.642869  2.782939  2.812016
H    -1.184172  -0.098084  3.065235
H    -2.710945  1.086165  0.872383
C    -3.331170  0.993750  2.963295
C    -4.710883  1.677088  2.892050
C    -4.700526  3.166250  3.256120
C    -5.460644  1.382908  1.587634
H    -2.865027  1.223989  3.937168
H    -3.495020  -0.095160  2.935039
H    -5.270811  1.169746  3.695493
H    -5.727117  3.528774  3.389382
H    -4.247734  3.797094  2.480215
H    -4.167263  3.352566  4.198942
H    -6.499844  1.725760  1.661770
H    -5.489036  0.307475  1.365151
H    -5.024812  1.897195  0.719302
N    -1.909810  3.623919  1.156164
C    -2.870983  3.685694  0.053731
H    -1.423212  4.496494  1.366903
H    -2.435726  4.293816  -0.746447
H    -3.808967  4.149384  0.384082
H    -3.084574  2.688443  -0.337844
Sr    1.275878  1.913807  3.747096
32
Lattice="100 0 0 0 100 0 0 0 100" Properties=species:S:1:pos:R:3
C    0.479207  0.921165  0.589588
C    -0.058728  0.021223  1.650895
O    0.739731  -0.432885  2.565906
H    0.961323  1.794951  1.047817
H    -0.295465  1.260540  -0.104673
H    1.253283  0.382277  0.024770
N    -1.329941  -0.300395  1.641583
C    -2.065864  -1.271481  2.450912
C    -3.291868  -1.585826  1.515095
O    -3.516152  -0.802615  0.588559
H    -1.968994  0.007867  0.869889
H    -1.453497  -2.177006  2.581481
C    -2.571681  -0.708514  3.797445
C    -1.558212  -0.477857  4.939982
C    -2.236068  0.230827  6.120884
C    -0.912335  -1.795166  5.414575
H    -3.347049  -1.391235  4.179224
H    -3.089121  0.239227  3.590396
H    -0.788660  0.229636  4.546711
H    -1.536199  0.416886  6.947138
H    -3.058436  -0.379161  6.519029
H    -2.654852  1.196580  5.813530
H    -0.223740  -1.655784  6.274414
H    -0.431373  -2.389819  4.610148
H    -1.676549  -2.473324  5.820415
N    -4.020371  -2.670030  1.809313
C    -5.209294  -3.068234  1.052147
H    -3.718866  -3.276844  2.564284
H    -6.068494  -3.163770  1.725987
H    -5.034772  -4.025529  0.546538
H    -5.416008  -2.297522  0.305329
Sr    1.620564  -0.767833  4.522018
32
Lattice="100 0 0 0 100 0 0 0 100" Properties=species:S:1:pos:R:3
C    -0.009683  -0.148789  -0.460611
C    -0.192479  -0.047056  1.017434
O    0.642027  -0.650012  1.803811
H    0.994662  0.196001  -0.741256
H    -0.755850  0.426114  -1.017366
H    -0.082783  -1.205637  -0.754410
N    -1.188452  0.663494  1.493479
C    -1.732143  0.751475  2.849564
C    -3.247951  1.056695  2.544478
O    -3.528856  1.472217  1.416916
H    -1.904651  1.083122  0.852136
H    -1.641303  -0.228890  3.340025
C    -1.162803  1.892818  3.728052
C    0.236713  1.756829  4.377798
C    0.404811  0.440157  5.158423
C    1.407473  2.087581  3.432023
H    -1.881287  2.033720  4.548525
H    -1.202431  2.825273  3.146261
H    0.268770  2.547846  5.143324
H    1.394568  0.371312  5.650264
H    0.186003  -0.465378  4.554132
H    -0.313022  0.366621  5.986478
H    2.385501  2.006089  3.947339
H    1.364561  3.133651  3.101552
H    1.400282  1.516643  2.485080
N    -4.120852  0.865634  3.541243
C    -5.553357  1.145961  3.419647
H    -3.791462  0.473486  4.416994
H    -5.860962  1.871745  4.181440
H    -6.131267  0.222360  3.542406
H    -5.739938  1.560520  2.425809
Sr    2.314506  -0.764247  3.207009
32
Lattice="100 0 0 0 100 0 0 0 100" Properties=species:S:1:pos:R:3
C    0.156612  -0.153202  -0.004754
C    0.025680  -0.173832  1.481436
O    1.095280  -0.130914  2.215300
H    0.703429  0.747236  -0.315730
H    -0.813107  -0.176487  -0.511078
H    0.747911  -1.021856  -0.326776
N    -1.166181  -0.233682  2.022238
C    -1.574604  -0.280585  3.424239
C    -3.141490  -0.313149  3.291782
O    -3.626705  -0.218318  2.161209
H    -2.045074  -0.226496  1.445358
H    -1.254676  -1.243786  3.857634
C    -1.026853  0.894788  4.273528
C    0.083534  0.501296  5.274258
C    1.029804  1.684328  5.549814
C    -0.470749  -0.069133  6.586392
H    -1.848832  1.357137  4.838215
H    -0.677612  1.676883  3.584976
H    0.636833  -0.353403  4.806092
H    0.504001  2.479183  6.097991
H    1.369543  2.212759  4.631398
H    1.888427  1.420776  6.194323
H    0.328242  -0.373881  7.274560
H    -1.093762  -0.955716  6.406954
H    -1.083310  0.683643  7.100992
N    -3.841919  -0.449007  4.424849
C    -5.304904  -0.512174  4.461289
H    -3.344871  -0.570154  5.300862
H    -5.693711  0.229764  5.167903
H    -5.636133  -1.512901  4.764252
H    -5.684294  -0.295326  3.459535
Sr    2.711096  0.223868  3.622227
32
Lattice="100 0 0 0 100 0 0 0 100" Properties=species:S:1:pos:R:3
C    -0.679696  -1.335752  -1.532784
C    -0.907182  -0.171434  -0.630676
O    -0.153574  0.883741  -0.739770
H    -0.782723  -1.017706  -2.579410
H    -1.378986  -2.154832  -1.338792
H    0.347302  -1.704014  -1.401724
N    -1.859113  -0.211250  0.265677
C    -2.219976  0.801864  1.251146
C    -3.163874  -0.003134  2.206886
O    -3.584842  -1.092623  1.808869
H    -2.474574  -1.045862  0.412187
H    -1.311951  1.113868  1.792277
C    -2.944541  2.019622  0.612360
C    -2.652105  3.385532  1.258878
C    -1.234011  3.891597  0.933419
C    -3.692845  4.427218  0.832256
H    -4.026659  1.833180  0.638931
H    -2.686776  2.069036  -0.458424
H    -2.704329  3.287831  2.356711
H    -1.000383  4.834776  1.443286
H    -1.188172  4.105917  -0.159504
H    -0.470430  3.152067  1.257393
H    -3.488742  5.408535  1.278575
H    -4.697788  4.122188  1.148505
H    -3.714146  4.548632  -0.261099
N    -3.482592  0.568337  3.376427
C    -4.394852  -0.043881  4.344968
H    -3.027673  1.435373  3.639808
H    -5.146143  0.688348  4.661052
H    -3.841856  -0.400340  5.222734
H    -4.890531  -0.891331  3.864617
Sr    0.901588  2.759865  -0.919222
32
Lattice="100 0 0 0 100 0 0 0 100" Properties=species:S:1:pos:R:3
C    0.291425  1.136396  0.441131
C    -0.292928  0.311456  1.538026
O    0.422241  0.046180  2.586512
H    0.636089  2.100034  0.839301
H    -0.418225  1.315937  -0.372169
H    1.172982  0.618104  0.037446
N    -1.520123  -0.136760  1.425732
C    -2.258784  -1.077874  2.268193
C    -3.329049  -1.623441  1.258011
O    -3.520759  -0.967619  0.230037
H    -2.087623  0.020660  0.559480
H    -1.583613  -1.885145  2.587475
C    -2.978535  -0.410118  3.461344
C    -2.140541  0.039916  4.677733
C    -3.017598  0.805735  5.677808
C    -1.453637  -1.149739  5.378073
H    -3.744620  -1.106927  3.833459
H    -3.530637  0.457579  3.073047
H    -1.388524  0.771567  4.293649
H    -2.444941  1.149451  6.550182
H    -3.829592  0.166303  6.050202
H    -3.473795  1.685942  5.209114
H    -0.895237  -0.853046  6.290595
H    -0.824708  -1.776760  4.712293
H    -2.204947  -1.852241  5.765918
N    -3.999059  -2.748261  1.554776
C    -3.857014  -3.636567  2.700577
H    -4.705346  -2.990733  0.861625
H    -4.048442  -4.665291  2.377126
H    -4.568495  -3.391239  3.502439
H    -2.836298  -3.605932  3.098636
Sr    1.069706  0.032693  4.659437
32
Lattice="100 0 0 0 100 0 0 0 100" Properties=species:S:1:pos:R:3
C    0.669924  -0.400384  0.141739
C    0.466190  -0.329175  1.618633
O    1.494266  -0.206276  2.397446
H    1.232248  0.477013  -0.204945
H    -0.272708  -0.465189  -0.410143
H    1.278500  -1.286550  -0.088845
N    -0.753504  -0.379653  2.101514
C    -1.220348  -0.553110  3.478157
C    -2.581725  -1.301664  3.242718
O    -3.076815  -1.230334  2.113903
H    -1.575877  -0.551982  1.474993
H    -0.514637  -1.199962  4.017383
C    -1.514078  0.756645  4.251345
C    -0.348821  1.582001  4.851425
C    0.610327  0.726625  5.699463
C    0.352883  2.508914  3.839963
H    -2.171160  0.482897  5.088195
H    -2.123212  1.404374  3.604395
H    -0.828153  2.267493  5.567662
H    1.415496  1.333380  6.156943
H    1.021183  -0.150531  5.156255
H    0.094761  0.270103  6.555069
H    1.163100  3.097020  4.316045
H    -0.339459  3.269217  3.455336
H    0.706967  1.996424  2.926174
N    -3.156438  -1.957709  4.263000
C    -2.677482  -2.158444  5.624368
H    -4.059654  -2.363331  4.022643
H    -3.004006  -3.144222  5.972377
H    -3.074485  -1.401603  6.316437
H    -1.582241  -2.146604  5.662717
Sr    2.855571  0.867963  3.728943
32
Lattice="100 0 0 0 100 0 0 0 100" Properties=species:S:1:pos:R:3
C    -0.346481  0.780450  -0.203817
C    -0.114209  0.327562  1.198874
O    1.105813  0.193407  1.631299
H    0.118218  1.764494  -0.355527
H    -1.410965  0.849778  -0.447847
H    0.134011  0.078760  -0.899498
N    -1.135181  0.072566  1.973461
C    -1.180344  -0.414868  3.349747
C    -2.675620  -0.887391  3.448168
O    -3.444254  -0.539430  2.545083
H    -2.129200  0.113662  1.629594
H    -0.511283  -1.283839  3.449178
C    -0.840744  0.696361  4.391746
C    0.168108  0.348571  5.507624
C    -0.234619  -0.840906  6.386717
C    1.609023  0.168458  4.989201
H    -1.774332  1.021265  4.870851
H    -0.477665  1.578216  3.843830
H    0.196053  1.238401  6.156566
H    0.457839  -0.965193  7.228792
H    -0.231430  -1.793954  5.833369
H    -1.232100  -0.683303  6.817224
H    2.320722  0.030393  5.813596
H    1.897941  1.088400  4.436965
H    1.652785  -0.740656  4.350561
N    -3.021533  -1.614599  4.515757
C    -4.386699  -2.082317  4.762201
H    -2.306864  -1.858074  5.192566
H    -4.764274  -1.669969  5.705567
H    -4.406907  -3.177371  4.810834
H    -5.021791  -1.744363  3.939553
Sr    3.118005  0.087135  2.402930
32
Lattice="100 0 0 0 100 0 0 0 100" Properties=species:S:1:pos:R:3
C    0.292149  -0.258436  0.246519
C    0.044613  -0.636165  1.668232
O    0.866934  -1.435342  2.270342
H    -0.445605  0.455193  -0.132643
H    0.257263  -1.167741  -0.370873
H    1.298601  0.166844  0.136990
N    -1.001298  -0.149665  2.294797
C    -1.575335  -0.531369  3.584312
C    -3.084852  -0.151464  3.369528
O    -3.344257  0.625068  2.445188
H    -1.709800  0.446120  1.802975
H    -1.458955  -1.617144  3.723559
C    -1.028701  0.233391  4.811119
C    0.342400  -0.195799  5.393167
C    1.521997  0.590327  4.785314
C    0.362893  -0.056583  6.921836
H    -1.769956  0.111641  5.611382
H    -1.016692  1.309195  4.581607
H    0.426387  -1.296810  5.180416
H    1.441918  1.651008  5.061405
H    1.554867  0.596871  3.681194
H    2.504804  0.300838  5.216425
H    1.334530  -0.336461  7.351898
H    -0.405808  -0.683957  7.388920
H    0.167152  0.985291  7.210417
N    -4.014626  -0.657019  4.194786
C    -3.867569  -1.605958  5.290950
H    -4.953405  -0.311020  4.001822
H    -4.757050  -2.243952  5.328133
H    -3.767678  -1.099759  6.262056
H    -3.003493  -2.261072  5.132901
Sr    2.391152  -1.934256  3.743552
32
Lattice="100 0 0 0 100 0 0 0 100" Properties=species:S:1:pos:R:3
C    0.891568  2.762587  2.304489
C    0.355593  1.395902  2.568729
O    1.176497  0.419386  2.798390
H    1.572580  3.067027  3.110179
H    0.100608  3.510680  2.194080
H    1.482974  2.733759  1.377551
N    -0.941237  1.198340  2.570378
C    -1.705650  -0.044105  2.657885
C    -3.181305  0.482960  2.516233
O    -3.365870  1.701706  2.584235
H    -1.622680  1.986620  2.472983
H    -1.462309  -0.671047  1.785122
C    -1.518662  -0.879323  3.942591
C    -1.612910  -0.135148  5.298166
C    -2.515455  -0.890260  6.281749
C    -0.235489  0.118214  5.931338
H    -0.566298  -1.453609  3.868168
H    -2.276626  -1.674405  3.912234
H    -2.063279  0.853453  5.114009
H    -2.604226  -0.353680  7.234490
H    -2.127737  -1.897245  6.498186
H    -3.527107  -1.001736  5.871919
H    -0.312034  0.645421  6.891080
H    0.407540  0.760796  5.298183
H    0.251687  -0.851676  6.188734
N    -4.141102  -0.434955  2.346653
C    -5.554385  -0.085886  2.179507
H    -3.877469  -1.403220  2.195123
H    -6.174038  -0.815117  2.711561
H    -5.829778  -0.080841  1.117222
H    -5.720121  0.911508  2.595040
Sr    2.047109  -1.001524  4.200348
32
Lattice="100 0 0 0 100 0 0 0 100" Properties=species:S:1:pos:R:3
C    0.044062  1.116784  0.821081
C    -0.415677  0.222802  1.924393
O    0.261114  0.182994  3.034229
H    0.077846  2.155625  1.177143
H    -0.606638  1.063615  -0.057094
H    1.064599  0.836642  0.525529
N    -1.489157  -0.503908  1.758500
C    -2.135227  -1.468673  2.647661
C    -3.107299  -2.183620  1.643081
O    -3.298758  -1.630944  0.553505
H    -2.033703  -0.505434  0.857826
H    -1.383194  -2.177590  3.026502
C    -2.916106  -0.783415  3.813013
C    -2.689647  -1.322173  5.238677
C    -1.270305  -1.048334  5.772368
C    -3.730771  -0.733919  6.199085
H    -3.990823  -0.847845  3.595056
H    -2.688647  0.293816  3.794131
H    -2.808892  -2.416085  5.235234
H    -1.137546  -1.443732  6.787810
H    -1.133841  0.056101  5.818168
H    -0.526135  -1.539881  5.111357
H    -3.673857  0.364106  6.233540
H    -3.597299  -1.113402  7.219910
H    -4.746188  -0.999111  5.879710
N    -3.710232  -3.329699  1.991806
C    -3.569672  -4.125579  3.202995
H    -4.358313  -3.670274  1.283651
H    -4.272104  -3.810782  3.987665
H    -2.543777  -4.082102  3.587662
H    -3.779349  -5.171845  2.958191
Sr    1.274301  0.254674  4.940355
32
Lattice="100 0 0 0 100 0 0 0 100" Properties=species:S:1:pos:R:3
C    -0.777374  0.988988  -0.226538
C    -1.099946  0.365127  1.089346
O    -0.476227  0.753593  2.153921
H    -0.829455  2.082860  -0.153354
H    -1.433468  0.642661  -1.030962
H    0.261492  0.734898  -0.484823
N    -2.020463  -0.572713  1.149173
C    -2.416650  -1.433602  2.262398
C    -3.575786  -2.277274  1.624960
O    -4.015318  -1.912396  0.530171
H    -2.617413  -0.808459  0.326695
H    -1.578634  -2.111098  2.489593
C    -2.806417  -0.713438  3.580499
C    -3.526044  0.648532  3.502615
C    -4.903455  0.570117  2.825008
C    -3.668076  1.258465  4.911520
H    -1.882979  -0.639408  4.199574
H    -3.435154  -1.392002  4.175013
H    -2.933939  1.336053  2.850141
H    -5.397228  1.549385  2.832907
H    -5.550595  -0.135059  3.364700
H    -4.831707  0.237845  1.783625
H    -3.998274  2.305658  4.882440
H    -2.760299  1.187882  5.557842
H    -4.414234  0.705914  5.499147
N    -4.031476  -3.356397  2.280866
C    -3.523763  -3.998491  3.489244
H    -4.789160  -3.828992  1.790161
H    -3.621754  -5.083686  3.378101
H    -4.086733  -3.695926  4.383757
H    -2.459543  -3.783484  3.637730
Sr    -0.725399  1.739335  4.099036
32
Lattice="100 0 0 0 100 0 0 0 100" Properties=species:S:1:pos:R:3
C    0.008357  -0.316233  0.255323
C    -0.222859  -0.196505  1.722262
O    0.797142  -0.379142  2.531508
H    -0.809051  0.105634  -0.336363
H    0.112049  -1.378576  -0.011718
H    0.945949  0.184630  -0.014123
N    -1.379649  0.069621  2.252164
C    -2.699284  0.308367  1.659979
C    -3.485216  0.857615  2.893594
O    -2.942319  0.786502  4.009566
H    -1.510131  0.196883  3.293084
H    -2.614028  1.099548  0.899604
C    -3.361937  -0.939866  1.032034
C    -3.817908  -2.068411  1.975137
C    -4.631374  -3.089507  1.167647
C    -2.664010  -2.761152  2.714817
H    -2.685422  -1.348760  0.264281
H    -4.235537  -0.574095  0.470601
H    -4.488672  -1.630307  2.733608
H    -5.022875  -3.878901  1.820928
H    -4.013642  -3.573466  0.396806
H    -5.487387  -2.620907  0.664490
H    -3.035970  -3.638200  3.259247
H    -2.186183  -2.107116  3.457660
H    -1.896674  -3.117789  2.009030
N    -4.700282  1.357598  2.660795
C    -5.581690  1.875189  3.706425
H    -5.044794  1.368628  1.705871
H    -5.872042  2.906233  3.473885
H    -5.042782  1.853547  4.656818
H    -6.483310  1.255502  3.785224
Sr    2.406632  -0.683472  3.901727
32
Lattice="100 0 0 0 100 0 0 0 100" Properties=species:S:1:pos:R:3
C    -0.864981  0.555324  -0.441977
C    -0.831586  0.813196  1.025385
O    0.037767  1.686910  1.484525
H    -0.926394  1.509404  -0.981437
H    -1.702271  -0.080701  -0.741536
H    0.070732  0.065288  -0.747766
N    -1.614409  0.221587  1.878991
C    -2.677359  -0.774834  1.703583
C    -3.437150  -0.627949  3.058806
O    -2.853202  -0.040158  3.986746
H    -1.615412  0.453526  2.910566
H    -3.324948  -0.487235  0.863884
C    -2.078943  -2.186653  1.492221
C    -3.074166  -3.319703  1.173014
C    -3.936055  -3.022863  -0.060697
C    -2.291525  -4.627655  0.992800
H    -1.495987  -2.447533  2.388672
H    -1.359954  -2.119918  0.658844
H    -3.734187  -3.458150  2.045352
H    -4.590096  -3.873652  -0.287791
H    -3.311084  -2.849747  -0.950078
H    -4.592627  -2.145967  0.055877
H    -2.976361  -5.467840  0.824912
H    -1.686498  -4.864100  1.878162
H    -1.617995  -4.571911  0.125050
N    -4.662731  -1.150350  3.133067
C    -5.478200  -1.144791  4.346367
H    -5.043292  -1.603810  2.308384
H    -6.454643  -0.692966  4.137143
H    -4.960750  -0.559880  5.110700
H    -5.625369  -2.168804  4.711335
Sr    1.410626  3.114943  2.285066
32
Lattice="100 0 0 0 100 0 0 0 100" Properties=species:S:1:pos:R:3
C    0.012408  -0.602465  0.356409
C    -0.425871  -0.171748  1.714336
O    0.480431  -0.050583  2.659009
H    -0.652288  -0.229383  -0.429813
H    0.006079  -1.702186  0.305245
H    1.034385  -0.262031  0.161062
N    -1.664653  0.077231  2.021952
C    -2.896193  0.065990  1.225378
C    -3.892523  0.745596  2.223210
O    -3.468785  1.058886  3.350865
H    -1.955448  0.442528  2.974605
H    -2.772781  0.748122  0.368496
C    -3.306107  -1.326743  0.696518
C    -3.299407  -2.507283  1.685471
C    -4.334547  -2.373871  2.809779
C    -3.509067  -3.809983  0.901330
H    -2.652384  -1.568566  -0.154557
H    -4.310556  -1.228200  0.254150
H    -2.295831  -2.557750  2.148130
H    -4.330764  -3.273200  3.438549
H    -5.349537  -2.271952  2.399118
H    -4.149675  -1.517780  3.471302
H    -3.455509  -4.679673  1.567798
H    -2.753991  -3.943673  0.114268
H    -4.497565  -3.826733  0.420419
N    -5.130858  0.968932  1.785128
C    -6.180623  1.583269  2.596139
H    -5.376907  0.661414  0.849705
H    -6.689487  2.358308  2.012799
H    -5.721665  2.032525  3.480363
H    -6.912814  0.829285  2.912326
Sr    1.909342  0.218946  4.224685
32
Lattice="100 0 0 0 100 0 0 0 100" Properties=species:S:1:pos:R:3
C    0.581655  1.079133  0.837861
C    -0.023684  -0.055967  1.589453
O    0.597257  -1.215758  1.578199
H    0.141634  2.043036  1.108585
H    0.426516  0.924726  -0.240565
H    1.663646  1.109195  1.013731
N    -1.141251  0.032191  2.247966
C    -2.056131  1.154253  2.475238
C    -2.977715  0.549454  3.585501
O    -2.820761  -0.649963  3.881227
H    -1.541631  -0.768761  2.821271
H    -1.491167  1.998367  2.900218
C    -2.824638  1.605356  1.199596
C    -2.759571  3.115186  0.895306
C    -3.418363  3.390353  -0.461513
C    -3.389440  3.979987  1.994053
H    -3.876324  1.291594  1.280359
H    -2.419029  1.051145  0.340898
H    -1.693507  3.398507  0.817083
H    -4.487240  3.133466  -0.442661
H    -2.948923  2.810865  -1.268117
H    -3.339818  4.452186  -0.725358
H    -3.341702  5.042639  1.725768
H    -2.870188  3.892975  2.962502
H    -4.454485  3.735176  2.131026
N    -3.880024  1.361586  4.133188
C    -4.838818  0.943815  5.154377
H    -3.926214  2.320824  3.799496
H    -5.859255  0.966524  4.752068
H    -4.777385  1.615845  6.017939
H    -4.596483  -0.074913  5.466662
Sr    1.555775  -3.123286  1.642799
32
Lattice="100 0 0 0 100 0 0 0 100" Properties=species:S:1:pos:R:3
C    -2.560501  1.328990  0.360595
C    -1.888871  1.188400  1.680882
O    -1.193524  2.210887  2.134634
H    -3.195102  2.225530  0.368067
H    -3.168933  0.460348  0.100635
H    -1.802212  1.473866  -0.422212
N    -1.943530  0.120278  2.419794
C    -2.626540  -1.169794  2.268720
C    -2.543723  -1.692389  3.744925
O    -1.825815  -1.058787  4.543005
H    -1.519932  0.084840  3.395761
H    -3.677225  -1.000286  1.991572
C    -1.920791  -2.113242  1.246560
C    -2.830496  -2.939511  0.305921
C    -3.753909  -3.933399  1.019897
C    -3.619605  -2.072504  -0.681059
H    -1.253419  -2.789441  1.799913
H    -1.264879  -1.491877  0.619360
H    -2.118921  -3.537919  -0.286037
H    -4.240429  -4.593417  0.290892
H    -4.578794  -3.426798  1.551099
H    -3.205902  -4.581781  1.718221
H    -4.167879  -2.702390  -1.392782
H    -2.959992  -1.420722  -1.270928
H    -4.377753  -1.449108  -0.179268
N    -3.234465  -2.786924  4.051902
C    -3.214073  -3.418308  5.370005
H    -3.758168  -3.245878  3.311338
H    -2.637541  -4.351787  5.340947
H    -4.239520  -3.638870  5.686406
H    -2.750379  -2.731865  6.082680
Sr    -0.080674  3.832398  2.962246
32
Lattice="100 0 0 0 100 0 0 0 100" Properties=species:S:1:pos:R:3
C    -0.994025  0.678647  0.028998
C    -0.748411  0.815831  1.494541
O    0.242261  1.538722  1.907067
H    -1.065120  1.670182  -0.437241
H    -1.896339  0.102664  -0.198302
H    -0.129257  0.172026  -0.424109
N    -1.556751  0.207491  2.334858
C    -1.518635  0.066631  3.794311
C    -2.934430  -0.527101  4.106140
O    -3.789188  -0.453056  3.217634
H    -2.449740  -0.195502  1.989207
H    -0.741809  -0.675604  4.038090
C    -1.220059  1.328076  4.631364
C    -2.163158  2.550534  4.601121
C    -1.565478  3.664859  5.469182
C    -2.577856  3.087454  3.225858
H    -0.166729  1.619391  4.419186
H    -1.153889  0.995297  5.676639
H    -3.098608  2.234915  5.091978
H    -0.631491  4.099955  5.032770
H    -1.288030  3.322445  6.474067
H    -2.250126  4.515154  5.574092
H    -3.228389  3.963398  3.339813
H    -3.116383  2.349618  2.622047
H    -1.729367  3.439900  2.593073
N    -3.164685  -1.074015  5.310628
C    -2.235099  -1.364787  6.398322
H    -4.121427  -1.407695  5.418548
H    -2.541426  -2.299503  6.879749
H    -2.234690  -0.573910  7.161761
H    -1.216521  -1.514047  6.022466
Sr    0.841496  3.386901  2.911701
32
Lattice="100 0 0 0 100 0 0 0 100" Properties=species:S:1:pos:R:3
C    -0.371107  -1.518285  0.535133
C    0.083340  -1.607512  1.951239
O    0.862292  -2.610221  2.293425
H    -0.812312  -0.547463  0.292905
H    -1.125124  -2.296313  0.344254
H    0.474780  -1.708616  -0.136793
N    -0.249883  -0.755353  2.874206
C    -1.103044  0.438203  2.848914
C    -0.741726  1.085163  4.222444
O    -0.088059  0.396352  5.027883
H    0.119246  -0.814354  3.863563
H    -0.779528  1.096065  2.028685
C    -2.612642  0.128615  2.697938
C    -3.344464  -0.499035  3.898321
C    -4.851672  -0.509653  3.607580
C    -2.852783  -1.909814  4.253055
H    -2.746458  -0.510362  1.810210
H    -3.102675  1.078087  2.442228
H    -3.178035  0.146961  4.777306
H    -5.411222  -0.896642  4.467975
H    -5.087851  -1.148995  2.744182
H    -5.231315  0.497675  3.391092
H    -3.494905  -2.352685  5.024740
H    -1.829767  -1.911452  4.654500
H    -2.892434  -2.574706  3.375307
N    -1.144078  2.330892  4.491400
C    -1.895033  3.261011  3.652752
H    -0.897532  2.644394  5.428347
H    -1.606543  4.281819  3.922861
H    -2.978491  3.154991  3.798510
H    -1.654968  3.120253  2.593274
Sr    2.113736  -4.213723  2.944074
32
Lattice="100 0 0 0 100 0 0 0 100" Properties=species:S:1:pos:R:3
C    -0.038337  -0.417352  -0.040573
C    -0.109085  0.050100  1.372498
O    1.013819  0.162476  2.047579
H    0.707096  0.175027  -0.586839
H    -0.998657  -0.350316  -0.558564
H    0.295086  -1.465002  -0.061628
N    -1.220014  0.353219  1.977603
C    -2.619738  0.338627  1.530142
C    -3.264545  1.288637  2.587088
O    -2.648928  1.466004  3.652668
H    -1.245378  0.724735  2.965246
H    -2.699423  0.773603  0.523346
C    -3.173202  -1.106096  1.543996
C    -4.651792  -1.274107  1.110624
C    -4.806142  -2.538897  0.254816
C    -5.605681  -1.315964  2.312184
H    -3.027139  -1.526002  2.551088
H    -2.531800  -1.690327  0.866627
H    -4.925657  -0.417762  0.465803
H    -4.194032  -2.492881  -0.656517
H    -5.850279  -2.676365  -0.052551
H    -4.510093  -3.434066  0.820740
H    -6.650918  -1.336800  1.979156
H    -5.488123  -0.459340  2.987778
H    -5.433212  -2.226346  2.903857
N    -4.426946  1.860787  2.267765
C    -5.192336  2.705780  3.181751
H    -4.852971  1.617157  1.378927
H    -5.555798  3.589441  2.646298
H    -4.539638  3.015263  4.001984
H    -6.049125  2.154589  3.591616
Sr    2.812121  0.380387  3.182013
32
Lattice="100 0 0 0 100 0 0 0 100" Properties=species:S:1:pos:R:3
C    -1.616992  1.435763  -0.277047
C    -1.283777  1.220742  1.159323
O    -0.417825  2.032552  1.725911
H    -0.719989  1.266522  -0.889694
H    -1.925476  2.478570  -0.429474
H    -2.410431  0.773116  -0.632548
N    -1.803363  0.275208  1.886040
C    -2.777605  -0.781036  1.574448
C    -3.286409  -1.121499  3.008541
O    -2.540063  -0.843175  3.962885
H    -1.584226  0.164171  2.910977
H    -3.589997  -0.373158  0.958081
C    -2.053734  -1.947169  0.850971
C    -2.895630  -3.116141  0.280914
C    -3.212715  -4.222472  1.295217
C    -4.134990  -2.649456  -0.491760
H    -1.283581  -2.342698  1.530431
H    -1.516514  -1.484539  0.007918
H    -2.220063  -3.572192  -0.461438
H    -3.638953  -5.092490  0.779977
H    -3.937294  -3.916213  2.059389
H    -2.306246  -4.561285  1.814214
H    -4.925570  -2.245765  0.162101
H    -4.588286  -3.489600  -1.031845
H    -3.894771  -1.877570  -1.237773
N    -4.499138  -1.666806  3.114628
C    -5.079867  -2.117986  4.376804
H    -5.011259  -1.861144  2.259641
H    -5.083533  -3.214850  4.428430
H    -6.108151  -1.750064  4.462759
H    -4.477853  -1.722795  5.198884
Sr    0.969406  3.336029  2.697134
32
Lattice="100 0 0 0 100 0 0 0 100" Properties=species:S:1:pos:R:3
C    0.345157  -0.270695  0.666949
C    -0.099795  0.620170  1.775610
O    0.673707  1.628225  2.114865
H    -0.476194  -0.856747  0.244023
H    1.102329  -0.972847  1.047663
H    0.813409  0.323661  -0.125957
N    -1.206341  0.452448  2.436912
C    -2.285929  -0.535912  2.314848
C    -3.404141  0.158813  3.153144
O    -3.084509  1.163067  3.819369
H    -1.537691  1.129496  3.183413
H    -2.613200  -0.588873  1.265067
C    -1.863573  -1.948712  2.782855
C    -1.265987  -2.096256  4.196497
C    -2.304266  -1.948083  5.316714
C    -0.558696  -3.455419  4.291399
H    -1.136588  -2.324089  2.046405
H    -2.735458  -2.610819  2.683682
H    -0.498535  -1.311519  4.331862
H    -1.842869  -2.149162  6.291805
H    -3.120887  -2.674078  5.191090
H    -2.742415  -0.944527  5.372329
H    -0.091920  -3.585385  5.275617
H    0.226086  -3.565871  3.529854
H    -1.271310  -4.281827  4.156462
N    -4.649830  -0.321191  3.121198
C    -5.186052  -1.458984  2.380124
H    -5.294879  0.183303  3.726434
H    -6.232023  -1.250642  2.132862
H    -5.144516  -2.383134  2.972229
H    -4.647106  -1.607621  1.438385
Sr    1.848238  3.316240  2.695154
32
Lattice="100 0 0 0 100 0 0 0 100" Properties=species:S:1:pos:R:3
C    -0.770917  1.966424  0.091102
C    -0.305660  1.248528  1.310827
O    0.850251  1.593190  1.834196
H    -1.835883  1.814708  -0.107071
H    -0.205450  1.606095  -0.781372
H    -0.571242  3.039727  0.193376
N    -0.969424  0.290021  1.884720
C    -2.249514  -0.352348  1.564682
C    -2.535360  -1.107933  2.899307
O    -1.602846  -1.196997  3.720703
H    -0.642856  -0.170816  2.778902
H    -3.015906  0.424444  1.421385
C    -2.203761  -1.233178  0.289239
C    -1.294992  -2.481189  0.226148
C    0.200556  -2.186542  0.413661
C    -1.748218  -3.638423  1.126280
H    -1.942616  -0.565744  -0.546524
H    -3.237928  -1.545809  0.088589
H    -1.417619  -2.823342  -0.815008
H    0.442828  -1.961992  1.463730
H    0.795171  -3.065163  0.133322
H    0.537917  -1.349646  -0.217267
H    -2.817523  -3.855247  1.000684
H    -1.202347  -4.553908  0.865211
H    -1.555138  -3.445484  2.189514
N    -3.752002  -1.611183  3.125392
C    -4.938944  -1.578549  2.276962
H    -3.825539  -2.115293  4.007068
H    -5.825403  -1.577532  2.919341
H    -4.988843  -2.453809  1.615115
H    -4.968576  -0.665498  1.672643
Sr    2.725475  2.063744  2.740600
32
Lattice="100 0 0 0 100 0 0 0 100" Properties=species:S:1:pos:R:3
C    -1.889318  2.987778  1.278086
C    -1.620318  1.991589  2.353244
O    -0.666788  2.252454  3.220759
H    -2.130797  3.958787  1.731953
H    -2.707680  2.690139  0.617127
H    -0.982254  3.126630  0.673412
N    -2.279639  0.878203  2.483836
C    -3.366667  0.291138  1.687246
C    -3.921288  -0.759870  2.697470
O    -3.133428  -1.149916  3.579949
H    -2.090019  0.185690  3.256422
H    -4.103875  1.063316  1.435548
C    -2.781199  -0.384391  0.418566
C    -3.779585  -0.780322  -0.683644
C    -4.459579  0.440326  -1.314067
C    -3.042074  -1.604853  -1.747869
H    -2.210156  -1.266919  0.744506
H    -2.049245  0.313950  -0.020423
H    -4.549085  -1.434005  -0.244394
H    -5.176448  0.131847  -2.084977
H    -3.719327  1.091861  -1.802814
H    -5.020126  1.054532  -0.592973
H    -2.239728  -1.019452  -2.220577
H    -3.731797  -1.917087  -2.541690
H    -2.594382  -2.511417  -1.319862
N    -5.169545  -1.226950  2.589769
C    -6.274240  -0.792770  1.740998
H    -5.380325  -1.951639  3.274850
H    -6.539611  -1.568961  1.012401
H    -6.016715  0.120270  1.199016
H    -7.150177  -0.583782  2.366877
Sr    0.867287  2.619026  4.662559
32
Lattice="100 0 0 0 100 0 0 0 100" Properties=species:S:1:pos:R:3
C    0.024993  -0.164539  -0.215773
C    -0.160886  -0.155780  1.262545
O    0.846569  -0.534366  2.018379
H    0.928233  0.403162  -0.475553
H    -0.828386  0.255447  -0.754416
H    0.177693  -1.198283  -0.557481
N    -1.263687  0.205504  1.850303
C    -2.564190  0.650055  1.319709
C    -3.130747  1.389633  2.569867
O    -2.710313  1.009578  3.678341
H    -1.367432  0.222361  2.898040
H    -2.411092  1.334625  0.475610
C    -3.375247  -0.597397  0.882958
C    -4.788000  -0.371184  0.298811
C    -5.096004  -1.479352  -0.718900
C    -5.871806  -0.330248  1.384079
H    -3.435768  -1.283008  1.743080
H    -2.757956  -1.103633  0.124249
H    -4.789472  0.584299  -0.251550
H    -5.059722  -2.471743  -0.246225
H    -6.102609  -1.353102  -1.136532
H    -4.385330  -1.473668  -1.556848
H    -6.848280  -0.086870  0.946869
H    -5.670991  0.400853  2.176708
H    -5.967348  -1.313820  1.866117
N    -4.000512  2.397258  2.435098
C    -4.570708  3.003587  1.237044
H    -4.316027  2.769943  3.329679
H    -3.968050  2.771060  0.354586
H    -5.597470  2.655772  1.064623
H    -4.582658  4.092077  1.362203
Sr    2.450291  -1.134846  3.297968
32
Lattice="100 0 0 0 100 0 0 0 100" Properties=species:S:1:pos:R:3
C    0.592930  0.506038  0.865328
C    -0.232877  -0.466480  1.634716
O    0.138737  -1.727773  1.648213
H    1.623610  0.492236  1.245731
H    0.207898  1.527651  0.919050
H    0.629402  0.199649  -0.189326
N    -1.301872  -0.135362  2.299129
C    -2.000894  1.154282  2.456065
C    -2.783495  0.877553  3.774330
O    -3.161611  -0.294165  3.948826
H    -1.870188  -0.839805  2.826622
H    -1.271936  1.966941  2.550666
C    -2.919912  1.343575  1.215260
C    -3.651837  2.684395  0.994619
C    -4.871723  2.893908  1.898340
C    -2.705026  3.889897  0.976526
H    -3.652216  0.521727  1.224015
H    -2.271104  1.175639  0.340522
H    -4.045236  2.578674  -0.030691
H    -5.445031  3.766295  1.560703
H    -4.603350  3.074663  2.945528
H    -5.545893  2.027412  1.871729
H    -3.232568  4.785249  0.625108
H    -1.853314  3.731648  0.298452
H    -2.307698  4.133461  1.971612
N    -3.002956  1.848895  4.669732
C    -2.530681  3.227563  4.710887
H    -3.569575  1.536894  5.457310
H    -2.187731  3.454392  5.726794
H    -3.325552  3.935513  4.441796
H    -1.688033  3.373728  4.029713
Sr    0.703021  -3.790017  1.685784
