# Supplementary material for: Mapping and classifying molecules from a high-throughput structural database
Source: J Cheminform. 2017 Feb 2;9:6. doi: 10.1186/s13321-017-0192-4 (PMC5289135; doi:10.1186/s13321-017-0192-4)
Supplement: Supplementary file 1 — Additional file 1. Supplementary file contains dissimilarity matrix data for all the oligopeptides available in the database including the one discussed in this paper. [file 13321_2017_192_MOESM1_ESM.tar › SI/leu.dipeptide/COLVAR-OOS-Sr-0.15-1-4]

#! FIELDS CV1 CV2 Energy
1.880000000000e-01 1.200000000000e-01	-103893.674484
1.800000000000e-01 1.280000000000e-01	-103893.657643
1.020000000000e-01 1.460000000000e-01	-103893.65051
1.220000000000e-01 -1.540000000000e-01	-103893.637884
1.100000000000e-01 1.600000000000e-01	-103893.635454
1.220000000000e-01 -1.520000000000e-01	-103893.62997
1.960000000000e-01 1.240000000000e-01	-103893.627996
1.940000000000e-01 1.180000000000e-01	-103893.626467
1.860000000000e-01 -1.800000000000e-02	-103893.623802
1.120000000000e-01 1.700000000000e-01	-103893.612628
1.820000000000e-01 1.200000000000e-01	-103893.608078
1.520000000000e-01 -1.280000000000e-01	-103893.594703
1.540000000000e-01 -1.380000000000e-01	-103893.589348
1.220000000000e-01 -1.560000000000e-01	-103893.588631
2.100000000000e-01 1.300000000000e-01	-103893.577659
1.920000000000e-01 1.580000000000e-01	-103893.576185
2.240000000000e-01 1.100000000000e-01	-103893.571483
2.480000000000e-01 1.080000000000e-01	-103893.555989
1.080000000000e-01 1.640000000000e-01	-103893.555755
-6.600000000000e-02 1.720000000000e-01	-103893.548453
-5.600000000000e-02 1.660000000000e-01	-103893.548375
-8.400000000000e-02 1.440000000000e-01	-103893.545263
-8.000000000000e-02 1.360000000000e-01	-103893.534437
-7.200000000000e-02 1.780000000000e-01	-103893.513678
-4.800000000000e-02 7.600000000000e-02	-103893.50819
-6.000000000000e-02 1.680000000000e-01	-103893.502178
-4.400000000000e-02 7.800000000000e-02	-103893.498933
2.040000000000e-01 1.660000000000e-01	-103893.496901
-8.200000000000e-02 1.620000000000e-01	-103893.496465
-3.400000000000e-02 1.820000000000e-01	-103893.486701
-3.200000000000e-02 1.840000000000e-01	-103893.474069
-7.200000000000e-02 1.760000000000e-01	-103893.459095
6.000000000000e-03 1.500000000000e-01	-103893.457298
-2.800000000000e-02 1.840000000000e-01	-103893.452334
-2.600000000000e-02 1.760000000000e-01	-103893.42776
-3.600000000000e-02 1.900000000000e-01	-103893.423304
-7.200000000000e-02 1.240000000000e-01	-103893.39088
-7.400000000000e-02 1.700000000000e-01	-103893.355426
-8.200000000000e-02 2.040000000000e-01	-103893.312944
-3.200000000000e-02 2.160000000000e-01	-103893.249069
-2.800000000000e-02 2.260000000000e-01	-103893.054257
8.800000000000e-02 -1.680000000000e-01	-103893.051201
1.000000000000e-01 -1.580000000000e-01	-103893.039343
5.600000000000e-02 -1.160000000000e-01	-103893.0237
1.060000000000e-01 -1.880000000000e-01	-103893.015697
-8.200000000000e-02 -7.200000000000e-02	-103893.004926
9.800000000000e-02 -2.020000000000e-01	-103893.000193
9.200000000000e-02 -1.720000000000e-01	-103892.997335
-7.200000000000e-02 -6.600000000000e-02	-103892.993475
9.800000000000e-02 -2.000000000000e-01	-103892.993065
1.000000000000e-01 -1.640000000000e-01	-103892.992553
9.400000000000e-02 -1.760000000000e-01	-103892.983597
-8.600000000000e-02 -7.800000000000e-02	-103892.960086
-8.600000000000e-02 -8.000000000000e-02	-103892.947349
-7.600000000000e-02 -6.800000000000e-02	-103892.945629
-1.340000000000e-01 1.400000000000e-01	-103892.93862
-1.060000000000e-01 -1.880000000000e-01	-103892.923502
9.400000000000e-02 -1.660000000000e-01	-103892.913235
1.020000000000e-01 -1.860000000000e-01	-103892.894215
4.000000000000e-02 -2.260000000000e-01	-103892.882883
4.800000000000e-02 -2.320000000000e-01	-103892.880717
4.800000000000e-02 -2.300000000000e-01	-103892.878446
-1.420000000000e-01 1.260000000000e-01	-103892.877944
-1.140000000000e-01 -1.940000000000e-01	-103892.846808
-1.080000000000e-01 -1.920000000000e-01	-103892.836448
-1.440000000000e-01 1.420000000000e-01	-103892.811694
-2.200000000000e-01 -4.000000000000e-02	-103892.749555
-1.480000000000e-01 1.460000000000e-01	-103892.743244
1.580000000000e-01 -1.420000000000e-01	-103892.416096
1.680000000000e-01 -1.480000000000e-01	-103892.394641
1.640000000000e-01 -1.640000000000e-01	-103892.35255
1.580000000000e-01 -1.460000000000e-01	-103892.333696
-6.600000000000e-02 1.880000000000e-01	-103892.32091
-6.400000000000e-02 1.980000000000e-01	-103892.302809
1.440000000000e-01 -1.840000000000e-01	-103892.296478
-7.400000000000e-02 -9.200000000000e-02	-103892.245716
1.300000000000e-01 -1.680000000000e-01	-103892.233313
-7.400000000000e-02 2.120000000000e-01	-103892.196082
-6.200000000000e-02 -6.400000000000e-02	-103892.163142
2.400000000000e-02 -2.140000000000e-01	-103892.148825
2.000000000000e-02 -2.340000000000e-01	-103892.147837
1.600000000000e-02 -2.200000000000e-01	-103892.118792
2.200000000000e-02 -2.440000000000e-01	-103892.107317
2.600000000000e-02 -2.500000000000e-01	-103892.07987
-7.000000000000e-02 1.820000000000e-01	-103892.075973
-2.140000000000e-01 -6.400000000000e-02	-103892.062425
1.400000000000e-02 -2.320000000000e-01	-103892.056512
2.000000000000e-02 -2.420000000000e-01	-103892.024722
-2.200000000000e-01 -7.200000000000e-02	-103892.019307
-2.300000000000e-01 -6.400000000000e-02	-103892.0067
-1.600000000000e-01 -1.680000000000e-01	-103892.003612
-1.580000000000e-01 -1.700000000000e-01	-103891.924652
-2.280000000000e-01 -8.000000000000e-02	-103891.850307
