# Supplementary material for: Mapping and classifying molecules from a high-throughput structural database
Source: J Cheminform. 2017 Feb 2;9:6. doi: 10.1186/s13321-017-0192-4 (PMC5289135; doi:10.1186/s13321-017-0192-4)
Supplement: Supplementary file 1 — Additional file 1. Supplementary file contains dissimilarity matrix data for all the oligopeptides available in the database including the one discussed in this paper. [file 13321_2017_192_MOESM1_ESM.tar › SI/lysH.uncapped/traj.lysH.uncapped.Hg.xyz]

26
Lattice="100 0 0 0 100 0 0 0 100" Properties=species:S:1:pos:R:3
N    0.950348  0.109112  -0.195840
C    0.296900  0.131777  1.181748
C    1.403123  0.456900  2.240704
O    2.569755  0.675620  1.827175
H    1.582008  -0.699971  -0.312997
H    0.232831  0.056921  -0.936019
H    -0.366116  1.012417  1.189305
C    -0.484914  -1.154348  1.494009
C    -1.734434  -1.370159  0.606758
C    -2.582604  -2.567381  1.100367
C    -3.832667  -2.757955  0.233353
N    -4.692567  -3.916605  0.716314
H    -0.791171  -1.065352  2.546490
H    0.190113  -2.024195  1.442074
H    -1.446694  -1.553924  -0.441677
H    -2.351698  -0.457967  0.617430
H    -2.879367  -2.392111  2.146408
H    -1.972670  -3.484255  1.084648
H    -3.582442  -2.984420  -0.810744
H    -4.483171  -1.874346  0.248242
H    -4.186953  -4.815385  0.693787
H    -5.030089  -3.776855  1.680952
H    -5.527794  -4.026627  0.119116
O    1.031497  0.516921  3.448266
H    1.515198  0.956942  -0.370965
Hg    3.137579  1.119246  4.122100
26
Lattice="100 0 0 0 100 0 0 0 100" Properties=species:S:1:pos:R:3
N    2.221712  -2.573366  0.531930
C    1.168407  -1.492062  0.749662
C    1.737253  -0.455916  1.779490
O    0.983783  0.481502  2.150229
H    3.165273  -2.173188  0.394315
H    2.285388  -3.222719  1.333417
H    1.110213  -0.930675  -0.197717
C    -0.188714  -2.118399  1.113194
C    -1.406161  -1.201382  0.892848
C    -2.741237  -1.949662  1.123967
C    -3.943391  -1.043804  0.837940
N    -5.265404  -1.775294  1.020771
H    -0.161450  -2.501063  2.146335
H    -0.294268  -3.006629  0.463886
H    -1.380197  -0.803219  -0.133440
H    -1.349118  -0.333218  1.568626
H    -2.787693  -2.316506  2.161402
H    -2.781769  -2.832686  0.466116
H    -3.944918  -0.675218  -0.195633
H    -3.981369  -0.178981  1.512018
H    -6.061919  -1.149621  0.820603
H    -5.353787  -2.584949  0.387826
H    -5.390391  -2.122653  1.983807
O    2.940472  -0.606877  2.131775
H    1.994701  -3.137083  -0.303870
Hg    2.771586  1.370667  3.396501
26
Lattice="100 0 0 0 100 0 0 0 100" Properties=species:S:1:pos:R:3
N    -0.337514  -0.034054  0.027214
C    0.993149  -0.307502  0.720037
C    2.073101  -0.573609  -0.382646
O    1.718985  -0.457400  -1.585944
H    -1.032144  0.320701  0.703784
H    -0.732136  -0.882958  -0.409876
H    1.296497  0.648208  1.178672
C    0.897028  -1.422513  1.776173
C    -0.041591  -1.066389  2.954750
C    -0.178371  -2.155088  4.050982
C    0.978705  -2.210379  5.053765
N    0.648903  -3.132981  6.219809
H    1.925956  -1.585641  2.126910
H    0.578215  -2.362295  1.296360
H    -1.065522  -0.900890  2.584871
H    0.277929  -0.117004  3.412873
H    -0.331060  -3.141958  3.586935
H    -1.106383  -1.923411  4.596575
H    1.181318  -1.228201  5.499611
H    1.910953  -2.595156  4.622542
H    1.426720  -3.169767  6.897551
H    0.467384  -4.101607  5.914922
H    -0.185452  -2.815128  6.737619
O    3.241518  -0.842367  0.010710
H    -0.244553  0.672617  -0.721384
Hg    3.984365  -0.893225  -2.179816
26
Lattice="100 0 0 0 100 0 0 0 100" Properties=species:S:1:pos:R:3
N    -0.365077  1.768359  1.803092
C    -0.139245  0.680759  2.847738
C    1.396532  0.383464  2.924664
O    1.761333  -0.519720  3.729522
H    -0.198801  1.428666  0.841991
H    -1.335646  2.117805  1.849698
H    -0.375145  1.145289  3.819736
C    -1.011046  -0.565043  2.619209
C    -2.526755  -0.270620  2.755745
C    -3.429321  -1.502417  3.023708
C    -3.718247  -2.385150  1.806320
N    -4.777247  -3.431283  2.129343
H    -0.698217  -1.282751  3.391886
H    -0.765016  -1.023756  1.648383
H    -2.907426  0.261974  1.868935
H    -2.679152  0.401928  3.613847
H    -4.381787  -1.100659  3.404177
H    -3.000353  -2.104349  3.839972
H    -2.841559  -2.944645  1.457286
H    -4.119515  -1.806270  0.964553
H    -5.670601  -2.999293  2.413378
H    -4.977961  -4.025271  1.309263
H    -4.486693  -4.059675  2.894109
O    2.166747  1.091737  2.226982
H    0.262801  2.577017  1.946764
Hg    3.974394  -0.094097  3.268699
26
Lattice="100 0 0 0 100 0 0 0 100" Properties=species:S:1:pos:R:3
N    1.033482  -0.057957  0.253562
C    0.090967  0.086539  1.443744
C    0.939419  0.532499  2.682852
O    2.177672  0.682265  2.526576
H    1.695642  -0.841669  0.376290
H    0.500017  -0.230529  -0.612847
H    -0.559555  0.946280  1.216638
C    -0.728307  -1.186266  1.712309
C    -1.776530  -1.541844  0.627875
C    -2.564567  -2.807426  1.045220
C    -3.509111  -3.416927  0.001531
N    -4.900925  -2.792756  -0.046286
H    -1.238242  -1.015768  2.671601
H    -0.045110  -2.035901  1.877095
H    -1.290454  -1.743905  -0.341129
H    -2.449320  -0.682412  0.478990
H    -3.105120  -2.629307  1.988757
H    -1.845687  -3.608203  1.275343
H    -3.682374  -4.475026  0.231800
H    -3.112564  -3.358262  -1.019900
H    -5.384787  -2.868798  0.861472
H    -4.894994  -1.799091  -0.314940
H    -5.489819  -3.284674  -0.737874
O    0.306150  0.742559  3.756789
H    1.602045  0.791785  0.102012
Hg    2.234072  1.378795  4.827519
26
Lattice="100 0 0 0 100 0 0 0 100" Properties=species:S:1:pos:R:3
N    -0.436989  -0.626028  -0.142812
C    0.013554  0.076839  1.133010
C    1.564138  0.292058  1.067331
O    2.128221  0.731352  2.107275
H    -0.159914  -1.619531  -0.168617
H    -1.466365  -0.586663  -0.226838
H    -0.372872  1.107380  1.050114
C    -0.556818  -0.551478  2.410668
C    -0.175481  -1.998887  2.781381
C    -0.889519  -2.428517  4.086336
C    -0.573262  -3.875419  4.476898
N    -1.286759  -4.282804  5.758248
H    -1.654297  -0.463935  2.323260
H    -0.274433  0.133588  3.223954
H    0.915036  -2.078366  2.914589
H    -0.454620  -2.701208  1.978271
H    -1.977580  -2.312157  3.957868
H    -0.589307  -1.749497  4.900074
H    0.496329  -4.032018  4.664858
H    -0.897549  -4.592458  3.712085
H    -1.069843  -5.261435  6.005750
H    -1.007916  -3.700282  6.562645
H    -2.312624  -4.215504  5.672018
O    2.129037  0.103333  -0.042696
H    -0.036711  -0.180870  -0.986106
Hg    4.109546  0.994505  0.942436
26
Lattice="100 0 0 0 100 0 0 0 100" Properties=species:S:1:pos:R:3
N    -0.382399  1.763271  1.688778
C    -0.099628  0.718096  2.762600
C    1.452682  0.575592  2.907901
O    1.867053  -0.261934  3.760358
H    0.150835  2.634697  1.846061
H    -0.133253  1.426475  0.744531
H    -0.430004  1.163816  3.715156
C    -0.811083  -0.618359  2.498043
C    -2.354607  -0.546741  2.586112
C    -2.993259  -1.955008  2.512273
C    -4.520855  -1.880436  2.621688
N    -5.165068  -3.258093  2.572762
H    -0.429853  -1.311994  3.261699
H    -0.490940  -1.025930  1.525222
H    -2.767983  0.068393  1.769766
H    -2.644480  -0.064986  3.533166
H    -2.592657  -2.575399  3.329379
H    -2.709067  -2.440869  1.565652
H    -4.968392  -1.309853  1.798245
H    -4.844654  -1.430552  3.568710
H    -4.848700  -3.864798  3.344563
H    -6.192248  -3.185146  2.649945
H    -4.965029  -3.752332  1.689843
O    2.182104  1.321893  2.207371
H    -1.384498  2.010576  1.679314
Hg    4.045987  0.319622  3.350862
26
Lattice="100 0 0 0 100 0 0 0 100" Properties=species:S:1:pos:R:3
N    -0.906994  0.516236  0.570825
C    -0.344956  0.414272  1.984598
C    0.960213  1.283516  2.045214
O    1.226946  1.981874  1.031729
H    -0.895431  1.490306  0.222734
H    -1.884194  0.182584  0.540726
H    -1.057674  0.949852  2.633852
C    -0.195864  -1.056024  2.416107
C    -0.009933  -1.245040  3.932677
C    0.207219  -2.702070  4.411936
C    -1.074501  -3.535507  4.523851
N    -0.809062  -4.868259  5.211358
H    0.628920  -1.526802  1.856390
H    -1.121122  -1.561449  2.084586
H    -0.857258  -0.794249  4.472571
H    0.879546  -0.678542  4.251237
H    0.670172  -2.635068  5.408305
H    0.938915  -3.209786  3.764153
H    -1.516367  -3.785248  3.551180
H    -1.836750  -3.033072  5.133060
H    -1.673992  -5.426554  5.289173
H    -0.446663  -4.741048  6.169260
H    -0.122874  -5.443815  4.699582
O    1.626984  1.271142  3.116950
H    -0.365963  -0.047891  -0.105114
Hg    3.076681  2.872643  2.236063
26
Lattice="100 0 0 0 100 0 0 0 100" Properties=species:S:1:pos:R:3
N    0.971863  -0.066762  -0.286990
C    0.502213  -0.042586  1.163482
C    1.763846  0.118687  2.078378
O    2.887926  0.206191  1.525265
H    0.166197  -0.018390  -0.929714
H    1.591652  0.730738  -0.507444
H    -0.058736  0.898001  1.287037
C    -0.359800  -1.258450  1.538092
C    -1.764720  -1.301912  0.883336
C    -2.635987  -2.382318  1.571807
C    -4.140749  -2.364294  1.272746
N    -4.563822  -3.139594  0.027942
H    -0.480698  -1.202828  2.629909
H    0.197692  -2.188756  1.341205
H    -1.688624  -1.498871  -0.198997
H    -2.250762  -0.320686  1.002548
H    -2.569902  -2.230760  2.659698
H    -2.222004  -3.388507  1.398488
H    -4.538664  -1.348952  1.151165
H    -4.685738  -2.839686  2.097161
H    -5.591928  -3.121041  -0.071453
H    -4.175356  -2.757059  -0.844885
H    -4.290104  -4.132452  0.084798
O    1.552027  0.187434  3.324044
H    1.501951  -0.925438  -0.508364
Hg    3.776226  0.504291  3.751748
26
Lattice="100 0 0 0 100 0 0 0 100" Properties=species:S:1:pos:R:3
N    -0.353649  0.271901  0.129429
C    -0.330367  0.338781  1.653074
C    0.764928  1.378112  2.078356
O    1.270676  2.077833  1.158133
H    0.446073  -0.259854  -0.251620
H    -0.317655  1.213849  -0.296724
H    -1.277620  0.822199  1.947019
C    -0.225728  -1.066843  2.269824
C    -0.596863  -1.119404  3.766299
C    -0.997151  -2.512651  4.317431
C    0.157613  -3.490321  4.550069
N    -0.324987  -4.742023  5.272137
H    0.771961  -1.490853  2.074177
H    -0.943475  -1.688978  1.704304
H    -1.464595  -0.466262  3.938551
H    0.220724  -0.701995  4.373830
H    -1.754020  -2.968082  3.659155
H    -1.498838  -2.322882  5.278909
H    0.938261  -3.059087  5.189623
H    0.623909  -3.842785  3.621680
H    -0.730418  -4.520654  6.195087
H    0.450192  -5.403983  5.434447
H    -1.047376  -5.248024  4.736963
O    1.023525  1.494879  3.305588
H    -1.216975  -0.190126  -0.200841
Hg    2.460855  3.279254  2.808101
26
Lattice="100 0 0 0 100 0 0 0 100" Properties=species:S:1:pos:R:3
N    -0.327595  1.700331  0.599213
C    0.645826  0.873753  1.433758
C    1.806948  0.392868  0.496990
O    2.692523  -0.352292  0.990534
H    -0.897675  1.111623  -0.030809
H    0.159601  2.391363  0.003895
H    1.124497  1.580624  2.131159
C    -0.096182  -0.248600  2.180994
C    0.636938  -0.830550  3.406014
C    -0.184980  -1.974959  4.044281
C    0.471068  -2.734169  5.204157
N    0.264506  -2.100130  6.577209
H    -0.363363  -1.050350  1.473247
H    -1.055346  0.186375  2.515729
H    0.831480  -0.020358  4.126835
H    1.620585  -1.223334  3.101478
H    -0.378834  -2.739195  3.276746
H    -1.182711  -1.615957  4.346258
H    1.555328  -2.847274  5.080274
H    0.036500  -3.737134  5.289347
H    0.699876  -2.682566  7.310671
H    -0.736295  -2.024474  6.815323
H    0.677093  -1.160684  6.659692
O    1.794820  0.823717  -0.690365
H    -0.980250  2.218382  1.210397
Hg    3.822642  -0.298009  -1.080028
26
Lattice="100 0 0 0 100 0 0 0 100" Properties=species:S:1:pos:R:3
N    -0.289760  0.647129  0.051638
C    0.437878  0.584216  1.390493
C    1.808592  -0.145538  1.177800
O    2.490042  -0.399892  2.209030
H    -0.653978  -0.271534  -0.245815
H    0.331432  0.980860  -0.704941
H    0.743399  1.621633  1.608684
C    -0.439973  0.070754  2.541489
C    -0.978844  -1.371402  2.448003
C    -1.612897  -1.918764  3.751911
C    -2.981799  -1.330404  4.110340
N    -3.592149  -2.045772  5.308089
H    -1.263725  0.798098  2.641988
H    0.174337  0.189349  3.446695
H    -0.148711  -2.053466  2.206766
H    -1.710301  -1.470532  1.629080
H    -0.909407  -1.774881  4.587172
H    -1.718351  -3.006271  3.616912
H    -3.706288  -1.445125  3.293780
H    -2.937516  -0.270373  4.389787
H    -3.002850  -1.968906  6.151392
H    -3.734728  -3.051520  5.125919
H    -4.515067  -1.650124  5.548387
O    2.177747  -0.354897  -0.008172
H    -1.089923  1.298442  0.107942
Hg    4.254838  -1.106082  0.890631
26
Lattice="100 0 0 0 100 0 0 0 100" Properties=species:S:1:pos:R:3
N    0.597117  -0.122948  0.221805
C    0.355182  -0.226236  1.723995
C    1.687992  -0.700599  2.394113
O    1.721458  -0.685825  3.658300
H    0.887441  -1.029212  -0.182147
H    -0.263269  0.175342  -0.264275
H    0.186550  0.799409  2.084562
C    -0.821788  -1.165114  2.050385
C    -2.243783  -0.634977  1.712482
C    -2.846940  0.304906  2.775764
C    -4.255325  0.842448  2.484584
N    -5.384250  -0.138250  2.789164
H    -0.760904  -1.385960  3.125385
H    -0.656221  -2.125718  1.537799
H    -2.863412  -1.536695  1.593618
H    -2.272041  -0.144798  0.724062
H    -2.224055  1.205634  2.888773
H    -2.830046  -0.180344  3.765111
H    -4.387333  1.140204  1.436607
H    -4.461536  1.718187  3.111201
H    -5.388731  -0.423481  3.780393
H    -6.300103  0.302136  2.603573
H    -5.347607  -0.994306  2.218011
O    2.634725  -1.051579  1.645337
H    1.335484  0.560163  -0.014672
Hg    3.889391  -1.442383  3.656073
26
Lattice="100 0 0 0 100 0 0 0 100" Properties=species:S:1:pos:R:3
N    -0.344128  -0.656132  -0.129882
C    0.095287  -0.126260  1.231111
C    1.646850  0.090926  1.207564
O    2.208113  0.384273  2.296622
H    -0.090669  -1.646650  -0.271264
H    -1.369976  -0.580230  -0.229804
H    -0.294052  0.904812  1.283175
C    -0.478445  -0.935379  2.404015
C    0.018877  -2.382824  2.595967
C    -0.831162  -3.249177  3.559335
C    -0.727055  -2.873394  5.040969
N    -1.467863  -3.877408  5.914137
H    -1.574385  -0.923761  2.266515
H    -0.284965  -0.328418  3.300096
H    1.066892  -2.372732  2.933691
H    0.012782  -2.925724  1.637096
H    -0.490775  -4.288139  3.430491
H    -1.885224  -3.227049  3.239492
H    -1.168902  -1.896274  5.272307
H    0.311662  -2.877472  5.395202
H    -1.397950  -3.626157  6.913016
H    -2.472840  -3.927301  5.686015
H    -1.085689  -4.831007  5.816050
O    2.218126  0.041567  0.083615
H    0.086265  -0.122853  -0.904502
Hg    4.204224  0.757759  1.150970
26
Lattice="100 0 0 0 100 0 0 0 100" Properties=species:S:1:pos:R:3
N    -0.065556  1.659063  1.632905
C    -0.047524  0.453510  2.566671
C    1.424703  -0.073386  2.656847
O    1.627584  -1.087307  3.380581
H    0.090557  1.391932  0.647099
H    -0.975695  2.143912  1.684935
H    -0.262559  0.848346  3.573342
C    -1.067907  -0.626369  2.165486
C    -2.535367  -0.138282  2.240973
C    -3.607483  -1.192290  1.858524
C    -3.952688  -2.191329  2.967868
N    -5.162372  -3.035253  2.588489
H    -0.895083  -1.465309  2.854467
H    -0.835663  -0.999700  1.154710
H    -2.690457  0.697482  1.541083
H    -2.746748  0.257882  3.246774
H    -3.304646  -1.724487  0.943283
H    -4.515391  -0.625497  1.600268
H    -4.224231  -1.685766  3.903271
H    -3.145913  -2.903673  3.179298
H    -5.399478  -3.704613  3.337777
H    -6.000953  -2.455459  2.427836
H    -5.003531  -3.585477  1.730592
O    2.314394  0.571048  2.041210
H    0.666485  2.347047  1.876247
Hg    3.899518  -0.944024  2.977465
26
Lattice="100 0 0 0 100 0 0 0 100" Properties=species:S:1:pos:R:3
N    0.178719  2.161999  0.908420
C    0.817307  0.860303  1.384445
C    1.190027  0.003701  0.125788
O    1.649944  -1.149569  0.307294
H    0.709401  2.595441  0.133907
H    0.136064  2.847476  1.680787
H    1.790651  1.143046  1.818999
C    -0.080138  0.163205  2.421588
C    0.637481  -0.804139  3.386038
C    -0.313856  -1.223588  4.535452
C    0.325360  -1.874125  5.767515
N    0.547030  -3.380087  5.660268
H    -0.926092  -0.331706  1.918155
H    -0.526068  0.974914  3.024710
H    1.519544  -0.299543  3.810386
H    1.006746  -1.681886  2.832555
H    -1.138185  -1.848386  4.155940
H    -0.801926  -0.319105  4.929775
H    -0.331911  -1.747997  6.636426
H    1.300609  -1.438715  6.019694
H    1.203744  -3.642090  4.912537
H    -0.337167  -3.884266  5.493885
H    0.937132  -3.748395  6.542867
O    1.041191  0.563538  -1.000094
H    -0.787451  2.021401  0.569211
Hg    1.932846  -1.311425  -2.053548
26
Lattice="100 0 0 0 100 0 0 0 100" Properties=species:S:1:pos:R:3
N    -0.203722  0.154502  0.202042
C    -0.015630  -0.028318  1.704706
C    0.831461  1.175590  2.241182
O    1.204116  2.035501  1.395246
H    -0.524373  1.106671  -0.041684
H    -0.905293  -0.512311  -0.159908
H    -1.013382  0.093202  2.153959
C    0.606660  -1.407241  2.003774
C    0.458011  -1.948844  3.443592
C    -0.920382  -2.563186  3.766839
C    -1.087641  -3.136523  5.180248
N    -0.481460  -4.523392  5.375143
H    1.672516  -1.381225  1.729293
H    0.140245  -2.121873  1.301926
H    0.697308  -1.157717  4.172909
H    1.254067  -2.700033  3.555306
H    -1.182951  -3.333024  3.022470
H    -1.709070  -1.799454  3.684469
H    -2.151491  -3.254441  5.417771
H    -0.638479  -2.497411  5.950867
H    -0.896582  -5.217927  4.735335
H    -0.660924  -4.860652  6.334830
H    0.539139  -4.545426  5.240020
O    1.066933  1.221390  3.477012
H    0.673475  -0.008090  -0.320667
Hg    2.208451  3.254230  3.139319
26
Lattice="100 0 0 0 100 0 0 0 100" Properties=species:S:1:pos:R:3
N    -0.501918  1.271357  3.996082
C    -0.178873  -0.028115  3.266555
C    1.355370  -0.031747  2.953580
O    1.838616  -1.117374  2.518391
H    -0.009257  1.351293  4.900900
H    -0.234077  2.098223  3.435948
H    -0.345638  -0.844035  3.985194
C    -1.016664  -0.190230  1.984270
C    -2.524519  -0.527330  2.147802
C    -2.834190  -1.982638  2.573649
C    -4.074255  -2.632408  1.945148
N    -5.417200  -2.160940  2.496557
H    -0.539879  -0.988641  1.398281
H    -0.915551  0.725815  1.380347
H    -2.944577  -0.338347  1.147480
H    -3.030145  0.198982  2.805906
H    -2.869219  -2.092698  3.668873
H    -2.011865  -2.637169  2.244265
H    -4.056975  -3.714776  2.121300
H    -4.119661  -2.467585  0.860961
H    -5.500064  -2.325779  3.511012
H    -5.600916  -1.162847  2.321861
H    -6.187068  -2.684519  2.048376
O    2.004020  1.025075  3.154030
H    -1.513107  1.338015  4.190224
Hg    3.933611  -0.200580  2.387007
26
Lattice="100 0 0 0 100 0 0 0 100" Properties=species:S:1:pos:R:3
N    0.259289  0.916715  0.286868
C    -0.019460  0.185279  1.595762
C    1.268546  0.272646  2.483375
O    1.211730  -0.275977  3.621030
H    0.632790  1.867529  0.444696
H    0.951546  0.417793  -0.295858
H    -0.772629  0.787928  2.128598
C    -0.501120  -1.258190  1.379431
C    -1.901627  -1.398546  0.731455
C    -2.283420  -2.893416  0.603906
C    -3.562649  -3.219387  -0.178040
N    -4.845524  -3.175736  0.647617
H    -0.510541  -1.722652  2.376222
H    0.249665  -1.812481  0.792196
H    -1.917118  -0.954340  -0.277737
H    -2.637725  -0.847110  1.337690
H    -2.313856  -3.368631  1.597631
H    -1.479887  -3.415381  0.062937
H    -3.511218  -4.244403  -0.564246
H    -3.724900  -2.549097  -1.031437
H    -5.049796  -2.245853  1.039075
H    -5.656572  -3.438092  0.064120
H    -4.816321  -3.845404  1.431687
O    2.255129  0.905251  2.029083
H    -0.605820  1.012230  -0.267577
Hg    3.335489  0.433326  4.124516
26
Lattice="100 0 0 0 100 0 0 0 100" Properties=species:S:1:pos:R:3
N    -0.339209  1.605356  3.850241
C    -0.165578  0.134759  3.486831
C    1.363490  -0.138841  3.291427
O    1.708006  -1.336991  3.092600
H    -0.005169  2.230562  3.097934
H    -1.334967  1.821956  4.017165
H    -0.456556  -0.440713  4.379373
C    -0.997059  -0.252367  2.249181
C    -2.536986  -0.262911  2.461537
C    -3.126949  -1.557954  3.073962
C    -3.567388  -2.649937  2.088751
N    -4.977307  -2.442054  1.542812
H    -0.649483  -1.246713  1.935199
H    -0.738928  0.429948  1.424023
H    -2.981102  -0.056058  1.476169
H    -2.858504  0.594091  3.074563
H    -3.970987  -1.303723  3.733058
H    -2.397124  -2.035215  3.745131
H    -3.595107  -3.627977  2.583299
H    -2.911630  -2.732820  1.212660
H    -5.087724  -1.559943  1.022112
H    -5.233416  -3.204945  0.895300
H    -5.681257  -2.444869  2.297452
O    2.149586  0.842158  3.363312
H    0.178602  1.863733  4.706407
Hg    3.929749  -0.705530  3.011501
26
Lattice="100 0 0 0 100 0 0 0 100" Properties=species:S:1:pos:R:3
N    1.582581  0.357123  0.210894
C    1.266063  -0.315431  1.543019
C    2.125660  -1.622648  1.638685
O    2.887786  -1.880224  0.668785
H    1.190421  1.312380  0.181345
H    1.186363  -0.163741  -0.589492
H    1.664689  0.350427  2.324822
C    -0.252709  -0.544730  1.686901
C    -0.755638  -0.858598  3.113891
C    -0.969779  0.356907  4.050219
C    -2.352658  1.024629  4.016068
N    -3.377818  0.344104  4.918442
H    -0.556745  -1.347263  0.997296
H    -0.744718  0.370883  1.311857
H    -0.059267  -1.560802  3.598374
H    -1.686290  -1.433482  2.998408
H    -0.243593  1.152958  3.825387
H    -0.733369  0.067766  5.085453
H    -2.799705  1.045936  3.013949
H    -2.293275  2.056802  4.381429
H    -4.286607  0.832756  4.871438
H    -3.083066  0.360144  5.907228
H    -3.554153  -0.638803  4.665295
O    2.023490  -2.315384  2.688076
H    2.599897  0.432316  0.042193
Hg    3.639442  -3.789026  1.858038
26
Lattice="100 0 0 0 100 0 0 0 100" Properties=species:S:1:pos:R:3
N    1.031320  -1.396272  0.171439
C    0.446854  -0.516708  1.272404
C    1.644762  -0.005888  2.146715
O    2.770576  -0.530131  1.981681
H    0.283359  -1.782709  -0.423717
H    1.678343  -0.877845  -0.445735
H    0.030680  0.373544  0.777725
C    -0.609546  -1.242781  2.129037
C    -2.066561  -1.316545  1.591019
C    -2.381882  -2.361356  0.498552
C    -3.806532  -2.937184  0.513428
N    -4.908016  -1.973038  0.084863
H    -0.657092  -0.681757  3.072347
H    -0.241165  -2.246358  2.398993
H    -2.388881  -0.308488  1.287782
H    -2.656409  -1.561283  2.488557
H    -1.753350  -3.255196  0.645682
H    -2.155589  -1.984512  -0.514014
H    -4.086818  -3.288251  1.514856
H    -3.879519  -3.787217  -0.175630
H    -4.992259  -1.153123  0.702717
H    -4.776523  -1.630559  -0.878808
H    -5.823451  -2.452152  0.104938
O    1.377562  0.924049  2.966266
H    1.567023  -2.188408  0.564242
Hg    3.520112  1.019167  3.712659
26
Lattice="100 0 0 0 100 0 0 0 100" Properties=species:S:1:pos:R:3
N    1.950172  -1.564746  -0.034367
C    0.753517  -1.121685  0.802362
C    1.287501  -0.348482  2.055309
O    2.543351  -0.246842  2.167877
H    1.637660  -1.925620  -0.950960
H    2.614456  -0.793411  -0.214543
H    0.218005  -0.373513  0.197780
C    -0.125154  -2.337095  1.161022
C    -1.591043  -2.075129  1.569425
C    -2.535436  -1.651870  0.415949
C    -3.954938  -2.232036  0.447899
N    -4.893120  -1.606030  1.475411
H    0.374587  -2.915699  1.953821
H    -0.125233  -2.995876  0.273770
H    -1.627258  -1.352333  2.399912
H    -1.931033  -3.031404  1.995924
H    -2.134468  -2.022385  -0.540950
H    -2.580585  -0.557118  0.306949
H    -3.954471  -3.309486  0.657105
H    -4.445935  -2.076610  -0.520517
H    -5.015498  -0.593897  1.321381
H    -5.831753  -2.032100  1.405453
H    -4.578907  -1.742209  2.446475
O    0.445349  0.130242  2.854974
H    2.486061  -2.319938  0.425862
Hg    2.261177  0.986272  4.129674
26
Lattice="100 0 0 0 100 0 0 0 100" Properties=species:S:1:pos:R:3
N    0.029253  0.551900  0.264949
C    -0.021644  0.178683  1.689934
C    1.408131  0.059812  2.334262
O    2.455362  -0.058392  1.678555
H    -0.546640  -0.052011  -0.332345
H    -0.219849  1.532768  0.085434
H    -0.486652  1.028501  2.222725
C    -0.806282  -1.144824  1.934565
C    -2.343483  -0.982610  1.857367
C    -3.078539  -2.289715  2.236868
C    -4.601082  -2.101280  2.213383
N    -5.342744  -3.368533  2.612040
H    -0.530335  -1.528799  2.927668
H    -0.446893  -1.906865  1.222500
H    -2.648657  -0.670170  0.845318
H    -2.657314  -0.176222  2.538873
H    -2.762407  -2.606332  3.243872
H    -2.789636  -3.094012  1.542005
H    -4.970020  -1.838257  1.214058
H    -4.931034  -1.326273  2.916698
H    -6.364177  -3.217395  2.586578
H    -5.141158  -4.157652  1.978974
H    -5.109838  -3.674579  3.569323
O    1.515204  0.046541  3.626400
H    0.686840  0.193640  4.130366
Hg    2.237673  0.304406  -0.551371
26
Lattice="100 0 0 0 100 0 0 0 100" Properties=species:S:1:pos:R:3
N    0.385000  -0.342107  -0.117452
C    0.629037  -0.659580  1.306852
C    2.030026  -1.319258  1.516648
O    2.611906  -1.979968  0.640197
H    -0.584501  -0.524939  -0.405978
H    0.622219  0.628363  -0.365508
H    0.669257  0.307955  1.840411
C    -0.505872  -1.569169  1.872145
C    -0.521797  -1.761804  3.406549
C    -1.820479  -2.460803  3.879905
C    -1.827329  -2.647950  5.402554
N    -3.099785  -3.322400  5.892455
H    -0.467192  -2.548793  1.368302
H    -1.448041  -1.084874  1.569438
H    -0.446294  -0.780050  3.902604
H    0.341587  -2.365052  3.725783
H    -1.912066  -3.439737  3.383585
H    -2.691788  -1.859023  3.576866
H    -1.770995  -1.690525  5.935704
H    -1.000065  -3.282566  5.744489
H    -3.081742  -3.434899  6.918986
H    -3.945229  -2.776258  5.666636
H    -3.224503  -4.264258  5.490811
O    2.600124  -1.240933  2.680467
H    2.154638  -0.652321  3.325791
Hg    1.742873  -1.701634  -1.453813
26
Lattice="100 0 0 0 100 0 0 0 100" Properties=species:S:1:pos:R:3
N    0.683217  0.838955  0.440419
C    0.284314  0.136864  1.677715
C    1.410594  -0.795084  2.233062
O    2.535872  -0.908559  1.718112
H    0.481736  1.846176  0.474923
H    0.251036  0.448221  -0.405613
H    0.183353  0.915332  2.454181
C    -1.094406  -0.598212  1.532861
C    -1.170089  -1.876718  0.676159
C    -2.601990  -2.471255  0.703259
C    -2.713129  -3.748491  -0.138050
N    -4.114472  -4.340263  -0.092093
H    -1.804218  0.161559  1.172140
H    -1.429715  -0.813064  2.561629
H    -0.455754  -2.629847  1.044684
H    -0.893655  -1.665249  -0.370145
H    -3.316736  -1.719269  0.333333
H    -2.880365  -2.691555  1.746149
H    -2.041228  -4.539475  0.218458
H    -2.498831  -3.566211  -1.198689
H    -4.828174  -3.688971  -0.454140
H    -4.169694  -5.195579  -0.668371
H    -4.397394  -4.605605  0.864001
O    1.182551  -1.486053  3.308762
H    0.314430  -1.331871  3.736068
Hg    2.990822  0.616314  0.088462
26
Lattice="100 0 0 0 100 0 0 0 100" Properties=species:S:1:pos:R:3
N    -0.242239  2.127961  2.084376
C    -0.536790  0.675751  2.445998
C    0.591070  0.158895  3.403084
O    1.372800  1.020417  3.890718
H    -1.076062  2.568186  1.661309
H    0.533498  2.219417  1.409752
H    -1.419314  0.712073  3.107205
C    -0.867399  -0.192476  1.222320
C    0.258631  -0.469802  0.205076
C    -0.211100  -1.042600  -1.156415
C    -0.705832  -2.492272  -1.121342
N    -1.008222  -3.001532  -2.524522
H    -1.716417  0.307752  0.723327
H    -1.272443  -1.129778  1.629915
H    1.006491  -1.142491  0.652981
H    0.795049  0.460293  -0.042792
H    0.649966  -0.977099  -1.839118
H    -0.991418  -0.389594  -1.578943
H    -1.635398  -2.619911  -0.552960
H    0.048866  -3.175201  -0.710978
H    -1.743382  -2.448274  -2.991284
H    -1.335625  -3.980378  -2.503813
H    -0.175200  -2.975749  -3.133198
O    0.590506  -1.068166  3.689615
H    0.017112  2.684138  2.916829
Hg    2.285267  -0.694940  5.243872
26
Lattice="100 0 0 0 100 0 0 0 100" Properties=species:S:1:pos:R:3
N    1.562254  1.500199  0.292566
C    0.649411  0.859730  1.265432
C    1.425820  -0.003055  2.314729
O    2.559251  -0.471223  2.117334
H    1.235352  1.416559  -0.677904
H    1.733894  2.494699  0.493676
H    0.189471  1.680073  1.845892
C    -0.449443  0.016177  0.537232
C    -1.644802  -0.390516  1.435251
C    -2.944962  -0.790337  0.688706
C    -2.965657  -2.212602  0.118029
N    -4.359477  -2.586528  -0.368768
H    0.017404  -0.863330  0.066915
H    -0.824313  0.663760  -0.270983
H    -1.923845  0.472621  2.060624
H    -1.358098  -1.206051  2.116444
H    -3.166413  -0.056053  -0.101603
H    -3.755402  -0.695708  1.428387
H    -2.704355  -2.962368  0.875838
H    -2.301604  -2.345126  -0.744976
H    -4.375293  -3.544608  -0.753517
H    -5.054796  -2.558737  0.393772
H    -4.698756  -1.957310  -1.112764
O    0.848365  -0.301531  3.438462
H    -0.013519  0.137866  3.598752
Hg    3.662360  0.459576  0.351246
26
Lattice="100 0 0 0 100 0 0 0 100" Properties=species:S:1:pos:R:3
N    0.745343  0.672685  0.090582
C    0.718668  0.429493  1.548773
C    1.826008  1.247189  2.296781
O    2.545524  2.103353  1.755520
H    1.192817  -0.088916  -0.435111
H    -0.187846  0.841957  -0.304233
H    -0.228896  0.856445  1.920556
C    0.795114  -1.112822  1.870907
C    -0.057417  -1.528073  3.098324
C    0.080665  -3.011145  3.534094
C    -0.752082  -4.010630  2.722734
N    -0.743579  -5.388000  3.372015
H    1.846840  -1.410129  1.996066
H    0.416302  -1.644841  0.986245
H    -1.115462  -1.282961  2.917684
H    0.217476  -0.937175  3.988968
H    -0.254364  -3.045186  4.583243
H    1.140842  -3.308433  3.539515
H    -0.378357  -4.159689  1.702255
H    -1.807268  -3.713790  2.667654
H    -1.301225  -6.061187  2.822052
H    0.207302  -5.780524  3.453125
H    -1.148390  -5.370522  4.321600
O    2.005810  1.053481  3.567380
H    1.408849  0.387672  3.970570
Hg    2.064200  2.558609  -0.412977
26
Lattice="100 0 0 0 100 0 0 0 100" Properties=species:S:1:pos:R:3
N    0.814211  0.357327  -0.099857
C    0.413468  0.001283  1.272999
C    1.623928  0.028880  2.277204
O    2.813639  -0.021876  1.927160
H    0.452908  -0.291682  -0.808059
H    0.564073  1.317302  -0.368992
H    -0.252856  0.808521  1.628660
C    -0.275123  -1.393505  1.350243
C    -1.750818  -1.416692  0.877599
C    -2.318384  -2.854102  0.946771
C    -3.722955  -3.075370  0.362683
N    -4.868954  -2.873683  1.349698
H    -0.220446  -1.750841  2.389088
H    0.329880  -2.112233  0.771162
H    -1.828977  -1.049202  -0.158792
H    -2.340004  -0.722929  1.498150
H    -2.272283  -3.241253  1.977737
H    -1.660070  -3.518818  0.367355
H    -3.824445  -4.113227  0.023800
H    -3.937751  -2.422230  -0.492305
H    -5.773800  -3.073298  0.892369
H    -4.798326  -3.515446  2.154390
H    -4.929883  -1.914668  1.719109
O    1.383744  0.064042  3.551059
H    0.442646  0.155656  3.810995
Hg    3.172853  0.242791  -0.298316
26
Lattice="100 0 0 0 100 0 0 0 100" Properties=species:S:1:pos:R:3
N    0.734245  0.873291  3.146564
C    0.524361  -0.338593  3.965473
C    1.832946  -1.181924  4.141638
O    2.932178  -0.872430  3.651492
H    0.321579  0.806108  2.208673
H    0.382098  1.725163  3.600635
H    0.301326  0.013476  4.987824
C    -0.678050  -1.210067  3.456739
C    -0.506326  -1.937278  2.109078
C    -1.569571  -3.027754  1.806867
C    -2.966143  -2.510797  1.442704
N    -3.873905  -3.648467  0.994923
H    -1.553872  -0.544607  3.461843
H    -0.880165  -1.942037  4.256279
H    0.464439  -2.456055  2.088217
H    -0.487270  -1.220183  1.271788
H    -1.634405  -3.721163  2.660341
H    -1.175815  -3.614413  0.962772
H    -2.937445  -1.804757  0.602816
H    -3.484138  -2.031050  2.282398
H    -4.004229  -4.360154  1.730633
H    -4.813055  -3.298733  0.745700
H    -3.504443  -4.134817  0.162746
O    1.792633  -2.266578  4.853642
H    0.936271  -2.461703  5.287916
Hg    3.027037  1.213859  2.755914
26
Lattice="100 0 0 0 100 0 0 0 100" Properties=species:S:1:pos:R:3
N    2.171370  -0.420200  0.111151
C    1.271177  -0.096466  1.238156
C    1.463881  -1.050408  2.462582
O    2.215151  -2.038842  2.465391
H    1.675300  -0.776230  -0.714937
H    2.750989  0.378658  -0.175922
H    1.590967  0.890960  1.613915
C    -0.232403  -0.013810  0.793963
C    -0.938227  -1.337714  0.443684
C    -2.330490  -1.186482  -0.225984
C    -3.471131  -0.799642  0.723067
N    -4.818138  -0.845748  0.014730
H    -0.254924  0.685703  -0.055834
H    -0.759189  0.514108  1.605060
H    -1.024921  -1.977472  1.336275
H    -0.329534  -1.911281  -0.274046
H    -2.565126  -2.160784  -0.680918
H    -2.266345  -0.464186  -1.055100
H    -3.379856  0.219623  1.118551
H    -3.554819  -1.495417  1.567870
H    -5.032526  -1.787566  -0.349342
H    -5.585055  -0.591767  0.658081
H    -4.865942  -0.192218  -0.782363
O    0.797040  -0.810594  3.551729
H    0.276772  0.019746  3.558041
Hg    3.655877  -2.138684  0.701209
26
Lattice="100 0 0 0 100 0 0 0 100" Properties=species:S:1:pos:R:3
N    0.457498  0.626058  0.394857
C    0.166748  -0.020548  1.685424
C    1.470139  -0.330834  2.512106
O    2.609401  -0.363706  2.021523
H    -0.017026  0.179806  -0.397672
H    0.258687  1.634220  0.381512
H    -0.366396  0.726640  2.301611
C    -0.661242  -1.332179  1.530584
C    -2.189131  -1.119826  1.370531
C    -2.927679  -2.479453  1.427760
C    -4.443698  -2.449262  1.673947
N    -5.305561  -2.306866  0.422705
H    -0.485519  -1.956305  2.419138
H    -0.246567  -1.915021  0.690789
H    -2.406663  -0.582923  0.433039
H    -2.549191  -0.478692  2.190648
H    -2.527784  -3.054614  2.277204
H    -2.694038  -3.090772  0.541394
H    -4.748724  -1.639526  2.348732
H    -4.761254  -3.396918  2.125248
H    -6.306905  -2.347242  0.674655
H    -5.162603  -1.418125  -0.076441
H    -5.139556  -3.074246  -0.246443
O    1.361839  -0.605239  3.774653
H    0.463358  -0.526486  4.159886
Hg    2.774174  0.438913  -0.094476
