# Supplementary material for: Mapping and classifying molecules from a high-throughput structural database
Source: J Cheminform. 2017 Feb 2;9:6. doi: 10.1186/s13321-017-0192-4 (PMC5289135; doi:10.1186/s13321-017-0192-4)
Supplement: Supplementary file 1 — Additional file 1. Supplementary file contains dissimilarity matrix data for all the oligopeptides available in the database including the one discussed in this paper. [file 13321_2017_192_MOESM1_ESM.tar › SI/lysH.uncapped/cluster-linkage.dat]

# Cluster linkage matrix for distance matrix file: lysH.uncapped.bare-12-8-3_rem-0.1.sim clustering mode= average
2.120000000000000000e+02 2.140000000000000000e+02 5.084867872813826064e-04 2.000000000000000000e+00
1.650000000000000000e+02 1.870000000000000000e+02 1.301161156206932486e-03 2.000000000000000000e+00
1.360000000000000000e+02 1.400000000000000000e+02 1.643685849095378191e-03 2.000000000000000000e+00
2.000000000000000000e+02 2.050000000000000000e+02 1.653468858383145114e-03 2.000000000000000000e+00
1.800000000000000000e+01 2.000000000000000000e+01 1.787962576185942202e-03 2.000000000000000000e+00
8.400000000000000000e+01 8.700000000000000000e+01 1.815476065862173466e-03 2.000000000000000000e+00
1.390000000000000000e+02 1.440000000000000000e+02 2.048414410793273667e-03 2.000000000000000000e+00
2.290000000000000000e+02 2.320000000000000000e+02 2.054918654461551988e-03 2.000000000000000000e+00
1.690000000000000000e+02 1.900000000000000000e+02 2.132806477380196682e-03 2.000000000000000000e+00
2.100000000000000000e+01 3.400000000000000000e+01 2.176805813362502322e-03 2.000000000000000000e+00
2.370000000000000000e+02 2.390000000000000000e+02 2.180497326716979416e-03 2.000000000000000000e+00
1.380000000000000000e+02 1.600000000000000000e+02 2.187124892977190382e-03 2.000000000000000000e+00
1.730000000000000000e+02 1.960000000000000000e+02 2.233539094175022045e-03 2.000000000000000000e+00
2.030000000000000000e+02 2.070000000000000000e+02 2.281844190326947665e-03 2.000000000000000000e+00
1.680000000000000000e+02 1.940000000000000000e+02 2.283030554782761092e-03 2.000000000000000000e+00
7.000000000000000000e+01 9.100000000000000000e+01 2.351211264099815988e-03 2.000000000000000000e+00
1.300000000000000000e+01 1.700000000000000000e+01 2.363417067963141660e-03 2.000000000000000000e+00
1.800000000000000000e+02 2.060000000000000000e+02 2.368702144698321774e-03 2.000000000000000000e+00
2.280000000000000000e+02 2.300000000000000000e+02 2.416918388827761326e-03 2.000000000000000000e+00
1.570000000000000000e+02 1.740000000000000000e+02 2.450451281033495712e-03 2.000000000000000000e+00
1.910000000000000000e+02 1.990000000000000000e+02 2.491902257984057560e-03 2.000000000000000000e+00
4.600000000000000000e+01 6.500000000000000000e+01 2.534684131572091919e-03 2.000000000000000000e+00
1.500000000000000000e+02 1.560000000000000000e+02 2.550775550273290393e-03 2.000000000000000000e+00
2.260000000000000000e+02 2.270000000000000000e+02 2.586362934380949819e-03 2.000000000000000000e+00
5.800000000000000000e+01 6.400000000000000000e+01 2.603682444653488467e-03 2.000000000000000000e+00
2.180000000000000000e+02 2.250000000000000000e+02 2.679007641875160838e-03 2.000000000000000000e+00
1.840000000000000000e+02 1.920000000000000000e+02 2.691087472354556503e-03 2.000000000000000000e+00
1.590000000000000000e+02 1.670000000000000000e+02 2.711097878199256791e-03 2.000000000000000000e+00
6.000000000000000000e+01 9.000000000000000000e+01 2.716568765324939207e-03 2.000000000000000000e+00
2.130000000000000000e+02 2.220000000000000000e+02 2.736397282117990649e-03 2.000000000000000000e+00
1.610000000000000000e+02 1.720000000000000000e+02 2.774603013459400313e-03 2.000000000000000000e+00
9.600000000000000000e+01 9.800000000000000000e+01 2.804037895329889330e-03 2.000000000000000000e+00
2.240000000000000000e+02 2.520000000000000000e+02 2.861913626303257303e-03 3.000000000000000000e+00
1.050000000000000000e+02 1.160000000000000000e+02 2.886281854146605531e-03 2.000000000000000000e+00
5.500000000000000000e+01 6.100000000000000000e+01 2.938083643748556385e-03 2.000000000000000000e+00
1.850000000000000000e+02 2.090000000000000000e+02 2.970532850833505767e-03 2.000000000000000000e+00
1.270000000000000000e+02 1.460000000000000000e+02 3.023893413219696461e-03 2.000000000000000000e+00
1.820000000000000000e+02 2.480000000000000000e+02 3.034846773992608618e-03 3.000000000000000000e+00
2.380000000000000000e+02 2.410000000000000000e+02 3.074110012025511353e-03 2.000000000000000000e+00
1.540000000000000000e+02 1.630000000000000000e+02 3.081477604688210529e-03 2.000000000000000000e+00
2.200000000000000000e+01 3.300000000000000000e+01 3.142674839201138083e-03 2.000000000000000000e+00
1.100000000000000000e+02 1.140000000000000000e+02 3.146478722884323877e-03 2.000000000000000000e+00
1.860000000000000000e+02 2.450000000000000000e+02 3.173780378951192652e-03 3.000000000000000000e+00
9.000000000000000000e+00 1.600000000000000000e+01 3.204647559406763671e-03 2.000000000000000000e+00
1.710000000000000000e+02 1.930000000000000000e+02 3.233557360225253457e-03 2.000000000000000000e+00
7.100000000000000000e+01 7.600000000000000000e+01 3.339758453027834827e-03 2.000000000000000000e+00
2.000000000000000000e+00 3.000000000000000000e+00 3.363339609613664582e-03 2.000000000000000000e+00
1.890000000000000000e+02 2.820000000000000000e+02 3.369145517592099428e-03 4.000000000000000000e+00
3.200000000000000000e+01 3.500000000000000000e+01 3.404752036834059713e-03 2.000000000000000000e+00
3.600000000000000000e+01 4.200000000000000000e+01 3.418728773332753521e-03 2.000000000000000000e+00
5.900000000000000000e+01 6.300000000000000000e+01 3.426522429322325508e-03 2.000000000000000000e+00
2.110000000000000000e+02 2.580000000000000000e+02 3.444612318729419267e-03 3.000000000000000000e+00
1.000000000000000000e+01 1.100000000000000000e+01 3.445454159175679286e-03 2.000000000000000000e+00
4.500000000000000000e+01 5.000000000000000000e+01 3.447071642974055845e-03 2.000000000000000000e+00
1.830000000000000000e+02 2.710000000000000000e+02 3.587334298358320437e-03 3.000000000000000000e+00
9.300000000000000000e+01 9.500000000000000000e+01 3.600310302686361881e-03 2.000000000000000000e+00
4.300000000000000000e+01 4.900000000000000000e+01 3.612487438155989085e-03 2.000000000000000000e+00
8.300000000000000000e+01 8.800000000000000000e+01 3.617308927617437792e-03 2.000000000000000000e+00
2.010000000000000000e+02 2.020000000000000000e+02 3.634368626718479864e-03 2.000000000000000000e+00
1.510000000000000000e+02 2.470000000000000000e+02 3.634547149235420153e-03 3.000000000000000000e+00
2.340000000000000000e+02 2.350000000000000000e+02 3.754837284087873903e-03 2.000000000000000000e+00
7.400000000000000000e+01 8.000000000000000000e+01 3.764734657978408786e-03 2.000000000000000000e+00
2.510000000000000000e+02 2.530000000000000000e+02 3.789235567106494749e-03 4.000000000000000000e+00
8.100000000000000000e+01 8.200000000000000000e+01 3.831653342502570111e-03 2.000000000000000000e+00
2.640000000000000000e+02 3.070000000000000000e+02 3.859730017129033887e-03 6.000000000000000000e+00
7.900000000000000000e+01 2.760000000000000000e+02 3.863312377786730541e-03 3.000000000000000000e+00
1.500000000000000000e+01 2.610000000000000000e+02 4.019105633486896000e-03 3.000000000000000000e+00
7.300000000000000000e+01 9.900000000000000000e+01 4.065732564536647317e-03 2.000000000000000000e+00
1.420000000000000000e+02 2.750000000000000000e+02 4.074028759215087003e-03 3.000000000000000000e+00
2.430000000000000000e+02 2.440000000000000000e+02 4.090011623961681969e-03 2.000000000000000000e+00
2.400000000000000000e+02 2.830000000000000000e+02 4.163396356133045560e-03 3.000000000000000000e+00
2.680000000000000000e+02 2.770000000000000000e+02 4.200578951449387977e-03 5.000000000000000000e+00
1.760000000000000000e+02 1.780000000000000000e+02 4.225207482547215648e-03 2.000000000000000000e+00
2.200000000000000000e+02 2.960000000000000000e+02 4.320844767581402852e-03 4.000000000000000000e+00
6.000000000000000000e+00 2.400000000000000000e+01 4.385245395781172013e-03 2.000000000000000000e+00
2.670000000000000000e+02 3.130000000000000000e+02 4.439440761620640913e-03 5.000000000000000000e+00
7.000000000000000000e+00 2.800000000000000000e+01 4.512878860620889339e-03 2.000000000000000000e+00
1.370000000000000000e+02 1.750000000000000000e+02 4.520196954408100924e-03 2.000000000000000000e+00
1.950000000000000000e+02 2.650000000000000000e+02 4.538254174482962179e-03 3.000000000000000000e+00
3.100000000000000000e+01 2.540000000000000000e+02 4.540362559376150478e-03 3.000000000000000000e+00
2.570000000000000000e+02 2.810000000000000000e+02 4.545209539878835789e-03 4.000000000000000000e+00
2.880000000000000000e+02 3.110000000000000000e+02 4.549574619420421011e-03 5.000000000000000000e+00
2.600000000000000000e+02 3.100000000000000000e+02 4.606809182738937601e-03 5.000000000000000000e+00
2.740000000000000000e+02 2.800000000000000000e+02 4.607986575053532249e-03 4.000000000000000000e+00
1.310000000000000000e+02 1.470000000000000000e+02 4.647432532429647198e-03 2.000000000000000000e+00
1.810000000000000000e+02 2.460000000000000000e+02 4.713814206226305328e-03 3.000000000000000000e+00
2.840000000000000000e+02 3.090000000000000000e+02 4.820444569365500177e-03 8.000000000000000000e+00
2.600000000000000000e+01 3.000000000000000000e+01 4.824584701652129444e-03 2.000000000000000000e+00
4.100000000000000000e+01 3.010000000000000000e+02 4.849748540183364265e-03 3.000000000000000000e+00
1.970000000000000000e+02 2.890000000000000000e+02 4.862844002374758223e-03 3.000000000000000000e+00
2.630000000000000000e+02 3.050000000000000000e+02 4.954272796501331053e-03 4.000000000000000000e+00
2.590000000000000000e+02 2.700000000000000000e+02 5.029817550044562643e-03 4.000000000000000000e+00
4.400000000000000000e+01 6.600000000000000000e+01 5.033370488387251332e-03 2.000000000000000000e+00
1.660000000000000000e+02 1.700000000000000000e+02 5.053533913792229194e-03 2.000000000000000000e+00
4.000000000000000000e+00 1.900000000000000000e+01 5.055516587848336331e-03 2.000000000000000000e+00
2.900000000000000000e+01 3.210000000000000000e+02 5.060513466306306926e-03 3.000000000000000000e+00
1.280000000000000000e+02 1.490000000000000000e+02 5.083203075440177222e-03 2.000000000000000000e+00
2.990000000000000000e+02 3.300000000000000000e+02 5.117110058404264299e-03 6.000000000000000000e+00
2.970000000000000000e+02 3.190000000000000000e+02 5.123137710782805707e-03 4.000000000000000000e+00
2.870000000000000000e+02 3.200000000000000000e+02 5.167577391488228575e-03 8.000000000000000000e+00
2.330000000000000000e+02 2.550000000000000000e+02 5.226495442087253362e-03 3.000000000000000000e+00
1.070000000000000000e+02 1.130000000000000000e+02 5.314753291643670337e-03 2.000000000000000000e+00
1.220000000000000000e+02 1.450000000000000000e+02 5.323979016849922016e-03 2.000000000000000000e+00
6.900000000000000000e+01 7.700000000000000000e+01 5.336901687529022227e-03 2.000000000000000000e+00
2.620000000000000000e+02 3.280000000000000000e+02 5.376749058886303931e-03 6.000000000000000000e+00
1.400000000000000000e+01 2.490000000000000000e+02 5.440279272469177550e-03 3.000000000000000000e+00
2.920000000000000000e+02 3.230000000000000000e+02 5.469333462741417934e-03 7.000000000000000000e+00
8.600000000000000000e+01 3.270000000000000000e+02 5.470997259420424391e-03 6.000000000000000000e+00
1.180000000000000000e+02 1.250000000000000000e+02 5.497175047671619234e-03 2.000000000000000000e+00
1.350000000000000000e+02 1.520000000000000000e+02 5.557813684426068761e-03 2.000000000000000000e+00
3.030000000000000000e+02 3.420000000000000000e+02 5.762970603862935422e-03 8.000000000000000000e+00
2.100000000000000000e+02 2.720000000000000000e+02 5.770038726152000412e-03 3.000000000000000000e+00
1.290000000000000000e+02 3.310000000000000000e+02 5.893846663180499559e-03 9.000000000000000000e+00
2.790000000000000000e+02 2.950000000000000000e+02 5.925884971881496474e-03 4.000000000000000000e+00
7.800000000000000000e+01 3.080000000000000000e+02 5.940140933607250540e-03 3.000000000000000000e+00
1.000000000000000000e+02 2.730000000000000000e+02 6.069572934983589324e-03 3.000000000000000000e+00
1.120000000000000000e+02 3.460000000000000000e+02 6.162309133652702116e-03 3.000000000000000000e+00
3.120000000000000000e+02 3.600000000000000000e+02 6.261885600833623326e-03 5.000000000000000000e+00
2.210000000000000000e+02 3.170000000000000000e+02 6.287626255702611147e-03 3.000000000000000000e+00
1.150000000000000000e+02 1.530000000000000000e+02 6.330261071366668005e-03 2.000000000000000000e+00
4.800000000000000000e+01 5.400000000000000000e+01 6.392830201173047358e-03 2.000000000000000000e+00
1.080000000000000000e+02 1.210000000000000000e+02 6.476218993861696666e-03 2.000000000000000000e+00
2.560000000000000000e+02 3.530000000000000000e+02 6.541093050484074814e-03 4.000000000000000000e+00
1.980000000000000000e+02 2.150000000000000000e+02 6.608272399137472310e-03 2.000000000000000000e+00
1.190000000000000000e+02 1.240000000000000000e+02 6.621987591804978472e-03 2.000000000000000000e+00
1.300000000000000000e+02 1.480000000000000000e+02 6.709619665286278324e-03 2.000000000000000000e+00
2.850000000000000000e+02 3.320000000000000000e+02 6.728328863924803657e-03 4.000000000000000000e+00
3.160000000000000000e+02 3.510000000000000000e+02 6.732730404385045553e-03 1.200000000000000000e+01
7.500000000000000000e+01 2.980000000000000000e+02 6.867458165373421450e-03 3.000000000000000000e+00
3.800000000000000000e+01 4.000000000000000000e+01 6.910806222925080546e-03 2.000000000000000000e+00
2.660000000000000000e+02 3.650000000000000000e+02 7.090665574828952135e-03 4.000000000000000000e+00
1.770000000000000000e+02 2.230000000000000000e+02 7.094592447657572729e-03 2.000000000000000000e+00
3.020000000000000000e+02 3.060000000000000000e+02 7.231651052105075861e-03 4.000000000000000000e+00
1.200000000000000000e+01 3.390000000000000000e+02 7.258784431699175435e-03 3.000000000000000000e+00
3.180000000000000000e+02 3.340000000000000000e+02 7.294489203584384081e-03 7.000000000000000000e+00
2.190000000000000000e+02 3.440000000000000000e+02 7.338212569751121489e-03 9.000000000000000000e+00
2.170000000000000000e+02 3.560000000000000000e+02 7.362936215424799140e-03 4.000000000000000000e+00
1.880000000000000000e+02 3.040000000000000000e+02 7.386094618305785210e-03 4.000000000000000000e+00
2.500000000000000000e+01 3.240000000000000000e+02 7.426758722788852525e-03 4.000000000000000000e+00
5.600000000000000000e+01 6.200000000000000000e+01 7.457526405752053396e-03 2.000000000000000000e+00
3.700000000000000000e+01 5.300000000000000000e+01 7.508739497459482846e-03 2.000000000000000000e+00
2.690000000000000000e+02 3.730000000000000000e+02 7.508936478015956588e-03 5.000000000000000000e+00
3.490000000000000000e+02 3.550000000000000000e+02 7.541393075309283517e-03 1.400000000000000000e+01
2.860000000000000000e+02 3.640000000000000000e+02 7.666123758481148930e-03 4.000000000000000000e+00
3.900000000000000000e+01 6.700000000000000000e+01 7.721827433046613877e-03 2.000000000000000000e+00
2.700000000000000000e+01 3.740000000000000000e+02 7.806568988788774657e-03 3.000000000000000000e+00
5.200000000000000000e+01 5.700000000000000000e+01 7.928907646794512709e-03 2.000000000000000000e+00
3.250000000000000000e+02 3.380000000000000000e+02 8.007587302968856638e-03 6.000000000000000000e+00
3.800000000000000000e+02 3.810000000000000000e+02 8.184203932669335130e-03 1.300000000000000000e+01
1.320000000000000000e+02 3.470000000000000000e+02 8.275215120592704920e-03 3.000000000000000000e+00
3.330000000000000000e+02 3.750000000000000000e+02 8.386809903302939670e-03 7.000000000000000000e+00
1.200000000000000000e+02 1.340000000000000000e+02 8.408427709973928174e-03 2.000000000000000000e+00
8.500000000000000000e+01 3.520000000000000000e+02 8.509972790925439054e-03 7.000000000000000000e+00
0.000000000000000000e+00 1.000000000000000000e+00 8.572474562065217352e-03 2.000000000000000000e+00
3.680000000000000000e+02 3.720000000000000000e+02 8.578297793558266326e-03 1.400000000000000000e+01
1.020000000000000000e+02 1.090000000000000000e+02 8.610165598196483153e-03 2.000000000000000000e+00
3.220000000000000000e+02 3.630000000000000000e+02 8.756803400480239752e-03 5.000000000000000000e+00
3.370000000000000000e+02 3.480000000000000000e+02 8.848347777038481632e-03 4.000000000000000000e+00
1.580000000000000000e+02 3.690000000000000000e+02 8.849346450566749830e-03 3.000000000000000000e+00
8.900000000000000000e+01 1.030000000000000000e+02 9.022746360707043986e-03 2.000000000000000000e+00
3.290000000000000000e+02 3.700000000000000000e+02 9.071329760432907119e-03 4.000000000000000000e+00
2.160000000000000000e+02 3.150000000000000000e+02 9.107517790762808402e-03 4.000000000000000000e+00
3.570000000000000000e+02 3.920000000000000000e+02 9.163945711714601913e-03 1.500000000000000000e+01
5.000000000000000000e+00 3.710000000000000000e+02 9.199083407121156492e-03 5.000000000000000000e+00
8.000000000000000000e+00 3.780000000000000000e+02 9.205960557474933414e-03 4.000000000000000000e+00
9.400000000000000000e+01 1.040000000000000000e+02 9.297808568985994893e-03 2.000000000000000000e+00
2.040000000000000000e+02 3.820000000000000000e+02 9.358621015130384052e-03 5.000000000000000000e+00
1.790000000000000000e+02 2.080000000000000000e+02 9.475327537062695066e-03 2.000000000000000000e+00
3.870000000000000000e+02 4.060000000000000000e+02 9.568578291908101316e-03 1.800000000000000000e+01
3.620000000000000000e+02 3.970000000000000000e+02 9.599180125469645650e-03 1.200000000000000000e+01
2.500000000000000000e+02 3.590000000000000000e+02 9.644652203941256330e-03 5.000000000000000000e+00
3.360000000000000000e+02 3.990000000000000000e+02 9.783716473953140216e-03 1.800000000000000000e+01
3.260000000000000000e+02 3.500000000000000000e+02 9.813710353296868985e-03 8.000000000000000000e+00
1.430000000000000000e+02 3.790000000000000000e+02 9.898026728816696970e-03 8.000000000000000000e+00
1.640000000000000000e+02 3.450000000000000000e+02 9.976293635991005312e-03 4.000000000000000000e+00
3.580000000000000000e+02 3.770000000000000000e+02 9.998090956294272344e-03 8.000000000000000000e+00
2.360000000000000000e+02 3.350000000000000000e+02 1.006806522182346168e-02 5.000000000000000000e+00
1.110000000000000000e+02 1.170000000000000000e+02 1.010713381451456248e-02 2.000000000000000000e+00
3.840000000000000000e+02 3.910000000000000000e+02 1.015199438760759805e-02 4.000000000000000000e+00
1.260000000000000000e+02 3.940000000000000000e+02 1.018257453732832572e-02 4.000000000000000000e+00
1.010000000000000000e+02 3.000000000000000000e+02 1.027372242254508995e-02 3.000000000000000000e+00
1.620000000000000000e+02 4.110000000000000000e+02 1.038085350660400419e-02 6.000000000000000000e+00
4.020000000000000000e+02 4.140000000000000000e+02 1.049525412456061950e-02 1.600000000000000000e+01
3.830000000000000000e+02 4.170000000000000000e+02 1.051100106111611983e-02 1.200000000000000000e+01
3.430000000000000000e+02 4.080000000000000000e+02 1.071932220920806741e-02 9.000000000000000000e+00
3.670000000000000000e+02 3.880000000000000000e+02 1.094577799213173469e-02 8.000000000000000000e+00
2.300000000000000000e+01 5.100000000000000000e+01 1.096799294285059553e-02 2.000000000000000000e+00
4.180000000000000000e+02 4.210000000000000000e+02 1.105980192060009547e-02 1.300000000000000000e+01
9.700000000000000000e+01 3.890000000000000000e+02 1.124083738539584029e-02 3.000000000000000000e+00
2.900000000000000000e+02 3.860000000000000000e+02 1.127953268921306693e-02 7.000000000000000000e+00
3.410000000000000000e+02 3.610000000000000000e+02 1.135823301688977660e-02 5.000000000000000000e+00
3.850000000000000000e+02 3.950000000000000000e+02 1.157370732935324685e-02 9.000000000000000000e+00
1.230000000000000000e+02 3.660000000000000000e+02 1.165401223349302878e-02 3.000000000000000000e+00
3.540000000000000000e+02 4.070000000000000000e+02 1.167922956430363611e-02 1.700000000000000000e+01
3.400000000000000000e+02 4.290000000000000000e+02 1.190168346470187738e-02 1.200000000000000000e+01
3.960000000000000000e+02 4.220000000000000000e+02 1.230445396599236241e-02 4.000000000000000000e+00
1.550000000000000000e+02 4.030000000000000000e+02 1.241486105500428337e-02 4.000000000000000000e+00
3.930000000000000000e+02 4.050000000000000000e+02 1.273729641743697946e-02 1.700000000000000000e+01
4.130000000000000000e+02 4.160000000000000000e+02 1.282665918495798363e-02 3.600000000000000000e+01
4.000000000000000000e+02 4.100000000000000000e+02 1.286558940705868903e-02 4.000000000000000000e+00
4.320000000000000000e+02 4.380000000000000000e+02 1.289128967926702306e-02 3.000000000000000000e+01
2.940000000000000000e+02 4.360000000000000000e+02 1.319209541613799649e-02 1.100000000000000000e+01
4.200000000000000000e+02 4.340000000000000000e+02 1.329640159465267542e-02 1.500000000000000000e+01
3.900000000000000000e+02 4.390000000000000000e+02 1.354760902426129128e-02 1.500000000000000000e+01
2.780000000000000000e+02 4.270000000000000000e+02 1.355872749046048431e-02 1.800000000000000000e+01
2.910000000000000000e+02 4.090000000000000000e+02 1.359332658990981650e-02 6.000000000000000000e+00
4.420000000000000000e+02 4.430000000000000000e+02 1.362403077974996130e-02 5.300000000000000000e+01
1.330000000000000000e+02 4.010000000000000000e+02 1.375162856987199346e-02 6.000000000000000000e+00
4.300000000000000000e+02 4.350000000000000000e+02 1.382176008527214763e-02 1.300000000000000000e+01
4.240000000000000000e+02 4.410000000000000000e+02 1.388351177507299999e-02 8.000000000000000000e+00
4.190000000000000000e+02 4.450000000000000000e+02 1.440575319511791692e-02 3.400000000000000000e+01
9.200000000000000000e+01 4.150000000000000000e+02 1.441370849498218101e-02 6.000000000000000000e+00
3.760000000000000000e+02 4.400000000000000000e+02 1.460090327163777318e-02 6.000000000000000000e+00
1.060000000000000000e+02 2.310000000000000000e+02 1.461289092653168288e-02 2.000000000000000000e+00
4.120000000000000000e+02 4.520000000000000000e+02 1.485322577404643747e-02 8.000000000000000000e+00
4.260000000000000000e+02 4.510000000000000000e+02 1.499609984340859875e-02 5.900000000000000000e+01
4.250000000000000000e+02 4.440000000000000000e+02 1.519863411586132307e-02 7.000000000000000000e+00
2.930000000000000000e+02 4.330000000000000000e+02 1.522753019886786963e-02 5.000000000000000000e+00
4.550000000000000000e+02 4.600000000000000000e+02 1.552733839610671157e-02 9.300000000000000000e+01
4.370000000000000000e+02 4.580000000000000000e+02 1.620077153548144661e-02 5.000000000000000000e+00
4.310000000000000000e+02 4.470000000000000000e+02 1.666552618226459573e-02 1.700000000000000000e+01
1.410000000000000000e+02 4.530000000000000000e+02 1.686494220638214137e-02 1.400000000000000000e+01
4.490000000000000000e+02 4.650000000000000000e+02 1.739820749410359718e-02 3.500000000000000000e+01
4.540000000000000000e+02 4.590000000000000000e+02 1.764980984635489483e-02 1.600000000000000000e+01
4.460000000000000000e+02 4.500000000000000000e+02 1.828166779570531211e-02 1.700000000000000000e+01
4.630000000000000000e+02 4.680000000000000000e+02 1.865578070077032052e-02 1.090000000000000000e+02
4.280000000000000000e+02 4.690000000000000000e+02 1.884197473647186358e-02 2.900000000000000000e+01
6.800000000000000000e+01 4.230000000000000000e+02 1.942165093005952456e-02 5.000000000000000000e+00
4.040000000000000000e+02 4.720000000000000000e+02 2.374521834102076220e-02 7.000000000000000000e+00
4.480000000000000000e+02 4.570000000000000000e+02 2.498511908143455015e-02 2.100000000000000000e+01
4.560000000000000000e+02 4.620000000000000000e+02 2.568104866492825281e-02 1.100000000000000000e+01
4.700000000000000000e+01 7.200000000000000000e+01 2.666131914817536017e-02 2.000000000000000000e+00
4.670000000000000000e+02 4.700000000000000000e+02 2.752911244444005215e-02 1.440000000000000000e+02
4.660000000000000000e+02 4.770000000000000000e+02 2.953626117050018457e-02 1.580000000000000000e+02
3.980000000000000000e+02 4.640000000000000000e+02 3.077029147210245258e-02 7.000000000000000000e+00
4.740000000000000000e+02 4.760000000000000000e+02 3.144538176094972826e-02 2.300000000000000000e+01
4.710000000000000000e+02 4.780000000000000000e+02 3.448014558103305871e-02 1.870000000000000000e+02
4.610000000000000000e+02 4.750000000000000000e+02 3.501679587753674106e-02 1.800000000000000000e+01
4.800000000000000000e+02 4.820000000000000000e+02 4.316020666524696819e-02 4.100000000000000000e+01
4.790000000000000000e+02 4.810000000000000000e+02 4.468869941468626983e-02 1.940000000000000000e+02
4.730000000000000000e+02 4.830000000000000000e+02 5.634995854273579241e-02 4.800000000000000000e+01
3.140000000000000000e+02 4.840000000000000000e+02 6.244391845217247411e-02 1.960000000000000000e+02
4.850000000000000000e+02 4.860000000000000000e+02 6.621693777369783152e-02 2.440000000000000000e+02
2.420000000000000000e+02 4.870000000000000000e+02 9.929331437552137152e-02 2.450000000000000000e+02
