# Supplementary material for: Mapping and classifying molecules from a high-throughput structural database
Source: J Cheminform. 2017 Feb 2;9:6. doi: 10.1186/s13321-017-0192-4 (PMC5289135; doi:10.1186/s13321-017-0192-4)
Supplement: Supplementary file 1 — Additional file 1. Supplementary file contains dissimilarity matrix data for all the oligopeptides available in the database including the one discussed in this paper. [file 13321_2017_192_MOESM1_ESM.tar › SI/lysH.uncapped/traj.lysH.uncapped.bare.xyz]

25
Lattice="100 0 0 0 100 0 0 0 100" Properties=species:S:1:pos:R:3
N    -1.342708  -0.650894  1.825690
C    -0.194638  0.271863  1.668521
C    0.947840  -0.477503  0.985581
O    1.115845  -1.682834  1.047777
H    -1.595527  -1.069088  0.927190
H    -2.159371  -0.124045  2.142368
H    -0.451539  1.137789  1.040263
C    0.276748  0.813061  3.042236
C    1.037895  -0.149428  3.975356
C    0.287816  -1.317129  4.639664
C    -0.914209  -0.915322  5.487306
N    -0.167113  -2.312515  3.592788
H    -0.600330  1.240407  3.551833
H    0.940426  1.664362  2.840285
H    1.438918  0.452231  4.803476
H    1.926226  -0.547207  3.459854
H    -0.601015  -0.202733  6.259446
H    1.012344  -1.849118  5.272134
H    -1.705998  -0.439982  4.893949
H    -1.349886  -1.782265  6.001975
H    -0.815937  -1.776088  2.875596
H    -0.650485  -3.111126  4.015054
H    0.615029  -2.654073  3.018100
O    1.770467  0.368910  0.349882
H    2.506675  -0.150132  -0.034146
25
Lattice="100 0 0 0 100 0 0 0 100" Properties=species:S:1:pos:R:3
N    0.872319  -2.026484  0.695688
C    0.248613  -0.870522  1.370851
C    1.296689  -0.219501  2.276060
O    2.319860  -0.758055  2.657551
H    1.690370  -1.731903  0.157716
H    0.214463  -2.439026  0.031066
H    -0.069104  -0.092262  0.659300
C    -1.010435  -1.301572  2.173295
C    -0.992449  -2.674821  2.878055
C    0.187409  -2.996622  3.807654
C    -0.131298  -4.072322  4.837697
N    1.373255  -3.442427  2.959732
H    -1.863968  -1.302584  1.481103
H    -1.226463  -0.510027  2.903718
H    -1.093200  -3.491228  2.143972
H    -1.908933  -2.728213  3.481544
H    -0.909594  -3.716158  5.522831
H    0.525681  -2.085448  4.319183
H    -0.505872  -4.988526  4.357617
H    0.748251  -4.327646  5.443575
H    1.295388  -2.971032  1.963629
H    1.378381  -4.463030  2.858980
H    2.263832  -3.146174  3.371650
O    0.931857  1.029781  2.606656
H    1.621577  1.403823  3.191636
25
Lattice="100 0 0 0 100 0 0 0 100" Properties=species:S:1:pos:R:3
N    1.198765  -0.786430  0.325515
C    0.457386  -0.073696  1.386629
C    1.438605  0.510512  2.403297
O    2.619782  0.218416  2.515992
H    1.795720  -0.132100  -0.186335
H    0.532301  -1.156113  -0.356142
H    -0.087753  0.798090  0.988235
C    -0.607687  -0.993520  2.041511
C    -0.225157  -2.453842  2.331096
C    0.929673  -2.718765  3.328931
C    2.174964  -3.357168  2.719652
N    2.883708  -2.439579  1.760499
H    -1.476057  -1.006290  1.366470
H    -0.957086  -0.501543  2.959518
H    -0.023157  -2.982314  1.385852
H    -1.135941  -2.929002  2.718492
H    0.587652  -3.422160  4.099989
H    1.205858  -1.808560  3.881386
H    1.910412  -4.262456  2.157930
H    2.895194  -3.640614  3.497102
H    2.203096  -1.964571  1.052613
H    3.262082  -1.607628  2.246959
H    3.642472  -2.917264  1.265376
O    0.831123  1.423034  3.174250
H    1.488438  1.773938  3.808779
25
Lattice="100 0 0 0 100 0 0 0 100" Properties=species:S:1:pos:R:3
N    0.821333  -0.254701  -0.268419
C    0.478255  -0.219708  1.173364
C    1.336733  -1.214910  1.951529
O    1.776223  -2.272857  1.522899
H    1.780496  0.075240  -0.404304
H    0.225452  0.416899  -0.757966
H    0.678445  0.773029  1.605576
C    -1.020683  -0.520614  1.424258
C    -1.568977  -1.929198  1.133626
C    -1.774787  -2.316896  -0.351879
C    -0.824884  -3.359932  -0.935975
N    0.614599  -2.918944  -0.905819
H    -1.601343  0.224956  0.856943
H    -1.206563  -0.290531  2.482418
H    -2.547407  -1.974045  1.629051
H    -0.963667  -2.691360  1.650076
H    -1.769868  -1.419345  -0.988826
H    -2.778666  -2.746210  -0.474445
H    -1.082474  -3.553748  -1.983929
H    -0.890867  -4.311662  -0.393855
H    1.169278  -3.352983  -1.647994
H    0.692930  -1.837876  -0.926182
H    1.074815  -3.102916  0.008491
O    1.519115  -0.804017  3.211735
H    2.022078  -1.494172  3.691044
25
Lattice="100 0 0 0 100 0 0 0 100" Properties=species:S:1:pos:R:3
N    0.129008  -1.263053  -0.494481
C    0.325329  -0.739647  0.876155
C    1.688010  -1.206867  1.378541
O    2.336642  -2.106046  0.876008
H    0.828698  -0.863926  -1.126010
H    -0.781969  -0.953213  -0.840496
H    0.337082  0.361828  0.878937
C    -0.812003  -1.190324  1.822220
C    -0.793193  -2.610301  2.413095
C    -1.061482  -3.837692  1.515821
C    0.151826  -4.502668  0.857494
N    0.475936  -3.938382  -0.501425
H    -1.766191  -1.013119  1.299234
H    -0.808199  -0.489582  2.667670
H    -1.575702  -2.608816  3.184565
H    0.144906  -2.771057  2.969035
H    -1.835270  -3.616955  0.761692
H    -1.508334  -4.611026  2.155595
H    -0.014391  -5.578585  0.728813
H    1.050447  -4.372450  1.470675
H    1.454003  -4.120979  -0.747319
H    -0.117846  -4.360999  -1.221715
H    0.330832  -2.825227  -0.525544
O    2.067043  -0.512368  2.462714
H    2.934914  -0.856053  2.756720
25
Lattice="100 0 0 0 100 0 0 0 100" Properties=species:S:1:pos:R:3
N    0.308136  0.289798  0.922969
C    0.102860  -0.476527  2.159850
C    1.432357  -1.199211  2.463252
O    2.276121  -1.209281  1.463008
H    1.801801  -0.637279  0.767697
H    0.505375  1.274854  1.093669
H    -0.107815  0.182483  3.016350
C    -1.058000  -1.481967  1.957130
C    -1.313890  -2.578104  3.003121
C    -1.971276  -2.172834  4.334889
C    -1.165203  -1.332656  5.323080
N    0.167975  -1.960359  5.634609
H    -0.871680  -1.984082  0.994505
H    -1.974784  -0.886222  1.823300
H    -2.002569  -3.293807  2.532499
H    -0.395240  -3.158438  3.177939
H    -2.291825  -3.093119  4.849158
H    -2.899349  -1.615222  4.136870
H    -1.716953  -1.215525  6.263518
H    -0.943546  -0.328856  4.940713
H    0.634125  -1.485821  6.415135
H    0.817728  -1.883346  4.751344
H    0.065578  -2.948386  5.892716
O    1.698492  -1.740046  3.542292
H    -0.485301  0.229699  0.286565
25
Lattice="100 0 0 0 100 0 0 0 100" Properties=species:S:1:pos:R:3
N    0.030547  -1.025542  -0.418219
C    -0.040889  -0.470026  0.940760
C    1.284369  -0.854629  1.645300
O    2.216726  -1.269292  0.822291
H    -0.450606  -1.922364  -0.496537
H    1.734331  -1.280212  -0.073108
H    -0.002680  0.628031  0.843819
C    -1.280054  -0.847343  1.775733
C    -1.574541  0.148547  2.919584
C    -2.113753  -0.473558  4.216496
C    -1.176339  -1.453406  4.918607
N    0.190864  -0.853155  5.136780
H    -1.146858  -1.871496  2.158123
H    -2.145677  -0.889475  1.101455
H    -2.306822  0.889477  2.571659
H    -0.670924  0.735572  3.143287
H    -3.050222  -1.017290  4.021921
H    -2.380573  0.333460  4.916876
H    -1.007929  -2.364581  4.331446
H    -1.578110  -1.750515  5.894267
H    0.689847  -0.724874  4.184330
H    0.780543  -1.465236  5.711444
H    0.131963  0.054331  5.612695
O    1.487247  -0.776038  2.859968
H    -0.359459  -0.397388  -1.117975
25
Lattice="100 0 0 0 100 0 0 0 100" Properties=species:S:1:pos:R:3
N    0.164286  -0.192024  0.558691
C    -0.001636  -0.700707  1.927345
C    1.290174  -1.465580  2.283798
O    2.070713  -1.703167  1.259712
H    1.590224  -1.221016  0.502168
H    0.402373  0.798047  0.528225
H    -0.093580  0.119528  2.657231
C    -1.248640  -1.613711  2.009831
C    -1.462767  -2.388402  3.313872
C    -1.732910  -1.523501  4.568352
C    -1.026065  -2.032162  5.819760
N    0.447675  -1.688884  5.778456
H    -1.188785  -2.338354  1.182797
H    -2.123535  -0.976458  1.806403
H    -2.313885  -3.065735  3.163253
H    -0.600597  -3.049411  3.483153
H    -2.809112  -1.498619  4.783969
H    -1.452597  -0.470259  4.403317
H    -1.096809  -3.123992  5.899030
H    -1.439642  -1.598215  6.737651
H    0.998311  -2.291655  6.399258
H    0.600681  -0.722468  6.086176
H    0.862345  -1.761754  4.768622
O    1.584059  -1.839145  3.424580
H    -0.662279  -0.338357  -0.018650
25
Lattice="100 0 0 0 100 0 0 0 100" Properties=species:S:1:pos:R:3
N    -0.146257  -1.673676  0.142749
C    0.164067  -0.720688  1.230065
C    1.681291  -0.675883  1.383343
O    2.456751  -1.373762  0.754743
H    0.355793  -1.401393  -0.706035
H    -1.143686  -1.636339  -0.077970
H    -0.117821  0.309268  0.952302
C    -0.616038  -1.054599  2.537604
C    -1.013495  -2.518998  2.801137
C    0.030020  -3.521859  3.323711
C    1.266329  -3.800870  2.472077
N    0.929585  -4.022180  1.019717
H    -1.550558  -0.478768  2.498493
H    -0.055420  -0.644454  3.388457
H    -1.519122  -2.935875  1.915486
H    -1.803518  -2.485195  3.564558
H    -0.493786  -4.471751  3.512717
H    0.402352  -3.192441  4.305315
H    1.793096  -4.690139  2.839403
H    1.977811  -2.970419  2.483444
H    0.325460  -4.841665  0.894515
H    1.785650  -4.171080  0.474734
H    0.429838  -3.114414  0.595822
O    2.055853  0.249726  2.282252
H    3.033804  0.270452  2.306360
25
Lattice="100 0 0 0 100 0 0 0 100" Properties=species:S:1:pos:R:3
N    1.745689  -0.703962  0.684085
C    0.539889  -0.182993  1.385288
C    1.018545  0.952795  2.294818
O    2.169518  1.340153  2.324081
H    2.460381  0.036132  0.738689
H    1.535384  -0.855338  -0.303946
H    -0.149172  0.276888  0.658206
C    -0.226495  -1.273852  2.153997
C    0.563268  -1.895931  3.329964
C    0.881574  -3.395928  3.214596
C    1.613457  -3.838013  1.949367
N    2.799553  -2.959913  1.661752
H    -0.539323  -2.041460  1.430237
H    -1.156960  -0.824971  2.521094
H    -0.001226  -1.755221  4.259889
H    1.497758  -1.333161  3.492696
H    -0.048191  -3.981974  3.260601
H    1.468468  -3.700878  4.095044
H    0.970954  -3.771309  1.061055
H    1.949154  -4.877919  2.038222
H    2.398388  -1.945586  1.263479
H    3.370971  -2.814183  2.501011
H    3.406697  -3.378151  0.949912
O    0.018412  1.459809  3.032029
H    0.380306  2.197970  3.562834
25
Lattice="100 0 0 0 100 0 0 0 100" Properties=species:S:1:pos:R:3
N    1.183536  0.588246  0.727407
C    0.247314  -0.350352  1.360539
C    0.978681  -1.704724  1.488411
O    2.278716  -1.626110  1.338171
H    1.043649  0.666987  -0.280124
H    2.417610  -0.651846  1.091931
H    0.110639  -0.016507  2.402528
C    -1.142099  -0.512770  0.728226
C    -1.148162  -1.144372  -0.683812
C    -2.292603  -2.142953  -0.936471
C    -2.032611  -3.587589  -0.515635
N    -1.874398  -3.773637  0.976532
H    -1.628573  0.471636  0.703536
H    -1.749674  -1.104765  1.427970
H    -0.190836  -1.653129  -0.886312
H    -1.219484  -0.348117  -1.435710
H    -2.495923  -2.195593  -2.015780
H    -3.228986  -1.777729  -0.483477
H    -1.105048  -3.968079  -0.962592
H    -2.856863  -4.235901  -0.837033
H    -1.764663  -4.768011  1.206634
H    -2.698680  -3.433255  1.483457
H    -0.986361  -3.265689  1.348817
O    0.415240  -2.774779  1.735204
H    1.128578  1.523038  1.126582
25
Lattice="100 0 0 0 100 0 0 0 100" Properties=species:S:1:pos:R:3
N    0.310953  -0.565643  0.474264
C    0.264632  -0.216253  1.900522
C    1.517733  -0.837541  2.560411
O    2.453760  -1.178575  1.705673
H    2.015641  -0.999662  0.808830
H    -0.016743  0.191119  -0.122587
H    0.435469  0.870982  1.969292
C    -1.013604  -0.542818  2.687346
C    -1.256511  -2.048086  2.915536
C    -1.948221  -2.395741  4.245694
C    -1.277568  -1.871518  5.515321
N    0.190512  -2.221839  5.581134
H    -1.870880  -0.087155  2.173681
H    -0.934338  -0.012516  3.646568
H    -1.871466  -2.464361  2.106069
H    -0.302429  -2.597801  2.854480
H    -2.056266  -3.489004  4.317698
H    -2.973267  -1.995855  4.256736
H    -1.761862  -2.288575  6.406110
H    -1.323809  -0.778717  5.591310
H    0.590333  -1.969239  6.491984
H    0.755405  -1.691781  4.826518
H    0.343752  -3.228566  5.450172
O    1.659436  -0.984690  3.777194
H    -0.234659  -1.399164  0.254046
25
Lattice="100 0 0 0 100 0 0 0 100" Properties=species:S:1:pos:R:3
N    1.297148  -0.782054  0.388858
C    0.354444  -0.191381  1.367619
C    1.169267  0.697557  2.303813
O    2.376586  0.620796  2.432412
H    1.819298  -0.040124  -0.084449
H    0.767557  -1.273135  -0.334664
H    -0.391235  0.443856  0.864831
C    -0.413546  -1.271763  2.172150
C    0.351468  -1.978832  3.315042
C    0.943129  -3.379465  3.068550
C    1.888176  -3.585139  1.885370
N    2.888404  -2.471146  1.734790
H    -0.827310  -2.002172  1.458615
H    -1.284246  -0.762630  2.603606
H    -0.342665  -2.097641  4.157081
H    1.134911  -1.312164  3.708223
H    0.128129  -4.106307  2.935566
H    1.461536  -3.684553  3.990338
H    1.342213  -3.615513  0.932907
H    2.424504  -4.535062  1.989473
H    2.350656  -1.666845  1.164212
H    3.209635  -2.095037  2.632865
H    3.713349  -2.769288  1.206107
O    0.379766  1.542458  2.985496
H    0.945828  2.068584  3.586189
25
Lattice="100 0 0 0 100 0 0 0 100" Properties=species:S:1:pos:R:3
N    -1.563789  -0.615398  1.478627
C    -0.220793  -0.549355  2.118196
C    0.805261  -0.320616  1.001987
O    0.516771  -0.368321  -0.177412
H    -1.392452  -0.623365  0.459248
H    -2.084658  0.242911  1.668778
H    -0.180796  0.319168  2.790210
C    0.124553  -1.804771  2.945933
C    0.266606  -3.132062  2.160248
C    -0.848082  -4.176965  2.336708
C    -2.153299  -3.954451  1.579517
N    -2.931705  -2.778688  2.098496
H    -0.619067  -1.900715  3.752416
H    1.070292  -1.583492  3.455892
H    1.199348  -3.610617  2.483842
H    0.407486  -2.934560  1.085105
H    -1.062606  -4.323786  3.409131
H    -0.465963  -5.146759  1.986482
H    -2.788537  -4.846749  1.645865
H    -1.963549  -3.757449  0.514976
H    -3.856292  -2.733337  1.658472
H    -3.085704  -2.865275  3.108356
H    -2.343490  -1.766689  1.854632
O    2.033177  -0.091249  1.487119
H    2.640436  0.038309  0.730547
25
Lattice="100 0 0 0 100 0 0 0 100" Properties=species:S:1:pos:R:3
N    -1.645632  -0.708837  1.358345
C    -0.364504  -0.515403  2.116376
C    0.730263  -0.365586  1.054368
O    0.515947  -0.541172  -0.129460
H    -1.375053  -0.736470  0.355098
H    -2.277970  0.084296  1.490508
H    -0.431843  0.429973  2.670722
C    -0.075014  -1.649382  3.119646
C    0.423539  -2.990064  2.556466
C    -0.497607  -3.803134  1.629406
C    -1.895241  -4.098830  2.185879
N    -2.874237  -3.024118  1.827264
H    -0.973731  -1.783987  3.741551
H    0.693948  -1.264852  3.803045
H    0.668271  -3.617926  3.426418
H    1.382614  -2.829571  2.040946
H    0.003733  -4.761213  1.436211
H    -0.587703  -3.330909  0.636935
H    -1.864093  -4.171282  3.281361
H    -2.258976  -5.066650  1.816805
H    -3.641097  -2.999524  2.503256
H    -2.207506  -1.698201  1.619863
H    -3.308956  -3.251963  0.929048
O    1.906897  -0.038649  1.593932
H    2.566951  0.040454  0.875010
25
Lattice="100 0 0 0 100 0 0 0 100" Properties=species:S:1:pos:R:3
N    -0.068793  -2.891992  1.773494
C    0.085567  -1.485243  1.308770
C    1.469599  -0.993215  1.747439
O    2.125080  -1.557363  2.600022
H    0.242247  -3.528270  1.035239
H    0.625940  -3.006224  2.530114
H    0.031450  -1.461814  0.211630
C    -1.003353  -0.554916  1.878742
C    -2.436424  -0.949161  1.453251
C    -3.392929  -1.320574  2.599000
C    -2.911645  -2.413710  3.549952
N    -2.424982  -3.621156  2.798023
H    -0.776621  0.463015  1.539502
H    -0.904416  -0.529373  2.975436
H    -2.392638  -1.773118  0.722397
H    -2.894883  -0.118624  0.901975
H    -4.363935  -1.614861  2.170700
H    -3.598660  -0.434591  3.217640
H    -3.714127  -2.716064  4.233214
H    -2.062875  -2.080187  4.161718
H    -2.268445  -4.411707  3.431402
H    -3.111205  -3.923686  2.098355
H    -1.415721  -3.345606  2.286570
O    1.831966  0.129694  1.109204
H    2.703803  0.408747  1.456210
25
Lattice="100 0 0 0 100 0 0 0 100" Properties=species:S:1:pos:R:3
N    -0.961962  -1.024583  1.026379
C    -0.126918  -0.143129  1.912129
C    1.277883  -0.165395  1.293320
O    1.525775  -0.759979  0.262225
H    -0.383463  -1.203277  0.182649
H    -1.820975  -0.550413  0.738398
H    -0.497114  0.889260  1.825102
C    -0.154888  -0.567446  3.386326
C    0.421316  -1.977880  3.655256
C    -0.561142  -2.983576  4.277455
C    -1.886695  -3.171024  3.538752
N    -1.680005  -3.366349  2.075432
H    -1.191058  -0.482046  3.745149
H    0.407819  0.190791  3.943921
H    1.285014  -1.892897  4.326064
H    0.836279  -2.400089  2.725316
H    -0.800696  -2.683704  5.308243
H    -0.052872  -3.956553  4.361702
H    -2.531883  -2.287242  3.652911
H    -2.434425  -4.017161  3.976527
H    -2.551243  -3.674782  1.636274
H    -1.249883  -2.075788  1.484296
H    -1.002100  -4.116068  1.909788
O    2.151861  0.544233  2.011183
H    3.018375  0.518094  1.556204
25
Lattice="100 0 0 0 100 0 0 0 100" Properties=species:S:1:pos:R:3
N    -0.570911  -2.607078  0.781440
C    -0.142470  -1.273389  1.287243
C    1.338524  -1.397265  1.664215
O    1.941562  -2.451171  1.621438
H    -0.878210  -2.544048  -0.190066
H    0.278174  -3.197029  0.792949
H    -0.214427  -0.529453  0.479535
C    -0.982598  -0.781250  2.480537
C    -2.484660  -0.552564  2.177067
C    -3.482204  -1.518086  2.839989
C    -3.662392  -2.891891  2.202391
N    -2.422593  -3.735403  2.278408
H    -0.531679  0.161344  2.812667
H    -0.853188  -1.475989  3.326479
H    -2.658340  -0.537627  1.088753
H    -2.745315  0.456895  2.519118
H    -4.478301  -1.052578  2.823125
H    -3.237484  -1.634543  3.909261
H    -3.910397  -2.799783  1.135553
H    -4.483899  -3.433003  2.688925
H    -2.607255  -4.685997  1.942557
H    -1.559819  -3.248544  1.603430
H    -2.099201  -3.820703  3.247587
O    1.862351  -0.224046  2.044331
H    2.803463  -0.370131  2.269900
25
Lattice="100 0 0 0 100 0 0 0 100" Properties=species:S:1:pos:R:3
N    1.672089  -1.386633  2.358475
C    0.405145  -0.606822  2.161021
C    0.645980  0.734451  2.868005
O    1.620563  0.930037  3.568315
H    2.231634  -0.824356  3.033443
H    2.212986  -1.450844  1.492249
H    0.263397  -0.414166  1.088392
C    -0.829021  -1.332534  2.726111
C    -1.410534  -2.450369  1.846233
C    -0.562406  -3.704477  1.573381
C    -0.027864  -4.420267  2.819773
N    1.303408  -3.880306  3.240178
H    -1.611113  -0.573108  2.856255
H    -0.595227  -1.691239  3.741606
H    -1.713942  -2.014406  0.881861
H    -2.345558  -2.773807  2.328298
H    0.276828  -3.484838  0.891185
H    -1.195087  -4.408531  1.015870
H    0.051348  -5.499951  2.638029
H    -0.723888  -4.293488  3.659770
H    2.045717  -4.430079  2.800132
H    1.437329  -3.998863  4.246844
H    1.507528  -2.455533  2.777800
O    -0.329254  1.612388  2.625584
H    -0.131057  2.439741  3.110188
25
Lattice="100 0 0 0 100 0 0 0 100" Properties=species:S:1:pos:R:3
N    -1.707315  -0.329144  1.926285
C    -0.271034  -0.438663  2.281706
C    0.509709  -0.662276  0.991510
O    -0.000570  -0.955511  -0.073241
H    -1.832630  0.347586  1.168236
H    -2.225208  0.028146  2.732192
H    0.094374  0.506495  2.711931
C    -0.064863  -1.559285  3.339968
C    0.419452  -2.957836  2.908890
C    -0.296781  -3.749162  1.794801
C    -1.824415  -3.831349  1.839746
N    -2.458342  -2.739179  1.019877
H    -1.014464  -1.643135  3.892537
H    0.662108  -1.194270  4.076151
H    0.405610  -3.569492  3.823190
H    1.479517  -2.892312  2.625763
H    0.084841  -4.777839  1.844541
H    0.004671  -3.387230  0.800698
H    -2.219832  -3.738568  2.859831
H    -2.174295  -4.788057  1.434556
H    -3.476793  -2.847691  0.978479
H    -2.205942  -1.706475  1.419672
H    -2.101390  -2.762780  0.057357
O    1.828077  -0.498548  1.186965
H    2.282516  -0.649427  0.333358
25
Lattice="100 0 0 0 100 0 0 0 100" Properties=species:S:1:pos:R:3
N    1.705784  -1.446644  2.482701
C    0.490055  -0.636248  2.186501
C    0.708579  0.743531  2.820404
O    1.598696  0.964488  3.616762
H    2.208005  -0.921582  3.220556
H    2.332370  -1.449818  1.674223
H    0.391267  -0.503090  1.099836
C    -0.795606  -1.284937  2.738238
C    -1.412528  -2.393557  1.871916
C    -0.602945  -3.675822  1.612782
C    -0.095451  -4.391948  2.868658
N    1.289841  -3.932657  3.239570
H    -1.551538  -0.495261  2.840226
H    -0.597684  -1.632367  3.766235
H    -1.693723  -1.962895  0.898997
H    -2.361137  -2.683549  2.349043
H    0.243000  -3.487322  0.930944
H    -1.252690  -4.372359  1.066274
H    -0.068759  -5.478666  2.727924
H    -0.748235  -4.191921  3.727743
H    1.988196  -4.490533  2.738729
H    1.473755  -4.066252  4.238150
H    1.478505  -2.768985  2.920553
O    -0.199854  1.637629  2.406993
H    -0.021903  2.485766  2.862042
25
Lattice="100 0 0 0 100 0 0 0 100" Properties=species:S:1:pos:R:3
N    -1.502039  0.236498  0.424008
C    -0.810420  0.014930  1.730253
C    0.603646  0.587995  1.593851
O    0.950338  1.230434  0.624208
H    -1.356114  -0.558374  -0.207462
H    -1.065986  1.055554  -0.029780
H    -1.333938  0.651468  2.463048
C    -0.887144  -1.447945  2.179005
C    -2.289265  -2.079744  2.119134
C    -3.423642  -1.353240  2.882616
C    -4.497457  -0.713020  1.999937
N    -4.018274  0.502823  1.271253
H    -0.498030  -1.490397  3.204983
H    -0.195725  -2.049254  1.567652
H    -2.182838  -3.098076  2.514403
H    -2.594263  -2.226506  1.069549
H    -3.018796  -0.603520  3.582785
H    -3.941986  -2.078936  3.523235
H    -5.378269  -0.462375  2.608418
H    -4.827673  -1.435086  1.240549
H    -4.698083  0.758916  0.550612
H    -4.001481  1.296917  1.917764
H    -2.621203  0.371130  0.659097
O    1.356615  0.319705  2.666205
H    2.233028  0.737103  2.537677
25
Lattice="100 0 0 0 100 0 0 0 100" Properties=species:S:1:pos:R:3
N    0.153644  -0.145922  -0.084384
C    0.001991  -0.289652  1.370136
C    1.349872  -0.795862  1.924221
O    2.302299  -0.882528  1.033612
H    -0.370677  -0.848153  -0.604743
H    1.828741  -0.587198  0.180170
H    -0.106729  0.719503  1.799941
C    -1.177581  -1.176181  1.848202
C    -2.272168  -0.435011  2.627313
C    -1.884553  0.110568  4.012879
C    -1.461575  -0.952085  5.040248
N    0.033387  -0.989628  5.237510
H    -0.790074  -2.018581  2.440511
H    -1.636857  -1.638932  0.963553
H    -3.129060  -1.114675  2.750644
H    -2.647042  0.404157  2.021761
H    -2.751304  0.648096  4.418864
H    -1.093900  0.875211  3.928829
H    -1.761324  -1.960007  4.727167
H    -1.909962  -0.764954  6.022330
H    0.316371  -1.793697  5.809153
H    0.355012  -0.147651  5.728319
H    0.587551  -1.034159  4.291267
O    1.534162  -1.079639  3.112854
H    -0.115225  0.772980  -0.428358
25
Lattice="100 0 0 0 100 0 0 0 100" Properties=species:S:1:pos:R:3
N    1.555193  -2.039215  0.284826
C    0.987807  -0.865098  0.958299
C    1.689087  -0.675303  2.292276
O    2.111093  -1.587914  3.000853
H    2.550995  -1.897756  0.103169
H    1.117850  -2.128810  -0.634261
H    1.127584  0.070532  0.391246
C    -0.542948  -1.012246  1.198678
C    -1.048206  -1.912882  2.344280
C    -1.217007  -3.426171  2.110859
C    0.005340  -4.274792  1.780414
N    1.123755  -4.100708  2.781650
H    -0.990158  -1.323941  0.241199
H    -0.922239  0.001574  1.384909
H    -2.051490  -1.547503  2.604665
H    -0.455695  -1.733828  3.255906
H    -1.924715  -3.590634  1.283690
H    -1.712711  -3.845389  3.001279
H    0.451351  -3.993080  0.822378
H    -0.258906  -5.339195  1.768292
H    1.891934  -4.750336  2.581732
H    1.531846  -3.110328  2.752270
H    0.805966  -4.284037  3.740645
O    1.768944  0.605085  2.651129
H    2.183719  0.657097  3.537093
25
Lattice="100 0 0 0 100 0 0 0 100" Properties=species:S:1:pos:R:3
N    0.412636  0.243707  0.395580
C    0.079546  0.403615  1.816401
C    1.320960  1.024240  2.495434
O    1.537775  1.000238  3.709959
H    0.791626  -0.680657  0.185640
H    -0.388975  0.400538  -0.212155
H    -0.690561  1.192026  1.870976
C    -0.436177  -0.830521  2.582056
C    -1.370878  -0.470599  3.761919
C    -1.259957  -1.386383  4.996689
C    -0.357888  -0.857581  6.106461
N    1.076087  -0.683145  5.666719
H    0.425464  -1.429009  2.919146
H    -0.979540  -1.472446  1.876087
H    -2.405970  -0.489604  3.397529
H    -1.195740  0.569720  4.076410
H    -0.950774  -2.402947  4.704691
H    -2.248739  -1.507660  5.460812
H    -0.355838  -1.529814  6.973314
H    -0.691519  0.132618  6.442679
H    1.650832  -0.304201  6.428194
H    1.490338  -1.581652  5.394295
H    1.172581  -0.002011  4.826210
O    2.145841  1.611544  1.661283
H    1.751872  1.385986  0.755673
25
Lattice="100 0 0 0 100 0 0 0 100" Properties=species:S:1:pos:R:3
N    1.246948  -1.435560  3.626002
C    0.514978  -0.789332  2.491402
C    0.877391  0.699833  2.503734
O    1.717379  1.159980  3.247641
H    0.759336  -1.261568  4.512447
H    2.168545  -0.985820  3.722549
H    0.946696  -1.207579  1.570443
C    -0.994764  -1.078544  2.550058
C    -1.406438  -2.518608  2.904609
C    -1.076274  -3.657248  1.923258
C    0.396628  -3.993768  1.655191
N    1.218293  -4.005665  2.901674
H    -1.419620  -0.787695  1.580059
H    -1.448142  -0.402075  3.291583
H    -2.499654  -2.503332  3.016652
H    -1.042235  -2.778297  3.912734
H    -1.548240  -3.457268  0.949793
H    -1.571286  -4.562505  2.307466
H    0.856706  -3.264005  0.974799
H    0.448705  -4.965323  1.142852
H    2.151443  -4.372162  2.696993
H    0.811441  -4.652960  3.583234
H    1.308216  -2.572383  3.422798
O    0.179547  1.383336  1.587881
H    0.468399  2.318548  1.617146
25
Lattice="100 0 0 0 100 0 0 0 100" Properties=species:S:1:pos:R:3
N    0.151166  -0.720030  0.522019
C    0.258439  -0.321460  1.933242
C    1.377567  -1.172654  2.564266
O    2.086172  -1.851375  1.694530
H    1.619398  -1.632978  0.815713
H    0.086021  0.078707  -0.105643
H    0.672650  0.700140  1.956727
C    -1.050179  -0.286235  2.746140
C    -1.852808  -1.592368  2.875338
C    -1.371931  -2.662858  3.874314
C    -1.290755  -2.191156  5.335045
N    0.129106  -1.895803  5.762895
H    -1.695544  0.461261  2.263724
H    -0.825754  0.136899  3.737897
H    -2.880374  -1.315414  3.155109
H    -1.958825  -2.075558  1.891092
H    -0.410270  -3.103155  3.569339
H    -2.087370  -3.494766  3.834318
H    -1.681525  -2.944174  6.027977
H    -1.864616  -1.269414  5.491914
H    0.161672  -1.307057  6.601877
H    0.696249  -1.431050  4.964975
H    0.630617  -2.764257  5.982015
O    1.630408  -1.191194  3.772168
H    -0.649516  -1.326052  0.343008
25
Lattice="100 0 0 0 100 0 0 0 100" Properties=species:S:1:pos:R:3
N    0.289666  -0.943005  0.495543
C    0.293187  -0.307411  1.824616
C    1.337890  -1.046437  2.679443
O    1.965263  -2.010846  2.043360
H    1.542708  -1.949532  1.110420
H    0.497132  -0.284370  -0.252411
H    0.661902  0.725872  1.737204
C    -1.070274  -0.240891  2.545886
C    -1.816778  -1.564689  2.795014
C    -1.178632  -2.594501  3.749827
C    -0.978153  -2.098071  5.194445
N    0.442324  -2.315603  5.661474
H    -1.725091  0.409881  1.949464
H    -0.906463  0.295650  3.491413
H    -2.816435  -1.305543  3.175214
H    -2.011257  -2.081225  1.841941
H    -0.220319  -2.947876  3.340397
H    -1.821421  -3.484339  3.767396
H    -1.641888  -2.606739  5.901937
H    -1.150040  -1.019337  5.283909
H    0.583273  -1.978569  6.620577
H    1.091010  -1.764230  5.002905
H    0.702735  -3.307912  5.637437
O    1.538793  -0.776422  3.866599
H    -0.597133  -1.394852  0.275991
25
Lattice="100 0 0 0 100 0 0 0 100" Properties=species:S:1:pos:R:3
N    0.282571  0.620956  0.396647
C    -0.063161  0.621904  1.828038
C    1.264943  0.768558  2.604884
O    1.340412  0.982429  3.817455
H    -0.167343  -0.136068  -0.115816
H    0.046905  1.498018  -0.064965
H    -0.673198  1.498971  2.095338
C    -0.852096  -0.651115  2.207106
C    -1.222693  -0.791782  3.695237
C    -0.270546  -1.682357  4.523221
C    -0.182749  -1.270847  5.988313
N    0.696762  -0.039073  6.139625
H    -0.289342  -1.537123  1.871240
H    -1.772235  -0.625476  1.606891
H    -2.234495  -1.211470  3.771138
H    -1.295141  0.213770  4.138000
H    0.742811  -1.697811  4.093593
H    -0.615727  -2.724600  4.489818
H    0.246813  -2.057099  6.618702
H    -1.169790  -1.015486  6.392420
H    1.655798  -0.304092  6.389071
H    0.786952  0.484133  5.205577
H    0.358392  0.598396  6.866785
O    2.332488  0.658432  1.851367
H    1.923915  0.555049  0.918944
25
Lattice="100 0 0 0 100 0 0 0 100" Properties=species:S:1:pos:R:3
N    0.442109  0.133064  0.347881
C    -0.001342  0.512663  1.697054
C    1.244496  0.522959  2.591394
O    1.267703  1.061578  3.700718
H    -0.221595  -0.480991  -0.122315
H    0.597822  0.942485  -0.252607
H    -0.437711  1.521926  1.743757
C    -1.048212  -0.506512  2.220794
C    -1.311797  -0.491328  3.737347
C    -0.450867  -1.496129  4.540604
C    -0.105872  -1.047177  5.961674
N    1.169035  -0.224144  5.986390
H    -0.731061  -1.515673  1.910799
H    -1.981189  -0.295160  1.681091
H    -2.368704  -0.729653  3.913312
H    -1.169390  0.529649  4.118526
H    0.481439  -1.742269  4.006291
H    -0.987382  -2.451340  4.616730
H    0.051844  -1.895070  6.637706
H    -0.897935  -0.419155  6.387013
H    1.993209  -0.835432  5.992247
H    1.257141  0.386171  5.104373
H    1.226021  0.372385  6.818606
O    2.271056  -0.131450  2.089815
H    1.939183  -0.360396  1.152800
25
Lattice="100 0 0 0 100 0 0 0 100" Properties=species:S:1:pos:R:3
N    0.198505  -0.496948  -0.185045
C    -0.073613  -0.375007  1.254309
C    1.288550  -0.501238  1.975293
O    2.323291  -0.403925  1.179174
H    0.018889  -1.437567  -0.537451
H    1.891380  -0.333226  0.260689
H    -0.374243  0.671514  1.430384
C    -1.162036  -1.310252  1.843131
C    -2.222509  -0.615018  2.720558
C    -1.754728  0.167251  3.960341
C    -1.405232  -0.630385  5.213200
N    -0.210084  -1.541432  5.020345
H    -0.682310  -2.152866  2.363791
H    -1.696406  -1.766087  0.998401
H    -2.973011  -1.363057  3.021653
H    -2.765738  0.093896  2.077574
H    -2.573696  0.834200  4.267279
H    -0.916111  0.837093  3.715523
H    -2.244696  -1.250782  5.551280
H    -1.143769  0.054459  6.028004
H    -0.497369  -2.471005  4.699867
H    0.308621  -1.672977  5.894623
H    0.464624  -1.136318  4.262493
O    1.421182  -0.648261  3.194206
H    -0.341491  0.158939  -0.745621
25
Lattice="100 0 0 0 100 0 0 0 100" Properties=species:S:1:pos:R:3
N    -0.376679  -3.069636  1.860605
C    -0.258575  -1.604331  1.609041
C    1.219269  -1.327164  1.290381
O    2.029601  -2.217205  1.139395
H    0.305010  -3.558041  1.260944
H    -0.089912  -3.274785  2.824256
H    -0.813826  -1.390292  0.680133
C    -0.846931  -0.775876  2.759766
C    -2.365754  -0.536846  2.749822
C    -3.343810  -1.705831  2.985989
C    -3.755335  -2.548333  1.767954
N    -2.895099  -3.754073  1.565299
H    -0.363458  0.208386  2.723667
H    -0.531505  -1.224404  3.717629
H    -2.638838  -0.025158  1.812256
H    -2.551892  0.202432  3.541467
H    -4.269119  -1.264987  3.380674
H    -2.982251  -2.363839  3.794802
H    -3.696054  -1.946955  0.850409
H    -4.802040  -2.864655  1.872444
H    -3.107184  -4.189939  0.663778
H    -1.499133  -3.438390  1.695385
H    -3.124947  -4.458247  2.272685
O    1.465921  -0.017404  1.159134
H    2.407540  0.092572  0.915084
25
Lattice="100 0 0 0 100 0 0 0 100" Properties=species:S:1:pos:R:3
N    1.186886  -1.461551  0.101791
C    0.821329  -0.565166  1.214608
C    1.970047  -0.510235  2.235261
O    2.885034  -1.310633  2.293071
H    2.017898  -1.105923  -0.376985
H    0.435179  -1.464340  -0.591403
H    0.684686  0.473929  0.860627
C    -0.528263  -0.996894  1.853492
C    -0.783099  -2.498358  2.064814
C    0.150744  -3.263769  3.035534
C    1.011898  -4.341840  2.383345
N    2.031239  -3.767736  1.436859
H    -1.327951  -0.612922  1.203000
H    -0.649460  -0.465018  2.809200
H    -0.806524  -3.010168  1.090019
H    -1.812968  -2.575547  2.437265
H    -0.457722  -3.787901  3.784599
H    0.784697  -2.578310  3.616518
H    0.392141  -5.037329  1.802599
H    1.556470  -4.922289  3.138111
H    1.602602  -3.049678  0.754733
H    2.709310  -3.162076  1.937642
H    2.533486  -4.498295  0.923894
O    1.928869  0.501443  3.117089
H    1.192680  1.114309  2.935240
25
Lattice="100 0 0 0 100 0 0 0 100" Properties=species:S:1:pos:R:3
N    -0.064275  0.036984  0.035684
C    -0.048739  -0.286625  1.467647
C    1.339480  -0.859869  1.802298
O    2.123551  -1.036414  0.773171
H    -0.851641  -0.379140  -0.457480
H    1.551020  -0.700210  0.001571
H    -0.136504  0.635774  2.063902
C    -1.161680  -1.279835  1.896672
C    -2.311463  -0.657879  2.709091
C    -2.197532  -0.717500  4.242142
C    -1.057782  0.032845  4.940228
N    0.211228  -0.775471  5.067171
H    -0.721959  -2.120738  2.452629
H    -1.564886  -1.734952  0.980871
H    -3.242672  -1.181970  2.453624
H    -2.468648  0.385099  2.391230
H    -2.189247  -1.770347  4.573390
H    -3.128261  -0.302593  4.654455
H    -1.359167  0.298730  5.960356
H    -0.790122  0.963524  4.423470
H    0.868000  -0.316478  5.709030
H    0.761801  -0.921923  4.118646
H    0.009821  -1.701204  5.462306
O    1.685314  -1.134220  2.957582
H    -0.058638  1.037413  -0.152685
25
Lattice="100 0 0 0 100 0 0 0 100" Properties=species:S:1:pos:R:3
N    -0.411788  -2.992838  2.114538
C    -0.183883  -1.599041  1.623576
C    1.337381  -1.401255  1.548325
O    2.117536  -2.315922  1.711911
H    0.352194  -3.588911  1.761186
H    -0.341457  -3.023465  3.137599
H    -0.550916  -1.571457  0.583251
C    -0.939599  -0.552531  2.448632
C    -2.476565  -0.599304  2.369753
C    -3.187781  -1.751417  3.123047
C    -3.843092  -2.832938  2.259375
N    -2.888751  -3.525822  1.333602
H    -0.599992  0.427021  2.088493
H    -0.611549  -0.613963  3.500149
H    -2.786516  -0.581233  1.311634
H    -2.832349  0.353583  2.781702
H    -3.994875  -1.330153  3.737818
H    -2.504602  -2.216802  3.852241
H    -4.668134  -2.398081  1.677892
H    -4.284495  -3.594159  2.914290
H    -2.970303  -3.138263  0.391418
H    -1.469031  -3.340255  1.783027
H    -3.140995  -4.511703  1.243370
O    1.664287  -0.139107  1.247078
H    2.639273  -0.084984  1.174091
25
Lattice="100 0 0 0 100 0 0 0 100" Properties=species:S:1:pos:R:3
N    1.104844  -1.399046  2.300193
C    0.323832  -0.237634  1.822251
C    1.016415  1.075114  2.218206
O    1.687792  1.223473  3.224367
H    0.620735  -2.255381  2.020982
H    2.013667  -1.424856  1.830796
H    0.241658  -0.254908  0.719861
C    -1.124232  -0.244518  2.377174
C    -1.357532  -0.004362  3.879907
C    -1.026951  -1.170750  4.844252
C    0.180852  -0.993526  5.761392
N    1.470180  -0.840382  4.999812
H    -1.583186  -1.201263  2.079151
H    -1.680244  0.525338  1.822435
H    -2.427690  0.218092  3.980023
H    -0.852317  0.919487  4.202668
H    -0.928812  -2.115922  4.288946
H    -1.878058  -1.326268  5.521306
H    0.288941  -1.871365  6.409461
H    0.072195  -0.111838  6.405389
H    1.423358  -1.352954  4.061287
H    1.621536  0.130915  4.645284
H    2.284574  -1.127777  5.548831
O    0.800918  2.129037  1.418804
H    0.298526  1.880294  0.621221
25
Lattice="100 0 0 0 100 0 0 0 100" Properties=species:S:1:pos:R:3
N    0.257103  -1.013787  -0.230270
C    -0.082434  -0.352467  1.054375
C    1.155705  0.043717  1.861642
O    1.111459  0.495170  2.977082
H    0.770359  -0.367453  -0.834547
H    -0.607935  -1.244645  -0.725511
H    -0.572803  0.620322  0.871579
C    -1.071306  -1.195049  1.886736
C    -0.829327  -2.710630  1.956574
C    0.528426  -3.196019  2.524244
C    1.408900  -3.931155  1.519242
N    1.955101  -3.012321  0.454538
H    -2.077957  -1.033378  1.474755
H    -1.084883  -0.761891  2.895895
H    -0.993215  -3.163583  0.965205
H    -1.635813  -3.119539  2.578749
H    0.348722  -3.908869  3.340119
H    1.091014  -2.374794  2.994503
H    0.835227  -4.708576  0.998574
H    2.262698  -4.415061  2.009697
H    1.193963  -2.277771  0.075590
H    2.350812  -3.540725  -0.329282
H    2.699240  -2.413946  0.833247
O    2.332490  -0.110206  1.165482
H    3.026640  0.301008  1.720417
25
Lattice="100 0 0 0 100 0 0 0 100" Properties=species:S:1:pos:R:3
N    -1.468639  -0.876841  0.678091
C    -0.286925  -0.514019  1.503827
C    1.019530  -1.028687  0.907508
O    2.104814  -0.760557  1.354933
H    -1.363308  -0.502246  -0.268712
H    -2.295441  -0.422346  1.074979
H    -0.167560  0.581499  1.521494
C    -0.446885  -0.971662  2.971057
C    -0.147071  -2.430244  3.354983
C    -1.118233  -3.562436  2.966639
C    -0.949441  -4.196826  1.582615
N    -1.775932  -3.520105  0.523113
H    -1.460613  -0.690562  3.300876
H    0.236990  -0.343751  3.556750
H    -0.093701  -2.432829  4.452586
H    0.870830  -2.697295  3.028374
H    -2.166653  -3.253468  3.117713
H    -0.961842  -4.377712  3.686397
H    -1.241682  -5.253662  1.599184
H    0.093868  -4.144144  1.248918
H    -2.768152  -3.747499  0.645502
H    -1.503926  -3.836916  -0.412866
H    -1.660186  -2.378715  0.567134
O    0.829415  -1.830703  -0.187943
H    1.724087  -2.055046  -0.516356
25
Lattice="100 0 0 0 100 0 0 0 100" Properties=species:S:1:pos:R:3
N    -0.213978  0.852630  0.153068
C    0.246451  -0.170167  1.113800
C    1.011446  -1.218286  0.303494
O    0.931590  -1.041630  -1.001362
H    0.289041  1.732646  0.257502
H    -1.209185  1.053887  0.240899
H    0.939023  0.256201  1.853502
C    -0.899826  -0.867361  1.882095
C    -1.879746  -1.754483  1.078086
C    -1.539963  -3.265498  0.952841
C    -0.963461  -3.756056  -0.392463
N    0.446348  -4.290686  -0.267103
H    -1.468063  -0.069247  2.381131
H    -0.448459  -1.460609  2.688993
H    -2.845778  -1.691674  1.594385
H    -2.071654  -1.332950  0.078049
H    -2.463237  -3.831284  1.126816
H    -0.866631  -3.554852  1.774444
H    -0.911910  -2.953169  -1.136413
H    -1.569740  -4.564761  -0.814979
H    0.812420  -4.593324  -1.176629
H    0.484992  -5.095340  0.368358
H    1.088635  -3.510568  0.122815
O    1.558674  -2.196785  0.818116
H    0.403810  -0.153207  -1.044310
25
Lattice="100 0 0 0 100 0 0 0 100" Properties=species:S:1:pos:R:3
N    1.143279  -1.361847  2.193899
C    0.374698  -0.141163  1.873853
C    1.065080  1.049043  2.554455
O    1.863206  0.918620  3.457778
H    0.697750  -2.167261  1.748568
H    2.086203  -1.296444  1.801417
H    0.369675  0.037861  0.783853
C    -1.098136  -0.275027  2.333936
C    -1.455613  -0.042546  3.812801
C    -1.044714  -1.072916  4.887273
C    0.300326  -0.855864  5.587755
N    1.451197  -1.539883  4.893684
H    -1.455708  -1.266295  2.010476
H    -1.689016  0.441521  1.744933
H    -2.552820  0.012746  3.835398
H    -1.117896  0.958236  4.126948
H    -1.115531  -2.102548  4.498953
H    -1.800172  -1.022529  5.683322
H    0.272249  -1.238846  6.614410
H    0.552665  0.209264  5.631387
H    1.513928  -2.523976  5.172405
H    1.342219  -1.487797  3.791053
H    2.338423  -1.081812  5.125875
O    0.710577  2.276706  2.133709
H    0.105131  2.238758  1.370859
25
Lattice="100 0 0 0 100 0 0 0 100" Properties=species:S:1:pos:R:3
N    1.121432  0.434546  0.735852
C    0.059059  -0.215905  1.524996
C    0.445085  -1.688803  1.670412
O    1.489471  -2.046035  0.954325
H    0.757339  0.987734  -0.038512
H    1.775784  -1.144144  0.552956
H    -0.014398  0.209574  2.536396
C    -1.341502  -0.146800  0.877499
C    -1.504357  -0.811880  -0.514665
C    -2.312956  -2.128874  -0.609112
C    -1.571128  -3.473852  -0.528653
N    -1.584042  -4.114087  0.841389
H    -1.603296  0.917694  0.804617
H    -2.054782  -0.578820  1.592369
H    -0.528136  -0.957002  -1.004569
H    -2.029687  -0.092931  -1.155665
H    -2.799582  -2.133052  -1.593775
H    -3.146970  -2.114728  0.112036
H    -0.514985  -3.378218  -0.810364
H    -2.034443  -4.199413  -1.206960
H    -0.999936  -3.532845  1.541640
H    -1.182175  -5.057750  0.807082
H    -2.541024  -4.198960  1.201817
O    -0.228633  -2.483496  2.331985
H    1.701864  1.048047  1.305902
25
Lattice="100 0 0 0 100 0 0 0 100" Properties=species:S:1:pos:R:3
N    -1.064336  -1.145149  0.987560
C    -0.045261  -0.305980  1.687036
C    1.371820  -0.587609  1.177510
O    2.371728  -0.251506  1.760593
H    -0.771341  -1.282121  0.015842
H    -1.945214  -0.626009  0.949332
H    -0.214738  0.756211  1.436998
C    -0.110952  -0.454988  3.213237
C    0.296909  -1.851268  3.740202
C    -0.803257  -2.674109  4.429128
C    -2.067429  -2.938030  3.615339
N    -1.738750  -3.431525  2.230906
H    -1.123424  -0.178283  3.545190
H    0.555413  0.306215  3.635076
H    1.114907  -1.736683  4.461424
H    0.746108  -2.441398  2.923717
H    -1.124237  -2.172793  5.354211
H    -0.375270  -3.637479  4.748036
H    -2.660782  -2.024998  3.471607
H    -2.707047  -3.675754  4.113532
H    -1.379827  -2.526610  1.629116
H    -2.564134  -3.828942  1.771298
H    -1.019494  -4.162346  2.254521
O    1.366375  -1.222961  -0.027576
H    2.297423  -1.303302  -0.316995
25
Lattice="100 0 0 0 100 0 0 0 100" Properties=species:S:1:pos:R:3
N    0.939810  -1.925054  0.229337
C    0.429510  -0.804917  1.064151
C    1.404052  -0.382697  2.162865
O    1.280071  0.628974  2.801710
H    1.807308  -1.645835  -0.236419
H    0.265708  -2.106898  -0.518940
H    0.307050  0.103954  0.453137
C    -0.950210  -1.112971  1.683887
C    -1.055378  -2.269723  2.693150
C    -1.097209  -3.700926  2.099859
C    0.104682  -4.596577  2.383984
N    1.401111  -4.000871  1.886504
H    -1.666188  -1.272380  0.861794
H    -1.266482  -0.185089  2.178454
H    -1.985296  -2.107507  3.252240
H    -0.262292  -2.182512  3.454842
H    -1.274922  -3.660412  1.014524
H    -1.962971  -4.240321  2.507740
H    -0.018538  -5.564560  1.884677
H    0.216913  -4.789069  3.458214
H    2.046373  -4.721491  1.552416
H    1.221432  -3.225301  1.092182
H    1.886727  -3.469013  2.617466
O    2.434434  -1.272663  2.367842
H    3.005527  -0.859841  3.048250
25
Lattice="100 0 0 0 100 0 0 0 100" Properties=species:S:1:pos:R:3
N    -0.322818  -1.700356  0.277727
C    -0.457660  -0.443114  1.067839
C    0.872452  0.278457  1.316336
O    0.954397  1.448504  1.593005
H    -0.150227  -1.465513  -0.703429
H    0.531747  -2.176718  0.586511
H    -1.070573  0.255461  0.481934
C    -1.159761  -0.684555  2.418120
C    -2.649841  -1.075188  2.280319
C    -3.039649  -2.480033  2.768348
C    -2.279689  -3.651082  2.151755
N    -2.237262  -3.550751  0.649941
H    -1.073982  0.245677  2.992768
H    -0.593974  -1.438634  2.988642
H    -2.969584  -0.939035  1.233807
H    -3.261497  -0.360203  2.844780
H    -4.118745  -2.624617  2.601990
H    -2.896528  -2.551763  3.856625
H    -2.739348  -4.606081  2.431558
H    -1.231198  -3.677031  2.477606
H    -1.930321  -4.432479  0.226840
H    -3.161836  -3.331274  0.263744
H    -1.481550  -2.732251  0.387900
O    1.933284  -0.571546  1.232220
H    2.737772  -0.054216  1.437597
25
Lattice="100 0 0 0 100 0 0 0 100" Properties=species:S:1:pos:R:3
N    0.015803  2.148379  1.251723
C    -0.749070  0.992906  1.664093
C    -0.122154  0.083828  2.723686
O    -0.772349  -0.603344  3.521257
H    0.872540  1.891148  0.762028
H    0.267496  2.752937  2.032067
H    -1.674882  1.364672  2.130346
C    -1.105116  0.157457  0.403924
C    -1.932585  -1.127180  0.557764
C    -3.448501  -0.982962  0.787861
C    -3.937609  -0.363103  2.094048
N    -3.377370  -1.073073  3.304822
H    -0.151711  -0.108632  -0.078255
H    -1.605605  0.857050  -0.281023
H    -1.486447  -1.789907  1.317018
H    -1.825203  -1.686205  -0.382325
H    -3.909682  -1.978562  0.683995
H    -3.885842  -0.375525  -0.018995
H    -5.031229  -0.415307  2.156759
H    -3.647632  0.688886  2.198011
H    -3.835863  -0.757821  4.166786
H    -3.517940  -2.087841  3.235654
H    -2.315758  -0.877537  3.401939
O    1.206735  0.071868  2.719992
H    1.517390  -0.547550  3.412278
25
Lattice="100 0 0 0 100 0 0 0 100" Properties=species:S:1:pos:R:3
N    1.544066  -2.189470  1.955035
C    0.640324  -1.459936  1.066671
C    0.535238  0.000600  1.516329
O    -0.408637  0.512962  2.130006
H    2.506736  -1.862430  1.884624
H    1.254800  -2.134478  2.932159
H    1.092962  -1.460342  0.063417
C    -0.724996  -2.145852  1.028320
C    -1.717776  -1.517237  0.036245
C    -3.199453  -1.678019  0.414471
C    -3.585570  -1.161457  1.798852
N    -3.076546  0.243294  2.038332
H    -1.126499  -2.141930  2.054567
H    -0.552628  -3.201761  0.785643
H    -1.572326  -1.956301  -0.959845
H    -1.495676  -0.445892  -0.100427
H    -3.487202  -2.739658  0.391972
H    -3.823598  -1.183699  -0.345825
H    -3.161229  -1.770934  2.605156
H    -4.674377  -1.145923  1.925506
H    -3.417373  0.613314  2.932799
H    -2.002650  0.274851  2.063197
H    -3.395168  0.883359  1.301193
O    1.645588  0.693054  1.252559
H    1.559129  1.587989  1.639680
25
Lattice="100 0 0 0 100 0 0 0 100" Properties=species:S:1:pos:R:3
N    0.537540  -0.841432  0.433847
C    0.232068  -0.289298  1.776794
C    1.408613  -0.253418  2.759026
O    1.342679  0.272535  3.842110
H    1.492290  -0.590729  0.162636
H    0.521527  -1.864734  0.458716
H    -0.038946  0.771715  1.638854
C    -0.950685  -1.024066  2.433159
C    -2.199973  -1.223739  1.561861
C    -2.832799  0.043293  0.937767
C    -2.696738  0.149349  -0.578164
N    -1.284961  0.452893  -1.018220
H    -1.206168  -0.465249  3.343159
H    -0.604604  -2.012902  2.773820
H    -2.946180  -1.712936  2.201021
H    -1.995737  -1.958024  0.765723
H    -2.455942  0.961641  1.417329
H    -3.912366  0.046810  1.139496
H    -3.348222  0.933978  -0.983042
H    -2.975975  -0.797969  -1.057133
H    -1.061587  1.435660  -0.827061
H    -1.182371  0.321350  -2.029844
H    -0.487207  -0.191955  -0.468815
O    2.510479  -0.874353  2.263770
H    3.210006  -0.808722  2.945074
25
Lattice="100 0 0 0 100 0 0 0 100" Properties=species:S:1:pos:R:3
N    -1.282661  0.510708  -0.142687
C    -1.094227  0.626736  1.318466
C    0.394012  0.938745  1.535754
O    0.897214  1.159847  2.635403
H    -1.824403  -0.312582  -0.401280
H    -1.750513  1.326158  -0.536872
H    -1.690060  1.445651  1.743862
C    -1.433833  -0.686911  2.073862
C    -0.341835  -1.786191  2.066168
C    0.520331  -1.810916  3.357471
C    2.023171  -2.008700  3.193119
N    2.701876  -0.817647  2.529972
H    -2.366144  -1.071846  1.637652
H    -1.678646  -0.429509  3.112315
H    0.288094  -1.686125  1.167350
H    -0.825386  -2.763978  1.952015
H    0.180595  -2.631637  4.004382
H    0.356304  -0.892906  3.938256
H    2.274346  -2.894643  2.596696
H    2.494793  -2.117272  4.176552
H    2.183348  0.092964  2.742173
H    3.682942  -0.735922  2.815135
H    2.684680  -0.885942  1.505040
O    1.119309  0.796851  0.433529
H    0.375736  0.608048  -0.263226
25
Lattice="100 0 0 0 100 0 0 0 100" Properties=species:S:1:pos:R:3
N    -0.500698  0.024647  0.153203
C    -0.476742  -0.285159  1.607371
C    0.907617  -0.076744  2.254173
O    1.229354  -0.538039  3.320191
H    0.108109  -0.636185  -0.339765
H    -0.083486  0.945988  -0.009511
H    -1.119630  0.463370  2.102416
C    -1.022195  -1.690326  1.909316
C    -2.528259  -1.823080  2.188198
C    -3.538045  -1.847208  1.027216
C    -3.907943  -0.522542  0.355755
N    -2.976102  -0.158241  -0.767333
H    -0.495901  -2.029202  2.810748
H    -0.712012  -2.380490  1.106235
H    -2.830171  -1.049809  2.913997
H    -2.657735  -2.775861  2.720462
H    -4.478510  -2.248115  1.430852
H    -3.228198  -2.578545  0.260578
H    -3.886282  0.310636  1.071049
H    -4.921498  -0.573526  -0.060694
H    -1.867196  -0.062205  -0.394029
H    -3.257899  0.726227  -1.203013
H    -3.012856  -0.873935  -1.501199
O    1.694238  0.733286  1.497878
H    2.530470  0.865457  1.988199
25
Lattice="100 0 0 0 100 0 0 0 100" Properties=species:S:1:pos:R:3
N    0.011428  -0.181811  0.474757
C    0.287622  -0.162102  1.941364
C    1.778734  -0.061750  2.292008
O    2.184971  0.068660  3.418700
H    0.853486  -0.498477  -0.015629
H    -0.146826  0.771096  0.140734
H    -0.167966  0.747004  2.357894
C    -0.332097  -1.366615  2.676552
C    0.123172  -2.767062  2.195461
C    -0.937693  -3.622690  1.482488
C    -1.254959  -3.288431  0.028531
N    -1.896628  -1.935797  -0.136394
H    -1.428325  -1.274009  2.633471
H    -0.075061  -1.237579  3.735072
H    0.453275  -3.335686  3.073461
H    1.019197  -2.691982  1.557330
H    -1.870394  -3.630429  2.071585
H    -0.595617  -4.667878  1.473725
H    -1.929968  -4.040289  -0.398790
H    -0.342031  -3.271577  -0.583046
H    -1.123878  -1.109043  0.119843
H    -2.216660  -1.799170  -1.100791
H    -2.719243  -1.846649  0.469467
O    2.577732  -0.163861  1.193539
H    3.504154  -0.097528  1.501099
25
Lattice="100 0 0 0 100 0 0 0 100" Properties=species:S:1:pos:R:3
N    0.887113  -0.171122  0.660659
C    -0.011792  -0.156640  1.814209
C    0.635445  0.625271  2.957314
O    1.251047  0.134903  3.912214
H    1.810550  -0.539905  0.889853
H    1.002134  0.752531  0.245413
H    -0.922007  0.384226  1.515881
C    -0.367115  -1.581414  2.236065
C    -1.429142  -1.665405  3.352887
C    -1.240718  -2.832117  4.337787
C    -0.342652  -2.542770  5.535941
N    1.085832  -2.217941  5.151998
H    0.564992  -2.097422  2.520149
H    -0.715570  -2.106144  1.337876
H    -2.418545  -1.756080  2.887107
H    -1.468183  -0.724181  3.925982
H    -0.889574  -3.732962  3.808375
H    -2.212215  -3.110849  4.770935
H    -0.304619  -3.401082  6.217777
H    -0.703593  -1.672658  6.099487
H    1.664032  -2.075203  5.988060
H    1.146009  -1.316485  4.563043
H    1.506211  -2.986418  4.617234
O    0.557714  1.945709  2.787612
H    1.070673  2.387127  3.495283
25
Lattice="100 0 0 0 100 0 0 0 100" Properties=species:S:1:pos:R:3
N    1.208520  -0.441114  0.492416
C    0.593848  0.074847  1.718878
C    1.598537  -0.000893  2.855863
O    2.555316  -0.771017  2.914480
H    1.918650  0.211758  0.155088
H    0.502553  -0.484779  -0.243985
H    0.309890  1.139345  1.655408
C    -0.704202  -0.702970  2.095289
C    -0.840374  -2.176857  1.676441
C    0.173402  -3.228727  2.183044
C    1.280360  -3.607916  1.184611
N    2.632656  -3.048039  1.550419
H    -1.542463  -0.163341  1.632814
H    -0.862531  -0.606314  3.178863
H    -0.903734  -2.252860  0.580240
H    -1.836050  -2.478433  2.030693
H    -0.381675  -4.150090  2.400404
H    0.609816  -2.929908  3.148893
H    1.053734  -3.219650  0.186861
H    1.403503  -4.694548  1.111475
H    3.274258  -3.079141  0.751411
H    3.060353  -3.586019  2.312547
H    2.563181  -2.034269  1.892757
O    1.326261  0.871086  3.826951
H    1.981994  0.755547  4.544636
25
Lattice="100 0 0 0 100 0 0 0 100" Properties=species:S:1:pos:R:3
N    0.175491  -0.187304  0.124404
C    0.166501  -0.239531  1.630730
C    1.578378  -0.825490  1.945173
O    2.143352  -1.348021  0.946743
H    -0.656445  -0.589330  -0.315938
H    1.106503  -0.818520  0.005939
H    0.054301  0.769729  2.042968
C    -0.948828  -1.179074  2.125833
C    -0.973382  -1.398948  3.660081
C    -0.773689  -2.854538  4.123302
C    0.546623  -3.556485  3.803084
N    1.736940  -2.920684  4.475005
H    -0.837885  -2.144468  1.603724
H    -1.915011  -0.765581  1.801877
H    -1.949233  -1.077673  4.045467
H    -0.234444  -0.743765  4.139074
H    -1.561295  -3.486818  3.684800
H    -0.943973  -2.901725  5.211233
H    0.774984  -3.554581  2.728873
H    0.495272  -4.602484  4.128521
H    2.562531  -3.525290  4.414102
H    1.557276  -2.737042  5.467900
H    1.968990  -1.969854  3.954150
O    1.974387  -0.768353  3.138912
H    0.327596  0.753907  -0.247396
25
Lattice="100 0 0 0 100 0 0 0 100" Properties=species:S:1:pos:R:3
N    0.720931  -1.844728  1.464724
C    0.133933  -0.525751  1.843948
C    1.055653  0.278801  2.754867
O    0.743513  1.329585  3.256014
H    1.722247  -1.734295  1.280910
H    0.296553  -2.149490  0.584681
H    0.049770  0.100625  0.940182
C    -1.291418  -0.694097  2.424385
C    -1.462120  -0.833547  3.947240
C    -0.652639  -1.894977  4.710871
C    -0.794595  -3.341397  4.222594
N    0.350585  -3.725379  3.323501
H    -1.748757  -1.547948  1.898005
H    -1.881972  0.178593  2.118767
H    -2.531520  -1.019741  4.128323
H    -1.250242  0.138482  4.411969
H    -0.978596  -1.860362  5.758855
H    0.416870  -1.628208  4.744979
H    -1.716998  -3.487391  3.645851
H    -0.812660  -4.050503  5.058347
H    0.196922  -4.643309  2.893221
H    0.520542  -2.928658  2.496717
H    1.217683  -3.792008  3.867382
O    2.278683  -0.308541  2.911876
H    2.822365  0.307156  3.443833
25
Lattice="100 0 0 0 100 0 0 0 100" Properties=species:S:1:pos:R:3
N    -1.392106  0.414071  0.469373
C    -0.705335  0.131422  1.759687
C    0.822842  0.225948  1.688305
O    1.523940  0.333901  2.663157
H    -0.896824  -0.088829  -0.274752
H    -1.287212  1.404421  0.230602
H    -1.007718  0.906882  2.477331
C    -1.115741  -1.258394  2.305093
C    -2.252233  -1.254622  3.338745
C    -3.599550  -0.620025  2.955206
C    -4.263065  -1.181131  1.692053
N    -3.966641  -0.320459  0.490359
H    -0.244207  -1.717145  2.789198
H    -1.351091  -1.910830  1.447559
H    -1.891363  -0.752381  4.248343
H    -2.433893  -2.299769  3.632258
H    -3.510792  0.476000  2.864842
H    -4.289176  -0.773147  3.795826
H    -5.352551  -1.238566  1.797227
H    -3.900775  -2.190739  1.460269
H    -4.221634  -0.795762  -0.381707
H    -4.522598  0.540570  0.530686
H    -2.850532  -0.005782  0.452835
O    1.281568  0.134108  0.411236
H    2.258686  0.167258  0.450268
25
Lattice="100 0 0 0 100 0 0 0 100" Properties=species:S:1:pos:R:3
N    -1.097464  1.651191  0.663546
C    -0.249744  0.947553  1.628591
C    1.214991  1.206106  1.286534
O    2.104803  0.361113  1.176441
H    -0.876843  2.646577  0.635196
H    -2.075973  1.573182  0.942763
H    -0.341178  1.334209  2.668488
C    -0.577298  -0.548606  1.666529
C    -0.517415  -1.248414  0.296869
C    -0.174704  -2.745222  0.356493
C    1.140895  -3.093554  1.049266
N    2.283112  -2.247237  0.530369
H    -1.580050  -0.667098  2.101991
H    0.104447  -1.013740  2.393720
H    0.194997  -0.726548  -0.361328
H    -1.478283  -1.138899  -0.220097
H    -0.164231  -3.153877  -0.665895
H    -0.960538  -3.300710  0.890096
H    1.408096  -4.144940  0.891576
H    1.107263  -2.912114  2.129999
H    2.356303  -2.310279  -0.492044
H    2.146957  -1.217994  0.792450
H    3.180927  -2.551678  0.923093
O    1.473240  2.507009  1.156662
H    2.424762  2.622761  0.958091
25
Lattice="100 0 0 0 100 0 0 0 100" Properties=species:S:1:pos:R:3
N    0.469098  -0.058977  0.271050
C    0.114234  -0.395213  1.697010
C    1.271494  -1.352340  2.113761
O    2.076902  -1.624889  1.179176
H    1.387097  -0.732429  0.234924
H    0.706617  0.925129  0.129298
H    0.164235  0.520285  2.298680
C    -1.265799  -1.043487  1.874019
C    -1.571486  -2.340608  1.097157
C    -0.728604  -3.603699  1.376280
C    -0.769014  -4.127887  2.825919
N    0.617085  -4.263133  3.400478
H    -2.038639  -0.303464  1.618098
H    -1.369765  -1.208771  2.955586
H    -1.524145  -2.157380  0.010568
H    -2.630474  -2.573891  1.283793
H    0.314635  -3.434695  1.073180
H    -1.094064  -4.394037  0.707579
H    -1.261422  -5.104483  2.890873
H    -1.298690  -3.440338  3.495733
H    1.196665  -4.902268  2.846317
H    0.595057  -4.617546  4.362386
H    1.078524  -3.251502  3.398548
O    1.244346  -1.800888  3.287838
H    -0.245190  -0.329613  -0.409551
25
Lattice="100 0 0 0 100 0 0 0 100" Properties=species:S:1:pos:R:3
N    0.663904  0.401380  0.500885
C    -0.058215  0.679493  1.797176
C    1.112968  0.792146  2.813575
O    0.843560  1.343331  3.916229
H    0.238779  -0.338418  -0.065289
H    0.790926  1.236146  -0.079011
H    -0.602651  1.627085  1.727996
C    -1.008693  -0.493208  2.135373
C    -1.318457  -0.671630  3.635346
C    -0.303538  -1.572825  4.386832
C    0.025670  -1.150754  5.824764
N    1.217119  -0.226361  5.881469
H    -0.563400  -1.428732  1.756152
H    -1.943578  -0.344054  1.578077
H    -2.316283  -1.119073  3.725702
H    -1.381954  0.316956  4.108382
H    0.638012  -1.662108  3.821635
H    -0.702032  -2.595120  4.428257
H    0.253995  -2.019507  6.453225
H    -0.813856  -0.616152  6.285923
H    1.153928  0.552527  5.073289
H    1.299078  0.229386  6.795413
H    2.087495  -0.743766  5.718271
O    2.184221  0.252123  2.434722
H    1.627003  0.107136  0.950607
25
Lattice="100 0 0 0 100 0 0 0 100" Properties=species:S:1:pos:R:3
N    -0.003157  0.347940  0.537481
C    -0.189221  -0.299671  1.836008
C    0.910143  -1.329067  2.131323
O    0.779624  -2.555696  2.210711
H    0.109691  -0.319813  -0.224834
H    0.807001  0.965845  0.533009
H    -0.069545  0.483130  2.600190
C    -1.595277  -0.892770  1.977396
C    -2.012318  -1.850912  0.844527
C    -3.013847  -2.938999  1.261428
C    -2.543675  -3.861336  2.383817
N    -1.160023  -4.407941  2.108578
H    -2.301902  -0.053999  2.019471
H    -1.652665  -1.383923  2.960749
H    -1.126491  -2.332894  0.398875
H    -2.458112  -1.274845  0.023873
H    -3.279867  -3.544835  0.381356
H    -3.954516  -2.483646  1.605368
H    -3.220825  -4.714209  2.509102
H    -2.470201  -3.343896  3.347590
H    -0.883053  -5.093911  2.819651
H    -0.428557  -3.621464  2.112947
H    -1.121783  -4.878458  1.196656
O    2.107898  -0.756700  2.267412
H    2.777609  -1.456217  2.409665
25
Lattice="100 0 0 0 100 0 0 0 100" Properties=species:S:1:pos:R:3
N    0.729016  -0.987953  0.049434
C    0.305381  -0.555281  1.383941
C    1.547593  -0.581104  2.274787
O    1.690831  -1.204475  3.327390
H    1.427121  -0.355587  -0.341680
H    -0.068279  -0.987312  -0.586970
H    -0.060619  0.494814  1.424901
C    -0.792399  -1.484871  1.905982
C    -1.458950  -1.009099  3.208038
C    -2.039349  -2.134410  4.079973
C    -1.048278  -3.221649  4.489140
N    0.218626  -2.630714  5.067443
H    -0.351886  -2.488091  2.003018
H    -1.555885  -1.579804  1.120939
H    -2.271745  -0.308473  2.973801
H    -0.748766  -0.415895  3.806099
H    -2.857985  -2.646000  3.552207
H    -2.493597  -1.696844  4.982342
H    -0.727082  -3.834928  3.639211
H    -1.479250  -3.888908  5.244568
H    0.850846  -3.365071  5.405243
H    0.748741  -2.058106  4.331990
H    0.011527  -2.014054  5.862098
O    2.523373  0.179767  1.782011
H    3.304543  0.113470  2.368308
25
Lattice="100 0 0 0 100 0 0 0 100" Properties=species:S:1:pos:R:3
N    0.650083  1.289697  1.259270
C    0.358432  0.328827  2.299709
C    1.547041  -0.389497  2.939597
O    1.561603  -0.800885  4.106871
H    1.032143  0.849619  0.422499
H    1.302687  2.011398  1.561113
H    -0.120725  0.875974  3.129752
C    -0.642350  -0.724645  1.758938
C    -1.200963  -1.735771  2.765607
C    -2.111542  -1.140216  3.870079
C    -1.726704  -1.519404  5.295240
N    -0.510195  -0.754560  5.773328
H    -0.153464  -1.270512  0.937517
H    -1.457734  -0.145195  1.302085
H    -0.377724  -2.308417  3.220653
H    -1.777102  -2.479388  2.200269
H    -3.143237  -1.487249  3.726189
H    -2.173689  -0.042298  3.788887
H    -1.474759  -2.584545  5.372145
H    -2.534968  -1.308243  6.005888
H    -0.746007  0.232922  5.924481
H    -0.166248  -1.122025  6.667802
H    0.310556  -0.780131  5.063497
O    2.584528  -0.566653  2.128055
H    3.282397  -1.054582  2.611969
25
Lattice="100 0 0 0 100 0 0 0 100" Properties=species:S:1:pos:R:3
N    0.099641  0.093758  0.312668
C    0.130021  -0.195216  1.743900
C    1.536409  -0.588484  2.175878
O    1.819967  -1.461400  2.999497
H    0.815327  0.771449  0.052047
H    -0.802026  0.496795  0.057312
H    -0.082243  0.691813  2.385530
C    -0.894988  -1.276009  2.107963
C    -0.744107  -2.596237  1.321491
C    -1.121271  -3.859355  2.114506
C    0.010255  -4.491534  2.917444
N    0.548333  -3.586119  4.006532
H    -1.897904  -0.858792  1.938157
H    -0.846869  -1.432185  3.196059
H    0.282781  -2.698685  0.937340
H    -1.368167  -2.544701  0.422195
H    -1.450308  -4.646018  1.420159
H    -1.988923  -3.668927  2.767847
H    0.868590  -4.723898  2.273953
H    -0.315775  -5.418828  3.404220
H    1.284664  -4.058053  4.543886
H    0.974568  -2.687227  3.600001
H    -0.192725  -3.325277  4.666936
O    2.477720  0.163894  1.610452
H    3.351674  -0.108530  1.957358
25
Lattice="100 0 0 0 100 0 0 0 100" Properties=species:S:1:pos:R:3
N    1.171609  0.285081  0.846281
C    -0.097556  -0.164990  1.534373
C    0.166093  -1.671841  1.779523
O    1.196319  -2.126248  1.203382
H    1.014828  0.747476  -0.053324
H    1.620860  -0.728475  0.737629
H    -0.203284  0.377563  2.480483
C    -1.349033  0.032533  0.664811
C    -1.490444  -0.837956  -0.607024
C    -2.173404  -2.227041  -0.461169
C    -1.263300  -3.475088  -0.490311
N    -1.250005  -4.223889  0.818478
H    -1.400325  1.095522  0.382621
H    -2.213179  -0.136427  1.321498
H    -0.521057  -0.960104  -1.118871
H    -2.101120  -0.253691  -1.306853
H    -2.884802  -2.331534  -1.289338
H    -2.787757  -2.236017  0.451624
H    -0.219333  -3.209960  -0.691246
H    -1.587200  -4.179210  -1.264873
H    -2.165770  -4.636481  1.023188
H    -0.976848  -3.515890  1.640872
H    -0.561925  -4.983486  0.800432
O    -0.716427  -2.306757  2.412950
H    1.756061  0.887907  1.430866
25
Lattice="100 0 0 0 100 0 0 0 100" Properties=species:S:1:pos:R:3
N    0.276609  -0.540929  0.168311
C    0.127509  -0.387677  1.621246
C    1.469705  -0.824137  2.208869
O    1.694786  -1.860135  2.835571
H    0.942211  0.134711  -0.207636
H    -0.616626  -0.372821  -0.295342
H    -0.038696  0.657780  1.952847
C    -1.018179  -1.264959  2.121882
C    -1.335451  -1.115738  3.624659
C    -1.850981  -2.401555  4.294938
C    -0.773456  -3.323930  4.855678
N    0.182383  -3.837793  3.799947
H    -0.788230  -2.303720  1.839819
H    -1.915252  -1.011127  1.539030
H    -2.089082  -0.327911  3.749322
H    -0.452136  -0.757414  4.177206
H    -2.508286  -2.959302  3.608144
H    -2.483010  -2.143283  5.156739
H    -1.216448  -4.199933  5.344863
H    -0.148700  -2.799598  5.590310
H    0.729345  -3.031687  3.342398
H    -0.317753  -4.349985  3.064451
H    0.868266  -4.481998  4.209982
O    2.434470  0.052939  1.940567
H    3.284656  -0.294020  2.280989
25
Lattice="100 0 0 0 100 0 0 0 100" Properties=species:S:1:pos:R:3
N    -0.825367  0.743932  1.128015
C    -0.042167  -0.462574  1.360857
C    0.800138  -0.927953  0.161522
O    0.885861  -2.084142  -0.265938
H    -1.398028  0.683800  0.286667
H    -0.236851  1.570554  1.040404
H    0.703946  -0.212959  2.134807
C    -0.911802  -1.601558  1.906626
C    -2.095164  -2.007415  1.000588
C    -2.488703  -3.491818  1.098620
C    -1.768860  -4.415588  0.122270
N    -0.266229  -4.426793  0.311901
H    -1.299418  -1.274396  2.879700
H    -0.256769  -2.457962  2.127723
H    -1.881633  -1.773592  -0.055915
H    -2.963202  -1.391419  1.264481
H    -3.557921  -3.611795  0.872380
H    -2.366129  -3.858213  2.130915
H    -1.934152  -4.097721  -0.915309
H    -2.114353  -5.451736  0.222781
H    0.181083  -5.069693  -0.351591
H    0.164728  -3.452528  0.155831
H    -0.017822  -4.741500  1.256733
O    1.474593  0.068375  -0.410982
H    2.001271  -0.294042  -1.152212
25
Lattice="100 0 0 0 100 0 0 0 100" Properties=species:S:1:pos:R:3
N    -1.241530  0.133776  -0.089995
C    -0.604370  0.192149  1.252830
C    0.785702  0.853542  1.263662
O    1.506581  0.868859  2.229332
H    -0.787317  -0.588456  -0.656503
H    -1.074749  1.013916  -0.586707
H    -1.228420  0.860242  1.873632
C    -0.538692  -1.181983  1.933524
C    -1.871977  -1.842024  2.321768
C    -2.691720  -2.479985  1.172476
C    -3.993368  -1.779488  0.790619
N    -3.792690  -0.322344  0.438709
H    0.061868  -1.036777  2.840516
H    0.044946  -1.869979  1.298477
H    -2.487735  -1.126298  2.893282
H    -1.628722  -2.631686  3.043707
H    -2.984575  -3.500489  1.454784
H    -2.062626  -2.605576  0.278339
H    -4.724682  -1.829576  1.606952
H    -4.441821  -2.263671  -0.084594
H    -4.446936  -0.024660  -0.290049
H    -2.681189  -0.115452  0.103570
H    -3.972403  0.272937  1.252155
O    1.076120  1.442783  0.074152
H    1.951027  1.870730  0.168618
25
Lattice="100 0 0 0 100 0 0 0 100" Properties=species:S:1:pos:R:3
N    0.170949  -0.030417  0.138960
C    0.311383  -0.355894  1.547401
C    1.725650  -0.818303  1.850960
O    2.288370  -0.665261  2.941353
H    0.247427  -0.856502  -0.455029
H    -0.732663  0.403468  -0.045220
H    0.192322  0.585818  2.102908
C    -0.708184  -1.411630  2.092518
C    -0.620031  -1.874143  3.557147
C    -1.128946  -0.915691  4.649659
C    -0.379087  0.392534  4.888945
N    1.090971  0.166192  5.152767
H    -0.617144  -2.297921  1.446608
H    -1.708456  -0.995496  1.896072
H    0.399863  -2.220577  3.790134
H    -1.237336  -2.779741  3.641614
H    -1.169309  -1.468840  5.602005
H    -2.171140  -0.633696  4.435446
H    -0.794694  0.918125  5.757121
H    -0.430556  1.073940  4.031781
H    1.549998  1.027882  5.468047
H    1.231070  -0.541625  5.883241
H    1.590359  -0.165658  4.248550
O    2.308791  -1.468252  0.853060
H    3.202360  -1.750430  1.137823
25
Lattice="100 0 0 0 100 0 0 0 100" Properties=species:S:1:pos:R:3
N    0.806735  -0.180148  0.287315
C    0.168885  0.061928  1.596244
C    1.247709  -0.124428  2.671544
O    2.351138  -0.568106  2.431349
H    1.618422  0.433451  0.182988
H    0.159136  0.052497  -0.468703
H    -0.165942  1.111651  1.684976
C    -1.098184  -0.832258  1.791742
C    -1.172638  -2.174859  1.038472
C    -0.429926  -3.408327  1.581594
C    1.086034  -3.339471  1.745481
N    1.773896  -2.754045  0.537612
H    -1.957478  -0.236016  1.456573
H    -1.259840  -1.000197  2.867399
H    -0.916887  -2.021283  -0.021252
H    -2.236000  -2.451755  1.018182
H    -0.682170  -4.255521  0.925211
H    -0.830449  -3.676315  2.570812
H    1.499534  -4.340690  1.917098
H    1.388354  -2.709995  2.586881
H    2.779683  -2.658879  0.716321
H    1.647407  -3.343404  -0.292366
H    1.395348  -1.736206  0.335053
O    0.919725  0.228331  3.928637
H    0.031307  0.626755  3.976414
25
Lattice="100 0 0 0 100 0 0 0 100" Properties=species:S:1:pos:R:3
N    1.226029  0.252275  0.775127
C    -0.094461  -0.139799  1.403535
C    0.104927  -1.649409  1.711720
O    1.113193  -2.161846  1.116147
H    1.130547  0.750946  -0.113870
H    1.625228  -0.772089  0.654932
H    -0.249325  0.448089  2.314008
C    -1.271310  0.038461  0.423191
C    -1.425314  -1.051970  -0.667320
C    -2.399685  -2.203558  -0.289231
C    -1.924658  -3.640777  -0.502922
N    -0.869964  -4.079130  0.489946
H    -1.183757  1.032832  -0.040953
H    -2.186737  0.082072  1.027587
H    -0.438493  -1.454478  -0.946731
H    -1.799982  -0.569145  -1.577949
H    -3.313293  -2.106134  -0.891407
H    -2.721981  -2.097151  0.755666
H    -1.517644  -3.801745  -1.509392
H    -2.771564  -4.324327  -0.371278
H    -0.992116  -3.586073  1.439908
H    0.080486  -3.762668  0.232680
H    -0.852023  -5.096238  0.604460
O    -0.784428  -2.238330  2.359739
H    1.820325  0.802194  1.401407
25
Lattice="100 0 0 0 100 0 0 0 100" Properties=species:S:1:pos:R:3
N    0.144180  -1.059381  -0.491802
C    -0.189661  -0.290424  0.688418
C    1.017067  -0.106884  1.598398
O    1.086978  0.779429  2.460401
H    0.798601  -0.579968  -1.108074
H    -0.688508  -1.290440  -1.031070
H    -0.529984  0.744891  0.478607
C    -1.314949  -1.049082  1.450863
C    -1.783311  -0.548967  2.824919
C    -2.706507  0.682314  2.875940
C    -2.142981  2.034913  2.449647
N    -0.882977  2.383214  3.205481
H    -0.962130  -2.085052  1.553332
H    -2.176549  -1.086259  0.765116
H    -0.923925  -0.418689  3.501682
H    -2.356575  -1.371749  3.274795
H    -3.097210  0.777953  3.902009
H    -3.591166  0.506649  2.245068
H    -2.873410  2.832159  2.632781
H    -1.873437  2.062325  1.387116
H    -0.596016  3.351853  3.027440
H    -1.018981  2.283723  4.218249
H    -0.071433  1.730945  2.898295
O    1.996194  -0.979756  1.420623
H    2.705761  -0.780095  2.066509
25
Lattice="100 0 0 0 100 0 0 0 100" Properties=species:S:1:pos:R:3
N    0.638941  0.206032  0.084567
C    -0.400007  0.023164  1.068327
C    -0.233027  0.645460  2.456770
O    -1.139315  0.646060  3.299100
H    1.528297  -0.196201  0.378920
H    0.796558  1.185148  -0.147559
H    -1.302301  0.530831  0.681864
C    -0.728334  -1.487363  1.242317
C    -1.869816  -1.982658  0.350869
C    -3.267685  -1.422381  0.667254
C    -3.765261  -1.644131  2.101899
N    -3.564773  -0.430359  2.986137
H    -0.939611  -1.716474  2.297915
H    0.184543  -2.048276  0.999896
H    -1.911627  -3.080230  0.419606
H    -1.634029  -1.754925  -0.698631
H    -3.987300  -1.902273  -0.009317
H    -3.330768  -0.348841  0.420075
H    -3.245331  -2.476375  2.592724
H    -4.839085  -1.862314  2.124628
H    -2.545025  -0.067931  3.038501
H    -3.865075  -0.625341  3.948735
H    -4.137702  0.352355  2.649365
O    0.951178  1.193640  2.695939
H    0.950322  1.561391  3.604195
25
Lattice="100 0 0 0 100 0 0 0 100" Properties=species:S:1:pos:R:3
N    -0.445149  0.798167  0.436243
C    -0.516171  0.407607  1.849655
C    0.681260  1.028516  2.561431
O    1.772466  0.484311  2.773790
H    0.434494  0.517554  0.000863
H    -0.560969  1.802925  0.307166
H    -1.425890  0.862036  2.268367
C    -0.613522  -1.118602  1.951933
C    -1.040450  -1.709635  3.308548
C    -0.134781  -1.519070  4.537358
C    1.146235  -2.345894  4.602061
N    2.112294  -2.053176  3.465383
H    0.320502  -1.564269  1.570276
H    -1.373710  -1.402870  1.211871
H    -1.223509  -2.786647  3.166618
H    -2.023196  -1.284884  3.561936
H    -0.706918  -1.820518  5.427622
H    0.104242  -0.458587  4.703159
H    0.936728  -3.422564  4.575627
H    1.688997  -2.129542  5.529420
H    2.020019  -1.028209  3.140801
H    3.082358  -2.235477  3.742618
H    1.912697  -2.642720  2.651481
O    0.481748  2.314772  2.860297
H    1.316479  2.690358  3.208142
25
Lattice="100 0 0 0 100 0 0 0 100" Properties=species:S:1:pos:R:3
N    0.291584  -0.933445  0.514691
C    0.122602  -0.156510  1.756903
C    1.198124  -0.630193  2.739596
O    1.689146  -1.855605  2.399195
H    1.279570  -1.984816  1.469521
H    0.881913  -0.444115  -0.158594
H    0.239927  0.926941  1.612817
C    -1.257420  -0.411041  2.414420
C    -1.572240  -1.882822  2.793787
C    -1.723311  -2.188888  4.297050
C    -0.539967  -1.929483  5.223005
N    0.673947  -2.792571  4.908371
H    -2.018011  -0.037580  1.714554
H    -1.323397  0.243045  3.294869
H    -2.525307  -2.170830  2.331777
H    -0.838723  -2.568087  2.341776
H    -2.053333  -3.234044  4.412660
H    -2.545559  -1.581835  4.706473
H    -0.811364  -2.154874  6.261312
H    -0.178581  -0.896662  5.174443
H    0.460945  -3.792736  5.005742
H    1.445209  -2.564766  5.548266
H    1.044407  -2.622978  3.942690
O    1.493565  -0.089517  3.781743
H    -0.596727  -1.128587  0.053932
25
Lattice="100 0 0 0 100 0 0 0 100" Properties=species:S:1:pos:R:3
N    -0.029491  0.913816  0.539464
C    0.153349  0.249428  1.819033
C    1.630252  0.095126  2.133987
O    2.101650  0.104623  3.277368
H    0.279811  0.331580  -0.239315
H    -1.011616  1.139575  0.386532
H    -0.239747  0.929338  2.591792
C    -0.546470  -1.138322  1.973254
C    -0.446102  -1.829416  3.339886
C    -1.159113  -1.102086  4.509701
C    -0.288600  -0.831975  5.731877
N    0.674499  0.312886  5.501152
H    -0.144727  -1.808120  1.198302
H    -1.604454  -0.973457  1.716992
H    0.611067  -2.006032  3.591852
H    -0.878783  -2.832896  3.236391
H    -2.002420  -1.710062  4.862992
H    -1.619389  -0.157567  4.175023
H    0.323058  -1.706319  5.987484
H    -0.891487  -0.569796  6.609808
H    1.349308  0.392481  6.270422
H    1.234640  0.212300  4.574897
H    0.167888  1.204290  5.452977
O    2.390772  -0.122380  1.069733
H    3.318632  -0.238387  1.360751
25
Lattice="100 0 0 0 100 0 0 0 100" Properties=species:S:1:pos:R:3
N    -0.996399  1.113636  0.656501
C    -0.464831  0.115132  1.581002
C    1.005530  -0.151939  1.287191
O    1.581545  -1.239884  1.351470
H    -0.402546  1.941824  0.624422
H    -1.917604  1.422400  0.968817
H    -0.410989  0.473610  2.636142
C    -1.352834  -1.144435  1.613390
C    -1.830708  -1.703809  0.258609
C    -0.778532  -2.153420  -0.767478
C    -0.128200  -3.516189  -0.551206
N    0.572203  -3.637803  0.791935
H    -2.255106  -0.873397  2.181468
H    -0.856353  -1.896719  2.244615
H    -2.431535  -0.924517  -0.226353
H    -2.528462  -2.533331  0.458470
H    -0.006613  -1.382706  -0.900886
H    -1.269821  -2.230136  -1.748795
H    0.636323  -3.702641  -1.314463
H    -0.862826  -4.329768  -0.600027
H    1.008326  -2.697305  1.072500
H    -0.091891  -3.892602  1.529785
H    1.299484  -4.360264  0.772985
O    1.675925  0.969195  1.021592
H    2.622250  0.748998  0.901785
25
Lattice="100 0 0 0 100 0 0 0 100" Properties=species:S:1:pos:R:3
N    0.769125  -0.664741  0.467305
C    -0.012397  -0.032275  1.524281
C    0.931701  0.023447  2.732943
O    0.941592  -0.781910  3.671125
H    0.610808  -0.248738  -0.445698
H    0.620026  -1.669941  0.412531
H    -0.203058  1.010416  1.231738
C    -1.331115  -0.731251  1.873650
C    -2.162152  -0.033199  2.972998
C    -2.921850  -0.984923  3.914013
C    -2.144537  -1.469919  5.133650
N    -0.926590  -2.297935  4.783031
H    -1.095702  -1.773746  2.146102
H    -1.921725  -0.807420  0.950829
H    -2.886763  0.636044  2.492316
H    -1.522806  0.627805  3.581138
H    -3.323046  -1.844965  3.353085
H    -3.803018  -0.471031  4.324684
H    -2.777201  -2.086927  5.783316
H    -1.768618  -0.624392  5.724165
H    -0.198021  -1.720007  4.232258
H    -1.186934  -3.118930  4.225280
H    -0.463039  -2.640621  5.632383
O    1.806591  1.017425  2.657528
H    2.439353  0.942049  3.401029
25
Lattice="100 0 0 0 100 0 0 0 100" Properties=species:S:1:pos:R:3
N    1.163485  -0.834202  0.327103
C    0.583582  -0.509948  1.636267
C    1.734708  -0.274288  2.602072
O    2.262440  -1.129347  3.324687
H    1.675030  -0.049389  -0.075254
H    1.788149  -1.640330  0.368577
H    0.038127  0.437998  1.525218
C    -0.392965  -1.612961  2.053307
C    -1.326698  -1.315781  3.238918
C    -0.795346  -1.482596  4.674876
C    -0.280664  -2.889283  5.004483
N    1.226844  -2.986904  4.874497
H    0.157380  -2.560094  2.193758
H    -1.014231  -1.783207  1.163954
H    -2.201996  -1.975231  3.139449
H    -1.724146  -0.294670  3.137952
H    -1.623703  -1.267223  5.363162
H    -0.023373  -0.736445  4.919779
H    -0.704748  -3.639350  4.325602
H    -0.527692  -3.189947  6.028413
H    1.600448  -2.346925  4.093088
H    1.683966  -2.662781  5.734266
H    1.536654  -3.950923  4.712113
O    2.226725  0.964713  2.523908
H    3.034674  1.019412  3.074265
25
Lattice="100 0 0 0 100 0 0 0 100" Properties=species:S:1:pos:R:3
N    -0.035890  0.887176  0.721005
C    0.059833  0.147987  1.960728
C    1.503358  -0.183334  2.310816
O    1.873318  -0.453856  3.461790
H    0.363074  1.822453  0.780383
H    -1.002453  0.970844  0.411513
H    -0.321378  0.690886  2.853600
C    -0.745457  -1.172394  1.812567
C    -0.788466  -2.116872  3.017335
C    -1.534297  -1.583766  4.267958
C    -0.736404  -1.646354  5.564794
N    0.335882  -0.579534  5.616130
H    -0.343899  -1.703896  0.938638
H    -1.771994  -0.874144  1.545720
H    0.233338  -2.424734  3.287103
H    -1.278322  -3.041574  2.686149
H    -2.444332  -2.174453  4.437452
H    -1.894097  -0.553483  4.111258
H    -0.222424  -2.609938  5.671043
H    -1.375224  -1.502115  6.444600
H    0.968924  -0.723938  6.410866
H    0.935528  -0.543729  4.709520
H    -0.087542  0.348095  5.732228
O    2.345682  -0.194685  1.289980
H    3.231355  -0.445982  1.625849
25
Lattice="100 0 0 0 100 0 0 0 100" Properties=species:S:1:pos:R:3
N    1.596410  -0.999029  2.837408
C    0.636168  -0.055922  2.205049
C    1.208207  1.365808  2.401552
O    2.141166  1.567797  3.146928
H    2.116419  -1.506129  2.118655
H    2.286021  -0.396610  3.321798
H    0.582434  -0.270916  1.127225
C    -0.788562  -0.169993  2.793524
C    -0.957101  0.239599  4.278374
C    -1.201988  -0.888423  5.295210
C    0.002910  -1.706382  5.749286
N    0.546357  -2.591676  4.662527
H    -1.147924  -1.196608  2.621750
H    -1.448784  0.454311  2.174544
H    -1.822114  0.911516  4.341215
H    -0.101548  0.848203  4.611598
H    -1.993829  -1.564836  4.930127
H    -1.612155  -0.436898  6.210023
H    -0.266094  -2.338039  6.605162
H    0.829433  -1.052782  6.061312
H    -0.191269  -3.195309  4.284469
H    1.012481  -1.926071  3.801739
H    1.278459  -3.208687  5.029203
O    0.610359  2.377549  1.752409
H    -0.094454  2.064528  1.156914
25
Lattice="100 0 0 0 100 0 0 0 100" Properties=species:S:1:pos:R:3
N    0.160511  0.055959  0.621716
C    0.579315  -0.515394  1.877520
C    2.005565  -1.048659  2.018151
O    2.506336  -1.298302  3.121489
H    0.727671  0.853284  0.338646
H    0.166815  -0.625142  -0.136848
H    0.542294  0.295700  2.625419
C    -0.414384  -1.632604  2.314475
C    -1.579582  -1.116926  3.171523
C    -1.389513  -1.168427  4.696479
C    -0.261637  -0.356029  5.339164
N    1.073467  -1.074171  5.357569
H    0.111561  -2.447808  2.834836
H    -0.804409  -2.079602  1.390260
H    -2.473411  -1.717167  2.953275
H    -1.832481  -0.093209  2.855248
H    -1.305470  -2.217885  5.029925
H    -2.317820  -0.802666  5.158631
H    -0.502744  -0.147305  6.388252
H    -0.095884  0.606106  4.838324
H    0.957462  -2.028826  5.718023
H    1.576025  -1.146432  4.397540
H    1.728919  -0.595801  5.986889
O    2.665718  -1.228457  0.882577
H    3.557943  -1.578393  1.087146
25
Lattice="100 0 0 0 100 0 0 0 100" Properties=species:S:1:pos:R:3
N    0.050119  0.251007  0.618674
C    -0.011852  -0.225315  1.995946
C    1.379130  -0.450596  2.559041
O    1.685815  -1.289745  3.408893
H    0.701861  1.028111  0.518710
H    -0.866357  0.587742  0.322921
H    -0.406346  0.537214  2.709775
C    -0.957166  -1.437458  2.120595
C    -0.758912  -2.587418  1.118506
C    0.337831  -3.630598  1.390698
C    0.180573  -4.400667  2.707640
N    1.041844  -3.817639  3.811367
H    -1.970871  -1.040223  1.964820
H    -0.961244  -1.782125  3.166859
H    -0.575337  -2.151839  0.127261
H    -1.714399  -3.127803  1.040581
H    1.345429  -3.189970  1.330546
H    0.304379  -4.366755  0.576248
H    0.467639  -5.453308  2.609882
H    -0.855094  -4.369236  3.068032
H    0.689710  -4.059317  4.743790
H    2.001301  -4.176058  3.746557
H    1.126749  -2.752487  3.720187
O    2.268699  0.434184  2.109760
H    3.121329  0.282770  2.565968
25
Lattice="100 0 0 0 100 0 0 0 100" Properties=species:S:1:pos:R:3
N    1.626603  -0.551135  2.996466
C    0.489393  0.178678  2.370899
C    0.977485  1.609139  2.051989
O    1.947195  2.071470  2.609098
H    2.154568  -1.043303  2.271350
H    2.261382  0.198074  3.326004
H    0.205353  -0.343822  1.444760
C    -0.731512  0.248231  3.311350
C    -1.304612  -1.138403  3.685601
C    -1.291176  -1.478152  5.185934
C    0.058897  -1.362721  5.889635
N    1.137480  -2.087377  5.132500
H    -1.509770  0.855124  2.829760
H    -0.440287  0.817740  4.207435
H    -0.773307  -1.922190  3.121833
H    -2.344728  -1.210450  3.343703
H    -1.685435  -2.497301  5.322404
H    -1.984797  -0.817517  5.726628
H    0.002724  -1.766535  6.907390
H    0.395332  -0.320160  5.964720
H    0.852930  -3.046913  4.907936
H    1.358527  -1.492187  4.162538
H    1.998854  -2.147599  5.685077
O    0.263002  2.340401  1.178861
H    -0.458102  1.823907  0.776133
25
Lattice="100 0 0 0 100 0 0 0 100" Properties=species:S:1:pos:R:3
N    1.601487  -0.586444  2.954235
C    0.435321  0.139214  2.348025
C    0.969495  1.550563  2.011924
O    2.005182  1.944181  2.503124
H    2.082315  -1.156643  2.252364
H    2.262523  0.176840  3.216969
H    0.138673  -0.391978  1.432100
C    -0.755231  0.221411  3.318697
C    -1.335207  -1.157037  3.716586
C    -1.311913  -1.463287  5.223323
C    0.045832  -1.327275  5.913350
N    1.122257  -2.023088  5.153412
H    -1.533793  0.832555  2.842758
H    -0.441970  0.795861  4.203721
H    -0.809902  -1.955258  3.168604
H    -2.375583  -1.224764  3.374678
H    -1.695543  -2.484349  5.372790
H    -2.015698  -0.802222  5.750019
H    -0.025987  -1.711087  6.940653
H    0.345796  -0.272036  5.994536
H    0.864107  -3.000835  4.991418
H    1.374556  -1.257223  3.886600
H    1.980579  -2.048960  5.710095
O    0.237475  2.328261  1.207443
H    -0.549772  1.869598  0.861578
25
Lattice="100 0 0 0 100 0 0 0 100" Properties=species:S:1:pos:R:3
N    -0.374152  0.915473  -0.048028
C    -0.307083  0.503991  1.361694
C    1.031140  1.050812  1.858445
O    2.024403  0.407865  2.197944
H    -0.388308  1.931659  -0.135981
H    -1.230489  0.562661  -0.475595
H    -1.085394  0.967362  2.004821
C    -0.445172  -1.022411  1.444018
C    -0.840116  -1.621842  2.807137
C    0.125849  -1.502513  3.997831
C    1.350245  -2.413109  3.995014
N    2.274721  -2.162062  2.815544
H    0.450720  -1.483419  1.001149
H    -1.253793  -1.288443  0.747300
H    -1.082260  -2.685582  2.652755
H    -1.788878  -1.155666  3.112072
H    -0.425970  -1.776027  4.909543
H    0.442598  -0.462043  4.157865
H    1.070109  -3.473478  3.965805
H    1.949623  -2.245685  4.897281
H    2.219262  -1.129082  2.519249
H    3.245531  -2.404218  3.038683
H    1.999540  -2.721740  2.002455
O    1.035403  2.383305  1.862838
H    1.924524  2.696969  2.127385
25
Lattice="100 0 0 0 100 0 0 0 100" Properties=species:S:1:pos:R:3
N    1.637832  -0.524871  3.048216
C    0.454592  0.240320  2.537418
C    1.046706  1.563738  1.997281
O    2.186158  1.879121  2.263910
H    1.921862  -1.260056  2.394942
H    2.405653  0.184218  3.067441
H    -0.004460  -0.326478  1.713782
C    -0.583355  0.502228  3.646812
C    -1.561294  -0.647720  3.937473
C    -1.005198  -1.976852  4.475655
C    -0.160285  -1.867919  5.751616
N    1.288383  -1.665266  5.439220
H    -1.181413  1.376791  3.351969
H    -0.047919  0.824788  4.554015
H    -2.141191  -0.855505  3.024571
H    -2.290945  -0.264587  4.666905
H    -0.430939  -2.515817  3.702661
H    -1.866340  -2.625870  4.684819
H    -0.285254  -2.765522  6.371157
H    -0.495906  -1.017482  6.360146
H    1.749909  -2.576026  5.370014
H    1.493102  -0.988152  4.099732
H    1.756897  -1.181436  6.208725
O    0.258652  2.352192  1.259904
H    -0.617246  1.957163  1.096617
25
Lattice="100 0 0 0 100 0 0 0 100" Properties=species:S:1:pos:R:3
N    0.137465  -1.332185  -0.189586
C    -0.285730  -0.578183  0.972490
C    0.812596  0.021493  1.864029
O    0.630871  0.494219  2.991816
H    0.699248  -0.773942  -0.830707
H    0.685780  -2.154106  0.064530
H    -0.798364  0.324305  0.588502
C    -1.309247  -1.390739  1.815433
C    -2.704004  -0.749541  1.932048
C    -2.799555  0.648150  2.567136
C    -2.737328  0.737609  4.087871
N    -1.427023  0.224254  4.657739
H    -0.881723  -1.637039  2.798738
H    -1.431880  -2.352304  1.301575
H    -3.373117  -1.442995  2.466308
H    -3.115094  -0.677124  0.914430
H    -3.771251  1.086254  2.295744
H    -2.049358  1.329934  2.136338
H    -3.543088  0.166732  4.566081
H    -2.824742  1.781754  4.409860
H    -1.209020  0.667079  5.556465
H    -1.468476  -0.786832  4.821006
H    -0.610912  0.389626  3.972968
O    2.013958  0.043272  1.294130
H    2.640745  0.480247  1.907051
25
Lattice="100 0 0 0 100 0 0 0 100" Properties=species:S:1:pos:R:3
N    -0.290147  -0.043137  0.116562
C    0.146935  -0.055049  1.500309
C    1.659191  -0.079324  1.630759
O    2.238060  -0.190679  2.718831
H    0.042307  0.775862  -0.391812
H    -1.307996  -0.047123  0.061541
H    -0.118948  0.870435  2.063773
C    -0.476406  -1.264099  2.252060
C    -1.604339  -0.908716  3.226403
C    -1.203189  -0.132381  4.493021
C    -0.170421  -0.827675  5.390100
N    1.231421  -0.303055  5.170809
H    0.308985  -1.833795  2.770044
H    -0.857026  -1.946255  1.479883
H    -2.096852  -1.843102  3.535952
H    -2.379729  -0.328061  2.703814
H    -2.107641  0.031896  5.093775
H    -0.846890  0.880540  4.239755
H    -0.131494  -1.908669  5.206260
H    -0.393816  -0.678551  6.452534
H    1.547955  -0.309313  4.133697
H    1.303012  0.669158  5.492829
H    1.918106  -0.846226  5.707232
O    2.325739  0.074540  0.496777
H    3.285125  0.074975  0.694999
25
Lattice="100 0 0 0 100 0 0 0 100" Properties=species:S:1:pos:R:3
N    1.573694  -0.619186  2.957524
C    0.404805  0.154288  2.453337
C    0.975887  1.431147  1.794149
O    2.112586  1.785905  2.011071
H    1.827803  -1.351114  2.289481
H    2.357237  0.061664  2.936915
H    -0.125278  -0.446012  1.697862
C    -0.566249  0.534185  3.591664
C    -1.568294  -0.549905  4.018611
C    -1.034919  -1.868268  4.605744
C    -0.087889  -1.716981  5.801302
N    1.350436  -1.676154  5.358804
H    -1.152075  1.409685  3.275976
H    0.032014  0.896343  4.444001
H    -2.212347  -0.795297  3.160199
H    -2.236798  -0.093182  4.764281
H    -0.552253  -2.487116  3.831322
H    -1.902108  -2.456387  4.934315
H    -0.204009  -2.544216  6.510887
H    -0.288734  -0.788320  6.350309
H    1.718513  -2.628962  5.276886
H    1.463566  -1.161996  4.262159
H    1.940358  -1.194887  6.044062
O    0.160601  2.152878  1.008574
H    -0.705548  1.723887  0.886567
25
Lattice="100 0 0 0 100 0 0 0 100" Properties=species:S:1:pos:R:3
N    1.113328  -0.171283  0.592051
C    0.538282  -0.422330  1.923065
C    1.759274  -0.447415  2.836839
O    2.324866  -1.442840  3.288572
H    1.469721  0.781499  0.516821
H    0.399685  -0.287197  -0.127644
H    -0.122394  0.388755  2.288151
C    -0.259983  -1.729207  1.889358
C    -1.139127  -2.055900  3.110097
C    -0.506862  -2.741946  4.335177
C    0.163028  -4.088043  4.038041
N    1.653137  -3.937120  3.791346
H    0.412764  -2.558377  1.615743
H    -0.938202  -1.632890  1.028352
H    -1.952888  -2.709361  2.761196
H    -1.637028  -1.136139  3.451933
H    -1.311165  -2.932541  5.058665
H    0.199770  -2.082409  4.861471
H    -0.261191  -4.555743  3.141166
H    0.050539  -4.795300  4.866674
H    1.884710  -2.961182  3.402189
H    2.175074  -4.012150  4.671438
H    2.016168  -4.659111  3.160524
O    2.220358  0.780677  3.069881
H    3.050393  0.716508  3.585656
25
Lattice="100 0 0 0 100 0 0 0 100" Properties=species:S:1:pos:R:3
N    -0.856075  1.422858  1.033778
C    0.195690  0.435899  1.505865
C    1.097739  0.233158  0.261651
O    2.209442  -0.265577  0.395917
H    -1.806851  1.219289  1.357189
H    -0.729979  1.279173  -0.033451
H    0.747149  0.866273  2.347863
C    -0.438691  -0.912229  1.897717
C    -1.212367  -1.661491  0.778701
C    -0.559441  -2.928152  0.184639
C    0.801814  -2.847282  -0.504682
N    0.822573  -1.976684  -1.744452
H    -1.103213  -0.741221  2.757997
H    0.383340  -1.529835  2.285820
H    -2.173144  -1.994116  1.193312
H    -1.478702  -0.975750  -0.040030
H    -1.285801  -3.387945  -0.504993
H    -0.425839  -3.665896  0.990944
H    1.581234  -2.438612  0.147246
H    1.105766  -3.853561  -0.818507
H    0.641716  -0.929227  -1.510005
H    0.140389  -2.293272  -2.442268
H    1.753235  -2.009993  -2.175589
O    0.458499  0.488593  -0.846463
H    -0.622202  2.389484  1.280298
25
Lattice="100 0 0 0 100 0 0 0 100" Properties=species:S:1:pos:R:3
N    -0.651967  0.173634  0.260529
C    -0.301444  -0.338061  1.572471
C    1.132433  -0.051065  2.026424
O    1.475098  0.173474  3.193944
H    -0.141930  -0.301603  -0.484600
H    -0.467721  1.172480  0.171936
H    -0.944456  0.174541  2.307753
C    -0.621310  -1.857347  1.629427
C    -0.922754  -2.469785  3.005561
C    0.296784  -2.756447  3.918766
C    0.229638  -2.158070  5.319062
N    0.063191  -0.649623  5.279760
H    0.175834  -2.425988  1.125245
H    -1.517772  -1.960192  1.002289
H    -1.456439  -3.413015  2.832746
H    -1.664184  -1.831869  3.518062
H    1.230724  -2.433388  3.439698
H    0.409034  -3.839773  4.060715
H    1.156373  -2.353828  5.870979
H    -0.607756  -2.560055  5.902953
H    -0.917565  -0.393271  5.125195
H    0.355832  -0.215616  6.161305
H    0.632778  -0.230017  4.461232
O    2.022056  -0.052091  1.036373
H    2.907112  0.134194  1.411638
25
Lattice="100 0 0 0 100 0 0 0 100" Properties=species:S:1:pos:R:3
N    0.263678  0.220195  0.327660
C    -0.288532  -0.051919  1.636815
C    0.743901  0.060356  2.745064
O    0.432306  0.059100  3.943714
H    0.869375  -0.528496  -0.007582
H    -0.469944  0.369558  -0.362248
H    -0.983646  0.776812  1.856449
C    -1.068146  -1.399489  1.830852
C    -2.588427  -1.265192  1.704181
C    -3.293112  -0.446510  2.801255
C    -3.071214  -0.932563  4.240203
N    -2.009251  -0.136503  4.967592
H    -0.810725  -1.861786  2.796939
H    -0.700743  -2.099340  1.068060
H    -3.026754  -2.274545  1.688242
H    -2.843185  -0.819280  0.730385
H    -4.373140  -0.475140  2.605047
H    -3.027922  0.622123  2.731793
H    -2.752543  -1.981877  4.274007
H    -3.985479  -0.842976  4.837834
H    -2.314664  0.836008  5.090597
H    -1.046577  -0.101141  4.463822
H    -1.845228  -0.517114  5.907178
O    2.003641  0.128691  2.348167
H    2.578558  0.184551  3.139645
25
Lattice="100 0 0 0 100 0 0 0 100" Properties=species:S:1:pos:R:3
N    1.587594  0.340519  4.023994
C    0.591559  0.384017  2.911675
C    1.180178  1.332548  1.842565
O    2.333769  1.691000  1.915239
H    2.506699  0.571997  3.604355
H    1.394395  1.066782  4.722112
H    0.600121  -0.624750  2.464640
C    -0.818455  0.705258  3.420198
C    -1.280231  -0.118431  4.637571
C    -1.235084  -1.660655  4.501890
C    -0.198263  -2.363721  5.382438
N    1.208919  -2.147590  4.926002
H    -1.526656  0.532402  2.593923
H    -0.884342  1.777184  3.664875
H    -2.309294  0.197342  4.851601
H    -0.710669  0.187387  5.530449
H    -1.099566  -1.966842  3.450994
H    -2.213636  -2.069730  4.785785
H    -0.419685  -3.439779  5.426983
H    -0.268600  -1.980333  6.409657
H    1.403990  -2.762115  4.130234
H    1.527989  -0.701722  4.495948
H    1.856268  -2.447656  5.659549
O    0.392793  1.700446  0.825079
H    -0.515790  1.360441  0.918241
25
Lattice="100 0 0 0 100 0 0 0 100" Properties=species:S:1:pos:R:3
N    0.639357  -0.679155  0.278965
C    0.048029  -0.305158  1.563110
C    1.151451  -0.008868  2.596705
O    1.521409  -0.793356  3.469374
H    1.321307  -1.432610  0.368105
H    1.074890  0.095025  -0.219333
H    -0.534177  0.618459  1.405009
C    -0.887005  -1.415357  2.048697
C    -1.633237  -1.084834  3.352424
C    -1.998048  -2.302606  4.218159
C    -0.833664  -3.207033  4.617922
N    0.318580  -2.421703  5.203010
H    -0.280019  -2.328258  2.153937
H    -1.595729  -1.624047  1.237754
H    -2.561825  -0.546214  3.119926
H    -1.046655  -0.375746  3.959462
H    -2.717446  -2.945365  3.689231
H    -2.518014  -1.957376  5.125024
H    -0.415872  -3.751404  3.762960
H    -1.148185  -3.944824  5.365264
H    0.011752  -1.837674  5.989909
H    1.053861  -3.045681  5.554059
H    0.764504  -1.780537  4.464759
O    1.818628  1.145910  2.485903
H    1.451949  1.698530  1.771171
25
Lattice="100 0 0 0 100 0 0 0 100" Properties=species:S:1:pos:R:3
N    0.451487  -0.038768  0.221788
C    0.436830  0.045731  1.680299
C    1.868680  -0.028346  2.207946
O    2.801260  -0.547413  1.608063
H    -0.506226  -0.068506  -0.130727
H    0.875531  0.799388  -0.179893
H    0.026580  1.006627  2.051319
C    -0.434475  -1.079520  2.320061
C    -0.574238  -2.423270  1.583607
C    0.675276  -3.288861  1.300902
C    1.235451  -3.187023  -0.128835
N    2.541467  -2.438265  -0.202542
H    -1.449606  -0.673557  2.433755
H    -0.076691  -1.261193  3.344917
H    -1.123048  -2.278661  0.640944
H    -1.254537  -3.016258  2.210724
H    0.395223  -4.338360  1.456009
H    1.467696  -3.097611  2.041035
H    0.542017  -2.647271  -0.781253
H    1.416559  -4.177227  -0.562250
H    2.765945  -2.177033  -1.168133
H    2.520547  -1.548288  0.402606
H    3.316546  -3.011196  0.150218
O    2.102056  0.487497  3.417649
H    1.306901  0.925329  3.775376
25
Lattice="100 0 0 0 100 0 0 0 100" Properties=species:S:1:pos:R:3
N    0.663582  -0.510575  0.541470
C    0.121619  0.186209  1.707690
C    1.257572  0.857769  2.496558
O    1.815754  0.353489  3.470917
H    1.001700  0.114334  -0.188735
H    1.416406  -1.153648  0.787827
H    -0.562635  0.968589  1.338667
C    -0.662234  -0.785965  2.591057
C    -1.389915  -0.119836  3.778117
C    -1.449519  -0.967347  5.061479
C    -0.267976  -0.810133  6.013472
N    1.048341  -1.263160  5.419990
H    0.035200  -1.569662  2.928088
H    -1.379859  -1.304825  1.943628
H    -2.415737  0.117666  3.468988
H    -0.930437  0.852407  4.021660
H    -1.601910  -2.031175  4.816361
H    -2.330667  -0.677547  5.651866
H    -0.423349  -1.388754  6.932194
H    -0.122154  0.241666  6.291594
H    1.808576  -1.167034  6.103031
H    1.007978  -2.250590  5.143887
H    1.318262  -0.672892  4.557539
O    1.739201  2.020842  2.045551
H    1.224201  2.343173  1.283103
25
Lattice="100 0 0 0 100 0 0 0 100" Properties=species:S:1:pos:R:3
N    -0.149496  0.122673  0.158181
C    0.404811  0.209773  1.492614
C    1.879962  0.573494  1.494304
O    2.500522  0.778660  2.545868
H    -0.159482  1.019014  -0.327422
H    -1.104529  -0.232099  0.179699
H    -0.045062  1.015746  2.116431
C    0.196368  -1.139642  2.241567
C    -0.984028  -1.145444  3.227485
C    -0.667103  -0.842549  4.701482
C    -0.104259  0.531909  5.072653
N    1.401411  0.622560  4.947965
H    1.119276  -1.445592  2.755371
H    0.041844  -1.892662  1.457082
H    -1.447903  -2.141258  3.213135
H    -1.766976  -0.454956  2.874344
H    -0.002516  -1.624270  5.109070
H    -1.602210  -0.946191  5.270529
H    -0.336466  0.762293  6.119195
H    -0.519845  1.336561  4.452819
H    1.748790  1.478985  5.395363
H    1.847761  -0.167442  5.428672
H    1.773628  0.640715  3.925050
O    2.452705  0.675313  0.307185
H    3.392482  0.922608  0.434745
25
Lattice="100 0 0 0 100 0 0 0 100" Properties=species:S:1:pos:R:3
N    1.521886  -0.822876  2.250392
C    0.216540  -0.165904  2.000985
C    0.210646  1.148727  2.799506
O    0.719312  1.226275  3.898618
H    2.286637  -0.165182  2.080708
H    1.651682  -1.594291  1.592836
H    0.082099  0.028439  0.923579
C    -0.982444  -1.007604  2.526454
C    -0.901114  -2.542129  2.438916
C    0.033810  -3.295810  3.421204
C    0.196990  -2.698180  4.821061
N    1.216762  -1.574317  4.836118
H    -1.870769  -0.683738  1.967412
H    -1.187860  -0.719367  3.568878
H    -0.666831  -2.859399  1.411671
H    -1.924800  -2.898760  2.620938
H    1.034042  -3.451710  2.990504
H    -0.372043  -4.307928  3.553656
H    0.543538  -3.462021  5.524789
H    -0.746526  -2.301100  5.213159
H    1.477547  -1.285615  3.796216
H    0.866651  -0.705441  5.257894
H    2.067471  -1.844659  5.336406
O    -0.442345  2.196185  2.271021
H    -0.759318  2.003571  1.369896
25
Lattice="100 0 0 0 100 0 0 0 100" Properties=species:S:1:pos:R:3
N    0.308293  -1.299499  0.030334
C    0.025282  -0.399595  1.127924
C    1.281721  0.223696  1.705685
O    1.247371  1.240052  2.411616
H    0.760564  -2.160347  0.338293
H    -0.541377  -1.550807  -0.472144
H    -0.515024  0.455723  0.690673
C    -0.834799  -0.962836  2.318068
C    -2.335204  -0.655374  2.200349
C    -2.841292  0.624155  2.888039
C    -2.323345  1.985725  2.414527
N    -1.030461  2.411242  3.078191
H    -0.454810  -0.606468  3.288914
H    -0.676942  -2.049445  2.323251
H    -2.902768  -1.484986  2.643944
H    -2.628741  -0.640849  1.137762
H    -2.692998  0.544954  3.979147
H    -3.932324  0.660283  2.756409
H    -3.055300  2.766347  2.653660
H    -2.147997  2.017234  1.331780
H    -0.836249  3.400512  2.882909
H    -1.106982  2.318756  4.098068
H    -0.143604  1.860710  2.765099
O    2.409143  -0.415441  1.443275
H    3.149016  0.055851  1.879814
25
Lattice="100 0 0 0 100 0 0 0 100" Properties=species:S:1:pos:R:3
N    0.143950  -0.468344  -0.234572
C    -0.002243  -0.443492  1.212007
C    1.352627  -0.712408  1.848965
O    1.756841  -0.205757  2.900787
H    0.381160  -1.398022  -0.580749
H    -0.718387  -0.172983  -0.690629
H    -0.259079  0.590474  1.495336
C    -1.107828  -1.382403  1.802175
C    -1.644842  -1.041491  3.202399
C    -0.770553  -1.496246  4.397661
C    -0.473107  -0.425289  5.440696
N    0.225728  0.776054  4.826530
H    -0.770300  -2.429562  1.757798
H    -1.942394  -1.305558  1.090870
H    -2.638888  -1.495673  3.303060
H    -1.839467  0.045253  3.241251
H    0.180255  -1.921292  4.049342
H    -1.269581  -2.314023  4.934745
H    0.198275  -0.812894  6.215656
H    -1.382446  -0.055000  5.930129
H    0.760767  1.299240  5.527232
H    0.884980  0.459277  4.031216
H    -0.451689  1.425777  4.414412
O    2.085595  -1.597761  1.183417
H    2.937273  -1.717846  1.651252
25
Lattice="100 0 0 0 100 0 0 0 100" Properties=species:S:1:pos:R:3
N    0.025616  -0.383631  -0.248447
C    0.072195  -0.023736  1.155030
C    1.485385  -0.179228  1.701417
O    1.896446  0.371251  2.730447
H    0.674150  0.155552  -0.820147
H    -0.911570  -0.255055  -0.626349
H    -0.190521  1.033847  1.378695
C    -0.946711  -0.923018  1.917048
C    -1.371092  -0.475061  3.323278
C    -0.430449  -0.900684  4.477153
C    -0.089665  0.196132  5.477759
N    0.566898  1.382399  4.789030
H    -0.581779  -1.960076  1.921386
H    -1.841294  -0.927776  1.277909
H    -2.370995  -0.882201  3.520293
H    -1.520622  0.618631  3.309273
H    0.505730  -1.318963  4.084416
H    -0.890515  -1.714702  5.053384
H    0.624492  -0.165910  6.226214
H    -0.974056  0.575182  6.004532
H    -0.134516  2.046974  4.447616
H    1.186418  1.893819  5.425489
H    1.127631  1.045542  3.930537
O    2.275430  -0.963545  0.980348
H    3.153257  -0.993842  1.414631
25
Lattice="100 0 0 0 100 0 0 0 100" Properties=species:S:1:pos:R:3
N    -0.084756  -1.303231  0.551898
C    0.158714  -0.430723  1.709507
C    1.506613  -0.827165  2.330014
O    2.606554  -0.502873  1.639456
H    2.390834  0.028727  0.851158
H    0.681890  -1.302407  -0.120899
H    0.263729  0.644822  1.446695
C    -0.998105  -0.536168  2.714973
C    -1.439612  -1.976237  3.041974
C    -1.984309  -2.176138  4.464808
C    -1.007924  -1.867631  5.597177
N    0.315893  -2.566403  5.387121
H    -1.850758  0.026574  2.308141
H    -0.698138  0.015071  3.618500
H    -2.219859  -2.291537  2.338448
H    -0.613340  -2.675610  2.847054
H    -2.339295  -3.213334  4.569957
H    -2.867977  -1.542528  4.633997
H    -1.407952  -2.188338  6.565993
H    -0.768431  -0.799623  5.666630
H    0.933003  -2.455455  6.199271
H    0.815681  -2.145885  4.539205
H    0.187231  -3.572732  5.229364
O    1.663240  -1.405138  3.397930
H    -0.916927  -0.993038  0.048628
25
Lattice="100 0 0 0 100 0 0 0 100" Properties=species:S:1:pos:R:3
N    -0.061593  -0.482340  -0.470964
C    -0.318256  -0.041564  0.904989
C    0.998923  0.451595  1.505271
O    1.808615  -0.272407  2.084661
H    0.662848  -1.200439  -0.511689
H    0.211779  0.278248  -1.092572
H    -1.028681  0.800439  0.852600
C    -0.974912  -1.181789  1.691028
C    -1.585415  -0.835405  3.059697
C    -0.667033  -0.721811  4.291736
C    0.130742  -1.991704  4.618384
N    1.553281  -1.915888  4.104550
H    -0.266366  -2.024981  1.762105
H    -1.779819  -1.545263  1.038347
H    -2.336660  -1.607157  3.285126
H    -2.156987  0.101405  2.974153
H    -1.304617  -0.503329  5.158843
H    0.016137  0.138829  4.220283
H    -0.322833  -2.879147  4.159873
H    0.194390  -2.170890  5.697150
H    1.979007  -2.844321  4.012268
H    1.603575  -1.394764  3.164229
H    2.142315  -1.374012  4.747361
O    1.351290  1.726570  1.296263
H    0.642596  2.214901  0.838065
25
Lattice="100 0 0 0 100 0 0 0 100" Properties=species:S:1:pos:R:3
N    -0.225918  0.012081  -0.000552
C    0.125027  -0.061322  1.474611
C    1.656675  -0.307039  1.463807
O    1.990235  -1.111791  0.498774
H    -1.174404  -0.310733  -0.223411
H    0.523536  -0.636231  -0.391396
H    -0.150040  0.875670  1.970263
C    -0.596494  -1.290466  2.054505
C    -0.283571  -1.693315  3.508155
C    1.119091  -2.215657  3.897827
C    1.738720  -3.338359  3.043932
N    2.915926  -2.869559  2.214940
H    -0.393970  -2.141590  1.382372
H    -1.682049  -1.106830  2.001201
H    -0.506106  -0.846199  4.173143
H    -1.021219  -2.468356  3.763328
H    1.026375  -2.598056  4.922642
H    1.822678  -1.375849  3.959606
H    1.025139  -3.783013  2.338752
H    2.112898  -4.145605  3.683380
H    3.430175  -3.664499  1.821688
H    3.569108  -2.321734  2.788667
H    2.617190  -2.207618  1.396306
O    2.358580  0.125026  2.372503
H    -0.092713  0.951977  -0.390011
25
Lattice="100 0 0 0 100 0 0 0 100" Properties=species:S:1:pos:R:3
N    0.083753  -0.233173  0.243946
C    -0.114431  -0.137971  1.678369
C    1.229361  -0.203460  2.406725
O    2.244952  -0.722680  1.965173
H    0.697361  0.503791  -0.103015
H    -0.804975  -0.144200  -0.248178
H    -0.584790  0.814567  2.006146
C    -1.046268  -1.283552  2.201315
C    -0.955530  -2.651384  1.495715
C    0.437643  -3.269025  1.300193
C    1.194930  -3.584000  2.593788
N    2.672780  -3.316720  2.398229
H    -2.082215  -0.932234  2.094265
H    -0.896907  -1.390290  3.287102
H    -1.398484  -2.567390  0.494859
H    -1.607618  -3.345563  2.047895
H    1.020934  -2.564183  0.689598
H    0.335071  -4.189939  0.709573
H    1.081325  -4.625401  2.915293
H    0.893972  -2.939906  3.429231
H    3.229265  -3.552067  3.227929
H    2.769389  -2.281430  2.198245
H    3.046863  -3.845465  1.601609
O    1.260035  0.310392  3.647771
H    0.422402  0.766476  3.856369
25
Lattice="100 0 0 0 100 0 0 0 100" Properties=species:S:1:pos:R:3
N    0.614766  -0.312512  0.015433
C    -0.211286  -0.595882  1.164889
C    0.450354  -0.702721  2.549364
O    -0.172151  -1.000723  3.575124
H    1.312880  -1.037741  -0.147525
H    1.102192  0.578879  0.090482
H    -0.884431  0.271637  1.289067
C    -1.073435  -1.867205  0.936979
C    -2.541770  -1.649269  0.528317
C    -3.378774  -0.537914  1.207939
C    -3.288601  -0.284381  2.726370
N    -2.816035  -1.466305  3.547838
H    -1.019823  -2.508226  1.826912
H    -0.587123  -2.448213  0.142162
H    -3.059087  -2.615244  0.639222
H    -2.585370  -1.431700  -0.547341
H    -4.427927  -0.737089  0.952118
H    -3.148470  0.427983  0.737055
H    -4.265217  0.018558  3.118746
H    -2.575866  0.513207  2.964722
H    -1.740177  -1.446483  3.551615
H    -3.160253  -2.359226  3.179914
H    -3.130687  -1.387583  4.521055
O    1.747476  -0.421039  2.569988
H    2.069488  -0.494487  3.492514
25
Lattice="100 0 0 0 100 0 0 0 100" Properties=species:S:1:pos:R:3
N    0.615378  -0.596293  -0.088127
C    0.113827  -0.323558  1.252724
C    1.285355  0.012579  2.175291
O    2.442089  0.076065  1.820881
H    1.575774  -0.256583  -0.169539
H    0.052696  -0.133156  -0.797962
H    -0.558846  0.550967  1.293379
C    -0.691667  -1.536475  1.790861
C    0.179885  -2.796803  1.821684
C    -0.627362  -4.086544  1.889019
C    -1.378029  -4.337397  3.186269
N    0.357500  -5.255026  1.668608
H    -1.539010  -1.687034  1.104742
H    -1.103746  -1.302170  2.780613
H    0.878544  -2.753844  2.675059
H    0.776015  -2.780237  0.891334
H    -1.308883  -4.149988  1.027649
H    -2.133428  -3.554499  3.320099
H    -1.908674  -5.299394  3.184947
H    -0.706943  -4.298018  4.056339
H    0.872088  -5.135428  0.785552
H    -0.124004  -6.163558  1.645885
H    1.050153  -5.284963  2.429748
O    0.875142  0.225187  3.450263
H    1.667027  0.478768  3.964795
25
Lattice="100 0 0 0 100 0 0 0 100" Properties=species:S:1:pos:R:3
N    -0.084006  0.614535  0.250004
C    0.344649  -0.045531  1.466481
C    1.547174  -0.973269  1.267364
O    1.786945  -1.661548  0.315751
H    -0.350676  -0.065721  -0.463709
H    0.652724  1.196466  -0.148000
H    0.650205  0.741839  2.172728
C    -0.847792  -0.853342  2.036801
C    -0.661302  -1.626853  3.351364
C    -0.787622  -0.827041  4.660626
C    0.243596  0.256463  4.951084
N    1.657251  -0.299180  4.973681
H    -1.136614  -1.572521  1.255502
H    -1.684457  -0.144767  2.122163
H    0.275956  -2.207996  3.335682
H    -1.447345  -2.393258  3.393068
H    -0.803736  -1.531240  5.508734
H    -1.765564  -0.322527  4.685287
H    0.068076  0.709926  5.934041
H    0.244820  1.057721  4.203599
H    2.326800  0.403270  5.309595
H    1.718066  -1.110870  5.601224
H    1.967430  -0.601663  4.010225
O    2.425161  -0.952067  2.372209
H    3.158488  -1.559141  2.140802
25
Lattice="100 0 0 0 100 0 0 0 100" Properties=species:S:1:pos:R:3
N    0.862504  -1.080717  0.195077
C    0.194365  -0.448834  1.340207
C    1.230989  -0.061605  2.398052
O    1.153442  -0.292981  3.589131
H    1.614028  -0.480796  -0.147129
H    0.203162  -1.184239  -0.577861
H    -0.281580  0.520607  1.080344
C    -0.928562  -1.332088  1.908103
C    -0.664092  -2.841653  2.078211
C    0.459161  -3.213276  3.059530
C    1.806208  -3.493725  2.414512
N    0.040880  -4.488571  3.821663
H    -1.790196  -1.243027  1.230794
H    -1.249066  -0.900224  2.866034
H    -0.453007  -3.304312  1.103251
H    -1.617855  -3.272010  2.427375
H    0.550171  -2.446813  3.841023
H    2.064121  -2.660285  1.750579
H    2.606982  -3.618675  3.155332
H    1.763518  -4.386868  1.772314
H    -0.826831  -4.342160  4.353297
H    0.776012  -4.778117  4.480407
H    -0.115908  -5.268066  3.167732
O    2.254384  0.622303  1.841490
H    2.862154  0.884553  2.561416
25
Lattice="100 0 0 0 100 0 0 0 100" Properties=species:S:1:pos:R:3
N    0.309838  0.464953  0.931895
C    0.192592  -0.249753  2.201793
C    1.515217  -0.917884  2.556937
O    1.895590  -1.964987  2.035917
H    0.595164  -0.156300  0.173800
H    0.962882  1.246966  0.970696
H    -0.055572  0.495119  2.977482
C    -0.950401  -1.271549  2.115439
C    -1.288733  -2.088630  3.380115
C    -0.589674  -3.459001  3.563930
C    0.660531  -3.494144  4.465713
N    1.892995  -3.963515  3.723339
H    -0.746414  -1.953482  1.275303
H    -1.831059  -0.684621  1.822917
H    -2.366069  -2.292961  3.338793
H    -1.157250  -1.475482  4.287123
H    -0.343483  -3.868278  2.571513
H    -1.316738  -4.159116  3.993574
H    0.527685  -4.169644  5.317884
H    0.914561  -2.504853  4.865330
H    2.704041  -4.048153  4.346707
H    1.738484  -4.876986  3.281754
H    2.114553  -3.241771  2.966067
O    2.318363  -0.329799  3.465298
H    1.914990  0.494338  3.796636
25
Lattice="100 0 0 0 100 0 0 0 100" Properties=species:S:1:pos:R:3
N    -0.072778  0.537824  1.249857
C    -0.620150  -0.225740  2.361140
C    0.536467  -0.706531  3.222807
O    1.610739  -0.179023  3.320839
H    0.748091  1.067706  1.544103
H    -0.759698  1.198610  0.889844
H    -1.216574  0.385014  3.076938
C    -1.536191  -1.355368  1.861955
C    -0.815351  -2.369678  0.961488
C    -1.506689  -3.736219  0.851575
C    -1.770309  -4.439872  2.179613
N    -0.525322  -4.456089  3.053038
H    -2.371104  -0.898789  1.311125
H    -1.997160  -1.829506  2.741557
H    0.225637  -2.505672  1.304960
H    -0.701044  -1.952151  -0.045606
H    -0.912381  -4.396476  0.201228
H    -2.485604  -3.635542  0.359228
H    -2.071987  -5.483607  2.034317
H    -2.540974  -3.940767  2.778178
H    -0.253351  -3.483936  3.350088
H    0.271443  -4.864650  2.547969
H    -0.675918  -5.014344  3.901682
O    0.233984  -1.840543  3.998670
H    0.990722  -1.906948  4.617045
25
Lattice="100 0 0 0 100 0 0 0 100" Properties=species:S:1:pos:R:3
N    0.799888  -0.339084  0.362496
C    -0.173235  -0.148654  1.448311
C    0.598062  0.214710  2.742446
O    1.868665  0.543829  2.531207
H    1.041592  -1.319013  0.215703
H    1.982558  0.412553  1.541957
H    -0.753247  0.756881  1.209145
C    -1.170861  -1.287486  1.708643
C    -0.536108  -2.623759  2.165013
C    -1.228826  -3.248189  3.392826
C    -0.836737  -2.516377  4.668679
N    -1.683651  -2.970393  5.852627
H    -1.766746  -1.447751  0.800205
H    -1.874804  -0.923005  2.470491
H    -0.570538  -3.358277  1.350890
H    0.532973  -2.491296  2.400025
H    -0.958621  -4.312748  3.473367
H    -2.321571  -3.204218  3.246124
H    -0.954075  -1.426132  4.588630
H    0.204746  -2.713194  4.951467
H    -1.404806  -2.484543  6.715545
H    -1.597046  -3.982647  6.016898
H    -2.679200  -2.768951  5.689078
O    0.084785  0.208426  3.849207
H    0.469709  0.035523  -0.524455
25
Lattice="100 0 0 0 100 0 0 0 100" Properties=species:S:1:pos:R:3
N    -0.034758  0.599644  1.076449
C    0.374798  -0.449112  1.979356
C    1.732047  -1.089066  1.682709
O    2.392059  -1.009957  0.686617
H    -0.035995  0.275294  0.108314
H    0.587102  1.406110  1.121151
H    0.479167  0.003258  2.981651
C    -0.706616  -1.560504  2.036334
C    -1.885849  -1.230806  2.954271
C    -1.570779  -1.153452  4.457718
C    -0.923331  -2.398105  5.071267
N    0.597476  -2.319654  5.109430
H    -0.256990  -2.527827  2.313431
H    -1.077291  -1.708464  1.012072
H    -2.668839  -1.988811  2.801763
H    -2.324498  -0.272142  2.644498
H    -2.513277  -0.986488  4.996852
H    -0.958701  -0.266254  4.694437
H    -1.170631  -3.312871  4.518086
H    -1.229341  -2.538931  6.114334
H    0.993005  -3.158077  5.553368
H    0.896131  -1.512231  5.671148
H    1.062126  -2.217476  4.171172
O    2.162323  -1.851149  2.786518
H    3.019381  -2.248742  2.531923
25
Lattice="100 0 0 0 100 0 0 0 100" Properties=species:S:1:pos:R:3
N    -0.272422  1.000962  0.137410
C    -0.016011  0.435018  1.445958
C    1.377872  -0.186062  1.582761
O    2.001955  -0.765689  0.739356
H    0.407731  1.720509  -0.106778
H    -0.224763  0.284657  -0.588985
H    -0.089301  1.255744  2.180342
C    -1.088619  -0.634674  1.759295
C    -1.121924  -1.165901  3.196178
C    -1.616120  -0.143566  4.250436
C    -0.741940  -0.026545  5.490062
N    0.540630  0.734087  5.191872
H    -0.941492  -1.475996  1.065647
H    -2.055280  -0.180660  1.497044
H    -0.130924  -1.559376  3.475061
H    -1.782617  -2.041655  3.221171
H    -2.617826  -0.424191  4.602132
H    -1.747727  0.856690  3.804697
H    -0.436690  -1.009353  5.870707
H    -1.240506  0.518376  6.300719
H    0.332006  1.718666  4.983981
H    1.179752  0.721868  5.995829
H    1.057780  0.352247  4.353671
O    1.919623  -0.013519  2.875117
H    2.799310  -0.443983  2.850835
25
Lattice="100 0 0 0 100 0 0 0 100" Properties=species:S:1:pos:R:3
N    -0.432506  0.669528  -0.073823
C    -0.344058  0.330625  1.337599
C    1.115335  0.398090  1.754518
O    1.982529  1.024505  1.210287
H    0.267831  1.367585  -0.325149
H    -1.350876  1.045790  -0.303098
H    -0.829653  1.072418  2.011720
C    -0.997919  -1.033910  1.615295
C    -0.348373  -2.202002  0.847719
C    -0.508653  -3.573199  1.523823
C    0.584644  -3.934056  2.520951
N    0.667643  -2.961971  3.689501
H    -2.058805  -0.960044  1.336581
H    -1.012366  -1.194639  2.704657
H    0.723418  -2.003230  0.677430
H    -0.779729  -2.241509  -0.158323
H    -0.474579  -4.370354  0.766906
H    -1.499634  -3.665199  1.998258
H    1.576491  -3.914523  2.051300
H    0.426507  -4.927993  2.956782
H    1.376310  -3.265433  4.368280
H    0.916709  -1.987982  3.375524
H    -0.230734  -2.908685  4.185456
O    1.395439  -0.318630  2.931424
H    2.317018  -0.068079  3.147974
25
Lattice="100 0 0 0 100 0 0 0 100" Properties=species:S:1:pos:R:3
N    -0.174638  0.479151  0.317799
C    -0.123461  -0.026733  1.678513
C    1.333814  -0.191963  2.072734
O    2.274382  0.334749  1.541471
H    -1.030109  1.006719  0.152312
H    0.619378  1.090112  0.126080
H    -0.479004  0.701259  2.443336
C    -1.031618  -1.271369  1.837440
C    -0.842731  -2.379925  0.785192
C    0.530816  -3.063753  0.691134
C    0.833368  -4.152751  1.712605
N    0.709767  -3.663661  3.150597
H    -2.065813  -0.910027  1.740044
H    -0.969461  -1.623933  2.878905
H    -1.038615  -1.923860  -0.192993
H    -1.627771  -3.140641  0.927011
H    1.343553  -2.322537  0.677400
H    0.602186  -3.566889  -0.284543
H    1.859331  -4.524090  1.603797
H    0.147255  -5.004064  1.620452
H    -0.275916  -3.601742  3.430182
H    1.109225  -2.694771  3.251796
H    1.178025  -4.298725  3.806949
O    1.519837  -0.970753  3.227721
H    2.452492  -0.809343  3.479856
25
Lattice="100 0 0 0 100 0 0 0 100" Properties=species:S:1:pos:R:3
N    0.916476  -1.985716  -0.145117
C    -0.174079  -1.554954  0.701171
C    0.260499  -1.332588  2.147544
O    -0.524163  -0.965358  3.031868
H    0.678545  -1.907910  -1.131677
H    1.206264  -2.945507  0.040031
H    -0.431107  -0.535085  0.364391
C    -1.485954  -2.411571  0.714079
C    -2.698134  -1.849536  -0.054356
C    -3.034428  -0.338602  0.011684
C    -2.958525  0.440904  1.339776
N    -3.090783  -0.406361  2.586669
H    -1.769946  -2.629297  1.753050
H    -1.235799  -3.390429  0.283831
H    -3.580363  -2.431437  0.255209
H    -2.586858  -2.074539  -1.124519
H    -4.047779  -0.228713  -0.396905
H    -2.385867  0.210909  -0.684993
H    -3.741579  1.205805  1.374635
H    -1.994898  0.949352  1.458152
H    -2.106987  -0.784800  2.817725
H    -3.759515  -1.174409  2.469405
H    -3.401173  0.158631  3.384638
O    1.538786  -1.563357  2.397872
H    1.704053  -1.385322  3.347287
25
Lattice="100 0 0 0 100 0 0 0 100" Properties=species:S:1:pos:R:3
N    0.935706  -0.097202  0.068421
C    -0.266205  -0.220386  0.902477
C    0.042300  0.412431  2.283248
O    -0.642332  0.217065  3.272297
H    1.549872  -0.908120  0.152219
H    1.474618  1.116487  1.354309
H    -1.021479  0.448410  0.455267
C    -0.874531  -1.640177  1.040233
C    -2.406591  -1.729592  0.913116
C    -3.268563  -1.007347  1.964396
C    -3.085093  -1.444190  3.409066
N    -3.406675  -2.926147  3.592458
H    -0.527342  -2.086982  1.985172
H    -0.453705  -2.260418  0.236757
H    -2.686221  -2.798277  0.860258
H    -2.702677  -1.334307  -0.070419
H    -4.329542  -1.091616  1.677772
H    -3.046719  0.069196  1.966614
H    -3.757407  -0.904769  4.086141
H    -2.051833  -1.290800  3.742785
H    -3.267413  -3.220448  4.567343
H    -2.798025  -3.504430  2.998238
H    -4.379811  -3.136621  3.333092
O    1.106174  1.207437  2.281547
H    0.718689  0.032076  -0.917757
25
Lattice="100 0 0 0 100 0 0 0 100" Properties=species:S:1:pos:R:3
N    0.239884  0.545834  0.263798
C    0.064098  0.192555  1.661581
C    1.450925  -0.011506  2.246987
O    2.388707  -0.525183  1.705504
H    -0.647822  0.538943  -0.236825
H    0.875316  -0.105410  -0.199575
H    -0.388984  1.059916  2.168584
C    -0.800538  -1.083528  1.913007
C    -1.038794  -1.559329  3.357533
C    -2.119840  -0.830341  4.175787
C    -1.905859  0.639410  4.517950
N    -0.615721  0.860621  5.288119
H    -0.319164  -1.898643  1.353263
H    -1.770123  -0.906645  1.421085
H    -0.087777  -1.599459  3.914273
H    -1.360478  -2.608813  3.305551
H    -2.291296  -1.385696  5.112555
H    -3.078020  -0.874327  3.635605
H    -2.718558  1.016044  5.150682
H    -1.840591  1.280919  3.631867
H    -0.569308  0.240242  6.106290
H    0.228170  0.673465  4.682660
H    -0.546977  1.827662  5.627108
O    1.549246  0.444824  3.569593
H    2.470220  0.256897  3.846298
25
Lattice="100 0 0 0 100 0 0 0 100" Properties=species:S:1:pos:R:3
N    -0.650806  -0.045650  0.522045
C    -0.246189  -0.461656  1.872942
C    1.272266  -0.623541  1.942844
O    1.998292  -0.645605  0.970239
H    -1.071434  0.881497  0.550672
H    0.192409  0.035848  -0.054528
H    -0.520901  0.303669  2.614103
C    -0.944901  -1.775203  2.317756
C    -0.412950  -3.093885  1.724457
C    -0.334100  -3.236593  0.191150
C    -1.583886  -2.851632  -0.581127
N    -2.799726  -3.635212  -0.091515
H    -2.016479  -1.629750  2.097254
H    -0.874693  -1.857900  3.411179
H    -1.011128  -3.919779  2.149222
H    0.598483  -3.279912  2.113928
H    -0.035955  -4.267883  -0.057171
H    0.465127  -2.595689  -0.207022
H    -1.494961  -3.069074  -1.651916
H    -1.809095  -1.783912  -0.433489
H    -3.646687  -3.387751  -0.618178
H    -2.654581  -4.649924  -0.180644
H    -2.975642  -3.434797  0.902409
O    1.702277  -0.778850  3.212922
H    2.674616  -0.883722  3.183163
25
Lattice="100 0 0 0 100 0 0 0 100" Properties=species:S:1:pos:R:3
N    -0.410567  1.101903  0.873675
C    0.284165  0.030001  1.601182
C    1.328445  -0.589545  0.653685
O    1.074903  -0.350030  -0.640130
H    -1.379729  1.207637  1.172081
H    0.316941  0.310696  -0.604829
H    0.818226  0.382060  2.497342
C    -0.735066  -1.056053  2.019457
C    -0.153947  -2.265683  2.788491
C    -0.237849  -3.628308  2.072391
C    0.660165  -3.741552  0.848078
N    0.613991  -5.160354  0.284662
H    -1.278507  -1.384535  1.117624
H    -1.484464  -0.558463  2.651542
H    -0.699633  -2.379899  3.733374
H    0.892256  -2.072367  3.061049
H    -1.284373  -3.831307  1.787401
H    0.049710  -4.406440  2.799272
H    1.711194  -3.527078  1.070707
H    0.356571  -3.088695  0.020982
H    1.215475  -5.251121  -0.544980
H    -0.342209  -5.427160  0.013711
H    0.937076  -5.842984  0.983628
O    2.242904  -1.298559  1.030360
H    0.047919  2.004320  0.999775
25
Lattice="100 0 0 0 100 0 0 0 100" Properties=species:S:1:pos:R:3
N    0.346127  0.183278  -0.605177
C    -0.318825  0.226683  0.690579
C    0.663768  0.754714  1.732725
O    1.732637  1.264810  1.474580
H    -0.326657  0.278634  -1.364487
H    1.011585  0.954377  -0.678779
H    -1.148077  0.963069  0.739529
C    -0.959016  -1.137055  1.044412
C    -0.111534  -2.394073  0.781155
C    1.161923  -2.536495  1.630696
C    2.448572  -2.059452  0.977330
N    1.352907  -4.036290  1.949780
H    -1.862787  -1.241613  0.427332
H    -1.305893  -1.113438  2.086350
H    0.167493  -2.432775  -0.281398
H    -0.777532  -3.252481  0.971726
H    1.022371  -2.076551  2.620113
H    2.354119  -1.006501  0.693382
H    3.312892  -2.149921  1.649904
H    2.649898  -2.615551  0.049884
H    0.551599  -4.421224  2.466447
H    2.203948  -4.191525  2.506593
H    1.451543  -4.572244  1.076156
O    0.186715  0.627603  2.999598
H    0.817300  1.094913  3.583008
25
Lattice="100 0 0 0 100 0 0 0 100" Properties=species:S:1:pos:R:3
N    -0.863403  -0.189189  -0.427366
C    -0.423550  -0.247378  0.966423
C    1.077078  -0.516247  1.061808
O    1.621878  -1.170450  1.933743
H    -0.224990  0.378134  -0.984099
H    -1.781263  0.252414  -0.489616
H    -0.517691  0.727152  1.495473
C    -1.261139  -1.256616  1.778858
C    -1.614979  -2.572019  1.063847
C    -0.462654  -3.503149  0.652680
C    0.444653  -3.986713  1.773592
N    -0.362506  -4.699452  2.856127
H    -2.210088  -0.765845  2.038868
H    -0.743337  -1.425123  2.735468
H    -2.164110  -2.335574  0.143536
H    -2.346814  -3.116701  1.689058
H    0.186272  -2.991872  -0.073242
H    -0.875945  -4.368822  0.109887
H    0.959606  -3.154677  2.271225
H    1.187492  -4.712597  1.422896
H    -1.081199  -4.066875  3.233751
H    0.234414  -5.005204  3.634679
H    -0.847762  -5.525425  2.480996
O    1.762312  0.124658  0.092723
H    2.714837  -0.026381  0.254202
25
Lattice="100 0 0 0 100 0 0 0 100" Properties=species:S:1:pos:R:3
N    0.151995  -1.394139  -0.145412
C    -0.018221  -0.657547  1.113118
C    1.343689  -0.447184  1.783100
O    1.781080  -1.092659  2.720692
H    0.649695  -2.273560  0.005502
H    0.686541  -0.851147  -0.823419
H    -0.433269  0.329070  0.854413
C    -0.999456  -1.431177  2.001410
C    -1.650381  -0.693154  3.185128
C    -0.696753  -0.268682  4.315648
C    -0.251932  1.185066  4.275080
N    -1.408835  -0.490229  5.666040
H    -0.502698  -2.342195  2.369136
H    -1.808788  -1.759579  1.336392
H    -2.410704  -1.383320  3.587658
H    -2.205290  0.189348  2.829366
H    0.247693  1.392550  3.322846
H    0.173187  -0.939259  4.350726
H    -1.108662  1.871915  4.343372
H    0.466207  1.424282  5.071178
H    -1.671143  -1.476567  5.790837
H    -2.268293  0.073765  5.724582
H    -0.803339  -0.218671  6.452398
O    2.053578  0.524210  1.160766
H    2.948059  0.535264  1.556543
25
Lattice="100 0 0 0 100 0 0 0 100" Properties=species:S:1:pos:R:3
N    -1.484262  0.214442  1.641244
C    -0.225455  -0.265763  2.226561
C    0.881870  -0.329045  1.165882
O    0.665452  -0.379588  -0.025594
H    -1.453292  -0.005988  0.638841
H    -1.519673  1.233777  1.684597
H    0.105352  0.424087  3.017134
C    -0.396583  -1.675333  2.843392
C    -1.033055  -1.714446  4.244108
C    -2.407310  -1.048351  4.447329
C    -3.490725  -1.430416  3.453017
N    -3.665492  -2.944387  3.371866
H    0.586390  -2.159838  2.924744
H    -0.963043  -2.278100  2.110135
H    -0.339966  -1.244064  4.956558
H    -1.074895  -2.768661  4.572602
H    -2.315882  0.043206  4.358023
H    -2.748617  -1.237843  5.477331
H    -3.214357  -1.082235  2.446679
H    -4.471424  -1.026241  3.729675
H    -4.407762  -3.203353  2.709920
H    -2.792084  -3.387708  3.055797
H    -3.902183  -3.347521  4.288411
O    2.113345  -0.356226  1.721293
H    2.763212  -0.425026  0.993008
25
Lattice="100 0 0 0 100 0 0 0 100" Properties=species:S:1:pos:R:3
N    0.609965  0.235882  0.509250
C    -0.001566  -0.069597  1.791214
C    1.099833  -0.590915  2.698677
O    2.018039  -1.291664  2.378587
H    -0.094885  0.396431  -0.209163
H    1.209036  -0.532017  0.202649
H    -0.376270  0.877194  2.220349
C    -1.167836  -1.102632  1.749405
C    -1.963333  -1.302790  3.046779
C    -2.829252  -0.089428  3.474459
C    -2.628551  0.380737  4.907931
N    -1.306812  1.111726  5.080302
H    -0.754182  -2.065585  1.416832
H    -1.850805  -0.769859  0.952099
H    -1.283314  -1.596526  3.862286
H    -2.621273  -2.170447  2.910518
H    -3.894231  -0.342254  3.384697
H    -2.687777  0.763940  2.790454
H    -2.610197  -0.458571  5.614535
H    -3.410146  1.081732  5.224929
H    -0.482417  0.547379  4.740464
H    -1.141669  1.358690  6.063632
H    -1.306867  1.987646  4.542486
O    0.930490  -0.200193  4.034370
H    1.670265  -0.611929  4.527285
25
Lattice="100 0 0 0 100 0 0 0 100" Properties=species:S:1:pos:R:3
N    -0.176675  -0.107900  0.182989
C    -0.786933  -0.046597  1.518515
C    0.270686  -0.400065  2.564610
O    0.497447  -1.524119  2.987480
H    0.284238  -1.006213  0.026733
H    0.525761  0.622231  0.063783
H    -1.104832  0.993449  1.682003
C    -2.008820  -0.971899  1.560178
C    -3.017270  -0.729345  2.695951
C    -2.585745  -1.045621  4.140912
C    -2.054971  -2.451195  4.384521
N    -3.066558  -3.505717  3.943423
H    -1.651124  -2.016684  1.546394
H    -2.530039  -0.819348  0.605806
H    -3.941822  -1.285742  2.457014
H    -3.335988  0.323187  2.674880
H    -3.428091  -0.840141  4.820895
H    -1.782458  -0.368027  4.464113
H    -1.862634  -2.641312  5.446731
H    -1.136849  -2.641429  3.813088
H    -2.709043  -4.456953  4.097153
H    -3.274159  -3.403862  2.940569
H    -3.955608  -3.413234  4.452975
O    1.005142  0.678163  2.914938
H    1.734436  0.368099  3.488800
25
Lattice="100 0 0 0 100 0 0 0 100" Properties=species:S:1:pos:R:3
N    1.057520  -2.560993  -0.482878
C    0.628514  -1.254808  0.017105
C    1.798323  -0.584140  0.733468
O    2.896771  -1.080328  0.870514
H    2.078703  -2.593792  -0.508229
H    0.713318  -2.720842  -1.427264
H    0.329252  -0.562631  -0.788701
C    -0.586874  -1.414439  0.966460
C    -0.238356  -2.296344  2.167711
C    -1.456036  -2.892144  2.878146
C    -1.085000  -3.859482  3.992686
N    -0.284721  -5.026511  3.421232
H    -1.390428  -1.885172  0.380171
H    -0.952066  -0.430247  1.288370
H    0.371591  -1.731408  2.891063
H    0.407298  -3.094152  1.749521
H    -2.116740  -3.398251  2.154094
H    -2.068134  -2.100668  3.335270
H    -1.956468  -4.296395  4.493892
H    -0.437094  -3.394782  4.746720
H    0.083917  -5.645535  4.153726
H    -0.861659  -5.591576  2.783923
H    0.506184  -4.659862  2.867972
O    1.458902  0.635754  1.213178
H    2.260516  1.013421  1.626353
25
Lattice="100 0 0 0 100 0 0 0 100" Properties=species:S:1:pos:R:3
N    -0.459806  0.414610  0.114352
C    0.094284  -0.143514  1.342195
C    1.619349  0.000623  1.365842
O    2.389035  -0.346891  0.511296
H    -0.073405  -0.055331  -0.706789
H    -0.249514  1.408811  0.021277
H    -0.325906  0.436499  2.179948
C    -0.342871  -1.619191  1.474345
C    -0.301151  -2.224090  2.883320
C    1.110230  -2.486582  3.467470
C    1.348121  -1.930551  4.864600
N    1.127855  -0.425358  4.907440
H    0.246612  -2.235276  0.777611
H    -1.379822  -1.642129  1.112545
H    -0.855352  -3.170966  2.862429
H    -0.897793  -1.580426  3.556171
H    1.895516  -2.115053  2.793945
H    1.293998  -3.567243  3.536889
H    2.379587  -2.100506  5.195450
H    0.669216  -2.364858  5.609182
H    0.126657  -0.206074  4.834484
H    1.471155  -0.015688  5.783564
H    1.596826  0.048220  4.089332
O    2.090021  0.663806  2.519147
H    3.049273  0.798976  2.369391
25
Lattice="100 0 0 0 100 0 0 0 100" Properties=species:S:1:pos:R:3
N    0.750091  0.239410  0.557775
C    0.506085  -0.413462  1.844396
C    1.765139  -1.087548  2.400892
O    2.705382  -1.430007  1.717861
H    1.466886  -0.297403  0.059291
H    1.157178  1.162739  0.706987
H    0.168469  0.337263  2.574044
C    -0.598352  -1.488216  1.693588
C    -1.899562  -0.873162  1.175559
C    -2.889113  -1.903236  0.622422
C    -4.083827  -1.274570  -0.079010
N    -3.609427  -0.478483  -1.291625
H    -0.759846  -1.998693  2.653019
H    -0.236910  -2.247556  0.980813
H    -1.579039  -0.154966  0.395406
H    -2.383388  -0.282054  1.969437
H    -3.288351  -2.533938  1.430209
H    -2.380235  -2.596523  -0.068838
H    -4.612701  -0.557718  0.561845
H    -4.802105  -2.012542  -0.454561
H    -4.365023  0.067333  -1.723924
H    -2.857475  0.167534  -1.002355
H    -3.213851  -1.101395  -2.008421
O    1.682179  -1.285168  3.737736
H    2.500603  -1.744490  4.014222
25
Lattice="100 0 0 0 100 0 0 0 100" Properties=species:S:1:pos:R:3
N    0.160896  0.421312  0.068312
C    0.332857  -0.121607  1.418427
C    0.791557  -1.582848  1.351294
O    0.059320  -2.559128  1.429076
H    -0.454927  -0.166801  -0.495371
H    1.052261  0.496176  -0.421195
H    1.126301  0.463477  1.906610
C    -0.972048  0.005152  2.204542
C    -0.852955  -0.369092  3.696007
C    -2.055966  -1.171049  4.225293
C    -1.990835  -2.614397  3.748234
N    -3.287079  -3.355190  4.065811
H    -1.724212  -0.627175  1.705110
H    -1.322058  1.039022  2.095727
H    -0.752258  0.540341  4.301364
H    0.064760  -0.949410  3.882226
H    -2.987276  -0.694574  3.873641
H    -2.075820  -1.143408  5.326142
H    -1.191912  -3.177436  4.245937
H    -1.829683  -2.698648  2.665599
H    -3.245221  -4.337809  3.764667
H    -3.488014  -3.341396  5.075118
H    -4.084890  -2.913976  3.588920
O    2.116952  -1.679803  1.113835
H    2.327337  -2.625902  0.982118
25
Lattice="100 0 0 0 100 0 0 0 100" Properties=species:S:1:pos:R:3
N    -0.481187  0.168282  -0.070781
C    -0.436764  0.145693  1.391423
C    0.919214  0.633742  1.899818
O    1.523845  0.170871  2.852393
H    -1.440856  0.045981  -0.394580
H    -0.154893  1.063635  -0.432861
H    -1.155115  0.850223  1.867531
C    -0.752369  -1.255979  1.927178
C    0.129157  -2.375825  1.334909
C    0.565003  -3.425505  2.373143
C    1.678509  -2.882096  3.254835
N    1.981922  -3.838929  4.405596
H    -1.810436  -1.471400  1.721339
H    -0.665210  -1.217796  3.022892
H    1.018489  -1.946442  0.850479
H    -0.407787  -2.890462  0.529859
H    0.910029  -4.338178  1.861663
H    -0.303985  -3.711913  2.990905
H    1.433781  -1.910309  3.701933
H    2.619592  -2.765287  2.703692
H    2.746971  -3.489784  4.997697
H    1.153647  -3.964023  5.002811
H    2.250444  -4.768827  4.055921
O    1.364018  1.695879  1.198885
H    2.204958  1.987041  1.603663
25
Lattice="100 0 0 0 100 0 0 0 100" Properties=species:S:1:pos:R:3
N    -0.113513  -0.100718  0.406233
C    -0.468939  -0.390721  1.791668
C    0.704912  -0.628288  2.755544
O    0.704628  -1.411649  3.691208
H    0.695158  -0.636343  0.093207
H    0.125832  0.880822  0.281604
H    -0.943813  0.518846  2.197633
C    -1.540113  -1.501715  1.881122
C    -1.287716  -2.756601  1.030486
C    -0.132435  -3.691457  1.432269
C    -0.170646  -4.217484  2.860353
N    -1.498533  -4.910647  3.150635
H    -2.476197  -1.057088  1.518725
H    -1.701074  -1.741574  2.944202
H    -1.117205  -2.438472  -0.007944
H    -2.230042  -3.331697  0.974720
H    0.836344  -3.179950  1.336654
H    -0.087165  -4.533900  0.723486
H    -0.078473  -3.402645  3.589923
H    0.609949  -4.963176  3.050377
H    -1.545769  -5.244425  4.121369
H    -1.648715  -5.715950  2.528234
H    -2.278681  -4.256151  3.000023
O    1.755735  0.169128  2.473662
H    2.433606  0.011174  3.160770
25
Lattice="100 0 0 0 100 0 0 0 100" Properties=species:S:1:pos:R:3
N    0.751673  -0.728000  0.073094
C    -0.043216  -0.231330  1.176590
C    0.655655  0.306638  2.440142
O    0.036336  0.726735  3.406366
H    1.373435  -1.482824  0.363897
H    1.334124  0.001089  -0.336134
H    -0.576725  0.660303  0.803810
C    -1.092511  -1.292910  1.601880
C    -2.464992  -1.146342  0.932376
C    -3.200720  0.186677  1.185111
C    -3.173981  0.709841  2.615588
N    -3.715076  -0.325589  3.597687
H    -1.182459  -1.276627  2.700448
H    -0.686882  -2.282576  1.351548
H    -3.102124  -1.991420  1.244578
H    -2.353705  -1.267656  -0.154113
H    -4.239845  0.104447  0.830131
H    -2.756811  0.989482  0.577919
H    -3.800554  1.600887  2.738449
H    -2.155268  0.930109  2.967618
H    -3.704868  0.033132  4.560964
H    -3.128719  -1.171669  3.573683
H    -4.678259  -0.603274  3.367696
O    1.995747  0.292812  2.366039
H    2.341846  0.677738  3.196715
25
Lattice="100 0 0 0 100 0 0 0 100" Properties=species:S:1:pos:R:3
N    -0.176775  0.174271  0.176541
C    0.064499  -0.194299  1.577752
C    1.593552  -0.220460  1.834128
O    2.322995  -0.204133  0.717792
H    -0.963236  -0.325783  -0.235201
H    1.641518  -0.109220  -0.010680
H    -0.350077  0.540699  2.286738
C    -0.555293  -1.574714  1.883640
C    -0.143083  -2.147554  3.243048
C    -0.895857  -3.418426  3.654952
C    -0.161910  -4.185021  4.748643
N    0.219348  -3.255859  5.899007
H    -0.263696  -2.280421  1.088790
H    -1.651030  -1.471898  1.836026
H    0.939489  -2.348999  3.217720
H    -0.285860  -1.357497  4.000362
H    -0.987290  -4.112589  2.806122
H    -1.925196  -3.188713  3.971431
H    0.787562  -4.597758  4.385234
H    -0.757103  -4.994812  5.186146
H    0.761759  -3.745075  6.622179
H    -0.614426  -2.851587  6.345952
H    0.788788  -2.471857  5.543103
O    2.070112  -0.284947  2.951665
H    -0.353103  1.172092  0.067337
25
Lattice="100 0 0 0 100 0 0 0 100" Properties=species:S:1:pos:R:3
N    0.165238  -0.897416  0.499990
C    -0.160095  -0.527129  1.875815
C    1.132803  -0.413595  2.679237
O    2.246333  -0.680417  2.269034
H    1.003358  -0.405361  0.189994
H    -0.595188  -0.636685  -0.126955
H    -0.623163  0.473679  1.970687
C    -1.166318  -1.532879  2.506207
C    -0.934105  -3.002829  2.128515
C    0.485213  -3.500367  2.430860
C    0.704153  -4.916306  1.935242
N    2.183313  -5.277404  2.058763
H    -2.175815  -1.257762  2.169997
H    -1.164259  -1.399426  3.596602
H    -1.117166  -3.126008  1.051777
H    -1.676905  -3.620690  2.655466
H    0.694103  -3.440553  3.512212
H    1.195586  -2.838006  1.911736
H    0.458524  -5.020044  0.870726
H    0.151786  -5.675921  2.502369
H    2.390626  -6.218840  1.700575
H    2.755656  -4.599432  1.535332
H    2.488875  -5.235515  3.040413
O    0.895199  0.052274  3.927732
H    1.762695  0.152694  4.366542
25
Lattice="100 0 0 0 100 0 0 0 100" Properties=species:S:1:pos:R:3
N    0.236079  -0.306577  -0.362981
C    -0.096747  -0.055173  1.038975
C    1.114768  0.338200  1.899568
O    1.573789  -0.338339  2.800807
H    1.079734  -0.875486  -0.449326
H    0.409178  0.564510  -0.862906
H    -0.804212  0.788506  1.060655
C    -0.761608  -1.292857  1.658371
C    -2.103709  -1.668584  1.026779
C    -2.611302  -3.071795  1.390522
C    -2.779329  -3.357039  2.879324
N    -1.434161  -3.597536  3.563012
H    -0.871597  -1.071573  2.736187
H    -0.038841  -2.123967  1.558235
H    -1.999624  -1.612472  -0.065535
H    -2.864670  -0.923176  1.306725
H    -1.964389  -3.845978  0.942103
H    -3.600820  -3.227724  0.936995
H    -3.373294  -4.259490  3.065445
H    -3.242334  -2.517290  3.413553
H    -1.536287  -3.735851  4.576442
H    -0.970638  -4.429177  3.174673
H    -0.804631  -2.791625  3.400940
O    1.636488  1.519523  1.505745
H    2.422159  1.694902  2.061119
25
Lattice="100 0 0 0 100 0 0 0 100" Properties=species:S:1:pos:R:3
N    0.194180  -0.733377  -0.688292
C    -0.636675  -0.379424  0.450200
C    -0.111234  0.733494  1.364715
O    -0.816405  1.597892  1.865221
H    0.386343  0.072948  -1.281734
H    1.093697  -1.112595  -0.390771
H    -1.584290  0.017628  0.051432
C    -0.927436  -1.658800  1.267224
C    -1.884049  -1.545358  2.461640
C    -3.318559  -1.066236  2.115139
C    -3.550989  0.361063  2.586344
N    -4.911476  0.876404  2.122104
H    0.031110  -2.059661  1.630732
H    -1.313220  -2.393556  0.545255
H    -1.453984  -0.893971  3.238478
H    -1.952066  -2.538218  2.923329
H    -4.059344  -1.734231  2.580270
H    -3.476595  -1.133222  1.025648
H    -2.795746  1.058794  2.193733
H    -3.560782  0.436171  3.680898
H    -5.083883  1.835177  2.452223
H    -4.964530  0.885662  1.094641
H    -5.677639  0.280147  2.463743
O    1.215576  0.656265  1.579859
H    1.463025  1.392796  2.173875
25
Lattice="100 0 0 0 100 0 0 0 100" Properties=species:S:1:pos:R:3
N    -0.200027  0.899596  -0.569744
C    -0.178924  0.798212  0.872601
C    1.160112  1.284731  1.385862
O    2.199301  1.346269  0.794002
H    -1.007686  0.433700  -0.978684
H    0.649744  0.514193  -0.982913
H    -0.932017  1.505071  1.267164
C    -0.450260  -0.611355  1.495130
C    -1.935943  -0.947217  1.652362
C    -2.729031  -0.075051  2.642413
C    -2.178043  -0.006991  4.069677
N    -1.260740  1.186592  4.299377
H    0.059148  -0.713107  2.468824
H    0.030474  -1.355742  0.845408
H    -2.022680  -1.997978  1.967466
H    -2.441622  -0.892845  0.676348
H    -3.747052  -0.481530  2.715172
H    -2.868272  0.948023  2.254142
H    -1.597059  -0.898480  4.337043
H    -2.984361  0.105145  4.803607
H    -1.762151  2.062946  4.105403
H    -0.392549  1.202525  3.705090
H    -0.955938  1.225192  5.280288
O    1.067015  1.631562  2.742464
H    1.968810  1.886338  3.023734
25
Lattice="100 0 0 0 100 0 0 0 100" Properties=species:S:1:pos:R:3
N    0.632577  -1.121789  -0.110898
C    0.125631  -0.397308  1.060029
C    1.253121  0.320599  1.815562
O    2.418856  -0.005676  1.756761
H    1.549890  -1.508490  0.136296
H    0.825418  -0.455284  -0.860255
H    -0.592197  0.363966  0.719973
C    -0.602731  -1.330297  2.054387
C    -1.846956  -2.028663  1.483939
C    -1.517453  -3.248467  0.607516
C    -2.764752  -3.837281  -0.021921
N    -2.388247  -5.003647  -0.934120
H    -0.907074  -0.727901  2.920759
H    0.111449  -2.078610  2.435264
H    -2.431795  -1.302360  0.895971
H    -2.493029  -2.342544  2.318005
H    -1.012999  -4.012741  1.222965
H    -0.806131  -2.918897  -0.168873
H    -3.291345  -3.115835  -0.659691
H    -3.475603  -4.241509  0.710545
H    -1.733472  -4.688342  -1.663267
H    -3.206616  -5.420977  -1.396712
H    -1.913235  -5.743727  -0.399609
O    0.785618  1.337906  2.576804
H    1.551192  1.721653  3.049857
25
Lattice="100 0 0 0 100 0 0 0 100" Properties=species:S:1:pos:R:3
N    -0.604793  1.057379  0.597827
C    -0.136731  0.242879  1.724035
C    1.280746  -0.293568  1.484773
O    1.531543  -1.407152  1.061332
H    -0.380678  0.615593  -0.295773
H    -0.157039  1.973324  0.599354
H    -0.121847  0.887506  2.614467
C    -1.078488  -0.944398  1.962658
C    -2.537281  -0.564776  2.225033
C    -3.439987  -1.740876  2.630313
C    -3.512002  -2.900051  1.641788
N    -2.269806  -3.786131  1.719813
H    -0.669612  -1.531109  2.804092
H    -0.985578  -1.563234  1.048000
H    -2.946920  -0.067002  1.335443
H    -2.580834  0.182062  3.031264
H    -4.470944  -1.377275  2.748425
H    -3.157472  -2.129535  3.624642
H    -3.572218  -2.556197  0.601111
H    -4.362381  -3.562521  1.840941
H    -1.419938  -3.217438  1.556786
H    -2.293273  -4.544690  1.026396
H    -2.181557  -4.211166  2.651920
O    2.217334  0.645347  1.736813
H    3.087405  0.267497  1.497056
25
Lattice="100 0 0 0 100 0 0 0 100" Properties=species:S:1:pos:R:3
N    0.519508  -0.734996  0.373762
C    -0.194328  -0.174887  1.527093
C    0.844208  -0.099955  2.645967
O    1.418681  0.895320  2.995455
H    1.254269  -0.101182  0.056684
H    -0.122222  -0.859592  -0.410265
H    -0.520319  0.873584  1.394934
C    -1.437782  -1.036943  1.797969
C    -2.387757  -0.573264  2.916853
C    -1.898052  -0.618029  4.374203
C    -1.806496  -1.988457  5.036102
N    -0.818565  -2.923058  4.347956
H    -1.118628  -2.087180  1.891948
H    -2.018500  -1.017699  0.862741
H    -3.320830  -1.153691  2.838341
H    -2.678465  0.465730  2.703630
H    -2.616530  -0.058261  4.991657
H    -0.946996  -0.080153  4.500565
H    -2.772937  -2.507884  5.042548
H    -1.462422  -1.893397  6.072653
H    0.014889  -2.384475  3.985603
H    -0.499140  -3.665138  4.980680
H    -1.244706  -3.376887  3.532288
O    1.167719  -1.339072  3.221420
H    1.961960  -1.157440  3.764922
25
Lattice="100 0 0 0 100 0 0 0 100" Properties=species:S:1:pos:R:3
N    0.102060  0.023513  -0.089307
C    0.080535  -0.054640  1.378514
C    1.489073  -0.246072  1.942504
O    1.777559  -0.971237  2.870421
H    0.901185  0.575381  -0.400994
H    -0.731968  0.508387  -0.421935
H    -0.263813  0.888957  1.850390
C    -0.865452  -1.170198  1.848832
C    -0.463873  -2.555271  1.331565
C    -1.535802  -3.621610  1.575069
C    -1.086403  -5.022990  1.191850
N    -0.684360  -5.059157  -0.280353
H    -1.878267  -0.919268  1.495725
H    -0.901145  -1.174938  2.946661
H    0.475808  -2.856679  1.820883
H    -0.252151  -2.428790  0.252616
H    -2.471757  -3.370280  1.048436
H    -1.797029  -3.663384  2.643302
H    -1.868895  -5.780240  1.318262
H    -0.194404  -5.334807  1.749818
H    -0.278286  -5.962792  -0.552970
H    -1.493897  -4.875122  -0.887869
H    0.007673  -4.316286  -0.463213
O    2.390546  0.539102  1.301308
H    3.251985  0.406946  1.744289
25
Lattice="100 0 0 0 100 0 0 0 100" Properties=species:S:1:pos:R:3
N    -0.484821  -0.426570  0.097935
C    0.124473  -0.226968  1.411625
C    1.568120  -0.750884  1.484564
O    2.099639  -1.411582  0.621997
H    0.212373  -0.239600  -0.626714
H    -0.716233  -1.415535  -0.024987
H    0.201448  0.861067  1.594959
C    -0.711889  -0.858020  2.543823
C    -2.216434  -0.536812  2.556235
C    -2.583627  0.963992  2.509314
C    -2.860332  1.405250  1.078945
N    -3.020485  2.920773  0.992568
H    -0.264631  -0.552358  3.499366
H    -0.601986  -1.952816  2.494481
H    -2.633263  -0.966836  3.476040
H    -2.725423  -1.058895  1.732213
H    -1.762983  1.560967  2.942593
H    -3.471341  1.150750  3.132727
H    -3.799473  0.984290  0.698416
H    -2.046021  1.108621  0.396052
H    -3.229548  3.225963  0.032926
H    -3.780065  3.254163  1.602342
H    -2.158420  3.395878  1.291478
O    2.176261  -0.363045  2.633121
H    3.083076  -0.728992  2.616716
25
Lattice="100 0 0 0 100 0 0 0 100" Properties=species:S:1:pos:R:3
N    0.991180  -1.484011  0.014485
C    0.444159  -0.659427  1.092957
C    1.544866  0.067502  1.881030
O    2.696430  -0.304068  1.931919
H    1.865951  -1.904023  0.345126
H    1.262418  -0.888580  -0.769071
H    -0.215243  0.104365  0.654121
C    -0.389042  -1.494255  2.092698
C    -1.618526  -2.182619  1.474326
C    -1.284802  -3.461784  0.691365
C    -2.450415  -4.058831  -0.069427
N    -3.574913  -4.479866  0.883770
H    -0.723487  -0.826176  2.897504
H    0.263805  -2.246560  2.564392
H    -2.134602  -1.469078  0.809242
H    -2.319502  -2.399596  2.301937
H    -0.839411  -4.220502  1.356867
H    -0.505678  -3.210283  -0.046648
H    -2.175877  -4.963136  -0.625203
H    -2.907821  -3.341713  -0.763266
H    -4.393420  -4.848597  0.383008
H    -3.245586  -5.205067  1.535013
H    -3.878420  -3.675207  1.449774
O    1.065291  1.153397  2.534344
H    1.811216  1.543759  3.032816
25
Lattice="100 0 0 0 100 0 0 0 100" Properties=species:S:1:pos:R:3
N    0.298570  1.101724  0.496042
C    0.613815  0.322560  1.695512
C    2.112550  0.019063  1.692875
O    2.619604  -1.076064  1.856746
H    0.935165  1.892089  0.396151
H    -0.646159  1.481483  0.556913
H    0.440443  0.880765  2.644648
C    -0.249777  -0.952999  1.718856
C    -0.636546  -1.493194  3.105782
C    0.463236  -2.111757  3.987833
C    1.229625  -3.274958  3.376543
N    0.285539  -4.396010  2.948688
H    0.238700  -1.716247  1.092711
H    -1.184587  -0.705184  1.197447
H    -1.460092  -2.219349  2.974493
H    -1.098606  -0.681781  3.687975
H    0.023265  -2.417696  4.950813
H    1.226104  -1.360830  4.236572
H    1.932461  -3.725254  4.086917
H    1.775912  -2.962884  2.478495
H    -0.252099  -4.762119  3.745778
H    0.798916  -5.178705  2.524473
H    -0.390404  -4.047385  2.255387
O    2.837104  1.139399  1.506045
H    3.781718  0.886393  1.501954
25
Lattice="100 0 0 0 100 0 0 0 100" Properties=species:S:1:pos:R:3
N    -0.539201  0.700348  0.744038
C    -0.183095  0.039331  1.995989
C    1.334295  -0.075391  2.110698
O    2.119470  0.209027  1.229832
H    0.297557  1.094806  0.311438
H    -1.201836  1.456047  0.899711
H    -0.519843  0.599249  2.883944
C    -0.829166  -1.370820  2.073780
C    -0.404868  -2.248173  0.894135
C    -1.156070  -3.581016  0.814636
C    -0.965254  -4.303344  -0.510635
N    0.518865  -4.532001  -0.788755
H    -1.919522  -1.228466  2.043549
H    -0.585060  -1.844817  3.034814
H    0.685122  -2.424498  0.971288
H    -0.573293  -1.656097  -0.022304
H    -2.238825  -3.409723  0.911750
H    -0.883360  -4.245230  1.651036
H    -1.333182  -3.708966  -1.356487
H    -1.438820  -5.291806  -0.536170
H    0.677457  -4.973170  -1.703462
H    1.020229  -3.631475  -0.771052
H    0.941604  -5.131827  -0.067504
O    1.710763  -0.568997  3.316046
H    2.688346  -0.583739  3.324488
25
Lattice="100 0 0 0 100 0 0 0 100" Properties=species:S:1:pos:R:3
N    -0.192572  0.548554  0.177225
C    0.101047  -0.105172  1.456531
C    1.604856  -0.387854  1.501809
O    2.122312  -1.483149  1.633636
H    0.371492  1.390900  0.063932
H    -1.170532  0.838105  0.147050
H    -0.113068  0.532089  2.342484
C    -0.700558  -1.404003  1.572527
C    -0.659896  -2.057432  2.968331
C    -0.607807  -3.594996  2.921644
C    0.777472  -4.080427  2.521980
N    0.781720  -5.593037  2.311348
H    -0.329526  -2.087082  0.793999
H    -1.743676  -1.185426  1.303911
H    -1.545339  -1.762689  3.545955
H    0.205509  -1.695671  3.542995
H    -1.361038  -3.962523  2.203450
H    -0.873736  -4.008753  3.907493
H    1.527127  -3.878938  3.296332
H    1.137485  -3.628436  1.590797
H    0.135434  -5.858294  1.555983
H    0.479358  -6.088480  3.161200
H    1.717616  -5.937776  2.060138
O    2.316587  0.750457  1.380664
H    3.264727  0.511547  1.389478
25
Lattice="100 0 0 0 100 0 0 0 100" Properties=species:S:1:pos:R:3
N    0.664118  1.065755  2.365981
C    -0.347137  0.237851  1.710992
C    -1.576222  -0.106443  2.573441
O    -2.069562  -1.217045  2.697803
H    0.919479  0.701419  3.284013
H    0.324185  2.015220  2.512034
H    -0.747401  0.833441  0.873682
C    0.267826  -1.034367  1.116797
C    0.990282  -1.941095  2.135449
C    0.818730  -3.440639  1.834597
C    -0.568060  -3.910283  2.248543
N    -0.831652  -5.333283  1.762236
H    0.978060  -0.726589  0.338933
H    -0.535580  -1.588044  0.608554
H    0.628648  -1.753373  3.158555
H    2.061530  -1.707307  2.148211
H    1.583844  -4.025968  2.368622
H    0.974535  -3.613205  0.755573
H    -1.369885  -3.279583  1.845470
H    -0.686676  -3.936168  3.338521
H    -1.759092  -5.668530  2.054465
H    -0.127942  -5.988520  2.129187
H    -0.788507  -5.381629  0.735416
O    -2.072144  0.983559  3.194265
H    -2.857440  0.700232  3.703047
25
Lattice="100 0 0 0 100 0 0 0 100" Properties=species:S:1:pos:R:3
N    0.128901  0.585629  0.837285
C    -0.199402  -0.321147  1.931342
C    1.073564  -0.371807  2.770682
O    2.164641  -0.680442  2.377374
H    0.909237  0.227051  0.285321
H    -0.669179  0.720348  0.217679
H    -0.992279  0.162292  2.526853
C    -0.679645  -1.740874  1.517281
C    -1.419157  -2.548316  2.594093
C    -0.538539  -3.087941  3.748537
C    -1.063521  -2.810047  5.150501
N    -1.230178  -1.316803  5.394336
H    0.174842  -2.310820  1.121453
H    -1.366622  -1.590356  0.672149
H    -1.925542  -3.393141  2.110160
H    -2.247292  -1.925946  2.982511
H    0.492490  -2.714245  3.671216
H    -0.443394  -4.179335  3.670393
H    -0.369731  -3.171828  5.918614
H    -2.045728  -3.265557  5.328467
H    -2.039937  -0.954086  4.876331
H    -0.391070  -0.782244  5.044517
H    -1.379991  -1.108006  6.387969
O    0.873985  0.002205  4.107180
H    1.769992  0.035416  4.503932
25
Lattice="100 0 0 0 100 0 0 0 100" Properties=species:S:1:pos:R:3
N    0.486266  -0.797597  -0.058983
C    0.118542  -0.121627  1.194902
C    1.385431  0.300985  1.941786
O    1.614376  0.132620  3.122381
H    1.132121  -0.214561  -0.592157
H    -0.344345  -0.912003  -0.642096
H    -0.407469  0.841750  1.024669
C    -0.818786  -0.986598  2.054529
C    -0.518271  -2.492185  2.106145
C    0.876060  -2.850796  2.639180
C    1.021269  -4.348390  2.829177
N    2.424708  -4.674801  3.337386
H    -1.838296  -0.872085  1.658846
H    -0.834814  -0.567574  3.069857
H    -0.631035  -2.926743  1.102415
H    -1.285269  -2.960824  2.742586
H    1.060339  -2.325975  3.589976
H    1.632909  -2.499483  1.919221
H    0.898631  -4.910612  1.894638
H    0.327581  -4.752593  3.577307
H    2.562794  -5.682117  3.492137
H    2.607567  -4.186330  4.224942
H    3.134423  -4.354716  2.664259
O    2.238138  0.951586  1.111022
H    2.994644  1.252733  1.651641
25
Lattice="100 0 0 0 100 0 0 0 100" Properties=species:S:1:pos:R:3
N    0.408458  0.424064  0.797416
C    0.414406  -0.128721  2.156998
C    1.539661  -1.158451  2.322758
O    1.420244  -2.346532  2.094921
H    0.527763  -0.315637  0.102323
H    1.178665  1.080328  0.668734
H    0.587093  0.703443  2.853770
C    -0.939804  -0.784900  2.453634
C    -1.140051  -1.187136  3.921979
C    -2.305878  -2.150816  4.188769
C    -3.687210  -1.660857  3.772997
N    -3.866952  -1.729050  2.258368
H    -1.007768  -1.675563  1.801802
H    -1.685612  -0.034710  2.129979
H    -1.265566  -0.282426  4.536938
H    -0.229377  -1.682292  4.286869
H    -2.366355  -2.351682  5.268189
H    -2.107274  -3.131454  3.722926
H    -3.858843  -0.612666  4.050122
H    -4.491574  -2.271935  4.198811
H    -3.108777  -1.198481  1.794771
H    -4.772079  -1.345689  1.957749
H    -3.806045  -2.700863  1.927299
O    2.702212  -0.568837  2.680990
H    3.393843  -1.261111  2.685104
25
Lattice="100 0 0 0 100 0 0 0 100" Properties=species:S:1:pos:R:3
N    0.436622  -0.271091  0.274649
C    -0.375872  -0.312403  1.485673
C    0.547773  -0.348851  2.700648
O    1.757055  -0.255179  2.653711
H    1.348958  0.135109  0.487790
H    -0.003715  0.298407  -0.445318
H    -0.977167  0.604364  1.641925
C    -1.389601  -1.488435  1.448647
C    -0.810515  -2.802638  0.905975
C    0.347129  -3.383466  1.728542
C    1.001129  -4.596535  1.090929
N    -0.007127  -5.731923  0.915594
H    -2.219131  -1.194554  0.790312
H    -1.822929  -1.626819  2.448420
H    -0.453659  -2.620941  -0.119285
H    -1.653456  -3.516722  0.847679
H    0.033528  -3.614673  2.760201
H    1.152902  -2.640021  1.812884
H    1.820017  -5.007081  1.693150
H    1.375971  -4.374907  0.083565
H    -0.814248  -5.399975  0.368312
H    -0.364080  -6.049547  1.826709
H    0.400832  -6.542149  0.432501
O    -0.144740  -0.471240  3.860275
H    0.507613  -0.405478  4.585321
25
Lattice="100 0 0 0 100 0 0 0 100" Properties=species:S:1:pos:R:3
N    -0.240519  0.508986  0.384044
C    0.204229  0.112539  1.710680
C    1.698162  0.378592  1.784129
O    2.328308  1.091462  1.053818
H    0.257661  1.339299  0.062076
H    -1.239020  0.711596  0.375802
H    -0.203008  0.754750  2.526925
C    -0.229592  -1.353383  2.007154
C    -1.016376  -1.566489  3.313005
C    -0.315811  -1.259841  4.648227
C    0.629190  -2.325149  5.188326
N    1.778771  -2.617808  4.233754
H    0.633617  -2.029800  1.906466
H    -0.881215  -1.638521  1.171498
H    -1.402593  -2.598771  3.332049
H    -1.911835  -0.929387  3.263032
H    -1.082323  -1.140416  5.428059
H    0.208621  -0.293141  4.607444
H    0.119910  -3.280635  5.365811
H    1.088964  -2.000015  6.128992
H    2.569087  -3.060336  4.716086
H    1.480772  -3.250728  3.482776
H    2.099075  -1.729600  3.766574
O    2.338681  -0.244596  2.871162
H    3.253471  0.103323  2.836484
25
Lattice="100 0 0 0 100 0 0 0 100" Properties=species:S:1:pos:R:3
N    -0.970876  -0.330108  0.606017
C    0.246054  -0.246533  1.404521
C    1.494249  -0.756437  0.669131
O    1.467992  -1.538440  -0.254030
H    -0.937751  0.354350  -0.150311
H    -1.002533  -1.241793  0.140644
H    0.427736  0.809243  1.656028
C    0.101619  -1.063481  2.712715
C    -1.221791  -0.812009  3.447841
C    -1.420781  0.640658  3.896744
C    -2.811990  0.930447  4.433325
N    -3.123217  0.049892  5.642970
H    0.959186  -0.848501  3.366271
H    0.155684  -2.135053  2.467591
H    -1.241914  -1.499964  4.313396
H    -2.048011  -1.091911  2.776460
H    -1.297325  1.311488  3.034337
H    -0.656097  0.942761  4.631554
H    -3.589384  0.702293  3.693094
H    -2.934623  1.965943  4.771857
H    -2.471808  0.242739  6.415756
H    -3.014583  -0.942971  5.390584
H    -4.080312  0.192534  5.989742
O    2.631704  -0.243496  1.202268
H    3.381668  -0.631838  0.708395
25
Lattice="100 0 0 0 100 0 0 0 100" Properties=species:S:1:pos:R:3
N    -0.705333  -1.492813  0.566349
C    -0.217476  -0.598524  1.634085
C    0.998246  0.230119  1.223914
O    1.768886  0.736886  2.008070
H    -0.445248  -1.118012  -0.346725
H    -1.725412  -1.511730  0.579837
H    -0.970047  0.177373  1.875186
C    0.044257  -1.371185  2.946803
C    1.371501  -2.145957  3.067854
C    1.767635  -3.108741  1.933969
C    0.737794  -4.162020  1.562985
N    0.332337  -4.980464  2.785765
H    -0.828544  -2.032610  3.085996
H    0.010822  -0.662444  3.784857
H    1.366852  -2.679229  4.036296
H    2.187235  -1.418750  3.170756
H    2.726881  -3.587657  2.188035
H    1.954045  -2.549562  1.005921
H    1.117398  -4.881451  0.828031
H    -0.172695  -3.682230  1.175483
H    -0.047660  -4.361793  3.515192
H    1.140263  -5.470879  3.192644
H    -0.382780  -5.681611  2.556369
O    1.098841  0.371281  -0.123896
H    1.858213  0.964079  -0.292381
25
Lattice="100 0 0 0 100 0 0 0 100" Properties=species:S:1:pos:R:3
N    0.251724  -0.597666  0.071558
C    -0.067883  -0.161665  1.436234
C    1.145790  0.497861  2.095669
O    1.478293  0.365510  3.255511
H    0.726166  0.149704  -0.435242
H    -0.609064  -0.794750  -0.440536
H    -0.830150  0.646555  1.464079
C    -0.628821  -1.317179  2.283762
C    0.062448  -2.678982  2.103601
C    1.574572  -2.681362  2.363700
C    2.205023  -4.061591  2.325472
N    1.707050  -4.907496  3.497447
H    -1.689665  -1.446800  2.026266
H    -0.598516  -1.009380  3.337638
H    -0.112225  -3.049531  1.082849
H    -0.463113  -3.377949  2.782993
H    1.822127  -2.174762  3.310632
H    2.071443  -2.098871  1.574066
H    3.296883  -4.031875  2.419357
H    1.940990  -4.621625  1.418985
H    2.074617  -5.866912  3.472502
H    1.981822  -4.481285  4.392838
H    0.678107  -4.953898  3.483143
O    1.791963  1.313858  1.227565
H    2.510525  1.752861  1.724121
25
Lattice="100 0 0 0 100 0 0 0 100" Properties=species:S:1:pos:R:3
N    0.500019  -0.592395  -0.097623
C    0.021405  -0.156587  1.209295
C    1.158455  0.115258  2.204007
O    2.262104  -0.375778  2.125118
H    1.309745  -1.205120  0.035366
H    0.845987  0.205925  -0.629945
H    -0.548744  0.776917  1.087581
C    -0.911230  -1.226878  1.822805
C    -2.101444  -1.534759  0.910586
C    -2.953469  -2.705434  1.415013
C    -3.968360  -3.210924  0.401869
N    -4.920215  -2.090575  -0.012020
H    -1.252566  -0.894847  2.813858
H    -0.326237  -2.148422  1.975979
H    -1.701451  -1.749606  -0.094044
H    -2.709421  -0.613484  0.824189
H    -3.458928  -2.454717  2.362402
H    -2.305616  -3.564921  1.645039
H    -4.598460  -4.019167  0.791484
H    -3.489405  -3.547642  -0.526263
H    -5.586908  -2.395642  -0.732538
H    -5.457904  -1.747260  0.795381
H    -4.382569  -1.294250  -0.383912
O    0.766058  0.948447  3.200639
H    1.528266  1.051230  3.805327
25
Lattice="100 0 0 0 100 0 0 0 100" Properties=species:S:1:pos:R:3
N    -0.720731  1.496279  0.208055
C    -1.532739  1.043144  1.348008
C    -1.414972  1.878709  2.640478
O    -1.684006  1.468519  3.746786
H    -1.108997  2.356362  -0.181139
H    0.212534  1.755832  0.535215
H    -2.592710  1.158546  1.059366
C    -1.279548  -0.443409  1.659090
C    -2.129728  -1.436133  0.849091
C    -2.090918  -1.339925  -0.687770
C    -0.707610  -1.347042  -1.315690
N    0.092294  -2.567984  -0.868699
H    -1.487982  -0.614785  2.722849
H    -0.196690  -0.629267  1.534114
H    -3.181049  -1.324196  1.151970
H    -1.871896  -2.461595  1.170948
H    -2.549334  -0.398207  -1.021769
H    -2.709844  -2.142872  -1.118795
H    -0.142326  -0.457600  -1.003377
H    -0.744893  -1.392249  -2.410333
H    1.031849  -2.580713  -1.284677
H    0.197175  -2.568936  0.155211
H    -0.382473  -3.442997  -1.129057
O    -1.007532  3.146536  2.383567
H    -1.005461  3.620371  3.239165
25
Lattice="100 0 0 0 100 0 0 0 100" Properties=species:S:1:pos:R:3
N    0.247004  -0.225314  0.328252
C    0.386487  -0.157328  1.788049
C    1.772856  -0.665923  2.183100
O    2.026713  -1.482642  3.049753
H    1.043771  0.215632  -0.130664
H    -0.585149  0.287712  0.034970
H    0.365230  0.882618  2.179592
C    -0.766066  -0.912547  2.470011
C    -0.914374  -2.392981  2.058701
C    -0.426974  -3.364898  3.144389
C    -0.322378  -4.783149  2.618189
N    0.286234  -5.689086  3.687534
H    -1.686798  -0.370883  2.211513
H    -0.661111  -0.815093  3.559834
H    -0.353693  -2.549374  1.123914
H    -1.964529  -2.613002  1.820658
H    -1.112740  -3.335117  4.007954
H    0.562514  -3.024545  3.488663
H    0.345399  -4.853224  1.750240
H    -1.290510  -5.227759  2.354395
H    1.211717  -5.333429  3.965608
H    0.398125  -6.659217  3.365247
H    -0.300995  -5.699624  4.532431
O    2.734616  -0.050926  1.458327
H    3.597576  -0.384222  1.774052
25
Lattice="100 0 0 0 100 0 0 0 100" Properties=species:S:1:pos:R:3
N    -0.054494  0.455233  0.498276
C    0.190836  0.180211  1.896960
C    1.674111  0.319306  2.170260
O    2.582323  0.172927  1.403604
H    -1.005923  0.220917  0.220124
H    0.597667  -0.055509  -0.098281
H    -0.310575  0.973488  2.479863
C    -0.280152  -1.214168  2.439772
C    -1.752541  -1.237692  2.877376
C    -2.037111  -0.940666  4.359044
C    -1.650133  0.425030  4.929673
N    -0.205244  0.500907  5.406226
H    -0.113985  -1.934924  1.628126
H    0.361260  -1.559699  3.268513
H    -2.169080  -2.234680  2.679330
H    -2.341844  -0.549036  2.250226
H    -1.598777  -1.731577  4.992786
H    -3.122109  -1.026226  4.517181
H    -2.253961  0.652147  5.816316
H    -1.784436  1.242488  4.210928
H    -0.049771  1.364908  5.940807
H    0.520337  0.489136  4.643444
H    0.000329  -0.286351  6.034517
O    1.892888  0.602060  3.524964
H    2.862362  0.626194  3.655392
25
Lattice="100 0 0 0 100 0 0 0 100" Properties=species:S:1:pos:R:3
N    1.884722  -1.204024  -1.404831
C    1.867821  -0.762996  0.000229
C    2.023879  -1.955646  0.943893
O    1.433350  -2.104269  1.992876
H    2.638031  -1.877048  -1.549787
H    2.089160  -0.407486  -2.010127
H    2.743051  -0.125719  0.249612
C    0.618995  0.071742  0.332028
C    -0.733021  -0.661538  0.297587
C    -1.220920  -1.053835  -1.105808
C    -2.379885  -2.030758  -1.095878
N    -3.569199  -1.460814  -0.316513
H    0.595573  0.932366  -0.355075
H    0.754686  0.488273  1.338499
H    -1.463679  0.007748  0.788306
H    -0.654587  -1.557169  0.935143
H    -0.391581  -1.539466  -1.644690
H    -1.481605  -0.160562  -1.697878
H    -2.123134  -2.969057  -0.587584
H    -2.757802  -2.261114  -2.098924
H    -4.348997  -2.127097  -0.252117
H    -3.273432  -1.214561  0.638945
H    -3.918461  -0.600955  -0.760160
O    2.956874  -2.827151  0.485591
H    3.048088  -3.530593  1.158353
25
Lattice="100 0 0 0 100 0 0 0 100" Properties=species:S:1:pos:R:3
N    -0.387061  0.466249  0.288493
C    -0.002785  0.265641  1.686513
C    1.506674  0.028523  1.799999
O    2.018311  -0.874608  2.429830
H    0.319680  1.017116  -0.198446
H    -1.258396  0.991634  0.221853
H    -0.209109  1.148108  2.329640
C    -0.719046  -0.949410  2.288740
C    -2.247621  -0.882672  2.291080
C    -2.921159  -2.010987  3.090697
C    -2.543287  -3.431948  2.682987
N    -1.167369  -3.826318  3.215999
H    -0.335648  -1.073803  3.315673
H    -0.376231  -1.803006  1.672605
H    -2.618225  -0.903714  1.255407
H    -2.579149  0.073854  2.722635
H    -4.011789  -1.938179  2.972711
H    -2.738790  -1.882883  4.171807
H    -2.490549  -3.552226  1.593204
H    -3.242306  -4.175409  3.083160
H    -0.889074  -4.765242  2.903423
H    -0.455303  -3.146368  2.892809
H    -1.155155  -3.817881  4.244129
O    2.205839  0.963840  1.122891
H    3.155964  0.763503  1.239288
25
Lattice="100 0 0 0 100 0 0 0 100" Properties=species:S:1:pos:R:3
N    -0.776176  1.097285  1.767001
C    0.458942  0.437319  2.176340
C    1.614319  0.625922  1.182607
O    1.473231  0.902068  0.013012
H    -0.624754  2.105623  1.711682
H    -1.007539  0.814669  0.810622
H    0.784963  0.877813  3.131831
C    0.239595  -1.082329  2.372806
C    -1.039390  -1.441837  3.138747
C    -1.155008  -0.757606  4.508110
C    -2.436561  -1.175228  5.204638
N    -2.608316  -0.420552  6.522333
H    1.123183  -1.502627  2.873670
H    0.184859  -1.565546  1.385308
H    -1.074629  -2.535200  3.262736
H    -1.912555  -1.155649  2.535764
H    -1.163367  0.333438  4.350173
H    -0.282908  -1.006598  5.135966
H    -2.456178  -2.241713  5.461805
H    -3.326029  -0.940655  4.606360
H    -2.635941  0.594787  6.355253
H    -1.817682  -0.604679  7.154896
H    -3.473696  -0.685046  7.011777
O    2.818168  0.419447  1.776356
H    3.500588  0.521511  1.082985
25
Lattice="100 0 0 0 100 0 0 0 100" Properties=species:S:1:pos:R:3
N    -1.126800  -0.266934  0.503108
C    -0.975889  -0.655877  1.896292
C    0.127952  0.185160  2.526679
O    0.644721  1.152212  2.015175
H    -2.097896  -0.318089  0.202650
H    -0.797045  0.689365  0.367046
H    -1.860303  -0.413908  2.520807
C    -0.769748  -2.189973  2.029160
C    0.228408  -2.788382  1.027106
C    1.696316  -2.350903  1.154008
C    2.361452  -2.657607  2.486780
N    2.336282  -4.160444  2.757251
H    -1.743790  -2.663618  1.840831
H    -0.525284  -2.427959  3.075950
H    -0.099016  -2.504938  0.018237
H    0.143404  -3.890852  1.054195
H    1.782420  -1.265265  1.000418
H    2.286394  -2.800034  0.338375
H    1.842544  -2.191088  3.333068
H    3.416683  -2.361244  2.508153
H    1.365506  -4.503613  2.728855
H    2.736182  -4.396868  3.673904
H    2.862129  -4.673587  2.036786
O    0.456505  -0.243695  3.785227
H    1.053829  0.439203  4.150405
25
Lattice="100 0 0 0 100 0 0 0 100" Properties=species:S:1:pos:R:3
N    -0.481745  0.096231  -0.021425
C    -0.498154  -0.015691  1.435704
C    0.136172  1.122591  2.252812
O    0.091140  1.181577  3.461125
H    -1.136152  0.813668  -0.332250
H    0.438441  0.403649  -0.340815
H    -1.551213  -0.033068  1.760589
C    0.152985  -1.344154  1.877545
C    -0.612771  -2.550395  1.331953
C    0.139054  -3.873760  1.503413
C    -0.607453  -5.074561  0.943074
N    -0.832614  -4.897323  -0.556384
H    0.200076  -1.374905  2.974229
H    1.192279  -1.364194  1.508926
H    -0.806192  -2.323125  0.265466
H    -1.595844  -2.617335  1.826933
H    0.312088  -4.082091  2.569821
H    1.141809  -3.813960  1.047470
H    -1.606749  -5.183612  1.383345
H    -0.061321  -6.017268  1.064275
H    -1.278021  -3.982984  -0.730559
H    -1.428602  -5.634668  -0.952744
H    0.061465  -4.900554  -1.065317
O    0.762154  2.040857  1.473559
H    1.134031  2.712898  2.079149
25
Lattice="100 0 0 0 100 0 0 0 100" Properties=species:S:1:pos:R:3
N    -0.131354  -2.136448  -0.018271
C    0.553110  -1.070326  0.689914
C    1.865346  -1.527965  1.338159
O    2.123956  -2.677908  1.612910
H    0.178155  -2.190638  -0.987036
H    0.095396  -3.035333  0.414404
H    0.783231  -0.250378  -0.005662
C    -0.371524  -0.502787  1.806509
C    -1.651994  0.111271  1.226256
C    -2.818985  0.305143  2.203638
C    -2.576297  1.262814  3.362435
N    -1.656220  0.640354  4.410497
H    0.224096  0.239477  2.373460
H    -0.614384  -1.349572  2.474773
H    -1.993112  -0.563636  0.428291
H    -1.413196  1.073184  0.745656
H    -3.162436  -0.668000  2.595934
H    -3.680092  0.711402  1.652835
H    -3.500262  1.523935  3.891792
H    -2.082227  2.188440  3.039876
H    -0.777995  0.329758  3.961362
H    -2.093015  -0.189922  4.832033
H    -1.427363  1.298426  5.166305
O    2.687266  -0.480131  1.607980
H    3.496896  -0.848455  2.015941
25
Lattice="100 0 0 0 100 0 0 0 100" Properties=species:S:1:pos:R:3
N    -1.173510  1.094490  0.567162
C    -0.302451  0.359637  1.492983
C    1.144264  0.427721  1.004113
O    1.917442  -0.506754  0.924587
H    -2.075129  1.277081  1.009309
H    -0.768348  2.002668  0.340776
H    -0.262785  0.815753  2.504999
C    -0.806565  -1.081561  1.672731
C    -0.928831  -1.886056  0.358649
C    0.155650  -2.961742  0.197396
C    0.275237  -3.512384  -1.210130
N    -1.049843  -4.126280  -1.669229
H    -1.790629  -1.013072  2.156448
H    -0.154608  -1.603050  2.386874
H    -0.895371  -1.169641  -0.480180
H    -1.932511  -2.344925  0.328305
H    0.003819  -3.785888  0.914225
H    1.133312  -2.519521  0.438849
H    1.024544  -4.307948  -1.297719
H    0.502678  -2.726122  -1.941282
H    -1.800179  -3.423756  -1.605613
H    -1.315489  -4.914292  -1.063608
H    -1.006888  -4.467420  -2.637713
O    1.493563  1.698729  0.698230
H    2.434704  1.686585  0.433637
25
Lattice="100 0 0 0 100 0 0 0 100" Properties=species:S:1:pos:R:3
N    0.492288  -1.413488  -0.215054
C    0.064461  -0.675326  0.975738
C    1.202912  0.210745  1.493440
O    1.967213  -0.051466  2.409833
H    0.675299  -0.789032  -0.999875
H    1.342361  -1.950014  -0.035843
H    -0.752366  -0.006426  0.664598
C    -0.465160  -1.664647  2.020461
C    -0.948296  -1.028600  3.342156
C    0.037378  -1.268206  4.497582
C    -0.282631  -0.418851  5.712465
N    0.811367  -0.592051  6.764330
H    0.313321  -2.415473  2.226895
H    -1.285336  -2.206531  1.534733
H    -1.935234  -1.428639  3.613006
H    -1.091211  0.055867  3.204372
H    1.047964  -1.022194  4.132761
H    0.026661  -2.335998  4.772458
H    -1.226617  -0.687751  6.203353
H    -0.301429  0.652410  5.475019
H    1.725803  -0.332776  6.367665
H    0.877685  -1.574646  7.062840
H    0.648918  -0.015942  7.600661
O    1.322546  1.332894  0.744907
H    2.125932  1.802042  1.045614
25
Lattice="100 0 0 0 100 0 0 0 100" Properties=species:S:1:pos:R:3
N    -0.099205  0.426339  0.292965
C    -0.112830  -0.099136  1.653495
C    1.144906  0.273697  2.447926
O    2.212064  0.546627  1.944101
H    0.863420  0.412358  -0.055567
H    -0.382065  1.405986  0.288610
H    -0.983820  0.307876  2.188283
C    -0.229374  -1.642192  1.628248
C    -1.521478  -2.094015  0.945719
C    -1.546203  -3.604011  0.671821
C    -2.822709  -4.002141  -0.047959
N    -2.837450  -5.501669  -0.343795
H    -0.170764  -2.034737  2.653955
H    0.641491  -2.037725  1.079875
H    -1.615497  -1.537743  0.000436
H    -2.386768  -1.818173  1.569949
H    -1.460350  -4.163121  1.619231
H    -0.672593  -3.875138  0.055045
H    -2.927514  -3.501426  -1.018525
H    -3.722139  -3.803291  0.548072
H    -2.769368  -6.046270  0.526909
H    -2.034174  -5.764437  -0.931326
H    -3.694890  -5.792373  -0.832503
O    0.929134  0.228419  3.787037
H    1.777595  0.450188  4.220533
25
Lattice="100 0 0 0 100 0 0 0 100" Properties=species:S:1:pos:R:3
N    -0.752830  -0.077755  -0.333849
C    -0.529078  0.094176  1.089386
C    0.937075  0.439395  1.359092
O    1.773207  0.604051  0.501711
H    0.093727  0.169510  -0.850000
H    -1.512913  0.505981  -0.672698
H    -1.114715  0.929233  1.510946
C    -0.941638  -1.192156  1.867237
C    -0.137511  -2.421236  1.423425
C    -0.710546  -3.791918  1.806851
C    -0.770467  -4.101845  3.296112
N    -1.874345  -3.300021  3.981466
H    -2.015226  -1.340892  1.661495
H    -0.810157  -0.966971  2.944091
H    0.897017  -2.344946  1.794307
H    -0.080598  -2.381908  0.325862
H    -0.081492  -4.577286  1.362444
H    -1.709238  -3.935728  1.358816
H    0.160257  -3.833859  3.812596
H    -0.993929  -5.156128  3.497805
H    -1.743059  -2.293145  3.781491
H    -1.881204  -3.438734  4.999914
H    -2.798293  -3.566114  3.616709
O    1.194698  0.534446  2.691816
H    2.133778  0.793666  2.776771
25
Lattice="100 0 0 0 100 0 0 0 100" Properties=species:S:1:pos:R:3
N    -0.942742  0.993120  0.410857
C    -0.344425  0.541008  1.654346
C    1.162521  0.817647  1.767378
O    1.899325  1.015451  0.830807
H    -0.364133  0.697121  -0.379275
H    -0.962355  2.012212  0.372315
H    -0.826336  1.081734  2.484488
C    -0.568630  -0.980954  1.834574
C    -2.034246  -1.410766  1.681782
C    -3.030612  -0.754179  2.650274
C    -2.705435  -0.908907  4.127660
N    -2.634398  -2.387233  4.505419
H    -0.140448  -1.284682  2.804540
H    0.023599  -1.512647  1.074205
H    -2.095342  -2.513197  1.739660
H    -2.367334  -1.161603  0.666397
H    -4.047182  -1.131733  2.455263
H    -3.081189  0.326503  2.452229
H    -3.468689  -0.464379  4.776843
H    -1.728000  -0.489484  4.395917
H    -2.377014  -2.524322  5.491125
H    -3.538862  -2.850875  4.344133
H    -1.936638  -2.867319  3.919289
O    1.574122  0.785973  3.066571
H    2.538542  0.950386  3.062662
25
Lattice="100 0 0 0 100 0 0 0 100" Properties=species:S:1:pos:R:3
N    0.491507  -0.239888  0.515164
C    -0.101510  0.105054  1.820765
C    0.926896  0.773693  2.731871
O    0.984290  0.646500  3.935382
H    1.028478  0.553154  0.161997
H    -0.257601  -0.401604  -0.159882
H    -0.890519  0.881124  1.724476
C    -0.767912  -1.105859  2.496111
C    0.153500  -2.233633  2.984227
C    0.842080  -3.030525  1.863988
C    1.810323  -4.044237  2.442468
N    2.532602  -4.787167  1.319252
H    -1.520315  -1.507498  1.798529
H    -1.327704  -0.735084  3.364596
H    -0.445459  -2.921310  3.601101
H    0.912109  -1.804307  3.655485
H    1.362791  -2.324340  1.196164
H    0.080905  -3.545654  1.252828
H    1.320073  -4.815751  3.050384
H    2.596791  -3.572202  3.044944
H    3.034510  -4.120865  0.716231
H    1.859243  -5.287817  0.723673
H    3.212437  -5.471797  1.675563
O    1.756596  1.591529  2.030689
H    2.331883  2.036820  2.683697
25
Lattice="100 0 0 0 100 0 0 0 100" Properties=species:S:1:pos:R:3
N    0.444605  0.039887  0.219678
C    0.068740  -0.093739  1.623231
C    1.320483  -0.300893  2.473333
O    2.452872  -0.323549  2.042094
H    1.456806  0.161190  0.148789
H    0.000299  0.849301  -0.206862
H    -0.412119  0.816381  2.022969
C    -0.937329  -1.257660  1.814400
C    -0.343425  -2.598324  1.379173
C    -1.396993  -3.707475  1.266980
C    -0.761434  -5.005663  0.801194
N    -1.810774  -6.107560  0.657650
H    -1.814403  -1.021700  1.192754
H    -1.275168  -1.293579  2.859656
H    0.439941  -2.910254  2.088908
H    0.143695  -2.448581  0.402549
H    -2.176646  -3.397131  0.550710
H    -1.892498  -3.860583  2.240919
H    -0.017108  -5.388088  1.510759
H    -0.288421  -4.907988  -0.183925
H    -2.287309  -6.276601  1.554110
H    -1.398921  -6.997191  0.345483
H    -2.531936  -5.836268  -0.024769
O    1.017476  -0.466722  3.786703
H    1.868471  -0.551983  4.260150
25
Lattice="100 0 0 0 100 0 0 0 100" Properties=species:S:1:pos:R:3
N    -0.182722  0.301756  0.669779
C    0.069059  -0.107421  2.041560
C    1.522194  -0.532135  2.290305
O    2.293614  -0.872532  1.423395
H    0.396732  -0.256274  0.037389
H    0.091425  1.272486  0.524804
H    -0.152216  0.734535  2.715150
C    -0.859238  -1.291631  2.418419
C    -2.335795  -0.899373  2.315600
C    -3.320870  -2.076791  2.300061
C    -3.249014  -3.003396  3.505502
N    -3.505312  -2.221389  4.791034
H    -0.585565  -1.645993  3.425944
H    -0.647746  -2.120982  1.723194
H    -2.463674  -0.336001  1.380104
H    -2.592966  -0.175118  3.113079
H    -3.128129  -2.708351  1.419751
H    -4.353030  -1.709503  2.180096
H    -2.259766  -3.460401  3.628675
H    -4.003289  -3.798227  3.474356
H    -3.410322  -2.808750  5.629122
H    -2.837411  -1.440197  4.864299
H    -4.450686  -1.814939  4.791234
O    1.831288  -0.513413  3.615471
H    2.761629  -0.805986  3.693316
25
Lattice="100 0 0 0 100 0 0 0 100" Properties=species:S:1:pos:R:3
N    -0.255888  0.087376  0.125898
C    -0.170852  -0.134764  1.563484
C    1.255352  0.098769  2.047044
O    1.543495  0.652473  3.096747
H    -1.216940  -0.008595  -0.201255
H    0.315945  -0.582699  -0.389089
H    -0.763694  0.656681  2.047477
C    -0.685652  -1.522461  2.048392
C    -0.665876  -1.818278  3.556911
C    -1.486602  -0.837202  4.436661
C    -0.570116  0.070895  5.242574
N    -1.368078  1.132665  5.995878
H    -0.104319  -2.301185  1.532743
H    -1.718539  -1.614971  1.676396
H    0.372604  -1.858846  3.920489
H    -1.062463  -2.831015  3.702364
H    -2.141612  -1.401688  5.117450
H    -2.149482  -0.230144  3.797646
H    0.147627  0.607278  4.603340
H    -0.013132  -0.483399  6.008212
H    -0.753071  1.736258  6.557540
H    -1.880540  1.736149  5.338825
H    -2.060407  0.708579  6.628387
O    2.174502  -0.422815  1.216927
H    3.057664  -0.237441  1.593983
25
Lattice="100 0 0 0 100 0 0 0 100" Properties=species:S:1:pos:R:3
N    -0.107575  -0.416580  -0.418584
C    -0.446369  -0.036890  0.942977
C    0.685982  0.506653  1.826809
O    0.544002  1.419724  2.620080
H    0.571065  -1.178928  -0.431707
H    0.306317  0.361249  -0.931766
H    -1.154181  0.805539  0.878999
C    -1.137247  -1.235668  1.632891
C    -1.535685  -1.067251  3.107273
C    -2.359803  0.185665  3.458921
C    -3.661721  0.282051  2.682960
N    -4.391776  1.567789  3.062023
H    -0.462076  -2.102074  1.567062
H    -2.004414  -1.494150  1.006466
H    -0.636421  -1.034590  3.738017
H    -2.085186  -1.967723  3.420395
H    -1.743184  1.080699  3.271676
H    -2.580103  0.164310  4.538702
H    -4.354885  -0.540296  2.901345
H    -3.511886  0.333795  1.597616
H    -5.277549  1.681287  2.551543
H    -3.800554  2.387095  2.862691
H    -4.601163  1.584211  4.069728
O    1.851059  -0.152947  1.647972
H    2.508956  0.247996  2.250419
25
Lattice="100 0 0 0 100 0 0 0 100" Properties=species:S:1:pos:R:3
N    0.256356  0.059280  0.035032
C    -0.254566  -0.164958  1.384781
C    0.792513  0.321528  2.424399
O    1.652652  1.220557  1.941014
H    0.857841  -0.694342  -0.298085
H    1.437742  1.291146  0.973711
H    -1.123299  0.502531  1.512910
C    -0.680962  -1.587727  1.779903
C    -1.800193  -2.228737  0.957855
C    -2.436371  -3.459901  1.628527
C    -1.473098  -4.551103  2.089495
N    -0.778555  -4.183294  3.399835
H    -0.976991  -1.495890  2.839068
H    0.232792  -2.213478  1.739116
H    -2.602278  -1.496013  0.784158
H    -1.423729  -2.508456  -0.037685
H    -3.130710  -3.940194  0.924401
H    -3.062321  -3.148656  2.482420
H    -0.671293  -4.738331  1.363719
H    -1.990984  -5.497186  2.284848
H    -1.462900  -4.075790  4.160260
H    -0.284721  -3.278338  3.305532
H    -0.098356  -4.898761  3.687483
O    0.812253  -0.081469  3.569240
H    -0.476891  0.217223  -0.652412
25
Lattice="100 0 0 0 100 0 0 0 100" Properties=species:S:1:pos:R:3
N    0.320243  0.859896  -0.367125
C    -0.343427  0.835182  0.925954
C    0.374718  1.486651  2.118056
O    -0.209001  2.002003  3.051658
H    0.471783  1.816791  -0.685140
H    1.238972  0.417271  -0.318859
H    -1.273839  1.415667  0.828059
C    -0.691871  -0.632972  1.271434
C    -1.452057  -0.881689  2.583217
C    -2.772488  -0.111817  2.763675
C    -3.777877  -0.260224  1.634423
N    -4.156897  -1.727885  1.436797
H    0.243553  -1.211983  1.302072
H    -1.238296  -1.018498  0.393588
H    -0.817227  -0.623484  3.441433
H    -1.616081  -1.969617  2.688235
H    -2.558513  0.963245  2.858609
H    -3.243949  -0.400154  3.716903
H    -3.386897  0.073478  0.665434
H    -4.715114  0.271201  1.836203
H    -4.824429  -1.854895  0.665423
H    -3.317332  -2.286527  1.229123
H    -4.579177  -2.115212  2.291502
O    1.720614  1.393990  2.031137
H    2.092451  1.817179  2.830798
25
Lattice="100 0 0 0 100 0 0 0 100" Properties=species:S:1:pos:R:3
N    0.055044  0.933949  0.430010
C    0.312651  0.124427  1.606408
C    1.762289  0.056640  2.108678
O    2.077365  -0.170502  3.266980
H    0.602940  0.621915  -0.371923
H    0.287119  1.913277  0.590410
H    -0.244562  0.565332  2.447955
C    -0.263944  -1.294232  1.370127
C    -0.209080  -2.250732  2.575299
C    1.080824  -3.100651  2.680297
C    1.690742  -3.141554  4.070802
N    0.691195  -3.695228  5.083974
H    0.234327  -1.754498  0.501929
H    -1.306468  -1.129716  1.070515
H    -1.079155  -2.920327  2.522368
H    -0.340258  -1.640512  3.487682
H    1.867992  -2.692862  2.031458
H    0.903128  -4.122394  2.310113
H    1.945870  -2.129896  4.411418
H    2.575063  -3.786718  4.131997
H    1.064879  -3.671479  6.041198
H    -0.171600  -3.132563  5.065282
H    0.433734  -4.666963  4.865519
O    2.671743  0.254218  1.130260
H    3.557612  0.214588  1.542784
25
Lattice="100 0 0 0 100 0 0 0 100" Properties=species:S:1:pos:R:3
N    -0.321550  0.631167  0.234107
C    0.015332  0.184745  1.577696
C    1.513517  0.059646  1.899465
O    1.997822  0.181815  3.013797
H    0.032691  -0.016656  -0.471065
H    0.093265  1.540694  0.031215
H    -0.360692  0.943843  2.281606
C    -0.717540  -1.155506  1.871777
C    -1.241447  -1.345482  3.302860
C    -0.150570  -1.578623  4.358632
C    -0.718678  -1.637309  5.763460
N    0.426017  -1.712038  6.772361
H    -0.089120  -2.010046  1.574860
H    -1.584093  -1.157456  1.196785
H    -1.939305  -2.196857  3.305403
H    -1.836273  -0.459871  3.580416
H    0.591858  -0.765895  4.296961
H    0.385089  -2.516241  4.132785
H    -1.350717  -2.514967  5.949715
H    -1.286924  -0.734514  6.021578
H    0.093905  -1.720393  7.745679
H    1.055858  -0.905760  6.652947
H    0.989768  -2.559538  6.620993
O    2.259461  -0.219441  0.809496
H    3.188814  -0.287691  1.105655
25
Lattice="100 0 0 0 100 0 0 0 100" Properties=species:S:1:pos:R:3
N    -0.486134  2.449493  1.260516
C    -0.132826  1.300874  2.096042
C    1.107701  1.440829  3.004584
O    1.571714  0.531259  3.655609
H    0.319533  2.739135  0.702374
H    -0.717053  3.254123  1.843869
H    -0.963078  1.148604  2.808188
C    0.010603  0.009633  1.268208
C    -1.304653  -0.527203  0.682670
C    -1.848847  0.280910  -0.505556
C    -3.239323  -0.121715  -0.952785
N    -3.267524  -1.583610  -1.412728
H    0.445314  -0.753797  1.925084
H    0.742059  0.176107  0.459872
H    -2.063539  -0.558747  1.483877
H    -1.119686  -1.577563  0.389071
H    -1.150325  0.235072  -1.358254
H    -1.889575  1.342948  -0.213463
H    -3.600798  0.467228  -1.803958
H    -3.973956  -0.057209  -0.139729
H    -4.212106  -1.891535  -1.676415
H    -2.648676  -1.721759  -2.222907
H    -2.926357  -2.196889  -0.659201
O    1.604607  2.702821  3.011518
H    2.360888  2.700469  3.631762
25
Lattice="100 0 0 0 100 0 0 0 100" Properties=species:S:1:pos:R:3
N    0.062624  0.179277  0.149655
C    -0.019308  0.095022  1.611613
C    1.362990  -0.151879  2.229310
O    1.783076  -1.226137  2.614936
H    0.518424  -0.648786  -0.238213
H    0.608063  0.990617  -0.141113
H    -0.381719  1.071053  1.970750
C    -1.009398  -1.006665  1.995117
C    -1.265130  -1.135585  3.500482
C    -2.248531  -2.269033  3.819205
C    -2.375042  -2.590777  5.299018
N    -2.881488  -1.375971  6.074631
H    -0.625408  -1.968726  1.621585
H    -1.946268  -0.801722  1.457890
H    -1.647050  -0.164922  3.872624
H    -0.308783  -1.329766  4.011754
H    -1.904911  -3.197110  3.337803
H    -3.243759  -2.064449  3.390481
H    -1.407854  -2.847496  5.749591
H    -3.087480  -3.399226  5.501170
H    -2.930810  -1.555163  7.085702
H    -2.255828  -0.572742  5.918581
H    -3.819547  -1.100483  5.753479
O    2.104974  0.984539  2.237977
H    2.999166  0.742334  2.551183
25
Lattice="100 0 0 0 100 0 0 0 100" Properties=species:S:1:pos:R:3
N    -0.365551  0.880135  0.784400
C    -0.065711  -0.170782  1.763761
C    1.085813  0.107141  2.745614
O    1.236263  -0.483780  3.790513
H    0.496967  1.162015  0.313166
H    -0.694472  1.717522  1.267055
H    -0.951026  -0.295271  2.406393
C    0.213570  -1.529359  1.084312
C    -1.002047  -2.175334  0.404188
C    -1.410646  -1.511853  -0.921753
C    -2.675099  -2.134338  -1.481540
N    -3.088023  -1.421802  -2.768409
H    0.576177  -2.217930  1.858945
H    1.038804  -1.412412  0.362282
H    -1.854695  -2.153194  1.102669
H    -0.779781  -3.238576  0.224460
H    -0.588237  -1.617844  -1.649864
H    -1.548752  -0.432849  -0.738896
H    -3.527711  -2.036047  -0.797554
H    -2.558850  -3.193681  -1.745252
H    -3.953263  -1.806959  -3.169679
H    -3.236280  -0.418932  -2.589642
H    -2.347309  -1.497143  -3.478830
O    1.932823  1.069955  2.293014
H    2.637435  1.159120  2.965232
25
Lattice="100 0 0 0 100 0 0 0 100" Properties=species:S:1:pos:R:3
N    1.057366  0.430050  1.071857
C    0.373686  -0.161552  2.214978
C    1.226351  -0.770709  3.340776
O    0.803213  -0.991244  4.453845
H    1.709186  -0.238848  0.657831
H    1.621710  1.227754  1.363805
H    -0.194477  0.635626  2.719124
C    -0.614998  -1.255974  1.751043
C    -1.573048  -0.791959  0.645835
C    -2.461802  0.388086  1.056286
C    -3.380331  0.886577  -0.045955
N    -4.365247  -0.203382  -0.467235
H    -1.173593  -1.614658  2.627107
H    -0.042125  -2.116065  1.371606
H    -2.182158  -1.671902  0.365235
H    -0.985807  -0.502872  -0.238712
H    -1.828773  1.247378  1.321002
H    -3.047573  0.152717  1.961007
H    -2.825924  1.153758  -0.954635
H    -3.991206  1.743011  0.262691
H    -4.963087  0.095001  -1.248371
H    -3.851735  -1.048196  -0.756696
H    -4.975084  -0.469465  0.317748
O    2.489552  -1.059059  2.938139
H    2.944705  -1.458912  3.705908
25
Lattice="100 0 0 0 100 0 0 0 100" Properties=species:S:1:pos:R:3
N    -1.408516  0.906304  1.232241
C    -0.675118  0.264139  2.308424
C    0.716436  0.815711  2.661869
O    1.275468  0.611334  3.724131
H    -0.862840  0.927032  0.370170
H    -1.629271  1.874248  1.463043
H    -1.261326  0.384113  3.233442
C    -0.572427  -1.251462  2.013140
C    0.022823  -2.089480  3.148828
C    -0.066541  -3.598846  2.890526
C    0.768770  -4.424841  3.857308
N    0.389540  -4.109550  5.302737
H    0.017728  -1.403096  1.094724
H    -1.595885  -1.582591  1.785502
H    -0.515039  -1.823204  4.077648
H    1.072961  -1.799424  3.311698
H    0.310613  -3.836200  1.884232
H    -1.113724  -3.941873  2.904735
H    1.838035  -4.190994  3.778731
H    0.630838  -5.505103  3.731450
H    0.971124  -4.625461  5.975153
H    0.502817  -3.100935  5.483570
H    -0.595188  -4.344881  5.486437
O    1.272289  1.529106  1.656175
H    2.149284  1.827952  1.969396
25
Lattice="100 0 0 0 100 0 0 0 100" Properties=species:S:1:pos:R:3
N    0.427968  0.424474  -0.058500
C    -0.068138  0.441878  1.321091
C    0.890664  1.185172  2.251753
O    1.134362  0.870572  3.397969
H    0.828294  1.328826  -0.305826
H    -0.342342  0.256001  -0.705602
H    -1.018860  1.006756  1.430572
C    -0.333154  -0.983548  1.830191
C    0.910796  -1.876007  1.804827
C    0.614932  -3.297310  2.300271
C    1.881041  -4.134912  2.309846
N    1.600971  -5.541942  2.837811
H    -1.123599  -1.423806  1.201536
H    -0.733763  -0.919728  2.851733
H    1.684587  -1.427677  2.445798
H    1.313216  -1.902933  0.781600
H    -0.143538  -3.771854  1.654469
H    0.192842  -3.251882  3.318953
H    2.652997  -3.714892  2.966692
H    2.306730  -4.266436  1.307283
H    0.899890  -6.017890  2.253819
H    2.447748  -6.125860  2.855330
H    1.224267  -5.501598  3.794836
O    1.409515  2.287793  1.657219
H    1.969560  2.733918  2.322616
25
Lattice="100 0 0 0 100 0 0 0 100" Properties=species:S:1:pos:R:3
N    0.630153  -0.665103  -0.096376
C    0.283988  -0.038547  1.172867
C    1.406237  0.205544  2.199472
O    1.235325  0.790619  3.246722
H    1.185286  -1.508128  0.058486
H    1.211364  -0.045684  -0.659967
H    -0.101408  0.971361  0.952941
C    -0.839877  -0.827627  1.875308
C    -2.123536  -0.863597  1.043279
C    -3.214802  -1.733679  1.676855
C    -4.446046  -1.920434  0.804768
N    -5.098795  -0.573327  0.501606
H    -1.023278  -0.379462  2.861404
H    -0.491592  -1.859100  2.050950
H    -1.874272  -1.230377  0.034566
H    -2.470858  0.181569  0.924799
H    -3.510727  -1.343580  2.665220
H    -2.821851  -2.744195  1.865888
H    -5.219660  -2.533425  1.282036
H    -4.198706  -2.355229  -0.171983
H    -5.417814  -0.116942  1.367092
H    -5.907296  -0.666635  -0.126265
H    -4.414143  0.055994  0.058113
O    2.597758  -0.308067  1.806906
H    3.237805  -0.102556  2.517420
25
Lattice="100 0 0 0 100 0 0 0 100" Properties=species:S:1:pos:R:3
N    0.550523  -0.397474  -0.152909
C    0.071652  -0.255629  1.216202
C    1.128185  -0.054989  2.323499
O    0.995977  -0.428522  3.471477
H    1.383048  -0.984390  -0.204487
H    0.816346  0.506189  -0.540541
H    -0.535320  0.664593  1.251940
C    -0.855725  -1.424052  1.609806
C    -0.193792  -2.807072  1.499333
C    -0.938586  -3.959516  2.189279
C    -2.351125  -4.236234  1.692056
N    -3.330908  -3.185651  2.208859
H    -1.715396  -1.348385  0.916432
H    -1.187075  -1.240483  2.645728
H    0.804832  -2.760996  1.956823
H    -0.043819  -3.054388  0.437914
H    -0.955892  -3.808145  3.282517
H    -0.374766  -4.891248  2.036647
H    -2.735128  -5.202354  2.039767
H    -2.422116  -4.202643  0.597186
H    -2.993728  -2.243176  1.946821
H    -3.388758  -3.214867  3.235290
H    -4.277786  -3.317817  1.831301
O    2.211732  0.613661  1.870390
H    2.809047  0.742286  2.634245
25
Lattice="100 0 0 0 100 0 0 0 100" Properties=species:S:1:pos:R:3
N    -1.274927  -1.412157  -0.656870
C    -0.792091  -0.945891  0.648377
C    0.696864  -0.577573  0.590022
O    1.609517  -1.317007  0.899719
H    -0.672004  -2.152354  -1.022108
H    -1.263054  -0.654036  -1.339656
H    -1.361200  -0.038003  0.899922
C    -1.033929  -2.031726  1.700648
C    -0.793484  -1.565343  3.140749
C    -0.764412  -2.699821  4.178150
C    -1.978825  -3.616544  4.177802
N    -3.259868  -2.814419  4.393702
H    -0.368907  -2.881417  1.477765
H    -2.067048  -2.383271  1.539901
H    -1.534736  -0.793556  3.422038
H    0.176673  -1.053952  3.205472
H    -0.611787  -2.289220  5.188988
H    0.103114  -3.348901  3.986275
H    -1.943437  -4.359889  4.982571
H    -2.114761  -4.137329  3.222570
H    -3.361678  -2.104883  3.654111
H    -3.236925  -2.317961  5.294715
H    -4.095939  -3.412370  4.380497
O    0.873971  0.665005  0.078772
H    1.837566  0.806515  -0.013177
25
Lattice="100 0 0 0 100 0 0 0 100" Properties=species:S:1:pos:R:3
N    0.405757  -0.457464  -0.200495
C    0.142614  -0.141496  1.196145
C    1.419680  -0.049912  2.039326
O    2.457253  -0.612711  1.768114
H    1.219132  -1.076047  -0.256754
H    0.651712  0.384377  -0.719753
H    -0.375150  0.827031  1.257215
C    -0.773670  -1.224666  1.821920
C    -2.126006  -1.287292  1.106789
C    -2.926567  -2.573875  1.360272
C    -3.311635  -2.743397  2.821200
N    -4.138882  -4.013637  3.011662
H    -0.887461  -1.015800  2.896653
H    -0.252802  -2.193209  1.730037
H    -1.934313  -1.220308  0.026578
H    -2.739293  -0.411771  1.374009
H    -2.329291  -3.441953  1.033007
H    -3.839469  -2.555819  0.741815
H    -3.934025  -1.917559  3.188594
H    -2.442892  -2.850065  3.481669
H    -4.417453  -4.153833  3.992043
H    -4.994731  -3.980003  2.440573
H    -3.606262  -4.842142  2.712345
O    1.239723  0.709940  3.150633
H    2.087107  0.703750  3.639565
25
Lattice="100 0 0 0 100 0 0 0 100" Properties=species:S:1:pos:R:3
N    -0.216637  0.606303  0.211323
C    -0.081505  0.102688  1.583225
C    1.324655  0.378933  2.129386
O    2.242967  -0.418886  2.148777
H    0.527838  0.240319  -0.385140
H    -0.151394  1.623980  0.187643
H    -0.804167  0.654081  2.203716
C    -0.400463  -1.393378  1.607334
C    -0.424942  -2.000769  3.012720
C    -0.614775  -3.523739  2.969125
C    -0.582619  -4.121773  4.364409
N    -0.721771  -5.642360  4.305949
H    0.354202  -1.916896  0.999269
H    -1.370981  -1.526471  1.108655
H    -1.232216  -1.544179  3.607816
H    0.522910  -1.776780  3.524988
H    0.189951  -3.965803  2.357663
H    -1.570672  -3.768980  2.476314
H    -1.406240  -3.766459  4.996224
H    0.365735  -3.925420  4.880114
H    -1.606335  -5.911329  3.853551
H    -0.701628  -6.070539  5.241240
H    0.041575  -6.055491  3.752436
O    1.449815  1.667458  2.535763
H    2.386287  1.801045  2.783708
25
Lattice="100 0 0 0 100 0 0 0 100" Properties=species:S:1:pos:R:3
N    0.093280  -0.147100  0.417756
C    0.263364  -0.384028  1.847923
C    1.644864  -0.838552  2.343063
O    2.051996  -0.643995  3.466969
H    0.300742  -0.996176  -0.111652
H    0.758007  0.554355  0.090671
H    0.100534  0.571384  2.370954
C    -0.770882  -1.411533  2.360496
C    -2.215716  -1.110263  1.944800
C    -2.694874  0.285649  2.368367
C    -4.151070  0.490538  1.995028
N    -4.606244  1.905084  2.351751
H    -0.686638  -1.469325  3.455080
H    -0.507055  -2.408660  1.975795
H    -2.870752  -1.877875  2.384952
H    -2.305927  -1.193226  0.852462
H    -2.076645  1.041932  1.857525
H    -2.561298  0.418226  3.455423
H    -4.827378  -0.188350  2.529475
H    -4.322647  0.381745  0.916705
H    -4.036356  2.604381  1.855968
H    -4.495292  2.080547  3.359886
H    -5.592236  2.069433  2.108386
O    2.341235  -1.509006  1.389625
H    3.185629  -1.783683  1.799234
25
Lattice="100 0 0 0 100 0 0 0 100" Properties=species:S:1:pos:R:3
N    0.813722  -2.358377  -0.727563
C    0.151833  -2.074979  0.535571
C    0.395259  -3.126304  1.628878
O    0.705439  -4.276113  1.424967
H    1.825126  -2.400490  -0.597209
H    0.543991  -3.288536  -1.057200
H    0.555289  -1.124882  0.925587
C    -1.375150  -1.938380  0.332904
C    -1.782230  -0.993852  -0.806984
C    -1.196178  0.426371  -0.740833
C    -1.614778  1.176957  0.512016
N    -1.037835  2.590806  0.499831
H    -1.834659  -1.642505  1.287952
H    -1.786575  -2.933869  0.105833
H    -2.880869  -0.937705  -0.846797
H    -1.455445  -1.420833  -1.762814
H    -1.532738  0.983993  -1.630179
H    -0.096866  0.362994  -0.797638
H    -1.247187  0.712146  1.434973
H    -2.703246  1.294684  0.588852
H    -0.009901  2.562628  0.452792
H    -1.365013  3.109957  -0.326691
H    -1.302476  3.127585  1.336630
O    0.195920  -2.600621  2.870666
H    0.334624  -3.326782  3.511271
25
Lattice="100 0 0 0 100 0 0 0 100" Properties=species:S:1:pos:R:3
N    -0.006636  0.166455  0.004481
C    -0.004227  0.139662  1.468926
C    1.389699  0.464622  2.017083
O    2.213587  -0.346248  2.405021
H    0.717588  -0.443237  -0.378693
H    0.159108  1.107181  -0.352118
H    -0.687151  0.934020  1.807357
C    -0.528241  -1.219828  1.945997
C    -0.608379  -1.388964  3.481291
C    0.463880  -2.341190  4.032406
C    0.575024  -2.369289  5.543784
N    -0.727881  -2.860211  6.181694
H    0.104635  -2.013026  1.519824
H    -1.518535  -1.341057  1.491558
H    -1.620535  -1.751280  3.733372
H    -0.506942  -0.405504  3.971583
H    1.444875  -2.017399  3.652305
H    0.309156  -3.363076  3.647302
H    0.753556  -1.372401  5.967007
H    1.358053  -3.049689  5.898753
H    -0.685346  -2.853280  7.208754
H    -0.941638  -3.819717  5.877734
H    -1.513808  -2.263953  5.887385
O    1.640421  1.794466  1.954843
H    2.573308  1.927850  2.216174
25
Lattice="100 0 0 0 100 0 0 0 100" Properties=species:S:1:pos:R:3
N    -0.428581  -1.391650  -0.026677
C    0.102117  -0.482881  0.998908
C    1.609591  -0.683008  1.178195
O    2.116259  -1.480561  1.941114
H    -0.073525  -2.339493  0.114341
H    -0.139869  -1.097433  -0.959351
H    -0.072898  0.544530  0.648642
C    -0.618993  -0.712696  2.334221
C    -2.120405  -0.429625  2.234562
C    -2.951562  -1.031653  3.378710
C    -2.552504  -0.478319  4.737463
N    -3.412805  -1.093021  5.839654
H    -0.136753  -0.085378  3.099949
H    -0.440171  -1.757887  2.637068
H    -2.489831  -0.857740  1.292401
H    -2.304266  0.655266  2.178081
H    -2.825025  -2.127797  3.377489
H    -4.019817  -0.826562  3.198127
H    -2.698317  0.607135  4.807330
H    -1.514714  -0.712280  5.003080
H    -3.166046  -0.733549  6.771475
H    -3.303318  -2.116466  5.856528
H    -4.410100  -0.896211  5.677515
O    2.317687  0.094093  0.321165
H    3.260881  -0.139818  0.433750
25
Lattice="100 0 0 0 100 0 0 0 100" Properties=species:S:1:pos:R:3
N    0.646325  -1.419389  -0.319077
C    0.162742  -0.500436  0.701709
C    1.346500  0.096776  1.461021
O    2.510194  -0.106314  1.196131
H    1.657605  -1.316560  -0.422652
H    0.215655  -1.236602  -1.221905
H    -0.375322  0.364821  0.274831
C    -0.821849  -1.215152  1.665529
C    -0.156695  -2.391927  2.384000
C    -1.131288  -3.370333  3.055677
C    -1.924226  -2.719478  4.177582
N    -2.836874  -3.743439  4.850318
H    -1.656368  -1.581723  1.046806
H    -1.231172  -0.475420  2.369273
H    0.566530  -2.027992  3.131644
H    0.419918  -2.955832  1.636640
H    -0.561353  -4.223810  3.459535
H    -1.824736  -3.772113  2.297311
H    -2.582333  -1.916487  3.825114
H    -1.277678  -2.321690  4.970062
H    -2.286500  -4.523113  5.236221
H    -3.385038  -3.332138  5.617540
H    -3.496367  -4.144893  4.169563
O    0.941771  0.895318  2.485384
H    1.754430  1.267806  2.881030
25
Lattice="100 0 0 0 100 0 0 0 100" Properties=species:S:1:pos:R:3
N    -1.252616  0.309370  -0.251353
C    -0.954911  0.261657  1.172994
C    0.486297  0.668576  1.517367
O    1.460176  0.354923  0.873770
H    -0.531561  -0.193096  -0.774888
H    -1.233382  1.271261  -0.591562
H    -1.629328  0.967764  1.680175
C    -1.208895  -1.175243  1.679256
C    -1.091408  -1.402566  3.192848
C    -2.027841  -0.557559  4.075873
C    -3.498297  -0.596888  3.688011
N    -4.020075  -2.032257  3.679751
H    -0.500032  -1.845485  1.170379
H    -2.203278  -1.455582  1.289381
H    -0.063386  -1.205604  3.526917
H    -1.235268  -2.478066  3.399802
H    -1.729287  0.500222  4.039063
H    -1.916008  -0.855262  5.130517
H    -3.682265  -0.213688  2.676967
H    -4.131263  -0.045703  4.392994
H    -5.012981  -2.078709  3.417186
H    -3.485630  -2.600551  3.007341
H    -3.914310  -2.469315  4.605349
O    0.539931  1.418168  2.656026
H    1.481679  1.639047  2.807186
25
Lattice="100 0 0 0 100 0 0 0 100" Properties=species:S:1:pos:R:3
N    -0.310636  0.508411  -0.212530
C    -0.033145  0.049058  1.158104
C    1.323048  -0.659808  1.234869
O    1.508117  -1.857152  1.114021
H    -0.050912  -0.199662  -0.900864
H    0.238974  1.339809  -0.428106
H    0.032744  0.946347  1.787459
C    -1.178713  -0.819138  1.703800
C    -1.572099  -2.005956  0.816541
C    -2.669630  -2.861185  1.464063
C    -3.026685  -4.040239  0.576772
N    -4.093013  -4.915110  1.235261
H    -2.048400  -0.157686  1.834169
H    -0.893729  -1.181987  2.703850
H    -0.685518  -2.628250  0.628649
H    -1.930603  -1.630495  -0.154398
H    -3.566567  -2.246076  1.650850
H    -2.316638  -3.227904  2.443094
H    -2.168046  -4.697894  0.392371
H    -3.444851  -3.729355  -0.388752
H    -4.349083  -5.721615  0.650135
H    -4.948101  -4.372340  1.418321
H    -3.759835  -5.274050  2.140562
O    2.331669  0.232407  1.389746
H    3.169221  -0.271930  1.359402
25
Lattice="100 0 0 0 100 0 0 0 100" Properties=species:S:1:pos:R:3
N    0.012066  -1.062741  0.167635
C    -0.261878  -0.373423  1.434439
C    0.999328  0.327110  1.955563
O    1.789244  -0.153702  2.745188
H    0.837931  -1.658864  0.250889
H    0.199726  -0.392139  -0.577893
H    -1.025435  0.391847  1.231054
C    -0.784053  -1.378055  2.464574
C    -1.286909  -0.724189  3.756999
C    -1.454802  -1.706897  4.927697
C    -2.476803  -2.793115  4.633834
N    -2.612645  -3.732308  5.829934
H    0.035892  -2.076683  2.700213
H    -1.576970  -1.952715  1.963998
H    -2.236859  -0.196617  3.576341
H    -0.568936  0.036801  4.092065
H    -1.761481  -1.149115  5.827899
H    -0.476841  -2.168244  5.146136
H    -2.191851  -3.426999  3.785860
H    -3.479766  -2.387819  4.449066
H    -1.709415  -4.176114  6.046924
H    -3.299748  -4.479265  5.661495
H    -2.906592  -3.214691  6.669803
O    1.171246  1.536357  1.367113
H    2.031470  1.886952  1.673411
25
Lattice="100 0 0 0 100 0 0 0 100" Properties=species:S:1:pos:R:3
N    -0.066321  -0.041422  -0.178914
C    0.138432  -0.294540  1.254285
C    1.620462  -0.116134  1.597204
O    2.454800  -1.002528  1.611382
H    0.547614  -0.630541  -0.744787
H    0.141170  0.929508  -0.413761
H    -0.440631  0.464459  1.801738
C    -0.376232  -1.698250  1.591310
C    -0.634400  -1.994427  3.076549
C    0.605880  -1.977089  3.984535
C    0.366020  -2.547653  5.372839
N    0.121312  -4.053388  5.294026
H    0.326834  -2.440144  1.181720
H    -1.321623  -1.816451  1.045861
H    -1.122975  -2.987880  3.106829
H    -1.382334  -1.290337  3.475671
H    0.953442  -0.945639  4.138382
H    1.454276  -2.491868  3.504025
H    -0.523332  -2.124269  5.857486
H    1.227862  -2.417836  6.037696
H    -0.658916  -4.250403  4.650483
H    -0.105871  -4.460687  6.209998
H    0.952094  -4.536594  4.925885
O    1.921760  1.189588  1.816615
H    2.893480  1.250428  1.910398
25
Lattice="100 0 0 0 100 0 0 0 100" Properties=species:S:1:pos:R:3
N    0.606497  -0.978118  -0.082237
C    0.216756  -0.185670  1.078469
C    1.309694  0.117176  2.123190
O    1.103817  0.305985  3.304253
H    1.228847  -0.452654  -0.694372
H    1.118618  -1.814427  0.201413
H    -0.083746  0.809348  0.702568
C    -0.997972  -0.814586  1.781162
C    -2.240434  -0.814430  0.889443
C    -3.408649  -1.649601  1.437515
C    -3.916263  -1.121666  2.770309
N    -5.098335  -1.953906  3.262981
H    -1.158997  -0.268798  2.721089
H    -0.736601  -1.850251  2.060620
H    -1.966620  -1.217392  -0.095382
H    -2.581454  0.219637  0.716861
H    -3.083609  -2.697415  1.555921
H    -4.231641  -1.645467  0.703729
H    -4.280408  -0.088862  2.699333
H    -3.161707  -1.173561  3.563990
H    -5.462155  -1.615418  4.163807
H    -4.824237  -2.938810  3.382844
H    -5.869492  -1.933283  2.581464
O    2.540742  0.180306  1.560814
H    3.164453  0.415616  2.276170
25
Lattice="100 0 0 0 100 0 0 0 100" Properties=species:S:1:pos:R:3
N    0.446407  -0.000739  0.043049
C    0.092896  0.091491  1.454283
C    1.221980  0.356040  2.469624
O    1.066054  0.336811  3.671618
H    0.737302  0.906261  -0.319407
H    1.242511  -0.626076  -0.089059
H    -0.578164  0.960569  1.569786
C    -0.684275  -1.161877  1.901223
C    -2.021330  -1.293590  1.171958
C    -2.739616  -2.608343  1.505403
C    -4.066861  -2.705054  0.774297
N    -4.778816  -4.015209  1.110241
H    -0.831550  -1.114011  2.988670
H    -0.059569  -2.048867  1.700833
H    -1.841679  -1.223355  0.088304
H    -2.669892  -0.444349  1.442959
H    -2.907344  -2.676440  2.593926
H    -2.096423  -3.459121  1.223212
H    -3.946810  -2.696434  -0.316224
H    -4.761229  -1.903886  1.056844
H    -4.200012  -4.823284  0.843096
H    -5.683252  -4.100580  0.627332
H    -4.952409  -4.086030  2.122349
O    2.408299  0.629572  1.871681
H    3.046239  0.805551  2.591815
25
Lattice="100 0 0 0 100 0 0 0 100" Properties=species:S:1:pos:R:3
N    1.761286  0.434440  0.073173
C    1.017907  0.475495  1.323091
C    1.576680  -0.470315  2.394941
O    1.940973  -1.606306  2.196068
H    1.898347  -0.533550  -0.225588
H    2.688852  0.843226  0.185612
H    1.074585  1.502018  1.712342
C    -0.452380  0.106160  1.026608
C    -1.399194  0.062948  2.234485
C    -1.548829  1.408425  2.958629
C    -2.460066  1.366758  4.173589
N    -3.887658  0.994100  3.774876
H    -0.459144  -0.882878  0.545351
H    -0.814274  0.822653  0.275330
H    -1.061172  -0.701306  2.953573
H    -2.375632  -0.287965  1.851476
H    -1.885355  2.193847  2.260977
H    -0.571227  1.740080  3.336940
H    -2.531879  2.334664  4.683361
H    -2.146297  0.606041  4.899773
H    -4.508882  0.914911  4.590177
H    -3.892652  0.092415  3.276824
H    -4.286034  1.697702  3.138267
O    1.604505  0.115298  3.632731
H    2.001736  -0.542106  4.239730
25
Lattice="100 0 0 0 100 0 0 0 100" Properties=species:S:1:pos:R:3
N    -0.137055  -0.283591  -0.128857
C    -0.243632  -0.080316  1.310252
C    1.055562  -0.159635  2.126039
O    1.238411  0.420105  3.174290
H    0.489956  -1.060918  -0.340927
H    0.261901  0.539042  -0.580047
H    -0.636877  0.930295  1.489718
C    -1.267811  -1.092583  1.888587
C    -1.719866  -0.824586  3.329786
C    -2.572020  -1.928478  3.973652
C    -3.916637  -2.211744  3.315607
N    -3.750609  -2.993643  2.014277
H    -0.838517  -2.106957  1.793230
H    -2.107368  -1.009459  1.170643
H    -2.271947  0.127705  3.366149
H    -0.835733  -0.673768  3.963983
H    -2.799976  -1.639585  5.010006
H    -1.997945  -2.867827  4.057779
H    -4.448728  -1.290053  3.046661
H    -4.570780  -2.821587  3.949699
H    -4.647748  -3.139919  1.533981
H    -3.114104  -2.481907  1.378515
H    -3.331285  -3.915529  2.192533
O    1.964135  -0.994596  1.558471
H    2.750386  -0.996910  2.139913
25
Lattice="100 0 0 0 100 0 0 0 100" Properties=species:S:1:pos:R:3
N    0.067931  0.532164  0.282165
C    0.006546  0.239823  1.720764
C    1.412405  -0.082825  2.234160
O    1.916915  -1.188694  2.265291
H    0.500161  -0.240926  -0.227619
H    0.624831  1.367323  0.099527
H    -0.346501  1.155238  2.220019
C    -0.983881  -0.905006  1.955623
C    -1.472244  -1.107137  3.398828
C    -0.411458  -1.600749  4.397034
C    -0.991785  -2.149663  5.688729
N    -1.787745  -1.073162  6.427809
H    -0.541053  -1.843503  1.588133
H    -1.854655  -0.691778  1.321848
H    -2.293175  -1.843452  3.364248
H    -1.920211  -0.155976  3.744855
H    0.324336  -0.814886  4.630711
H    0.175725  -2.414682  3.947118
H    -0.220949  -2.491102  6.389661
H    -1.699478  -2.969842  5.511748
H    -2.536131  -0.706773  5.822722
H    -1.182587  -0.280208  6.680868
H    -2.217951  -1.432750  7.289485
O    2.080364  1.048063  2.590679
H    3.003864  0.786635  2.780001
25
Lattice="100 0 0 0 100 0 0 0 100" Properties=species:S:1:pos:R:3
N    0.124802  -0.827911  -0.233828
C    -0.207804  -0.196518  1.034772
C    0.945512  0.479014  1.794474
O    0.803826  1.386309  2.595356
H    0.505496  -0.148261  -0.892395
H    0.840662  -1.545798  -0.111726
H    -0.917410  0.618111  0.821360
C    -0.920033  -1.233121  1.950233
C    -2.070113  -0.695394  2.817804
C    -1.645685  0.167852  4.014562
C    -2.796069  0.813828  4.760569
N    -3.723428  -0.240852  5.372773
H    -0.185339  -1.762659  2.577026
H    -1.337665  -1.978554  1.260273
H    -2.639965  -1.579368  3.161333
H    -2.756088  -0.118975  2.173755
H    -0.997481  0.989752  3.670681
H    -1.022620  -0.415031  4.714127
H    -3.433352  1.418515  4.102476
H    -2.458933  1.437710  5.596653
H    -4.529130  0.181285  5.851773
H    -4.078093  -0.870670  4.639628
H    -3.214590  -0.819954  6.054148
O    2.150530  -0.053723  1.495547
H    2.815705  0.426537  2.027917
25
Lattice="100 0 0 0 100 0 0 0 100" Properties=species:S:1:pos:R:3
N    -0.037404  0.708074  0.539057
C    -0.051325  0.100373  1.860349
C    1.349812  -0.144068  2.436098
O    2.301595  -0.546262  1.809778
H    0.568076  0.175316  -0.089004
H    0.339299  1.655257  0.575414
H    -0.577818  0.789109  2.537629
C    -0.818060  -1.238042  1.776520
C    -0.935624  -2.046964  3.073686
C    -1.674194  -1.304892  4.200049
C    -1.808909  -2.183986  5.430047
N    -2.504649  -1.427899  6.560889
H    -0.315967  -1.866572  1.026055
H    -1.813724  -1.006019  1.371882
H    0.063927  -2.340947  3.430813
H    -1.467391  -2.983506  2.846463
H    -2.672610  -0.997244  3.845982
H    -1.118042  -0.391671  4.465466
H    -0.834736  -2.493298  5.829244
H    -2.414530  -3.080654  5.247856
H    -1.973837  -0.582378  6.812131
H    -2.605041  -2.002636  7.408331
H    -3.444539  -1.123287  6.272206
O    1.413247  0.135993  3.780178
H    2.341962  -0.027024  4.043235
25
Lattice="100 0 0 0 100 0 0 0 100" Properties=species:S:1:pos:R:3
N    -0.645366  0.398260  0.139302
C    -0.777483  0.181197  1.570882
C    0.461830  0.638299  2.338313
O    0.617571  0.480600  3.539646
H    -0.279030  1.323259  -0.077409
H    -1.545410  0.298441  -0.328128
H    -1.590553  0.773813  2.048494
C    -1.118829  -1.313261  1.796260
C    -1.361801  -1.758247  3.251850
C    -0.128656  -2.393406  3.933296
C    0.065256  -1.970805  5.377081
N    -1.159402  -2.332064  6.217160
H    -0.333406  -1.923228  1.327529
H    -2.028469  -1.498028  1.208360
H    -2.193737  -2.478126  3.262122
H    -1.699630  -0.876599  3.824996
H    0.791157  -2.083695  3.421605
H    -0.161202  -3.491564  3.852954
H    0.176458  -0.881738  5.445683
H    0.919543  -2.460679  5.858942
H    -1.072153  -2.000514  7.186020
H    -2.001616  -1.903542  5.807503
H    -1.308641  -3.349597  6.239899
O    1.354379  1.289185  1.571059
H    2.077735  1.588044  2.157864
25
Lattice="100 0 0 0 100 0 0 0 100" Properties=species:S:1:pos:R:3
N    -0.553331  0.331039  0.121984
C    -0.253961  0.211216  1.541062
C    1.218963  0.057309  1.955271
O    1.633201  0.290136  3.072748
H    -0.158515  1.190684  -0.259248
H    -0.131959  -0.434460  -0.406557
H    -0.589052  1.136711  2.034911
C    -1.064163  -0.967731  2.135907
C    -1.185558  -0.952258  3.662926
C    -1.893125  -2.178751  4.259896
C    -3.298063  -2.442318  3.735633
N    -4.189427  -1.224168  3.960952
H    -0.617807  -1.920499  1.805145
H    -2.047245  -0.904836  1.639301
H    -1.680452  -0.016483  3.987172
H    -0.186909  -0.885272  4.114999
H    -1.919448  -2.101034  5.358516
H    -1.313340  -3.088338  4.041943
H    -3.787354  -3.279675  4.246358
H    -3.319559  -2.627618  2.655150
H    -3.779337  -0.397677  3.502639
H    -4.270901  -1.007824  4.963738
H    -5.136507  -1.363099  3.586406
O    1.998002  -0.402512  0.947114
H    2.904534  -0.485897  1.304807
25
Lattice="100 0 0 0 100 0 0 0 100" Properties=species:S:1:pos:R:3
N    -0.575124  0.034460  -0.027845
C    -0.111516  -0.151973  1.343521
C    1.399467  -0.395055  1.376694
O    1.978140  -1.108754  2.172973
H    0.039029  0.663220  -0.543167
H    -1.511714  0.436633  -0.042599
H    -0.246124  0.751297  1.985076
C    -0.892158  -1.314911  1.980506
C    -0.694941  -1.490823  3.490480
C    -1.549129  -2.632528  4.059181
C    -1.100113  -3.102395  5.433487
N    -1.083582  -1.937629  6.421143
H    -0.616110  -2.242777  1.458901
H    -1.959053  -1.145336  1.765999
H    -0.943848  -0.533731  3.987766
H    0.372867  -1.687687  3.674498
H    -1.476342  -3.513827  3.404008
H    -2.618067  -2.364161  4.078646
H    -0.072403  -3.486703  5.417415
H    -1.759426  -3.863619  5.866890
H    -0.736089  -2.219963  7.346388
H    -0.476845  -1.186058  6.062342
H    -2.025614  -1.541610  6.540846
O    2.043702  0.331315  0.436582
H    2.998865  0.145730  0.532788
25
Lattice="100 0 0 0 100 0 0 0 100" Properties=species:S:1:pos:R:3
N    -0.724801  0.523747  0.548045
C    -0.035729  -0.049158  1.695064
C    1.493362  0.072649  1.624519
O    2.157132  -0.105800  0.630860
H    -0.370277  0.108218  -0.316429
H    -0.543720  1.525667  0.478512
H    -0.367963  0.501590  2.589610
C    -0.426128  -1.537546  1.812502
C    0.116345  -2.299766  3.028836
C    -0.240374  -1.708918  4.406395
C    -1.741859  -1.600486  4.616177
N    -2.046550  -1.055104  6.008855
H    -0.073731  -2.051304  0.905494
H    -1.525079  -1.578074  1.764875
H    1.212251  -2.363793  2.980321
H    -0.243511  -3.338517  2.978875
H    0.226525  -0.716725  4.516459
H    0.193375  -2.355465  5.186707
H    -2.247485  -2.572486  4.552779
H    -2.222921  -0.910096  3.912863
H    -3.057566  -0.968156  6.178816
H    -1.623230  -0.125296  6.135662
H    -1.654816  -1.669258  6.736202
O    2.032172  0.398720  2.839801
H    3.000642  0.454622  2.708849
25
Lattice="100 0 0 0 100 0 0 0 100" Properties=species:S:1:pos:R:3
N    0.688761  -0.570562  -0.100706
C    0.468131  -0.289830  1.319058
C    1.732047  -0.536416  2.146077
O    1.746056  -0.985303  3.273455
H    1.599704  -0.223353  -0.398502
H    -0.011069  -0.093737  -0.669113
H    0.233510  0.777911  1.521507
C    -0.694597  -1.125600  1.876355
C    -0.511304  -2.635419  1.661028
C    -1.324831  -3.504268  2.633045
C    -2.823711  -3.312323  2.475632
N    -3.578033  -4.213013  3.452025
H    -1.622160  -0.771239  1.399043
H    -0.776386  -0.901601  2.950683
H    0.542857  -2.901669  1.812016
H    -0.741438  -2.907248  0.621712
H    -1.026245  -3.258968  3.666599
H    -1.074496  -4.564800  2.463223
H    -3.179289  -3.584301  1.473673
H    -3.149304  -2.289605  2.700242
H    -3.344181  -5.202071  3.288557
H    -4.598310  -4.110377  3.370414
H    -3.313527  -3.995000  4.422718
O    2.847255  -0.142028  1.486668
H    3.603512  -0.287372  2.088807
25
Lattice="100 0 0 0 100 0 0 0 100" Properties=species:S:1:pos:R:3
N    0.603667  -0.137053  0.115879
C    0.228910  -0.054763  1.518153
C    1.321808  0.328034  2.530286
O    1.099130  0.682267  3.672528
H    1.392920  -0.770205  -0.018552
H    0.900776  0.772564  -0.235956
H    -0.535208  0.732744  1.615455
C    -0.415063  -1.393937  1.955907
C    -1.227982  -1.308592  3.250161
C    -1.789660  -2.672543  3.677132
C    -2.575738  -2.544387  4.970142
N    -3.127627  -3.899128  5.412175
H    0.373519  -2.159133  2.052324
H    -1.056008  -1.705136  1.118185
H    -2.059618  -0.599531  3.109419
H    -0.603989  -0.894483  4.055652
H    -0.958664  -3.384878  3.815781
H    -2.437188  -3.079785  2.882042
H    -3.445130  -1.882769  4.869202
H    -1.956498  -2.183899  5.801013
H    -3.747724  -4.293643  4.691590
H    -3.663285  -3.831977  6.288090
H    -2.363920  -4.573209  5.559732
O    2.573491  0.200189  2.026997
H    3.189393  0.454693  2.742714
25
Lattice="100 0 0 0 100 0 0 0 100" Properties=species:S:1:pos:R:3
N    0.488195  -0.405288  -0.126337
C    0.024603  -0.192437  1.246395
C    1.189187  -0.064712  2.230336
O    1.169739  -0.455089  3.378715
H    1.321775  0.150427  -0.314037
H    -0.223853  -0.104665  -0.791570
H    -0.521208  0.767171  1.374937
C    -0.926052  -1.316547  1.691696
C    -0.295881  -2.711526  1.593507
C    -1.081890  -3.809156  2.327790
C    -2.462970  -4.037392  1.736463
N    -3.174117  -5.170234  2.474252
H    -1.830547  -1.247979  1.065593
H    -1.231521  -1.109893  2.728255
H    0.704423  -2.688397  2.045764
H    -0.146854  -2.986806  0.540132
H    -1.176033  -3.537581  3.393162
H    -0.508055  -4.749863  2.281301
H    -2.422797  -4.338790  0.682006
H    -3.118062  -3.163103  1.828955
H    -3.270995  -4.946046  3.474285
H    -2.631250  -6.042511  2.410018
H    -4.113797  -5.352798  2.097640
O    2.241067  0.590968  1.683090
H    2.920714  0.674240  2.380791
25
Lattice="100 0 0 0 100 0 0 0 100" Properties=species:S:1:pos:R:3
N    2.229392  0.171667  1.640262
C    0.978741  -0.035380  2.377159
C    1.037073  -1.119402  3.468111
O    0.238705  -2.024955  3.606173
H    2.674072  -0.716255  1.404579
H    2.902008  0.679657  2.213291
H    0.769818  0.903326  2.914835
C    -0.199749  -0.284379  1.422173
C    -0.000893  -1.482196  0.484977
C    -1.266244  -1.882710  -0.291038
C    -1.745408  -0.787222  -1.229741
N    -2.977117  -1.252266  -2.003306
H    -0.327749  0.642578  0.843178
H    -1.107848  -0.435311  2.025217
H    0.297358  -2.360529  1.072739
H    0.813590  -1.275340  -0.226070
H    -2.065903  -2.131964  0.427033
H    -1.056045  -2.795041  -0.873666
H    -0.993443  -0.522244  -1.983811
H    -2.050023  0.124148  -0.702152
H    -3.325883  -0.531872  -2.649607
H    -2.765169  -2.096160  -2.553390
H    -3.740896  -1.494805  -1.357119
O    2.107368  -0.941834  4.280500
H    2.074622  -1.650153  4.953469
25
Lattice="100 0 0 0 100 0 0 0 100" Properties=species:S:1:pos:R:3
N    0.637162  -1.070315  0.109365
C    -0.058555  -0.461195  1.231975
C    0.951822  0.184717  2.177198
O    0.733857  1.174281  2.857444
H    1.266803  -1.814840  0.407236
H    -0.022057  -1.459168  -0.563631
H    -0.657400  0.375064  0.837928
C    -1.028496  -1.407694  2.019707
C    -2.232086  -0.743380  2.710507
C    -1.891741  0.033831  3.991040
C    -3.092380  0.780876  4.539997
N    -2.645941  1.692090  5.681890
H    -0.458706  -2.027016  2.730614
H    -1.427761  -2.105078  1.269866
H    -2.975465  -1.521375  2.942599
H    -2.716131  -0.061279  1.991601
H    -1.090996  0.756251  3.765329
H    -1.500947  -0.660818  4.753368
H    -3.872400  0.128456  4.952528
H    -3.546971  1.442148  3.791258
H    -1.916686  2.340149  5.350897
H    -2.235641  1.141981  6.448661
H    -3.420040  2.248128  6.068329
O    2.115960  -0.491372  2.228730
H    2.703143  -0.014460  2.847882
25
Lattice="100 0 0 0 100 0 0 0 100" Properties=species:S:1:pos:R:3
N    0.099009  0.691576  -0.130433
C    -0.310285  0.419359  1.248286
C    0.930536  0.164827  2.108598
O    1.064228  -0.740623  2.907106
H    0.840995  1.390342  -0.156188
H    -0.684290  1.062605  -0.668013
H    -0.819674  1.281290  1.737203
C    -1.253786  -0.790884  1.274077
C    -1.984563  -0.989235  2.606737
C    -2.678724  -2.356521  2.673422
C    -3.343714  -2.565520  4.022153
N    -3.963714  -3.959373  4.111120
H    -0.663885  -1.685010  1.025452
H    -1.987187  -0.663735  0.463008
H    -2.725000  -0.187060  2.756585
H    -1.257765  -0.923648  3.428489
H    -1.923439  -3.143347  2.507858
H    -3.425444  -2.445823  1.866193
H    -4.161427  -1.857728  4.206871
H    -2.628241  -2.500480  4.851463
H    -4.418773  -4.125098  5.018768
H    -4.669004  -4.093755  3.373711
H    -3.244378  -4.684136  3.980649
O    1.875529  1.110292  1.897068
H    2.633941  0.894092  2.474765
25
Lattice="100 0 0 0 100 0 0 0 100" Properties=species:S:1:pos:R:3
N    0.885556  -0.747688  -0.269911
C    0.161959  -0.119211  0.830925
C    1.170829  0.810706  1.520555
O    1.817810  0.538801  2.520303
H    0.258082  -1.080172  -0.998651
H    1.458280  -1.528356  0.048932
H    -0.599797  0.535682  0.381848
C    -0.521617  -1.096750  1.807916
C    -1.207826  -0.439743  3.028030
C    -0.392855  -0.629852  4.318370
C    -0.848476  0.292158  5.433028
N    0.118467  0.189253  6.611073
H    0.223825  -1.831974  2.148439
H    -1.259873  -1.660575  1.222452
H    -2.217741  -0.850004  3.165225
H    -1.345534  0.637826  2.838016
H    0.662224  -0.417424  4.080206
H    -0.461323  -1.680179  4.646100
H    -1.843638  0.052880  5.828764
H    -0.834288  1.346104  5.127624
H    -0.135873  0.816049  7.385796
H    0.147982  -0.772267  6.976506
H    1.072514  0.427124  6.304031
O    1.287427  1.982393  0.868210
H    2.016587  2.481346  1.287084
25
Lattice="100 0 0 0 100 0 0 0 100" Properties=species:S:1:pos:R:3
N    -0.069811  -0.131546  -0.036938
C    0.069330  -0.091826  1.418607
C    1.551311  -0.190434  1.788053
O    2.011989  -0.877901  2.677927
H    0.581775  0.511780  -0.484998
H    -1.011397  0.143395  -0.315557
H    -0.264656  0.874099  1.867023
C    -0.754598  -1.235860  2.041554
C    -1.335634  -0.986858  3.442309
C    -0.312737  -0.818193  4.576072
C    -0.921902  -0.839924  5.967877
N    -1.428227  -2.242327  6.302613
H    -0.150731  -2.153908  2.035989
H    -1.598950  -1.421902  1.363900
H    -2.004786  -1.845045  3.648753
H    -1.994124  -0.102819  3.420202
H    0.206932  0.145189  4.481697
H    0.489592  -1.568773  4.497794
H    -1.791129  -0.176372  6.065274
H    -0.195328  -0.589677  6.749732
H    -1.893449  -2.282759  7.218245
H    -2.098441  -2.555915  5.585904
H    -0.649047  -2.914615  6.308389
O    2.307160  0.623370  1.017545
H    3.236403  0.510819  1.299680
25
Lattice="100 0 0 0 100 0 0 0 100" Properties=species:S:1:pos:R:3
N    -0.093422  -0.384438  -0.052074
C    0.026021  -0.363050  1.399385
C    1.450618  -0.054078  1.877929
O    2.454585  -0.587202  1.472201
H    0.560817  -1.060857  -0.451327
H    0.138970  0.523107  -0.456250
H    -0.640283  0.433390  1.767628
C    -0.421834  -1.730524  1.950829
C    -0.503407  -1.893888  3.473538
C    -1.588383  -1.038079  4.172962
C    -1.028892  0.240976  4.775849
N    -2.149470  1.067889  5.405937
H    0.274839  -2.488648  1.562060
H    -1.399895  -1.946225  1.496160
H    0.477593  -1.712001  3.941085
H    -0.727622  -2.948158  3.679051
H    -2.058653  -1.629596  4.974467
H    -2.384328  -0.796698  3.448377
H    -0.535038  0.892906  4.046157
H    -0.316164  0.036784  5.584614
H    -1.793397  1.929883  5.839898
H    -2.642942  0.528674  6.130881
H    -2.846795  1.336354  4.698206
O    1.473588  0.926340  2.845080
H    2.417645  1.071722  3.060217
25
Lattice="100 0 0 0 100 0 0 0 100" Properties=species:S:1:pos:R:3
N    -0.324156  0.078553  0.088555
C    -0.313792  -0.102213  1.533679
C    1.073403  0.187637  2.101043
O    1.270191  0.773328  3.149417
H    0.332843  -0.554000  -0.368945
H    -1.250171  -0.099780  -0.299677
H    -0.948625  0.689347  1.962343
C    -0.823637  -1.489417  2.029695
C    -0.686202  -1.818018  3.528181
C    -1.178810  -0.754125  4.527891
C    -2.640978  -0.382574  4.356767
N    -3.001010  0.724072  5.344716
H    -0.286191  -2.266176  1.466633
H    -1.875764  -1.570057  1.710045
H    0.371184  -1.996783  3.768348
H    -1.199537  -2.771928  3.722898
H    -0.551237  0.146388  4.420572
H    -1.021143  -1.140638  5.548088
H    -3.327450  -1.213974  4.561537
H    -2.868121  0.022669  3.363189
H    -2.401044  1.547225  5.191444
H    -2.843723  0.412158  6.313042
H    -3.981800  1.022795  5.262430
O    2.057797  -0.329904  1.338767
H    2.909121  -0.106559  1.765172
25
Lattice="100 0 0 0 100 0 0 0 100" Properties=species:S:1:pos:R:3
N    1.587497  -0.524952  1.171070
C    0.862065  -0.729718  2.416357
C    1.241329  -1.952570  3.265679
O    1.008381  -2.055764  4.453102
H    1.584644  -1.373142  0.602870
H    2.566502  -0.307130  1.355329
H    1.052568  0.138397  3.065529
C    -0.658469  -0.773476  2.120205
C    -1.549072  -0.607441  3.355505
C    -3.052895  -0.770320  3.076221
C    -3.594787  0.315144  2.159355
N    -5.099835  0.148186  1.963303
H    -0.896030  -1.720170  1.604908
H    -0.821619  0.033354  1.389580
H    -1.368603  0.376940  3.816689
H    -1.270231  -1.344742  4.119765
H    -3.596342  -0.741307  4.035083
H    -3.238803  -1.761060  2.627628
H    -3.156445  0.285933  1.154854
H    -3.452572  1.320654  2.575344
H    -5.494507  0.874258  1.350404
H    -5.313529  -0.768188  1.545923
H    -5.592565  0.193463  2.866088
O    1.833340  -2.931314  2.535357
H    2.020920  -3.666106  3.152671
25
Lattice="100 0 0 0 100 0 0 0 100" Properties=species:S:1:pos:R:3
N    0.374012  -0.641777  -0.320495
C    -0.031996  -0.210766  1.021250
C    1.229234  0.099905  1.875306
O    2.343584  0.247316  1.148194
H    -0.265207  -0.338964  -1.051581
H    0.491273  -1.652563  -0.391233
H    -0.536644  0.763565  0.907952
C    -0.954963  -1.148716  1.811227
C    -2.357941  -1.300862  1.217545
C    -3.381202  -1.901039  2.199802
C    -2.984870  -3.287146  2.684859
N    -4.017416  -3.820601  3.673971
H    -1.008295  -0.742231  2.832954
H    -0.452313  -2.127815  1.896541
H    -2.333805  -1.902838  0.295513
H    -2.742908  -0.313172  0.922957
H    -4.369122  -1.949788  1.713206
H    -3.477027  -1.226030  3.067025
H    -2.029227  -3.290055  3.222162
H    -2.934534  -4.020790  1.870283
H    -3.774648  -4.759740  4.017412
H    -4.950159  -3.873195  3.241419
H    -4.094311  -3.197396  4.490090
O    1.189123  0.218030  3.079677
H    2.060949  0.056671  0.213615
25
Lattice="100 0 0 0 100 0 0 0 100" Properties=species:S:1:pos:R:3
N    0.732098  -0.428914  -0.211380
C    0.377189  -0.024305  1.149701
C    1.724340  0.232454  1.832175
O    2.379599  -0.610943  2.415534
H    -0.064700  -0.366312  -0.842375
H    1.090254  -1.383725  -0.235129
H    -0.143896  0.941771  1.073788
C    -0.495848  -1.035058  1.917861
C    -1.076374  -0.581111  3.268327
C    -0.044153  -0.451296  4.402430
C    -0.721944  -0.309910  5.753067
N    0.327410  -0.191763  6.857447
H    -1.340893  -1.283244  1.259854
H    0.079039  -1.964539  2.053711
H    -1.837577  -1.318394  3.568884
H    -1.609519  0.375601  3.146632
H    0.608191  0.419027  4.230932
H    0.611347  -1.337329  4.401003
H    -1.334783  -1.182801  6.011145
H    -1.344805  0.590556  5.827627
H    0.944653  -1.015926  6.857861
H    -0.095307  -0.109913  7.791666
H    0.924828  0.632498  6.705426
O    2.125661  1.516385  1.688317
H    3.043643  1.569564  2.021655
25
Lattice="100 0 0 0 100 0 0 0 100" Properties=species:S:1:pos:R:3
N    0.108476  -0.402424  -0.277823
C    -0.327091  0.078404  1.027921
C    0.946867  0.497332  1.774730
O    1.548196  -0.200338  2.572978
H    0.515166  -1.335781  -0.224644
H    -0.650320  -0.413374  -0.955838
H    -0.908048  0.997001  0.854684
C    -1.175633  -0.919922  1.842407
C    -1.587425  -0.434058  3.254352
C    -0.810849  -1.144270  4.374110
C    -0.974329  -0.532568  5.751402
N    -2.434241  -0.591589  6.209847
H    -0.618548  -1.865180  1.925658
H    -2.069507  -1.138940  1.243787
H    -2.674313  -0.588343  3.372984
H    -1.425151  0.655324  3.331933
H    0.263487  -1.098016  4.138153
H    -1.069439  -2.215982  4.404648
H    -0.701998  0.530563  5.769557
H    -0.396527  -1.058936  6.520282
H    -2.572541  -0.147331  7.126558
H    -3.040264  -0.116468  5.526396
H    -2.754747  -1.567069  6.276671
O    1.346475  1.735004  1.423956
H    2.210190  1.895448  1.854020
25
Lattice="100 0 0 0 100 0 0 0 100" Properties=species:S:1:pos:R:3
N    0.013336  0.109789  -0.060225
C    -0.164746  -0.018821  1.383408
C    1.197715  0.312040  2.008961
O    2.050702  -0.513580  2.269158
H    0.566197  -0.658129  -0.441010
H    -0.877702  0.143165  -0.551711
H    -0.868817  0.768660  1.692632
C    -0.661820  -1.395166  1.863798
C    -0.834886  -1.510872  3.384459
C    -1.303484  -2.907636  3.813417
C    -1.245162  -3.156811  5.311961
N    -2.134487  -2.166392  6.061750
H    0.061395  -2.156171  1.532759
H    -1.615206  -1.608174  1.356365
H    -1.552510  -0.734912  3.714096
H    0.130292  -1.288836  3.868348
H    -0.651436  -3.668181  3.357757
H    -2.316785  -3.120504  3.434145
H    -0.234815  -3.010637  5.714757
H    -1.598583  -4.155967  5.592951
H    -3.119674  -2.274374  5.784713
H    -1.856168  -1.200720  5.835741
H    -2.075355  -2.288784  7.080792
O    1.346213  1.637686  2.219058
H    2.264744  1.778858  2.524698
25
Lattice="100 0 0 0 100 0 0 0 100" Properties=species:S:1:pos:R:3
N    0.655872  0.301136  0.047300
C    0.138516  0.158688  1.406100
C    1.254094  -0.520360  2.213430
O    1.359062  -1.722946  2.359331
H    0.688353  -0.595479  -0.437867
H    0.096739  0.948684  -0.504637
H    0.007633  1.173072  1.811272
C    -1.172310  -0.639960  1.531332
C    -1.712045  -0.727436  2.963935
C    -2.896043  -1.699317  3.075502
C    -3.373367  -1.822031  4.511987
N    -4.509792  -2.838290  4.623216
H    -0.983685  -1.655597  1.149736
H    -1.920216  -0.174797  0.871159
H    -2.015641  0.271196  3.316666
H    -0.909884  -1.074125  3.633594
H    -2.579194  -2.688557  2.704372
H    -3.724158  -1.359081  2.431270
H    -3.770484  -0.879220  4.908411
H    -2.583046  -2.180179  5.183594
H    -4.848044  -2.938212  5.589844
H    -4.200699  -3.765241  4.299210
H    -5.308103  -2.560464  4.035958
O    2.122366  0.376325  2.726221
H    2.845053  -0.131313  3.146783
25
Lattice="100 0 0 0 100 0 0 0 100" Properties=species:S:1:pos:R:3
N    0.302113  0.796928  -0.512839
C    -0.496173  0.582060  0.683897
C    0.380536  0.921446  1.883748
O    1.549902  0.639486  1.987209
H    1.215686  0.350845  -0.415154
H    -0.154740  0.417184  -1.340958
H    -1.335203  1.295033  0.668138
C    -1.051708  -0.864373  0.840818
C    -1.865392  -1.169615  2.107386
C    -3.105473  -0.276561  2.280547
C    -3.882362  -0.666435  3.525060
N    -5.075675  0.265377  3.730939
H    -0.199063  -1.557457  0.800252
H    -1.665429  -1.071008  -0.050404
H    -1.224853  -1.068850  2.997167
H    -2.178748  -2.224602  2.071860
H    -3.752403  -0.361853  1.391099
H    -2.790478  0.775433  2.365218
H    -3.275647  -0.583636  4.435594
H    -4.295661  -1.681358  3.469450
H    -5.713274  0.227096  2.923815
H    -4.761319  1.241199  3.825203
H    -5.616347  0.023889  4.572336
O    -0.320685  1.554821  2.876792
H    0.328642  1.726921  3.588644
25
Lattice="100 0 0 0 100 0 0 0 100" Properties=species:S:1:pos:R:3
N    0.481780  -0.617448  -0.109321
C    0.126203  -0.231122  1.255172
C    1.348215  -0.620844  2.093911
O    1.535871  -1.728818  2.557469
H    -0.149065  -0.208212  -0.796037
H    0.479189  -1.630865  -0.225332
H    0.041352  0.865678  1.270879
C    -1.169241  -0.873174  1.794692
C    -1.731413  -0.295883  3.105859
C    -0.845740  -0.496280  4.346303
C    -1.528834  -0.154447  5.660392
N    -2.642063  -1.156071  5.960989
H    -0.997601  -1.955351  1.905154
H    -1.936226  -0.750643  1.016904
H    -2.720351  -0.772517  3.253970
H    -1.939857  0.779451  2.983409
H    0.040237  0.152281  4.292567
H    -0.445454  -1.523070  4.384371
H    -2.009808  0.832124  5.643025
H    -0.844533  -0.200178  6.515659
H    -3.163081  -0.915540  6.813861
H    -3.307451  -1.189546  5.174675
H    -2.256705  -2.103207  6.077844
O    2.211713  0.408843  2.241216
H    3.010478  0.054589  2.681497
25
Lattice="100 0 0 0 100 0 0 0 100" Properties=species:S:1:pos:R:3
N    1.428534  -0.575352  0.197752
C    0.769679  -0.172328  1.428457
C    1.620724  -0.680870  2.588230
O    2.128588  -1.775808  2.640335
H    0.856909  -0.376583  -0.621869
H    1.645291  -1.572950  0.213480
H    0.763436  0.927024  1.468120
C    -0.684941  -0.707896  1.588674
C    -1.404236  -0.371537  2.906159
C    -1.574640  1.132992  3.161717
C    -2.214580  1.469771  4.498085
N    -3.628120  0.896621  4.589492
H    -0.651946  -1.801088  1.476491
H    -1.269539  -0.320747  0.739277
H    -0.861059  -0.823400  3.752039
H    -2.388049  -0.876740  2.866344
H    -2.137621  1.610150  2.341906
H    -0.590944  1.623117  3.178690
H    -2.314323  2.549298  4.660888
H    -1.662147  1.033802  5.340179
H    -3.608183  -0.120379  4.424557
H    -4.239570  1.311102  3.873065
H    -4.055632  1.066145  5.508955
O    1.707387  0.232369  3.601494
H    2.279310  -0.173646  4.284251
25
Lattice="100 0 0 0 100 0 0 0 100" Properties=species:S:1:pos:R:3
N    -0.102446  0.200416  -0.003750
C    -0.161763  0.099296  1.436843
C    1.271348  0.168467  1.956260
O    2.255863  -0.101219  1.315214
H    0.678344  -0.335441  -0.382928
H    -0.968566  -0.078889  -0.458228
H    -0.704668  0.978286  1.824345
C    -0.844015  -1.195406  2.017731
C    -1.952283  -1.006144  3.068530
C    -1.506018  -0.495084  4.448298
C    -1.541057  1.010940  4.649605
N    -2.451162  -1.112588  5.504013
H    -0.085688  -1.895047  2.402066
H    -1.306303  -1.708009  1.163805
H    -2.426817  -1.994949  3.190686
H    -2.735048  -0.337362  2.675047
H    -0.815967  1.481345  3.978953
H    -0.516365  -0.897204  4.706195
H    -2.534450  1.425570  4.425747
H    -1.254229  1.296974  5.671462
H    -2.425023  -2.140358  5.480865
H    -3.422876  -0.819795  5.329676
H    -2.200151  -0.804196  6.453046
O    1.320644  0.518383  3.280417
H    2.268762  0.520892  3.521304
25
Lattice="100 0 0 0 100 0 0 0 100" Properties=species:S:1:pos:R:3
N    0.061888  -0.066963  0.098409
C    -0.302047  -0.165564  1.510270
C    1.008075  0.090056  2.259382
O    1.888622  -0.733033  2.397513
H    -0.760119  -0.047698  -0.502904
H    0.656966  -0.844846  -0.187621
H    -0.986708  0.667944  1.728832
C    -0.952941  -1.501234  1.928188
C    -1.550265  -1.560996  3.346053
C    -0.520981  -1.562687  4.488535
C    -1.099847  -1.940941  5.841188
N    -2.159527  -0.929273  6.277856
H    -0.214071  -2.308160  1.805338
H    -1.762056  -1.700897  1.211312
H    -2.156460  -2.479710  3.416705
H    -2.253818  -0.713103  3.454858
H    -0.005059  -0.593382  4.573696
H    0.273448  -2.292774  4.274066
H    -0.345393  -1.951103  6.636675
H    -1.608972  -2.913160  5.821792
H    -2.585987  -1.179766  7.179127
H    -1.751154  0.011134  6.368761
H    -2.907737  -0.871361  5.572685
O    1.085077  1.356248  2.743100
H    1.992626  1.469932  3.091570
25
Lattice="100 0 0 0 100 0 0 0 100" Properties=species:S:1:pos:R:3
N    -0.283784  0.118030  0.200158
C    0.194198  -0.213985  1.532510
C    1.690855  -0.490867  1.436060
O    2.391901  -0.192085  0.501101
H    -1.054614  0.782397  0.230526
H    0.470851  0.522021  -0.356428
H    0.130231  0.639696  2.245161
C    -0.639965  -1.386512  2.131779
C    -1.196579  -1.153454  3.543889
C    -0.195329  -1.165931  4.711707
C    0.579533  -2.462157  4.888648
N    -0.368911  -3.638610  5.108810
H    -0.068649  -2.326619  2.066193
H    -1.486701  -1.519233  1.446807
H    -2.006287  -1.884163  3.729959
H    -1.714268  -0.182764  3.568138
H    -0.714805  -0.913243  5.650234
H    0.565467  -0.385165  4.571695
H    1.240347  -2.436245  5.762730
H    1.173299  -2.708440  4.001256
H    -1.017559  -3.724639  4.313759
H    -0.938443  -3.503659  5.955182
H    0.138127  -4.527469  5.205049
O    2.197047  -1.093610  2.562482
H    3.160654  -1.155053  2.406658
25
Lattice="100 0 0 0 100 0 0 0 100" Properties=species:S:1:pos:R:3
N    0.214554  -0.622292  0.025156
C    0.096016  -0.514520  1.470487
C    1.504575  -0.355831  2.031373
O    2.485251  -0.910520  1.600805
H    -0.620163  -1.033931  -0.390086
H    1.015008  -1.208552  -0.218123
H    -0.467081  0.406424  1.702086
C    -0.602731  -1.729731  2.146147
C    -0.896939  -1.676686  3.653447
C    -1.918662  -0.606115  4.104834
C    -1.272158  0.707891  4.516850
N    -2.340153  1.709351  4.956297
H    0.011796  -2.618888  1.941503
H    -1.551543  -1.884210  1.607062
H    0.033341  -1.569334  4.231686
H    -1.304725  -2.655598  3.937963
H    -2.489264  -0.997868  4.962536
H    -2.646318  -0.429659  3.294492
H    -0.707369  1.193717  3.714444
H    -0.600488  0.586552  5.375282
H    -1.926724  2.600511  5.261580
H    -2.898560  1.335571  5.736241
H    -2.990745  1.912638  4.185145
O    1.541424  0.469804  3.126407
H    2.477114  0.488902  3.413134
25
Lattice="100 0 0 0 100 0 0 0 100" Properties=species:S:1:pos:R:3
N    0.287234  0.663855  0.539363
C    0.317583  -0.022983  1.821555
C    1.761435  -0.436873  2.092270
O    2.537382  -0.812871  1.246828
H    -0.642799  0.645302  0.122849
H    0.933327  0.211055  -0.110221
H    0.033058  0.692895  2.612933
C    -0.610768  -1.268996  1.896862
C    -0.666043  -2.041716  3.225290
C    -0.976464  -1.214355  4.487866
C    -2.304440  -0.480766  4.401400
N    -2.558300  0.301548  5.687254
H    -0.300917  -1.966581  1.105348
H    -1.619995  -0.928486  1.609922
H    0.293968  -2.544260  3.405076
H    -1.409913  -2.847532  3.129814
H    -0.161618  -0.494090  4.663400
H    -0.993877  -1.896798  5.353490
H    -3.158012  -1.160491  4.283931
H    -2.332355  0.260029  3.593252
H    -2.575487  -0.328794  6.501008
H    -1.806380  0.986128  5.849055
H    -3.451327  0.811913  5.663295
O    2.072911  -0.368132  3.419652
H    3.001332  -0.667024  3.499497
25
Lattice="100 0 0 0 100 0 0 0 100" Properties=species:S:1:pos:R:3
N    0.150220  0.687065  0.942715
C    0.058578  -0.198413  2.079563
C    1.436644  -0.816945  2.304913
O    2.260018  -0.993318  1.438624
H    -0.745710  1.018123  0.595872
H    0.694695  0.271440  0.187055
H    -0.191209  0.388273  2.980451
C    -0.963890  -1.373419  1.979983
C    -2.416914  -0.894501  1.943709
C    -3.460732  -2.003904  1.729604
C    -3.407348  -3.156272  2.723086
N    -3.539640  -2.645749  4.155271
H    -0.788803  -2.041162  2.843252
H    -0.735496  -1.959765  1.075601
H    -2.551083  -0.171190  1.126144
H    -2.643231  -0.315884  2.859507
H    -3.323045  -2.458497  0.737001
H    -4.474483  -1.572531  1.720963
H    -2.455350  -3.699065  2.690386
H    -4.225364  -3.870834  2.575563
H    -4.427037  -2.141599  4.287840
H    -3.503634  -3.411360  4.840547
H    -2.776334  -1.987969  4.370842
O    1.603678  -1.200345  3.600175
H    2.493040  -1.603322  3.658251
25
Lattice="100 0 0 0 100 0 0 0 100" Properties=species:S:1:pos:R:3
N    -0.255410  0.511720  0.288582
C    0.124180  -0.113820  1.544930
C    1.581505  -0.549045  1.424343
O    2.337391  -0.207027  0.546829
H    0.559753  0.924061  -0.166512
H    -0.959058  1.234831  0.422041
H    0.124058  0.595558  2.405089
C    -0.855141  -1.275387  1.889285
C    -1.396356  -1.309268  3.323664
C    -0.382877  -1.735556  4.397865
C    -1.042813  -1.810872  5.762935
N    -0.030243  -2.233990  6.826287
H    -0.408985  -2.245346  1.626487
H    -1.707817  -1.148267  1.210731
H    -2.249567  -2.005355  3.349387
H    -1.801691  -0.316527  3.582057
H    0.461189  -1.029131  4.426066
H    0.040768  -2.717352  4.129291
H    -1.850089  -2.553167  5.803159
H    -1.440944  -0.843259  6.093940
H    0.750999  -1.565278  6.870206
H    0.370259  -3.154714  6.599740
H    -0.450618  -2.293064  7.763433
O    1.979678  -1.363850  2.452510
H    2.920489  -1.558770  2.271414
25
Lattice="100 0 0 0 100 0 0 0 100" Properties=species:S:1:pos:R:3
N    -0.265519  -0.215370  -0.128000
C    0.000502  -0.067915  1.294144
C    1.487131  0.119688  1.588153
O    1.901786  0.700472  2.568663
H    0.255303  -0.995379  -0.528697
H    -1.255688  -0.361761  -0.319536
H    -0.446166  0.886309  1.617271
C    -0.523850  -1.202248  2.226571
C    -2.025674  -1.106607  2.525448
C    -2.342294  0.009450  3.535408
C    -3.832525  0.126267  3.800295
N    -4.110744  1.231144  4.818335
H    0.031950  -1.188596  3.177077
H    -0.306758  -2.165818  1.744822
H    -2.379822  -2.067306  2.928546
H    -2.591049  -0.940004  1.592898
H    -1.957432  0.972963  3.162129
H    -1.809849  -0.201444  4.477851
H    -4.259379  -0.790917  4.225319
H    -4.401873  0.393322  2.901168
H    -3.763272  2.138201  4.476959
H    -5.115122  1.331855  5.017716
H    -3.629542  1.037207  5.707583
O    2.279730  -0.484507  0.674373
H    3.204551  -0.334652  0.954221
25
Lattice="100 0 0 0 100 0 0 0 100" Properties=species:S:1:pos:R:3
N    -0.334447  0.627818  0.489966
C    0.153145  -0.132889  1.627572
C    1.651633  -0.358017  1.427524
O    2.330473  0.212454  0.607507
H    0.421617  1.175998  0.077722
H    -1.096477  1.252789  0.742599
H    0.090066  0.428405  2.589403
C    -0.666471  -1.447795  1.791322
C    -1.133526  -1.796363  3.211928
C    -0.040844  -2.289723  4.170687
C    -0.570388  -2.807057  5.497794
N    -1.266741  -1.690888  6.276189
H    -0.119638  -2.298664  1.360481
H    -1.556198  -1.316247  1.163233
H    -1.907857  -2.577091  3.130046
H    -1.639165  -0.899546  3.622641
H    0.725075  -1.518130  4.343573
H    0.503246  -3.126689  3.709015
H    0.223693  -3.182169  6.154148
H    -1.325762  -3.593297  5.369974
H    -0.607581  -0.930726  6.492089
H    -1.667043  -2.026799  7.161479
H    -2.026861  -1.286402  5.711253
O    2.168060  -1.265925  2.308096
H    3.122757  -1.319358  2.103814
25
Lattice="100 0 0 0 100 0 0 0 100" Properties=species:S:1:pos:R:3
N    -0.324807  -0.250793  -0.068362
C    0.125968  -0.368337  1.305825
C    1.593782  -0.791746  1.397796
O    2.278736  -0.613526  2.381207
H    -0.262225  -1.127757  -0.582783
H    -1.268155  0.121969  -0.145544
H    0.100946  0.637373  1.754937
C    -0.669816  -1.320772  2.245536
C    -2.103359  -0.851940  2.498829
C    -2.848485  -1.782593  3.467916
C    -4.260188  -1.290205  3.737453
N    -4.978717  -2.213741  4.720030
H    -0.128775  -1.385427  3.202207
H    -0.674847  -2.330615  1.803509
H    -2.659045  -0.798091  1.548505
H    -2.085821  0.168961  2.914660
H    -2.288339  -1.843238  4.416159
H    -2.881504  -2.801383  3.046634
H    -4.880284  -1.270365  2.832522
H    -4.275890  -0.292975  4.194830
H    -5.033781  -3.172071  4.348241
H    -5.937195  -1.897058  4.919767
H    -4.469722  -2.262474  5.613582
O    2.020104  -1.443265  0.289626
H    2.952850  -1.687750  0.451340
25
Lattice="100 0 0 0 100 0 0 0 100" Properties=species:S:1:pos:R:3
N    -0.238297  0.566300  0.516300
C    -0.232980  -0.327330  1.660445
C    1.179411  -0.783725  2.032350
O    1.479998  -1.176852  3.138217
H    0.164804  0.135379  -0.314752
H    -1.168015  0.913844  0.290151
H    -0.558312  0.251177  2.539259
C    -1.103971  -1.615452  1.557895
C    -2.616257  -1.355967  1.562563
C    -3.139527  -0.864021  2.919979
C    -4.641559  -0.641031  2.980453
N    -5.393330  -1.959111  2.801493
H    -0.848106  -2.285657  2.393302
H    -0.831825  -2.140117  0.630506
H    -3.106892  -2.304275  1.273451
H    -2.881996  -0.629336  0.775803
H    -2.681798  0.102459  3.176658
H    -2.830243  -1.551406  3.725586
H    -5.000645  0.017726  2.179405
H    -4.969640  -0.236075  3.944978
H    -5.164073  -2.616382  3.559674
H    -6.412720  -1.825244  2.794366
H    -5.120921  -2.406785  1.914592
O    2.027463  -0.759629  0.978860
H    2.890858  -1.085500  1.302148
25
Lattice="100 0 0 0 100 0 0 0 100" Properties=species:S:1:pos:R:3
N    -0.244479  -2.242580  0.839374
C    -0.154252  -1.078087  1.740226
C    1.118042  -1.345192  2.603172
O    1.440102  -0.553444  3.660820
H    -1.171249  -2.310227  0.420171
H    0.436154  -2.182895  0.080341
H    0.061229  -0.139981  1.202500
C    -1.457566  -0.934569  2.536221
C    -1.677857  0.430334  3.203780
C    -0.477698  0.988543  3.991869
C    0.439889  -0.053327  4.605576
N    0.923071  -2.869845  3.084782
H    -1.544952  -1.745329  3.278830
H    -2.290082  -1.110863  1.839188
H    -2.544694  0.333124  3.871414
H    -1.970557  1.162901  2.439301
H    -0.844272  1.632712  4.803470
H    0.144405  1.638457  3.359377
H    1.064440  0.380989  5.392533
H    -0.109420  -0.900656  5.049905
H    0.410477  -3.252969  2.235944
H    0.365144  -2.967420  3.937497
H    1.839497  -3.307987  3.207825
O    2.209457  -1.406599  1.757983
H    2.965442  -0.993748  2.215367
25
Lattice="100 0 0 0 100 0 0 0 100" Properties=species:S:1:pos:R:3
N    -0.275921  0.738425  0.595549
C    0.351565  0.084654  1.706809
C    1.865688  0.090366  1.716230
O    2.594276  -0.471775  2.622498
H    -0.123924  0.273048  -0.297687
H    -0.055463  1.728253  0.508516
H    0.085338  0.643255  2.625837
C    -0.155709  -1.390003  1.886797
C    -0.589639  -1.810018  3.298077
C    0.475489  -1.852990  4.414627
C    0.658712  -0.549816  5.238686
N    1.568531  -0.603974  6.366756
H    0.582202  -2.101729  1.482797
H    -1.029407  -1.448101  1.224917
H    -1.025340  -2.813194  3.194469
H    -1.417651  -1.160647  3.623912
H    1.447323  -2.249975  4.032303
H    0.197009  -2.637370  5.133839
H    0.968270  0.302940  4.605927
H    -0.333960  -0.260802  5.614993
H    2.518195  -0.872385  6.112149
H    2.045996  -0.971503  3.291413
H    1.246573  -1.244740  7.090828
O    2.491839  0.701969  0.767729
H    3.468457  0.641486  0.871421
25
Lattice="100 0 0 0 100 0 0 0 100" Properties=species:S:1:pos:R:3
N    -0.052814  0.812114  0.379856
C    0.070291  0.350854  1.744120
C    1.510482  0.162469  2.101948
O    1.919655  -0.416895  3.180213
H    0.347965  1.737536  0.227802
H    -1.032889  0.847281  0.105200
H    -0.275266  1.082577  2.516277
C    -0.732910  -0.973934  1.972005
C    -1.498003  -1.117645  3.295098
C    -0.693568  -1.199205  4.609755
C    -0.430843  0.148775  5.331977
N    0.252288  0.093646  6.609447
H    -0.077267  -1.841681  1.801020
H    -1.458622  -1.006170  1.148788
H    -2.096694  -2.033366  3.196376
H    -2.227715  -0.296565  3.381296
H    0.241882  -1.797311  4.478140
H    -1.243908  -1.833826  5.320015
H    -1.408761  0.628188  5.488762
H    0.121742  0.858439  4.689165
H    1.175160  -0.335805  6.560209
H    1.168800  -0.791597  3.723259
H    -0.287740  -0.403967  7.315956
O    2.413687  0.633525  1.311839
H    3.322903  0.468125  1.648832
