# Supplementary material for: Mapping and classifying molecules from a high-throughput structural database
Source: J Cheminform. 2017 Feb 2;9:6. doi: 10.1186/s13321-017-0192-4 (PMC5289135; doi:10.1186/s13321-017-0192-4)
Supplement: Supplementary file 1 — Additional file 1. Supplementary file contains dissimilarity matrix data for all the oligopeptides available in the database including the one discussed in this paper. [file 13321_2017_192_MOESM1_ESM.tar › SI/lysH.uncapped/COLVAR-OOS-Hg-0.14-1-4]

#! FIELDS CV1 CV2 Energy
-7.400000000000e-02 3.420000000000e-01	-566927.919932
-8.400000000000e-02 3.400000000000e-01	-566927.900653
-2.440000000000e-01 -2.580000000000e-01	-566927.771830
-2.440000000000e-01 -2.580000000000e-01	-566927.768960
-2.420000000000e-01 -2.660000000000e-01	-566927.767284
-9.000000000000e-02 3.420000000000e-01	-566927.751377
-7.400000000000e-02 3.420000000000e-01	-566927.732054
-2.500000000000e-01 -2.520000000000e-01	-566927.730515
-2.440000000000e-01 -2.640000000000e-01	-566927.716800
-2.520000000000e-01 -2.520000000000e-01	-566927.704622
-8.400000000000e-02 3.360000000000e-01	-566927.670912
-2.480000000000e-01 -2.620000000000e-01	-566927.668617
-2.440000000000e-01 -2.580000000000e-01	-566927.655969
-2.500000000000e-01 -2.620000000000e-01	-566927.629594
-2.440000000000e-01 -2.580000000000e-01	-566927.624546
-8.600000000000e-02 3.380000000000e-01	-566927.547576
-2.500000000000e-01 -2.520000000000e-01	-566927.535257
-2.440000000000e-01 -2.580000000000e-01	-566927.535217
-2.440000000000e-01 -2.640000000000e-01	-566927.532147
-2.460000000000e-01 -2.580000000000e-01	-566927.467276
-2.500000000000e-01 -2.500000000000e-01	-566927.174209
-2.420000000000e-01 -2.580000000000e-01	-566927.172332
-2.500000000000e-01 -2.540000000000e-01	-566927.057585
-5.000000000000e-02 2.820000000000e-01	-566926.996829
-6.600000000000e-02 2.920000000000e-01	-566926.978198
-5.800000000000e-02 2.860000000000e-01	-566926.958526
-2.500000000000e-01 -2.620000000000e-01	-566926.946914
-8.000000000000e-02 2.960000000000e-01	-566926.934530
-6.200000000000e-02 3.020000000000e-01	-566926.923299
-5.400000000000e-02 2.760000000000e-01	-566926.875942
-6.200000000000e-02 2.760000000000e-01	-566926.803031
-6.400000000000e-02 2.780000000000e-01	-566926.787467
-5.200000000000e-02 2.760000000000e-01	-566926.718869
