# Supplementary material for: Mapping and classifying molecules from a high-throughput structural database
Source: J Cheminform. 2017 Feb 2;9:6. doi: 10.1186/s13321-017-0192-4 (PMC5289135; doi:10.1186/s13321-017-0192-4)
Supplement: Supplementary file 1 — Additional file 1. Supplementary file contains dissimilarity matrix data for all the oligopeptides available in the database including the one discussed in this paper. [file 13321_2017_192_MOESM1_ESM.tar › SI/lysH.uncapped/traj.lysH.uncapped.Ca.xyz]

26
Lattice="100 0 0 0 100 0 0 0 100" Properties=species:S:1:pos:R:3
N    0.977020  0.079345  -0.172640
C    0.295770  0.114057  1.191898
C    1.383700  0.475947  2.223511
O    2.523186  0.882732  1.799840
H    1.269138  -0.874511  -0.431671
H    0.376317  0.440695  -0.926114
H    -0.383730  0.982294  1.166436
C    -0.498232  -1.162373  1.508140
C    -1.754294  -1.370399  0.636767
C    -2.595423  -2.580049  1.102083
C    -3.840616  -2.764159  0.230577
N    -4.696423  -3.933729  0.696350
H    -0.788549  -1.074825  2.565329
H    0.172218  -2.036078  1.449910
H    -1.474692  -1.517632  -0.419726
H    -2.375722  -0.461436  0.674400
H    -2.895630  -2.428342  2.151113
H    -1.980676  -3.493696  1.071007
H    -3.587362  -2.975844  -0.815876
H    -4.496030  -1.884434  0.255103
H    -4.182286  -4.827076  0.668175
H    -5.036607  -3.804860  1.661181
H    -5.528175  -4.044845  0.095459
O    1.122085  0.426150  3.462506
H    1.838435  0.658264  -0.119207
Ca    3.120580  1.288802  3.946451
26
Lattice="100 0 0 0 100 0 0 0 100" Properties=species:S:1:pos:R:3
N    2.184622  -2.555096  0.517665
C    1.152818  -1.463888  0.786625
C    1.799518  -0.479346  1.778884
O    1.109489  0.430733  2.329823
H    3.136677  -2.162891  0.641709
H    2.092943  -3.339880  1.180784
H    1.052790  -0.910215  -0.161811
C    -0.206456  -2.083242  1.179323
C    -1.428462  -1.181526  0.908828
C    -2.755384  -1.939268  1.136333
C    -3.965972  -1.062700  0.808182
N    -5.277345  -1.816192  0.984947
H    -0.178504  -2.394635  2.234885
H    -0.320240  -3.003432  0.582854
H    -1.389509  -0.824568  -0.132542
H    -1.388268  -0.291024  1.551323
H    -2.815025  -2.279495  2.182448
H    -2.773868  -2.841089  0.503062
H    -3.956603  -0.718198  -0.233577
H    -4.032702  -0.183778  1.461321
H    -6.084264  -1.212945  0.761680
H    -5.336533  -2.639512  0.366922
H    -5.406803  -2.148847  1.952198
O    3.062673  -0.568207  1.988308
H    2.100308  -2.942029  -0.433556
Ca    2.971100  1.278268  3.259383
26
Lattice="100 0 0 0 100 0 0 0 100" Properties=species:S:1:pos:R:3
N    -0.330209  -0.086108  0.006112
C    0.995538  -0.323721  0.723372
C    2.059088  -0.542016  -0.371563
O    1.749839  -0.278041  -1.587810
H    -0.915479  0.619429  0.474297
H    -0.885206  -0.950897  -0.075778
H    1.256187  0.637969  1.196226
C    0.911544  -1.424239  1.795252
C    -0.017685  -1.061545  2.972764
C    -0.184889  -2.143970  4.066689
C    0.975592  -2.230847  5.060986
N    0.630904  -3.152535  6.223978
H    1.943969  -1.584368  2.137260
H    0.594495  -2.369499  1.323740
H    -1.033762  -0.862975  2.597816
H    0.319787  -0.120102  3.435224
H    -0.361377  -3.126688  3.601529
H    -1.102990  -1.894135  4.620442
H    1.202655  -1.256089  5.511213
H    1.896262  -2.633843  4.621792
H    1.408090  -3.211098  6.900077
H    0.426290  -4.113852  5.911921
H    -0.196028  -2.818911  6.743089
O    3.229357  -0.912811  -0.057203
H    -0.120522  0.235414  -0.959706
Ca    3.894550  -0.672521  -2.178720
26
Lattice="100 0 0 0 100 0 0 0 100" Properties=species:S:1:pos:R:3
N    -0.335745  1.717169  1.742964
C    -0.140696  0.663998  2.828772
C    1.376083  0.411383  2.942975
O    1.807422  -0.543931  3.655339
H    -0.489601  1.292468  0.816676
H    -1.129999  2.342524  1.938432
H    -0.419412  1.160488  3.773876
C    -1.017521  -0.583882  2.635000
C    -2.525501  -0.300482  2.812295
C    -3.432769  -1.532205  3.044933
C    -3.735770  -2.366786  1.798979
N    -4.795994  -3.420438  2.094641
H    -0.678360  -1.298748  3.399218
H    -0.791352  -1.046615  1.660393
H    -2.920579  0.278548  1.961202
H    -2.655806  0.338093  3.699424
H    -4.381889  -1.148262  3.450286
H    -2.995123  -2.168549  3.830239
H    -2.864834  -2.916287  1.421208
H    -4.143618  -1.756105  0.983272
H    -5.683221  -2.992947  2.402492
H    -5.007597  -3.987197  1.258836
H    -4.499601  -4.072054  2.836954
O    2.179343  1.228743  2.368598
H    0.532298  2.283483  1.676821
Ca    3.906841  0.159591  3.365175
26
Lattice="100 0 0 0 100 0 0 0 100" Properties=species:S:1:pos:R:3
N    1.048395  -0.088641  0.285296
C    0.078206  0.066254  1.452888
C    0.910508  0.559123  2.655739
O    2.120864  0.930838  2.455932
H    1.367915  -1.062715  0.178335
H    0.646070  0.211768  -0.612773
H    -0.584620  0.906368  1.187928
C    -0.748341  -1.199390  1.725719
C    -1.801247  -1.556409  0.653330
C    -2.559164  -2.846182  1.036235
C    -3.510634  -3.434804  -0.009489
N    -4.890261  -2.782032  -0.047785
H    -1.245852  -1.028896  2.691630
H    -0.064012  -2.049404  1.888385
H    -1.321284  -1.711112  -0.327529
H    -2.493788  -0.707037  0.534949
H    -3.087341  -2.713768  1.994594
H    -1.824734  -3.643789  1.226256
H    -3.704088  -4.491903  0.207573
H    -3.114472  -3.367995  -1.030621
H    -5.373223  -2.862373  0.859654
H    -4.858933  -1.784171  -0.297433
H    -5.490383  -3.247313  -0.747221
O    0.377854  0.640599  3.802453
H    1.889306  0.488364  0.489244
Ca    2.235260  1.558622  4.631713
26
Lattice="100 0 0 0 100 0 0 0 100" Properties=species:S:1:pos:R:3
N    -0.413758  -0.649376  -0.116123
C    0.027994  0.068522  1.153679
C    1.546308  0.303239  1.048438
O    2.201678  0.694201  2.061132
H    -0.367000  -1.673781  -0.019619
H    -1.378845  -0.403699  -0.381231
H    -0.397835  1.083012  1.068479
C    -0.536334  -0.546893  2.444173
C    -0.165536  -1.999662  2.798108
C    -0.887284  -2.436915  4.094994
C    -0.577263  -3.884425  4.481917
N    -1.321001  -4.300165  5.744014
H    -1.631560  -0.439282  2.399313
H    -0.212182  0.126709  3.251039
H    0.923474  -2.094506  2.927942
H    -0.451793  -2.695200  1.990235
H    -1.974171  -2.317539  3.958652
H    -0.592980  -1.762295  4.914564
H    0.487652  -4.040410  4.694661
H    -0.882433  -4.597792  3.705978
H    -1.104122  -5.276637  5.998153
H    -1.068793  -3.713984  6.554151
H    -2.344109  -4.238895  5.628913
O    2.099952  0.208600  -0.104695
H    0.225401  -0.385545  -0.889225
Ca    3.957540  1.154716  0.754359
26
Lattice="100 0 0 0 100 0 0 0 100" Properties=species:S:1:pos:R:3
N    -0.507997  1.895327  2.469918
C    -0.197145  0.438320  2.810297
C    1.337452  0.339429  2.938436
O    1.884281  -0.785144  3.143275
H    0.357399  2.448852  2.640990
H    -0.756972  2.011936  1.476513
H    -0.604451  0.257694  3.817158
C    -0.790707  -0.541965  1.784583
C    -2.334190  -0.668739  1.736740
C    -2.935061  -1.772511  2.635430
C    -4.434010  -1.929749  2.357396
N    -5.053353  -3.091135  3.122076
H    -0.335439  -1.521170  1.989772
H    -0.421461  -0.253914  0.787117
H    -2.597055  -0.892012  0.693040
H    -2.822846  0.295714  1.953822
H    -2.771313  -1.550161  3.702087
H    -2.420021  -2.722345  2.420248
H    -4.628591  -2.134760  1.296952
H    -5.008061  -1.039724  2.644058
H    -4.969059  -2.978040  4.143127
H    -6.060243  -3.174420  2.910110
H    -4.618828  -3.992834  2.874228
O    2.034507  1.413228  2.863009
H    -1.272027  2.290484  3.033692
Ca    3.895193  0.177640  3.245927
26
Lattice="100 0 0 0 100 0 0 0 100" Properties=species:S:1:pos:R:3
N    -0.917682  0.502892  0.620675
C    -0.302517  0.407516  2.013256
C    0.959770  1.293839  1.995233
O    1.122115  2.098957  1.009686
H    -0.649195  1.411242  0.196210
H    -1.945071  0.431141  0.642231
H    -1.012008  0.916343  2.687068
C    -0.135550  -1.066610  2.448156
C    -0.002290  -1.245327  3.975361
C    0.194584  -2.700379  4.462923
C    -1.080626  -3.547014  4.486373
N    -0.840724  -4.885912  5.172931
H    0.733639  -1.503859  1.932157
H    -1.025699  -1.606375  2.085985
H    -0.879523  -0.805673  4.476145
H    0.865213  -0.672338  4.325290
H    0.591326  -2.636012  5.487831
H    0.970404  -3.199717  3.861017
H    -1.461228  -3.790639  3.486867
H    -1.883626  -3.061050  5.055161
H    -1.700419  -5.456055  5.195628
H    -0.533451  -4.763641  6.150094
H    -0.118222  -5.444559  4.694267
O    1.782828  1.270104  2.959408
H    -0.566423  -0.237645  -0.005233
Ca    2.930372  2.962774  2.038282
26
Lattice="100 0 0 0 100 0 0 0 100" Properties=species:S:1:pos:R:3
N    1.022350  -0.133923  -0.279037
C    0.495683  -0.070253  1.151298
C    1.720169  0.162707  2.062347
O    2.841436  0.467139  1.521289
H    0.394865  0.319810  -0.956513
H    1.946204  0.343232  -0.301690
H    -0.095110  0.858681  1.214557
C    -0.373761  -1.273811  1.544356
C    -1.785113  -1.321360  0.916163
C    -2.640699  -2.423329  1.580689
C    -4.147753  -2.405698  1.306917
N    -4.570050  -3.082708  0.005016
H    -0.473465  -1.211957  2.638227
H    0.179515  -2.207716  1.348691
H    -1.720337  -1.480083  -0.173580
H    -2.276629  -0.346806  1.066650
H    -2.559780  -2.308326  2.672440
H    -2.228275  -3.423572  1.370550
H    -4.559456  -1.389286  1.268479
H    -4.679053  -2.954269  2.093588
H    -5.598080  -3.070969  -0.089561
H    -4.188571  -2.623001  -0.832660
H    -4.280097  -4.071838  -0.020137
O    1.589461  0.110055  3.321508
H    1.175692  -1.104815  -0.588490
Ca    3.704852  0.758095  3.599904
26
Lattice="100 0 0 0 100 0 0 0 100" Properties=species:S:1:pos:R:3
N    -0.343267  0.248920  0.160284
C    -0.302634  0.334856  1.682866
C    0.754056  1.399470  2.037472
O    1.165150  2.178445  1.103948
H    0.308000  -0.463681  -0.202258
H    -0.048627  1.161389  -0.236593
H    -1.268877  0.777746  1.978263
C    -0.174530  -1.069013  2.313513
C    -0.585265  -1.121320  3.802603
C    -1.001775  -2.513133  4.332641
C    0.144495  -3.502306  4.548897
N    -0.352732  -4.769323  5.234617
H    0.846892  -1.450069  2.159984
H    -0.850598  -1.726443  1.741940
H    -1.459858  -0.470662  3.949238
H    0.210254  -0.698633  4.430988
H    -1.758184  -2.954574  3.663839
H    -1.505410  -2.341133  5.296723
H    0.923193  -3.093106  5.204967
H    0.615023  -3.833933  3.615037
H    -0.766248  -4.566107  6.157692
H    0.414119  -5.442275  5.387503
H    -1.074826  -5.252686  4.679179
O    1.149507  1.548734  3.232654
H    -1.283963  0.016971  -0.190474
Ca    2.295106  3.383867  2.627476
26
Lattice="100 0 0 0 100 0 0 0 100" Properties=species:S:1:pos:R:3
N    -0.307360  1.700449  0.659719
C    0.677187  0.832018  1.437330
C    1.786085  0.428065  0.446629
O    2.648221  -0.446113  0.763905
H    -1.050417  1.135661  0.220140
H    0.195297  2.186362  -0.106239
H    1.153223  1.504744  2.169553
C    -0.060820  -0.314892  2.163157
C    0.646031  -0.865809  3.420568
C    -0.172064  -2.018565  4.040174
C    0.448738  -2.740965  5.239056
N    0.219787  -2.043640  6.577995
H    -0.253134  -1.131126  1.449652
H    -1.047730  0.072698  2.464742
H    0.783400  -0.042291  4.140649
H    1.649259  -1.229814  3.157077
H    -0.312152  -2.801132  3.279106
H    -1.192229  -1.684865  4.293029
H    1.534461  -2.866746  5.143475
H    0.002003  -3.734969  5.358347
H    0.633384  -2.592599  7.348096
H    -0.785200  -1.947072  6.787561
H    0.639017  -1.104810  6.620594
O    1.841890  1.030721  -0.684570
H    -0.765811  2.400975  1.260253
Ca    3.725935  -0.087285  -1.176998
26
Lattice="100 0 0 0 100 0 0 0 100" Properties=species:S:1:pos:R:3
N    -0.287202  0.599752  0.067951
C    0.437104  0.563106  1.408743
C    1.801717  -0.114553  1.173059
O    2.517144  -0.463467  2.159866
H    -0.854306  -0.245506  -0.090884
H    0.419444  0.637800  -0.690680
H    0.695164  1.613817  1.623953
C    -0.427233  0.048329  2.573198
C    -0.979673  -1.384142  2.456166
C    -1.628355  -1.938378  3.749512
C    -2.983502  -1.321257  4.107031
N    -3.613325  -2.029270  5.299541
H    -1.236060  0.779255  2.725051
H    0.216549  0.129639  3.461713
H    -0.160853  -2.074518  2.203984
H    -1.714693  -1.465880  1.637061
H    -0.926009  -1.815842  4.589133
H    -1.758581  -3.021781  3.604331
H    -3.708195  -1.415451  3.288100
H    -2.916311  -0.264323  4.392375
H    -3.023564  -1.968349  6.143420
H    -3.774158  -3.030769  5.111211
H    -4.528289  -1.616372  5.539371
O    2.233431  -0.216043  -0.029875
H    -0.909855  1.416576  -0.014049
Ca    4.241611  -0.847373  0.785717
26
Lattice="100 0 0 0 100 0 0 0 100" Properties=species:S:1:pos:R:3
N    0.578095  -0.115374  0.257683
C    0.335964  -0.241930  1.760164
C    1.678781  -0.679215  2.383722
O    1.742762  -0.953099  3.619013
H    0.202115  -0.923129  -0.260670
H    0.171147  0.737008  -0.149523
H    0.149958  0.777999  2.131788
C    -0.837248  -1.179606  2.094621
C    -2.261896  -0.680613  1.750003
C    -2.854540  0.320022  2.761002
C    -4.262228  0.840819  2.450571
N    -5.379058  -0.153588  2.756879
H    -0.766674  -1.389388  3.171755
H    -0.658747  -2.145987  1.595929
H    -2.887188  -1.584783  1.697305
H    -2.296901  -0.250026  0.735019
H    -2.230699  1.225719  2.817447
H    -2.831170  -0.106065  3.777332
H    -4.387063  1.118599  1.396237
H    -4.488093  1.722463  3.061822
H    -5.384079  -0.429362  3.750450
H    -6.300731  0.267828  2.559559
H    -5.319465  -1.013953  2.194505
O    2.721059  -0.718879  1.638409
H    1.608261  -0.102105  0.105697
Ca    3.945636  -1.283353  3.463283
26
Lattice="100 0 0 0 100 0 0 0 100" Properties=species:S:1:pos:R:3
N    -0.335142  -0.676001  -0.096421
C    0.108672  -0.134627  1.257757
C    1.628979  0.102061  1.181222
O    2.289089  0.360694  2.232299
H    -0.321741  -1.706004  -0.125867
H    -1.287464  -0.368495  -0.342085
H    -0.317763  0.881094  1.314094
C    -0.452118  -0.938697  2.444971
C    0.043345  -2.387636  2.613120
C    -0.815944  -3.264175  3.557474
C    -0.737618  -2.886907  5.038898
N    -1.509536  -3.881132  5.897075
H    -1.550119  -0.915933  2.352139
H    -0.220508  -0.340569  3.337547
H    1.090416  -2.390055  2.951494
H    0.042325  -2.919483  1.647127
H    -0.472461  -4.302923  3.435318
H    -1.865406  -3.241046  3.222342
H    -1.172971  -1.904412  5.258842
H    0.293166  -2.902529  5.415042
H    -1.457263  -3.633183  6.897397
H    -2.509444  -3.916007  5.646263
H    -1.138966  -4.839372  5.803121
O    2.182256  0.135335  0.024557
H    0.325289  -0.340610  -0.822989
Ca    4.065927  0.915609  0.981263
26
Lattice="100 0 0 0 100 0 0 0 100" Properties=species:S:1:pos:R:3
N    -0.181976  1.664899  1.671036
C    -0.149340  0.469551  2.619350
C    1.337504  0.119895  2.837409
O    1.656654  -0.925777  3.477845
H    -0.336866  1.376994  0.693380
H    -0.909612  2.350298  1.915645
H    -0.512025  0.844088  3.590719
C    -1.025236  -0.700084  2.139832
C    -2.540936  -0.405339  2.110668
C    -3.380681  -1.567556  1.521992
C    -3.848437  -2.667316  2.485158
N    -5.243425  -2.407942  3.049883
H    -0.802961  -1.539807  2.814336
H    -0.683093  -1.018144  1.140514
H    -2.740392  0.479103  1.486160
H    -2.886115  -0.138804  3.123177
H    -2.805090  -2.065158  0.728336
H    -4.254024  -1.151138  0.997154
H    -3.189596  -2.798186  3.352608
H    -3.926827  -3.633084  1.972920
H    -5.531657  -3.166206  3.688064
H    -5.306511  -1.526366  3.578378
H    -5.949235  -2.366147  2.298484
O    2.229357  0.934276  2.406909
H    0.747433  2.129540  1.709406
Ca    3.817086  -0.359589  3.368637
26
Lattice="100 0 0 0 100 0 0 0 100" Properties=species:S:1:pos:R:3
N    0.268821  2.154095  0.968392
C    0.835419  0.794305  1.367031
C    1.134430  0.039121  0.059380
O    1.438130  -1.191915  0.079155
H    0.663485  2.437093  0.052483
H    0.482674  2.881439  1.666416
H    1.816075  1.006644  1.824157
C    -0.087263  0.095348  2.391701
C    0.625111  -0.826282  3.406797
C    -0.356318  -1.261333  4.518287
C    0.246900  -1.844317  5.798653
N    0.620150  -3.321999  5.712182
H    -0.883897  -0.448429  1.862216
H    -0.586506  0.892477  2.966703
H    1.462017  -0.272912  3.862263
H    1.059048  -1.691954  2.884941
H    -1.129714  -1.938027  4.120226
H    -0.909911  -0.374175  4.863317
H    -0.478307  -1.784188  6.618814
H    1.157394  -1.319320  6.114036
H    1.346188  -3.512037  5.008598
H    -0.198419  -3.906366  5.485905
H    0.984279  -3.655669  6.618634
O    1.117692  0.698210  -1.041818
H    -0.756362  2.123870  0.857091
Ca    1.809885  -1.123679  -2.142560
26
Lattice="100 0 0 0 100 0 0 0 100" Properties=species:S:1:pos:R:3
N    -0.221042  0.127476  0.253295
C    0.024210  -0.018099  1.752389
C    0.849856  1.209702  2.184054
O    1.014335  2.163466  1.342496
H    -0.211668  1.132918  -0.000629
H    -1.118037  -0.286892  -0.038134
H    -0.962968  0.087547  2.229284
C    0.651696  -1.398055  2.063565
C    0.460828  -1.947329  3.497668
C    -0.923874  -2.569831  3.762556
C    -1.131949  -3.174733  5.155257
N    -0.492939  -4.549173  5.336081
H    1.726612  -1.350234  1.836595
H    0.221163  -2.123309  1.353765
H    0.674489  -1.162146  4.236966
H    1.250339  -2.702947  3.628502
H    -1.163439  -3.324352  2.994799
H    -1.712094  -1.806277  3.671779
H    -2.199110  -3.326913  5.354765
H    -0.723089  -2.543288  5.954052
H    -0.869470  -5.236456  4.665839
H    -0.687291  -4.916938  6.280870
H    0.530580  -4.535407  5.226155
O    1.324383  1.285099  3.357750
H    0.523101  -0.326358  -0.299052
Ca    2.126379  3.336529  2.905331
26
Lattice="100 0 0 0 100 0 0 0 100" Properties=species:S:1:pos:R:3
N    -0.504922  1.246456  3.987622
C    -0.187629  -0.048834  3.243176
C    1.334156  -0.038106  2.982493
O    1.865685  -0.971748  2.311087
H    0.403295  1.663889  4.283348
H    -0.976382  1.932577  3.380228
H    -0.370156  -0.872772  3.950360
C    -1.021411  -0.218738  1.960835
C    -2.525623  -0.552355  2.102447
C    -2.837896  -1.997760  2.556358
C    -4.090234  -2.643960  1.955771
N    -5.416073  -2.097426  2.479368
H    -0.531036  -1.014901  1.382123
H    -0.910935  0.695088  1.353920
H    -2.943979  -0.390325  1.097219
H    -3.031931  0.184018  2.748363
H    -2.861301  -2.089407  3.653801
H    -2.023972  -2.663293  2.227927
H    -4.111468  -3.716689  2.182294
H    -4.128181  -2.526014  0.865292
H    -5.508563  -2.218874  3.498736
H    -5.550659  -1.099136  2.266486
H    -6.206488  -2.602017  2.046933
O    2.040382  0.907779  3.482274
H    -1.090720  1.106209  4.821057
Ca    3.892040  -0.092660  2.624480
26
Lattice="100 0 0 0 100 0 0 0 100" Properties=species:S:1:pos:R:3
N    0.708716  -0.262858  0.063414
C    0.019608  -0.002505  1.400799
C    1.107258  0.575324  2.336230
O    0.848310  0.769957  3.560573
H    1.605339  0.268822  0.067504
H    0.943504  -1.257966  -0.060768
H    -0.682524  0.829363  1.227538
C    -0.728280  -1.214497  1.986585
C    -2.173349  -1.482515  1.501400
C    -2.335985  -2.221552  0.160560
C    -3.782720  -2.473446  -0.285003
N    -4.495069  -3.576465  0.491305
H    -0.781480  -1.011649  3.065359
H    -0.101024  -2.117203  1.891970
H    -2.730320  -0.532362  1.476014
H    -2.639144  -2.072867  2.305594
H    -1.779282  -3.173475  0.168391
H    -1.904582  -1.633659  -0.666033
H    -3.814088  -2.792381  -1.333462
H    -4.410395  -1.579092  -0.182216
H    -4.594018  -3.363957  1.494039
H    -5.449205  -3.715719  0.121862
H    -4.008997  -4.482190  0.409324
O    2.241230  0.901269  1.835348
H    0.149792  0.037269  -0.745969
Ca    2.840706  1.718355  3.872642
26
Lattice="100 0 0 0 100 0 0 0 100" Properties=species:S:1:pos:R:3
N    -0.347225  1.562689  3.859048
C    -0.169166  0.098806  3.461880
C    1.348622  -0.129987  3.302243
O    1.780983  -1.242323  2.876742
H    -0.640619  2.145440  3.060911
H    -1.032698  1.696863  4.614466
H    -0.473345  -0.496703  4.337585
C    -0.999027  -0.280922  2.222094
C    -2.536022  -0.271680  2.409742
C    -3.145026  -1.531015  3.073975
C    -3.586945  -2.654641  2.129424
N    -4.967089  -2.416741  1.521906
H    -0.651876  -1.276355  1.909276
H    -0.722561  0.398438  1.399673
H    -2.974249  -0.111958  1.412946
H    -2.848870  0.616171  2.980255
H    -3.993502  -1.245331  3.714335
H    -2.424720  -1.989576  3.768330
H    -3.670989  -3.607395  2.665149
H    -2.903831  -2.799419  1.282818
H    -5.018956  -1.552592  0.963708
H    -5.232409  -3.194415  0.897081
H    -5.695363  -2.357069  2.250147
O    2.152112  0.807653  3.647503
H    0.578125  1.917826  4.176998
Ca    3.891650  -0.562764  3.173766
26
Lattice="100 0 0 0 100 0 0 0 100" Properties=species:S:1:pos:R:3
N    1.536275  0.353024  0.256826
C    1.251020  -0.363268  1.573746
C    2.144946  -1.621261  1.587039
O    3.044654  -1.739644  0.680940
H    1.469266  1.377151  0.342954
H    0.882349  0.060271  -0.485512
H    1.638779  0.296988  2.366213
C    -0.267870  -0.600834  1.748057
C    -0.739247  -0.872610  3.197935
C    -0.968861  0.379704  4.075652
C    -2.344150  1.051234  3.978801
N    -3.400818  0.374435  4.847740
H    -0.565815  -1.439704  1.101949
H    -0.787176  0.288460  1.354241
H    -0.022652  -1.536802  3.696852
H    -1.662729  -1.466487  3.123986
H    -0.233035  1.162793  3.836243
H    -0.761963  0.134420  5.128802
H    -2.752568  1.058770  2.960065
H    -2.303147  2.087264  4.334953
H    -4.311461  0.852402  4.759173
H    -3.143353  0.404235  5.846169
H    -3.554004  -0.613100  4.598622
O    2.018094  -2.493925  2.498155
H    2.489933  0.099717  -0.065382
Ca    3.760532  -3.638233  1.663781
26
Lattice="100 0 0 0 100 0 0 0 100" Properties=species:S:1:pos:R:3
N    1.028711  -1.419908  0.208711
C    0.419426  -0.536271  1.294336
C    1.609046  0.018240  2.112761
O    2.799315  -0.169895  1.676669
H    0.578339  -1.305289  -0.708412
H    2.035322  -1.164526  0.125230
H    -0.011499  0.336152  0.776799
C    -0.647705  -1.234384  2.154996
C    -2.096661  -1.336108  1.623575
C    -2.376835  -2.379853  0.521534
C    -3.797688  -2.956458  0.496320
N    -4.886927  -1.969805  0.086364
H    -0.687966  -0.644494  3.081722
H    -0.277982  -2.228608  2.459444
H    -2.434753  -0.334118  1.314664
H    -2.697632  -1.594553  2.509218
H    -1.748443  -3.270749  0.685118
H    -2.115972  -2.002324  -0.481515
H    -4.094351  -3.335464  1.482687
H    -3.867682  -3.783213  -0.220647
H    -4.964831  -1.169952  0.730425
H    -4.738543  -1.597309  -0.863171
H    -5.807669  -2.437549  0.081312
O    1.391682  0.686096  3.166698
H    0.988620  -2.417758  0.461391
Ca    3.569678  1.087098  3.411770
26
Lattice="100 0 0 0 100 0 0 0 100" Properties=species:S:1:pos:R:3
N    1.882424  -1.532712  -0.036597
C    0.733004  -1.098083  0.868900
C    1.367491  -0.355633  2.059886
O    2.621283  -0.088179  2.017913
H    1.602574  -1.578039  -1.027046
H    2.673645  -0.870638  0.063378
H    0.164429  -0.350318  0.294153
C    -0.149271  -2.316743  1.234525
C    -1.631145  -2.053923  1.590518
C    -2.536730  -1.700400  0.386069
C    -3.957307  -2.272178  0.411921
N    -4.892905  -1.620794  1.426546
H    0.327194  -2.854895  2.067049
H    -0.129586  -3.006337  0.374776
H    -1.698254  -1.294097  2.381879
H    -1.979915  -2.995082  2.042431
H    -2.109935  -2.130336  -0.534166
H    -2.575876  -0.614230  0.207875
H    -3.963273  -3.344714  0.644638
H    -4.444420  -2.132643  -0.560633
H    -5.007339  -0.611645  1.251368
H    -5.833599  -2.042551  1.369219
H    -4.572178  -1.738642  2.397593
O    0.655783  0.002829  3.046819
H    2.240040  -2.464542  0.225875
Ca    2.460867  0.955525  3.998109
26
Lattice="100 0 0 0 100 0 0 0 100" Properties=species:S:1:pos:R:3
N    0.058029  0.473271  0.259062
C    0.005064  0.117673  1.720042
C    1.456689  0.069053  2.228795
O    2.385801  0.475884  1.496942
H    -0.090783  -0.386859  -0.284230
H    -0.756191  1.055245  0.035216
H    -0.439646  0.982381  2.245824
C    -0.826714  -1.146549  2.052868
C    -2.346892  -0.997690  1.833151
C    -3.126087  -2.241707  2.318407
C    -4.636584  -2.071790  2.132003
N    -5.412668  -3.281495  2.633946
H    -0.662773  -1.401219  3.112946
H    -0.428192  -2.000811  1.480931
H    -2.565178  -0.828403  0.766901
H    -2.706479  -0.108132  2.374585
H    -2.904951  -2.415143  3.383845
H    -2.780997  -3.132334  1.769493
H    -4.914413  -1.953004  1.077224
H    -5.027586  -1.211841  2.690280
H    -6.427725  -3.150096  2.500215
H    -5.152399  -4.145783  2.135224
H    -5.261439  -3.450079  3.640090
O    1.769853  -0.330115  3.422432
H    1.018670  -0.633713  3.972089
Ca    2.307672  1.415587  -0.409281
26
Lattice="100 0 0 0 100 0 0 0 100" Properties=species:S:1:pos:R:3
N    0.379254  -0.436933  -0.163752
C    0.641106  -0.753780  1.286010
C    2.069413  -1.305517  1.374561
O    2.799440  -1.333070  0.360620
H    -0.243710  -1.164455  -0.539102
H    -0.188867  0.416871  -0.208135
H    0.669870  0.207442  1.829286
C    -0.480095  -1.641935  1.903722
C    -0.515358  -1.770167  3.443684
C    -1.834217  -2.415113  3.935621
C    -1.858067  -2.561075  5.460515
N    -3.156244  -3.182931  5.954667
H    -0.444081  -2.641567  1.442144
H    -1.425119  -1.178397  1.581249
H    -0.405491  -0.776511  3.907084
H    0.314078  -2.402741  3.806167
H    -1.956599  -3.403009  3.464229
H    -2.681376  -1.791864  3.608601
H    -1.775834  -1.592674  5.970042
H    -1.055365  -3.213185  5.827447
H    -3.152316  -3.273573  6.983091
H    -3.980081  -2.614288  5.706392
H    -3.307117  -4.127970  5.570119
O    2.584951  -1.713134  2.496098
H    1.975673  -1.652787  3.260673
Ca    2.465140  -0.450221  -1.556607
26
Lattice="100 0 0 0 100 0 0 0 100" Properties=species:S:1:pos:R:3
N    0.772033  0.765200  0.396208
C    0.269763  0.108184  1.651696
C    1.434324  -0.697809  2.238546
O    2.595534  -0.519433  1.809622
H    0.230828  1.625198  0.248551
H    0.522200  0.172971  -0.405919
H    0.124343  0.922028  2.386141
C    -1.096307  -0.618859  1.549086
C    -1.193382  -1.884561  0.673663
C    -2.623035  -2.476088  0.718526
C    -2.760842  -3.737766  -0.137870
N    -4.168378  -4.314496  -0.072204
H    -1.823073  0.134221  1.207239
H    -1.424008  -0.849627  2.577673
H    -0.471539  -2.645986  1.010648
H    -0.938528  -1.652691  -0.373571
H    -3.341156  -1.714674  0.374741
H    -2.883636  -2.710309  1.763213
H    -2.091330  -4.541134  0.194329
H    -2.565594  -3.542847  -1.199827
H    -4.878507  -3.647913  -0.411704
H    -4.248141  -5.162595  -0.655237
H    -4.434591  -4.583319  0.887321
O    1.274799  -1.528371  3.224743
H    0.354202  -1.599209  3.551047
Ca    3.272095  0.991975  0.450614
26
Lattice="100 0 0 0 100 0 0 0 100" Properties=species:S:1:pos:R:3
N    -0.323396  1.737594  1.472640
C    -0.254874  0.608680  2.493992
C    1.253626  0.485846  2.823468
O    2.070721  0.841285  1.988090
H    -1.121779  1.656670  0.831212
H    0.581339  1.709021  0.953674
H    -0.809928  0.938693  3.380689
C    -0.894781  -0.700359  1.982149
C    -0.399618  -1.368837  0.672761
C    -1.045595  -0.840665  -0.633360
C    -1.340827  -1.879875  -1.720044
N    -0.111133  -2.419104  -2.444708
H    -1.982986  -0.539302  1.925473
H    -0.763096  -1.413739  2.808386
H    -0.663376  -2.431472  0.782978
H    0.698955  -1.336531  0.610020
H    -0.470962  -0.008344  -1.072973
H    -2.044173  -0.432344  -0.406593
H    -1.972842  -1.447529  -2.505130
H    -1.858507  -2.757315  -1.311791
H    0.412217  -1.672568  -2.925562
H    -0.392125  -3.099733  -3.168599
H    0.541364  -2.905926  -1.814698
O    1.548317  -0.005866  4.011337
H    -0.385089  2.662184  1.923102
Ca    2.940963  -0.245847  5.474499
26
Lattice="100 0 0 0 100 0 0 0 100" Properties=species:S:1:pos:R:3
N    1.634847  1.358941  0.211934
C    0.671538  0.784622  1.216412
C    1.511617  0.093923  2.299619
O    2.756516  0.207528  2.295177
H    1.649349  0.737640  -0.607694
H    1.237589  2.233512  -0.150142
H    0.199249  1.639832  1.732779
C    -0.457482  -0.064832  0.558055
C    -1.653680  -0.412242  1.476524
C    -2.985803  -0.756752  0.762165
C    -3.038523  -2.144572  0.117482
N    -4.445863  -2.469787  -0.365874
H    -0.017040  -0.972211  0.116019
H    -0.830916  0.548768  -0.276190
H    -1.879365  0.454021  2.118161
H    -1.409316  -1.257782  2.143833
H    -3.211869  0.020213  0.015179
H    -3.775279  -0.690863  1.526783
H    -2.777672  -2.938974  0.828622
H    -2.389926  -2.239324  -0.761995
H    -4.486283  -3.405940  -0.798598
H    -5.128004  -2.466349  0.408539
H    -4.782576  -1.795763  -1.070330
O    0.973377  -0.574454  3.274874
H    -0.005563  -0.612997  3.242505
Ca    3.983926  1.480018  1.094933
26
Lattice="100 0 0 0 100 0 0 0 100" Properties=species:S:1:pos:R:3
N    0.878546  0.702485  0.062216
C    0.711617  0.386263  1.524901
C    1.731898  1.256363  2.276932
O    2.268155  2.225297  1.697019
H    1.485890  -0.016656  -0.352820
H    -0.025569  0.561692  -0.402617
H    -0.271956  0.791173  1.824979
C    0.742964  -1.137242  1.854673
C    -0.031206  -1.540924  3.131348
C    0.084513  -3.025595  3.558658
C    -0.784092  -3.995851  2.752324
N    -0.777114  -5.384834  3.377471
H    1.788707  -1.480252  1.906296
H    0.291932  -1.648460  0.991226
H    -1.091703  -1.264824  3.021185
H    0.309219  -0.964573  4.009163
H    -0.225379  -3.073635  4.613929
H    1.138222  -3.344778  3.529290
H    -0.441137  -4.131738  1.719435
H    -1.836046  -3.683608  2.732191
H    -1.364580  -6.040583  2.838852
H    0.170309  -5.790555  3.418376
H    -1.145302  -5.373429  4.341484
O    2.044547  1.054077  3.520192
H    1.588684  0.287850  3.927662
Ca    1.995755  2.929196  -0.300045
26
Lattice="100 0 0 0 100 0 0 0 100" Properties=species:S:1:pos:R:3
N    0.825264  0.295004  -0.094029
C    0.423517  -0.058629  1.312673
C    1.686158  0.039562  2.187373
O    2.751856  0.474560  1.699060
H    0.845903  -0.571368  -0.646811
H    0.074340  0.847258  -0.521170
H    -0.232966  0.751246  1.678589
C    -0.319400  -1.412913  1.445425
C    -1.756655  -1.448073  0.880114
C    -2.365610  -2.861113  1.021679
C    -3.734465  -3.102268  0.374955
N    -4.924844  -2.708661  1.246065
H    -0.364934  -1.688795  2.511429
H    0.296105  -2.197819  0.974172
H    -1.756296  -1.168453  -0.185515
H    -2.367258  -0.694095  1.403076
H    -2.391890  -3.168958  2.079990
H    -1.692421  -3.583896  0.536195
H    -3.874407  -4.170884  0.174068
H    -3.859068  -2.562900  -0.572363
H    -5.811846  -2.927305  0.764812
H    -4.933539  -3.230737  2.135381
H    -4.947918  -1.705100  1.473034
O    1.691121  -0.267830  3.447819
H    0.839733  -0.594057  3.804180
Ca    3.135795  1.330968  -0.208289
26
Lattice="100 0 0 0 100 0 0 0 100" Properties=species:S:1:pos:R:3
N    0.836363  0.841061  3.076592
C    0.510785  -0.358033  3.923067
C    1.828929  -1.103826  4.175674
O    2.918195  -0.551690  3.906881
H    0.662032  0.603616  2.091941
H    0.149126  1.575066  3.283181
H    0.238597  0.032471  4.920860
C    -0.685955  -1.226919  3.450791
C    -0.529895  -1.952126  2.099396
C    -1.595380  -3.037831  1.802157
C    -2.994599  -2.507607  1.475943
N    -3.923227  -3.636672  1.047973
H    -1.568384  -0.569510  3.454381
H    -0.895197  -1.959158  4.250232
H    0.442727  -2.467247  2.062106
H    -0.521629  -1.228781  1.267632
H    -1.649484  -3.739702  2.649780
H    -1.225676  -3.618036  0.942745
H    -2.981246  -1.798662  0.638224
H    -3.486297  -2.026680  2.330444
H    -4.037252  -4.348538  1.785756
H    -4.865832  -3.281199  0.823237
H    -3.575868  -4.123181  0.206903
O    1.868973  -2.279849  4.725222
H    0.993855  -2.656137  4.951539
Ca    3.266621  1.467510  3.292959
26
Lattice="100 0 0 0 100 0 0 0 100" Properties=species:S:1:pos:R:3
N    2.182183  -0.524113  0.121801
C    1.240860  -0.134534  1.227402
C    1.559105  -1.028365  2.431631
O    2.580735  -1.748384  2.425833
H    1.689369  -1.162742  -0.515798
H    2.362369  0.308334  -0.451498
H    1.549328  0.874277  1.556874
C    -0.257957  -0.026873  0.826894
C    -0.971154  -1.338576  0.444735
C    -2.357430  -1.168715  -0.227344
C    -3.487245  -0.742802  0.715022
N    -4.833154  -0.759783  0.002167
H    -0.298536  0.688691  -0.009230
H    -0.784811  0.487237  1.648153
H    -1.065140  -2.000337  1.320597
H    -0.362540  -1.898451  -0.283333
H    -2.617134  -2.141321  -0.672755
H    -2.275729  -0.454866  -1.062413
H    -3.369443  0.277685  1.099857
H    -3.592627  -1.427651  1.566283
H    -5.067918  -1.699189  -0.354407
H    -5.596804  -0.479120  0.637406
H    -4.856522  -0.114045  -0.801915
O    0.827942  -1.026551  3.506629
H    0.068547  -0.409640  3.481061
Ca    4.193607  -1.736877  1.015357
26
Lattice="100 0 0 0 100 0 0 0 100" Properties=species:S:1:pos:R:3
N    0.450485  0.565331  0.390830
C    0.189571  -0.101731  1.714020
C    1.556192  -0.343192  2.381107
O    2.593042  0.129396  1.865321
H    0.326300  -0.136777  -0.349474
H    -0.293054  1.249647  0.217160
H    -0.302901  0.645794  2.362229
C    -0.703885  -1.365730  1.642915
C    -2.205618  -1.116737  1.372918
C    -3.017215  -2.417169  1.578511
C    -4.542267  -2.290632  1.675355
N    -5.274266  -2.309244  0.335910
H    -0.629914  -1.894529  2.607319
H    -0.279489  -2.064338  0.902746
H    -2.350566  -0.715774  0.356841
H    -2.573683  -0.349658  2.072961
H    -2.719401  -2.859403  2.541608
H    -2.744865  -3.175246  0.826335
H    -4.860620  -1.371944  2.183912
H    -4.954621  -3.141298  2.230664
H    -6.295134  -2.261883  0.483832
H    -5.024312  -1.519576  -0.274381
H    -5.089910  -3.179702  -0.185298
O    1.687485  -0.979444  3.503458
H    0.857677  -1.326212  3.890620
Ca    2.823274  1.446903  0.215497
26
Lattice="100 0 0 0 100 0 0 0 100" Properties=species:S:1:pos:R:3
N    0.148445  -0.844714  0.103949
C    0.366531  -0.169559  1.432682
C    1.881896  -0.125169  1.687143
O    2.673663  -0.637154  0.866722
H    -0.373458  -1.714125  0.267770
H    -0.488377  -0.272427  -0.459963
H    0.053036  0.883839  1.333213
C    -0.406107  -0.844358  2.600100
C    -1.938280  -0.625322  2.644573
C    -2.377385  0.715108  3.265898
C    -3.888975  0.962163  3.346648
N    -4.584473  0.225879  4.488360
H    0.025378  -0.514018  3.558085
H    -0.192125  -1.924459  2.558978
H    -2.342269  -1.466627  3.227955
H    -2.376871  -0.731520  1.639112
H    -1.990673  1.557788  2.671517
H    -1.930699  0.837957  4.266543
H    -4.414384  0.664540  2.430400
H    -4.094209  2.024320  3.524483
H    -5.590714  0.457359  4.505392
H    -4.517141  -0.798647  4.410872
H    -4.202599  0.495223  5.407758
O    2.396648  0.455871  2.728152
H    1.754976  0.863977  3.344305
Ca    2.322681  -1.403654  -1.084379
26
Lattice="100 0 0 0 100 0 0 0 100" Properties=species:S:1:pos:R:3
N    1.927243  -1.106198  0.751262
C    0.630354  -0.467395  1.176467
C    0.959113  0.405385  2.399320
O    2.143432  0.726612  2.634048
H    1.951145  -2.059429  1.138636
H    1.896455  -1.255798  -0.263599
H    0.354262  0.251578  0.384921
C    -0.522910  -1.490529  1.385081
C    -1.986070  -0.981344  1.248946
C    -2.524341  -0.988184  -0.196820
C    -3.962875  -0.493899  -0.393672
N    -5.035955  -1.514379  -0.023784
H    -0.392313  -1.969666  2.367242
H    -0.375174  -2.290919  0.644681
H    -2.114241  0.037868  1.657586
H    -2.599474  -1.629920  1.891378
H    -2.413685  -1.994299  -0.633341
H    -1.911498  -0.329577  -0.831470
H    -4.142863  -0.260244  -1.449595
H    -4.186027  0.406498  0.192816
H    -5.019010  -1.781002  0.970651
H    -5.976178  -1.130611  -0.211985
H    -4.951673  -2.378724  -0.580164
O    0.043555  0.859017  3.201103
H    -0.862895  0.557529  2.984825
Ca    3.936959  0.119896  1.641976
26
Lattice="100 0 0 0 100 0 0 0 100" Properties=species:S:1:pos:R:3
N    0.611121  -0.623784  0.106543
C    0.425733  -0.158030  1.527063
C    1.787993  -0.254040  2.227811
O    2.737468  -0.855195  1.680123
H    -0.120551  -1.310004  -0.109098
H    0.418914  0.158217  -0.528996
H    0.144834  0.908279  1.519915
C    -0.646588  -0.982267  2.296069
C    -2.136519  -0.671782  2.011333
C    -2.675163  0.615381  2.679507
C    -4.133320  0.585730  3.152514
N    -5.180328  0.671225  2.045536
H    -0.472682  -0.871368  3.377458
H    -0.454040  -2.048246  2.092372
H    -2.686094  -1.540181  2.405790
H    -2.332607  -0.665947  0.926987
H    -2.502050  1.506698  2.055988
H    -2.115479  0.798698  3.610603
H    -4.336463  1.442865  3.805734
H    -4.363320  -0.329282  3.713233
H    -6.129422  0.676550  2.453026
H    -5.089930  1.537330  1.493887
H    -5.143131  -0.124626  1.393585
O    2.007672  0.269337  3.395967
H    1.257083  0.760378  3.788180
Ca    2.941211  -1.561365  -0.312773
26
Lattice="100 0 0 0 100 0 0 0 100" Properties=species:S:1:pos:R:3
N    0.707014  -0.134955  0.272372
C    0.511676  -0.258658  1.761458
C    1.771020  -0.923957  2.340723
O    2.679377  -1.326615  1.582007
H    -0.049697  -0.647805  -0.193201
H    0.561352  0.841384  -0.004275
H    0.494366  0.757811  2.190417
C    -0.785050  -1.016415  2.179488
C    -2.069127  -0.199339  2.457882
C    -2.796954  0.417441  1.246198
C    -4.308152  0.621651  1.413080
N    -4.710991  1.697858  2.417125
H    -0.573138  -1.581971  3.099043
H    -0.985667  -1.798150  1.427345
H    -1.845256  0.570576  3.213841
H    -2.749058  -0.912693  2.949687
H    -2.729948  -0.268331  0.386075
H    -2.326324  1.359091  0.919791
H    -4.804465  -0.298352  1.747651
H    -4.762776  0.925930  0.462761
H    -5.739592  1.785860  2.450531
H    -4.402265  1.486878  3.376686
H    -4.342232  2.626365  2.163587
O    1.952690  -1.072108  3.617404
H    1.237266  -0.730507  4.192384
Ca    2.968212  -1.038353  -0.498786
26
Lattice="100 0 0 0 100 0 0 0 100" Properties=species:S:1:pos:R:3
N    -0.096521  -0.239226  -0.269998
C    -0.114155  0.041322  1.154639
C    1.398319  0.040161  1.401280
O    2.124990  1.063297  1.179692
H    -0.245420  -1.207863  -0.540544
H    -0.595076  0.412053  -0.867836
H    -0.454988  1.073191  1.318672
C    -0.919284  -0.923239  2.047144
C    -2.440683  -0.796391  1.830040
C    -3.254380  -1.786500  2.689330
C    -4.755867  -1.617952  2.451338
N    -5.578742  -2.585142  3.291920
H    -0.677220  -0.722968  3.103288
H    -0.617497  -1.967566  1.838470
H    -2.674984  -0.957025  0.766889
H    -2.749631  0.233454  2.067974
H    -3.027364  -1.624573  3.755306
H    -2.955206  -2.819380  2.448399
H    -5.034739  -1.814037  1.408427
H    -5.107106  -0.613533  2.718962
H    -5.423396  -2.446883  4.301562
H    -6.588232  -2.459599  3.120310
H    -5.355097  -3.568506  3.078406
O    2.048270  -1.038058  1.748477
H    1.453631  -1.787999  1.964418
Ca    3.813247  2.186451  0.813422
26
Lattice="100 0 0 0 100 0 0 0 100" Properties=species:S:1:pos:R:3
N    0.606946  0.549463  0.356393
C    -0.033747  0.299936  1.643894
C    1.234063  -0.068068  2.416930
O    2.031309  0.813694  2.874920
H    0.557161  -0.226349  -0.301817
H    0.338780  1.422075  -0.092235
H    -0.393095  1.251353  2.060320
C    -1.179663  -0.729586  1.618903
C    -2.005743  -0.887571  2.909758
C    -3.253712  -1.768757  2.678329
C    -4.127010  -1.871063  3.929273
N    -5.378328  -2.701963  3.676368
H    -0.809057  -1.713454  1.270508
H    -1.838511  -0.387465  0.805799
H    -2.325232  0.108118  3.255220
H    -1.395006  -1.317925  3.719869
H    -2.943172  -2.776475  2.358628
H    -3.844250  -1.339610  1.852854
H    -4.482338  -0.889388  4.266898
H    -3.606784  -2.356404  4.764456
H    -5.961720  -2.764747  4.524907
H    -5.966747  -2.295004  2.933824
H    -5.151113  -3.666705  3.392569
O    1.630236  -1.304692  2.549657
H    0.970848  -1.945204  2.206154
Ca    3.795002  1.789069  3.289005
26
Lattice="100 0 0 0 100 0 0 0 100" Properties=species:S:1:pos:R:3
N    -0.261836  -1.529963  -0.304013
C    -0.106081  -0.553712  0.758711
C    1.425247  -0.564184  0.846753
O    2.158198  0.124555  0.064229
H    -0.478208  -2.481397  -0.018845
H    -0.784750  -1.237476  -1.122917
H    -0.391398  0.440830  0.388375
C    -0.827033  -0.853338  2.086715
C    -2.365891  -0.766947  1.990703
C    -3.039669  -1.234022  3.296601
C    -4.559033  -1.405662  3.266782
N    -5.338214  -0.097740  3.384206
H    -0.463461  -0.158249  2.860431
H    -0.566693  -1.874461  2.426384
H    -2.716151  -1.395578  1.157683
H    -2.646397  0.270226  1.744785
H    -2.750888  -0.587901  4.141897
H    -2.654889  -2.232027  3.557808
H    -4.892776  -2.013259  4.116192
H    -4.911621  -1.886638  2.345637
H    -5.151840  0.548856  2.605869
H    -6.353951  -0.279376  3.388899
H    -5.117605  0.396195  4.261626
O    2.072371  -1.363116  1.652593
H    1.482588  -1.835956  2.278281
Ca    3.869762  0.696060  -0.937491
26
Lattice="100 0 0 0 100 0 0 0 100" Properties=species:S:1:pos:R:3
N    1.481413  -0.618396  -0.290062
C    0.977278  -0.391716  1.050938
C    2.165207  -0.953143  1.843244
O    3.200590  -0.257216  2.102346
H    1.157194  -1.456389  -0.764564
H    1.537796  0.187519  -0.903571
H    0.952436  0.687998  1.254347
C    -0.382612  -1.021882  1.404844
C    -1.582148  -0.340917  0.710173
C    -2.919344  -0.966307  1.156612
C    -4.196226  -0.226964  0.754757
N    -4.622591  -0.454323  -0.693881
H    -0.525296  -0.966533  2.496371
H    -0.381424  -2.095648  1.136543
H    -1.455621  -0.404540  -0.382243
H    -1.579513  0.730044  0.967741
H    -2.949986  -0.989907  2.256868
H    -2.984040  -2.022610  0.847390
H    -4.110574  0.860024  0.878124
H    -5.044125  -0.571401  1.358465
H    -4.791022  -1.452875  -0.886229
H    -5.503904  0.043055  -0.895370
H    -3.925818  -0.118110  -1.372128
O    2.234488  -2.206469  2.204620
H    1.401326  -2.698652  2.042892
Ca    5.141952  0.162308  2.663013
26
Lattice="100 0 0 0 100 0 0 0 100" Properties=species:S:1:pos:R:3
N    1.031618  0.459840  0.777033
C    1.118854  -0.377066  1.966115
C    2.321723  -1.210937  1.517287
O    3.521099  -0.801068  1.649726
H    0.999729  1.461409  0.947915
H    0.332473  0.176236  0.093639
H    1.456391  0.231339  2.816569
C    -0.167327  -1.137643  2.344390
C    -0.099345  -1.939720  3.656907
C    -1.392255  -2.695915  4.045646
C    -2.515220  -1.794872  4.564109
N    -3.689553  -2.618318  5.077944
H    -0.487723  -1.789669  1.508432
H    -0.942603  -0.358398  2.398312
H    0.192670  -1.270441  4.481486
H    0.696948  -2.697340  3.593706
H    -1.123102  -3.415642  4.834081
H    -1.751883  -3.289912  3.190055
H    -2.931118  -1.133215  3.794608
H    -2.188430  -1.179117  5.411689
H    -4.445369  -2.013083  5.433891
H    -4.097774  -3.212696  4.340960
H    -3.409960  -3.240854  5.851296
O    2.185233  -2.336420  0.868276
H    1.251092  -2.631239  0.817545
Ca    5.511111  -0.483670  1.222364
26
Lattice="100 0 0 0 100 0 0 0 100" Properties=species:S:1:pos:R:3
N    1.431234  0.898555  1.471742
C    0.087867  0.545919  1.896783
C    0.200523  0.925552  3.373918
O    0.013102  2.118818  3.777955
H    2.120184  0.151701  1.483900
H    1.490124  1.447724  0.618661
H    -0.606655  1.281171  1.468293
C    -0.476962  -0.852520  1.539744
C    0.382902  -2.109163  1.789913
C    -0.223223  -3.339767  1.075007
C    0.615520  -4.604074  1.268950
N    0.020084  -5.792104  0.525409
H    -0.683640  -0.791812  0.460438
H    -1.461143  -0.964168  2.022144
H    0.463184  -2.353379  2.867113
H    1.410099  -1.958214  1.422642
H    -0.304431  -3.111322  0.000253
H    -1.246938  -3.509285  1.444526
H    0.676933  -4.908823  2.321269
H    1.636021  -4.488955  0.882405
H    -0.033353  -5.623997  -0.490617
H    0.591344  -6.640430  0.662135
H    -0.933343  -6.013376  0.849854
O    0.584690  0.078932  4.290944
H    0.669561  -0.833144  3.938289
Ca    0.033133  3.898020  4.807922
26
Lattice="100 0 0 0 100 0 0 0 100" Properties=species:S:1:pos:R:3
N    0.391573  0.961620  0.569255
C    0.053275  0.182918  1.750663
C    1.191703  0.423065  2.744263
O    1.214683  1.427236  3.533408
H    1.256635  0.709982  0.093095
H    0.284876  1.970634  0.645246
H    -0.851344  0.617236  2.198945
C    -0.185995  -1.308400  1.446559
C    -1.477706  -1.622374  0.648784
C    -1.378387  -1.447967  -0.877978
C    -2.665625  -1.711464  -1.659562
N    -3.033832  -3.190063  -1.772611
H    -0.246483  -1.844108  2.406320
H    0.679417  -1.729875  0.901041
H    -2.301721  -1.005450  1.040591
H    -1.738650  -2.662700  0.897824
H    -0.562386  -2.066380  -1.287858
H    -1.106881  -0.409470  -1.113770
H    -2.570134  -1.359384  -2.693349
H    -3.537635  -1.219144  -1.210546
H    -3.211861  -3.626857  -0.857844
H    -3.890855  -3.309709  -2.334307
H    -2.290994  -3.731912  -2.238282
O    2.273810  -0.312782  2.758834
H    2.199396  -1.111162  2.192019
Ca    1.917100  2.643424  5.058802
26
Lattice="100 0 0 0 100 0 0 0 100" Properties=species:S:1:pos:R:3
N    1.932098  -0.110672  0.729532
C    0.657080  -0.168968  1.420160
C    0.307156  1.290403  1.709115
O    -0.264430  2.045523  0.850082
H    2.729654  0.248841  1.250632
H    1.926915  0.195125  -0.239461
H    -0.099701  -0.545231  0.718172
C    0.721957  -1.051360  2.684578
C    1.140735  -2.519352  2.433325
C    0.026166  -3.434055  1.897263
C    0.454215  -4.866314  1.570094
N    0.730365  -5.725186  2.801880
H    -0.246633  -1.011106  3.206676
H    1.473801  -0.631912  3.378823
H    1.512053  -2.897503  3.398120
H    2.000266  -2.531564  1.746904
H    -0.367941  -3.042540  0.946913
H    -0.834284  -3.450383  2.586388
H    1.371655  -4.900337  0.968914
H    -0.334789  -5.393604  1.021254
H    -0.097747  -5.795929  3.411526
H    0.983457  -6.686307  2.524864
H    1.507812  -5.363901  3.371792
O    0.694122  1.898814  2.801966
H    1.070165  1.280758  3.466672
Ca    -1.069619  3.824264  0.152347
26
Lattice="100 0 0 0 100 0 0 0 100" Properties=species:S:1:pos:R:3
N    2.342179  0.195711  0.190836
C    1.724057  0.062391  1.503125
C    2.152328  -1.382329  1.767230
O    3.303555  -1.676694  2.226826
H    1.716024  0.067506  -0.601496
H    2.930062  1.016120  0.067928
H    2.268118  0.686794  2.225272
C    0.219590  0.393384  1.573521
C    -0.411598  0.321545  2.979515
C    -1.664877  1.201585  3.195583
C    -2.918553  0.741726  2.451326
N    -4.119969  1.600461  2.827395
H    -0.341222  -0.219150  0.842466
H    0.152458  1.421560  1.184517
H    0.326842  0.670920  3.716473
H    -0.641340  -0.719429  3.257559
H    -1.426638  2.241082  2.918323
H    -1.874411  1.206517  4.276608
H    -3.196635  -0.289104  2.705636
H    -2.827062  0.820277  1.360916
H    -4.972342  1.296145  2.332538
H    -4.321528  1.552263  3.837834
H    -3.971153  2.594024  2.594724
O    1.407068  -2.401453  1.431252
H    0.522060  -2.128638  1.109717
Ca    5.089835  -2.658989  2.518272
26
Lattice="100 0 0 0 100 0 0 0 100" Properties=species:S:1:pos:R:3
N    0.193291  0.146803  0.475995
C    -0.082824  -0.179658  1.866364
C    1.283509  -0.354120  2.534550
O    1.949334  0.627501  3.008584
H    0.683448  -0.563729  -0.065662
H    0.566210  1.076229  0.295660
H    -0.554252  0.694563  2.337052
C    -0.990063  -1.411940  2.031022
C    -2.452393  -1.263617  1.542055
C    -2.673134  -1.384750  0.019888
C    -4.059091  -1.863728  -0.413238
N    -5.172940  -0.839841  -0.205007
H    -1.021872  -1.666720  3.101651
H    -0.547045  -2.283324  1.511566
H    -2.863072  -0.317975  1.930540
H    -3.011715  -2.066861  2.045872
H    -1.992585  -2.149255  -0.386483
H    -2.405916  -0.454420  -0.502561
H    -4.375638  -2.762803  0.131064
H    -4.072825  -2.091706  -1.485673
H    -4.992155  0.031105  -0.724886
H    -6.074311  -1.211224  -0.542892
H    -5.302910  -0.593785  0.785883
O    1.912605  -1.501724  2.548409
H    1.351774  -2.247351  2.241317
Ca    3.524756  1.536285  4.008947
26
Lattice="100 0 0 0 100 0 0 0 100" Properties=species:S:1:pos:R:3
N    -1.064793  1.050537  1.646033
C    -0.572848  0.340867  2.814823
C    0.877703  0.780284  2.970780
O    1.203706  1.826598  3.629712
H    -1.356526  2.013981  1.786004
H    -0.568084  0.925590  0.767433
H    -1.099747  0.743612  3.689887
C    -0.854428  -1.183385  2.779706
C    -0.492851  -1.961605  1.499976
C    -0.988695  -3.430275  1.478152
C    -2.484418  -3.574511  1.186745
N    -2.874652  -5.039089  1.036667
H    -1.939091  -1.248715  2.947082
H    -0.382610  -1.651249  3.658254
H    0.602272  -2.038024  1.361783
H    -0.877196  -1.441876  0.609580
H    -0.739086  -3.921175  2.432028
H    -0.423268  -3.957692  0.694782
H    -2.767426  -3.090813  0.243299
H    -3.122729  -3.176665  1.984707
H    -3.881333  -5.139317  0.834436
H    -2.363866  -5.494191  0.264724
H    -2.680950  -5.581454  1.891940
O    1.866781  0.193062  2.345478
H    1.581566  -0.631044  1.891843
Ca    2.328677  3.300371  4.537515
26
Lattice="100 0 0 0 100 0 0 0 100" Properties=species:S:1:pos:R:3
N    -0.257655  -0.181299  0.161085
C    -0.760538  -0.125371  1.523561
C    0.286022  0.826992  2.105145
O    0.167915  2.092163  2.012527
H    -0.956270  -0.057189  -0.566789
H    0.376421  -0.945522  -0.057079
H    -1.698594  0.445591  1.516630
C    -1.050062  -1.458673  2.260396
C    0.085154  -2.500195  2.361132
C    -0.378746  -3.972483  2.490769
C    -1.080007  -4.310994  3.807235
N    -1.395932  -5.799019  3.888432
H    -1.885128  -1.895221  1.690564
H    -1.453779  -1.222186  3.256839
H    0.752895  -2.284317  3.216928
H    0.712266  -2.480780  1.455593
H    0.512897  -4.609360  2.383592
H    -1.039698  -4.209089  1.641748
H    -2.039957  -3.794417  3.928779
H    -0.452493  -4.089929  4.680169
H    -1.866567  -6.035678  4.775471
H    -2.017172  -6.104583  3.124028
H    -0.542044  -6.375406  3.835083
O    1.404307  0.408700  2.634451
H    1.433899  -0.568688  2.724035
Ca    0.567476  4.104496  1.852459
26
Lattice="100 0 0 0 100 0 0 0 100" Properties=species:S:1:pos:R:3
N    -0.184461  0.415069  0.128480
C    -0.181097  0.097142  1.542204
C    1.325799  0.246239  1.803344
O    1.872812  1.373023  2.040701
H    -0.214976  -0.363821  -0.523071
H    -0.725359  1.217292  -0.174000
H    -0.679493  0.896480  2.107703
C    -0.740639  -1.284184  1.929967
C    -2.252075  -1.510008  1.693449
C    -3.191827  -0.778281  2.674388
C    -4.528113  -1.469650  2.951547
N    -5.486363  -1.494503  1.763173
H    -0.506383  -1.483633  2.987944
H    -0.218981  -2.061799  1.340774
H    -2.405169  -2.595704  1.790836
H    -2.498736  -1.260761  0.649527
H    -3.366798  0.265711  2.369860
H    -2.716866  -0.719547  3.666491
H    -5.072511  -0.958304  3.754301
H    -4.391675  -2.518317  3.245175
H    -5.104350  -2.010291  0.958203
H    -6.371246  -1.957809  2.022791
H    -5.727497  -0.545167  1.443437
O    2.155957  -0.755975  1.682653
H    1.702317  -1.617718  1.557861
Ca    3.483430  2.657863  2.238276
26
Lattice="100 0 0 0 100 0 0 0 100" Properties=species:S:1:pos:R:3
N    1.660322  1.405181  1.063832
C    0.571022  0.849209  1.859601
C    1.420001  0.380046  3.047943
O    1.849137  1.185248  3.936991
H    1.999871  0.792848  0.323745
H    1.497419  2.344498  0.709562
H    -0.065366  1.666282  2.226932
C    -0.268516  -0.227248  1.142360
C    -1.580840  -0.709399  1.804810
C    -2.783030  0.216171  1.532028
C    -4.138447  -0.263005  2.058616
N    -4.785531  -1.340910  1.192326
H    0.368774  -1.100901  0.908823
H    -0.493974  0.194401  0.150889
H    -1.452452  -0.841493  2.891710
H    -1.780533  -1.717188  1.409253
H    -2.862256  0.427560  0.452729
H    -2.622035  1.197777  2.002630
H    -4.861127  0.561116  2.077070
H    -4.076213  -0.684822  3.069691
H    -5.705536  -1.611246  1.573681
H    -4.946409  -1.008185  0.229718
H    -4.221597  -2.200142  1.133753
O    1.853664  -0.846297  3.148863
H    1.473295  -1.435315  2.461160
Ca    3.237430  2.036142  5.203471
26
Lattice="100 0 0 0 100 0 0 0 100" Properties=species:S:1:pos:R:3
N    0.478137  -0.182547  1.106461
C    -0.396175  -0.478669  2.231853
C    0.524422  -0.672252  3.433001
O    0.937399  0.307782  4.140455
H    1.223471  -0.846819  0.909167
H    0.806097  0.777318  1.033370
H    -0.973719  0.429770  2.447409
C    -1.405455  -1.628388  1.972034
C    -0.941390  -2.837239  1.118272
C    -1.145956  -2.678316  -0.408597
C    -2.560997  -2.917729  -0.941942
N    -2.874426  -4.394128  -1.177120
H    -2.268941  -1.154271  1.484737
H    -1.791395  -1.973809  2.943971
H    -1.466104  -3.732277  1.486254
H    0.127082  -3.068275  1.276353
H    -0.440755  -3.328300  -0.950013
H    -0.873467  -1.656351  -0.705875
H    -2.694685  -2.439017  -1.918984
H    -3.347941  -2.545440  -0.273686
H    -2.807032  -4.960196  -0.319834
H    -3.831582  -4.513743  -1.543585
H    -2.233431  -4.807847  -1.870938
O    1.038698  -1.834426  3.748593
H    0.659156  -2.571079  3.223551
Ca    1.829961  1.387710  5.663433
