# Supplementary material for: Mapping and classifying molecules from a high-throughput structural database
Source: J Cheminform. 2017 Feb 2;9:6. doi: 10.1186/s13321-017-0192-4 (PMC5289135; doi:10.1186/s13321-017-0192-4)
Supplement: Supplementary file 1 — Additional file 1. Supplementary file contains dissimilarity matrix data for all the oligopeptides available in the database including the one discussed in this paper. [file 13321_2017_192_MOESM1_ESM.tar › SI/lysH.uncapped/sigmaE-sigmaD.dat]

# Sigma_D	Sigma_E	Idx of Representative Structure
0.09258765576468572	0.08419244671947418	1
0.120883787167676	0.2745744421717501	107
0.08047495262502476	0.04581203414057422	109
0.09109356179225829	0.046574930219900064	109
0.10748978323543124	0.1542923069061713	122
0.12734466354478047	0.4545897470541759	122
0.05799431006572918	0.0032059514357531496	3
0.07110215186617135	0.07326057588324142	5
0.07800026923030466	0.05530512903571471	20
0.08481598512859077	0.04578598072240004	20
0.09483512851259304	0.06383807699149587	5
0.058469889686914765	0.02462662000039054	37
0.08665298609973007	0.03306742435814078	38
0.060103976573933224	0.014809785847513756	44
0.062144597512575256	0.014278121606065172	50
0.0503456452933122	0.03599894765259125	47
0.07995517494196368	0.005851945010221485	49
0.0733026420624341	0.02356768183969738	66
0.07955477148899788	0.024058189009387176	66
0.08622826537742717	0.02541176735471189	47
0.0900391670330196	0.02781803271110617	47
0.10723670838383652	0.11420022998771925	47
0.05660961049150654	0.009711828796336665	10
0.04861499768589999	0.008483867160639895	14
0.05552187857052419	0.006201271369755532	18
0.059295935779781865	0.0068347184132112	14
0.042284299686764205	0.011579368516051802	19
0.056100614969891396	0.014675167326862209	19
0.0752870791418705	0.011763923546509169	14
0.04665625360013415	0.046994599519956215	22
0.0555183303063048	0.03451013249521761	35
0.06483262553169793	0.029638044573017688	22
0.08399921319977832	0.03448670364818507	18
0.11143901022532468	0.09358571128921496	35
0.061276732941632044	0.002777798278856154	236
0.04916216024545698	0.001364857509089211	229
0.05893164967429074	0.017994536012037737	229
0.07103076798120653	0.017676039178164505	229
0.05686438252544404	0.017425515251534317	194
0.05904780266868541	0.01821655512107809	172
0.04776865080782676	0.004785769405780348	204
0.05137690142466775	0.007924007577330004	208
0.05473807328237503	0.021170516862438586	208
0.06512220307493692	0.032143247453319305	212
0.07116477057806464	0.04582588239816615	212
0.08564910001473071	0.07283869035094537	212
0.05498994453534234	0.03620818054743437	128
0.0472603427833525	0.023243024161687387	174
0.05876425217199045	0.05810299990578974	174
0.07108821280634343	0.006398397130757632	167
0.06705822246376633	0.04620757424191767	147
0.04525940786179277	0.009900909150097153	140
0.046182312631570306	0.01885302242129456	170
0.05021756000975561	0.03925609876524852	140
0.04950204036198848	0.021200263381184494	158
0.055259732174522916	0.03227742231799916	158
0.05551106196065713	0.009143244233516831	155
0.05841819921907883	0.027579720587315608	158
0.05781722494205318	0.03360811182758797	158
0.07480983033188697	0.03769799914065357	158
0.07455074781650486	0.02550314956648371	136
0.07935218412243	0.0367553712955161	145
0.08893299918943255	0.07882575575699514	145
0.04669580280924588	0.0032588430218555447	238
0.053999981481478075	0.03804232674209046	240
0.07220450124472828	0.11500845880747138	240
0.0922082123470705	0.09170823599714252	145
0.055444657091554085	0.0062724614123253275	239
0.05560218520885666	0.004717468618659033	239
0.068339685883582	0.07784082429711099	239
0.05231059166172677	0.023048499085411994	214
0.054502587094558824	0.031752983561868196	210
0.05841867851980162	0.03641138112021855	223
0.04866931271345483	0.03337282377691181	207
0.06265518334503506	0.03504402096022548	223
0.036071623196081405	0.022720189407406388	166
0.04979335297005101	0.017441969654613074	188
0.05187569758567062	0.00501671048075277	193
0.05231654613982034	0.004258497888532549	193
0.06051124854107736	0.01329412558206265	188
0.06028571970209814	0.0015563420262051405	203
0.06251625845672944	0.019655132502556745	188
0.07189095588779966	0.03127261782130963	188
0.07731040566139474	0.07927170836827732	184
0.05175913445953375	0.029808439913852146	226
0.04778106319453424	0.023290258894197682	195
0.0635552830219487	0.06290681779617559	195
0.04533120338133565	0.006481340756230606	230
0.046197337585623194	0.011502273497541304	230
0.05085628771351634	0.003730907508523412	227
0.05475922296746018	0.008482784134654845	225
0.040662857745121544	0.011497273418746264	206
0.047428830894298495	0.021063134407699306	206
0.04805783321513036	0.019275483234364864	206
0.04991895431597146	0.012265969201503267	192
0.0538358245037635	0.008688528613435961	200
0.060223862933779626	0.014543267984721872	200
0.06809383498993386	0.05664403440964838	183
0.08129127874501683	0.023692178389120678	216
0.0711733344621532	0.053050851180474846	183
0.07611331799672492	0.05364000615465304	183
0.09146617485637594	0.06671346330545776	183
0.08191227014312376	0.031000268393145628	149
0.06817207639495854	0.027938496030781565	132
0.08603096729279168	0.02412127207948515	148
0.022549634143373028	0.00033255231884279067	215
0.040594999692079706	0.031539645433264596	215
0.05267450996449867	0.016217211183549247	162
0.056874299995692136	0.025380035614355177	162
0.05050520765228164	0.004493097909520878	151
0.0609515299233744	0.018678051559148194	162
0.062309653001303734	0.047272064070656726	173
0.0663690515225283	0.05441196058184122	173
0.0520682052696271	0.00794533463719064	160
0.06160105518576763	0.04985520446415283	168
0.07381940124384663	0.05388298885783923	160
0.07274767922987893	0.052384964110439906	173
0.0846030473741934	0.05787724058081215	187
0.09900260699753158	0.07173575891136452	183
0.040542397561071516	0.006835601253916476	137
0.050188504659931264	0.017746512449922765	141
0.06410484641065244	0.038855675569749094	137
0.07456633623827831	0.05226593647115439	137
0.07898581391617104	0.04675864839395732	137
0.09951234336884353	0.07213812653284736	183
0.10367540346007197	0.07940460787319961	145
0.06723240290217275	0.049642785125416575	176
0.06500159998030845	0.0038223364169569767	179
0.06748728769183167	0.05576897983946776	177
0.0776578585849498	0.06041433291044834	177
0.08711692143320991	0.06389426559153964	177
0.09734129647790782	0.034306134017720494	209
0.09761198989585565	0.05840668354044826	138
0.08137559830809248	0.021500218077440614	120
0.08170136473768361	0.0629863915271454	125
0.09465342043476295	0.061392823634160834	120
0.07296560833707895	0.06156248413753741	123
0.07778801321540459	0.04486991664645779	123
0.08926611899259408	0.037866989961225	123
0.10289093948726212	0.0474596407230293	123
0.11168629101192314	0.07020199101581391	179
0.10918339685203127	0.08269328217839204	145
0.0537241286574288	0.06672881841162175	106
0.07094624725804767	0.03963206229335464	45
0.07305410323862742	0.027872098705216727	70
0.07740306626140012	0.045568897257939334	70
0.06376309277317038	0.0821314425840145	100
0.05212070605815011	0.08725662324519368	61
0.06241222636631382	0.0940224688892647	91
0.0690465965852047	0.07831322720338349	91
0.0484892977882748	0.062370141502207536	71
0.052953167988327804	0.010743497590779064	97
0.05421656573410029	0.04826407913863274	99
0.05795342526546644	0.0544211798613156	99
0.06069391732290794	0.0486881250080744	99
0.06735698924387873	0.044555156367444636	99
0.08080599775219217	0.05760492687170676	99
0.08577126014386566	0.06555991877674845	61
0.08871484258069595	0.11426313300208316	92
0.10472818149858276	0.09508684089776528	24
0.058711770540496734	0.005720423148127406	46
0.06504652181323775	0.05370752022245939	51
0.05102628734289749	0.020016283787761362	59
0.07752575056070078	0.03935053955147574	51
0.05779063938044016	0.009110010215126137	72
0.08374322659176688	0.04169953311537476	51
0.054204095786203756	0.014485365255548832	56
0.058536501432867025	0.007930131840107098	60
0.06739471789391228	0.011661553822309621	60
0.061357428238152156	0.019270922528965766	75
0.06014406038837027	0.015522478771219915	84
0.07311531531309497	0.0270002739893139	84
0.08671423346668235	0.0529257070501676	84
0.096076019752218	0.0482777238986437	64
0.10110998096132749	0.06543870025972319	64
0.10768416017660709	0.10639196574155979	91
0.12278640194865431	0.2512600329086443	210
0.07129659178389913	0.04022829473218961	150
0.07290235935825419	0.028763689645960346	108
0.07369523729522805	0.02252475187475959	114
0.0817172197275455	0.07701427426944675	114
0.05609347555643078	0.014222038690353154	111
0.07956294363584147	0.09347492027852235	154
0.0783360495982953	0.07510232696858432	111
0.04676669755285255	0.030322365123018166	161
0.07414294302224583	0.02686843133901353	126
0.07051207461610139	0.05738621999646874	139
0.0920792981231783	0.0680748617405495	139
0.09813294214143052	0.06984192971924517	119
0.10015366117199039	0.0699987661713907	119
0.1273953697325745	0.2406835202982429	210
0.1339183791701867	0.31780253912281825	162
0.13644967247733134	0.32361191723310373	162
0.06395320163994944	0.00835524443655841	245
0.13794887908578904	0.3549892796136397	162
0.0890444158833108	0.009606328465139395	58
0.0863569684507281	0.01498585543518273	57
0.0959303705820008	0.012583398612995846	58
0.10474322173773361	0.02181238009894608	58
0.0949881361013052	0.09063906853334264	104
0.12260257202304811	0.10086105583527205	63
0.0600025832777218	0.008201872975760603	94
0.08115715618477491	0.03473742020087141	94
0.09279098016509996	0.1069231720184001	110
0.09642514194959688	0.10061217328502982	105
0.10365044782022556	0.09871607869378747	103
0.10610883406515512	0.08961543220891277	103
0.061900355410935026	0.00725434988975512	83
0.06614638312107518	0.010210788315511712	82
0.04260840292712205	0.011715415862563024	85
0.08516233028751637	0.01672197634082016	83
0.0918959803255833	0.022768621015288325	79
0.08787393242594749	0.05630896359585671	68
0.09498778868886226	0.11284611135873497	40
0.05835025278437113	0.00658599255926044	33
0.10531366957807496	0.11107629797705604	33
0.12117239619649345	0.09417004696615894	79
0.14061470762334924	0.12370498336936504	36
0.10053424292249917	0.020804142163572913	118
0.09169748088142923	0.05489595211487322	135
0.10198214876470638	0.04968978292809736	121
0.0842294010426292	0.08075887761148803	224
0.1061235035230182	0.11749331790682202	224
0.056059557615093715	0.046466956440250555	23
0.06945922544918044	0.009445461671981523	27
0.06722246648256798	0.027541003704029274	23
0.07508606395330622	0.05702657269108059	23
0.06622118996212624	0.05542939347060407	7
0.058697989744112694	0.0004305573189662175	11
0.06384814797627238	0.0324176669190665	11
0.08412155490717001	0.04969033041327208	31
0.0671779576944708	0.05461120021441442	8
0.06815561605619909	0.04630741046632464	29
0.09068205696026876	0.04694311663994695	23
0.08313125765919849	0.009011722372708971	41
0.08542023764893224	0.04784789236263026	41
0.0964688113922243	0.05734989514334065	23
0.1169336478521045	0.3210885468367344	23
0.16328294460843146	0.05753763233857404	48
0.1238139520703249	0.3064692144431227	23
0.16236383187151013	0.24485971896177164	27
0.16988616689456396	0.2288418964073506	28
0.1654427078236344	0.35828203662824676	162
0.16617767261894476	0.35914591953825054	162
