# Supplementary material for: Mapping and classifying molecules from a high-throughput structural database
Source: J Cheminform. 2017 Feb 2;9:6. doi: 10.1186/s13321-017-0192-4 (PMC5289135; doi:10.1186/s13321-017-0192-4)
Supplement: Supplementary file 1 — Additional file 1. Supplementary file contains dissimilarity matrix data for all the oligopeptides available in the database including the one discussed in this paper. [file 13321_2017_192_MOESM1_ESM.tar › SI/lysH.uncapped/traj.lysH.uncapped.Cd.xyz]

26
Lattice="100 0 0 0 100 0 0 0 100" Properties=species:S:1:pos:R:3
N    0.959364  0.103186  -0.182471
C    0.303410  0.124776  1.195297
C    1.391850  0.458842  2.242769
O    2.549961  0.789058  1.833328
H    1.516367  -0.753302  -0.330684
H    0.251371  0.149558  -0.930767
H    -0.369560  0.998558  1.191152
C    -0.487155  -1.159939  1.499855
C    -1.738073  -1.370058  0.618247
C    -2.589137  -2.567562  1.102295
C    -3.831010  -2.762130  0.226251
N    -4.696372  -3.916957  0.709618
H    -0.788130  -1.074638  2.554138
H    0.186571  -2.030640  1.444288
H    -1.453057  -1.544221  -0.432659
H    -2.354493  -0.457182  0.635914
H    -2.894644  -2.393422  2.146125
H    -1.978337  -3.484093  1.092117
H    -3.572275  -2.996071  -0.814104
H    -4.481203  -1.878192  0.229179
H    -4.188914  -4.814724  0.702359
H    -5.044250  -3.767570  1.668916
H    -5.524432  -4.034248  0.104340
O    1.069849  0.438963  3.467697
H    1.603771  0.902041  -0.305190
Cd    3.122530  1.153964  4.002991
26
Lattice="100 0 0 0 100 0 0 0 100" Properties=species:S:1:pos:R:3
N    2.201489  -2.563284  0.523866
C    1.165934  -1.470011  0.773025
C    1.769698  -0.464891  1.782367
O    1.042852  0.470201  2.229801
H    3.154657  -2.171665  0.439299
H    2.228364  -3.251569  1.293390
H    1.085657  -0.913862  -0.175906
C    -0.194595  -2.094212  1.150244
C    -1.415435  -1.185515  0.900095
C    -2.744569  -1.943193  1.123143
C    -3.953443  -1.053446  0.820075
N    -5.268084  -1.798283  1.004401
H    -0.167579  -2.437703  2.196080
H    -0.302076  -2.999962  0.529435
H    -1.379949  -0.808373  -0.133992
H    -1.371937  -0.306780  1.559592
H    -2.797798  -2.302010  2.163248
H    -2.772004  -2.832573  0.473185
H    -3.953819  -0.696341  -0.217487
H    -4.004956  -0.181710  1.484199
H    -6.071745  -1.185019  0.796183
H    -5.342911  -2.614696  0.378779
H    -5.390767  -2.138863  1.969909
O    3.000294  -0.590953  2.085602
H    1.989110  -3.080271  -0.344046
Cd    2.840611  1.281983  3.331517
26
Lattice="100 0 0 0 100 0 0 0 100" Properties=species:S:1:pos:R:3
N    -0.330705  -0.050317  0.018330
C    1.000715  -0.318545  0.714752
C    2.071266  -0.564787  -0.374651
O    1.757543  -0.353925  -1.589750
H    -1.001094  0.402130  0.658402
H    -0.767938  -0.918968  -0.328466
H    1.286857  0.637611  1.184553
C    0.901527  -1.428418  1.779227
C    -0.033802  -1.070124  2.955467
C    -0.180792  -2.152542  4.055001
C    0.977934  -2.214512  5.054702
N    0.643954  -3.132361  6.223597
H    1.931048  -1.591880  2.128072
H    0.584331  -2.369331  1.300331
H    -1.055676  -0.896927  2.583317
H    0.289053  -0.121459  3.413353
H    -0.340390  -3.139779  3.593775
H    -1.105163  -1.914501  4.603425
H    1.188794  -1.233100  5.498344
H    1.906253  -2.606963  4.622047
H    1.422380  -3.174471  6.899965
H    0.453606  -4.099521  5.920043
H    -0.187102  -2.806716  6.741563
O    3.233334  -0.912649  -0.010907
H    -0.205607  0.567965  -0.800705
Cd    3.905674  -0.813911  -2.150785
26
Lattice="100 0 0 0 100 0 0 0 100" Properties=species:S:1:pos:R:3
N    -0.351585  1.739573  1.774759
C    -0.129690  0.668693  2.838542
C    1.388730  0.390212  2.938800
O    1.778039  -0.550292  3.692410
H    -0.260806  1.360850  0.818805
H    -1.292061  2.155266  1.859151
H    -0.389648  1.148337  3.797656
C    -1.009410  -0.577008  2.625445
C    -2.519880  -0.283655  2.782772
C    -3.429263  -1.511811  3.034482
C    -3.725865  -2.372480  1.803750
N    -4.786277  -3.420786  2.115147
H    -0.686204  -1.294691  3.393735
H    -0.773044  -1.036899  1.652507
H    -2.908035  0.271479  1.912791
H    -2.659202  0.373231  3.655336
H    -4.379591  -1.115683  3.425025
H    -2.998539  -2.130577  3.837278
H    -2.852491  -2.928449  1.441137
H    -4.129844  -1.778502  0.973823
H    -5.676387  -2.989626  2.410100
H    -4.992994  -4.003208  1.288518
H    -4.493394  -4.059378  2.870394
O    2.188203  1.156299  2.312412
H    0.341487  2.502154  1.859614
Cd    3.904750  0.028952  3.284610
26
Lattice="100 0 0 0 100 0 0 0 100" Properties=species:S:1:pos:R:3
N    1.050066  -0.075731  0.274127
C    0.094988  0.075898  1.454719
C    0.916941  0.543959  2.680153
O    2.144924  0.831387  2.515802
H    1.645401  -0.914324  0.366423
H    0.532772  -0.155930  -0.614125
H    -0.561688  0.924890  1.202467
C    -0.731830  -1.195845  1.715452
C    -1.781355  -1.547942  0.635221
C    -2.559506  -2.823192  1.035004
C    -3.513770  -3.417383  -0.007196
N    -4.900503  -2.779966  -0.039142
H    -1.237869  -1.027435  2.677129
H    -0.049106  -2.046288  1.879111
H    -1.298597  -1.730707  -0.339416
H    -2.461319  -0.691454  0.499931
H    -3.090179  -2.667159  1.988202
H    -1.835498  -3.625958  1.241559
H    -3.695483  -4.476111  0.212550
H    -3.123686  -3.349969  -1.030569
H    -5.380627  -2.867729  0.869318
H    -4.884588  -1.781645  -0.288776
H    -5.496990  -3.252890  -0.737029
O    0.319844  0.663455  3.790745
H    1.688063  0.733742  0.197016
Cd    2.211597  1.438330  4.706324
26
Lattice="100 0 0 0 100 0 0 0 100" Properties=species:S:1:pos:R:3
N    -0.423079  -0.630051  -0.135389
C    0.028481  0.074482  1.140132
C    1.557191  0.299079  1.066894
O    2.160304  0.700669  2.105251
H    -0.199439  -1.636542  -0.129747
H    -1.443920  -0.537998  -0.259926
H    -0.378058  1.097597  1.058987
C    -0.548598  -0.551274  2.420183
C    -0.171987  -2.000813  2.784099
C    -0.890249  -2.431951  4.086166
C    -0.573710  -3.877215  4.480293
N    -1.298678  -4.285404  5.755385
H    -1.644394  -0.453972  2.345588
H    -0.253186  0.128608  3.232968
H    0.917604  -2.088203  2.916659
H    -0.454735  -2.700318  1.979401
H    -1.977854  -2.317213  3.952640
H    -0.595193  -1.751791  4.900808
H    0.494283  -4.030526  4.679222
H    -0.888532  -4.596223  3.713492
H    -1.076972  -5.260773  6.010567
H    -1.034314  -3.696259  6.559628
H    -2.323727  -4.226400  5.656468
O    2.129271  0.171341  -0.063418
H    0.037998  -0.225055  -0.967699
Cd    4.014492  1.008203  0.873350
26
Lattice="100 0 0 0 100 0 0 0 100" Properties=species:S:1:pos:R:3
N    -0.368938  1.751534  1.683882
C    -0.091058  0.708601  2.762643
C    1.442187  0.578300  2.924028
O    1.888460  -0.312270  3.706650
H    0.248660  2.573932  1.788197
H    -0.207817  1.376885  0.735555
H    -0.441766  1.156502  3.707594
C    -0.810455  -0.626312  2.502031
C    -2.351291  -0.555613  2.586980
C    -2.995788  -1.959745  2.512082
C    -4.522489  -1.882058  2.615379
N    -5.169088  -3.258909  2.568332
H    -0.429611  -1.317256  3.268048
H    -0.486728  -1.037807  1.532031
H    -2.761616  0.062413  1.770981
H    -2.643393  -0.072479  3.533100
H    -2.599924  -2.581677  3.330496
H    -2.710322  -2.447773  1.566794
H    -4.966047  -1.313960  1.787923
H    -4.849988  -1.428277  3.559307
H    -4.857120  -3.862510  3.344214
H    -6.196373  -3.184979  2.639314
H    -4.963584  -3.756695  1.688829
O    2.190895  1.400742  2.307181
H    -1.345249  2.080418  1.728412
Cd    3.968445  0.428995  3.340020
26
Lattice="100 0 0 0 100 0 0 0 100" Properties=species:S:1:pos:R:3
N    -0.922332  0.514305  0.608581
C    -0.312300  0.421529  2.004605
C    0.970435  1.289661  2.015923
O    1.201328  2.024451  1.002503
H    -0.866753  1.477666  0.236101
H    -1.914842  0.231335  0.617774
H    -1.017070  0.943832  2.673233
C    -0.155151  -1.054194  2.436770
C    -0.005302  -1.240310  3.961306
C    0.197323  -2.697961  4.443016
C    -1.078105  -3.545662  4.489621
N    -0.829877  -4.876385  5.188906
H    0.696890  -1.504863  1.903639
H    -1.059639  -1.576999  2.082736
H    -0.873042  -0.797749  4.475353
H    0.870152  -0.672481  4.304091
H    0.611442  -2.632124  5.460830
H    0.963410  -3.197169  3.828977
H    -1.468574  -3.800940  3.496753
H    -1.875700  -3.053992  5.061201
H    -1.687661  -5.449632  5.220052
H    -0.520756  -4.744324  6.164493
H    -0.107241  -5.438544  4.713981
O    1.710820  1.282513  3.043589
H    -0.433199  -0.093947  -0.067676
Cd    3.001742  2.863988  2.086644
26
Lattice="100 0 0 0 100 0 0 0 100" Properties=species:S:1:pos:R:3
N    1.005681  -0.110849  -0.280908
C    0.510521  -0.059466  1.161441
C    1.737281  0.142863  2.084015
O    2.871002  0.362018  1.551663
H    0.225027  0.001197  -0.944699
H    1.693191  0.637288  -0.471109
H    -0.068816  0.875173  1.245444
C    -0.361284  -1.269287  1.540861
C    -1.768495  -1.310560  0.898057
C    -2.632912  -2.405466  1.567972
C    -4.141010  -2.379925  1.292281
N    -4.576888  -3.096504  0.016625
H    -0.473843  -1.211105  2.633371
H    0.193146  -2.201908  1.345328
H    -1.699307  -1.483781  -0.189026
H    -2.257064  -0.333217  1.038322
H    -2.552363  -2.283902  2.658862
H    -2.224526  -3.408303  1.363690
H    -4.542990  -1.361335  1.222508
H    -4.674843  -2.895852  2.099162
H    -5.605991  -3.080906  -0.068469
H    -4.201942  -2.667976  -0.840384
H    -4.294822  -4.088389  0.021185
O    1.550248  0.131454  3.336772
H    1.474669  -1.005352  -0.494658
Cd    3.710329  0.620088  3.652697
26
Lattice="100 0 0 0 100 0 0 0 100" Properties=species:S:1:pos:R:3
N    -0.360825  0.271712  0.148291
C    -0.311587  0.349015  1.672052
C    0.769369  1.387224  2.060176
O    1.243877  2.124028  1.135889
H    0.399065  -0.312937  -0.234837
H    -0.261927  1.208803  -0.278429
H    -1.265062  0.814568  1.974805
C    -0.199376  -1.061497  2.289038
C    -0.598584  -1.121976  3.780538
C    -1.003121  -2.519002  4.311665
C    0.153075  -3.491416  4.555699
N    -0.334342  -4.752046  5.259273
H    0.811455  -1.462306  2.117040
H    -0.893849  -1.697562  1.713818
H    -1.474869  -0.475815  3.936236
H    0.201051  -0.699816  4.405271
H    -1.744348  -2.974855  3.636008
H    -1.523701  -2.344099  5.266014
H    0.920312  -3.061220  5.211867
H    0.636873  -3.833478  3.632446
H    -0.757462  -4.539296  6.176016
H    0.440948  -5.411284  5.429938
H    -1.044762  -5.256290  4.707114
O    1.093973  1.515389  3.277013
H    -1.254142  -0.134422  -0.172238
Cd    2.406959  3.260581  2.702296
26
Lattice="100 0 0 0 100 0 0 0 100" Properties=species:S:1:pos:R:3
N    -0.321239  1.692029  0.621407
C    0.667806  0.854255  1.428164
C    1.805439  0.415676  0.475540
O    2.698681  -0.371547  0.905625
H    -0.928008  1.104812  0.026431
H    0.162978  2.353621  -0.008337
H    1.133829  1.549932  2.145165
C    -0.071320  -0.283846  2.165391
C    0.644675  -0.846709  3.412308
C    -0.189463  -1.982194  4.046807
C    0.446662  -2.739668  5.217341
N    0.259972  -2.074236  6.578544
H    -0.293720  -1.094767  1.454107
H    -1.047292  0.124456  2.478146
H    0.814804  -0.026308  4.128060
H    1.634897  -1.235462  3.132724
H    -0.377378  -2.750842  3.281992
H    -1.189752  -1.619263  4.335159
H    1.527309  -2.883450  5.094183
H    -0.015028  -3.728533  5.321752
H    0.681590  -2.652247  7.322968
H    -0.737971  -1.967409  6.815523
H    0.696780  -1.144400  6.639350
O    1.818959  0.901631  -0.701606
H    -0.937158  2.237207  1.245142
Cd    3.750949  -0.193736  -1.088886
26
Lattice="100 0 0 0 100 0 0 0 100" Properties=species:S:1:pos:R:3
N    -0.292385  0.630361  0.065926
C    0.447867  0.569276  1.398514
C    1.807934  -0.134577  1.172039
O    2.502326  -0.447551  2.183616
H    -0.702334  -0.278440  -0.198406
H    0.344289  0.904613  -0.701524
H    0.732290  1.612719  1.617704
C    -0.424495  0.057878  2.558926
C    -0.963726  -1.382065  2.461519
C    -1.613457  -1.923295  3.760458
C    -2.983109  -1.326478  4.099922
N    -3.610186  -2.032515  5.294783
H    -1.242682  0.786304  2.678556
H    0.201596  0.167044  3.457100
H    -0.134762  -2.067614  2.228369
H    -1.689569  -1.482981  1.637223
H    -0.919205  -1.776682  4.602945
H    -1.722693  -3.010927  3.630570
H    -3.698966  -1.442825  3.275995
H    -2.937564  -0.265256  4.374047
H    -3.029524  -1.952691  6.143676
H    -3.753343  -3.038757  5.116409
H    -4.534289  -1.632558  5.522434
O    2.215542  -0.284168  -0.024479
H    -1.059106  1.320555  0.104644
Cd    4.191553  -1.014373  0.814033
26
Lattice="100 0 0 0 100 0 0 0 100" Properties=species:S:1:pos:R:3
N    0.597461  -0.142412  0.228041
C    0.356088  -0.239705  1.731288
C    1.675053  -0.689351  2.402961
O    1.696480  -0.785740  3.666065
H    0.836597  -1.061011  -0.179779
H    -0.243842  0.204274  -0.257793
H    0.171631  0.788715  2.079045
C    -0.828642  -1.172767  2.056927
C    -2.248901  -0.646258  1.723324
C    -2.843599  0.304808  2.781186
C    -4.246812  0.852441  2.490344
N    -5.379616  -0.131019  2.771783
H    -0.762802  -1.393139  3.131829
H    -0.662977  -2.134699  1.546551
H    -2.875440  -1.544714  1.617295
H    -2.281074  -0.164687  0.730585
H    -2.213175  1.201104  2.889093
H    -2.829248  -0.175091  3.773326
H    -4.371165  1.165643  1.445904
H    -4.455683  1.718820  3.128942
H    -5.389930  -0.432894  3.757970
H    -6.293856  0.312941  2.587606
H    -5.339006  -0.977462  2.186748
O    2.686563  -0.924272  1.669048
H    1.375608  0.496061  -0.003489
Cd    3.858287  -1.369584  3.565204
26
Lattice="100 0 0 0 100 0 0 0 100" Properties=species:S:1:pos:R:3
N    -0.338792  -0.662664  -0.115557
C    0.110737  -0.129269  1.241437
C    1.640610  0.096858  1.197390
O    2.248403  0.358184  2.276664
H    -0.145071  -1.669896  -0.225449
H    -1.353825  -0.525229  -0.244744
H    -0.298420  0.894049  1.296663
C    -0.462197  -0.936483  2.420642
C    0.033504  -2.384200  2.603409
C    -0.823466  -3.253693  3.557589
C    -0.735695  -2.874824  5.038967
N    -1.486403  -3.877448  5.905632
H    -1.558690  -0.917201  2.301648
H    -0.253356  -0.332774  3.315267
H    1.080340  -2.381382  2.943424
H    0.030514  -2.923196  1.641948
H    -0.480719  -4.292497  3.434355
H    -1.874506  -3.232186  3.227869
H    -1.180618  -1.897505  5.263065
H    0.298833  -2.877773  5.405112
H    -1.429611  -3.624230  6.904627
H    -2.488026  -3.928621  5.664074
H    -1.102133  -4.830632  5.813660
O    2.211505  0.104613  0.059119
H    0.150796  -0.177137  -0.886443
Cd    4.111289  0.780132  1.081633
26
Lattice="100 0 0 0 100 0 0 0 100" Properties=species:S:1:pos:R:3
N    -0.174656  1.677626  1.670095
C    -0.128143  0.479722  2.614145
C    1.354827  0.089256  2.822625
O    1.613514  -0.940519  3.512883
H    0.016048  1.405414  0.692313
H    -1.100243  2.132075  1.691464
H    -0.470270  0.856510  3.592380
C    -1.020069  -0.680957  2.134028
C    -2.534904  -0.372375  2.119208
C    -3.386597  -1.537110  1.548520
C    -3.832161  -2.641438  2.521269
N    -5.255775  -2.443794  3.036470
H    -0.802965  -1.522943  2.807104
H    -0.688749  -0.999949  1.131877
H    -2.739521  0.502216  1.482093
H    -2.868921  -0.094859  3.132013
H    -2.830354  -2.027312  0.737004
H    -4.270933  -1.114295  1.048192
H    -3.196865  -2.723198  3.412033
H    -3.845097  -3.619799  2.027494
H    -5.525739  -3.206453  3.677998
H    -5.381737  -1.559155  3.548919
H    -5.939490  -2.450262  2.263480
O    2.255344  0.841665  2.331474
H    0.532628  2.387172  1.924086
Cd    3.804829  -0.505238  3.298834
26
Lattice="100 0 0 0 100 0 0 0 100" Properties=species:S:1:pos:R:3
N    0.256722  2.166651  0.952406
C    0.838857  0.816841  1.365501
C    1.139492  0.014833  0.078076
O    1.522240  -1.187305  0.175751
H    0.765019  2.572123  0.148475
H    0.303292  2.841269  1.732662
H    1.824585  1.041482  1.805805
C    -0.077105  0.129403  2.402603
C    0.633862  -0.816359  3.396626
C    -0.346994  -1.258444  4.508588
C    0.257881  -1.854231  5.783526
N    0.616101  -3.335375  5.694405
H    -0.901841  -0.386452  1.887579
H    -0.543645  0.938609  2.989598
H    1.481085  -0.280212  3.852957
H    1.052191  -1.680858  2.859894
H    -1.123109  -1.928796  4.105647
H    -0.896323  -0.372516  4.863254
H    -0.464964  -1.788408  6.605478
H    1.173611  -1.338293  6.098728
H    1.346195  -3.533327  4.996973
H    -0.206390  -3.912229  5.462130
H    0.970339  -3.674584  6.603142
O    1.030470  0.619013  -1.038724
H    -0.734253  2.090202  0.670962
Cd    1.763682  -1.233039  -2.079043
26
Lattice="100 0 0 0 100 0 0 0 100" Properties=species:S:1:pos:R:3
N    -0.204906  0.139514  0.221263
C    0.001628  -0.017442  1.725507
C    0.830611  1.190790  2.220311
O    1.164816  2.077846  1.370522
H    -0.485392  1.100738  -0.034108
H    -0.935726  -0.505203  -0.119275
H    -0.996341  0.087237  2.178745
C    0.628675  -1.399537  2.028698
C    0.466042  -1.947544  3.466356
C    -0.919395  -2.550003  3.774639
C    -1.095355  -3.144703  5.177574
N    -0.497173  -4.538493  5.347415
H    1.698099  -1.361417  1.773419
H    0.176757  -2.118016  1.323964
H    0.712150  -1.166523  4.201278
H    1.250166  -2.712159  3.573380
H    -1.191730  -3.304334  3.017927
H    -1.698816  -1.775474  3.704395
H    -2.159754  -3.260419  5.413143
H    -0.641235  -2.522412  5.958936
H    -0.919657  -5.218748  4.697495
H    -0.673140  -4.891080  6.301900
H    0.522271  -4.562954  5.205263
O    1.126014  1.267537  3.449430
H    0.658355  -0.067376  -0.307632
Cd    2.144037  3.244173  3.035454
26
Lattice="100 0 0 0 100 0 0 0 100" Properties=species:S:1:pos:R:3
N    -0.486714  1.276049  3.985807
C    -0.173959  -0.027810  3.258437
C    1.341271  -0.054312  2.949642
O    1.825907  -1.114600  2.452975
H    0.006089  1.351629  4.890177
H    -0.204737  2.097323  3.425574
H    -0.362443  -0.839407  3.977428
C    -1.027989  -0.184360  1.982188
C    -2.530030  -0.526863  2.151311
C    -2.829926  -1.985209  2.575275
C    -4.066899  -2.640030  1.948740
N    -5.409327  -2.160834  2.494819
H    -0.550833  -0.976593  1.388027
H    -0.931059  0.735842  1.383772
H    -2.964026  -0.337765  1.157332
H    -3.033352  0.193012  2.818659
H    -2.862447  -2.097196  3.670422
H    -2.003650  -2.633752  2.243930
H    -4.053041  -3.721342  2.131067
H    -4.109937  -2.480302  0.863724
H    -5.497768  -2.329058  3.508153
H    -5.582092  -1.160198  2.324113
H    -6.181726  -2.675131  2.040867
O    2.038632  0.976849  3.207266
H    -1.496822  1.357933  4.176331
Cd    3.852877  -0.162874  2.437961
26
Lattice="100 0 0 0 100 0 0 0 100" Properties=species:S:1:pos:R:3
N    0.262311  0.921279  0.315386
C    -0.003898  0.161389  1.611777
C    1.270915  0.242553  2.486324
O    1.290619  -0.401615  3.576675
H    0.723082  1.828569  0.496847
H    0.884411  0.394569  -0.318492
H    -0.765049  0.748373  2.152195
C    -0.495387  -1.275978  1.366757
C    -1.904469  -1.405933  0.742569
C    -2.288067  -2.895202  0.580870
C    -3.577545  -3.204831  -0.188241
N    -4.850119  -3.148661  0.652986
H    -0.483915  -1.764319  2.351983
H    0.246795  -1.815426  0.754847
H    -1.939991  -0.932189  -0.252711
H    -2.631101  -0.872928  1.376699
H    -2.302060  -3.397885  1.561504
H    -1.493302  -3.402481  0.013140
H    -3.543939  -4.228240  -0.580313
H    -3.742038  -2.527082  -1.035391
H    -5.036991  -2.216895  1.048387
H    -5.671263  -3.399963  0.079307
H    -4.818717  -3.819716  1.435551
O    2.227952  0.985318  2.099635
H    -0.615085  1.108282  -0.192831
Cd    3.310850  0.453014  4.027537
26
Lattice="100 0 0 0 100 0 0 0 100" Properties=species:S:1:pos:R:3
N    -0.332520  1.589240  3.852600
C    -0.158749  0.122952  3.468697
C    1.352270  -0.149817  3.282184
O    1.713793  -1.320708  2.961977
H    -0.056130  2.222606  3.084895
H    -1.316307  1.794540  4.085823
H    -0.463537  -0.459458  4.353033
C    -1.004129  -0.248229  2.232480
C    -2.539826  -0.256282  2.445231
C    -3.130173  -1.540488  3.079046
C    -3.561847  -2.649673  2.110465
N    -4.966201  -2.446266  1.548207
H    -0.657324  -1.239805  1.908363
H    -0.744607  0.439837  1.412480
H    -2.990507  -0.066545  1.459516
H    -2.859112  0.610784  3.045036
H    -3.979443  -1.278118  3.728099
H    -2.402718  -2.003990  3.762419
H    -3.596746  -3.619624  2.620086
H    -2.898442  -2.747244  1.241713
H    -5.067281  -1.571311  1.013942
H    -5.219814  -3.217595  0.910274
H    -5.676087  -2.434015  2.296882
O    2.172792  0.800968  3.484569
H    0.242487  1.846406  4.671131
Cd    3.857161  -0.655168  3.052850
26
Lattice="100 0 0 0 100 0 0 0 100" Properties=species:S:1:pos:R:3
N    1.566476  0.355142  0.235640
C    1.269662  -0.343734  1.559982
C    2.133771  -1.626721  1.620142
O    2.927240  -1.861222  0.653710
H    1.215828  1.325814  0.242498
H    1.120186  -0.128269  -0.561060
H    1.658843  0.321918  2.346905
C    -0.253445  -0.572307  1.711941
C    -0.750344  -0.865638  3.148077
C    -0.966851  0.367961  4.057659
C    -2.345697  1.039182  4.001918
N    -3.384133  0.357499  4.888644
H    -0.552777  -1.391971  1.041676
H    -0.753614  0.331909  1.325087
H    -0.055166  -1.558442  3.641236
H    -1.683427  -1.438952  3.043027
H    -0.237755  1.158372  3.822285
H    -0.738265  0.099626  5.100342
H    -2.777783  1.059353  2.993169
H    -2.292983  2.071300  4.367955
H    -4.294210  0.841151  4.824148
H    -3.105682  0.378038  5.881892
H    -3.549615  -0.627111  4.635359
O    2.044897  -2.377702  2.636860
H    2.579597  0.384428  0.033329
Cd    3.642244  -3.704624  1.755579
26
Lattice="100 0 0 0 100 0 0 0 100" Properties=species:S:1:pos:R:3
N    1.043908  -1.435358  0.211552
C    0.446606  -0.539286  1.293775
C    1.616441  0.023093  2.140205
O    2.808328  -0.277888  1.816727
H    0.326149  -1.726993  -0.467480
H    1.797861  -0.959506  -0.311022
H    0.018368  0.329931  0.769023
C    -0.624442  -1.252687  2.145581
C    -2.075457  -1.329840  1.606248
C    -2.378296  -2.358791  0.494991
C    -3.801211  -2.935369  0.487423
N    -4.899336  -1.953119  0.091672
H    -0.668476  -0.682690  3.083588
H    -0.260656  -2.254777  2.428219
H    -2.402075  -0.319889  1.312945
H    -2.673359  -1.590392  2.493458
H    -1.748529  -3.253069  0.633721
H    -2.142095  -1.965650  -0.509019
H    -4.083510  -3.317842  1.476721
H    -3.876565  -3.761538  -0.229751
H    -4.979593  -1.155993  0.739075
H    -4.764125  -1.575965  -0.858255
H    -5.816890  -2.427960  0.093075
O    1.332630  0.791713  3.106348
H    1.460010  -2.290665  0.613573
Cd    3.511315  1.059527  3.525606
26
Lattice="100 0 0 0 100 0 0 0 100" Properties=species:S:1:pos:R:3
N    1.923638  -1.587770  -0.025382
C    0.749420  -1.116779  0.829996
C    1.322817  -0.341753  2.038377
O    2.586978  -0.209794  2.120724
H    1.598176  -1.919868  -0.947224
H    2.615871  -0.837438  -0.185514
H    0.204867  -0.382136  0.216645
C    -0.139956  -2.326869  1.205151
C    -1.611418  -2.053550  1.592907
C    -2.531209  -1.617052  0.425248
C    -3.942734  -2.214597  0.406131
N    -4.893845  -1.661040  1.463463
H    0.349193  -2.883795  2.018594
H    -0.139262  -3.004044  0.334216
H    -1.655168  -1.336589  2.425485
H    -1.965822  -3.011810  2.002996
H    -2.102739  -1.957737  -0.531000
H    -2.589363  -0.520593  0.342432
H    -3.930283  -3.302137  0.553612
H    -4.429290  -2.008275  -0.554852
H    -5.025207  -0.642779  1.369945
H    -5.827619  -2.091546  1.364625
H    -4.580450  -1.851880  2.425559
O    0.521865  0.147303  2.888208
H    2.432170  -2.369396  0.420225
Cd    2.306371  0.992921  4.002430
26
Lattice="100 0 0 0 100 0 0 0 100" Properties=species:S:1:pos:R:3
N    0.041472  0.524246  0.244800
C    -0.000715  0.158940  1.700466
C    1.430225  0.054350  2.296458
O    2.475405  0.069884  1.611230
H    -0.477500  -0.159847  -0.317762
H    -0.400627  1.436029  0.077168
H    -0.472788  1.005002  2.228943
C    -0.806805  -1.148286  1.959624
C    -2.339155  -0.984885  1.847207
C    -3.089036  -2.276050  2.251580
C    -4.608968  -2.083010  2.193966
N    -5.362641  -3.335424  2.617103
H    -0.558317  -1.506816  2.969948
H    -0.435934  -1.935087  1.280944
H    -2.627134  -0.704417  0.821176
H    -2.661568  -0.156843  2.498025
H    -2.793111  -2.562650  3.273520
H    -2.791790  -3.102974  1.587374
H    -4.959308  -1.848988  1.180834
H    -4.948745  -1.286356  2.867750
H    -6.382888  -3.182029  2.572844
H    -5.154144  -4.142438  2.009567
H    -5.143828  -3.615000  3.585600
O    1.589408  -0.063880  3.578003
H    0.773495  -0.031662  4.119634
Cd    2.239079  0.580521  -0.467000
26
Lattice="100 0 0 0 100 0 0 0 100" Properties=species:S:1:pos:R:3
N    0.396564  -0.363793  -0.141732
C    0.640651  -0.667391  1.309839
C    2.025417  -1.329357  1.493772
O    2.614139  -1.956133  0.586239
H    -0.584174  -0.544913  -0.389615
H    0.564127  0.631268  -0.342573
H    0.661680  0.296044  1.846010
C    -0.504290  -1.566021  1.874682
C    -0.522001  -1.764307  3.407316
C    -1.825355  -2.452091  3.882490
C    -1.831321  -2.642387  5.404040
N    -3.109798  -3.305410  5.894647
H    -0.480578  -2.544206  1.367356
H    -1.440770  -1.067904  1.576720
H    -0.435598  -0.784765  3.905910
H    0.335661  -2.377008  3.724537
H    -1.927673  -3.429336  3.384873
H    -2.691328  -1.841420  3.582075
H    -1.764862  -1.686707  5.939274
H    -1.009910  -3.285852  5.743616
H    -3.091368  -3.422342  6.920571
H    -3.949539  -2.749213  5.672003
H    -3.245106  -4.243960  5.488768
O    2.611351  -1.300293  2.652179
H    2.172900  -0.743030  3.328529
Cd    1.830169  -1.632055  -1.407098
26
Lattice="100 0 0 0 100 0 0 0 100" Properties=species:S:1:pos:R:3
N    0.717142  0.815609  0.406532
C    0.291819  0.118417  1.665611
C    1.440337  -0.755137  2.228120
O    2.609739  -0.731267  1.784696
H    0.341092  1.771493  0.383329
H    0.345069  0.338064  -0.424000
H    0.171660  0.912250  2.424349
C    -1.082864  -0.606150  1.538522
C    -1.171655  -1.881794  0.676049
C    -2.606686  -2.465132  0.705339
C    -2.730104  -3.747120  -0.125490
N    -4.139363  -4.320229  -0.079877
H    -1.797405  0.152362  1.183316
H    -1.422017  -0.822129  2.565999
H    -0.460545  -2.641918  1.036956
H    -0.897223  -1.668139  -0.370419
H    -3.314525  -1.709364  0.329648
H    -2.888753  -2.674969  1.749560
H    -2.069921  -4.543548  0.240529
H    -2.509421  -3.576938  -1.186770
H    -4.841810  -3.663399  -0.453394
H    -4.204224  -5.182104  -0.645074
H    -4.430356  -4.568405  0.878308
O    1.227076  -1.532114  3.245548
H    0.319372  -1.502732  3.612261
Cd    3.011640  0.776483  0.287626
26
Lattice="100 0 0 0 100 0 0 0 100" Properties=species:S:1:pos:R:3
N    -0.247160  2.116217  2.074473
C    -0.520592  0.662337  2.448589
C    0.603608  0.180534  3.396349
O    1.351962  1.060854  3.931781
H    -1.104393  2.571506  1.722466
H    0.474197  2.203982  1.342205
H    -1.409198  0.697171  3.102029
C    -0.858080  -0.214595  1.228813
C    0.267691  -0.487751  0.212067
C    -0.204231  -1.050097  -1.152698
C    -0.731185  -2.488019  -1.119026
N    -1.023626  -2.995481  -2.525291
H    -1.716359  0.268550  0.731941
H    -1.249997  -1.153972  1.644070
H    1.015015  -1.164179  0.654090
H    0.808686  0.441288  -0.031245
H    0.661299  -1.003858  -1.831351
H    -0.969481  -0.381790  -1.578977
H    -1.672105  -2.591675  -0.564714
H    0.001098  -3.186537  -0.694528
H    -1.729400  -2.419047  -3.008997
H    -1.385001  -3.962226  -2.507242
H    -0.178240  -3.000878  -3.117008
O    0.677755  -1.051784  3.676233
H    0.088464  2.654107  2.891708
Cd    2.261688  -0.570037  5.205274
26
Lattice="100 0 0 0 100 0 0 0 100" Properties=species:S:1:pos:R:3
N    1.597722  1.458560  0.254729
C    0.663454  0.841696  1.259860
C    1.450764  0.018152  2.307661
O    2.639103  -0.341134  2.161442
H    1.285137  1.257068  -0.702973
H    1.603172  2.482743  0.344230
H    0.193052  1.673346  1.810638
C    -0.447536  0.004220  0.542317
C    -1.638938  -0.401013  1.444196
C    -2.949824  -0.783525  0.708156
C    -2.979896  -2.195023  0.112937
N    -4.379821  -2.557069  -0.365453
H    0.010718  -0.875639  0.064151
H    -0.826843  0.656605  -0.259956
H    -1.905376  0.457825  2.081427
H    -1.355988  -1.228786  2.112850
H    -3.175480  -0.035231  -0.067544
H    -3.752794  -0.700429  1.456973
H    -2.712386  -2.958893  0.854324
H    -2.325410  -2.313338  -0.759312
H    -4.403043  -3.507790  -0.767265
H    -5.066299  -2.540507  0.405252
H    -4.724915  -1.912935  -1.093740
O    0.866548  -0.360295  3.403713
H    -0.044199  -0.021707  3.531631
Cd    3.721926  0.639276  0.568526
26
Lattice="100 0 0 0 100 0 0 0 100" Properties=species:S:1:pos:R:3
N    0.817257  0.686281  0.059531
C    0.728068  0.416792  1.534667
C    1.787258  1.260762  2.293705
O    2.410309  2.213493  1.776728
H    1.346429  -0.057297  -0.414705
H    -0.118249  0.693269  -0.363880
H    -0.240133  0.832621  1.865381
C    0.775408  -1.116280  1.853366
C    -0.047053  -1.528306  3.100791
C    0.082504  -3.009570  3.540584
C    -0.765134  -4.001708  2.736302
N    -0.761304  -5.379452  3.385252
H    1.823686  -1.440226  1.944589
H    0.362155  -1.635437  0.976089
H    -1.106689  -1.272901  2.943761
H    0.245629  -0.937784  3.986617
H    -0.241622  -3.045390  4.592324
H    1.140202  -3.315941  3.532693
H    -0.402772  -4.153428  1.712205
H    -1.818570  -3.696994  2.691732
H    -1.333694  -6.046947  2.844055
H    0.186908  -5.780497  3.452376
H    -1.151189  -5.356823  4.340796
O    2.039941  1.023373  3.542899
H    1.529181  0.279593  3.927541
Cd    1.948351  2.665654  -0.281079
26
Lattice="100 0 0 0 100 0 0 0 100" Properties=species:S:1:pos:R:3
N    0.804221  0.364564  -0.099090
C    0.421031  -0.013957  1.301982
C    1.655415  0.010747  2.244468
O    2.837926  0.058478  1.842720
H    0.432053  -0.311967  -0.775198
H    0.416227  1.280022  -0.357538
H    -0.254833  0.773702  1.676502
C    -0.277904  -1.403934  1.366921
C    -1.746820  -1.429127  0.880685
C    -2.323384  -2.861568  0.963805
C    -3.716214  -3.091978  0.360763
N    -4.879894  -2.804278  1.305467
H    -0.238479  -1.759605  2.407527
H    0.331648  -2.128475  0.799847
H    -1.817545  -1.077039  -0.161463
H    -2.337231  -0.724089  1.487402
H    -2.296563  -3.230593  2.002118
H    -1.659860  -3.540848  0.407396
H    -3.833085  -4.146693  0.085124
H    -3.896977  -2.489078  -0.537957
H    -5.778188  -3.018231  0.842339
H    -4.837883  -3.391229  2.152674
H    -4.929047  -1.821600  1.607873
O    1.489400  -0.042389  3.529418
H    0.562149  -0.034758  3.845975
Cd    3.110111  0.448667  -0.257848
26
Lattice="100 0 0 0 100 0 0 0 100" Properties=species:S:1:pos:R:3
N    0.776182  0.873182  3.106901
C    0.536178  -0.348895  3.944570
C    1.851667  -1.147262  4.142678
O    2.976063  -0.726807  3.791825
H    0.457978  0.726512  2.140970
H    0.240134  1.669549  3.472376
H    0.296940  0.018872  4.958077
C    -0.672148  -1.207185  3.456899
C    -0.513370  -1.943674  2.111171
C    -1.582850  -3.029633  1.821051
C    -2.974166  -2.504558  1.450169
N    -3.894403  -3.641092  1.025069
H    -1.545435  -0.537854  3.457614
H    -0.889588  -1.930524  4.261085
H    0.456105  -2.464865  2.084991
H    -0.496651  -1.230169  1.270706
H    -1.655780  -3.710737  2.683940
H    -1.195973  -3.631918  0.984825
H    -2.939207  -1.814651  0.597263
H    -3.485346  -2.003738  2.281612
H    -4.031963  -4.335686  1.775528
H    -4.829702  -3.287531  0.767538
H    -3.528650  -4.148509  0.204047
O    1.832708  -2.297043  4.743433
H    0.953844  -2.596351  5.054574
Cd    3.037715  1.298908  3.046706
26
Lattice="100 0 0 0 100 0 0 0 100" Properties=species:S:1:pos:R:3
N    2.170161  -0.472611  0.093164
C    1.266337  -0.131323  1.242474
C    1.530635  -1.063689  2.450501
O    2.449552  -1.910191  2.487919
H    1.656091  -0.975272  -0.641439
H    2.533909  0.383722  -0.342444
H    1.585899  0.864310  1.596689
C    -0.234528  -0.026408  0.821295
C    -0.951693  -1.341889  0.458110
C    -2.337419  -1.177895  -0.219600
C    -3.474864  -0.750572  0.714913
N    -4.820022  -0.798170  0.002741
H    -0.262850  0.681062  -0.022107
H    -0.758019  0.502798  1.634187
H    -1.049097  -1.987034  1.345638
H    -0.344428  -1.918155  -0.258817
H    -2.589045  -2.155890  -0.657550
H    -2.255879  -0.472142  -1.061374
H    -3.371178  0.277984  1.082105
H    -3.571355  -1.421743  1.578047
H    -5.046856  -1.747806  -0.331867
H    -5.585721  -0.511432  0.633350
H    -4.853134  -0.170445  -0.815413
O    0.797595  -0.963101  3.517779
H    0.122537  -0.254426  3.496792
Cd    3.853273  -1.846391  0.843917
26
Lattice="100 0 0 0 100 0 0 0 100" Properties=species:S:1:pos:R:3
N    0.483624  0.585822  0.358683
C    0.179738  -0.038790  1.689089
C    1.482798  -0.319050  2.487834
O    2.628955  -0.275426  1.991231
H    0.007275  0.082147  -0.397752
H    0.154869  1.558105  0.318405
H    -0.368335  0.714251  2.280869
C    -0.667111  -1.339979  1.557415
C    -2.188582  -1.125585  1.364360
C    -2.936897  -2.479160  1.430332
C    -4.451376  -2.441585  1.675111
N    -5.309765  -2.258326  0.426415
H    -0.516116  -1.937602  2.469051
H    -0.242972  -1.957703  0.747491
H    -2.390581  -0.605950  0.413819
H    -2.558128  -0.467774  2.166830
H    -2.542339  -3.050518  2.284878
H    -2.707463  -3.099704  0.549319
H    -4.749300  -1.645530  2.369029
H    -4.779545  -3.396922  2.101735
H    -6.311848  -2.299346  0.674126
H    -5.158450  -1.356445  -0.045486
H    -5.145583  -3.006845  -0.263785
O    1.415747  -0.635913  3.743283
H    0.522064  -0.627127  4.145299
Cd    2.771626  0.541806  0.005336
26
Lattice="100 0 0 0 100 0 0 0 100" Properties=species:S:1:pos:R:3
N    0.142113  -0.774918  0.052523
C    0.370490  -0.134201  1.390057
C    1.882962  -0.105894  1.735572
O    2.732735  -0.836972  1.182488
H    -0.668155  -1.404872  0.082422
H    -0.059510  -0.073298  -0.670909
H    0.051992  0.918494  1.308782
C    -0.403520  -0.872924  2.521893
C    -1.935211  -0.639072  2.589704
C    -2.356958  0.669518  3.288311
C    -3.867499  0.927669  3.392922
N    -4.560478  0.183152  4.530320
H    0.047338  -0.600942  3.488115
H    -0.200397  -1.951384  2.415644
H    -2.339218  -1.509096  3.129034
H    -2.387672  -0.684756  1.585047
H    -1.966809  1.539096  2.736340
H    -1.900680  0.731998  4.290049
H    -4.406645  0.653358  2.477355
H    -4.057739  1.989280  3.589750
H    -5.564670  0.424821  4.556377
H    -4.506161  -0.841442  4.442117
H    -4.171943  0.438371  5.451281
O    2.321581  0.673953  2.674312
H    1.662910  1.276675  3.077819
Cd    2.055659  -1.924342  -0.551057
26
Lattice="100 0 0 0 100 0 0 0 100" Properties=species:S:1:pos:R:3
N    1.897300  -1.121723  0.697753
C    0.648882  -0.443853  1.191075
C    0.976973  0.419804  2.440290
O    2.137867  0.745478  2.768851
H    1.925393  -2.099765  1.016783
H    1.912443  -1.153048  -0.328455
H    0.367242  0.290082  0.416385
C    -0.502446  -1.474938  1.419705
C    -1.968104  -0.968738  1.265134
C    -2.508550  -1.005815  -0.179852
C    -3.946539  -0.506307  -0.385196
N    -5.030418  -1.523228  -0.039590
H    -0.372257  -1.930322  2.412583
H    -0.355772  -2.289201  0.694533
H    -2.101810  0.057279  1.654453
H    -2.574332  -1.609713  1.922063
H    -2.403568  -2.021920  -0.593716
H    -1.893979  -0.363614  -0.829483
H    -4.111906  -0.261537  -1.440996
H    -4.172164  0.390777  0.205434
H    -5.030887  -1.802718  0.951631
H    -5.964919  -1.128087  -0.235187
H    -4.948788  -2.381385  -0.606284
O    0.020513  0.881952  3.184736
H    -0.877458  0.593806  2.918060
Cd    3.742621  -0.051001  1.565802
26
Lattice="100 0 0 0 100 0 0 0 100" Properties=species:S:1:pos:R:3
N    0.612189  -0.616029  0.076306
C    0.448929  -0.145096  1.490647
C    1.797301  -0.225674  2.254432
O    2.753949  -0.944821  1.893076
H    -0.191185  -1.185027  -0.214548
H    0.668976  0.172246  -0.580747
H    0.173363  0.922160  1.455892
C    -0.619150  -0.983021  2.253893
C    -2.114134  -0.675106  1.977715
C    -2.669036  0.576192  2.700189
C    -4.130613  0.514134  3.166375
N    -5.181652  0.693242  2.074834
H    -0.434966  -0.883148  3.334119
H    -0.421933  -2.046515  2.037557
H    -2.650663  -1.566556  2.336720
H    -2.312784  -0.628989  0.894445
H    -2.498780  1.496713  2.119677
H    -2.115818  0.718430  3.642290
H    -4.326872  1.318733  3.885297
H    -4.364104  -0.439684  3.656545
H    -6.128198  0.673137  2.489025
H    -5.090685  1.600407  1.593089
H    -5.158122  -0.048114  1.360790
O    1.961729  0.435974  3.357330
H    1.227497  1.030353  3.617402
Cd    2.579104  -1.829369  -0.063995
26
Lattice="100 0 0 0 100 0 0 0 100" Properties=species:S:1:pos:R:3
N    0.734328  -0.068147  0.263933
C    0.538601  -0.234662  1.741815
C    1.769050  -0.929274  2.387797
O    2.638052  -1.550697  1.739169
H    -0.112152  -0.337360  -0.248651
H    0.935835  0.908557  0.016994
H    0.504175  0.775637  2.182730
C    -0.756431  -1.037587  2.093579
C    -2.046712  -0.243653  2.420941
C    -2.793748  0.420974  1.246114
C    -4.307854  0.603739  1.432833
N    -4.723030  1.667070  2.444825
H    -0.540709  -1.665205  2.970069
H    -0.946417  -1.761994  1.283168
H    -1.826572  0.488099  3.214535
H    -2.710243  -0.991878  2.882608
H    -2.733351  -0.229174  0.357585
H    -2.334920  1.379839  0.954503
H    -4.788128  -0.326655  1.761855
H    -4.772374  0.907517  0.487126
H    -5.753596  1.730922  2.486988
H    -4.403536  1.462454  3.402280
H    -4.380297  2.605614  2.190581
O    1.920215  -0.913207  3.675253
H    1.258088  -0.402144  4.185964
Cd    2.534006  -1.376150  -0.403319
26
Lattice="100 0 0 0 100 0 0 0 100" Properties=species:S:1:pos:R:3
N    -0.165822  -0.678677  -0.386439
C    -0.175189  -0.101408  0.895500
C    1.366715  0.140432  1.365743
O    1.605776  0.700925  2.451835
H    -0.331583  -1.678228  -0.496532
H    -0.363565  -0.111915  -1.209992
H    -0.541569  0.938771  0.840517
C    -0.938338  -0.900461  1.979651
C    -2.460972  -0.901465  1.714499
C    -3.249548  -1.671827  2.796364
C    -4.750412  -1.651412  2.488087
N    -5.562124  -2.407386  3.530321
H    -0.717278  -0.441346  2.954207
H    -0.549917  -1.931244  2.017175
H    -2.667413  -1.347248  0.729912
H    -2.821104  0.138202  1.669248
H    -3.066879  -1.219665  3.784172
H    -2.892807  -2.713001  2.844796
H    -4.980068  -2.126907  1.526267
H    -5.155007  -0.631622  2.473112
H    -5.456437  -2.004030  4.473282
H    -6.568517  -2.381350  3.302242
H    -5.291911  -3.400831  3.587861
O    2.321583  -0.215933  0.574188
H    1.958119  -0.621913  -0.255619
Cd    3.627133  1.293028  3.169588
26
Lattice="100 0 0 0 100 0 0 0 100" Properties=species:S:1:pos:R:3
N    0.374212  0.534201  0.164079
C    -0.134562  0.330483  1.453956
C    1.162823  0.027975  2.398948
O    1.551603  0.942829  3.139196
H    0.526149  -0.230958  -0.491330
H    0.566106  1.471144  -0.186790
H    -0.522052  1.273379  1.857940
C    -1.199523  -0.800630  1.540064
C    -1.986111  -0.883020  2.859942
C    -3.231856  -1.789036  2.701817
C    -4.083646  -1.818822  3.974002
N    -5.338433  -2.661933  3.793619
H    -0.755858  -1.776698  1.277053
H    -1.889590  -0.560398  0.716457
H    -2.312328  0.127618  3.151303
H    -1.352459  -1.262383  3.676752
H    -2.916541  -2.811338  2.439573
H    -3.840433  -1.415178  1.862848
H    -4.432903  -0.818847  4.260551
H    -3.546866  -2.254963  4.825648
H    -5.901458  -2.675890  4.658650
H    -5.946742  -2.296907  3.044829
H    -5.119477  -3.642411  3.560554
O    1.826396  -1.089417  2.323841
H    1.449345  -1.767760  1.723526
Cd    3.523321  1.072241  4.234355
26
Lattice="100 0 0 0 100 0 0 0 100" Properties=species:S:1:pos:R:3
N    -0.410251  -1.924648  -0.201268
C    -0.205149  -0.792891  0.607004
C    1.401535  -0.542723  0.746927
O    1.827435  0.439289  1.383374
H    -0.641393  -2.820968  0.225076
H    -0.689481  -1.821417  -1.175640
H    -0.515295  0.120145  0.069599
C    -0.838753  -0.856212  2.017432
C    -2.385847  -0.857663  1.980971
C    -2.969310  -0.950504  3.407851
C    -4.466216  -1.255413  3.520168
N    -5.380735  -0.054845  3.291449
H    -0.468621  0.007330  2.589354
H    -0.477170  -1.757785  2.538572
H    -2.742497  -1.714387  1.389448
H    -2.735332  0.050992  1.464963
H    -2.721622  -0.051223  3.994494
H    -2.480332  -1.781890  3.938617
H    -4.702925  -1.605032  4.532353
H    -4.794287  -2.026240  2.811440
H    -5.302257  0.337598  2.343293
H    -6.368654  -0.325212  3.422173
H    -5.188490  0.704082  3.962317
O    2.209807  -1.356240  0.155694
H    1.707336  -2.066872  -0.322036
Cd    3.968286  1.028449  1.544267
26
Lattice="100 0 0 0 100 0 0 0 100" Properties=species:S:1:pos:R:3
N    1.338080  -1.014202  -0.485391
C    0.998990  -0.506715  0.780416
C    2.191116  -0.882553  1.830183
O    2.127886  -0.486978  3.009139
H    0.914666  -1.878624  -0.819121
H    1.705366  -0.398935  -1.209637
H    1.065439  0.595361  0.777856
C    -0.359505  -0.979110  1.349738
C    -1.565362  -0.375376  0.590693
C    -2.895242  -0.769193  1.270078
C    -4.151590  -0.026075  0.805223
N    -4.749784  -0.540855  -0.501497
H    -0.399051  -0.677932  2.406921
H    -0.402482  -2.080336  1.334061
H    -1.544494  -0.703057  -0.460284
H    -1.473025  0.722095  0.582896
H    -2.826595  -0.543019  2.345325
H    -3.056535  -1.858209  1.217069
H    -3.977319  1.047227  0.657632
H    -4.950779  -0.139542  1.547415
H    -5.003730  -1.538211  -0.437849
H    -5.616063  -0.026448  -0.727302
H    -4.118724  -0.428422  -1.306606
O    3.208666  -1.551757  1.403646
H    3.111997  -1.767274  0.439923
Cd    3.723510  -0.734911  4.540712
26
Lattice="100 0 0 0 100 0 0 0 100" Properties=species:S:1:pos:R:3
N    0.764368  0.549346  0.729033
C    0.964113  -0.229705  1.875324
C    2.309033  -1.120077  1.606770
O    3.329909  -0.806459  2.235595
H    1.115445  1.503758  0.670368
H    0.237995  0.215021  -0.076406
H    1.259483  0.409018  2.716334
C    -0.247365  -1.131192  2.253291
C    -0.099179  -1.886493  3.583936
C    -1.355536  -2.681688  4.025851
C    -2.475964  -1.819864  4.616901
N    -3.592842  -2.681466  5.190977
H    -0.479799  -1.827021  1.428453
H    -1.086968  -0.420742  2.291166
H    0.185851  -1.183192  4.381990
H    0.721420  -2.616359  3.513889
H    -1.021317  -3.400594  4.789471
H    -1.739413  -3.278254  3.183297
H    -2.956296  -1.165349  3.879409
H    -2.119294  -1.200214  5.449465
H    -4.343771  -2.098295  5.592711
H    -4.028092  -3.284560  4.476488
H    -3.254036  -3.297955  5.945664
O    2.346859  -2.069301  0.717420
H    1.500146  -2.264087  0.262151
Cd    5.442530  -1.512687  1.864432
26
Lattice="100 0 0 0 100 0 0 0 100" Properties=species:S:1:pos:R:3
N    1.717514  0.682173  1.365512
C    0.372601  0.544145  1.746950
C    0.225691  0.953510  3.316598
O    -0.904113  0.987433  3.839812
H    2.293136  -0.143155  1.212349
H    2.019117  1.513507  0.857697
H    -0.223739  1.360949  1.301062
C    -0.319640  -0.799393  1.406119
C    0.411314  -2.114361  1.737761
C    -0.315710  -3.323915  1.101564
C    0.429960  -4.638709  1.345356
N    -0.254761  -5.813108  0.659911
H    -0.483770  -0.740342  0.318662
H    -1.315136  -0.782968  1.873617
H    0.485214  -2.253098  2.827951
H    1.442609  -2.096517  1.349580
H    -0.410334  -3.151276  0.017488
H    -1.338187  -3.393285  1.504804
H    0.482015  -4.898853  2.409908
H    1.451915  -4.614962  0.946289
H    -0.303555  -5.690268  -0.363045
H    0.257437  -6.692316  0.833381
H    -1.218753  -5.953938  0.997876
O    1.276521  1.328342  3.967145
H    2.084036  1.266362  3.393880
Cd    -1.404566  1.915900  5.801364
26
Lattice="100 0 0 0 100 0 0 0 100" Properties=species:S:1:pos:R:3
N    0.867529  0.720499  0.372600
C    0.202541  0.276729  1.527024
C    1.162611  0.513696  2.827335
O    0.753223  0.199487  3.959564
H    1.375346  0.063663  -0.216923
H    0.647959  1.621497  -0.048322
H    -0.632968  0.958231  1.764833
C    -0.276726  -1.196289  1.513737
C    -1.546807  -1.454416  0.666806
C    -1.353559  -1.566774  -0.854349
C    -2.628093  -1.786157  -1.679343
N    -3.175991  -3.209538  -1.629355
H    -0.498555  -1.467095  2.555621
H    0.549557  -1.851396  1.193189
H    -2.305705  -0.689577  0.896203
H    -1.953351  -2.399635  1.065474
H    -0.609272  -2.342286  -1.099755
H    -0.937937  -0.625529  -1.250059
H    -2.434864  -1.590660  -2.740629
H    -3.450540  -1.134321  -1.358347
H    -3.466094  -3.498209  -0.684588
H    -4.008514  -3.293900  -2.234483
H    -2.489083  -3.898696  -1.970867
O    2.317289  1.068334  2.664612
H    2.489783  1.273473  1.711260
Cd    1.814198  0.575784  5.888306
26
Lattice="100 0 0 0 100 0 0 0 100" Properties=species:S:1:pos:R:3
N    2.230369  -0.004660  1.033799
C    0.879609  -0.160265  1.390630
C    0.235716  1.318247  1.633326
O    -0.974620  1.435095  1.904573
H    2.963095  -0.160158  1.725259
H    2.524395  -0.080591  0.061511
H    0.292763  -0.511792  0.525376
C    0.625691  -1.016456  2.658012
C    1.065241  -2.498677  2.547877
C    0.129130  -3.407823  1.731086
C    0.599289  -4.855317  1.546846
N    0.464792  -5.726467  2.792897
H    -0.445253  -0.947652  2.899823
H    1.163097  -0.557217  3.502517
H    1.131358  -2.852139  3.588674
H    2.089471  -2.561015  2.149373
H    0.021502  -3.026854  0.703465
H    -0.889113  -3.396636  2.152975
H    1.653545  -4.917990  1.248538
H    -0.000912  -5.357240  0.778794
H    -0.510832  -5.778348  3.122389
H    0.762202  -6.693900  2.588377
H    1.043563  -5.398795  3.578896
O    0.995000  2.354873  1.515728
H    1.920929  2.089349  1.275573
Cd    -2.045496  3.369933  2.152219
26
Lattice="100 0 0 0 100 0 0 0 100" Properties=species:S:1:pos:R:3
N    2.207619  0.412477  0.030277
C    1.716026  0.221469  1.326564
C    2.173781  -1.275740  1.801601
O    2.980964  -1.347690  2.739057
H    1.678687  0.155369  -0.801483
H    3.098557  0.878978  -0.133467
H    2.252895  0.868646  2.030716
C    0.176784  0.417944  1.462904
C    -0.364501  0.317887  2.901785
C    -1.617221  1.182096  3.193897
C    -2.911513  0.710791  2.526644
N    -4.099122  1.543625  2.992476
H    -0.355333  -0.256358  0.771814
H    0.028022  1.436800  1.071586
H    0.405653  0.675295  3.602132
H    -0.564842  -0.729766  3.174221
H    -1.408651  2.226964  2.913441
H    -1.755213  1.175681  4.286292
H    -3.155120  -0.328066  2.783534
H    -2.893537  0.804332  1.433649
H    -4.975546  1.231466  2.545629
H    -4.239539  1.475679  4.012480
H    -3.984610  2.543994  2.767795
O    1.774200  -2.352479  1.189870
H    1.151789  -2.216487  0.444263
Cd    4.146620  -3.158682  3.426223
26
Lattice="100 0 0 0 100 0 0 0 100" Properties=species:S:1:pos:R:3
N    0.427647  -0.275248  0.268182
C    0.021029  -0.187721  1.609558
C    1.336868  -0.257437  2.575733
O    1.198394  -0.179387  3.810137
H    0.398164  -1.166280  -0.223807
H    0.491592  0.555047  -0.317584
H    -0.344522  0.830471  1.828496
C    -0.992619  -1.256936  2.084392
C    -2.442330  -1.084928  1.571334
C    -2.717384  -1.500579  0.113276
C    -4.154327  -1.927315  -0.211492
N    -5.175749  -0.794054  -0.244048
H    -1.011839  -1.206393  3.182661
H    -0.616144  -2.260859  1.828125
H    -2.779336  -0.054823  1.768388
H    -3.039276  -1.729068  2.238977
H    -2.124733  -2.397775  -0.127633
H    -2.389574  -0.724467  -0.598211
H    -4.536892  -2.655388  0.515074
H    -4.199377  -2.385778  -1.206472
H    -4.939408  -0.079131  -0.947936
H    -6.107607  -1.161848  -0.495533
H    -5.280196  -0.320295  0.664099
O    2.506662  -0.356749  2.038651
H    2.447083  -0.392908  1.050374
Cd    2.844059  -0.126194  5.315278
26
Lattice="100 0 0 0 100 0 0 0 100" Properties=species:S:1:pos:R:3
N    -0.894124  1.135721  1.302082
C    -0.657349  0.502879  2.534499
C    0.889170  0.766797  2.971616
O    1.298669  0.352317  4.072905
H    -1.371824  2.036186  1.275522
H    -0.967077  0.586908  0.448052
H    -1.168572  1.058830  3.340995
C    -1.052447  -0.991885  2.638312
C    -0.519438  -1.942932  1.551443
C    -0.979648  -3.416704  1.692975
C    -2.422413  -3.675044  1.246748
N    -2.744789  -5.163451  1.244218
H    -2.152990  -0.974899  2.640485
H    -0.739685  -1.339798  3.634299
H    0.580997  -1.952353  1.578195
H    -0.795756  -1.592031  0.543894
H    -0.838487  -3.753277  2.732073
H    -0.302708  -4.023518  1.072423
H    -2.600936  -3.331256  0.219847
H    -3.169198  -3.210806  1.902447
H    -3.714563  -5.333909  0.934441
H    -2.127906  -5.689671  0.606176
H    -2.648076  -5.585696  2.180118
O    1.643918  1.479103  2.203515
H    1.157422  1.746481  1.381047
Cd    3.223919  0.925829  5.035039
