# Supplementary material for: Mapping and classifying molecules from a high-throughput structural database
Source: J Cheminform. 2017 Feb 2;9:6. doi: 10.1186/s13321-017-0192-4 (PMC5289135; doi:10.1186/s13321-017-0192-4)
Supplement: Supplementary file 1 — Additional file 1. Supplementary file contains dissimilarity matrix data for all the oligopeptides available in the database including the one discussed in this paper. [file 13321_2017_192_MOESM1_ESM.tar › SI/lysH.uncapped/COLVAR-OOS-Sr-0.14-1-4]

#! FIELDS CV1 CV2 Energy
-2.540000000000e-01 -2.460000000000e-01	-100722.178723
-1.060000000000e-01 3.340000000000e-01	-100722.100330
-2.540000000000e-01 -2.380000000000e-01	-100722.033139
-2.540000000000e-01 -2.360000000000e-01	-100722.009903
-2.540000000000e-01 -2.400000000000e-01	-100722.007067
-2.540000000000e-01 -2.540000000000e-01	-100722.000926
-2.540000000000e-01 -2.340000000000e-01	-100721.994053
-2.560000000000e-01 -2.400000000000e-01	-100721.989144
-2.540000000000e-01 -2.400000000000e-01	-100721.981968
-2.580000000000e-01 -2.420000000000e-01	-100721.948639
-2.580000000000e-01 -2.440000000000e-01	-100721.933047
-2.540000000000e-01 -2.480000000000e-01	-100721.918321
-2.540000000000e-01 -2.300000000000e-01	-100721.917146
-2.560000000000e-01 -2.500000000000e-01	-100721.900434
-2.540000000000e-01 -2.340000000000e-01	-100721.889612
-2.580000000000e-01 -2.520000000000e-01	-100721.876647
-2.560000000000e-01 -2.360000000000e-01	-100721.849685
-2.540000000000e-01 -2.300000000000e-01	-100721.838830
-2.540000000000e-01 -2.280000000000e-01	-100721.827291
-2.540000000000e-01 -2.300000000000e-01	-100721.819224
-2.560000000000e-01 -2.340000000000e-01	-100721.773255
-2.540000000000e-01 -2.300000000000e-01	-100721.770860
-2.580000000000e-01 -2.400000000000e-01	-100721.750387
-4.400000000000e-02 2.860000000000e-01	-100721.342870
-8.400000000000e-02 3.080000000000e-01	-100721.322389
-5.600000000000e-02 2.900000000000e-01	-100721.246422
-2.560000000000e-01 -2.500000000000e-01	-100721.174778
-9.000000000000e-02 3.040000000000e-01	-100721.162636
-6.800000000000e-02 3.040000000000e-01	-100721.158123
-5.000000000000e-02 2.800000000000e-01	-100721.139020
-5.200000000000e-02 2.840000000000e-01	-100721.138059
-6.000000000000e-02 2.860000000000e-01	-100721.118196
-4.400000000000e-02 2.820000000000e-01	-100721.063920
-2.040000000000e-01 -1.040000000000e-01	-100721.029169
-7.800000000000e-02 3.040000000000e-01	-100720.968691
-2.040000000000e-01 -1.000000000000e-01	-100720.959108
-2.040000000000e-01 -1.000000000000e-01	-100720.885377
-5.200000000000e-02 2.840000000000e-01	-100720.796660
-8.200000000000e-02 3.080000000000e-01	-100720.794892
-5.400000000000e-02 2.800000000000e-01	-100720.747387
-5.200000000000e-02 2.800000000000e-01	-100720.744281
-4.200000000000e-02 2.720000000000e-01	-100720.739504
-3.800000000000e-02 2.960000000000e-01	-100720.722355
-5.400000000000e-02 2.720000000000e-01	-100720.702064
-4.200000000000e-02 2.700000000000e-01	-100720.686737
-5.000000000000e-02 2.720000000000e-01	-100720.652505
-4.800000000000e-02 2.740000000000e-01	-100720.646386
-3.800000000000e-02 2.820000000000e-01	-100720.646151
-5.800000000000e-02 2.960000000000e-01	-100720.457919
