# Supplementary material for: Mapping and classifying molecules from a high-throughput structural database
Source: J Cheminform. 2017 Feb 2;9:6. doi: 10.1186/s13321-017-0192-4 (PMC5289135; doi:10.1186/s13321-017-0192-4)
Supplement: Supplementary file 1 — Additional file 1. Supplementary file contains dissimilarity matrix data for all the oligopeptides available in the database including the one discussed in this paper. [file 13321_2017_192_MOESM1_ESM.tar › SI/lysH.uncapped/traj.lysH.uncapped.Sr.xyz]

26
Lattice="100 0 0 0 100 0 0 0 100" Properties=species:S:1:pos:R:3
N    0.978703  0.067603  -0.175668
C    0.285544  0.111706  1.182147
C    1.378637  0.483472  2.212768
O    2.516542  0.865370  1.766238
H    1.195889  -0.895436  -0.468119
H    0.432171  0.511611  -0.924960
H    -0.394808  0.977896  1.147261
C    -0.506326  -1.162552  1.505261
C    -1.765819  -1.371049  0.639847
C    -2.599301  -2.588352  1.097311
C    -3.849157  -2.766169  0.232064
N    -4.699044  -3.943313  0.690589
H    -0.790854  -1.073246  2.563714
H    0.163266  -2.036891  1.445046
H    -1.491589  -1.505864  -0.419710
H    -2.391065  -0.465371  0.688749
H    -2.893054  -2.449774  2.150003
H    -1.982037  -3.499714  1.051764
H    -3.602287  -2.965842  -0.818244
H    -4.506875  -1.888702  0.270443
H    -4.181711  -4.834189  0.650325
H    -5.033100  -3.825039  1.658755
H    -5.533910  -4.050962  0.093719
O    1.106415  0.457802  3.445872
H    1.884837  0.571660  -0.060949
Sr    3.242936  1.389344  4.046777
26
Lattice="100 0 0 0 100 0 0 0 100" Properties=species:S:1:pos:R:3
N    2.179733  -2.561238  0.516035
C    1.144579  -1.472523  0.777636
C    1.798379  -0.485359  1.770555
O    1.107383  0.423922  2.312406
H    3.116611  -2.165951  0.734704
H    2.041042  -3.377325  1.130250
H    1.044434  -0.921961  -0.171862
C    -0.212839  -2.092138  1.169999
C    -1.433205  -1.188274  0.905859
C    -2.760426  -1.943669  1.134779
C    -3.968947  -1.065957  0.805738
N    -5.281507  -1.815583  0.990022
H    -0.183785  -2.406273  2.224867
H    -0.330525  -3.009919  0.570483
H    -1.396513  -0.828808  -0.134808
H    -1.388009  -0.299411  1.550232
H    -2.820014  -2.282663  2.181419
H    -2.780552  -2.846450  0.502713
H    -3.961342  -0.726921  -0.237845
H    -4.031542  -0.183570  1.454622
H    -6.088247  -1.213464  0.763609
H    -5.341802  -2.643700  0.378572
H    -5.408769  -2.140948  1.959990
O    3.060353  -0.594716  1.968647
H    2.163567  -2.897146  -0.457007
Sr    3.078946  1.407043  3.334386
26
Lattice="100 0 0 0 100 0 0 0 100" Properties=species:S:1:pos:R:3
N    -0.333905  -0.088584  0.010222
C    0.988047  -0.321611  0.734949
C    2.052223  -0.535919  -0.367698
O    1.716171  -0.280543  -1.577204
H    -0.894399  0.668864  0.422366
H    -0.917885  -0.936522  -0.015428
H    1.244291  0.639319  1.209946
C    0.905039  -1.423404  1.803277
C    -0.023141  -1.062432  2.981516
C    -0.191469  -2.145141  4.074399
C    0.971510  -2.233705  5.064785
N    0.630673  -3.158336  6.226887
H    1.937799  -1.585141  2.143149
H    0.586749  -2.367758  1.330609
H    -1.038579  -0.860105  2.606894
H    0.315600  -0.122103  3.445250
H    -0.369590  -3.127391  3.608796
H    -1.107756  -1.894922  4.631066
H    1.199235  -1.259902  5.516670
H    1.891050  -2.635116  4.621886
H    1.409304  -3.217704  6.900988
H    0.425975  -4.118763  5.912604
H    -0.195540  -2.826400  6.747993
O    3.221670  -0.890913  -0.048920
H    -0.092172  0.154293  -0.974708
Sr    4.015099  -0.648062  -2.317294
26
Lattice="100 0 0 0 100 0 0 0 100" Properties=species:S:1:pos:R:3
N    -0.344080  1.711532  1.735145
C    -0.157982  0.667373  2.830815
C    1.364862  0.415135  2.937116
O    1.792537  -0.524617  3.664585
H    -0.596848  1.286466  0.832228
H    -1.058204  2.415252  1.965062
H    -0.434055  1.171282  3.771735
C    -1.034509  -0.580286  2.647732
C    -2.541245  -0.298745  2.830966
C    -3.447440  -1.532878  3.050486
C    -3.730260  -2.364671  1.798625
N    -4.788483  -3.425125  2.077455
H    -0.690220  -1.292017  3.412400
H    -0.813185  -1.046732  1.673606
H    -2.938092  0.290786  1.987898
H    -2.669867  0.330299  3.724937
H    -4.403174  -1.154362  3.445365
H    -3.016204  -2.170162  3.838630
H    -2.851516  -2.908488  1.430928
H    -4.130744  -1.753855  0.979429
H    -5.681908  -3.002776  2.373661
H    -4.984964  -3.991982  1.238291
H    -4.498286  -4.075223  2.823329
O    2.147086  1.227265  2.330005
H    0.579028  2.180071  1.611188
Sr    4.084754  0.168458  3.387383
26
Lattice="100 0 0 0 100 0 0 0 100" Properties=species:S:1:pos:R:3
N    1.029712  -0.078469  0.275175
C    0.061636  0.068772  1.445131
C    0.910464  0.558605  2.644361
O    2.124649  0.897471  2.419432
H    1.279361  -1.061977  0.100139
H    0.672981  0.319796  -0.602971
H    -0.607013  0.905520  1.187942
C    -0.755248  -1.200788  1.721196
C    -1.810556  -1.563921  0.653979
C    -2.564791  -2.853259  1.043153
C    -3.510141  -3.452325  -0.000880
N    -4.881486  -2.783977  -0.065428
H    -1.248303  -1.034156  2.689917
H    -0.065456  -2.047375  1.878993
H    -1.333249  -1.719387  -0.328193
H    -2.505120  -0.716144  0.534847
H    -3.097127  -2.715775  1.998541
H    -1.828531  -3.647199  1.241655
H    -3.717790  -4.503129  0.233082
H    -3.102549  -3.407578  -1.018750
H    -5.373712  -2.841302  0.838687
H    -4.833667  -1.791221  -0.332161
H    -5.480903  -3.253580  -0.762366
O    0.377315  0.655504  3.784939
H    1.902462  0.422738  0.553831
Sr    2.359062  1.627162  4.750749
26
Lattice="100 0 0 0 100 0 0 0 100" Properties=species:S:1:pos:R:3
N    -0.419277  -0.652161  -0.115209
C    0.011633  0.066214  1.157508
C    1.535296  0.297761  1.049142
O    2.184008  0.687094  2.061691
H    -0.437261  -1.674560  0.001588
H    -1.351019  -0.355823  -0.437776
H    -0.415052  1.079265  1.070651
C    -0.553507  -0.549359  2.445715
C    -0.176504  -1.999987  2.799535
C    -0.888881  -2.438646  4.100382
C    -0.578081  -3.886805  4.481786
N    -1.317191  -4.305260  5.745926
H    -1.649221  -0.447372  2.401593
H    -0.230681  0.124398  3.252686
H    0.913512  -2.090921  2.922643
H    -0.464817  -2.697399  1.993887
H    -1.976632  -2.317415  3.972748
H    -0.587463  -1.766077  4.919072
H    0.487521  -4.044242  4.689790
H    -0.887064  -4.597973  3.705390
H    -1.098821  -5.281598  5.998365
H    -1.063030  -3.719118  6.555257
H    -2.340437  -4.244111  5.633469
O    2.069653  0.191018  -0.110234
H    0.286314  -0.434774  -0.847479
Sr    4.110002  1.239849  0.713877
26
Lattice="100 0 0 0 100 0 0 0 100" Properties=species:S:1:pos:R:3
N    -0.533202  1.882540  2.499961
C    -0.215025  0.422878  2.818287
C    1.325902  0.341909  2.943217
O    1.873888  -0.775205  3.159789
H    0.368323  2.402188  2.601179
H    -0.861333  2.005893  1.531616
H    -0.625134  0.219266  3.818695
C    -0.791669  -0.542853  1.770845
C    -2.331847  -0.682785  1.709203
C    -2.936518  -1.765781  2.629480
C    -4.433230  -1.928630  2.345906
N    -5.057412  -3.073617  3.131224
H    -0.328466  -1.521474  1.960161
H    -0.420161  -0.231995  0.781023
H    -2.581900  -0.935206  0.668837
H    -2.828876  0.283952  1.895956
H    -2.779678  -1.518895  3.691868
H    -2.419606  -2.720073  2.439712
H    -4.621628  -2.155696  1.288840
H    -5.008446  -1.032517  2.610534
H    -4.974784  -2.940495  4.149964
H    -6.063864  -3.159647  2.918609
H    -4.623108  -3.980325  2.902115
O    1.995405  1.429443  2.842933
H    -1.233762  2.298060  3.126812
Sr    4.076131  0.199066  3.253235
26
Lattice="100 0 0 0 100 0 0 0 100" Properties=species:S:1:pos:R:3
N    -0.924225  0.489986  0.623072
C    -0.314204  0.395675  2.017504
C    0.945046  1.295426  1.992634
O    1.086025  2.085517  0.993556
H    -0.570911  1.368337  0.189780
H    -1.953234  0.500882  0.638204
H    -1.027542  0.899005  2.690180
C    -0.137435  -1.075776  2.451925
C    0.005151  -1.252329  3.977833
C    0.197422  -2.707170  4.466371
C    -1.080799  -3.548549  4.484309
N    -0.849297  -4.889667  5.169872
H    0.732503  -1.508513  1.933271
H    -1.025869  -1.622130  2.095383
H    -0.866982  -0.808390  4.483766
H    0.876797  -0.681043  4.319977
H    0.591331  -2.645322  5.492586
H    0.972777  -3.208926  3.865804
H    -1.458316  -3.789328  3.483005
H    -1.884070  -3.060202  5.050600
H    -1.710285  -5.457818  5.184826
H    -0.548821  -4.769668  6.149269
H    -0.124291  -5.448219  4.695162
O    1.759765  1.279967  2.958626
H    -0.627065  -0.290097  0.019042
Sr    3.032527  3.120352  2.026444
26
Lattice="100 0 0 0 100 0 0 0 100" Properties=species:S:1:pos:R:3
N    1.014320  -0.149887  -0.283373
C    0.479730  -0.071360  1.142521
C    1.711531  0.173605  2.049032
O    2.826706  0.446791  1.482148
H    0.449759  0.379038  -0.960540
H    1.981033  0.244406  -0.254749
H    -0.114963  0.854747  1.195675
C    -0.383659  -1.273603  1.546752
C    -1.795089  -1.329043  0.921010
C    -2.644553  -2.435058  1.584567
C    -4.151117  -2.421923  1.313717
N    -4.566880  -3.067517  -0.006233
H    -0.481023  -1.205260  2.640283
H    0.171387  -2.207529  1.355402
H    -1.730426  -1.485781  -0.169343
H    -2.290760  -0.356554  1.071887
H    -2.562091  -2.322642  2.676558
H    -2.229368  -3.433526  1.370928
H    -4.569524  -1.407557  1.300651
H    -4.678581  -2.994584  2.085679
H    -5.594664  -3.062144  -0.102896
H    -4.187211  -2.581628  -0.829880
H    -4.267546  -4.052810  -0.057473
O    1.572864  0.153200  3.303996
H    1.086504  -1.121462  -0.616229
Sr    3.847618  0.844081  3.680913
26
Lattice="100 0 0 0 100 0 0 0 100" Properties=species:S:1:pos:R:3
N    -0.344360  0.237244  0.161415
C    -0.311083  0.323568  1.683467
C    0.752296  1.390970  2.032376
O    1.159157  2.148781  1.081838
H    0.261327  -0.516212  -0.195529
H    0.026533  1.135086  -0.211373
H    -1.276743  0.768577  1.975006
C    -0.187925  -1.078084  2.316629
C    -0.602432  -1.125373  3.803833
C    -1.009382  -2.517659  4.338212
C    0.143876  -3.499869  4.545477
N    -0.342430  -4.772183  5.229618
H    0.833834  -1.460831  2.168415
H    -0.863175  -1.737575  1.746276
H    -1.482428  -0.480618  3.944092
H    0.187797  -0.692345  4.431817
H    -1.766888  -2.963492  3.673393
H    -1.507843  -2.349401  5.305688
H    0.923569  -3.087930  5.198664
H    0.611191  -3.825676  3.607949
H    -0.752598  -4.573588  6.155134
H    0.428171  -5.442073  5.376378
H    -1.065268  -5.256525  4.676029
O    1.136863  1.542027  3.226638
H    -1.292869  0.075745  -0.205118
Sr    2.389807  3.539437  2.646674
26
Lattice="100 0 0 0 100 0 0 0 100" Properties=species:S:1:pos:R:3
N    -0.316388  1.696004  0.666755
C    0.666990  0.833816  1.451475
C    1.781811  0.439709  0.454942
O    2.646344  -0.424094  0.777059
H    -1.102897  1.140823  0.298146
H    0.192019  2.089918  -0.150904
H    1.137061  1.507907  2.185318
C    -0.068042  -0.315300  2.173356
C    0.640673  -0.871880  3.425973
C    -0.176885  -2.026557  4.041154
C    0.441162  -2.748279  5.240703
N    0.220171  -2.039469  6.575004
H    -0.260225  -1.129361  1.457184
H    -1.054597  0.069278  2.480082
H    0.778979  -0.051460  4.149737
H    1.643643  -1.233508  3.158348
H    -0.314153  -2.808185  3.278571
H    -1.198305  -1.694728  4.292031
H    1.525868  -2.881140  5.143089
H    -0.012086  -3.738391  5.367668
H    0.634154  -2.582649  7.348782
H    -0.783779  -1.936549  6.786346
H    0.643017  -1.101818  6.606361
O    1.813644  1.052903  -0.670204
H    -0.712378  2.460820  1.230604
Sr    3.871199  -0.068811  -1.294578
26
Lattice="100 0 0 0 100 0 0 0 100" Properties=species:S:1:pos:R:3
N    -0.303029  0.603662  0.081522
C    0.426496  0.568188  1.419030
C    1.793210  -0.109289  1.161099
O    2.515727  -0.453675  2.138913
H    -0.925192  -0.206655  -0.044629
H    0.420977  0.555832  -0.664111
H    0.682999  1.618207  1.635066
C    -0.426864  0.047756  2.587267
C    -0.971039  -1.387342  2.470924
C    -1.629440  -1.938756  3.760078
C    -2.990280  -1.325022  4.099569
N    -3.630000  -2.028631  5.289675
H    -1.239596  0.772655  2.747081
H    0.222727  0.128583  3.471339
H    -0.145975  -2.073363  2.228528
H    -1.698266  -1.477552  1.645499
H    -0.936504  -1.807725  4.606220
H    -1.753940  -3.023579  3.620330
H    -3.706040  -1.426931  3.273759
H    -2.930185  -0.266259  4.379419
H    -3.049399  -1.959151  6.139073
H    -3.782740  -3.032045  5.105613
H    -4.549632  -1.619378  5.516849
O    2.187699  -0.203811  -0.053525
H    -0.865656  1.457012  -0.040432
Sr    4.415942  -0.857733  0.700843
26
Lattice="100 0 0 0 100 0 0 0 100" Properties=species:S:1:pos:R:3
N    0.568045  -0.110891  0.257387
C    0.323779  -0.231752  1.759430
C    1.675536  -0.671861  2.374857
O    1.745428  -0.917583  3.611458
H    0.116757  -0.869855  -0.272337
H    0.255192  0.783681  -0.140552
H    0.135633  0.787229  2.130081
C    -0.843414  -1.172985  2.098192
C    -2.270624  -0.681549  1.755172
C    -2.862598  0.322815  2.762264
C    -4.270164  0.840986  2.450535
N    -5.382957  -0.161284  2.746300
H    -0.769005  -1.379344  3.175653
H    -0.662657  -2.140027  1.601723
H    -2.894568  -1.587182  1.708770
H    -2.308972  -0.254719  0.738633
H    -2.238968  1.228822  2.814354
H    -2.838407  -0.098940  3.780418
H    -4.392433  1.124137  1.397329
H    -4.502660  1.717685  3.066407
H    -5.392003  -0.439886  3.738923
H    -6.306017  0.254020  2.543656
H    -5.312058  -1.019387  2.181934
O    2.693330  -0.738338  1.600320
H    1.601823  -0.200847  0.127688
Sr    4.119980  -1.322944  3.511406
26
Lattice="100 0 0 0 100 0 0 0 100" Properties=species:S:1:pos:R:3
N    -0.343273  -0.677320  -0.091188
C    0.094941  -0.137682  1.264896
C    1.620024  0.099027  1.179223
O    2.275979  0.359662  2.227490
H    -0.386946  -1.706049  -0.105420
H    -1.264762  -0.319409  -0.378740
H    -0.333425  0.876222  1.323029
C    -0.462055  -0.944229  2.450284
C    0.036822  -2.392125  2.613201
C    -0.817732  -3.271854  3.558005
C    -0.742804  -2.888237  5.037438
N    -1.510783  -3.883034  5.898746
H    -1.560513  -0.924560  2.362474
H    -0.226723  -0.348974  3.343620
H    1.084879  -2.392512  2.948211
H    0.034947  -2.921718  1.645983
H    -0.468890  -4.309353  3.440093
H    -1.867211  -3.254882  3.222420
H    -1.183608  -1.907172  5.252607
H    0.287568  -2.896885  5.414846
H    -1.461752  -3.631145  6.898060
H    -2.509752  -3.924013  5.645584
H    -1.134917  -4.839407  5.808383
O    2.149873  0.120964  0.013084
H    0.374007  -0.386896  -0.786414
Sr    4.221106  1.006577  0.936083
26
Lattice="100 0 0 0 100 0 0 0 100" Properties=species:S:1:pos:R:3
N    -0.185393  1.656056  1.651415
C    -0.171925  0.476566  2.619182
C    1.318947  0.132325  2.854629
O    1.625176  -0.895436  3.521380
H    -0.407955  1.365453  0.688687
H    -0.846794  2.396605  1.918935
H    -0.546640  0.864952  3.579632
C    -1.041422  -0.697880  2.144489
C    -2.557469  -0.407770  2.111200
C    -3.392031  -1.564382  1.506608
C    -3.851299  -2.679964  2.453196
N    -5.221842  -2.406707  3.069327
H    -0.816556  -1.534504  2.821618
H    -0.697095  -1.018275  1.146566
H    -2.756764  0.484220  1.497415
H    -2.906817  -0.151766  3.125200
H    -2.813653  -2.049152  0.706886
H    -4.268924  -1.147555  0.987856
H    -3.167991  -2.847710  3.294988
H    -3.966644  -3.629123  1.917273
H    -5.507049  -3.174896  3.696660
H    -5.247972  -1.538092  3.621678
H    -5.949436  -2.329274  2.342031
O    2.197860  0.944777  2.398571
H    0.784426  2.042022  1.646461
Sr    3.979261  -0.358487  3.456118
26
Lattice="100 0 0 0 100 0 0 0 100" Properties=species:S:1:pos:R:3
N    0.298839  2.158939  0.989664
C    0.841206  0.787725  1.380554
C    1.119752  0.042132  0.056443
O    1.398186  -1.190553  0.066826
H    0.638430  2.374073  0.030984
H    0.596651  2.901496  1.637679
H    1.826536  0.978782  1.835293
C    -0.089491  0.095160  2.400508
C    0.615197  -0.823911  3.422205
C    -0.378235  -1.275357  4.515623
C    0.211017  -1.843687  5.807849
N    0.652102  -3.302492  5.716721
H    -0.881028  -0.451830  1.867018
H    -0.593564  0.892196  2.971130
H    1.439611  -0.264242  3.892688
H    1.065409  -1.682232  2.901709
H    -1.130340  -1.968217  4.104745
H    -0.955939  -0.399113  4.849114
H    -0.539402  -1.824392  6.607090
H    1.088565  -1.283129  6.154020
H    1.405742  -3.449559  5.032227
H    -0.132666  -3.918977  5.458918
H    1.004462  -3.631185  6.629360
O    1.103233  0.731084  -1.024845
H    -0.731341  2.168810  0.956451
Sr    1.808069  -1.171521  -2.336973
26
Lattice="100 0 0 0 100 0 0 0 100" Properties=species:S:1:pos:R:3
N    -0.218702  0.118845  0.248588
C    0.014699  -0.034821  1.748316
C    0.835652  1.202365  2.181969
O    0.992634  2.142284  1.325523
H    -0.087395  1.123668  0.011684
H    -1.156319  -0.187935  -0.044518
H    -0.974964  0.065780  2.219495
C    0.645466  -1.411187  2.060304
C    0.457299  -1.956351  3.495561
C    -0.928501  -2.574015  3.763795
C    -1.134341  -3.178462  5.156107
N    -0.484252  -4.547909  5.336451
H    1.720388  -1.360664  1.833922
H    0.216727  -2.140702  1.353811
H    0.673214  -1.168011  4.230750
H    1.244856  -2.713934  3.628087
H    -1.172974  -3.327693  2.996690
H    -1.714189  -1.807744  3.675099
H    -2.200285  -3.338910  5.355599
H    -0.729655  -2.544030  5.954646
H    -0.856564  -5.237491  4.666407
H    -0.673059  -4.917379  6.281435
H    0.538629  -4.524596  5.223171
O    1.296799  1.276217  3.356597
H    0.470264  -0.415240  -0.301818
Sr    2.185573  3.501918  2.948327
26
Lattice="100 0 0 0 100 0 0 0 100" Properties=species:S:1:pos:R:3
N    -0.513426  1.239715  3.994171
C    -0.201214  -0.056612  3.250740
C    1.325840  -0.035941  2.990513
O    1.858380  -0.982138  2.345946
H    0.414591  1.682613  4.190413
H    -1.063849  1.894880  3.421911
H    -0.386406  -0.881738  3.954515
C    -1.028685  -0.221968  1.965422
C    -2.533004  -0.556201  2.099244
C    -2.844724  -2.000726  2.554978
C    -4.096230  -2.646814  1.954457
N    -5.420412  -2.088285  2.469798
H    -0.535407  -1.016593  1.387195
H    -0.916387  0.693243  1.361090
H    -2.949019  -0.396445  1.092612
H    -3.042363  0.179507  2.743754
H    -2.869612  -2.090111  3.652571
H    -2.029838  -2.666333  2.229189
H    -4.124359  -3.717731  2.188646
H    -4.130144  -2.535982  0.863100
H    -5.517045  -2.204492  3.489265
H    -5.544518  -1.089686  2.252426
H    -6.213112  -2.587910  2.036277
O    2.003213  0.940913  3.466852
H    -1.009544  1.097387  4.882857
Sr    4.073272  -0.071552  2.606055
26
Lattice="100 0 0 0 100 0 0 0 100" Properties=species:S:1:pos:R:3
N    0.701377  -0.273706  0.060587
C    0.004525  -0.007843  1.392178
C    1.099046  0.578275  2.323270
O    0.829161  0.796530  3.536969
H    1.629292  0.206272  0.125547
H    0.876932  -1.275777  -0.093027
H    -0.701225  0.818609  1.213138
C    -0.735254  -1.218700  1.986555
C    -2.179421  -1.495590  1.506300
C    -2.340218  -2.218413  0.156880
C    -3.785671  -2.472878  -0.288848
N    -4.493090  -3.578921  0.487939
H    -0.786372  -1.009967  3.064211
H    -0.105194  -2.119794  1.894689
H    -2.744414  -0.549952  1.493619
H    -2.636938  -2.100005  2.305010
H    -1.778458  -3.167475  0.151772
H    -1.913391  -1.617079  -0.662276
H    -3.818125  -2.790415  -1.337682
H    -4.415722  -1.580583  -0.182949
H    -4.590219  -3.365746  1.490615
H    -5.447039  -3.722314  0.120250
H    -4.002582  -4.482048  0.405589
O    2.233224  0.869458  1.805623
H    0.189562  0.092349  -0.751912
Sr    2.964219  1.819713  3.958952
26
Lattice="100 0 0 0 100 0 0 0 100" Properties=species:S:1:pos:R:3
N    -0.354772  1.555534  3.866394
C    -0.185542  0.092599  3.464206
C    1.338001  -0.130770  3.299952
O    1.764017  -1.246533  2.889639
H    -0.721685  2.131990  3.095871
H    -0.967491  1.689338  4.681000
H    -0.490560  -0.506200  4.336326
C    -1.014512  -0.279269  2.223371
C    -2.550977  -0.264462  2.410128
C    -3.162356  -1.518942  3.079527
C    -3.585691  -2.653373  2.140661
N    -4.954401  -2.420746  1.505708
H    -0.669840  -1.274660  1.907914
H    -0.735783  0.401467  1.402957
H    -2.991631  -0.105762  1.414062
H    -2.860133  0.624909  2.980310
H    -4.021088  -1.231248  3.705283
H    -2.448833  -1.966189  3.787993
H    -3.679969  -3.600425  2.684671
H    -2.887424  -2.806647  1.308053
H    -4.994419  -1.560863  0.940157
H    -5.209071  -3.203172  0.882764
H    -5.695159  -2.353842  2.220418
O    2.121911  0.827463  3.627785
H    0.603225  1.904276  4.095305
Sr    4.071186  -0.581473  3.161546
26
Lattice="100 0 0 0 100 0 0 0 100" Properties=species:S:1:pos:R:3
N    1.510247  0.359998  0.258653
C    1.230490  -0.352865  1.577761
C    2.144461  -1.603143  1.585337
O    3.037888  -1.689474  0.671482
H    1.525121  1.384733  0.350631
H    0.813381  0.120317  -0.462000
H    1.612142  0.312591  2.367954
C    -0.283257  -0.607442  1.756134
C    -0.743431  -0.880264  3.208384
C    -0.964951  0.371868  4.086883
C    -2.329935  1.060504  3.978142
N    -3.405138  0.385058  4.825056
H    -0.573506  -1.453323  1.115789
H    -0.816986  0.273038  1.361632
H    -0.020302  -1.542791  3.700025
H    -1.667130  -1.475314  3.144347
H    -0.217026  1.145880  3.855810
H    -0.771404  0.121894  5.141554
H    -2.724238  1.082622  2.954111
H    -2.283151  2.092238  4.345753
H    -4.310660  0.870300  4.726978
H    -3.161754  0.404047  5.827081
H    -3.560490  -0.599046  4.564469
O    2.023555  -2.473288  2.493839
H    2.434862  0.024899  -0.084026
Sr    3.918210  -3.738037  1.656223
26
Lattice="100 0 0 0 100 0 0 0 100" Properties=species:S:1:pos:R:3
N    1.016944  -1.420619  0.204414
C    0.403370  -0.535429  1.285616
C    1.603354  0.018365  2.099505
O    2.783326  -0.207933  1.657781
H    0.634799  -1.250762  -0.734006
H    2.040503  -1.203743  0.205263
H    -0.031358  0.333769  0.767598
C    -0.656536  -1.232556  2.153098
C    -2.106069  -1.343118  1.626813
C    -2.379853  -2.385950  0.522872
C    -3.799145  -2.964220  0.492094
N    -4.886739  -1.973190  0.088052
H    -0.695052  -0.638019  3.076808
H    -0.282987  -2.224356  2.460902
H    -2.450285  -0.342898  1.318610
H    -2.705284  -1.606794  2.512176
H    -1.750033  -3.275633  0.687554
H    -2.115567  -2.006430  -0.478395
H    -4.097324  -3.349153  1.475678
H    -3.869185  -3.785923  -0.230615
H    -4.962135  -1.178044  0.738059
H    -4.735593  -1.594108  -0.858277
H    -5.808358  -2.438603  0.078738
O    1.384774  0.704238  3.136454
H    0.911434  -2.421505  0.418814
Sr    3.719999  1.161614  3.482394
26
Lattice="100 0 0 0 100 0 0 0 100" Properties=species:S:1:pos:R:3
N    1.878973  -1.555160  -0.036494
C    0.720849  -1.114170  0.854019
C    1.358724  -0.349534  2.036420
O    2.613128  -0.094658  1.973105
H    1.664059  -1.479093  -1.040056
H    2.698569  -0.956665  0.193575
H    0.151634  -0.377227  0.267429
C    -0.159568  -2.326877  1.235753
C    -1.638256  -2.053315  1.592600
C    -2.538151  -1.689192  0.387020
C    -3.955569  -2.266428  0.399026
N    -4.887977  -1.641597  1.433177
H    0.317386  -2.856035  2.073726
H    -0.146716  -3.026545  0.384082
H    -1.696989  -1.291253  2.382336
H    -1.997067  -2.990673  2.044812
H    -2.104119  -2.104094  -0.536666
H    -2.581275  -0.600918  0.223618
H    -3.957751  -3.344064  0.606776
H    -4.446366  -2.104804  -0.568208
H    -5.005662  -0.629231  1.281103
H    -5.827503  -2.064966  1.373312
H    -4.558629  -1.779732  2.398581
O    0.643363  0.023055  3.009755
H    2.153473  -2.531303  0.149775
Sr    2.548441  1.095483  4.084424
26
Lattice="100 0 0 0 100 0 0 0 100" Properties=species:S:1:pos:R:3
N    0.046483  0.476146  0.264525
C    0.001286  0.114730  1.718424
C    1.452196  0.056515  2.232663
O    2.391601  0.444452  1.514010
H    -0.072476  -0.385141  -0.282317
H    -0.784155  1.032963  0.042004
H    -0.441855  0.976357  2.250166
C    -0.830660  -1.150564  2.050419
C    -2.350091  -1.002011  1.830695
C    -3.129161  -2.245019  2.317131
C    -4.639536  -2.073184  2.137255
N    -5.414183  -3.281647  2.644885
H    -0.668147  -1.411584  3.109040
H    -0.433077  -2.002760  1.474857
H    -2.568285  -0.833537  0.764420
H    -2.709894  -0.111990  2.371266
H    -2.904080  -2.420221  3.381491
H    -2.787301  -3.135519  1.765957
H    -4.922421  -1.955601  1.083723
H    -5.027022  -1.212202  2.696337
H    -6.429745  -3.150285  2.516749
H    -5.156164  -4.146342  2.146014
H    -5.256570  -3.448553  3.650181
O    1.740446  -0.341258  3.438915
H    0.971964  -0.628193  3.971633
Sr    2.454927  1.536778  -0.501444
26
Lattice="100 0 0 0 100 0 0 0 100" Properties=species:S:1:pos:R:3
N    0.366961  -0.434468  -0.155346
C    0.636650  -0.752175  1.287305
C    2.063106  -1.312207  1.378953
O    2.789956  -1.378416  0.371814
H    -0.233157  -1.177432  -0.534871
H    -0.226240  0.401224  -0.192157
H    0.667992  0.208357  1.831203
C    -0.483653  -1.639125  1.910332
C    -0.515395  -1.775030  3.449128
C    -1.837645  -2.411405  3.941355
C    -1.856239  -2.571458  5.464236
N    -3.158927  -3.185522  5.956871
H    -0.451365  -2.637516  1.445679
H    -1.429184  -1.173969  1.592162
H    -0.397727  -0.784398  3.917548
H    0.310531  -2.415291  3.804746
H    -1.971220  -3.393894  3.461655
H    -2.680740  -1.777748  3.623895
H    -1.762792  -1.609010  5.982977
H    -1.058656  -3.234951  5.821705
H    -3.153414  -3.286696  6.984087
H    -3.977267  -2.606190  5.715806
H    -3.319700  -4.124676  5.562435
O    2.572224  -1.690475  2.520229
H    1.959936  -1.593184  3.277186
Sr    2.584953  -0.416929  -1.714508
26
Lattice="100 0 0 0 100 0 0 0 100" Properties=species:S:1:pos:R:3
N    0.759810  0.771119  0.400093
C    0.267480  0.105779  1.648405
C    1.428166  -0.711621  2.231151
O    2.590011  -0.544523  1.816798
H    0.185864  1.605912  0.239062
H    0.548915  0.163660  -0.400495
H    0.124709  0.913637  2.389650
C    -1.100562  -0.619791  1.549470
C    -1.199582  -1.882222  0.670344
C    -2.627282  -2.476240  0.718522
C    -2.764724  -3.738451  -0.135933
N    -4.170386  -4.319278  -0.061386
H    -1.828121  0.133430  1.209942
H    -1.428842  -0.854814  2.577028
H    -0.475265  -2.643621  1.001950
H    -0.948513  -1.645473  -0.376538
H    -3.347924  -1.716607  0.375981
H    -2.885088  -2.710461  1.763973
H    -2.090998  -4.539404  0.193539
H    -2.576048  -3.544150  -1.199178
H    -4.883386  -3.655018  -0.399054
H    -4.251354  -5.169600  -0.640645
H    -4.430126  -4.584373  0.900824
O    1.242590  -1.550505  3.213008
H    0.315256  -1.604430  3.520658
Sr    3.453473  1.109134  0.450106
26
Lattice="100 0 0 0 100 0 0 0 100" Properties=species:S:1:pos:R:3
N    -0.172142  2.090759  2.057640
C    -0.460754  0.643693  2.438551
C    0.690250  0.187539  3.363607
O    1.434628  1.097286  3.873132
H    0.317825  2.165342  1.154985
H    0.457932  2.483210  2.786424
H    -1.339340  0.690823  3.102442
C    -0.835885  -0.239161  1.236032
C    0.258869  -0.498264  0.184144
C    -0.256638  -1.045203  -1.169190
C    -0.802855  -2.473851  -1.119943
N    -1.173145  -2.964539  -2.513917
H    -1.719451  0.221239  0.764740
H    -1.191147  -1.184893  1.668629
H    1.021676  -1.176115  0.595529
H    0.794149  0.432627  -0.066385
H    0.585854  -1.009274  -1.877107
H    -1.028120  -0.366205  -1.566873
H    -1.715952  -2.567154  -0.519459
H    -0.061245  -3.186702  -0.737748
H    -1.893978  -2.372628  -2.954208
H    -1.545600  -3.926380  -2.487108
H    -0.358088  -2.972797  -3.146288
O    0.805552  -1.033328  3.668906
H    -1.027220  2.661155  1.999357
Sr    2.427241  -0.522559  5.395121
26
Lattice="100 0 0 0 100 0 0 0 100" Properties=species:S:1:pos:R:3
N    1.615779  1.362324  0.208522
C    0.667715  0.782218  1.215881
C    1.510558  0.077118  2.290165
O    2.751927  0.160307  2.279626
H    1.650313  0.727335  -0.598775
H    1.195084  2.217932  -0.169423
H    0.199352  1.633498  1.741832
C    -0.468913  -0.063342  0.562890
C    -1.665309  -0.407518  1.480824
C    -2.994898  -0.755780  0.765000
C    -3.037305  -2.141748  0.116706
N    -4.442585  -2.475387  -0.367371
H    -0.033020  -0.972261  0.119310
H    -0.842265  0.550690  -0.271014
H    -1.892313  0.461230  2.118658
H    -1.422483  -1.249997  2.152148
H    -3.223613  0.021220  0.018802
H    -3.786570  -0.696711  1.527959
H    -2.770483  -2.936384  0.825350
H    -2.388244  -2.228853  -0.763200
H    -4.477471  -3.409739  -0.804082
H    -5.123616  -2.479151  0.407880
H    -4.783975  -1.800009  -1.068142
O    0.955259  -0.579757  3.271222
H    -0.023438  -0.588737  3.240101
Sr    4.173362  1.547678  1.107902
26
Lattice="100 0 0 0 100 0 0 0 100" Properties=species:S:1:pos:R:3
N    0.850317  0.700193  0.068515
C    0.714277  0.382079  1.528365
C    1.762072  1.230352  2.270951
O    2.290555  2.207527  1.710998
H    1.473108  0.000331  -0.354045
H    -0.055464  0.531035  -0.381273
H    -0.256471  0.799518  1.851748
C    0.728785  -1.142525  1.857605
C    -0.056515  -1.537145  3.129988
C    0.060248  -3.015317  3.575514
C    -0.767896  -4.001786  2.747733
N    -0.767948  -5.384964  3.385920
H    1.770575  -1.497065  1.914102
H    0.278392  -1.650808  0.992362
H    -1.117164  -1.268560  3.003149
H    0.266562  -0.946228  4.004606
H    -0.285536  -3.058022  4.619916
H    1.117794  -3.323168  3.584620
H    -0.385840  -4.142886  1.729388
H    -1.821824  -3.701790  2.686471
H    -1.325766  -6.053471  2.832024
H    0.182529  -5.777001  3.467112
H    -1.172475  -5.368468  4.335048
O    2.100722  0.982623  3.504898
H    1.644197  0.207648  3.891838
Sr    2.009641  3.124756  -0.383232
26
Lattice="100 0 0 0 100 0 0 0 100" Properties=species:S:1:pos:R:3
N    0.803157  0.302999  -0.089489
C    0.416459  -0.062256  1.311979
C    1.679981  0.025378  2.189136
O    2.753295  0.439170  1.714431
H    0.849032  -0.560463  -0.643339
H    0.036736  0.834394  -0.512912
H    -0.241019  0.741226  1.689563
C    -0.321630  -1.420532  1.440848
C    -1.760683  -1.457374  0.882542
C    -2.365983  -2.871331  1.023174
C    -3.735900  -3.113959  0.381764
N    -4.921241  -2.694421  1.247825
H    -0.360315  -1.708756  2.503729
H    0.293381  -2.198817  0.958109
H    -1.765626  -1.174151  -0.182067
H    -2.370548  -0.706242  1.410843
H    -2.387945  -3.181782  2.080907
H    -1.693556  -3.592135  0.533565
H    -3.885083  -4.184713  0.199688
H    -3.857113  -2.589289  -0.574253
H    -5.811276  -2.913146  0.772665
H    -4.931780  -3.200134  2.146435
H    -4.933220  -1.686766  1.456578
O    1.659256  -0.280095  3.455626
H    0.794151  -0.588517  3.792012
Sr    3.293745  1.456455  -0.267446
26
Lattice="100 0 0 0 100 0 0 0 100" Properties=species:S:1:pos:R:3
N    0.827622  0.840016  3.073931
C    0.505256  -0.356318  3.915429
C    1.818980  -1.112170  4.171703
O    2.914079  -0.577782  3.918871
H    0.700577  0.590125  2.086157
H    0.112144  1.554073  3.247268
H    0.231475  0.032592  4.913167
C    -0.692182  -1.226280  3.444066
C    -0.532649  -1.952044  2.093928
C    -1.593859  -3.040599  1.796016
C    -2.998455  -2.513775  1.490327
N    -3.925201  -3.643211  1.058958
H    -1.574205  -0.568445  3.442453
H    -0.906401  -1.958343  4.242408
H    0.441642  -2.463940  2.057833
H    -0.525708  -1.228502  1.262569
H    -1.636383  -3.750716  2.637448
H    -1.230594  -3.610716  0.927078
H    -2.997645  -1.794904  0.661038
H    -3.483597  -2.045780  2.355640
H    -4.026468  -4.363671  1.790078
H    -4.872172  -3.291667  0.847635
H    -3.582564  -4.118120  0.209550
O    1.830457  -2.297339  4.716127
H    0.943661  -2.652913  4.925973
Sr    3.432471  1.598769  3.349965
26
Lattice="100 0 0 0 100 0 0 0 100" Properties=species:S:1:pos:R:3
N    2.176987  -0.512148  0.119876
C    1.236669  -0.136077  1.223460
C    1.543481  -1.036681  2.427585
O    2.557069  -1.757606  2.440352
H    1.703774  -1.182591  -0.497913
H    2.318676  0.314089  -0.471144
H    1.542336  0.870669  1.561044
C    -0.262715  -0.025167  0.822913
C    -0.974083  -1.335770  0.435767
C    -2.362803  -1.165642  -0.229755
C    -3.486210  -0.739888  0.719471
N    -4.836492  -0.756629  0.014591
H    -0.303574  0.691495  -0.012080
H    -0.793034  0.485903  1.644000
H    -1.063589  -2.002873  1.307985
H    -0.365842  -1.888961  -0.297388
H    -2.626073  -2.137384  -0.675052
H    -2.285276  -0.450217  -1.063877
H    -3.365852  0.280583  1.103386
H    -3.586568  -1.424645  1.571373
H    -5.072521  -1.696083  -0.340554
H    -5.596565  -0.475761  0.653696
H    -4.863349  -0.111320  -0.789541
O    0.786366  -1.027591  3.491426
H    0.034074  -0.404899  3.440693
Sr    4.405014  -1.761517  1.048696
26
Lattice="100 0 0 0 100 0 0 0 100" Properties=species:S:1:pos:R:3
N    0.435455  0.559488  0.387169
C    0.182210  -0.104248  1.707049
C    1.546276  -0.348142  2.381844
O    2.591398  0.097071  1.872972
H    0.340500  -0.149639  -0.349364
H    -0.325294  1.220165  0.203062
H    -0.313026  0.641596  2.354768
C    -0.707617  -1.372050  1.640633
C    -2.210147  -1.127507  1.374861
C    -3.018379  -2.428884  1.582679
C    -4.542314  -2.305301  1.683769
N    -5.272894  -2.292355  0.343280
H    -0.629577  -1.905121  2.602107
H    -0.284293  -2.067206  0.896663
H    -2.358269  -0.726953  0.359019
H    -2.578332  -0.360871  2.075410
H    -2.717604  -2.871211  2.544876
H    -2.747309  -3.186638  0.829627
H    -4.860032  -1.397678  2.212243
H    -4.955447  -3.168148  2.219350
H    -6.293957  -2.250289  0.489985
H    -5.022052  -1.487272  -0.245989
H    -5.085108  -3.149069  -0.198779
O    1.650237  -0.970763  3.521075
H    0.806516  -1.292788  3.896953
Sr    2.991365  1.560666  0.157653
26
Lattice="100 0 0 0 100 0 0 0 100" Properties=species:S:1:pos:R:3
N    0.135280  -0.831053  0.108686
C    0.360170  -0.171791  1.437476
C    1.875497  -0.132788  1.702891
O    2.677512  -0.642754  0.900474
H    -0.357397  -1.716776  0.268845
H    -0.526094  -0.268548  -0.434154
H    0.052536  0.884154  1.347188
C    -0.414388  -0.849317  2.602401
C    -1.945135  -0.627360  2.647715
C    -2.380463  0.719321  3.256886
C    -3.891298  0.964310  3.345457
N    -4.574676  0.234378  4.498594
H    0.016511  -0.528394  3.563799
H    -0.205245  -1.929998  2.553716
H    -2.351102  -1.462246  3.239187
H    -2.384613  -0.741115  1.643573
H    -1.998539  1.555477  2.650514
H    -1.927380  0.854119  4.253191
H    -4.422220  0.656186  2.435881
H    -4.099560  2.027035  3.515974
H    -5.581808  0.460387  4.522097
H    -4.501238  -0.790177  4.428341
H    -4.185925  0.513257  5.412102
O    2.369204  0.455659  2.756809
H    1.708812  0.859908  3.354056
Sr    2.466075  -1.419601  -1.245431
26
Lattice="100 0 0 0 100 0 0 0 100" Properties=species:S:1:pos:R:3
N    1.911260  -1.113734  0.745261
C    0.622978  -0.475681  1.178903
C    0.951248  0.401014  2.401692
O    2.120344  0.765712  2.617488
H    1.957073  -2.049694  1.168411
H    1.853301  -1.302529  -0.260866
H    0.343860  0.244810  0.389792
C    -0.534119  -1.494329  1.390076
C    -1.995287  -0.982107  1.247712
C    -2.525191  -0.989702  -0.200733
C    -3.959566  -0.488990  -0.405551
N    -5.037170  -1.500453  -0.024094
H    -0.407660  -1.970493  2.374380
H    -0.387877  -2.299988  0.655400
H    -2.121661  0.038604  1.652648
H    -2.615012  -1.628229  1.886810
H    -2.417392  -1.997266  -0.634716
H    -1.905547  -0.335499  -0.833251
H    -4.138406  -0.266067  -1.463972
H    -4.178161  0.418423  0.171749
H    -5.017921  -1.757155  0.972822
H    -5.975988  -1.114622  -0.213790
H    -4.956935  -2.370479  -0.571924
O    0.025125  0.812253  3.222578
H    -0.867540  0.469911  3.014289
Sr    4.121580  0.228557  1.605394
26
Lattice="100 0 0 0 100 0 0 0 100" Properties=species:S:1:pos:R:3
N    0.600269  -0.610991  0.103856
C    0.413991  -0.155231  1.520993
C    1.769734  -0.248663  2.237423
O    2.718569  -0.873864  1.730754
H    -0.140066  -1.281966  -0.124023
H    0.430070  0.178821  -0.526407
H    0.125891  0.909257  1.523205
C    -0.654418  -0.989576  2.284720
C    -2.144402  -0.673149  2.010763
C    -2.672562  0.610641  2.692630
C    -4.129966  0.585975  3.165431
N    -5.173361  0.671688  2.054913
H    -0.476554  -0.896165  3.366960
H    -0.464309  -2.052127  2.062500
H    -2.697222  -1.541809  2.400265
H    -2.344868  -0.655173  0.927331
H    -2.494058  1.506724  2.077477
H    -2.110424  0.780613  3.624787
H    -4.333162  1.444125  3.817261
H    -4.362972  -0.328477  3.725787
H    -6.124163  0.677366  2.457874
H    -5.079409  1.537207  1.503127
H    -5.132177  -0.124554  1.403767
O    1.967435  0.313632  3.397725
H    1.210591  0.824809  3.747854
Sr    3.111886  -1.674543  -0.378616
26
Lattice="100 0 0 0 100 0 0 0 100" Properties=species:S:1:pos:R:3
N    0.727462  -0.143208  0.253306
C    0.488036  -0.233564  1.731957
C    1.734004  -0.854729  2.382380
O    2.621324  -1.386487  1.691089
H    -0.090286  -0.522120  -0.232657
H    0.755867  0.843511  -0.021603
H    0.402218  0.786398  2.142587
C    -0.788419  -1.048556  2.115536
C    -2.089021  -0.273046  2.429620
C    -2.800815  0.420101  1.251370
C    -4.308047  0.641906  1.425752
N    -4.691333  1.670302  2.486245
H    -0.564079  -1.654575  3.005376
H    -0.972331  -1.791497  1.321548
H    -1.887297  0.445284  3.241017
H    -2.768700  -1.025910  2.858982
H    -2.741675  -0.220418  0.356465
H    -2.311640  1.368689  0.976309
H    -4.822026  -0.284974  1.710958
H    -4.755605  1.005565  0.493144
H    -5.717919  1.774936  2.526908
H    -4.384382  1.402667  3.432040
H    -4.305521  2.603728  2.281134
O    1.898937  -0.848285  3.676076
H    1.196057  -0.397475  4.186069
Sr    3.077472  -1.395610  -0.550334
26
Lattice="100 0 0 0 100 0 0 0 100" Properties=species:S:1:pos:R:3
N    -0.112997  -0.224261  -0.279703
C    -0.111539  0.038103  1.152017
C    1.399386  0.045941  1.422642
O    2.121330  1.058771  1.204364
H    -0.255526  -1.197260  -0.540733
H    -0.698110  0.394166  -0.833162
H    -0.450652  1.069458  1.324639
C    -0.919721  -0.928376  2.042080
C    -2.440329  -0.798411  1.826893
C    -3.255119  -1.787437  2.685527
C    -4.755968  -1.620987  2.445476
N    -5.577280  -2.589393  3.286587
H    -0.678698  -0.735128  3.099998
H    -0.621201  -1.972631  1.827598
H    -2.675709  -0.957976  0.763793
H    -2.747479  0.231870  2.065691
H    -3.029886  -1.624319  3.751758
H    -2.954716  -2.820405  2.446207
H    -5.033675  -1.818682  1.402552
H    -5.109425  -0.617044  2.711984
H    -5.421431  -2.449720  4.295880
H    -6.587037  -2.467005  3.115115
H    -5.350089  -3.572024  3.073778
O    2.035238  -1.037258  1.798036
H    1.427936  -1.780791  1.996711
Sr    3.975565  2.234286  0.734260
26
Lattice="100 0 0 0 100 0 0 0 100" Properties=species:S:1:pos:R:3
N    0.674625  0.855968  0.611671
C    0.146531  0.323249  1.912506
C    1.337952  -0.241289  2.699146
O    2.497309  -0.147488  2.258364
H    0.443239  0.176977  -0.124293
H    0.125651  1.685010  0.360778
H    -0.202963  1.190235  2.500483
C    -1.052523  -0.651123  1.703733
C    -1.912701  -0.999662  2.939034
C    -3.225987  -1.715137  2.540339
C    -4.070674  -2.071520  3.766989
N    -5.370823  -2.763598  3.382740
H    -0.687227  -1.574390  1.226385
H    -1.703681  -0.153151  0.969125
H    -2.158331  -0.081886  3.497378
H    -1.366982  -1.672210  3.623669
H    -2.987298  -2.628851  1.973400
H    -3.802867  -1.058598  1.869995
H    -4.361837  -1.182923  4.341271
H    -3.551325  -2.763646  4.441851
H    -5.925295  -2.997366  4.221479
H    -5.965324  -2.170117  2.784549
H    -5.206364  -3.645935  2.874802
O    1.177397  -0.793052  3.871437
H    0.246616  -0.816868  4.172395
Sr    3.372000  1.120650  0.542158
26
Lattice="100 0 0 0 100 0 0 0 100" Properties=species:S:1:pos:R:3
N    -0.287009  -1.511680  -0.321319
C    -0.107216  -0.554115  0.758982
C    1.426262  -0.548879  0.856994
O    2.153551  0.138587  0.086963
H    -0.503011  -2.462290  -0.030820
H    -0.888694  -1.208706  -1.080657
H    -0.388804  0.446664  0.402076
C    -0.827663  -0.861809  2.086897
C    -2.365797  -0.771042  1.996035
C    -3.037231  -1.236650  3.303152
C    -4.555209  -1.414691  3.274425
N    -5.337666  -0.106582  3.366271
H    -0.462149  -0.175445  2.867724
H    -0.570824  -1.887177  2.416810
H    -2.719948  -1.398156  1.163446
H    -2.644360  0.267212  1.751606
H    -2.751174  -0.586534  4.146353
H    -2.648413  -2.232211  3.567808
H    -4.889097  -2.007840  4.133940
H    -4.904426  -1.912546  2.360975
H    -5.151444  0.524297  2.575148
H    -6.352916  -0.289906  3.374349
H    -5.117395  0.404895  4.233563
O    2.063892  -1.346116  1.680523
H    1.460787  -1.825136  2.287226
Sr    4.035734  0.681579  -1.020577
26
Lattice="100 0 0 0 100 0 0 0 100" Properties=species:S:1:pos:R:3
N    1.470470  -0.607929  -0.308169
C    0.977029  -0.395125  1.042809
C    2.160102  -0.945153  1.854439
O    3.181030  -0.251419  2.121112
H    1.136317  -1.449369  -0.771005
H    1.435897  0.198972  -0.922666
H    0.951013  0.684347  1.248287
C    -0.383889  -1.023785  1.400640
C    -1.584613  -0.342370  0.710251
C    -2.920941  -0.965234  1.160930
C    -4.197930  -0.230485  0.753222
N    -4.612086  -0.458078  -0.698996
H    -0.525880  -0.970628  2.492504
H    -0.384768  -2.097276  1.130683
H    -1.461366  -0.407202  -0.382641
H    -1.579916  0.729034  0.966411
H    -2.951837  -0.981374  2.261331
H    -2.984868  -2.023761  0.858962
H    -4.116889  0.856735  0.877832
H    -5.048907  -0.578808  1.350350
H    -4.772352  -1.457454  -0.893629
H    -5.494475  0.034298  -0.907176
H    -3.911019  -0.117024  -1.370327
O    2.214032  -2.202472  2.224251
H    1.383600  -2.688935  2.038216
Sr    5.317681  0.147446  2.703620
26
Lattice="100 0 0 0 100 0 0 0 100" Properties=species:S:1:pos:R:3
N    1.038134  0.489503  0.799795
C    1.129612  -0.384402  1.965786
C    2.329633  -1.239469  1.537963
O    3.519880  -0.836346  1.651480
H    0.890507  1.469601  1.028512
H    0.356999  0.187466  0.105075
H    1.475336  0.209037  2.824105
C    -0.163221  -1.137256  2.346116
C    -0.099906  -1.941069  3.657912
C    -1.394001  -2.695721  4.043970
C    -2.520748  -1.791587  4.547346
N    -3.696513  -2.612540  5.062265
H    -0.490714  -1.785209  1.509410
H    -0.934283  -0.354312  2.403243
H    0.190991  -1.272344  4.483381
H    0.695882  -2.699489  3.597947
H    -1.130222  -3.409559  4.839650
H    -1.747806  -3.295773  3.190155
H    -2.933283  -1.138352  3.768956
H    -2.199987  -1.167131  5.390830
H    -4.456099  -2.006104  5.407516
H    -4.097886  -3.215231  4.328432
H    -3.419483  -3.226720  5.843022
O    2.167512  -2.387503  0.926492
H    1.225385  -2.655040  0.885902
Sr    5.641561  -0.402860  1.058719
26
Lattice="100 0 0 0 100 0 0 0 100" Properties=species:S:1:pos:R:3
N    1.440698  0.894640  1.465696
C    0.099045  0.543042  1.907053
C    0.167721  0.928350  3.388007
O    0.011967  2.118533  3.777441
H    2.126310  0.145633  1.523716
H    1.474253  1.333334  0.548814
H    -0.592961  1.276434  1.470045
C    -0.472973  -0.856711  1.553759
C    0.393944  -2.111775  1.784575
C    -0.220602  -3.342996  1.079378
C    0.629490  -4.602051  1.253186
N    0.031380  -5.790218  0.511447
H    -0.696670  -0.795399  0.478040
H    -1.450279  -0.973260  2.049541
H    0.502411  -2.358366  2.858683
H    1.412515  -1.953730  1.397181
H    -0.325006  -3.112426  0.007029
H    -1.235683  -3.519852  1.468868
H    0.708912  -4.912524  2.302607
H    1.643161  -4.477417  0.851938
H    -0.037164  -5.616169  -0.502591
H    0.609556  -6.635649  0.635455
H    -0.916177  -6.018573  0.847708
O    0.472649  0.055793  4.316766
H    0.546170  -0.852244  3.953720
Sr    0.134151  4.085458  4.841527
26
Lattice="100 0 0 0 100 0 0 0 100" Properties=species:S:1:pos:R:3
N    0.368453  0.951730  0.543953
C    0.048431  0.182645  1.739193
C    1.178090  0.430889  2.743823
O    1.191296  1.424399  3.529772
H    1.243406  0.704937  0.082651
H    0.277827  1.961541  0.633520
H    -0.859087  0.613365  2.185529
C    -0.186436  -1.310764  1.440933
C    -1.476203  -1.629675  0.643110
C    -1.375291  -1.453524  -0.883170
C    -2.662051  -1.712671  -1.665319
N    -3.036595  -3.190579  -1.770496
H    -0.245237  -1.845505  2.401227
H    0.679905  -1.731419  0.896092
H    -2.301717  -1.013732  1.033539
H    -1.735726  -2.670771  0.891248
H    -0.560491  -2.073462  -1.293321
H    -1.099943  -0.415205  -1.114994
H    -2.564466  -1.366453  -2.700882
H    -3.532140  -1.214625  -1.218874
H    -3.214413  -3.620642  -0.852552
H    -3.894343  -3.310978  -2.330606
H    -2.295357  -3.737213  -2.232943
O    2.261689  -0.314065  2.759305
H    2.185553  -1.103116  2.181417
Sr    2.016823  2.711804  5.197386
26
Lattice="100 0 0 0 100 0 0 0 100" Properties=species:S:1:pos:R:3
N    1.931408  -0.163497  0.720654
C    0.657785  -0.182202  1.420265
C    0.305095  1.281547  1.696437
O    -0.273955  2.021864  0.845595
H    2.725850  0.212546  1.235724
H    1.915188  0.165698  -0.240971
H    -0.106977  -0.559412  0.727221
C    0.719128  -1.054041  2.692542
C    1.135836  -2.523934  2.454308
C    0.030195  -3.433987  1.893461
C    0.464133  -4.863799  1.566554
N    0.736961  -5.720974  2.800397
H    -0.249125  -1.007751  3.214673
H    1.471616  -0.631946  3.384590
H    1.483109  -2.902915  3.427949
H    2.009219  -2.539766  1.785867
H    -0.345409  -3.036992  0.937956
H    -0.842863  -3.453617  2.566494
H    1.385753  -4.893337  0.971587
H    -0.319138  -5.394507  1.012832
H    -0.094558  -5.794910  3.404768
H    0.997493  -6.680768  2.526526
H    1.508320  -5.353252  3.374311
O    0.705894  1.892136  2.790852
H    1.095734  1.272302  3.444387
Sr    -1.122166  4.003017  0.153552
26
Lattice="100 0 0 0 100 0 0 0 100" Properties=species:S:1:pos:R:3
N    2.370127  0.220271  0.210974
C    1.728838  0.044370  1.511585
C    2.134239  -1.405085  1.803808
O    3.282280  -1.709844  2.227455
H    1.750490  0.052945  -0.580608
H    2.827838  1.122633  0.101830
H    2.266623  0.656230  2.250075
C    0.223851  0.386983  1.576210
C    -0.414583  0.321688  2.979497
C    -1.666965  1.204545  3.186492
C    -2.916827  0.741487  2.438657
N    -4.118992  1.604519  2.802858
H    -0.338227  -0.220391  0.841346
H    0.162680  1.415597  1.187909
H    0.321827  0.672359  3.717900
H    -0.647876  -0.717062  3.263296
H    -1.426454  2.242133  2.903907
H    -1.882060  1.215910  4.266437
H    -3.197781  -0.287205  2.698433
H    -2.819277  0.812702  1.348287
H    -4.969780  1.297803  2.306997
H    -4.324075  1.564326  3.812865
H    -3.967136  2.595906  2.563335
O    1.338600  -2.407284  1.521931
H    0.460539  -2.103814  1.210578
Sr    5.288949  -2.707498  2.341846
26
Lattice="100 0 0 0 100 0 0 0 100" Properties=species:S:1:pos:R:3
N    0.155741  0.154571  0.462087
C    -0.092710  -0.175686  1.858729
C    1.274595  -0.337293  2.532653
O    1.925022  0.638165  3.012369
H    0.657839  -0.552659  -0.073652
H    0.545541  1.079562  0.293156
H    -0.568764  0.694025  2.333563
C    -0.992967  -1.412730  2.027088
C    -2.455725  -1.271621  1.538887
C    -2.674701  -1.404131  0.017737
C    -4.063903  -1.873788  -0.412828
N    -5.166186  -0.836358  -0.208866
H    -1.021923  -1.668634  3.097396
H    -0.547097  -2.282358  1.506986
H    -2.866942  -0.322606  1.918995
H    -3.015730  -2.071249  2.047829
H    -1.999493  -2.177672  -0.380369
H    -2.397379  -0.480546  -0.511217
H    -4.389601  -2.765968  0.137416
H    -4.081259  -2.107522  -1.483963
H    -4.974848  0.029576  -0.733245
H    -6.072649  -1.198219  -0.542975
H    -5.290174  -0.583594  0.781075
O    1.904906  -1.491841  2.541663
H    1.344803  -2.230458  2.219739
Sr    3.683790  1.552991  4.109763
26
Lattice="100 0 0 0 100 0 0 0 100" Properties=species:S:1:pos:R:3
N    -1.102424  1.016721  1.632723
C    -0.580653  0.332673  2.806917
C    0.866443  0.787776  2.973983
O    1.180159  1.826458  3.630493
H    -1.382652  1.983756  1.774378
H    -0.581963  0.909517  0.764939
H    -1.111952  0.733492  3.680226
C    -0.843825  -1.195380  2.783234
C    -0.483138  -1.972526  1.502965
C    -0.986885  -3.437794  1.476781
C    -2.482345  -3.569184  1.180671
N    -2.884579  -5.030670  1.031051
H    -1.926452  -1.272883  2.957654
H    -0.360543  -1.656383  3.659129
H    0.611638  -2.052657  1.366643
H    -0.864898  -1.448587  0.614007
H    -0.744518  -3.931894  2.430941
H    -0.423257  -3.968608  0.694346
H    -2.758069  -3.084034  0.235868
H    -3.119654  -3.164692  1.976031
H    -3.891175  -5.123267  0.825744
H    -2.374386  -5.490346  0.261629
H    -2.697333  -5.572877  1.887687
O    1.860282  0.193957  2.350074
H    1.569790  -0.624818  1.892820
Sr    2.438495  3.426071  4.592433
26
Lattice="100 0 0 0 100 0 0 0 100" Properties=species:S:1:pos:R:3
N    -0.265223  -0.189469  0.153621
C    -0.749311  -0.126638  1.525322
C    0.276284  0.837616  2.131108
O    0.158523  2.090132  2.027116
H    -1.001220  -0.173249  -0.548122
H    0.394581  -0.938504  -0.043183
H    -1.690686  0.439447  1.518340
C    -1.037701  -1.458844  2.269855
C    0.091961  -2.507364  2.353483
C    -0.378835  -3.977078  2.479866
C    -1.074953  -4.314760  3.798680
N    -1.401613  -5.800782  3.876114
H    -1.883268  -1.892259  1.713545
H    -1.425715  -1.220863  3.272429
H    0.771397  -2.301959  3.202649
H    0.709709  -2.484557  1.441943
H    0.508074  -4.619481  2.365834
H    -1.046415  -4.206688  1.634050
H    -2.030217  -3.791314  3.927235
H    -0.441028  -4.101665  4.668919
H    -1.869557  -6.037586  4.764330
H    -2.028455  -6.098113  3.113216
H    -0.552059  -6.382610  3.815765
O    1.376215  0.411451  2.702631
H    1.397570  -0.566066  2.781635
Sr    0.616552  4.268746  1.756406
