# Supplementary material for: Mapping and classifying molecules from a high-throughput structural database
Source: J Cheminform. 2017 Feb 2;9:6. doi: 10.1186/s13321-017-0192-4 (PMC5289135; doi:10.1186/s13321-017-0192-4)
Supplement: Supplementary file 1 — Additional file 1. Supplementary file contains dissimilarity matrix data for all the oligopeptides available in the database including the one discussed in this paper. [file 13321_2017_192_MOESM1_ESM.tar › SI/lysH.uncapped/COLVAR-OOS-Ca-0.14-1-4]

#! FIELDS CV1 CV2 Energy
-2.520000000000e-01 -2.520000000000e-01	-32076.1788907
-1.040000000000e-01 3.360000000000e-01	-32076.1075146
-2.520000000000e-01 -2.420000000000e-01	-32076.0316825
-2.520000000000e-01 -2.420000000000e-01	-32076.0091299
-2.520000000000e-01 -2.460000000000e-01	-32076.0015295
-2.520000000000e-01 -2.580000000000e-01	-32076.0004646
-2.540000000000e-01 -2.380000000000e-01	-32075.995192
-2.540000000000e-01 -2.440000000000e-01	-32075.9884246
-2.540000000000e-01 -2.440000000000e-01	-32075.9758141
-2.560000000000e-01 -2.460000000000e-01	-32075.9503825
-2.560000000000e-01 -2.500000000000e-01	-32075.9343063
-2.520000000000e-01 -2.520000000000e-01	-32075.918412
-2.520000000000e-01 -2.340000000000e-01	-32075.9062952
-2.540000000000e-01 -2.540000000000e-01	-32075.9016065
-2.540000000000e-01 -2.380000000000e-01	-32075.8845021
-2.560000000000e-01 -2.560000000000e-01	-32075.8820784
-2.540000000000e-01 -2.420000000000e-01	-32075.8468888
-2.540000000000e-01 -2.360000000000e-01	-32075.8253326
-2.520000000000e-01 -2.320000000000e-01	-32075.8137518
-2.540000000000e-01 -2.340000000000e-01	-32075.8088896
-2.540000000000e-01 -2.400000000000e-01	-32075.763207
-2.540000000000e-01 -2.340000000000e-01	-32075.7588262
-2.560000000000e-01 -2.460000000000e-01	-32075.7490946
-4.200000000000e-02 2.840000000000e-01	-32075.3246926
-7.800000000000e-02 3.060000000000e-01	-32075.3039108
-5.200000000000e-02 2.880000000000e-01	-32075.2219089
-2.480000000000e-01 -2.440000000000e-01	-32075.1734912
-8.800000000000e-02 3.040000000000e-01	-32075.1534934
-6.200000000000e-02 3.020000000000e-01	-32075.1410414
-4.800000000000e-02 2.780000000000e-01	-32075.1357859
-5.000000000000e-02 2.820000000000e-01	-32075.1096813
-5.800000000000e-02 2.840000000000e-01	-32075.1096501
-4.200000000000e-02 2.800000000000e-01	-32075.0972448
-2.020000000000e-01 -1.000000000000e-01	-32075.0379849
-7.200000000000e-02 3.020000000000e-01	-32075.0026619
-2.040000000000e-01 -1.020000000000e-01	-32074.9420429
-2.040000000000e-01 -1.000000000000e-01	-32074.8593034
-4.600000000000e-02 2.840000000000e-01	-32074.8009431
2.220000000000e-01 1.860000000000e-01	-32074.6628648
-5.000000000000e-02 2.800000000000e-01	-32074.6346238
-5.000000000000e-02 2.800000000000e-01	-32074.6317214
-3.800000000000e-02 2.700000000000e-01	-32074.5842778
2.320000000000e-01 2.000000000000e-01	-32074.5830888
-5.400000000000e-02 2.720000000000e-01	-32074.5633029
-4.200000000000e-02 2.700000000000e-01	-32074.5518324
-4.200000000000e-02 2.680000000000e-01	-32074.5366406
-4.800000000000e-02 2.740000000000e-01	-32074.5088922
-3.400000000000e-02 2.820000000000e-01	-32074.4876552
-5.800000000000e-02 2.940000000000e-01	-32074.4827561
-5.000000000000e-02 2.780000000000e-01	-32074.4805785
-3.400000000000e-02 2.680000000000e-01	-32074.3951363
-6.000000000000e-02 2.820000000000e-01	-32074.2813558
