# Supplementary material for: Mapping and classifying molecules from a high-throughput structural database
Source: J Cheminform. 2017 Feb 2;9:6. doi: 10.1186/s13321-017-0192-4 (PMC5289135; doi:10.1186/s13321-017-0192-4)
Supplement: Supplementary file 1 — Additional file 1. Supplementary file contains dissimilarity matrix data for all the oligopeptides available in the database including the one discussed in this paper. [file 13321_2017_192_MOESM1_ESM.tar › SI/lysH.uncapped/COLVAR-OOS-Pb-0.14-1-4]

#! FIELDS CV1 CV2 Energy
-2.480000000000e-01 -2.580000000000e-01	-603674.447920
-9.800000000000e-02 3.380000000000e-01	-603674.383856
-2.500000000000e-01 -2.460000000000e-01	-603674.298944
-2.500000000000e-01 -2.460000000000e-01	-603674.277774
-2.500000000000e-01 -2.500000000000e-01	-603674.275759
-2.500000000000e-01 -2.620000000000e-01	-603674.265262
-2.480000000000e-01 -2.580000000000e-01	-603674.258881
-2.540000000000e-01 -2.460000000000e-01	-603674.240000
-2.520000000000e-01 -2.500000000000e-01	-603674.223181
-2.540000000000e-01 -2.480000000000e-01	-603674.206726
-2.520000000000e-01 -2.540000000000e-01	-603674.188774
-2.500000000000e-01 -2.560000000000e-01	-603674.172877
-2.500000000000e-01 -2.420000000000e-01	-603674.166809
-2.520000000000e-01 -2.580000000000e-01	-603674.157534
-2.520000000000e-01 -2.420000000000e-01	-603674.148221
-1.000000000000e-01 3.380000000000e-01	-603674.117854
-2.520000000000e-01 -2.460000000000e-01	-603674.083983
-2.520000000000e-01 -2.440000000000e-01	-603674.069117
-2.520000000000e-01 -2.380000000000e-01	-603674.068538
-2.520000000000e-01 -2.400000000000e-01	-603674.030067
-2.540000000000e-01 -2.440000000000e-01	-603674.022096
-2.520000000000e-01 -2.420000000000e-01	-603674.014820
-2.540000000000e-01 -2.480000000000e-01	-603673.658818
-4.400000000000e-02 2.820000000000e-01	-603673.645803
-7.200000000000e-02 2.940000000000e-01	-603673.558618
-5.200000000000e-02 2.880000000000e-01	-603673.484818
-2.520000000000e-01 -2.560000000000e-01	-603673.469114
-9.000000000000e-02 3.020000000000e-01	-603673.465818
-6.200000000000e-02 3.020000000000e-01	-603673.440639
-5.200000000000e-02 2.760000000000e-01	-603673.439363
-5.200000000000e-02 2.800000000000e-01	-603673.428988
-5.800000000000e-02 2.820000000000e-01	-603673.371009
-4.600000000000e-02 2.780000000000e-01	-603673.327530
-2.020000000000e-01 -1.000000000000e-01	-603673.278373
-7.200000000000e-02 3.020000000000e-01	-603673.194652
-2.040000000000e-01 -9.800000000000e-02	-603672.963867
-2.020000000000e-01 -9.800000000000e-02	-603672.813947
2.260000000000e-01 1.880000000000e-01	-603672.812213
2.180000000000e-01 1.800000000000e-01	-603672.800832
-4.200000000000e-02 2.740000000000e-01	-603672.734139
-4.200000000000e-02 2.760000000000e-01	-603672.730712
2.100000000000e-01 1.820000000000e-01	-603672.726886
2.280000000000e-01 1.940000000000e-01	-603672.718717
-5.200000000000e-02 2.720000000000e-01	-603672.684779
-4.000000000000e-02 2.680000000000e-01	-603672.679739
2.080000000000e-01 1.840000000000e-01	-603672.677018
-4.800000000000e-02 2.740000000000e-01	-603672.645536
2.240000000000e-01 1.900000000000e-01	-603672.619820
-5.800000000000e-02 2.900000000000e-01	-603672.555957
-3.600000000000e-02 2.720000000000e-01	-603672.427797
