# Supplementary material for: Mapping and classifying molecules from a high-throughput structural database
Source: J Cheminform. 2017 Feb 2;9:6. doi: 10.1186/s13321-017-0192-4 (PMC5289135; doi:10.1186/s13321-017-0192-4)
Supplement: Supplementary file 1 — Additional file 1. Supplementary file contains dissimilarity matrix data for all the oligopeptides available in the database including the one discussed in this paper. [file 13321_2017_192_MOESM1_ESM.tar › SI/lysH.uncapped/COLVAR-OOS-Ba-0.14-1-4]

#! FIELDS CV1 CV2 Energy
-2.540000000000e-01 -2.440000000000e-01	-238669.546025
-2.580000000000e-01 -2.480000000000e-01	-238669.461538
-2.560000000000e-01 -2.340000000000e-01	-238669.400903
-2.540000000000e-01 -2.340000000000e-01	-238669.378638
-2.560000000000e-01 -2.360000000000e-01	-238669.378293
-2.560000000000e-01 -2.500000000000e-01	-238669.371947
-2.540000000000e-01 -2.300000000000e-01	-238669.358188
-2.580000000000e-01 -2.360000000000e-01	-238669.355877
-2.560000000000e-01 -2.360000000000e-01	-238669.354307
-2.580000000000e-01 -2.400000000000e-01	-238669.313793
-2.580000000000e-01 -2.420000000000e-01	-238669.298357
-2.560000000000e-01 -2.440000000000e-01	-238669.291769
-2.540000000000e-01 -2.280000000000e-01	-238669.286287
-2.580000000000e-01 -2.460000000000e-01	-238669.267330
-2.560000000000e-01 -2.300000000000e-01	-238669.260287
-2.580000000000e-01 -2.500000000000e-01	-238669.239507
-2.580000000000e-01 -2.320000000000e-01	-238669.218018
-2.560000000000e-01 -2.260000000000e-01	-238669.215176
-2.540000000000e-01 -2.260000000000e-01	-238669.204877
-2.540000000000e-01 -2.280000000000e-01	-238669.192940
-2.560000000000e-01 -2.300000000000e-01	-238669.151697
-2.560000000000e-01 -2.260000000000e-01	-238669.142610
-2.580000000000e-01 -2.380000000000e-01	-238669.117597
-4.400000000000e-02 2.880000000000e-01	-238668.738910
-8.600000000000e-02 3.080000000000e-01	-238668.713356
-5.600000000000e-02 2.920000000000e-01	-238668.642466
-2.580000000000e-01 -2.460000000000e-01	-238668.569309
-9.200000000000e-02 3.040000000000e-01	-238668.558917
-7.200000000000e-02 3.060000000000e-01	-238668.557181
-5.200000000000e-02 2.800000000000e-01	-238668.538705
-5.400000000000e-02 2.840000000000e-01	-238668.538355
-6.200000000000e-02 2.860000000000e-01	-238668.519146
-4.600000000000e-02 2.820000000000e-01	-238668.484603
-2.040000000000e-01 -1.060000000000e-01	-238668.468125
-7.800000000000e-02 3.060000000000e-01	-238668.425768
-2.040000000000e-01 -1.000000000000e-01	-238668.374588
-2.040000000000e-01 -1.020000000000e-01	-238668.324372
-5.400000000000e-02 2.860000000000e-01	-238668.323142
-8.400000000000e-02 3.080000000000e-01	-238668.294723
-5.600000000000e-02 2.800000000000e-01	-238668.277335
-5.200000000000e-02 2.820000000000e-01	-238668.276757
-4.600000000000e-02 2.720000000000e-01	-238668.271366
-4.000000000000e-02 2.980000000000e-01	-238668.257074
-5.600000000000e-02 2.700000000000e-01	-238668.224852
-4.200000000000e-02 2.700000000000e-01	-238668.184170
-9.200000000000e-02 3.060000000000e-01	-238668.176534
-4.800000000000e-02 2.720000000000e-01	-238668.174640
-4.000000000000e-02 2.820000000000e-01	-238667.995795
