# Supplementary material for: Mapping and classifying molecules from a high-throughput structural database
Source: J Cheminform. 2017 Feb 2;9:6. doi: 10.1186/s13321-017-0192-4 (PMC5289135; doi:10.1186/s13321-017-0192-4)
Supplement: Supplementary file 1 — Additional file 1. Supplementary file contains dissimilarity matrix data for all the oligopeptides available in the database including the one discussed in this paper. [file 13321_2017_192_MOESM1_ESM.tar › SI/lysH.uncapped/COLVAR-OOS-Cd-0.14-1-4]

#! FIELDS CV1 CV2 Energy
-8.000000000000e-02 3.400000000000e-01	-167649.446398
-9.200000000000e-02 3.380000000000e-01	-167649.402759
-2.480000000000e-01 -2.520000000000e-01	-167649.296523
-2.480000000000e-01 -2.520000000000e-01	-167649.283696
-2.460000000000e-01 -2.600000000000e-01	-167649.276216
-2.500000000000e-01 -2.640000000000e-01	-167649.273672
-8.200000000000e-02 3.400000000000e-01	-167649.259958
-2.520000000000e-01 -2.500000000000e-01	-167649.237845
-2.460000000000e-01 -2.580000000000e-01	-167649.233587
-2.520000000000e-01 -2.520000000000e-01	-167649.222690
-9.000000000000e-02 3.360000000000e-01	-167649.191715
-2.500000000000e-01 -2.600000000000e-01	-167649.177465
-2.440000000000e-01 -2.580000000000e-01	-167649.174595
-2.520000000000e-01 -2.600000000000e-01	-167649.161727
-2.480000000000e-01 -2.520000000000e-01	-167649.143543
-9.200000000000e-02 3.380000000000e-01	-167649.133690
-2.500000000000e-01 -2.500000000000e-01	-167649.079614
-2.440000000000e-01 -2.580000000000e-01	-167649.064221
-2.460000000000e-01 -2.600000000000e-01	-167649.042983
-2.460000000000e-01 -2.560000000000e-01	-167649.039861
-2.500000000000e-01 -2.480000000000e-01	-167649.000758
-2.460000000000e-01 -2.540000000000e-01	-167648.687382
-2.500000000000e-01 -2.520000000000e-01	-167648.681580
-5.200000000000e-02 2.800000000000e-01	-167648.581656
-6.800000000000e-02 2.920000000000e-01	-167648.511083
-5.400000000000e-02 2.880000000000e-01	-167648.489468
-2.520000000000e-01 -2.600000000000e-01	-167648.487328
-8.600000000000e-02 3.000000000000e-01	-167648.464892
-6.600000000000e-02 3.040000000000e-01	-167648.459922
-5.400000000000e-02 2.760000000000e-01	-167648.453104
-5.600000000000e-02 2.780000000000e-01	-167648.452378
-6.200000000000e-02 2.820000000000e-01	-167648.396107
-5.400000000000e-02 2.760000000000e-01	-167648.341677
-2.020000000000e-01 -1.000000000000e-01	-167648.305096
-7.200000000000e-02 3.040000000000e-01	-167648.296654
-2.020000000000e-01 -9.800000000000e-02	-167648.295604
-2.020000000000e-01 -1.000000000000e-01	-167648.252227
-9.800000000000e-02 2.600000000000e-01	-167648.222016
2.100000000000e-01 1.720000000000e-01	-167648.208451
-1.000000000000e-01 2.540000000000e-01	-167648.201621
-9.800000000000e-02 2.500000000000e-01	-167648.193851
2.020000000000e-01 1.760000000000e-01	-167648.172622
-9.400000000000e-02 2.480000000000e-01	-167648.156365
-9.800000000000e-02 2.420000000000e-01	-167648.154499
-1.020000000000e-01 2.460000000000e-01	-167648.115070
2.000000000000e-01 1.820000000000e-01	-167648.110733
-9.800000000000e-02 2.400000000000e-01	-167648.060248
-9.800000000000e-02 2.440000000000e-01	-167647.906547
