# Supplementary material for: Mapping and classifying molecules from a high-throughput structural database
Source: J Cheminform. 2017 Feb 2;9:6. doi: 10.1186/s13321-017-0192-4 (PMC5289135; doi:10.1186/s13321-017-0192-4)
Supplement: Supplementary file 1 — Additional file 1. Supplementary file contains dissimilarity matrix data for all the oligopeptides available in the database including the one discussed in this paper. [file 13321_2017_192_MOESM1_ESM.tar › SI/lysH.uncapped/traj.lysH.uncapped.Ba.xyz]

26
Lattice="100 0 0 0 100 0 0 0 100" Properties=species:S:1:pos:R:3
N    0.976296  0.062532  -0.181792
C    0.276309  0.111708  1.171615
C    1.375911  0.485948  2.199862
O    2.515121  0.839273  1.740141
H    1.146519  -0.901765  -0.497869
H    0.467254  0.557022  -0.925071
H    -0.404895  0.976396  1.132898
C    -0.513083  -1.161941  1.499575
C    -1.774578  -1.372532  0.638454
C    -2.602732  -2.593785  1.093517
C    -3.855197  -2.769760  0.232462
N    -4.701346  -3.950302  0.689273
H    -0.794139  -1.071430  2.558825
H    0.156744  -2.036125  1.438423
H    -1.503784  -1.501822  -0.422729
H    -2.402531  -0.469029  0.692382
H    -2.892553  -2.461246  2.148142
H    -1.983600  -3.503579  1.041024
H    -3.612075  -2.964427  -0.819662
H    -4.514152  -1.893523  0.277192
H    -4.182006  -4.839652  0.643421
H    -5.031056  -3.836252  1.659344
H    -5.538381  -4.057172  0.095517
O    1.097685  0.481939  3.430297
H    1.906505  0.517509  -0.028024
Ba    3.351767  1.466015  4.163786
26
Lattice="100 0 0 0 100 0 0 0 100" Properties=species:S:1:pos:R:3
N    2.174225  -2.567758  0.510738
C    1.137653  -1.479992  0.769344
C    1.800830  -0.494004  1.763432
O    1.115833  0.419869  2.298562
H    3.097905  -2.170167  0.786817
H    2.010215  -3.402135  1.092148
H    1.036126  -0.931339  -0.180524
C    -0.218838  -2.096521  1.166615
C    -1.438065  -1.190720  0.903934
C    -2.765898  -1.944517  1.134049
C    -3.974914  -1.068497  0.803559
N    -5.286612  -1.820316  0.989378
H    -0.187971  -2.406966  2.222490
H    -0.341244  -3.015721  0.570340
H    -1.401920  -0.831267  -0.136699
H    -1.390008  -0.301874  1.548050
H    -2.825658  -2.281896  2.181161
H    -2.786158  -2.848274  0.503442
H    -3.968383  -0.731577  -0.240666
H    -4.039317  -0.185113  1.450824
H    -6.094721  -1.220526  0.762331
H    -5.345005  -2.649503  0.379394
H    -5.412554  -2.144558  1.959762
O    3.060026  -0.624430  1.959033
H    2.201027  -2.870877  -0.472029
Ba    3.190429  1.525679  3.410516
26
Lattice="100 0 0 0 100 0 0 0 100" Properties=species:S:1:pos:R:3
N    -0.339393  -0.090790  0.015554
C    0.980609  -0.319217  0.744140
C    2.042270  -0.532090  -0.366244
O    1.685821  -0.289912  -1.570682
H    -0.883142  0.697273  0.389530
H    -0.941328  -0.925655  0.025404
H    1.234416  0.641387  1.220013
C    0.900089  -1.421877  1.810577
C    -0.027032  -1.062193  2.989672
C    -0.196498  -2.145388  4.081390
C    0.968438  -2.236742  5.068682
N    0.628829  -3.162855  6.230149
H    1.933357  -1.583836  2.148770
H    0.581441  -2.366009  1.337583
H    -1.042059  -0.857127  2.615483
H    0.312778  -0.122770  3.454412
H    -0.376807  -3.126923  3.615058
H    -1.111126  -1.894328  4.640489
H    1.198298  -1.263936  5.521605
H    1.886368  -2.638596  4.622916
H    1.408378  -3.224759  6.902803
H    0.421825  -4.122156  5.914150
H    -0.196086  -2.830451  6.752887
O    3.214165  -0.872366  -0.048480
H    -0.077560  0.100831  -0.979051
Ba    4.139950  -0.627512  -2.443810
26
Lattice="100 0 0 0 100 0 0 0 100" Properties=species:S:1:pos:R:3
N    -0.351768  1.711634  1.735120
C    -0.168114  0.668152  2.830919
C    1.360381  0.426698  2.934185
O    1.792067  -0.501632  3.670936
H    -0.644176  1.293168  0.841819
H    -1.028932  2.445490  1.979690
H    -0.448788  1.168992  3.771577
C    -1.038218  -0.582605  2.644448
C    -2.545717  -0.305205  2.826135
C    -3.451284  -1.539149  3.047214
C    -3.740286  -2.368160  1.795357
N    -4.800314  -3.426141  2.077697
H    -0.691982  -1.294580  3.407989
H    -0.814407  -1.046647  1.669655
H    -2.942907  0.282989  1.982227
H    -2.675786  0.325456  3.718648
H    -4.405428  -1.161242  3.446712
H    -3.017005  -2.178469  3.832077
H    -2.864368  -2.913603  1.423370
H    -4.142839  -1.755437  0.978585
H    -5.690357  -3.001004  2.379969
H    -5.003461  -3.990844  1.238765
H    -4.507777  -4.078039  2.821014
O    2.124879  1.239193  2.309762
H    0.593819  2.135383  1.592476
Ba    4.259768  0.187602  3.442652
26
Lattice="100 0 0 0 100 0 0 0 100" Properties=species:S:1:pos:R:3
N    1.019913  -0.073286  0.266040
C    0.050749  0.067510  1.435226
C    0.910748  0.557906  2.631281
O    2.125881  0.873683  2.391156
H    1.233975  -1.056250  0.050438
H    0.693666  0.379482  -0.596687
H    -0.622699  0.900778  1.181592
C    -0.758205  -1.205511  1.715107
C    -1.816613  -1.573773  0.652933
C    -2.568476  -2.863292  1.044954
C    -3.514448  -3.463543  0.002731
N    -4.878921  -2.781880  -0.074026
H    -1.247153  -1.040290  2.686152
H    -0.064194  -2.049076  1.870129
H    -1.342206  -1.729038  -0.330593
H    -2.513124  -0.727469  0.534809
H    -3.100152  -2.725577  2.000682
H    -1.831980  -3.657131  1.243100
H    -3.733555  -4.510149  0.244899
H    -3.102223  -3.431206  -1.013733
H    -5.373855  -2.822842  0.829314
H    -4.818916  -1.793168  -0.352607
H    -5.480996  -3.253509  -0.767015
O    0.378914  0.668972  3.769273
H    1.904861  0.385360  0.590470
Ba    2.451009  1.707300  4.879378
26
Lattice="100 0 0 0 100 0 0 0 100" Properties=species:S:1:pos:R:3
N    -0.427510  -0.659031  -0.107517
C    0.001698  0.064234  1.162471
C    1.528250  0.294929  1.041259
O    2.176194  0.704071  2.043936
H    -0.487367  -1.677533  0.024106
H    -1.335557  -0.332585  -0.464767
H    -0.427668  1.075529  1.075258
C    -0.555833  -0.549865  2.454075
C    -0.178374  -2.001113  2.804825
C    -0.895694  -2.444452  4.101147
C    -0.584000  -3.892388  4.481464
N    -1.323102  -4.311040  5.745948
H    -1.651743  -0.447288  2.418345
H    -0.225402  0.122355  3.259148
H    0.911294  -2.090698  2.931296
H    -0.462126  -2.697073  1.996180
H    -1.983122  -2.325611  3.968368
H    -0.599946  -1.772737  4.922628
H    0.481599  -4.049767  4.689472
H    -0.893166  -4.603508  3.705096
H    -1.107847  -5.288362  5.997020
H    -1.066186  -3.726510  6.555526
H    -2.346208  -4.245994  5.634549
O    2.047588  0.160507  -0.119889
H    0.316898  -0.475156  -0.813978
Ba    4.250332  1.351081  0.656037
26
Lattice="100 0 0 0 100 0 0 0 100" Properties=species:S:1:pos:R:3
N    -0.549648  1.874949  2.545294
C    -0.226911  0.410119  2.827409
C    1.320171  0.341878  2.932828
O    1.876720  -0.771654  3.135572
H    0.375680  2.367460  2.594110
H    -0.942903  2.017257  1.605114
H    -0.628167  0.179260  3.824857
C    -0.800063  -0.534214  1.759916
C    -2.337786  -0.686105  1.691623
C    -2.947069  -1.746439  2.634575
C    -4.430715  -1.949859  2.313217
N    -5.063914  -3.058118  3.143224
H    -0.329744  -1.513571  1.926890
H    -0.432879  -0.199174  0.776404
H    -2.575375  -0.968061  0.655765
H    -2.842427  0.282270  1.846684
H    -2.827433  -1.456476  3.690854
H    -2.407495  -2.697127  2.497082
H    -4.580484  -2.240562  1.265618
H    -5.028018  -1.049975  2.506466
H    -5.026823  -2.859247  4.153715
H    -6.058296  -3.180250  2.895345
H    -4.601425  -3.966680  2.989843
O    1.968168  1.438941  2.823858
H    -1.192739  2.296123  3.226659
Ba    4.259577  0.189257  3.227078
26
Lattice="100 0 0 0 100 0 0 0 100" Properties=species:S:1:pos:R:3
N    -0.930691  0.482635  0.623476
C    -0.326772  0.387822  2.019615
C    0.936430  1.288579  1.988718
O    1.073632  2.060418  0.976776
H    -0.521014  1.337867  0.186086
H    -1.957212  0.548820  0.631604
H    -1.039663  0.892988  2.690772
C    -0.154358  -1.082799  2.455645
C    0.004965  -1.256050  3.979542
C    0.196622  -2.709809  4.469440
C    -1.079446  -3.554198  4.478712
N    -0.848240  -4.892824  5.169309
H    0.707062  -1.522784  1.928460
H    -1.050601  -1.624595  2.111476
H    -0.859678  -0.807506  4.494344
H    0.882584  -0.686789  4.309814
H    0.583769  -2.647713  5.498331
H    0.976346  -3.210021  3.873053
H    -1.447749  -3.798680  3.474825
H    -1.889158  -3.067166  5.037055
H    -1.706421  -5.465296  5.179782
H    -0.554923  -4.768406  6.150345
H    -0.116853  -5.448719  4.701207
O    1.742471  1.282626  2.959180
H    -0.670764  -0.321283  0.034454
Ba    3.145659  3.254884  2.030980
26
Lattice="100 0 0 0 100 0 0 0 100" Properties=species:S:1:pos:R:3
N    1.018074  -0.163622  -0.292067
C    0.469009  -0.072195  1.127219
C    1.703194  0.182706  2.034574
O    2.817564  0.424414  1.457555
H    0.500932  0.407350  -0.972004
H    2.006124  0.180180  -0.223341
H    -0.128610  0.851960  1.167992
C    -0.390677  -1.273189  1.540964
C    -1.804680  -1.334544  0.922016
C    -2.645666  -2.449004  1.581822
C    -4.153969  -2.436714  1.322898
N    -4.575760  -3.054486  -0.008836
H    -0.483499  -1.198950  2.634512
H    0.164757  -2.207440  1.352491
H    -1.744013  -1.484014  -0.169502
H    -2.304613  -0.365630  1.080637
H    -2.555413  -2.347670  2.674307
H    -2.230440  -3.444492  1.354941
H    -4.576402  -1.424033  1.334387
H    -4.674158  -3.028581  2.085254
H    -5.603957  -3.051463  -0.099273
H    -4.202784  -2.548007  -0.822965
H    -4.272149  -4.036764  -0.084118
O    1.554841  0.194277  3.286962
H    1.045126  -1.131737  -0.638932
Ba    3.961168  0.927648  3.793508
26
Lattice="100 0 0 0 100 0 0 0 100" Properties=species:S:1:pos:R:3
N    -0.342595  0.222253  0.159304
C    -0.321027  0.311201  1.681076
C    0.737331  1.390592  2.024766
O    1.144549  2.129069  1.061068
H    0.227497  -0.560307  -0.191481
H    0.085620  1.106502  -0.192275
H    -1.291323  0.748603  1.966739
C    -0.187414  -1.085998  2.319756
C    -0.594915  -1.128798  3.808779
C    -1.007451  -2.517729  4.346921
C    0.139882  -3.508951  4.540539
N    -0.350425  -4.779791  5.224961
H    0.836592  -1.462428  2.170735
H    -0.859944  -1.753301  1.755420
H    -1.469852  -0.478365  3.953484
H    0.200972  -0.699393  4.431973
H    -1.774934  -2.957274  3.689412
H    -1.494505  -2.346975  5.319776
H    0.928781  -3.105573  5.187899
H    0.595927  -3.835370  3.597767
H    -0.751014  -4.580495  6.154306
H    0.416104  -5.455907  5.362745
H    -1.081790  -5.256021  4.675888
O    1.108252  1.556350  3.218732
H    -1.291879  0.115599  -0.222827
Ba    2.446564  3.714511  2.667534
26
Lattice="100 0 0 0 100 0 0 0 100" Properties=species:S:1:pos:R:3
N    -0.323706  1.698127  0.674697
C    0.656428  0.837188  1.464462
C    1.773862  0.448179  0.462790
O    2.642418  -0.406595  0.787482
H    -1.134393  1.154757  0.344804
H    0.190409  2.035584  -0.167909
H    1.122316  1.510277  2.201170
C    -0.076507  -0.316056  2.180161
C    0.634050  -0.876283  3.429974
C    -0.179885  -2.034830  4.041951
C    0.436683  -2.753233  5.243649
N    0.220630  -2.034873  6.574001
H    -0.265060  -1.127910  1.460547
H    -1.064383  0.063188  2.489034
H    0.770949  -0.058063  4.156569
H    1.637792  -1.233706  3.159746
H    -0.310817  -2.817387  3.279200
H    -1.203742  -1.708095  4.289570
H    1.520724  -2.890931  5.145575
H    -0.020782  -3.740511  5.377383
H    0.633181  -2.574288  7.350956
H    -0.782542  -1.925942  6.785410
H    0.647534  -1.098942  6.597564
O    1.787415  1.061772  -0.661161
H    -0.681260  2.498567  1.212945
Ba    4.005688  -0.070996  -1.407573
26
Lattice="100 0 0 0 100 0 0 0 100" Properties=species:S:1:pos:R:3
N    -0.309675  0.601031  0.081334
C    0.411698  0.572286  1.422728
C    1.782497  -0.104045  1.162356
O    2.507051  -0.435685  2.140482
H    -0.961515  -0.187205  -0.029589
H    0.430831  0.499619  -0.646622
H    0.663167  1.622914  1.639112
C    -0.442027  0.047969  2.587972
C    -0.980961  -1.388482  2.467046
C    -1.637726  -1.945758  3.753971
C    -2.990219  -1.321391  4.105949
N    -3.628999  -2.027623  5.295149
H    -1.258215  0.768903  2.748050
H    0.205893  0.127983  3.473265
H    -0.153647  -2.070789  2.222153
H    -1.708046  -1.478712  1.641426
H    -0.939319  -1.827953  4.597609
H    -1.773509  -3.028169  3.605839
H    -3.712220  -1.409906  3.284042
H    -2.917667  -0.265478  4.393405
H    -3.040264  -1.972104  6.139899
H    -3.794317  -3.027576  5.103655
H    -4.541885  -1.609982  5.533613
O    2.159874  -0.205465  -0.055174
H    -0.834471  1.472145  -0.073948
Ba    4.595671  -0.851527  0.681277
26
Lattice="100 0 0 0 100 0 0 0 100" Properties=species:S:1:pos:R:3
N    0.554055  -0.106969  0.255705
C    0.312181  -0.225262  1.757592
C    1.672907  -0.665803  2.362148
O    1.751881  -0.897116  3.599278
H    0.071510  -0.841968  -0.278890
H    0.284717  0.803023  -0.137713
H    0.121972  0.792641  2.128776
C    -0.848921  -1.170947  2.100802
C    -2.278427  -0.685555  1.760509
C    -2.868306  0.322920  2.764326
C    -4.273927  0.843060  2.449879
N    -5.386599  -0.162260  2.736171
H    -0.770638  -1.375472  3.178321
H    -0.666005  -2.138000  1.605264
H    -2.901605  -1.592085  1.720424
H    -2.320333  -0.262698  0.742438
H    -2.242325  1.227379  2.814176
H    -2.845852  -0.095928  3.783718
H    -4.392097  1.130559  1.397388
H    -4.509843  1.716616  3.068880
H    -5.397282  -0.447349  3.726833
H    -6.309793  0.252392  2.533624
H    -5.311752  -1.016454  2.166522
O    2.671724  -0.745443  1.568447
H    1.587971  -0.242896  0.139125
Ba    4.282785  -1.356384  3.576256
26
Lattice="100 0 0 0 100 0 0 0 100" Properties=species:S:1:pos:R:3
N    -0.349375  -0.682171  -0.089118
C    0.082129  -0.140399  1.267829
C    1.610760  0.094902  1.176742
O    2.263472  0.365688  2.221811
H    -0.432220  -1.708014  -0.092770
H    -1.246373  -0.291716  -0.407809
H    -0.348198  0.872154  1.325046
C    -0.471872  -0.946894  2.453732
C    0.027515  -2.394826  2.612984
C    -0.824119  -3.275624  3.558989
C    -0.745318  -2.891534  5.037738
N    -1.510603  -3.886701  5.901407
H    -1.570693  -0.927460  2.371361
H    -0.231283  -0.353174  3.346630
H    1.076631  -2.395440  2.944498
H    0.023237  -2.922970  1.645031
H    -0.475707  -4.313225  3.440479
H    -1.874576  -3.258316  3.226455
H    -1.186144  -1.910693  5.253691
H    0.286019  -2.899624  5.412442
H    -1.458568  -3.635386  6.900590
H    -2.510166  -3.927501  5.650884
H    -1.134935  -4.842859  5.808980
O    2.129312  0.098470  0.007216
H    0.406287  -0.424146  -0.760059
Ba    4.369789  1.102454  0.907221
26
Lattice="100 0 0 0 100 0 0 0 100" Properties=species:S:1:pos:R:3
N    -0.192356  1.653895  1.642363
C    -0.188053  0.482416  2.618526
C    1.307377  0.142848  2.857135
O    1.610821  -0.869008  3.545698
H    -0.455926  1.368224  0.689231
H    -0.810408  2.424784  1.925407
H    -0.567455  0.876060  3.574459
C    -1.052907  -0.695299  2.146782
C    -2.569417  -0.409521  2.111009
C    -3.400329  -1.564032  1.498865
C    -3.855652  -2.687028  2.437245
N    -5.213950  -2.407658  3.077202
H    -0.825928  -1.529679  2.826002
H    -0.707081  -1.017403  1.149836
H    -2.769363  0.485656  1.502073
H    -2.921270  -0.158318  3.125480
H    -2.819917  -2.042513  0.696753
H    -4.279030  -1.147820  0.982498
H    -3.161416  -2.872298  3.266339
H    -3.988728  -3.627780  1.890614
H    -5.498191  -3.180482  3.699075
H    -5.222101  -1.545624  3.640245
H    -5.950801  -2.313050  2.361481
O    2.175544  0.948059  2.374067
H    0.799392  1.989813  1.613094
Ba    4.141146  -0.372241  3.526522
26
Lattice="100 0 0 0 100 0 0 0 100" Properties=species:S:1:pos:R:3
N    0.292688  2.159728  0.993855
C    0.837675  0.793128  1.394835
C    1.121574  0.045799  0.068596
O    1.412753  -1.180961  0.085676
H    0.593673  2.327194  0.010170
H    0.631214  2.919555  1.599616
H    1.820320  0.987882  1.852828
C    -0.094260  0.102353  2.413265
C    0.608030  -0.822672  3.430258
C    -0.383881  -1.271038  4.525596
C    0.208008  -1.845148  5.813232
N    0.653010  -3.301965  5.708806
H    -0.889221  -0.440016  1.879780
H    -0.593210  0.899398  2.988489
H    1.436871  -0.268300  3.899413
H    1.052480  -1.681514  2.905557
H    -1.140922  -1.959447  4.116077
H    -0.956035  -0.392511  4.862778
H    -0.540131  -1.833781  6.614729
H    1.085443  -1.284894  6.160286
H    1.405305  -3.439628  5.020793
H    -0.130580  -3.917874  5.446015
H    1.008440  -3.639072  6.617152
O    1.091701  0.740000  -1.008000
H    -0.737248  2.182863  1.008754
Ba    1.887305  -1.229078  -2.485557
26
Lattice="100 0 0 0 100 0 0 0 100" Properties=species:S:1:pos:R:3
N    -0.219970  0.107329  0.245646
C    0.006399  -0.048629  1.745646
C    0.823821  1.196868  2.175721
O    0.984634  2.120230  1.303720
H    -0.015201  1.105982  0.020149
H    -1.176560  -0.131067  -0.047418
H    -0.984499  0.047049  2.214133
C    0.643749  -1.420431  2.060898
C    0.456151  -1.961947  3.497017
C    -0.931007  -2.575074  3.767412
C    -1.134446  -3.182727  5.158159
N    -0.483933  -4.552952  5.331523
H    1.718952  -1.364901  1.837063
H    0.220236  -2.155017  1.356498
H    0.673753  -1.171524  4.229486
H    1.241864  -2.721313  3.631416
H    -1.180816  -3.325779  2.999037
H    -1.713852  -1.805541  3.683043
H    -2.199793  -3.343628  5.360414
H    -0.726694  -2.551181  5.957418
H    -0.859322  -5.239725  4.660436
H    -0.668190  -4.925733  6.275944
H    0.538271  -4.528568  5.212936
O    1.270586  1.279883  3.352396
H    0.430123  -0.473136  -0.303807
Ba    2.246745  3.665529  2.981111
26
Lattice="100 0 0 0 100 0 0 0 100" Properties=species:S:1:pos:R:3
N    -0.527916  1.229659  4.000856
C    -0.213037  -0.062821  3.254156
C    1.317964  -0.025976  2.996133
O    1.857061  -0.970851  2.358026
H    0.408304  1.678426  4.159944
H    -1.105767  1.874602  3.445480
H    -0.395952  -0.891831  3.953308
C    -1.035244  -0.224579  1.966348
C    -2.538984  -0.561424  2.094173
C    -2.849108  -2.003995  2.555668
C    -4.101249  -2.650818  1.958845
N    -5.422710  -2.076802  2.464085
H    -0.538644  -1.016315  1.387043
H    -0.923076  0.692705  1.365232
H    -2.952524  -0.407160  1.085593
H    -3.052079  0.175417  2.734601
H    -2.873368  -2.088799  3.653626
H    -2.034256  -2.670703  2.232133
H    -4.137183  -3.718810  2.204943
H    -4.131440  -2.551505  0.866276
H    -5.522301  -2.180365  3.484557
H    -5.537141  -1.079677  2.235107
H    -6.218250  -2.574649  2.034147
O    1.972304  0.964761  3.468946
H    -0.989314  1.084373  4.907000
Ba    4.249910  -0.061861  2.577772
26
Lattice="100 0 0 0 100 0 0 0 100" Properties=species:S:1:pos:R:3
N    0.692799  -0.286950  0.055959
C    -0.007343  -0.014662  1.383461
C    1.095221  0.578274  2.306852
O    0.822799  0.816138  3.514892
H    1.635545  0.166130  0.156143
H    0.837823  -1.290843  -0.112373
H    -0.715962  0.807813  1.200312
C    -0.740338  -1.223718  1.987313
C    -2.184099  -1.507384  1.511973
C    -2.343941  -2.215316  0.154871
C    -3.788415  -2.470196  -0.291882
N    -4.493065  -3.579486  0.482838
H    -0.788856  -1.009675  3.064055
H    -0.108310  -2.123723  1.897884
H    -2.755683  -0.565605  1.511144
H    -2.634156  -2.124145  2.305671
H    -1.778444  -3.162095  0.138053
H    -1.920652  -1.602355  -0.657419
H    -3.821337  -2.784681  -1.341624
H    -4.419689  -1.579208  -0.182314
H    -4.588558  -3.368080  1.486021
H    -5.447100  -3.724205  0.116266
H    -4.000222  -4.481058  0.398140
O    2.226941  0.843749  1.776851
H    0.209188  0.111997  -0.757701
Ba    3.069856  1.923285  4.057611
26
Lattice="100 0 0 0 100 0 0 0 100" Properties=species:S:1:pos:R:3
N    -0.363445  1.553660  3.868770
C    -0.198307  0.091023  3.467654
C    1.329930  -0.124119  3.300598
O    1.757548  -1.241207  2.901430
H    -0.771635  2.124650  3.115996
H    -0.931610  1.689218  4.714170
H    -0.502782  -0.508516  4.338905
C    -1.025534  -0.279855  2.226485
C    -2.561843  -0.263442  2.411334
C    -3.174410  -1.515728  3.082695
C    -3.589570  -2.654277  2.146039
N    -4.950459  -2.420558  1.495026
H    -0.680749  -1.275253  1.911174
H    -0.745764  0.400649  1.406282
H    -3.003154  -0.105206  1.415342
H    -2.870193  0.626289  2.981403
H    -4.037726  -1.227520  3.701996
H    -2.463938  -1.958304  3.797047
H    -3.692568  -3.598274  2.693784
H    -2.882632  -2.813385  1.321886
H    -4.981581  -1.561323  0.928012
H    -5.199678  -3.203463  0.870729
H    -5.698678  -2.350418  2.201495
O    2.097920  0.848957  3.614241
H    0.611193  1.897470  4.045016
Ba    4.246672  -0.608069  3.154493
26
Lattice="100 0 0 0 100 0 0 0 100" Properties=species:S:1:pos:R:3
N    1.499855  0.359625  0.247926
C    1.221389  -0.334032  1.576999
C    2.140956  -1.584995  1.591476
O    2.997773  -1.690108  0.647057
H    1.614746  1.377828  0.335610
H    0.755691  0.185052  -0.442522
H    1.599443  0.340309  2.360485
C    -0.291414  -0.593168  1.756316
C    -0.749118  -0.874042  3.207055
C    -0.966185  0.373738  4.092667
C    -2.328997  1.066370  3.987485
N    -3.409068  0.374389  4.814782
H    -0.580081  -1.437292  1.112723
H    -0.828168  0.287834  1.366932
H    -0.025028  -1.539894  3.692773
H    -1.674374  -1.466968  3.142272
H    -0.216047  1.146748  3.865249
H    -0.774075  0.117974  5.146390
H    -2.716892  1.107685  2.961541
H    -2.284113  2.091036  4.374777
H    -4.313095  0.864367  4.727687
H    -3.167095  0.366517  5.817296
H    -3.566408  -0.602280  4.528485
O    2.049046  -2.423349  2.529610
H    2.379755  -0.067238  -0.121459
Ba    4.048501  -3.851107  1.688388
26
Lattice="100 0 0 0 100 0 0 0 100" Properties=species:S:1:pos:R:3
N    1.005471  -1.423871  0.197507
C    0.389116  -0.537088  1.274734
C    1.598511  0.016855  2.081605
O    2.769271  -0.244219  1.642416
H    0.681940  -1.209209  -0.753191
H    2.038205  -1.241067  0.263803
H    -0.051968  0.328467  0.757173
C    -0.660866  -1.235299  2.151879
C    -2.112678  -1.354926  1.635540
C    -2.383275  -2.392853  0.526955
C    -3.803098  -2.968001  0.488729
N    -4.885663  -1.971282  0.085267
H    -0.695819  -0.637773  3.073794
H    -0.281236  -2.224618  2.460377
H    -2.466327  -0.355705  1.334430
H    -2.705376  -1.628929  2.522254
H    -1.755325  -3.284012  0.691118
H    -2.113880  -2.009893  -0.471624
H    -4.105994  -3.355643  1.469802
H    -3.873576  -3.786419  -0.237623
H    -4.957380  -1.177388  0.737138
H    -4.730478  -1.590762  -0.859753
H    -5.809376  -2.432146  0.073410
O    1.382911  0.724540  3.102878
H    0.847017  -2.423949  0.375903
Ba    3.846875  1.254188  3.563479
26
Lattice="100 0 0 0 100 0 0 0 100" Properties=species:S:1:pos:R:3
N    1.870754  -1.594403  -0.036129
C    0.716458  -1.125209  0.844166
C    1.372897  -0.348979  2.014136
O    2.632965  -0.132515  1.938322
H    1.692056  -1.468632  -1.041193
H    2.706013  -1.037630  0.250528
H    0.155695  -0.391033  0.246693
C    -0.177604  -2.320532  1.246519
C    -1.650970  -2.022863  1.603836
C    -2.546401  -1.641451  0.398972
C    -3.946891  -2.257401  0.373951
N    -4.900911  -1.700832  1.427382
H    0.294798  -2.843038  2.091261
H    -0.177794  -3.032768  0.405213
H    -1.696442  -1.259457  2.392803
H    -2.024600  -2.954284  2.056831
H    -2.090871  -2.008773  -0.534469
H    -2.618149  -0.549672  0.275024
H    -3.920878  -3.342281  0.538033
H    -4.436762  -2.069343  -0.588984
H    -5.044871  -0.686518  1.316035
H    -5.828448  -2.146446  1.346251
H    -4.570980  -1.868762  2.387984
O    0.663873  0.059850  2.973683
H    2.092915  -2.588314  0.120227
Ba    2.681149  1.222285  4.155922
26
Lattice="100 0 0 0 100 0 0 0 100" Properties=species:S:1:pos:R:3
N    0.028728  0.476682  0.270243
C    -0.008458  0.111020  1.714896
C    1.443140  0.050057  2.226882
O    2.386220  0.431209  1.512370
H    -0.068623  -0.380196  -0.285856
H    -0.805518  1.026033  0.047038
H    -0.448811  0.969450  2.254341
C    -0.836635  -1.156604  2.053645
C    -2.355804  -1.008410  1.836740
C    -3.135195  -2.249885  2.325143
C    -4.644579  -2.077950  2.141186
N    -5.420863  -3.284514  2.651397
H    -0.672462  -1.418666  3.111822
H    -0.440837  -2.008012  1.475865
H    -2.574916  -0.840288  0.770690
H    -2.714604  -0.117819  2.377177
H    -2.912528  -2.422246  3.390556
H    -2.792263  -3.142001  1.777118
H    -4.924826  -1.964101  1.086525
H    -5.032980  -1.214845  2.696381
H    -6.436239  -3.154154  2.521216
H    -5.161172  -4.150673  2.155951
H    -5.264314  -3.447885  3.657438
O    1.726177  -0.347095  3.437969
H    0.952253  -0.630525  3.964339
Ba    2.649193  1.653748  -0.582070
26
Lattice="100 0 0 0 100 0 0 0 100" Properties=species:S:1:pos:R:3
N    0.357498  -0.412406  -0.137937
C    0.626953  -0.744012  1.293988
C    2.044049  -1.326797  1.380323
O    2.747889  -1.463693  0.366518
H    -0.252604  -1.140757  -0.526774
H    -0.215823  0.436138  -0.169968
H    0.667341  0.209235  1.849392
C    -0.495115  -1.631935  1.916320
C    -0.523904  -1.775047  3.453433
C    -1.841506  -2.419884  3.945565
C    -1.858322  -2.579419  5.467938
N    -3.157943  -3.200057  5.961044
H    -0.465514  -2.627977  1.446513
H    -1.439320  -1.162859  1.600279
H    -0.412875  -0.784684  3.924500
H    0.307971  -2.409260  3.804190
H    -1.968319  -3.403558  3.466376
H    -2.689409  -1.792572  3.628201
H    -1.769943  -1.616340  5.986392
H    -1.057185  -3.238644  5.825265
H    -3.151314  -3.304584  6.987784
H    -3.978397  -2.622983  5.722034
H    -3.315385  -4.138240  5.563172
O    2.568745  -1.658744  2.533233
H    1.977595  -1.498542  3.295497
Ba    2.733826  -0.464962  -1.878852
26
Lattice="100 0 0 0 100 0 0 0 100" Properties=species:S:1:pos:R:3
N    0.739366  0.771184  0.399447
C    0.258983  0.104936  1.643036
C    1.422944  -0.709940  2.222339
O    2.583977  -0.544728  1.811183
H    0.148923  1.590821  0.226404
H    0.561922  0.153664  -0.400281
H    0.116622  0.910062  2.387443
C    -1.107248  -0.627802  1.556360
C    -1.206921  -1.887174  0.673932
C    -2.633720  -2.481879  0.722182
C    -2.771370  -3.742064  -0.134223
N    -4.178145  -4.320739  -0.061367
H    -1.840027  0.122722  1.222432
H    -1.429001  -0.867730  2.584965
H    -0.481480  -2.649074  1.001949
H    -0.957224  -1.646098  -0.372135
H    -3.354867  -1.721832  0.381440
H    -2.891030  -2.718195  1.767327
H    -2.099070  -4.544440  0.194658
H    -2.581654  -3.546393  -1.197025
H    -4.889084  -3.654208  -0.398657
H    -4.260851  -5.170434  -0.641035
H    -4.438567  -4.585181  0.900752
O    1.233673  -1.550420  3.206332
H    0.304382  -1.601436  3.507573
Ba    3.657540  1.208470  0.452245
26
Lattice="100 0 0 0 100 0 0 0 100" Properties=species:S:1:pos:R:3
N    -0.202857  2.080502  2.065120
C    -0.466971  0.628052  2.440811
C    0.709604  0.191733  3.349463
O    1.444777  1.119878  3.833807
H    0.239412  2.170761  1.140132
H    0.469127  2.448491  2.772596
H    -1.337852  0.657364  3.114974
C    -0.839713  -0.255317  1.239058
C    0.249365  -0.489229  0.175716
C    -0.269609  -1.033431  -1.177003
C    -0.798824  -2.468013  -1.130943
N    -1.177025  -2.954675  -2.524430
H    -1.736205  0.190055  0.777893
H    -1.171963  -1.209774  1.670564
H    1.026004  -1.158185  0.575521
H    0.768895  0.451467  -0.071581
H    0.566494  -0.983909  -1.891547
H    -1.052444  -0.361296  -1.564151
H    -1.705680  -2.574811  -0.523165
H    -0.045946  -3.174722  -0.759467
H    -1.916043  -2.373972  -2.948851
H    -1.528732  -3.924189  -2.501699
H    -0.371232  -2.939160  -3.168176
O    0.843874  -1.025093  3.654283
H    -1.057110  2.654053  2.064108
Ba    2.573070  -0.531963  5.517979
26
Lattice="100 0 0 0 100 0 0 0 100" Properties=species:S:1:pos:R:3
N    1.593432  1.368176  0.203376
C    0.658130  0.783029  1.208644
C    1.505869  0.073237  2.275524
O    2.746404  0.132321  2.251182
H    1.650594  0.727772  -0.597042
H    1.164168  2.215031  -0.182032
H    0.188443  1.629288  1.741439
C    -0.481146  -0.067772  0.564207
C    -1.674157  -0.411802  1.485461
C    -3.004399  -0.761353  0.772510
C    -3.041426  -2.143838  0.117579
N    -4.444725  -2.477711  -0.372465
H    -0.044954  -0.976984  0.121594
H    -0.857196  0.542899  -0.270795
H    -1.900808  0.457829  2.122391
H    -1.428986  -1.252579  2.157773
H    -3.237262  0.017850  0.029825
H    -3.795322  -0.709504  1.536812
H    -2.774934  -2.941414  0.823000
H    -2.389592  -2.224845  -0.760838
H    -4.477433  -3.410052  -0.813285
H    -5.127813  -2.484981  0.400819
H    -4.784256  -1.799251  -1.071031
O    0.947489  -0.568302  3.269359
H    -0.030962  -0.556001  3.246497
Ba    4.383689  1.595131  1.148271
26
Lattice="100 0 0 0 100 0 0 0 100" Properties=species:S:1:pos:R:3
N    0.826551  0.691726  0.073431
C    0.713653  0.371884  1.526852
C    1.773268  1.213013  2.260061
O    2.294146  2.196493  1.708573
H    1.459525  0.010344  -0.361289
H    -0.080583  0.515132  -0.368383
H    -0.249935  0.792075  1.867958
C    0.727541  -1.152672  1.862774
C    -0.068440  -1.541061  3.129935
C    0.046555  -3.015104  3.587807
C    -0.761653  -4.009049  2.750198
N    -0.768441  -5.388957  3.395741
H    1.768866  -1.507134  1.928998
H    0.286233  -1.664704  0.995414
H    -1.128649  -1.277370  2.989165
H    0.241980  -0.940541  4.002658
H    -0.318313  -3.053492  4.625946
H    1.104981  -3.318773  3.617681
H    -0.359760  -4.153950  1.740077
H    -1.815418  -3.713723  2.667381
H    -1.313340  -6.062444  2.835336
H    0.181948  -5.776312  3.496635
H    -1.190296  -5.368274  4.337088
O    2.129628  0.945089  3.488145
H    1.676001  0.163947  3.864752
Ba    2.060826  3.340716  -0.448616
26
Lattice="100 0 0 0 100 0 0 0 100" Properties=species:S:1:pos:R:3
N    0.773714  0.310414  -0.084030
C    0.400860  -0.064956  1.309822
C    1.666799  0.016402  2.183382
O    2.750411  0.393882  1.706575
H    0.822259  -0.543188  -0.650512
H    0.012086  0.853647  -0.498346
H    -0.258791  0.730290  1.700635
C    -0.327299  -1.430155  1.439948
C    -1.769396  -1.469758  0.891412
C    -2.366848  -2.887688  1.018224
C    -3.739682  -3.126968  0.384042
N    -4.917299  -2.687909  1.251435
H    -0.354361  -1.728161  2.500344
H    0.287881  -2.199745  0.943921
H    -1.782880  -1.172225  -0.169142
H    -2.379660  -0.728646  1.433569
H    -2.380444  -3.212429  2.071842
H    -1.695678  -3.599754  0.514112
H    -3.898633  -4.198169  0.213048
H    -3.860459  -2.609764  -0.576126
H    -5.812109  -2.907846  0.786231
H    -4.923958  -3.179465  2.157795
H    -4.920597  -1.677141  1.444555
O    1.634189  -0.262900  3.459131
H    0.759316  -0.540710  3.795920
Ba    3.516851  1.537688  -0.305870
26
Lattice="100 0 0 0 100 0 0 0 100" Properties=species:S:1:pos:R:3
N    0.806636  0.838379  3.074284
C    0.495062  -0.355871  3.909328
C    1.810813  -1.108376  4.163634
O    2.906159  -0.578659  3.911854
H    0.712736  0.587950  2.084047
H    0.079184  1.542378  3.232681
H    0.221233  0.027899  4.909105
C    -0.698319  -1.236891  3.444038
C    -0.537651  -1.960577  2.093585
C    -1.598522  -3.048213  1.793602
C    -3.002742  -2.518644  1.493083
N    -3.932245  -3.645977  1.061692
H    -1.584048  -0.584192  3.443516
H    -0.907480  -1.971199  4.241884
H    0.436880  -2.471936  2.057552
H    -0.529842  -1.235318  1.263963
H    -1.640358  -3.760964  2.632883
H    -1.237983  -3.615814  0.921834
H    -3.003196  -1.797829  0.665519
H    -3.484786  -2.052110  2.360861
H    -4.031683  -4.367592  1.791784
H    -4.879328  -3.293283  0.853523
H    -3.591698  -4.119425  0.210757
O    1.817881  -2.296330  4.709626
H    0.927289  -2.644432  4.914671
Ba    3.626290  1.715365  3.396310
26
Lattice="100 0 0 0 100 0 0 0 100" Properties=species:S:1:pos:R:3
N    2.164530  -0.496678  0.113749
C    1.230020  -0.132784  1.216270
C    1.537462  -1.038285  2.416407
O    2.543569  -1.766049  2.429901
H    1.709385  -1.186658  -0.494332
H    2.290933  0.325794  -0.484450
H    1.532379  0.872711  1.560574
C    -0.273736  -0.022665  0.826559
C    -0.981802  -1.332945  0.434105
C    -2.370755  -1.163464  -0.230103
C    -3.492668  -0.738312  0.720606
N    -4.843676  -0.755807  0.016707
H    -0.320681  0.698055  -0.004424
H    -0.803343  0.480921  1.652903
H    -1.069605  -2.003878  1.303571
H    -0.371576  -1.880682  -0.301168
H    -2.634994  -2.134678  -0.676107
H    -2.294262  -0.446777  -1.063270
H    -3.372286  0.282261  1.104169
H    -3.591883  -1.422985  1.572689
H    -5.078285  -1.695343  -0.338889
H    -5.604018  -0.475900  0.655710
H    -4.870664  -0.110475  -0.787307
O    0.778097  -1.022950  3.482639
H    0.031566  -0.394295  3.426098
Ba    4.616194  -1.824844  1.096403
26
Lattice="100 0 0 0 100 0 0 0 100" Properties=species:S:1:pos:R:3
N    0.414513  0.546811  0.377305
C    0.164986  -0.101272  1.695884
C    1.526042  -0.341048  2.376932
O    2.581171  0.055853  1.853148
H    0.329685  -0.164090  -0.357069
H    -0.339169  1.211658  0.185510
H    -0.333482  0.646656  2.338621
C    -0.717471  -1.377059  1.647394
C    -2.222178  -1.141669  1.391032
C    -3.017977  -2.452879  1.578939
C    -4.541186  -2.344012  1.689091
N    -5.271210  -2.262916  0.350550
H    -0.628250  -1.907978  2.608987
H    -0.296663  -2.071117  0.901021
H    -2.376233  -0.725124  0.382428
H    -2.594307  -0.389395  2.105032
H    -2.709747  -2.911565  2.531194
H    -2.745067  -3.193988  0.810068
H    -4.862575  -1.466505  2.264197
H    -4.949668  -3.236081  2.178480
H    -6.292367  -2.227776  0.497265
H    -5.018138  -1.428764  -0.195691
H    -5.082068  -3.090677  -0.234186
O    1.613846  -0.918249  3.544836
H    0.759979  -1.200186  3.929276
Ba    3.229839  1.608223  0.092673
26
Lattice="100 0 0 0 100 0 0 0 100" Properties=species:S:1:pos:R:3
N    0.110693  -0.812456  0.116352
C    0.346662  -0.169129  1.441161
C    1.862666  -0.142546  1.704903
O    2.662740  -0.674775  0.917894
H    -0.375418  -1.702533  0.264011
H    -0.545476  -0.244319  -0.424711
H    0.047136  0.890303  1.364557
C    -0.420637  -0.848511  2.611386
C    -1.950519  -0.626978  2.662326
C    -2.383860  0.723871  3.262852
C    -3.894047  0.969116  3.350933
N    -4.576738  0.231211  4.499641
H    0.014224  -0.530666  3.571990
H    -0.213364  -1.929093  2.556955
H    -2.354130  -1.457299  3.262103
H    -2.393210  -0.747908  1.660530
H    -2.002338  1.555634  2.650264
H    -1.929996  0.865485  4.257899
H    -4.423866  0.664641  2.439496
H    -4.103804  2.030585  3.527252
H    -5.584042  0.455425  4.525788
H    -4.501233  -0.792594  4.421682
H    -4.186901  0.503939  5.414453
O    2.358680  0.462375  2.752479
H    1.696516  0.883649  3.335350
Ba    2.654775  -1.485156  -1.381279
26
Lattice="100 0 0 0 100 0 0 0 100" Properties=species:S:1:pos:R:3
N    1.892377  -1.126823  0.736207
C    0.614737  -0.487136  1.173333
C    0.947132  0.393832  2.391947
O    2.111542  0.768523  2.604018
H    1.951621  -2.054339  1.173404
H    1.829547  -1.326390  -0.266566
H    0.332111  0.233163  0.385184
C    -0.548298  -1.498491  1.395708
C    -2.007796  -0.985219  1.248819
C    -2.529249  -0.982612  -0.202269
C    -3.963586  -0.484885  -0.409659
N    -5.038007  -1.497925  -0.023138
H    -0.423451  -1.966600  2.384113
H    -0.404596  -2.311828  0.669286
H    -2.137617  0.032385  1.660511
H    -2.631385  -1.636388  1.879362
H    -2.416355  -1.986251  -0.644090
H    -1.908523  -0.321355  -0.826310
H    -4.143791  -0.266213  -1.468726
H    -4.183834  0.423721  0.165143
H    -5.014952  -1.750848  0.974621
H    -5.978324  -1.115810  -0.212031
H    -4.955446  -2.369573  -0.567889
O    0.017477  0.798509  3.217101
H    -0.870314  0.444860  3.008725
Ba    4.324316  0.315960  1.639705
26
Lattice="100 0 0 0 100 0 0 0 100" Properties=species:S:1:pos:R:3
N    0.570451  -0.587913  0.106108
C    0.396539  -0.153485  1.521651
C    1.754678  -0.253946  2.233242
O    2.702018  -0.880130  1.729154
H    -0.152175  -1.274696  -0.125531
H    0.391984  0.202530  -0.518615
H    0.110183  0.911656  1.545387
C    -0.664975  -0.994991  2.287568
C    -2.155456  -0.676833  2.023358
C    -2.673817  0.612986  2.699790
C    -4.131154  0.599448  3.170735
N    -5.169712  0.669942  2.054626
H    -0.482421  -0.911416  3.369880
H    -0.476242  -2.054925  2.053076
H    -2.709011  -1.540794  2.422432
H    -2.362044  -0.664470  0.941056
H    -2.489650  1.504911  2.080191
H    -2.110538  0.783646  3.631161
H    -4.335176  1.467424  3.809134
H    -4.367661  -0.306647  3.743062
H    -6.122523  0.677867  2.452269
H    -5.074005  1.528953  1.493234
H    -5.121802  -0.133860  1.413348
O    1.952368  0.310948  3.395663
H    1.192322  0.820985  3.739709
Ba    3.342159  -1.722618  -0.463330
26
Lattice="100 0 0 0 100 0 0 0 100" Properties=species:S:1:pos:R:3
N    0.676283  -0.102076  0.281572
C    0.479742  -0.233473  1.753892
C    1.733458  -0.889355  2.357044
O    2.608717  -1.398083  1.636576
H    -0.110411  -0.542538  -0.201206
H    0.633932  0.884602  0.015488
H    0.428417  0.774776  2.199014
C    -0.797310  -1.033176  2.160475
C    -2.096718  -0.246553  2.447899
C    -2.802389  0.416266  1.248970
C    -4.310290  0.638236  1.410276
N    -4.698479  1.672664  2.463357
H    -0.577199  -1.611501  3.069659
H    -0.980553  -1.799343  1.388840
H    -1.895615  0.494096  3.239131
H    -2.780881  -0.985013  2.895104
H    -2.735586  -0.243950  0.369344
H    -2.313665  1.359446  0.955827
H    -4.825729  -0.286710  1.698934
H    -4.752671  0.996391  0.473111
H    -5.724658  1.782171  2.495864
H    -4.399205  1.406354  3.411959
H    -4.305978  2.603194  2.258102
O    1.919407  -0.926605  3.650295
H    1.221821  -0.492508  4.181172
Ba    3.307842  -1.354677  -0.689424
26
Lattice="100 0 0 0 100 0 0 0 100" Properties=species:S:1:pos:R:3
N    -0.126974  -0.214918  -0.279005
C    -0.112413  0.036641  1.155116
C    1.398775  0.046928  1.435347
O    2.120592  1.051322  1.205546
H    -0.256966  -1.190014  -0.539466
H    -0.748132  0.386902  -0.811296
H    -0.449856  1.067631  1.334246
C    -0.921447  -0.931635  2.044197
C    -2.441664  -0.799709  1.831052
C    -3.257337  -1.792123  2.684555
C    -4.757287  -1.623434  2.442421
N    -5.581425  -2.595296  3.276750
H    -0.680381  -0.742009  3.102879
H    -0.624973  -1.975642  1.825634
H    -2.677599  -0.954301  0.767306
H    -2.748351  0.229618  2.074773
H    -3.033426  -1.633944  3.751840
H    -2.956898  -2.824133  2.440954
H    -5.032581  -1.815753  1.397856
H    -5.110297  -0.620472  2.713149
H    -5.427922  -2.460289  4.287033
H    -6.590745  -2.472180  3.103339
H    -5.353516  -3.576925  3.060098
O    2.025378  -1.035532  1.837556
H    1.409429  -1.770585  2.039638
Ba    4.108884  2.283340  0.638468
26
Lattice="100 0 0 0 100 0 0 0 100" Properties=species:S:1:pos:R:3
N    0.663817  0.875156  0.633039
C    0.135087  0.333555  1.921372
C    1.320165  -0.247427  2.704988
O    2.475158  -0.207335  2.250582
H    0.444504  0.203194  -0.111618
H    0.119787  1.707482  0.385743
H    -0.215849  1.193507  2.518304
C    -1.063900  -0.641764  1.706523
C    -1.923368  -1.001357  2.937964
C    -3.232104  -1.721291  2.534104
C    -4.073763  -2.093747  3.757328
N    -5.374261  -2.781057  3.365107
H    -0.696548  -1.560641  1.222448
H    -1.714000  -0.139171  0.974262
H    -2.175922  -0.086988  3.499075
H    -1.373338  -1.672157  3.620074
H    -2.988015  -2.628629  1.959299
H    -3.813592  -1.062856  1.869599
H    -4.364697  -1.213061  4.343762
H    -3.553176  -2.794622  4.422110
H    -5.929560  -3.025284  4.200069
H    -5.967574  -2.179790  2.773748
H    -5.209337  -3.656553  2.845836
O    1.154208  -0.764501  3.896321
H    0.227941  -0.741995  4.209377
Ba    3.597454  1.130611  0.521970
26
Lattice="100 0 0 0 100 0 0 0 100" Properties=species:S:1:pos:R:3
N    -0.301740  -1.506036  -0.324813
C    -0.113079  -0.555697  0.760688
C    1.422050  -0.539379  0.862609
O    2.144116  0.150600  0.097733
H    -0.507720  -2.459022  -0.034617
H    -0.929697  -1.202765  -1.062440
H    -0.395983  0.446567  0.408893
C    -0.831850  -0.867412  2.089523
C    -2.369802  -0.778602  2.001057
C    -3.040400  -1.244442  3.308305
C    -4.558381  -1.418962  3.278500
N    -5.334926  -0.106475  3.359480
H    -0.466833  -0.182549  2.871925
H    -0.573692  -1.893309  2.416621
H    -2.724290  -1.406118  1.168906
H    -2.649822  0.259417  1.756715
H    -2.753596  -0.595091  4.151881
H    -2.652923  -2.240667  3.572449
H    -4.896917  -2.005182  4.140918
H    -4.907181  -1.920864  2.367122
H    -5.139914  0.518774  2.566062
H    -6.351216  -0.283391  3.362803
H    -5.115868  0.408353  4.225030
O    2.058541  -1.334745  1.694003
H    1.450736  -1.816312  2.293150
Ba    4.170170  0.699030  -1.094609
26
Lattice="100 0 0 0 100 0 0 0 100" Properties=species:S:1:pos:R:3
N    1.460185  -0.604920  -0.316841
C    0.973411  -0.396155  1.037879
C    2.154827  -0.942027  1.858041
O    3.168754  -0.248238  2.129106
H    1.125883  -1.449327  -0.774469
H    1.395992  0.200241  -0.931320
H    0.947959  0.683315  1.243231
C    -0.388103  -1.023141  1.398889
C    -1.589791  -0.342282  0.710294
C    -2.925303  -0.965527  1.162365
C    -4.202870  -0.233899  0.752049
N    -4.609472  -0.459770  -0.702627
H    -0.528729  -0.969297  2.490879
H    -0.390446  -2.096852  1.129835
H    -1.467773  -0.407317  -0.382783
H    -1.585254  0.729213  0.966081
H    -2.956656  -0.979023  2.262781
H    -2.987858  -2.024877  0.862969
H    -4.125615  0.853301  0.879043
H    -5.055405  -0.586109  1.344656
H    -4.765709  -1.459222  -0.899605
H    -5.491906  0.030637  -0.914543
H    -3.905348  -0.115765  -1.369113
O    2.202295  -2.202178  2.229993
H    1.372690  -2.684602  2.033127
Ba    5.469677  0.150772  2.741321
26
Lattice="100 0 0 0 100 0 0 0 100" Properties=species:S:1:pos:R:3
N    1.047546  0.504385  0.819787
C    1.136837  -0.391324  1.971157
C    2.331224  -1.260131  1.549175
O    3.518833  -0.861021  1.647965
H    0.846748  1.469027  1.074220
H    0.381728  0.195017  0.112854
H    1.488536  0.190656  2.835265
C    -0.162177  -1.136819  2.350421
C    -0.103522  -1.940890  3.662474
C    -1.398567  -2.694992  4.045396
C    -2.529179  -1.789688  4.537373
N    -3.705889  -2.610279  5.050983
H    -0.493547  -1.782324  1.513183
H    -0.929845  -0.350649  2.408222
H    0.185265  -1.271921  4.488566
H    0.692402  -2.699446  3.606099
H    -1.138626  -3.404309  4.846496
H    -1.747074  -3.299871  3.192690
H    -2.938872  -1.141984  3.752858
H    -2.213967  -1.159589  5.378806
H    -4.469522  -2.004306  5.388032
H    -4.100767  -3.219074  4.318603
H    -3.431153  -3.218738  5.837061
O    2.152910  -2.420856  0.961334
H    1.207195  -2.676030  0.930017
Ba    5.750762  -0.323254  0.924944
26
Lattice="100 0 0 0 100 0 0 0 100" Properties=species:S:1:pos:R:3
N    1.440392  0.890312  1.459462
C    0.101076  0.538604  1.908865
C    0.155267  0.925756  3.391757
O    0.006222  2.113479  3.776662
H    2.128420  0.144912  1.536435
H    1.465986  1.291028  0.524960
H    -0.591262  1.270679  1.469964
C    -0.472304  -0.861888  1.556159
C    0.396365  -2.116261  1.783030
C    -0.217323  -3.347110  1.077205
C    0.634074  -4.605427  1.248559
N    0.036489  -5.792099  0.503916
H    -0.699208  -0.800492  0.481146
H    -1.448286  -0.979995  2.054242
H    0.508734  -2.364299  2.856265
H    1.413720  -1.955200  1.393809
H    -0.323218  -3.115738  0.005149
H    -1.231792  -3.526001  1.467421
H    0.713657  -4.918305  2.297233
H    1.647693  -4.479305  0.847686
H    -0.031517  -5.615140  -0.509533
H    0.614206  -6.637929  0.626189
H    -0.911313  -6.020425  0.839203
O    0.436542  0.043440  4.322702
H    0.508393  -0.861369  3.952953
Ba    0.175804  4.230632  4.898152
26
Lattice="100 0 0 0 100 0 0 0 100" Properties=species:S:1:pos:R:3
N    0.356635  0.945540  0.530162
C    0.044668  0.181254  1.731574
C    1.172281  0.432417  2.740142
O    1.181478  1.420380  3.525742
H    1.235565  0.700871  0.074808
H    0.272541  1.955634  0.624981
H    -0.863238  0.611369  2.177726
C    -0.189768  -1.313005  1.437246
C    -1.478418  -1.633698  0.638948
C    -1.376110  -1.456451  -0.886912
C    -2.661468  -1.715588  -1.670455
N    -3.037155  -3.193614  -1.771321
H    -0.249124  -1.845871  2.398491
H    0.676826  -1.735385  0.894051
H    -2.304563  -1.018095  1.028625
H    -1.737566  -2.675139  0.886478
H    -0.560516  -2.075585  -1.296808
H    -1.100596  -0.417717  -1.116624
H    -2.562013  -1.372760  -2.706970
H    -3.531770  -1.215508  -1.226696
H    -3.216316  -3.619687  -0.851828
H    -3.893885  -3.315631  -2.332421
H    -2.295029  -3.741970  -2.230139
O    2.256807  -0.316948  2.753013
H    2.177945  -1.101007  2.169606
Ba    2.094767  2.783109  5.318122
26
Lattice="100 0 0 0 100 0 0 0 100" Properties=species:S:1:pos:R:3
N    1.933958  -0.186711  0.718658
C    0.660270  -0.190487  1.419830
C    0.304839  1.275283  1.692010
O    -0.274573  2.010268  0.843859
H    2.726163  0.197025  1.231942
H    1.914378  0.150486  -0.240353
H    -0.106562  -0.567840  0.729073
C    0.718797  -1.058949  2.694714
C    1.134650  -2.529504  2.461318
C    0.032160  -3.437650  1.891827
C    0.467500  -4.867097  1.566866
N    0.741835  -5.720755  2.802930
H    -0.249910  -1.010518  3.215783
H    1.470870  -0.636388  3.386934
H    1.473338  -2.908852  3.437956
H    2.012715  -2.546635  1.799136
H    -0.335941  -3.039278  0.934004
H    -0.845748  -3.457282  2.558572
H    1.389461  -4.896202  0.972406
H    -0.314810  -5.400362  1.014237
H    -0.089253  -5.793233  3.407996
H    1.003375  -6.681054  2.532148
H    1.512951  -5.349690  3.375009
O    0.707930  1.884217  2.790528
H    1.100446  1.261277  3.438777
Ba    -1.164309  4.157434  0.132371
26
Lattice="100 0 0 0 100 0 0 0 100" Properties=species:S:1:pos:R:3
N    2.660846  0.254748  0.600810
C    1.818855  -0.179260  1.754151
C    2.000916  -1.695796  1.919911
O    2.808467  -2.324611  1.216101
H    2.060923  0.328608  -0.228939
H    2.972676  1.215409  0.772771
H    2.269272  0.257914  2.663374
C    0.344565  0.325161  1.661183
C    -0.494356  0.209153  2.954790
C    -1.709873  1.163165  3.065760
C    -2.907534  0.787404  2.190761
N    -4.114576  1.658185  2.515637
H    -0.154782  -0.177031  0.817735
H    0.422671  1.390424  1.395253
H    0.143518  0.445241  3.821388
H    -0.867320  -0.820424  3.095221
H    -1.387505  2.193452  2.847399
H    -2.024268  1.152253  4.121026
H    -3.232834  -0.247224  2.359487
H    -2.720153  0.922140  1.118445
H    -4.927372  1.406472  1.931987
H    -4.406017  1.555536  3.500088
H    -3.925632  2.659634  2.357637
O    1.351572  -2.359751  2.841010
H    0.750179  -1.803832  3.377090
Ba    4.734611  -1.702746  -0.176180
26
Lattice="100 0 0 0 100 0 0 0 100" Properties=species:S:1:pos:R:3
N    0.126426  0.172358  0.459440
C    -0.101277  -0.171921  1.856769
C    1.270657  -0.330030  2.526384
O    1.908304  0.638314  3.024606
H    0.633917  -0.526250  -0.082870
H    0.518259  1.098593  0.301044
H    -0.578980  0.690439  2.343184
C    -0.994272  -1.414652  2.022579
C    -2.458119  -1.277775  1.536701
C    -2.678706  -1.433300  0.018266
C    -4.074931  -1.888141  -0.404152
N    -5.158276  -0.827141  -0.220215
H    -1.018843  -1.675367  3.091665
H    -0.545674  -2.280442  1.498473
H    -2.865461  -0.321182  1.901948
H    -3.020782  -2.067506  2.057957
H    -2.015343  -2.224305  -0.365272
H    -2.386371  -0.523233  -0.525884
H    -4.416350  -2.763367  0.163500
H    -4.096872  -2.142136  -1.470567
H    -4.951265  0.024217  -0.762137
H    -6.071815  -1.178653  -0.545645
H    -5.275234  -0.552098  0.764572
O    1.909488  -1.483835  2.509781
H    1.352599  -2.216031  2.169888
Ba    3.809108  1.577398  4.220001
26
Lattice="100 0 0 0 100 0 0 0 100" Properties=species:S:1:pos:R:3
N    -1.124611  0.992833  1.630390
C    -0.583341  0.322720  2.805023
C    0.861097  0.791771  2.970414
O    1.166295  1.828838  3.624880
H    -1.405010  1.959849  1.773360
H    -0.597198  0.895484  0.765317
H    -1.114791  0.720802  3.679432
C    -0.832175  -1.208022  2.788276
C    -0.475362  -1.984420  1.506596
C    -0.987982  -3.446408  1.478158
C    -2.481933  -3.565609  1.170886
N    -2.896642  -5.023988  1.023876
H    -1.912453  -1.295532  2.972026
H    -0.337227  -1.663279  3.660604
H    0.618803  -2.068936  1.370564
H    -0.855497  -1.457055  0.618982
H    -0.756931  -3.940944  2.434924
H    -0.422792  -3.982931  0.700763
H    -2.745685  -3.081853  0.221995
H    -3.121746  -3.151797  1.959404
H    -3.902071  -5.108038  0.809862
H    -2.383608  -5.491430  0.261160
H    -2.721952  -5.563941  1.884475
O    1.857257  0.199363  2.342637
H    1.566755  -0.618874  1.885963
Ba    2.514908  3.555218  4.643401
