# Supplementary material for: Mapping and classifying molecules from a high-throughput structural database
Source: J Cheminform. 2017 Feb 2;9:6. doi: 10.1186/s13321-017-0192-4 (PMC5289135; doi:10.1186/s13321-017-0192-4)
Supplement: Supplementary file 1 — Additional file 1. Supplementary file contains dissimilarity matrix data for all the oligopeptides available in the database including the one discussed in this paper. [file 13321_2017_192_MOESM1_ESM.tar › SI/lysH.uncapped/COLVAR-bare-0.14-1-4]

#! FIELDS CV1 CV2 Energy
2.028820968304e-01 -1.860812307769e-01	-13537.6749957
2.177913914845e-01 -1.571103639173e-01	-13537.5559296
-2.309374524266e-02 -1.143074908336e-01	-13537.5229178
-4.051639515568e-02 -1.150361801800e-01	-13537.5183839
1.271512406608e-01 -1.447028073375e-01	-13537.4846675
-2.353584849090e-01 1.411785018796e-01	-13537.450067
-2.640853370293e-01 1.026696452998e-01	-13537.4323307
-2.060501992906e-01 1.278857300758e-01	-13537.4192555
1.428332345530e-01 -1.550066041905e-01	-13537.4065497
-2.866512532671e-02 -1.434616437346e-01	-13537.4044244
-2.649428508738e-01 8.120971205981e-02	-13537.4023912
-2.486188146374e-01 7.261929402396e-02	-13537.4017823
1.205768541734e-01 -1.618440583186e-01	-13537.3993189
-1.504063981612e-02 -1.429367333303e-01	-13537.399041
-3.292288659475e-02 -1.812890608702e-01	-13537.3957698
-3.997827068535e-03 -1.340657033490e-01	-13537.3957629
-4.234697231641e-02 -1.607421987911e-01	-13537.3906898
-1.534529324844e-02 -1.521190451284e-01	-13537.387043
-1.744705088626e-02 -1.855687921792e-01	-13537.3828636
1.275610166702e-01 -1.764107685956e-01	-13537.3810614
-1.304800843678e-02 -1.707285495227e-01	-13537.3664879
9.810102771347e-03 -1.646423389303e-01	-13537.364652
-2.158915120076e-01 1.051667317212e-01	-13537.3644936
-9.583958488817e-02 6.164559800490e-02	-13537.3571735
-2.636630824311e-01 1.197017518490e-01	-13537.3539417
1.323793853564e-02 -1.964353062267e-01	-13537.3444249
-2.276178354186e-01 7.449362419245e-02	-13537.3435237
-2.273927361819e-01 4.298603929105e-02	-13537.3429623
-2.221137920409e-01 1.607470928943e-01	-13537.3420236
-2.015314359881e-01 1.462360657826e-01	-13537.3363727
-2.341704500644e-01 1.014121976686e-01	-13537.3301658
1.753051730616e-02 -1.427393572156e-01	-13537.3152939
-1.723250407559e-01 -1.126366349882e-01	-13537.2997275
-2.051135596576e-01 9.812810918377e-02	-13537.2987794
1.159147726782e-02 -1.543727326007e-01	-13537.2981916
-1.642032855844e-01 -9.837683735009e-02	-13537.2904135
9.264305216672e-02 -1.848545012185e-01	-13537.2822703
6.954615730703e-02 -1.889897745221e-01	-13537.268851
-2.511837710274e-01 1.951271343415e-02	-13537.2671978
-1.673833495772e-01 -1.417193618976e-01	-13537.2548995
-2.623344295321e-01 4.729339446508e-02	-13537.2544533
4.326586004555e-02 -1.722348621996e-01	-13537.2533617
8.394142466491e-02 -1.775449999299e-01	-13537.247443
4.496211076195e-02 -1.350483391914e-01	-13537.2470231
-1.494095654428e-02 1.485630589038e-01	-13537.2328317
3.452923101370e-02 1.601372391040e-01	-13537.2328207
7.092849633753e-02 -1.490303903612e-01	-13537.2298781
-2.523609167441e-01 -2.160834794853e-02	-13537.2280381
6.063244307178e-02 -1.335200074759e-01	-13537.226895
4.738028261939e-02 -1.561482393536e-01	-13537.2260789
4.054504149820e-02 1.682014024449e-01	-13537.2247308
-9.842545095681e-02 3.700170552571e-02	-13537.2227004
-3.188421730283e-01 -1.885398534996e-03	-13537.2224011
5.354698440207e-02 -2.013589583850e-01	-13537.2220866
8.855782409780e-02 -1.426556150071e-01	-13537.2186191
-4.594948903191e-02 3.041393053899e-02	-13537.2164853
-2.909692146837e-01 -6.932640039726e-02	-13537.2136285
-3.184944545827e-01 -2.958040651330e-02	-13537.2088157
-3.388674639144e-02 7.309739515071e-02	-13537.2075175
-3.559855070165e-02 5.286375126191e-02	-13537.2002198
-1.362490007171e-03 1.294748248674e-01	-13537.1975623
-4.714388580459e-02 4.059886437837e-02	-13537.1959999
-3.084818982751e-01 -5.623399288178e-02	-13537.1924353
-4.553251935509e-02 5.824351967872e-02	-13537.1890049
-2.742738808027e-02 7.884142431117e-02	-13537.1792102
6.123837193269e-02 -1.530682806037e-01	-13537.1789679
-6.303212368534e-02 1.122168686581e-01	-13537.1767835
-7.800355687727e-02 -2.507489580280e-01	-13537.1752666
-3.203496958037e-01 -1.104228914855e-01	-13537.1670695
-5.340323075081e-02 1.661424047717e-01	-13537.1622103
-1.784573458023e-02 1.337372164534e-01	-13537.1605863
-8.106884879090e-02 8.307331269992e-02	-13537.1485621
-2.452367338736e-01 -1.005122491118e-01	-13537.1466676
-1.492369560933e-02 1.088966840208e-01	-13537.1435867
-7.438979675179e-02 2.698595876853e-02	-13537.1416651
-5.328708136979e-02 8.536128372843e-02	-13537.1360158
-6.753054846760e-02 7.473386957100e-02	-13537.1356786
-3.047334288073e-02 1.710515420907e-01	-13537.1227932
-1.521904481957e-01 -1.770205071629e-01	-13537.1217946
-2.806719940924e-02 1.310985692306e-01	-13537.119097
-6.020556610671e-02 2.477283382983e-02	-13537.1144119
-1.401332290490e-01 -1.920773155530e-01	-13537.1116323
-1.561382463709e-01 -2.126920349917e-01	-13537.1013731
-6.881106998236e-02 4.344700577761e-02	-13537.0993317
-1.268342398600e-01 -2.288289256963e-01	-13537.0945081
-3.122676137877e-02 9.882488203160e-02	-13537.0937253
-4.281143991707e-02 1.090566433232e-01	-13537.0877154
-1.194917966124e-01 -2.155832766432e-01	-13537.07794
-6.219382165589e-02 5.475807841740e-02	-13537.0773796
-2.876599746505e-01 -1.470173135686e-01	-13537.0761669
-1.843461456113e-03 1.187800554495e-01	-13537.0741628
-3.581041075319e-02 1.400406977592e-01	-13537.0723816
-1.861571068481e-01 -1.838818776400e-01	-13537.0593989
-1.787225655677e-01 -1.956647076434e-03	-13537.0591309
-1.956931082385e-01 -5.187461741403e-02	-13537.0502975
-1.738982179588e-01 9.368886408833e-03	-13537.0475317
-5.513960610170e-02 1.320945552919e-01	-13537.04414
-1.223219672385e-01 -1.495773475196e-01	-13537.0321987
-4.067806500165e-02 1.235771121106e-01	-13537.0289464
1.222286589261e-02 1.406657814720e-01	-13537.0274353
2.770818523028e-03 1.572574929229e-01	-13537.0129801
-1.866378202411e-01 -2.612136122934e-02	-13536.9940088
-1.597478142656e-01 2.324250110036e-02	-13536.9671289
-2.799742788854e-01 -1.798611861934e-01	-13536.9479839
-1.726706269376e-01 -4.604081126828e-02	-13536.9080104
8.128690545013e-03 1.908900526642e-01	-13536.8636013
2.568458041806e-01 -5.204988536674e-02	-13536.8490695
-1.011513853933e-01 -5.229266124377e-02	-13536.8315815
2.304523496646e-01 -6.877620447851e-02	-13536.8202634
-1.567873529342e-01 4.568367178653e-02	-13536.8159167
-4.389327700774e-02 -5.768737616413e-02	-13536.8061407
-1.782571677882e-01 2.051508085547e-01	-13536.795921
-9.320555155691e-02 -7.165088267714e-02	-13536.7944774
-9.468207862502e-02 -3.897246091941e-02	-13536.7909035
-4.886484431643e-02 -4.518193864884e-02	-13536.7860277
-4.462978504861e-02 -7.289464699764e-02	-13536.7728431
-1.027571678109e-02 1.957844617342e-01	-13536.7692325
-1.746145025230e-01 1.846785697540e-01	-13536.7664995
-7.286254315923e-02 -5.672493068921e-02	-13536.7626988
-2.827699285975e-03 -5.458527002880e-02	-13536.7576932
-1.212384563780e-01 2.390448292199e-01	-13536.7570923
2.257959727334e-01 -9.029658135271e-02	-13536.7554754
-1.624685994478e-02 -4.121925286143e-03	-13536.7443464
2.522325379708e-01 4.363540638512e-02	-13536.7299077
2.698333559031e-02 -5.808569879812e-02	-13536.7272873
-7.216078900665e-02 -4.469569867310e-02	-13536.7247011
2.351671441411e-02 6.772321828842e-02	-13536.7136868
1.214176322831e-01 -7.133139080714e-02	-13536.7081411
-8.974781336170e-02 -2.295415696515e-02	-13536.7015236
1.645344256242e-01 -2.562206496508e-02	-13536.6951424
1.539191815457e-01 9.723046955708e-02	-13536.6924231
1.545627358471e-02 4.884868888480e-02	-13536.6882754
-1.029274094974e-02 2.557803765870e-02	-13536.6819732
8.112401191616e-02 1.548521837204e-01	-13536.6816741
-1.397824205720e-01 2.194760467802e-01	-13536.6794577
1.457327676481e-01 -6.535566648983e-02	-13536.6774881
1.739379123702e-01 9.964327540863e-03	-13536.6770859
6.115740072071e-02 1.073859296568e-01	-13536.6753822
-7.264214862762e-02 -7.694915117216e-02	-13536.6743767
1.159020801086e-01 -2.108382832621e-02	-13536.6720357
1.707363237242e-01 -6.600066924682e-04	-13536.6674189
-1.017375737960e-01 -1.199395118304e-02	-13536.6609758
4.571231756269e-02 8.928973493015e-04	-13536.6587664
1.129468346528e-01 -5.250004935287e-02	-13536.6583734
8.916705334038e-02 -1.895297018776e-02	-13536.6580337
-1.002187449652e-02 9.574741805518e-03	-13536.6572839
7.120749558169e-02 -4.957455406217e-02	-13536.656935
1.245077122168e-01 1.197733837749e-01	-13536.6487644
1.146357075287e-01 1.157549288375e-01	-13536.6485821
-6.926624088676e-02 -2.500052205187e-02	-13536.6446322
2.894371667978e-02 1.058553516659e-02	-13536.6443137
1.615571614863e-01 1.001630662641e-02	-13536.6426766
3.167293126762e-02 -4.117575998415e-02	-13536.6414212
-5.565477384079e-02 -6.688145173016e-02	-13536.6406496
9.493594890684e-02 -1.027558580195e-02	-13536.6404389
-2.006648476855e-02 -2.766893730138e-02	-13536.6401414
2.322605824813e-02 5.045460216499e-04	-13536.6379595
1.123184437241e-01 -1.093626970562e-02	-13536.6376179
3.493702452933e-03 -3.059620951911e-02	-13536.6366202
1.436195216289e-02 2.121958862489e-02	-13536.6331124
-6.658681002193e-02 -8.053208668132e-02	-13536.6314944
1.637756042663e-02 -8.674296778103e-03	-13536.6310171
1.547538380194e-02 -3.189735241385e-02	-13536.6289178
1.203240275225e-01 -3.141218982777e-03	-13536.6275084
8.424979964024e-03 -6.647137176648e-02	-13536.6268255
1.562688999210e-01 2.978165179749e-02	-13536.6234291
7.895748006039e-02 -4.315999755964e-02	-13536.6220767
1.018140934610e-02 5.713854101992e-03	-13536.621876
1.416622288445e-01 8.123891712302e-02	-13536.6143651
1.506146407195e-01 -1.125730986120e-02	-13536.6137929
3.921071016417e-02 -6.670275015154e-02	-13536.613028
5.839569504284e-02 -3.319487393298e-02	-13536.6081284
3.536002315730e-02 6.129094674598e-03	-13536.6080825
1.289379567515e-01 -5.598445152593e-02	-13536.6079975
8.211562231603e-02 -2.601309914608e-02	-13536.6076362
3.826210051140e-02 9.114051720869e-02	-13536.6051767
6.930900637431e-02 1.206497598127e-01	-13536.6049358
-1.547008012046e-01 1.636793262627e-01	-13536.603573
6.958439492846e-02 1.334887887661e-01	-13536.5995302
9.286289188409e-02 1.202923938422e-01	-13536.5972599
7.725278198713e-02 8.316459628671e-02	-13536.5971357
7.190648324592e-02 9.525618416920e-03	-13536.595601
1.149100506973e-01 4.329855593649e-02	-13536.5940612
1.136758520266e-01 2.540683301012e-02	-13536.5935417
9.319604127673e-02 1.430096476056e-02	-13536.5930082
7.862610805356e-02 6.793404702212e-02	-13536.5926246
5.292496033475e-02 2.245900099313e-02	-13536.5915917
1.328472799870e-01 2.850629890977e-02	-13536.5912979
3.646738408896e-02 -1.705280509977e-02	-13536.5902882
9.004954579595e-02 3.142622248110e-02	-13536.5890339
1.256292772751e-01 -1.167177056133e-02	-13536.5871307
1.537341573108e-01 5.634456106794e-02	-13536.5863601
1.113852446127e-01 1.702213863325e-02	-13536.5859135
1.033881685178e-01 -2.887586854877e-02	-13536.583485
1.059801219145e-01 6.672815872976e-02	-13536.5814277
1.461799331169e-01 1.412087177339e-02	-13536.5767976
9.119894897233e-02 -5.881827099367e-02	-13536.5751269
4.542211270139e-02 -3.604267884574e-02	-13536.5725676
1.434438223002e-01 5.075836936077e-02	-13536.5691837
1.324783483066e-01 4.410977432160e-02	-13536.5690134
1.025678484728e-01 4.610699564196e-02	-13536.5685356
1.266520663071e-01 1.680270212348e-02	-13536.5634169
1.642586431967e-01 4.138504269011e-02	-13536.5612159
8.459242536898e-02 -5.722143410003e-03	-13536.5562163
5.192666000160e-02 7.270284421934e-02	-13536.5549413
9.624120286476e-02 3.734891605812e-02	-13536.552276
6.424636287836e-02 7.559869488780e-02	-13536.5499394
1.328243271881e-01 -2.144420476217e-02	-13536.5494482
1.143997582655e-01 1.597789350951e-01	-13536.5487437
6.282867142051e-02 5.837380671992e-02	-13536.5477191
1.898429210030e-02 3.131738613785e-02	-13536.5416925
1.295196401503e-01 -3.821606525422e-02	-13536.540422
3.936234838004e-02 2.318929962041e-02	-13536.5372001
1.222567882974e-01 8.220410974737e-02	-13536.5370947
4.191398335420e-02 2.009769710815e-02	-13536.5367298
7.307281459579e-02 3.802343122419e-02	-13536.5356779
7.890896499306e-02 1.032357359373e-01	-13536.534418
5.334924242016e-02 3.796453550564e-02	-13536.5282863
1.432349688226e-01 1.060995365819e-01	-13536.5167938
2.751332012971e-02 4.224913910364e-02	-13536.5105861
1.511217358691e-01 -4.092869609281e-02	-13536.5083802
4.140948135963e-02 1.001909929875e-01	-13536.5057518
8.635915064408e-02 6.825677156638e-02	-13536.5044992
-1.470081180208e-01 1.937389348032e-01	-13536.4893627
1.242843545743e-01 6.487891491455e-02	-13536.4801004
1.136118233170e-01 9.276744932335e-02	-13536.4746383
1.171558679394e-01 5.862150641098e-02	-13536.4733415
1.554715095448e-01 6.964321449692e-02	-13536.4680652
9.361838224742e-02 -4.406500843376e-02	-13536.4678004
8.733377413357e-02 4.558374925470e-02	-13536.4664106
6.327211125442e-02 -1.997806410697e-02	-13536.4658702
2.696108209950e-01 -1.520948762898e-02	-13536.4607626
7.952760606674e-02 2.159987535046e-02	-13536.4572446
1.726408030225e-02 -7.961158738137e-02	-13536.4492033
1.000874161501e-01 -7.449599360816e-02	-13536.4377861
8.678961938691e-02 -7.833896360544e-02	-13536.4338577
5.593499396555e-02 -5.774506582343e-02	-13536.4326752
7.074449801032e-02 -7.428060142717e-02	-13536.3857374
9.416080123583e-02 8.940435658696e-02	-13536.3842902
5.172206916038e-02 -7.124086947452e-02	-13536.3811287
1.788133352992e-01 7.505072980456e-02	-13536.3770714
4.699825660605e-02 5.993507017040e-02	-13536.3754196
1.291033711582e-01 -3.385836830497e-01	-13536.3375264
1.221533114893e-01 2.661492079754e-01	-13535.3395018
8.300705339432e-02 2.772428782878e-01	-13535.3276857
