# Supplementary material for: Mapping and classifying molecules from a high-throughput structural database
Source: J Cheminform. 2017 Feb 2;9:6. doi: 10.1186/s13321-017-0192-4 (PMC5289135; doi:10.1186/s13321-017-0192-4)
Supplement: Supplementary file 1 — Additional file 1. Supplementary file contains dissimilarity matrix data for all the oligopeptides available in the database including the one discussed in this paper. [file 13321_2017_192_MOESM1_ESM.tar › SI/lysH.uncapped/traj.lysH.uncapped.Pb.xyz]

26
Lattice="100 0 0 0 100 0 0 0 100" Properties=species:S:1:pos:R:3
N    0.970139  0.080361  -0.184055
C    0.300271  0.113371  1.186978
C    1.382428  0.469437  2.222057
O    2.523589  0.873851  1.811921
H    1.378720  -0.844592  -0.388022
H    0.309512  0.305293  -0.941553
H    -0.379286  0.982343  1.164653
C    -0.494826  -1.165940  1.498828
C    -1.750703  -1.373021  0.626031
C    -2.595395  -2.578491  1.097652
C    -3.844135  -2.761472  0.230121
N    -4.701599  -3.927409  0.701427
H    -0.787426  -1.080107  2.555541
H    0.176330  -2.038857  1.440410
H    -1.471015  -1.528730  -0.429185
H    -2.369687  -0.462199  0.658895
H    -2.892304  -2.422052  2.146863
H    -1.983717  -3.494148  1.067924
H    -3.594730  -2.976414  -0.816591
H    -4.496998  -1.879850  0.254545
H    -4.191218  -4.822943  0.672136
H    -5.037898  -3.796364  1.667392
H    -5.536288  -4.036333  0.104033
O    1.103138  0.410832  3.459764
H    1.748063  0.763853  -0.212105
Pb    3.199036  1.303582  4.075345
26
Lattice="100 0 0 0 100 0 0 0 100" Properties=species:S:1:pos:R:3
N    2.180803  -2.559596  0.500570
C    1.155366  -1.464991  0.784961
C    1.796661  -0.487681  1.783271
O    1.096393  0.420081  2.328683
H    3.140298  -2.171587  0.521549
H    2.145684  -3.310201  1.208101
H    1.054435  -0.903060  -0.159020
C    -0.205407  -2.086298  1.176057
C    -1.427955  -1.184706  0.904896
C    -2.755503  -1.940110  1.139590
C    -3.965291  -1.065910  0.799659
N    -5.278197  -1.814320  0.984902
H    -0.177569  -2.401089  2.230467
H    -0.316386  -3.005326  0.577257
H    -1.391064  -0.832153  -0.138010
H    -1.386765  -0.291510  1.543694
H    -2.816406  -2.268113  2.189443
H    -2.773923  -2.849021  0.516670
H    -3.954536  -0.734630  -0.246357
H    -4.030916  -0.178554  1.441404
H    -6.083063  -1.211849  0.751917
H    -5.339151  -2.645792  0.378025
H    -5.410755  -2.133084  1.956433
O    3.055023  -0.579544  2.005252
H    2.022566  -2.996151  -0.420087
Pb    3.012660  1.362195  3.376673
26
Lattice="100 0 0 0 100 0 0 0 100" Properties=species:S:1:pos:R:3
N    -0.340009  -0.075943  0.014643
C    0.991288  -0.323259  0.720287
C    2.054038  -0.547465  -0.370069
O    1.754721  -0.285330  -1.585802
H    -0.957870  0.544138  0.557629
H    -0.852239  -0.954420  -0.158800
H    1.258497  0.637148  1.193300
C    0.903468  -1.425947  1.792595
C    -0.025364  -1.063749  2.971193
C    -0.185861  -2.145629  4.067633
C    0.974860  -2.225607  5.062872
N    0.634643  -3.147053  6.227249
H    1.935400  -1.587408  2.135512
H    0.585819  -2.370008  1.319491
H    -1.043766  -0.872914  2.598555
H    0.308895  -0.120079  3.431405
H    -0.358600  -3.129791  3.604281
H    -1.105210  -1.898474  4.620433
H    1.197184  -1.249087  5.511637
H    1.897601  -2.624978  4.624721
H    1.412902  -3.200823  6.902689
H    0.434501  -4.110116  5.917459
H    -0.193108  -2.816621  6.747216
O    3.220075  -0.927223  -0.040975
H    -0.167025  0.358917  -0.910005
Pb    4.011161  -0.716276  -2.262150
26
Lattice="100 0 0 0 100 0 0 0 100" Properties=species:S:1:pos:R:3
N    -0.350335  1.723919  1.744243
C    -0.140364  0.668800  2.826500
C    1.372528  0.409464  2.936301
O    1.790864  -0.555348  3.648299
H    -0.405960  1.305225  0.803444
H    -1.213515  2.265029  1.898327
H    -0.413480  1.164518  3.774234
C    -1.020102  -0.579683  2.634436
C    -2.528730  -0.295063  2.808051
C    -3.435361  -1.527352  3.044588
C    -3.736135  -2.367694  1.801425
N    -4.796394  -3.420841  2.098178
H    -0.683780  -1.291911  3.402346
H    -0.791897  -1.045760  1.662170
H    -2.923374  0.277888  1.952666
H    -2.661628  0.347201  3.692275
H    -4.384957  -1.141466  3.446831
H    -2.998974  -2.159531  3.833844
H    -2.864215  -2.918307  1.427581
H    -4.142383  -1.760427  0.982404
H    -5.685294  -2.993723  2.401693
H    -5.004734  -3.990063  1.263136
H    -4.501990  -4.070638  2.842894
O    2.180599  1.217565  2.362936
H    0.451177  2.380034  1.733084
Pb    4.045432  0.100163  3.377115
26
Lattice="100 0 0 0 100 0 0 0 100" Properties=species:S:1:pos:R:3
N    1.031754  -0.074000  0.267247
C    0.083153  0.069367  1.454738
C    0.921638  0.543216  2.657102
O    2.128214  0.916949  2.462424
H    1.459549  -1.012031  0.231236
H    0.556542  0.088458  -0.631643
H    -0.581477  0.914084  1.207240
C    -0.742533  -1.200933  1.719192
C    -1.794199  -1.557421  0.644544
C    -2.571899  -2.831002  1.045642
C    -3.513253  -3.436910  -0.000250
N    -4.892776  -2.786139  -0.065726
H    -1.242653  -1.034286  2.684454
H    -0.056933  -2.049883  1.880499
H    -1.310440  -1.737328  -0.330043
H    -2.474989  -0.701435  0.508322
H    -3.113108  -2.669759  1.992138
H    -1.848227  -3.630447  1.266441
H    -3.708953  -4.489875  0.234291
H    -3.106073  -3.389822  -1.018114
H    -5.385969  -2.849652  0.837578
H    -4.860745  -1.793355  -0.334746
H    -5.484818  -3.265939  -0.762381
O    0.384036  0.601851  3.806091
H    1.809029  0.605499  0.356688
Pb    2.317131  1.554793  4.772038
26
Lattice="100 0 0 0 100 0 0 0 100" Properties=species:S:1:pos:R:3
N    -0.422053  -0.656264  -0.120644
C    0.026300  0.065636  1.145843
C    1.541295  0.306001  1.049135
O    2.180129  0.703009  2.072862
H    -0.278584  -1.674944  -0.060093
H    -1.422468  -0.492704  -0.310869
H    -0.401652  1.079745  1.058540
C    -0.539299  -0.549112  2.438278
C    -0.173863  -2.003394  2.793281
C    -0.888496  -2.434448  4.096913
C    -0.583999  -3.884374  4.481547
N    -1.320773  -4.298030  5.748327
H    -1.634059  -0.436787  2.391205
H    -0.214768  0.125378  3.244413
H    0.915469  -2.104657  2.915966
H    -0.470709  -2.697825  1.988659
H    -1.975625  -2.308268  3.969351
H    -0.583107  -1.761563  4.913776
H    0.481537  -4.046155  4.686665
H    -0.898197  -4.595492  3.707156
H    -1.103119  -5.274819  6.001006
H    -1.062922  -3.712647  6.557299
H    -2.344608  -4.236397  5.639921
O    2.107949  0.205363  -0.093949
H    0.124876  -0.322589  -0.933662
Pb    4.103745  1.187333  0.781073
26
Lattice="100 0 0 0 100 0 0 0 100" Properties=species:S:1:pos:R:3
N    -0.359537  1.736275  1.657201
C    -0.095283  0.698386  2.744648
C    1.430423  0.585432  2.913690
O    1.909356  -0.327808  3.655213
H    0.393788  2.447628  1.661268
H    -0.364617  1.312282  0.716867
H    -0.459307  1.151285  3.682661
C    -0.818321  -0.635497  2.491752
C    -2.355544  -0.567182  2.610224
C    -3.011215  -1.962439  2.498666
C    -4.532997  -1.879906  2.648969
N    -5.190896  -3.250192  2.567200
H    -0.419251  -1.334261  3.241583
H    -0.513963  -1.037719  1.511126
H    -2.778853  0.085521  1.828706
H    -2.624574  -0.116482  3.578947
H    -2.596636  -2.619665  3.279421
H    -2.756824  -2.414733  1.526997
H    -4.996495  -1.277072  1.857885
H    -4.830153  -1.461793  3.619043
H    -4.861132  -3.884362  3.310491
H    -6.215170  -3.173550  2.669047
H    -5.011681  -3.715004  1.664301
O    2.182027  1.452505  2.349960
H    -1.261843  2.214586  1.790227
Pb    4.108697  0.493764  3.413908
26
Lattice="100 0 0 0 100 0 0 0 100" Properties=species:S:1:pos:R:3
N    -0.931732  0.501635  0.620279
C    -0.305017  0.410468  2.009248
C    0.958969  1.289361  1.993202
O    1.137661  2.082562  1.004642
H    -0.767686  1.439893  0.213603
H    -1.947673  0.328973  0.649031
H    -1.011216  0.920835  2.686021
C    -0.138318  -1.065807  2.443090
C    -0.008956  -1.246904  3.970955
C    0.190981  -2.702247  4.458208
C    -1.082735  -3.551673  4.486477
N    -0.840964  -4.885975  5.181225
H    0.730944  -1.502428  1.927015
H    -1.028141  -1.603787  2.077551
H    -0.888275  -0.809541  4.469897
H    0.856654  -0.673251  4.324824
H    0.590221  -2.635209  5.481926
H    0.966684  -3.200763  3.855629
H    -1.462444  -3.802018  3.488310
H    -1.886821  -3.063944  5.052178
H    -1.698975  -5.458913  5.201834
H    -0.540079  -4.758194  6.159744
H    -0.114078  -5.445056  4.709615
O    1.769687  1.261964  2.970351
H    -0.518972  -0.182806  -0.032433
Pb    3.066279  3.024827  2.050579
26
Lattice="100 0 0 0 100 0 0 0 100" Properties=species:S:1:pos:R:3
N    1.004521  -0.123045  -0.285773
C    0.501469  -0.070058  1.153834
C    1.726511  0.148346  2.061846
O    2.846530  0.456050  1.528982
H    0.286716  0.183441  -0.957467
H    1.835252  0.487364  -0.390631
H    -0.086210  0.860662  1.229957
C    -0.371426  -1.276136  1.538295
C    -1.781590  -1.317787  0.906088
C    -2.644629  -2.411029  1.576734
C    -4.150860  -2.390612  1.295747
N    -4.573227  -3.096428  0.009483
H    -0.474785  -1.219516  2.632074
H    0.181269  -2.209539  1.339587
H    -1.716038  -1.485793  -0.182232
H    -2.268520  -0.339812  1.049546
H    -2.567536  -2.285719  2.667569
H    -2.234125  -3.414253  1.377616
H    -4.556654  -1.373081  1.232255
H    -4.687850  -2.916991  2.093640
H    -5.601098  -3.081214  -0.088077
H    -4.187611  -2.659964  -0.838740
H    -4.289422  -4.087785  0.008983
O    1.586265  0.075200  3.322044
H    1.300043  -1.074813  -0.552097
Pb    3.817002  0.738510  3.711737
26
Lattice="100 0 0 0 100 0 0 0 100" Properties=species:S:1:pos:R:3
N    -0.364695  0.255972  0.155252
C    -0.305935  0.339701  1.678389
C    0.763267  1.385819  2.037600
O    1.198676  2.154192  1.109901
H    0.331119  -0.406496  -0.221126
H    -0.156991  1.180464  -0.262907
H    -1.265236  0.791549  1.984076
C    -0.186560  -1.070009  2.302257
C    -0.604114  -1.128257  3.789606
C    -1.009128  -2.524925  4.317190
C    0.147236  -3.497743  4.556101
N    -0.340800  -4.763736  5.249982
H    0.832878  -1.455801  2.148536
H    -0.864610  -1.719610  1.724149
H    -1.486166  -0.486610  3.931563
H    0.183901  -0.698885  4.423087
H    -1.749547  -2.979095  3.639274
H    -1.529827  -2.355376  5.272540
H    0.913484  -3.071811  5.216174
H    0.632056  -3.832978  3.630902
H    -0.762954  -4.557279  6.168499
H    0.432879  -5.426202  5.414547
H    -1.053081  -5.261264  4.694249
O    1.147169  1.522150  3.239985
H    -1.292947  -0.051725  -0.172015
Pb    2.438930  3.439956  2.685190
26
Lattice="100 0 0 0 100 0 0 0 100" Properties=species:S:1:pos:R:3
N    -0.315302  1.708398  0.664397
C    0.677481  0.839890  1.433272
C    1.778217  0.421642  0.444408
O    2.649214  -0.436573  0.786616
H    -1.003320  1.137338  0.148515
H    0.174389  2.290717  -0.036996
H    1.159861  1.514150  2.160381
C    -0.061365  -0.304056  2.167140
C    0.646915  -0.852504  3.425561
C    -0.169027  -2.008576  4.043486
C    0.454342  -2.735415  5.239321
N    0.211866  -2.056408  6.585143
H    -0.259399  -1.121429  1.456659
H    -1.046281  0.088645  2.468673
H    0.781631  -0.029000  4.145797
H    1.651332  -1.214505  3.163688
H    -0.308713  -2.788690  3.279887
H    -1.189294  -1.677043  4.298314
H    1.541636  -2.849776  5.147738
H    0.017350  -3.735227  5.345439
H    0.629020  -2.610335  7.349873
H    -0.794882  -1.974591  6.792556
H    0.619987  -1.113461  6.641916
O    1.816667  0.986388  -0.704117
H    -0.842807  2.329729  1.296005
Pb    3.817483  -0.170308  -1.270674
26
Lattice="100 0 0 0 100 0 0 0 100" Properties=species:S:1:pos:R:3
N    -0.298063  0.611539  0.067220
C    0.438269  0.564878  1.402348
C    1.797506  -0.117836  1.169039
O    2.504877  -0.463681  2.165443
H    -0.793550  -0.269269  -0.135566
H    0.376262  0.760339  -0.704222
H    0.702480  1.614417  1.618855
C    -0.427961  0.053158  2.568974
C    -0.981623  -1.379781  2.458165
C    -1.627848  -1.929501  3.755303
C    -2.990660  -1.324574  4.106102
N    -3.615962  -2.032108  5.301264
H    -1.235821  0.786607  2.714907
H    0.213707  0.140172  3.458559
H    -0.163343  -2.071624  2.207869
H    -1.717151  -1.463560  1.640073
H    -0.928388  -1.794546  4.595385
H    -1.746585  -3.015123  3.617366
H    -3.712175  -1.431845  3.285978
H    -2.935893  -0.265187  4.385063
H    -3.031151  -1.957532  6.147562
H    -3.763626  -3.036985  5.119850
H    -4.537276  -1.629193  5.534111
O    2.229713  -0.232021  -0.029689
H    -0.991872  1.374072  0.045156
Pb    4.368133  -0.935816  0.779883
26
Lattice="100 0 0 0 100 0 0 0 100" Properties=species:S:1:pos:R:3
N    0.576990  -0.119175  0.245781
C    0.341506  -0.249368  1.749187
C    1.674812  -0.691139  2.382434
O    1.707907  -0.991607  3.616012
H    0.390855  -1.007578  -0.245323
H    -0.015777  0.604421  -0.184131
H    0.162193  0.773807  2.117964
C    -0.841790  -1.178235  2.078212
C    -2.263625  -0.668235  1.735949
C    -2.854806  0.324943  2.755583
C    -4.265177  0.845127  2.453140
N    -5.381182  -0.145433  2.773712
H    -0.774071  -1.392222  3.154689
H    -0.670075  -2.144588  1.577210
H    -2.891228  -1.570168  1.674211
H    -2.298707  -0.230179  0.724189
H    -2.232369  1.231302  2.816423
H    -2.827601  -0.108175  3.768854
H    -4.398157  1.118300  1.398586
H    -4.484612  1.730326  3.061589
H    -5.378276  -0.416880  3.768558
H    -6.303511  0.278026  2.583167
H    -5.329928  -1.008416  2.214414
O    2.729707  -0.705113  1.661179
H    1.569890  0.119223  0.067427
Pb    4.045029  -1.338963  3.570986
26
Lattice="100 0 0 0 100 0 0 0 100" Properties=species:S:1:pos:R:3
N    -0.348393  -0.678600  -0.100742
C    0.106471  -0.135401  1.250195
C    1.624608  0.098986  1.180654
O    2.272559  0.351602  2.243186
H    -0.253222  -1.703647  -0.158884
H    -1.335861  -0.446646  -0.287068
H    -0.317433  0.882107  1.305345
C    -0.456433  -0.938195  2.439131
C    0.038972  -2.386991  2.611906
C    -0.820633  -3.261339  3.558397
C    -0.740709  -2.884473  5.040271
N    -1.507345  -3.881731  5.899278
H    -1.554129  -0.914965  2.341724
H    -0.229143  -0.337172  3.330968
H    1.085755  -2.388675  2.951246
H    0.037633  -2.921109  1.647301
H    -0.477488  -4.300097  3.435630
H    -1.870278  -3.238319  3.223989
H    -1.178964  -1.903553  5.261606
H    0.290884  -2.896708  5.414370
H    -1.457233  -3.631838  6.899347
H    -2.507041  -3.923096  5.648290
H    -1.131119  -4.838067  5.807637
O    2.187170  0.131123  0.031488
H    0.231777  -0.277927  -0.859122
Pb    4.214598  0.929730  1.005859
26
Lattice="100 0 0 0 100 0 0 0 100" Properties=species:S:1:pos:R:3
N    -0.189091  1.667529  1.662692
C    -0.150054  0.474791  2.615293
C    1.330593  0.114526  2.835542
O    1.629622  -0.937656  3.480239
H    -0.245174  1.369362  0.676702
H    -0.989422  2.288759  1.847324
H    -0.509108  0.855434  3.586240
C    -1.033354  -0.694100  2.141461
C    -2.547104  -0.389282  2.101689
C    -3.392785  -1.551561  1.521463
C    -3.841363  -2.660489  2.484282
N    -5.235936  -2.422305  3.058870
H    -0.820744  -1.527778  2.826478
H    -0.687188  -1.024811  1.147856
H    -2.738750  0.486315  1.462288
H    -2.896357  -0.107289  3.108453
H    -2.829956  -2.040293  0.713296
H    -4.275810  -1.132169  1.015584
H    -3.175816  -2.787539  3.347101
H    -3.910365  -3.624959  1.968291
H    -5.507095  -3.184990  3.699371
H    -5.309562  -1.541890  3.587925
H    -5.948313  -2.392390  2.313084
O    2.231064  0.915458  2.407827
H    0.684791  2.216518  1.761446
Pb    3.941274  -0.437191  3.407202
26
Lattice="100 0 0 0 100 0 0 0 100" Properties=species:S:1:pos:R:3
N    0.272554  2.166502  0.980684
C    0.836390  0.801152  1.367159
C    1.126362  0.040346  0.064611
O    1.443973  -1.188314  0.100974
H    0.719661  2.515281  0.114809
H    0.420817  2.861101  1.728648
H    1.819828  1.007730  1.821847
C    -0.086990  0.102466  2.394177
C    0.626449  -0.822504  3.406021
C    -0.356398  -1.265867  4.513501
C    0.245761  -1.844512  5.796989
N    0.623990  -3.321239  5.717857
H    -0.887482  -0.436723  1.865876
H    -0.582135  0.901317  2.970427
H    1.461187  -0.268908  3.865138
H    1.063306  -1.685127  2.881599
H    -1.122721  -1.948157  4.111479
H    -0.918269  -0.383175  4.856638
H    -0.482756  -1.783714  6.614184
H    1.153142  -1.315232  6.114274
H    1.358372  -3.512337  5.023120
H    -0.190323  -3.909335  5.485405
H    0.979595  -3.650946  6.629338
O    1.084228  0.684225  -1.042396
H    -0.742353  2.124367  0.796366
Pb    1.814813  -1.218395  -2.255725
26
Lattice="100 0 0 0 100 0 0 0 100" Properties=species:S:1:pos:R:3
N    -0.233476  0.128420  0.246916
C    0.017248  -0.012863  1.746410
C    0.855090  1.199612  2.185535
O    1.077002  2.133646  1.339529
H    -0.369418  1.120034  -0.014345
H    -1.063813  -0.405615  -0.050591
H    -0.968760  0.096758  2.225361
C    0.639217  -1.398860  2.051824
C    0.454365  -1.950430  3.486607
C    -0.926719  -2.579556  3.755944
C    -1.133783  -3.174584  5.153603
N    -0.488376  -4.543768  5.350584
H    1.712492  -1.357173  1.816179
H    0.199558  -2.118582  1.341923
H    0.667633  -1.165854  4.226801
H    1.247911  -2.702337  3.613027
H    -1.160953  -3.341235  2.993780
H    -1.719623  -1.821498  3.659245
H    -2.200918  -3.330789  5.350235
H    -0.732301  -2.533411  5.948365
H    -0.857058  -5.239901  4.685085
H    -0.687513  -4.903117  6.297739
H    0.535863  -4.526461  5.248155
O    1.287345  1.272130  3.377787
H    0.567735  -0.215151  -0.306492
Pb    2.242254  3.414584  2.976792
26
Lattice="100 0 0 0 100 0 0 0 100" Properties=species:S:1:pos:R:3
N    -0.505076  1.262410  3.980416
C    -0.182945  -0.031540  3.236269
C    1.334361  -0.033071  2.965415
O    1.835642  -0.950794  2.244906
H    0.321003  1.564549  4.528963
H    -0.724020  2.029722  3.325924
H    -0.360149  -0.849561  3.953371
C    -1.034468  -0.206564  1.965197
C    -2.536772  -0.543049  2.125254
C    -2.843372  -1.991771  2.575552
C    -4.083833  -2.648837  1.960952
N    -5.421274  -2.123892  2.477171
H    -0.550126  -1.003573  1.382672
H    -0.932464  0.704997  1.353568
H    -2.965452  -0.376231  1.125204
H    -3.038468  0.190659  2.777487
H    -2.877814  -2.084189  3.672551
H    -2.021014  -2.651164  2.255966
H    -4.092699  -3.723168  2.180498
H    -4.114543  -2.524872  0.870960
H    -5.520964  -2.253414  3.494911
H    -5.569258  -1.126424  2.269379
H    -6.200704  -2.637188  2.034910
O    2.062289  0.868666  3.503956
H    -1.304428  1.161032  4.620528
Pb    4.032546  -0.141731  2.562018
26
Lattice="100 0 0 0 100 0 0 0 100" Properties=species:S:1:pos:R:3
N    0.652252  -0.174419  0.047222
C    0.020944  0.034134  1.422763
C    1.143324  0.536959  2.355255
O    0.910942  0.660042  3.597666
H    1.495349  0.426907  -0.031759
H    0.965084  -1.147595  -0.085788
H    -0.664644  0.891176  1.313368
C    -0.742986  -1.187615  1.967297
C    -2.182484  -1.439834  1.449560
C    -2.323245  -2.276475  0.163702
C    -3.761932  -2.537224  -0.304312
N    -4.510053  -3.584514  0.514544
H    -0.811534  -1.004432  3.048610
H    -0.117033  -2.090302  1.866457
H    -2.707124  -0.478173  1.333059
H    -2.697491  -1.952216  2.276275
H    -1.786411  -3.234541  0.261960
H    -1.854608  -1.765653  -0.693181
H    -3.768479  -2.917852  -1.332436
H    -4.381020  -1.631580  -0.273235
H    -4.637849  -3.312180  1.499383
H    -5.454056  -3.735660  0.124000
H    -4.032957  -4.498640  0.501118
O    2.266076  0.875018  1.847443
H    0.009982  0.061496  -0.721380
Pb    3.023954  1.617173  4.015409
26
Lattice="100 0 0 0 100 0 0 0 100" Properties=species:S:1:pos:R:3
N    -0.355773  1.573308  3.856646
C    -0.167629  0.110466  3.459290
C    1.345473  -0.125799  3.294869
O    1.758296  -1.238078  2.842589
H    -0.474712  2.180425  3.030698
H    -1.173611  1.713387  4.466326
H    -0.468410  -0.482210  4.339099
C    -1.004930  -0.270805  2.223079
C    -2.541492  -0.269048  2.416959
C    -3.143790  -1.534213  3.076998
C    -3.586005  -2.655889  2.129501
N    -4.970827  -2.424149  1.530572
H    -0.656284  -1.264981  1.908021
H    -0.734082  0.409509  1.399643
H    -2.981582  -0.106966  1.421457
H    -2.859183  0.615791  2.989471
H    -3.990394  -1.253915  3.722082
H    -2.419526  -1.993688  3.766702
H    -3.661584  -3.610874  2.662555
H    -2.906858  -2.794496  1.278666
H    -5.031186  -1.560317  0.972671
H    -5.235588  -3.203029  0.906775
H    -5.695593  -2.369169  2.262776
O    2.158179  0.791447  3.659527
H    0.488509  1.908578  4.356082
Pb    4.025587  -0.622287  3.138948
26
Lattice="100 0 0 0 100 0 0 0 100" Properties=species:S:1:pos:R:3
N    1.540628  0.367340  0.257732
C    1.259625  -0.359983  1.570472
C    2.139038  -1.623999  1.582982
O    3.013886  -1.770844  0.660963
H    1.345223  1.376893  0.330084
H    0.963973  -0.004277  -0.513880
H    1.650651  0.295352  2.365942
C    -0.262448  -0.590633  1.742203
C    -0.739042  -0.865641  3.190242
C    -0.973865  0.384132  4.070903
C    -2.353818  1.048107  3.979248
N    -3.401259  0.375691  4.862492
H    -0.563893  -1.423768  1.090380
H    -0.774535  0.303870  1.350681
H    -0.024798  -1.530961  3.691389
H    -1.661409  -1.460141  3.109820
H    -0.242853  1.171804  3.831695
H    -0.762257  0.137398  5.122707
H    -2.770118  1.045078  2.963666
H    -2.314273  2.087500  4.325618
H    -4.314753  0.848520  4.773799
H    -3.138387  0.418732  5.859149
H    -3.551900  -0.615489  4.626316
O    2.015045  -2.476438  2.516397
H    2.528769  0.241292  -0.024015
Pb    3.809768  -3.784536  1.671014
26
Lattice="100 0 0 0 100 0 0 0 100" Properties=species:S:1:pos:R:3
N    1.029609  -1.437395  0.210045
C    0.430633  -0.546692  1.296229
C    1.612388  0.010950  2.118020
O    2.802410  -0.152336  1.683358
H    0.450518  -1.464283  -0.639997
H    1.973309  -1.089015  -0.042685
H    0.005174  0.325690  0.772419
C    -0.645945  -1.242368  2.149939
C    -2.093902  -1.332171  1.611277
C    -2.382385  -2.374463  0.509252
C    -3.804311  -2.950159  0.490910
N    -4.896412  -1.964690  0.086096
H    -0.688363  -0.655634  3.078490
H    -0.283345  -2.239300  2.453687
H    -2.423148  -0.327455  1.301952
H    -2.698272  -1.584707  2.496276
H    -1.753905  -3.266340  0.666469
H    -2.129793  -1.994814  -0.495400
H    -4.095923  -3.330360  1.478325
H    -3.876638  -3.776771  -0.226038
H    -4.974754  -1.165847  0.731455
H    -4.752639  -1.590700  -0.863655
H    -5.816134  -2.434774  0.083523
O    1.374733  0.664329  3.180814
H    1.150293  -2.407089  0.540171
Pb    3.653802  1.165390  3.517066
26
Lattice="100 0 0 0 100 0 0 0 100" Properties=species:S:1:pos:R:3
N    1.888132  -1.540581  -0.046440
C    0.738385  -1.099940  0.857105
C    1.355813  -0.361768  2.054955
O    2.615899  -0.135408  2.055619
H    1.566276  -1.713751  -1.010720
H    2.636466  -0.827214  -0.073386
H    0.172004  -0.353705  0.277705
C    -0.144744  -2.321767  1.218527
C    -1.625266  -2.061410  1.583231
C    -2.537551  -1.693874  0.387978
C    -3.959493  -2.263834  0.415501
N    -4.894105  -1.616265  1.433338
H    0.336135  -2.867395  2.043727
H    -0.127311  -3.003969  0.352724
H    -1.689530  -1.311591  2.384389
H    -1.970517  -3.008129  2.026093
H    -2.117149  -2.115081  -0.539243
H    -2.575679  -0.605805  0.221488
H    -3.966377  -3.337524  0.642871
H    -4.447293  -2.119458  -0.556015
H    -5.009044  -0.606272  1.262687
H    -5.834990  -2.037716  1.373694
H    -4.574706  -1.738485  2.404356
O    0.614609  0.028109  3.010029
H    2.324487  -2.413036  0.292745
Pb    2.472551  1.016869  4.130040
26
Lattice="100 0 0 0 100 0 0 0 100" Properties=species:S:1:pos:R:3
N    0.034809  0.476038  0.267664
C    0.007603  0.120794  1.724272
C    1.456721  0.062428  2.243075
O    2.429793  0.413411  1.529563
H    -0.161051  -0.362239  -0.294055
H    -0.723372  1.132441  0.052645
H    -0.438318  0.981165  2.255712
C    -0.820211  -1.153427  2.044817
C    -2.342605  -1.000359  1.839038
C    -3.120139  -2.248940  2.316913
C    -4.631443  -2.076100  2.132814
N    -5.410453  -3.285762  2.629158
H    -0.643557  -1.424638  3.098258
H    -0.422939  -1.997055  1.456405
H    -2.569864  -0.818903  0.776591
H    -2.696616  -0.116413  2.393114
H    -2.897629  -2.429720  3.380785
H    -2.776148  -3.135691  1.761207
H    -4.909375  -1.951700  1.078681
H    -5.020291  -1.217641  2.694926
H    -6.425019  -3.149818  2.494762
H    -5.153625  -4.149156  2.126881
H    -5.261779  -3.459319  3.634931
O    1.739581  -0.301259  3.452711
H    0.975358  -0.562787  4.007142
Pb    2.314648  1.356982  -0.509009
26
Lattice="100 0 0 0 100 0 0 0 100" Properties=species:S:1:pos:R:3
N    0.405180  -0.374008  -0.131822
C    0.632720  -0.672504  1.323188
C    2.016039  -1.309558  1.475491
O    2.611682  -1.842153  0.506407
H    -0.542726  -0.663939  -0.401241
H    0.423976  0.642310  -0.283235
H    0.639112  0.282175  1.874094
C    -0.507905  -1.575775  1.892862
C    -0.527359  -1.771988  3.424109
C    -1.833973  -2.452151  3.900589
C    -1.844536  -2.639299  5.421699
N    -3.129383  -3.292263  5.909868
H    -0.482883  -2.552964  1.384767
H    -1.443907  -1.078193  1.592852
H    -0.435548  -0.792777  3.922725
H    0.325636  -2.390725  3.743713
H    -1.941236  -3.429689  3.404508
H    -2.695796  -1.837105  3.597060
H    -1.772893  -1.683216  5.955555
H    -1.028924  -3.288116  5.765061
H    -3.115885  -3.406935  6.935943
H    -3.963843  -2.730476  5.681951
H    -3.269511  -4.230397  5.504909
O    2.622557  -1.352824  2.622418
H    2.171972  -0.874169  3.348746
Pb    2.126425  -1.455845  -1.667792
26
Lattice="100 0 0 0 100 0 0 0 100" Properties=species:S:1:pos:R:3
N    0.753459  0.771049  0.401335
C    0.273018  0.109737  1.657675
C    1.426876  -0.711966  2.247055
O    2.607133  -0.585836  1.835221
H    0.272831  1.670951  0.283746
H    0.482538  0.211063  -0.417024
H    0.131321  0.921629  2.394822
C    -1.096144  -0.617080  1.546779
C    -1.191825  -1.884726  0.673342
C    -2.622020  -2.477174  0.718925
C    -2.757870  -3.739228  -0.138710
N    -4.162772  -4.321738  -0.072613
H    -1.818708  0.138699  1.202262
H    -1.427179  -0.843005  2.575337
H    -0.469957  -2.645286  1.011973
H    -0.936979  -1.655194  -0.374522
H    -3.341056  -1.716473  0.375698
H    -2.881626  -2.712241  1.763631
H    -2.084848  -4.540372  0.191819
H    -2.564347  -3.542261  -1.200622
H    -4.876971  -3.658888  -0.411305
H    -4.238346  -5.169422  -0.657221
H    -4.427936  -4.594422  0.886253
O    1.243917  -1.527709  3.238003
H    0.321713  -1.578613  3.565519
Pb    3.293852  0.990594  0.359897
26
Lattice="100 0 0 0 100 0 0 0 100" Properties=species:S:1:pos:R:3
N    -0.225795  2.107414  2.053663
C    -0.505100  0.658392  2.440165
C    0.614012  0.197217  3.388586
O    1.355580  1.084972  3.936843
H    -1.095689  2.610512  1.821987
H    0.401198  2.177642  1.238185
H    -1.398802  0.702989  3.086200
C    -0.852482  -0.229606  1.229394
C    0.262937  -0.488936  0.198469
C    -0.223843  -1.047162  -1.162209
C    -0.735913  -2.489657  -1.125630
N    -1.064567  -2.988370  -2.526987
H    -1.726926  0.232364  0.742702
H    -1.219940  -1.173754  1.655801
H    1.022929  -1.159961  0.626335
H    0.795067  0.444664  -0.048505
H    0.628768  -0.989393  -1.856170
H    -1.003635  -0.384612  -1.570936
H    -1.659075  -2.606993  -0.544897
H    0.015286  -3.184138  -0.728587
H    -1.798700  -2.422193  -2.979228
H    -1.403610  -3.962927  -2.507955
H    -0.239725  -2.967599  -3.146478
O    0.720914  -1.032246  3.687440
H    0.240069  2.599699  2.836691
Pb    2.309456  -0.553700  5.386135
26
Lattice="100 0 0 0 100 0 0 0 100" Properties=species:S:1:pos:R:3
N    1.614247  1.377423  0.216332
C    0.669971  0.796924  1.228825
C    1.493750  0.081288  2.308814
O    2.749387  0.076154  2.296225
H    1.571710  0.825586  -0.650271
H    1.298915  2.317546  -0.049926
H    0.196263  1.647878  1.749703
C    -0.454882  -0.055300  0.557186
C    -1.648980  -0.421511  1.471797
C    -2.978838  -0.767449  0.751915
C    -3.031857  -2.157836  0.111287
N    -4.440000  -2.487125  -0.366433
H    -0.006098  -0.954318  0.106783
H    -0.830942  0.567830  -0.268640
H    -1.883521  0.439005  2.118922
H    -1.394839  -1.270276  2.129906
H    -3.204167  0.008011  0.003266
H    -3.769336  -0.699005  1.515204
H    -2.767410  -2.949445  0.824205
H    -2.386030  -2.254704  -0.770012
H    -4.478658  -3.424613  -0.796845
H    -5.120060  -2.484734  0.409968
H    -4.781587  -1.816380  -1.071851
O    0.926087  -0.516390  3.309787
H    -0.053947  -0.478115  3.305904
Pb    4.053672  1.355732  0.966721
26
Lattice="100 0 0 0 100 0 0 0 100" Properties=species:S:1:pos:R:3
N    0.859330  0.693062  0.067428
C    0.716449  0.394124  1.531083
C    1.746409  1.250080  2.287710
O    2.328949  2.218642  1.740436
H    1.441290  -0.029575  -0.376614
H    -0.056291  0.621905  -0.390924
H    -0.263025  0.801623  1.840609
C    0.751981  -1.133726  1.857398
C    -0.038132  -1.540946  3.124334
C    0.083254  -3.024933  3.555010
C    -0.780830  -4.002354  2.751245
N    -0.771040  -5.388393  3.382347
H    1.798768  -1.470550  1.920999
H    0.312654  -1.645804  0.988701
H    -1.098669  -1.271916  2.998538
H    0.285384  -0.961244  4.006680
H    -0.228265  -3.069496  4.609908
H    1.138296  -3.339789  3.529701
H    -0.435614  -4.141860  1.719566
H    -1.833705  -3.693419  2.727688
H    -1.354736  -6.047782  2.843716
H    0.177215  -5.791956  3.427990
H    -1.143276  -5.375379  4.344916
O    2.031811  1.037679  3.533042
H    1.553996  0.280154  3.933849
Pb    2.014673  2.928710  -0.381038
26
Lattice="100 0 0 0 100 0 0 0 100" Properties=species:S:1:pos:R:3
N    0.805062  0.318043  -0.088869
C    0.420816  -0.042733  1.315461
C    1.672773  0.024190  2.208449
O    2.807237  0.303695  1.747065
H    0.679538  -0.496604  -0.701602
H    0.171620  1.036413  -0.455905
H    -0.243867  0.755093  1.690613
C    -0.306871  -1.413125  1.423005
C    -1.758403  -1.440314  0.892958
C    -2.355029  -2.861499  1.010449
C    -3.727414  -3.101074  0.368256
N    -4.917655  -2.753155  1.258154
H    -0.313075  -1.724067  2.479466
H    0.305868  -2.173335  0.909166
H    -1.788379  -1.129153  -0.163590
H    -2.359397  -0.705801  1.452969
H    -2.369630  -3.190788  2.062384
H    -1.680258  -3.568781  0.504761
H    -3.852307  -4.165162  0.135888
H    -3.867142  -2.536052  -0.561852
H    -5.803536  -2.976058  0.776280
H    -4.911328  -3.299405  2.133008
H    -4.959719  -1.756614  1.512216
O    1.611327  -0.179678  3.486096
H    0.721470  -0.374101  3.846955
Pb    3.254576  1.064808  -0.319869
26
Lattice="100 0 0 0 100 0 0 0 100" Properties=species:S:1:pos:R:3
N    0.815146  0.840130  3.082805
C    0.517201  -0.358893  3.931213
C    1.829556  -1.120330  4.174402
O    2.946274  -0.620157  3.890239
H    0.608542  0.633180  2.097545
H    0.183168  1.607623  3.338730
H    0.252540  0.029334  4.931804
C    -0.683930  -1.225766  3.456298
C    -0.530677  -1.950776  2.104001
C    -1.596554  -3.037667  1.808859
C    -2.995178  -2.511016  1.471599
N    -3.917037  -3.641544  1.033612
H    -1.563831  -0.565224  3.463942
H    -0.892781  -1.956531  4.256979
H    0.441874  -2.465827  2.064561
H    -0.524871  -1.227783  1.271703
H    -1.653679  -3.735579  2.659460
H    -1.221065  -3.621794  0.954692
H    -2.976703  -1.800708  0.635099
H    -3.495584  -2.032731  2.322577
H    -4.035901  -4.356234  1.768072
H    -4.858791  -3.287107  0.802845
H    -3.562986  -4.124664  0.193206
O    1.847008  -2.286271  4.739917
H    0.967989  -2.642774  4.985162
Pb    3.280552  1.507450  3.196294
26
Lattice="100 0 0 0 100 0 0 0 100" Properties=species:S:1:pos:R:3
N    2.165566  -0.506787  0.112525
C    1.245448  -0.128854  1.233841
C    1.548542  -1.027139  2.440111
O    2.536551  -1.801576  2.461204
H    1.669622  -1.106707  -0.559357
H    2.423399  0.334326  -0.417069
H    1.557818  0.878030  1.564761
C    -0.256711  -0.023750  0.832701
C    -0.970134  -1.337732  0.457068
C    -2.354450  -1.171131  -0.221649
C    -3.492976  -0.752109  0.714402
N    -4.833855  -0.772748  -0.007536
H    -0.296662  0.690724  -0.004206
H    -0.779933  0.493539  1.653962
H    -1.066998  -1.992955  1.337407
H    -0.360191  -1.904140  -0.265192
H    -2.606389  -2.144634  -0.669353
H    -2.271100  -0.456710  -1.055994
H    -3.382161  0.267773  1.102987
H    -3.601137  -1.439816  1.563020
H    -5.063661  -1.712059  -0.367964
H    -5.602596  -0.496816  0.623908
H    -4.855797  -0.124668  -0.809914
O    0.823543  -0.986415  3.515230
H    0.087335  -0.340910  3.494703
Pb    4.196830  -1.823446  0.919411
26
Lattice="100 0 0 0 100 0 0 0 100" Properties=species:S:1:pos:R:3
N    0.444030  0.565638  0.392232
C    0.190477  -0.091321  1.716015
C    1.541851  -0.344949  2.411057
O    2.629991  0.026495  1.903939
H    0.247742  -0.100644  -0.364696
H    -0.211105  1.342075  0.252617
H    -0.313722  0.654332  2.356649
C    -0.695184  -1.364875  1.626191
C    -2.201387  -1.117318  1.378263
C    -3.002446  -2.430756  1.543216
C    -4.527184  -2.314673  1.672869
N    -5.288290  -2.311659  0.349955
H    -0.600406  -1.917075  2.574862
H    -0.271059  -2.040683  0.864747
H    -2.360085  -0.679643  0.379610
H    -2.567415  -0.379291  2.109758
H    -2.684653  -2.912307  2.480640
H    -2.740397  -3.154250  0.754363
H    -4.840340  -1.408751  2.206905
H    -4.922505  -3.178635  2.219923
H    -6.305912  -2.275128  0.522685
H    -5.059410  -1.507964  -0.250399
H    -5.110756  -3.170275  -0.193020
O    1.619697  -0.913090  3.571527
H    0.768524  -1.184880  3.973692
Pb    2.882247  1.326480  0.089316
26
Lattice="100 0 0 0 100 0 0 0 100" Properties=species:S:1:pos:R:3
N    0.145662  -0.786084  0.083192
C    0.363378  -0.136233  1.417481
C    1.870026  -0.109283  1.717117
O    2.694034  -0.781822  1.048984
H    -0.580782  -1.507119  0.159188
H    -0.217852  -0.103245  -0.591422
H    0.039167  0.915344  1.345862
C    -0.406665  -0.858810  2.563963
C    -1.938506  -0.634004  2.624373
C    -2.370419  0.687500  3.290495
C    -3.881665  0.941393  3.379427
N    -4.581867  0.194206  4.510909
H    0.037763  -0.565851  3.527422
H    -0.196322  -1.936875  2.476644
H    -2.338876  -1.493089  3.183888
H    -2.386886  -0.706741  1.619875
H    -1.980554  1.546861  2.722489
H    -1.921805  0.774861  4.293906
H    -4.410891  0.662987  2.459321
H    -4.078335  2.002303  3.573629
H    -5.585793  0.436407  4.532745
H    -4.526894  -0.829931  4.418681
H    -4.197012  0.445786  5.434264
O    2.360468  0.597298  2.686579
H    1.720547  1.146095  3.185590
Pb    2.284591  -1.829686  -0.898333
26
Lattice="100 0 0 0 100 0 0 0 100" Properties=species:S:1:pos:R:3
N    1.909275  -1.111466  0.735647
C    0.632616  -0.460291  1.184438
C    0.958601  0.405736  2.414193
O    2.135301  0.743287  2.690535
H    1.948614  -2.072140  1.102753
H    1.905877  -1.215857  -0.285418
H    0.353077  0.264391  0.399372
C    -0.522075  -1.485521  1.398650
C    -1.985168  -0.974376  1.256882
C    -2.525049  -0.997309  -0.188685
C    -3.962560  -0.499680  -0.392033
N    -5.042123  -1.517650  -0.035329
H    -0.391065  -1.958912  2.383365
H    -0.375091  -2.289008  0.661690
H    -2.112960  0.049716  1.653855
H    -2.597142  -1.615411  1.908011
H    -2.417736  -2.009265  -0.612233
H    -1.910113  -0.348798  -0.831680
H    -4.133392  -0.261346  -1.448449
H    -4.187567  0.399724  0.195276
H    -5.037787  -1.787520  0.958455
H    -5.978825  -1.129104  -0.232365
H    -4.956598  -2.380694  -0.593777
O    0.030866  0.856124  3.199149
H    -0.873892  0.556648  2.969302
Pb    4.000252  0.080987  1.594906
26
Lattice="100 0 0 0 100 0 0 0 100" Properties=species:S:1:pos:R:3
N    0.604684  -0.593109  0.105119
C    0.431955  -0.141902  1.524285
C    1.785044  -0.245243  2.243796
O    2.739101  -0.912819  1.772021
H    -0.164591  -1.217920  -0.160368
H    0.541630  0.206704  -0.535366
H    0.150227  0.924034  1.522745
C    -0.638781  -0.981006  2.285770
C    -2.130729  -0.674440  2.003739
C    -2.678345  0.603010  2.683841
C    -4.137511  0.561400  3.156211
N    -5.188178  0.668644  2.054770
H    -0.461923  -0.877197  3.367139
H    -0.439852  -2.043789  2.071553
H    -2.672137  -1.550850  2.391863
H    -2.330101  -0.662214  0.919960
H    -2.509341  1.501289  2.069256
H    -2.120979  0.779457  3.617675
H    -4.339075  1.405582  3.826590
H    -4.365573  -0.363991  3.700412
H    -6.135381  0.671255  2.467308
H    -5.098209  1.543469  1.516694
H    -5.159163  -0.116602  1.389554
O    1.997985  0.328765  3.385868
H    1.264421  0.875472  3.736317
Pb    2.869163  -1.753431  -0.308395
26
Lattice="100 0 0 0 100 0 0 0 100" Properties=species:S:1:pos:R:3
N    0.741420  -0.119098  0.264786
C    0.512969  -0.231285  1.742647
C    1.746488  -0.883447  2.386196
O    2.626654  -1.465621  1.704122
H    -0.086768  -0.447640  -0.242346
H    0.861650  0.863466  -0.006797
H    0.447538  0.786640  2.161196
C    -0.776634  -1.037662  2.113470
C    -2.071215  -0.251518  2.432168
C    -2.796847  0.432292  1.255410
C    -4.310291  0.625402  1.425738
N    -4.725184  1.663023  2.464702
H    -0.556043  -1.651725  2.998759
H    -0.962349  -1.773639  1.313111
H    -1.861986  0.470376  3.237938
H    -2.744492  -1.003066  2.873648
H    -2.728012  -0.205939  0.359234
H    -2.325754  1.390484  0.982191
H    -4.804994  -0.308345  1.722349
H    -4.760044  0.962534  0.484199
H    -5.754821  1.743723  2.493050
H    -4.423782  1.421083  3.419289
H    -4.361405  2.602595  2.246639
O    1.927152  -0.881156  3.669059
H    1.255933  -0.404777  4.200957
Pb    2.833098  -1.414063  -0.530440
26
Lattice="100 0 0 0 100 0 0 0 100" Properties=species:S:1:pos:R:3
N    -0.137727  -0.259246  -0.277014
C    -0.160896  0.058158  1.129731
C    1.357222  0.095974  1.354619
O    2.024843  1.164400  1.123004
H    -0.224599  -1.226554  -0.572534
H    -0.438467  0.434250  -0.953037
H    -0.527278  1.083603  1.273342
C    -0.939915  -0.913996  2.034027
C    -2.464797  -0.809670  1.821026
C    -3.264513  -1.795582  2.698352
C    -4.769279  -1.634862  2.471461
N    -5.582341  -2.595671  3.328380
H    -0.693511  -0.694834  3.084998
H    -0.618468  -1.953968  1.835785
H    -2.700809  -0.987776  0.761167
H    -2.784049  0.220039  2.045068
H    -3.029280  -1.621043  3.760540
H    -2.963028  -2.829602  2.465596
H    -5.056234  -1.841928  1.432850
H    -5.121226  -0.628762  2.731852
H    -5.418180  -2.448489  4.335451
H    -6.593651  -2.472284  3.165163
H    -5.360465  -3.580891  3.121333
O    2.064267  -0.957174  1.672365
H    1.517016  -1.736509  1.909548
Pb    4.058234  2.005906  1.066917
26
Lattice="100 0 0 0 100 0 0 0 100" Properties=species:S:1:pos:R:3
N    0.546630  0.527350  0.332060
C    -0.087921  0.310342  1.620735
C    1.228078  0.012936  2.339010
O    1.947297  0.966070  2.813212
H    0.502426  -0.228198  -0.347946
H    0.477779  1.454278  -0.078996
H    -0.473347  1.259658  2.015208
C    -1.192365  -0.759314  1.623517
C    -2.027594  -0.886781  2.911578
C    -3.265121  -1.786534  2.693389
C    -4.146993  -1.864280  3.940571
N    -5.391809  -2.707939  3.699372
H    -0.785651  -1.744019  1.324048
H    -1.851403  -0.468629  0.790222
H    -2.360674  0.115154  3.224299
H    -1.418584  -1.287499  3.737495
H    -2.942796  -2.799163  2.402260
H    -3.853487  -1.384095  1.853030
H    -4.509981  -0.876803  4.252241
H    -3.629569  -2.326514  4.790477
H    -5.979018  -2.755481  4.546467
H    -5.979583  -2.320908  2.945576
H    -5.158153  -3.677611  3.438118
O    1.749083  -1.184131  2.422522
H    1.148640  -1.887956  2.095765
Pb    3.923236  1.523344  3.577154
26
Lattice="100 0 0 0 100 0 0 0 100" Properties=species:S:1:pos:R:3
N    -0.315211  -1.539983  -0.297539
C    -0.152018  -0.546110  0.733492
C    1.383722  -0.544983  0.778311
O    2.061331  0.181465  -0.030206
H    -0.462738  -2.511525  -0.043590
H    -0.642316  -1.267586  -1.217598
H    -0.459139  0.437891  0.354458
C    -0.844500  -0.845834  2.074520
C    -2.386000  -0.767628  1.996325
C    -3.043666  -1.219618  3.315951
C    -4.562422  -1.404354  3.301477
N    -5.354801  -0.103860  3.410876
H    -0.471443  -0.140357  2.833587
H    -0.568376  -1.861140  2.417603
H    -2.742431  -1.407832  1.175018
H    -2.673047  0.265077  1.740362
H    -2.753064  -0.557669  4.148180
H    -2.649205  -2.210470  3.589586
H    -4.881723  -2.005293  4.161131
H    -4.918686  -1.900410  2.389790
H    -5.186465  0.535106  2.622095
H    -6.368195  -0.298110  3.429771
H    -5.131014  0.404250  4.279421
O    2.081786  -1.351492  1.535835
H    1.538722  -1.841696  2.190094
Pb    4.130680  0.627877  -0.651055
26
Lattice="100 0 0 0 100 0 0 0 100" Properties=species:S:1:pos:R:3
N    1.284943  -0.591392  -0.397099
C    0.937370  -0.354452  0.986603
C    2.153112  -0.877192  1.760424
O    3.183083  -0.137655  1.940410
H    1.373080  -1.551607  -0.721623
H    1.912847  0.060637  -0.858979
H    0.901253  0.730366  1.155705
C    -0.400141  -0.998412  1.396441
C    -1.620144  -0.332912  0.720571
C    -2.942824  -0.985298  1.169673
C    -4.231107  -0.257741  0.782941
N    -4.641066  -0.441634  -0.676396
H    -0.508655  -0.925214  2.490301
H    -0.394042  -2.074923  1.141013
H    -1.495381  -0.384595  -0.371730
H    -1.632329  0.735121  0.989242
H    -2.969500  -1.024043  2.269714
H    -2.994573  -2.037465  0.844632
H    -4.167675  0.825653  0.945107
H    -5.076186  -0.639814  1.367708
H    -4.786148  -1.435688  -0.906985
H    -5.531573  0.043642  -0.866738
H    -3.946868  -0.065115  -1.335995
O    2.270611  -2.118713  2.156080
H    1.439009  -2.633444  2.066160
Pb    5.178340  -0.071160  2.894058
26
Lattice="100 0 0 0 100 0 0 0 100" Properties=species:S:1:pos:R:3
N    0.981855  0.468828  0.791942
C    1.080917  -0.347572  1.985306
C    2.313032  -1.124047  1.511821
O    3.493321  -0.660075  1.707604
H    1.118041  1.471020  0.886075
H    0.295898  0.206836  0.088568
H    1.394634  0.270074  2.837149
C    -0.185103  -1.144896  2.345318
C    -0.111081  -1.922909  3.671882
C    -1.392333  -2.697150  4.064861
C    -2.536056  -1.810225  4.563565
N    -3.692803  -2.647333  5.094755
H    -0.468376  -1.819688  1.514970
H    -0.983365  -0.387538  2.375842
H    0.161490  -1.233715  4.486507
H    0.700333  -2.665253  3.625484
H    -1.112320  -3.397869  4.866449
H    -1.735338  -3.312870  3.218020
H    -2.965813  -1.174667  3.779824
H    -2.223873  -1.169085  5.397712
H    -4.463867  -2.050101  5.431263
H    -4.084588  -3.270663  4.372907
H    -3.402951  -3.241844  5.886196
O    2.245868  -2.219121  0.799606
H    1.333139  -2.567966  0.714471
Pb    5.616615  -0.850582  1.185883
26
Lattice="100 0 0 0 100 0 0 0 100" Properties=species:S:1:pos:R:3
N    1.421281  0.880902  1.417361
C    0.080356  0.545989  1.833756
C    0.215953  0.952861  3.305248
O    -0.016128  2.160403  3.664491
H    2.137687  0.162434  1.420740
H    1.540284  1.588371  0.699171
H    -0.613415  1.274879  1.395371
C    -0.474258  -0.857827  1.495113
C    0.382032  -2.110841  1.773081
C    -0.228129  -3.350920  1.076355
C    0.603861  -4.617044  1.289788
N    0.003659  -5.812497  0.562310
H    -0.671184  -0.810378  0.413169
H    -1.462173  -0.958788  1.971390
H    0.454413  -2.332518  2.855337
H    1.411053  -1.972339  1.405838
H    -0.306789  -3.138441  -0.001837
H    -1.253191  -3.509718  1.446783
H    0.662045  -4.907093  2.346421
H    1.625525  -4.512831  0.903217
H    -0.047151  -5.659674  -0.456362
H    0.571140  -6.661216  0.712547
H    -0.951240  -6.025500  0.888182
O    0.661550  0.156602  4.240253
H    0.766467  -0.767881  3.927685
Pb    -0.056831  3.734923  5.184183
26
Lattice="100 0 0 0 100 0 0 0 100" Properties=species:S:1:pos:R:3
N    0.415663  0.971452  0.568521
C    0.030539  0.197805  1.730964
C    1.147455  0.463567  2.751131
O    1.119476  1.502101  3.498864
H    1.268669  0.706392  0.079838
H    0.264770  1.977119  0.595494
H    -0.884464  0.636380  2.152059
C    -0.191077  -1.298903  1.441138
C    -1.477214  -1.634294  0.642157
C    -1.386128  -1.452221  -0.884255
C    -2.675025  -1.724991  -1.662183
N    -3.030351  -3.205596  -1.785540
H    -0.255733  -1.821562  2.407978
H    0.683160  -1.717387  0.908200
H    -2.313091  -1.037640  1.040194
H    -1.714753  -2.681036  0.887386
H    -0.565210  -2.059644  -1.300461
H    -1.128320  -0.409777  -1.120084
H    -2.586880  -1.363994  -2.693568
H    -3.549637  -1.243775  -1.206227
H    -3.205083  -3.651961  -0.874613
H    -3.887436  -3.326989  -2.347299
H    -2.284806  -3.738763  -2.257202
O    2.235843  -0.258264  2.824291
H    2.192477  -1.082645  2.291592
Pb    2.189133  2.521544  5.151166
26
Lattice="100 0 0 0 100 0 0 0 100" Properties=species:S:1:pos:R:3
N    1.946308  -0.076183  0.728483
C    0.667355  -0.186137  1.392556
C    0.287524  1.276140  1.653877
O    -0.282903  1.980670  0.748464
H    2.752054  0.244870  1.260363
H    1.969893  0.168787  -0.257180
H    -0.067077  -0.579976  0.677542
C    0.725791  -1.053430  2.666074
C    1.148256  -2.524210  2.429356
C    0.032990  -3.446600  1.905995
C    0.459165  -4.881788  1.586215
N    0.723756  -5.741456  2.819932
H    -0.249316  -1.011917  3.175777
H    1.467933  -0.621566  3.362687
H    1.522136  -2.890190  3.397650
H    2.008119  -2.544823  1.743032
H    -0.368289  -3.063221  0.955272
H    -0.823285  -3.458063  2.600279
H    1.379287  -4.921545  0.989517
H    -0.329248  -5.405919  1.033478
H    -0.107543  -5.806991  3.425944
H    0.970496  -6.704584  2.543493
H    1.501734  -5.387573  3.393700
O    0.640351  1.924478  2.735190
H    1.009085  1.339580  3.433617
Pb    -1.060044  4.029151  0.407218
26
Lattice="100 0 0 0 100 0 0 0 100" Properties=species:S:1:pos:R:3
N    2.301569  0.232765  0.177968
C    1.706290  0.114305  1.494286
C    2.211086  -1.309102  1.743409
O    3.376649  -1.510663  2.240679
H    1.700216  0.097546  -0.630910
H    3.021739  0.936763  0.043240
H    2.230547  0.770133  2.201898
C    0.192297  0.384629  1.560989
C    -0.425955  0.321198  2.973690
C    -1.676291  1.204316  3.195892
C    -2.938711  0.745549  2.465096
N    -4.134961  1.605179  2.855108
H    -0.347995  -0.266780  0.849434
H    0.087890  1.400951  1.148995
H    0.318357  0.674262  3.702824
H    -0.653721  -0.718396  3.257128
H    -1.438049  2.242478  2.913681
H    -1.875270  1.213236  4.278863
H    -3.214815  -0.285230  2.721764
H    -2.859221  0.824448  1.373702
H    -4.992550  1.303913  2.367154
H    -4.327753  1.554002  3.867227
H    -3.987248  2.599512  2.624429
O    1.557945  -2.381196  1.376770
H    0.656132  -2.188352  1.043865
Pb    4.978669  -2.951239  2.646716
26
Lattice="100 0 0 0 100 0 0 0 100" Properties=species:S:1:pos:R:3
N    0.228275  0.132551  0.463749
C    -0.099455  -0.162333  1.843540
C    1.262392  -0.296253  2.542006
O    1.886060  0.735396  2.972468
H    0.704763  -0.587658  -0.075808
H    0.548134  1.072803  0.243412
H    -0.588727  0.718448  2.281577
C    -0.989968  -1.404695  2.020522
C    -2.456626  -1.276923  1.537274
C    -2.683203  -1.373625  0.014347
C    -4.065816  -1.863538  -0.421260
N    -5.193836  -0.857949  -0.201631
H    -1.018401  -1.646122  3.094559
H    -0.534410  -2.274198  1.509455
H    -2.885379  -0.348679  1.947378
H    -2.995428  -2.101626  2.028620
H    -1.995375  -2.122102  -0.409359
H    -2.432957  -0.430422  -0.494073
H    -4.369104  -2.773111  0.113111
H    -4.077422  -2.080292  -1.496059
H    -5.027315  0.021518  -0.712178
H    -6.089276  -1.239531  -0.544747
H    -5.329992  -0.624522  0.791638
O    1.917652  -1.426030  2.618635
H    1.383599  -2.205174  2.347287
Pb    3.722001  1.318021  4.075556
26
Lattice="100 0 0 0 100 0 0 0 100" Properties=species:S:1:pos:R:3
N    -1.060423  1.085495  1.655753
C    -0.612980  0.352201  2.819133
C    0.840596  0.797113  2.989886
O    1.119307  1.856861  3.654870
H    -1.401978  2.033507  1.786425
H    -0.609608  0.931456  0.758309
H    -1.145944  0.753336  3.690850
C    -0.896375  -1.170737  2.772043
C    -0.508595  -1.952001  1.502070
C    -0.987360  -3.427151  1.484315
C    -2.478156  -3.593795  1.176525
N    -2.847062  -5.063895  1.028188
H    -1.984330  -1.233628  2.919235
H    -0.443981  -1.636151  3.661988
H    0.589345  -2.015714  1.379774
H    -0.885196  -1.444118  0.601356
H    -0.742275  -3.908458  2.444187
H    -0.405658  -3.951931  0.711233
H    -2.757164  -3.118003  0.227820
H    -3.130999  -3.201710  1.965602
H    -3.850229  -5.177422  0.814702
H    -2.322297  -5.516109  0.263784
H    -2.657291  -5.600932  1.887877
O    1.849096  0.225232  2.384795
H    1.593261  -0.610158  1.933109
Pb    2.662406  3.200532  4.469541
26
Lattice="100 0 0 0 100 0 0 0 100" Properties=species:S:1:pos:R:3
N    -0.296013  -0.220205  0.146882
C    -0.812372  -0.152187  1.495347
C    0.237501  0.820575  2.042641
O    0.055513  2.085818  1.946518
H    -0.900322  0.082524  -0.610992
H    0.337447  -0.973291  -0.103026
H    -1.755921  0.408033  1.481553
C    -1.079454  -1.482083  2.239147
C    0.074873  -2.498939  2.367719
C    -0.364349  -3.978006  2.513501
C    -1.082501  -4.311691  3.822611
N    -1.376991  -5.803154  3.917035
H    -1.899454  -1.938480  1.662636
H    -1.500313  -1.239768  3.226632
H    0.727066  -2.253528  3.226867
H    0.711743  -2.483927  1.468611
H    0.541064  -4.598835  2.431088
H    -1.005358  -4.240185  1.656777
H    -2.052403  -3.809087  3.921728
H    -0.473478  -4.070094  4.703124
H    -1.858930  -6.035445  4.799285
H    -1.981159  -6.128171  3.146885
H    -0.514115  -6.367748  3.885719
O    1.393738  0.448180  2.524841
H    1.465269  -0.525288  2.631925
Pb    0.833529  4.122525  2.157729
26
Lattice="100 0 0 0 100 0 0 0 100" Properties=species:S:1:pos:R:3
N    -0.458148  0.391491  0.141061
C    -0.249908  0.112654  1.545139
C    1.261229  0.302733  1.737659
O    1.759640  1.463528  1.947407
H    -0.076702  -0.258878  -0.542954
H    -0.446423  1.360513  -0.165853
H    -0.742545  0.896349  2.136118
C    -0.743887  -1.285792  1.960686
C    -2.250890  -1.564530  1.750848
C    -3.205066  -0.797938  2.688093
C    -4.552968  -1.471977  2.953066
N    -5.486101  -1.516293  1.745625
H    -0.481070  -1.455490  3.016535
H    -0.207341  -2.053657  1.371898
H    -2.371767  -2.645824  1.917875
H    -2.503200  -1.382814  0.695472
H    -3.366460  0.236275  2.344823
H    -2.753091  -0.711139  3.688963
H    -5.108839  -0.935834  3.731357
H    -4.433238  -2.514214  3.275396
H    -5.096195  -2.060665  0.963634
H    -6.383390  -1.958260  1.999831
H    -5.705336  -0.572914  1.393878
O    2.129597  -0.661305  1.565393
H    1.712549  -1.547289  1.477988
Pb    3.735251  2.414617  2.306077
