# Supplementary material for: Mapping and classifying molecules from a high-throughput structural database
Source: J Cheminform. 2017 Feb 2;9:6. doi: 10.1186/s13321-017-0192-4 (PMC5289135; doi:10.1186/s13321-017-0192-4)
Supplement: Supplementary file 1 — Additional file 1. Supplementary file contains dissimilarity matrix data for all the oligopeptides available in the database including the one discussed in this paper. [file 13321_2017_192_MOESM1_ESM.tar › SI/thr.dipeptide/traj.thr.dipeptide.Ca.xyz]

27
Lattice="100 0 0 0 100 0 0 0 100" Properties=species:S:1:pos:R:3
C    -0.201666  -0.954268  -0.284362
C    -0.074726  -0.640416  1.170612
O    1.051271  -0.674608  1.734395
H    0.215806  -1.953568  -0.468560
H    0.414928  -0.244914  -0.853891
H    -1.229884  -0.917490  -0.658129
N    -1.201568  -0.321599  1.842618
C    -1.390413  0.032220  3.264590
C    -0.652704  1.334091  3.650239
O    0.596264  1.337466  3.849165
H    -2.050969  -0.323159  1.285245
H    -2.466560  0.238451  3.342393
C    -1.195565  -1.111356  4.294956
O    0.230643  -1.448693  4.470282
C    -1.980350  -2.361364  3.942436
H    -1.539619  -0.701359  5.258621
H    0.253085  -2.271158  4.991470
H    -1.875431  -3.116147  4.734000
H    -1.645942  -2.800113  2.994385
H    -3.053093  -2.138154  3.868980
N    -1.388563  2.429173  3.774348
C    -0.876387  3.753167  4.135584
H    -2.388470  2.358044  3.602615
H    -1.423410  4.126860  5.008931
H    -1.021575  4.445340  3.297095
H    0.187197  3.675731  4.370186
Ca    2.024704  -0.274176  3.605795
27
Lattice="100 0 0 0 100 0 0 0 100" Properties=species:S:1:pos:R:3
C    0.981362  -1.315811  0.187344
C    0.517884  -0.834878  1.523517
O    1.184874  -1.092545  2.560817
H    0.310943  -1.050935  -0.636466
H    1.096354  -2.407723  0.224644
H    1.979097  -0.900174  -0.011292
N    -0.627539  -0.121712  1.569460
C    -1.324176  0.478836  2.725616
C    -0.476325  1.563401  3.425213
O    0.470403  1.255470  4.205009
H    -1.079154  0.028099  0.671796
H    -2.187320  0.988550  2.276427
C    -1.996238  -0.507062  3.717265
O    -0.997294  -1.196667  4.557497
C    -2.879875  -1.528124  3.025127
H    -2.595177  0.120841  4.397053
H    -1.476699  -1.905548  5.022519
H    -3.393902  -2.155820  3.766099
H    -2.305010  -2.178420  2.354476
H    -3.666862  -1.029261  2.443922
N    -0.785723  2.829378  3.190268
C    -0.071959  3.964092  3.787818
H    -1.555683  3.037109  2.560767
H    0.974767  3.968331  3.461326
H    -0.108026  3.898393  4.881399
H    -0.558548  4.886731  3.462294
Ca    1.260825  -0.709552  4.672085
27
Lattice="100 0 0 0 100 0 0 0 100" Properties=species:S:1:pos:R:3
C    -0.266522  -0.179841  0.152559
C    -0.163657  -0.050664  1.636986
O    0.895272  0.373261  2.171642
H    -1.227309  -0.575339  -0.192191
H    0.542885  -0.830539  -0.205224
H    -0.099746  0.808029  -0.299393
N    -1.242789  -0.394682  2.374031
C    -1.412728  -0.340300  3.837734
C    -1.152567  1.074358  4.399966
O    0.006361  1.417814  4.779259
H    -2.043944  -0.734115  1.849606
H    -2.478182  -0.551065  3.997585
C    -0.711066  -1.460113  4.647258
O    0.757079  -1.345373  4.561252
C    -1.137800  -2.849410  4.209456
H    -0.982426  -1.290391  5.701946
H    1.117525  -2.222429  4.782387
H    -0.657077  -3.613830  4.835966
H    -0.882282  -3.045292  3.160299
H    -2.219825  -2.982171  4.340209
N    -2.167465  1.920683  4.498858
C    -3.573284  1.718936  4.129005
H    -1.917163  2.828870  4.892397
H    -4.047557  0.958010  4.762133
H    -3.671584  1.452008  3.070052
H    -4.100408  2.663699  4.287584
Ca    1.886260  0.609884  4.074638
27
Lattice="100 0 0 0 100 0 0 0 100" Properties=species:S:1:pos:R:3
C    0.962337  -0.894459  0.462261
C    0.342735  -0.315403  1.687679
O    0.945578  0.596056  2.350093
H    0.366528  -1.696436  0.014996
H    1.966481  -1.271377  0.696809
H    1.090119  -0.089352  -0.276277
N    -0.855967  -0.750628  2.078547
C    -1.652776  -0.197503  3.181044
C    -1.081744  -0.663902  4.538743
O    -0.117287  0.004809  5.052562
H    -1.289356  -1.524562  1.573967
H    -1.544319  0.896665  3.167767
C    -3.145017  -0.524012  2.950553
O    -3.186351  -1.963173  2.857607
C    -3.733691  0.163167  1.727669
H    -3.687744  -0.189193  3.852364
H    -4.077110  -2.250277  2.592529
H    -3.220612  -0.118601  0.799089
H    -3.694246  1.255333  1.834879
H    -4.792673  -0.107592  1.623372
N    -1.595190  -1.730668  5.106673
C    -1.183311  -2.305740  6.385922
H    -2.333614  -2.200610  4.562657
H    -0.675101  -3.263487  6.215445
H    -2.074138  -2.483567  6.998911
H    -0.512613  -1.616209  6.903113
Ca    1.449082  1.228720  4.303025
27
Lattice="100 0 0 0 100 0 0 0 100" Properties=species:S:1:pos:R:3
C    0.297981  0.994167  0.043297
C    -0.450149  0.650858  1.285043
O    -0.781954  1.567410  2.111344
H    1.214725  1.539197  0.305123
H    -0.318520  1.677859  -0.558412
H    0.555654  0.118430  -0.560298
N    -0.771483  -0.622569  1.516933
C    -1.696131  -1.105890  2.556346
C    -1.065168  -1.010874  3.960251
O    -1.162483  0.087148  4.603496
H    -0.639120  -1.284933  0.749550
H    -2.569425  -0.432930  2.574559
C    -2.205395  -2.514547  2.148901
O    -2.439635  -2.394706  0.750459
C    -3.442427  -2.922365  2.937322
H    -1.395607  -3.258775  2.310032
H    -2.841047  -3.212413  0.411297
H    -3.762066  -3.929998  2.642486
H    -4.271794  -2.230483  2.741230
H    -3.252772  -2.952753  4.019303
N    -0.440652  -2.053701  4.469057
C    0.196449  -2.110816  5.786788
H    -0.399956  -2.896249  3.898480
H    -0.194670  -1.308630  6.416573
H    1.284348  -2.006983  5.683500
H    -0.026745  -3.080505  6.244046
Ca    -1.223957  2.153051  4.075295
27
Lattice="100 0 0 0 100 0 0 0 100" Properties=species:S:1:pos:R:3
C    0.749076  -0.868132  3.212915
C    -0.016022  -0.085991  2.198306
O    0.503296  0.176649  1.064186
H    1.737571  -0.417857  3.368486
H    0.921264  -1.876573  2.807214
H    0.233028  -0.958466  4.174244
N    -1.254091  0.317622  2.503492
C    -2.268949  0.881498  1.605982
C    -2.032173  2.388808  1.329801
O    -0.866229  2.756537  0.944384
H    -1.576892  0.105271  3.445281
H    -2.149880  0.400915  0.620082
C    -3.667058  0.455887  2.149442
O    -4.602108  1.083169  1.263794
C    -3.940681  0.799702  3.615109
H    -3.712893  -0.638750  2.019464
H    -5.482268  0.687547  1.382076
H    -3.794645  1.863262  3.842839
H    -3.335882  0.205036  4.316365
H    -4.981498  0.543692  3.852051
N    -3.029954  3.234327  1.428001
C    -2.962574  4.665296  1.135871
H    -3.954558  2.803255  1.571680
H    -3.348905  4.861547  0.126794
H    -1.930306  5.014095  1.211441
H    -3.585813  5.198914  1.861205
Ca    0.863145  1.975738  0.013496
27
Lattice="100 0 0 0 100 0 0 0 100" Properties=species:S:1:pos:R:3
C    0.316298  0.873016  -0.189493
C    -0.406633  0.606711  1.085963
O    -0.731744  1.574022  1.855996
H    0.545961  -0.037267  -0.751947
H    1.249714  1.410932  0.025604
H    -0.298274  1.539273  -0.811690
N    -0.710314  -0.651105  1.406832
C    -1.584735  -1.084670  2.505832
C    -0.947019  -0.822049  3.884238
O    -1.140237  0.305702  4.451808
H    -0.601720  -1.365269  0.679966
H    -2.500928  -0.470700  2.484767
C    -1.993001  -2.576745  2.234324
O    -2.091575  -2.757266  0.830412
C    -3.246909  -2.965543  2.997597
H    -1.156917  -3.234942  2.534991
H    -3.022232  -2.825195  0.558745
H    -3.472891  -4.025947  2.834077
H    -4.110872  -2.369190  2.668861
H    -3.128434  -2.818330  4.079906
N    -0.223992  -1.761999  4.460260
C    0.424511  -1.656153  5.769779
H    -0.102659  -2.637171  3.954808
H    -0.085512  -0.899388  6.370568
H    1.481538  -1.385604  5.648180
H    0.361933  -2.627408  6.270872
Ca    -1.220356  2.317286  3.754744
27
Lattice="100 0 0 0 100 0 0 0 100" Properties=species:S:1:pos:R:3
C    -0.566114  1.419921  0.261744
C    -0.447110  0.700401  1.561499
O    0.561150  -0.045158  1.786590
H    0.368688  1.952287  0.045642
H    -1.405622  2.121428  0.226275
H    -0.699258  0.669101  -0.531897
N    -1.416584  0.855601  2.468897
C    -1.668602  0.088828  3.706962
C    -0.641224  0.371247  4.810250
O    0.551057  -0.069550  4.720235
H    -2.200385  1.427593  2.165530
H    -2.649313  0.448023  4.046225
C    -1.844921  -1.438151  3.452909
O    -2.641567  -1.512619  2.290867
C    -2.446967  -2.133489  4.667569
H    -0.845738  -1.888969  3.245774
H    -3.131184  -2.351897  2.277090
H    -2.568688  -3.205942  4.465903
H    -3.434742  -1.717902  4.909088
H    -1.802683  -2.049021  5.553845
N    -1.052911  1.045306  5.869139
C    -0.244005  1.374731  7.044162
H    -2.017756  1.369283  5.872449
H    -0.796303  1.094343  7.948210
H    -0.045396  2.453694  7.066716
H    0.698992  0.825944  7.001918
Ca    1.848183  -0.859033  3.222409
27
Lattice="100 0 0 0 100 0 0 0 100" Properties=species:S:1:pos:R:3
C    -0.140061  -1.688723  0.483016
C    -0.249772  -0.758038  1.642313
O    0.778043  -0.121968  2.057321
H    0.192154  -1.115237  -0.394597
H    -1.081409  -2.194120  0.246023
H    0.636820  -2.438399  0.683660
N    -1.435291  -0.596845  2.229494
C    -1.780148  0.382362  3.262719
C    -1.239576  -0.058324  4.646050
O    -0.005902  0.226329  4.871305
H    -2.254056  -1.104604  1.878680
H    -1.209531  1.301366  3.064096
C    -3.283722  0.754426  3.090241
O    -3.945220  -0.459586  2.711125
C    -3.463513  1.854986  2.051600
H    -3.662142  1.107039  4.065194
H    -4.826093  -0.253476  2.355732
H    -4.531703  2.067334  1.910641
H    -3.042127  1.569339  1.078282
H    -2.995839  2.791604  2.383118
N    -1.920377  -0.674676  5.590692
C    -3.297447  -1.175095  5.653384
H    -1.365928  -0.826219  6.436552
H    -3.275001  -2.156403  6.140001
H    -3.725077  -1.276251  4.653742
H    -3.909029  -0.497175  6.262960
Ca    1.793946  0.524355  3.786657
27
Lattice="100 0 0 0 100 0 0 0 100" Properties=species:S:1:pos:R:3
C    -0.342910  -1.641434  0.190892
C    -0.659769  -1.045698  1.522955
O    -0.389485  -1.690206  2.581408
H    -0.618598  -1.004310  -0.655417
H    -0.865123  -2.604526  0.102702
H    0.732840  -1.859830  0.143139
N    -1.232644  0.168291  1.546981
C    -1.718176  1.018728  2.652412
C    -0.645770  1.427088  3.675816
O    -0.045675  0.562060  4.392698
H    -1.391200  0.571014  0.626946
H    -2.035563  1.939104  2.147533
C    -3.034155  0.532975  3.344946
O    -3.390288  1.660824  4.129985
C    -2.987555  -0.739312  4.197998
H    -3.751003  0.368104  2.521248
H    -4.343184  1.657081  4.319909
H    -3.992895  -0.957967  4.581741
H    -2.372189  -0.570490  5.102476
H    -2.680621  -1.623491  3.620256
N    -0.412186  2.718356  3.810468
C    0.500992  3.323206  4.780227
H    -0.968538  3.356903  3.246379
H    1.101863  4.087456  4.275188
H    1.154648  2.553495  5.195352
H    -0.076017  3.794321  5.586452
Ca    -0.016404  -1.542004  4.654266
27
Lattice="100 0 0 0 100 0 0 0 100" Properties=species:S:1:pos:R:3
C    0.760936  0.118408  0.296334
C    0.461509  0.054794  1.755269
O    1.414014  0.056993  2.600497
H    -0.130690  0.231857  -0.328405
H    1.274152  -0.813277  0.013705
H    1.458251  0.941658  0.096380
N    -0.817920  -0.007546  2.140724
C    -1.383990  -0.330293  3.466749
C    -1.171657  0.780953  4.498001
O    -0.006260  1.015008  4.965192
H    -1.489419  -0.061593  1.379500
H    -2.457868  -0.434927  3.277142
C    -0.917996  -1.714177  4.012077
O    -0.979752  -2.570567  2.892098
C    -1.782464  -2.160476  5.185121
H    0.137944  -1.632600  4.357905
H    -1.109973  -3.488623  3.182698
H    -1.441092  -3.136049  5.555631
H    -2.833574  -2.260552  4.882315
H    -1.722636  -1.462828  6.032395
N    -2.203965  1.473561  4.945769
C    -3.622225  1.372132  4.572886
H    -1.969484  2.158513  5.666006
H    -3.750095  1.422912  3.486140
H    -4.144266  2.225050  5.015195
H    -4.067723  0.450488  4.966861
Ca    2.033243  0.592182  4.528815
27
Lattice="100 0 0 0 100 0 0 0 100" Properties=species:S:1:pos:R:3
C    -0.642990  -1.304984  -0.071168
C    -0.479871  -1.188586  1.404115
O    0.630775  -1.486986  1.959883
H    -0.393036  -2.326430  -0.388272
H    0.079594  -0.634178  -0.558346
H    -1.651669  -1.054412  -0.414095
N    -1.506197  -0.763329  2.146029
C    -1.402195  -0.404698  3.568257
C    -1.192545  -1.651106  4.450047
O    0.010418  -1.917954  4.802254
H    -2.311765  -0.375603  1.654921
H    -0.477117  0.181253  3.692022
C    -2.546877  0.565158  3.948199
O    -2.413715  1.580362  2.956295
C    -2.401277  1.079287  5.373950
H    -3.521995  0.061511  3.831221
H    -3.054947  2.290825  3.125963
H    -2.482078  0.270906  6.114703
H    -3.204177  1.793474  5.596680
H    -1.442216  1.595213  5.513396
N    -2.163523  -2.458244  4.837899
C    -3.601100  -2.442476  4.545167
H    -1.842832  -3.216093  5.443025
H    -3.789082  -2.109360  3.520865
H    -4.139812  -1.805412  5.257475
H    -3.971408  -3.467362  4.645795
Ca    1.802640  -1.969779  3.644721
27
Lattice="100 0 0 0 100 0 0 0 100" Properties=species:S:1:pos:R:3
C    -0.535068  -0.306862  0.227255
C    -0.339650  -0.077463  1.686342
O    0.805909  0.240413  2.145255
H    0.167938  -1.074978  -0.121833
H    -0.284246  0.619814  -0.309359
H    -1.556300  -0.604064  -0.031816
N    -1.387584  -0.199286  2.512213
C    -1.365826  0.138143  3.936688
C    -0.602893  -0.946891  4.746925
O    0.645752  -0.707077  4.937659
H    -2.287130  -0.448965  2.105688
H    -0.697382  1.003124  4.042618
C    -2.755161  0.634618  4.458114
O    -2.696333  0.356063  5.854120
C    -4.005291  0.096485  3.764341
H    -2.740006  1.725481  4.292230
H    -3.322571  0.927270  6.328540
H    -4.887509  0.483954  4.290939
H    -4.087366  -0.995535  3.760057
H    -4.093803  0.475588  2.734887
N    -1.092490  -2.088691  5.182008
C    -2.444632  -2.648502  5.113004
H    -0.404838  -2.648702  5.687721
H    -3.127486  -2.068803  5.742240
H    -2.394424  -3.676798  5.480603
H    -2.801438  -2.672966  4.077846
Ca    2.188826  0.133629  3.755715
27
Lattice="100 0 0 0 100 0 0 0 100" Properties=species:S:1:pos:R:3
C    0.064799  -0.995360  0.639968
C    0.023082  -0.107059  1.833785
O    1.096655  0.373924  2.325467
H    -0.891545  -1.476809  0.418396
H    0.817155  -1.772723  0.842044
H    0.421815  -0.450467  -0.245983
N    -1.153482  0.197412  2.434839
C    -2.296981  0.689993  1.679619
C    -2.026793  2.195272  1.351064
O    -0.843539  2.673379  1.511438
H    -1.038889  0.631696  3.352466
H    -2.334140  0.167279  0.711981
C    -3.638152  0.388025  2.398716
O    -4.631309  0.808861  1.450860
C    -3.800718  1.049621  3.761594
H    -3.672229  -0.708580  2.510150
H    -5.518954  0.572461  1.769238
H    -3.733729  2.144546  3.704879
H    -3.063509  0.675829  4.487141
H    -4.783283  0.797382  4.181221
N    -3.029095  2.899337  0.887942
C    -2.995954  4.299568  0.472023
H    -3.928567  2.387323  0.861288
H    -1.977606  4.687587  0.538133
H    -3.659116  4.888207  1.118044
H    -3.354731  4.374717  -0.561495
Ca    1.194814  2.519580  2.115180
27
Lattice="100 0 0 0 100 0 0 0 100" Properties=species:S:1:pos:R:3
C    -0.399547  1.748886  0.092898
C    -0.334363  1.175686  1.464081
O    0.802238  0.807723  1.957852
H    0.281450  2.607108  0.015945
H    -1.411257  2.057754  -0.187151
H    -0.043534  0.993240  -0.622826
N    -1.432788  1.034789  2.175505
C    -1.595853  0.416601  3.490520
C    -3.155877  0.205943  3.545348
O    -3.846964  0.987834  2.893346
H    -2.358308  1.356288  1.829154
H    -1.075328  -0.552905  3.523919
C    -1.079315  1.321909  4.644525
O    0.371850  0.970845  4.913607
C    -1.820942  1.233591  5.961134
H    -1.066798  2.360463  4.288060
H    0.468766  1.040521  5.881916
H    -2.854784  1.578139  5.833198
H    -1.362921  1.905965  6.701601
H    -1.847248  0.214167  6.367723
N    -3.605590  -0.813552  4.288582
C    -5.029799  -1.121981  4.444865
H    -2.937293  -1.439692  4.724869
H    -5.313705  -1.071215  5.502732
H    -5.239391  -2.127120  4.060867
H    -5.606829  -0.388443  3.876062
Ca    2.111129  0.634453  3.510667
27
Lattice="100 0 0 0 100 0 0 0 100" Properties=species:S:1:pos:R:3
C    -0.809158  -0.848406  0.034659
C    -0.853188  0.157876  1.145215
O    -0.553158  1.347360  0.971142
H    -1.114338  -1.858609  0.327159
H    0.215738  -0.882601  -0.359419
H    -1.448873  -0.495924  -0.784723
N    -1.263642  -0.310440  2.374618
C    -1.251229  0.352951  3.676586
C    -1.850292  1.759074  3.810908
O    -2.198533  2.087950  5.018160
H    -1.547580  -1.284841  2.403735
H    -1.904605  -0.267242  4.308677
C    0.168937  0.285296  4.326368
O    -0.010248  0.423146  5.823027
C    1.178516  1.296694  3.838039
H    0.523343  -0.743442  4.177402
H    0.760849  -0.014429  6.227518
H    0.852555  2.328361  4.029030
H    1.320000  1.192913  2.754404
H    2.155026  1.140365  4.313762
N    -1.955175  2.564283  2.796508
C    -2.533852  3.904005  2.824666
H    -1.453978  2.212730  1.921099
H    -3.217253  4.004939  1.973870
H    -1.736725  4.651222  2.716343
H    -3.077469  4.069779  3.757844
Ca    -1.514671  1.716991  6.917401
27
Lattice="100 0 0 0 100 0 0 0 100" Properties=species:S:1:pos:R:3
C    -0.307261  -0.077741  0.007090
C    -0.546028  0.505150  1.367915
O    -0.161377  1.616974  1.728684
H    -0.536892  0.680197  -0.751200
H    -0.885394  -0.986710  -0.191962
H    0.762002  -0.312254  -0.093582
N    -1.258192  -0.270650  2.272969
C    -1.467575  0.214191  3.623336
C    -1.900619  1.695017  3.612510
O    -1.421539  2.527030  4.463949
H    -1.582182  -1.199540  2.021217
H    -2.322389  -0.343931  4.039523
C    -0.256393  -0.105745  4.554246
O    -0.595196  0.306275  5.949483
C    1.096283  0.503939  4.215757
H    -0.156898  -1.199055  4.570621
H    -0.800576  -0.470355  6.496130
H    1.067005  1.596968  4.054629
H    1.472101  0.117418  3.261509
H    1.833568  0.229001  4.982082
N    -2.890570  2.043792  2.817950
C    -3.419779  3.402465  2.684100
H    -3.210161  1.346426  2.148824
H    -3.520640  3.864060  3.670613
H    -4.403560  3.345069  2.210580
H    -2.749654  4.009543  2.061222
Ca    -0.237086  2.521465  6.154804
27
Lattice="100 0 0 0 100 0 0 0 100" Properties=species:S:1:pos:R:3
C    0.220055  0.948713  0.008558
C    -0.161263  0.315954  1.312808
O    -0.144476  0.877459  2.394685
H    0.299653  0.238179  -0.821930
H    1.174059  1.474592  0.134684
H    -0.529883  1.711392  -0.243958
N    -0.549917  -1.048209  1.253888
C    -1.090917  -1.615858  2.464151
C    -0.315008  -2.823481  2.968722
O    -0.777040  -3.485157  3.974845
H    -0.802416  -1.437547  0.349076
H    -0.902535  -0.803115  3.205709
C    -2.623250  -1.819658  2.384658
O    -3.171945  -1.945590  3.787274
C    -3.105601  -2.992113  1.556935
H    -3.029718  -0.873135  2.005959
H    -3.943706  -1.355821  3.851302
H    -4.201129  -3.035633  1.532469
H    -2.718350  -3.952381  1.926572
H    -2.773631  -2.884646  0.514985
N    0.831464  -3.117777  2.406474
C    1.766078  -4.166232  2.810569
H    1.090855  -2.497696  1.634612
H    1.976291  -4.814182  1.951712
H    1.329914  -4.756057  3.619559
H    2.703510  -3.707721  3.148885
Ca    -2.364094  -3.384280  5.298795
27
Lattice="100 0 0 0 100 0 0 0 100" Properties=species:S:1:pos:R:3
C    0.108264  1.073318  0.023123
C    -0.056883  0.389987  1.345499
O    0.517006  0.756082  2.378172
H    -0.359552  2.066202  0.090689
H    -0.340631  0.531376  -0.816578
H    1.175392  1.236444  -0.167402
N    -0.898196  -0.704740  1.385977
C    -1.357938  -1.279081  2.644711
C    -0.303700  -2.155007  3.371077
O    -0.633385  -3.299874  3.878976
H    -1.280260  -1.052368  0.513354
H    -1.533311  -0.431883  3.333509
C    -2.720710  -1.969647  2.403604
O    -3.269638  -2.427457  3.718361
C    -2.737804  -3.148054  1.442283
H    -3.408772  -1.192222  2.046177
H    -4.061532  -1.902975  3.926863
H    -3.748159  -3.570345  1.376022
H    -2.017156  -3.934827  1.711470
H    -2.474540  -2.835705  0.423023
N    0.888595  -1.642365  3.502746
C    2.030808  -2.262816  4.166212
H    0.965423  -0.651585  3.141261
H    2.905971  -2.178212  3.511909
H    1.827156  -3.315733  4.374779
H    2.245226  -1.729732  5.101652
Ca    -2.279134  -4.201215  4.710871
27
Lattice="100 0 0 0 100 0 0 0 100" Properties=species:S:1:pos:R:3
C    0.833067  0.387651  -0.143638
C    0.415742  0.156091  1.264997
O    1.242266  -0.375735  2.106616
H    1.081000  -0.580283  -0.603444
H    1.747883  0.995207  -0.164722
H    0.055218  0.876847  -0.737786
N    -0.794961  0.485392  1.661213
C    -1.398096  0.271527  2.975850
C    -2.910949  0.580617  2.684194
O    -3.143872  1.346376  1.747325
H    -1.473680  0.968864  1.039944
H    -1.260213  -0.774892  3.281857
C    -0.782130  1.208077  4.061204
O    0.273949  0.428241  4.815186
C    -1.728815  1.817947  5.072144
H    -0.233193  2.006160  3.544116
H    0.101576  0.594476  5.760315
H    -2.470213  2.443155  4.558266
H    -1.179980  2.483392  5.753334
H    -2.268790  1.064039  5.658946
N    -3.864831  0.016172  3.441113
C    -3.775688  -0.995835  4.486638
H    -4.804665  0.293442  3.156619
H    -2.733013  -1.249484  4.701330
H    -4.292808  -1.911995  4.173857
H    -4.240263  -0.632135  5.412226
Ca    2.078458  -0.625315  3.949303
27
Lattice="100 0 0 0 100 0 0 0 100" Properties=species:S:1:pos:R:3
C    -0.750811  -1.079002  0.117257
C    -1.015035  -0.182762  1.290479
O    -0.162378  0.206414  2.077026
H    -0.105671  -0.544994  -0.593637
H    -1.657457  -1.408312  -0.402637
H    -0.184610  -1.953918  0.459746
N    -2.343769  0.220801  1.482245
C    -2.612756  1.143288  2.556781
C    -3.705260  0.690143  3.511425
O    -4.606731  1.528639  3.909158
H    -3.071857  -0.071341  0.838872
H    -1.651521  1.126108  3.124605
C    -2.762949  2.583471  1.999314
O    -2.847847  3.564646  3.132415
C    -3.924878  2.840354  1.055325
H    -1.817612  2.800754  1.485870
H    -2.009074  4.052791  3.196963
H    -3.926464  3.884540  0.719079
H    -4.907529  2.584685  1.485468
H    -3.822158  2.224711  0.152555
N    -3.736288  -0.537426  3.993088
C    -2.765075  -1.627781  3.830456
H    -4.531186  -0.725927  4.605050
H    -2.858936  -2.283072  4.701622
H    -1.743058  -1.238201  3.792196
H    -2.979115  -2.208138  2.925213
Ca    -4.789973  3.565528  4.239066
27
Lattice="100 0 0 0 100 0 0 0 100" Properties=species:S:1:pos:R:3
C    -0.277519  0.329137  -0.030026
C    -0.278036  0.539535  1.442065
O    0.826347  0.549965  2.095164
H    0.140502  -0.666637  -0.241524
H    0.386908  1.060651  -0.508900
H    -1.275743  0.397673  -0.474012
N    -1.425205  0.703837  2.095926
C    -1.585068  0.684645  3.558694
C    -2.932496  -0.025612  3.937458
O    -2.881017  -0.958875  4.718074
H    -2.281541  0.609346  1.550090
H    -0.842127  -0.013495  3.972708
C    -1.436356  2.050913  4.252186
O    0.042957  2.369891  4.355113
C    -2.017636  2.101708  5.651187
H    -1.851517  2.843512  3.612572
H    0.081415  3.168628  4.915325
H    -1.798568  3.067919  6.127767
H    -1.641712  1.289487  6.285621
H    -3.111081  2.018548  5.611147
N    -4.051769  0.434665  3.322552
C    -5.364643  -0.167045  3.588188
H    -4.046944  1.346656  2.874444
H    -6.033705  0.060550  2.753180
H    -5.797220  0.216863  4.521365
H    -5.244739  -1.250691  3.678501
Ca    1.901511  1.281226  3.691137
27
Lattice="100 0 0 0 100 0 0 0 100" Properties=species:S:1:pos:R:3
C    -0.132070  -0.090942  0.067820
C    -0.215794  0.294840  1.501827
O    0.846023  0.609391  2.152444
H    -1.109517  -0.304779  -0.376051
H    0.506342  -0.981795  -0.024780
H    0.356810  0.712420  -0.500167
N    -1.386957  0.310454  2.127715
C    -1.579886  0.514980  3.574081
C    -2.961406  -0.040350  4.039172
O    -2.991777  -0.648242  5.095700
H    -2.196247  -0.032338  1.609924
H    -0.876634  -0.138102  4.110320
C    -1.326170  1.978966  4.044711
O    0.069716  2.056611  4.625408
C    -2.281062  2.506577  5.096061
H    -1.302830  2.644222  3.171017
H    -0.034989  2.461182  5.506971
H    -2.329000  1.850484  5.975632
H    -3.295708  2.579497  4.684808
H    -1.995732  3.524669  5.395956
N    -4.023789  0.169872  3.219057
C    -5.359714  -0.324130  3.575414
H    -3.979510  0.894577  2.508185
H    -5.847560  0.334924  4.305583
H    -5.261544  -1.320591  4.016184
H    -5.968853  -0.382138  2.668672
Ca    1.981857  1.364741  3.694337
27
Lattice="100 0 0 0 100 0 0 0 100" Properties=species:S:1:pos:R:3
C    0.083421  -0.923537  0.982080
C    -0.717142  -0.137784  1.976835
O    -0.520161  -0.117813  3.188144
H    0.391657  -1.871919  1.434497
H    1.000634  -0.363129  0.748174
H    -0.453060  -1.113033  0.045071
N    -1.774587  0.627632  1.483281
C    -2.361833  1.540473  2.428484
C    -3.026079  0.884209  3.648598
O    -3.097437  1.646227  4.691729
H    -1.884385  0.776010  0.484624
H    -1.538918  2.115440  2.898036
C    -3.290140  2.564379  1.738397
O    -3.465380  3.698782  2.710546
C    -4.640621  2.058517  1.281134
H    -2.719377  2.994376  0.902073
H    -3.860367  4.431415  2.203060
H    -5.215109  2.850899  0.783865
H    -5.236701  1.660713  2.112528
H    -4.508798  1.258801  0.539301
N    -3.587269  -0.303030  3.707148
C    -3.672347  -1.386415  2.722130
H    -3.935821  -0.532763  4.639717
H    -4.554855  -1.985760  2.965763
H    -2.780217  -2.022513  2.787453
H    -3.774361  -0.992581  1.710807
Ca    -3.105747  3.686404  4.968525
27
Lattice="100 0 0 0 100 0 0 0 100" Properties=species:S:1:pos:R:3
C    0.069782  0.584811  0.058548
C    -0.170353  0.486386  1.521135
O    0.803939  0.350661  2.341721
H    -0.849551  0.720760  -0.520247
H    0.574796  -0.332518  -0.278602
H    0.757602  1.416645  -0.146698
N    -1.423450  0.531315  2.008734
C    -1.608230  0.374736  3.445524
C    -2.872547  -0.159415  4.139563
O    -2.709246  -0.253224  5.370550
H    -2.192000  0.703660  1.365703
H    -0.901182  -0.431532  3.705459
C    -1.140325  1.648505  4.226324
O    -0.428804  1.133428  5.409299
C    -2.193339  2.679175  4.580758
H    -0.374284  2.163564  3.613490
H    -1.145861  0.559697  5.831605
H    -2.965734  2.265036  5.238033
H    -2.670160  3.053717  3.664311
H    -1.726871  3.533326  5.084874
N    -3.980248  -0.485890  3.475718
C    -5.177672  -1.031683  4.127298
H    -4.000357  -0.411872  2.463902
H    -6.046933  -0.413967  3.875349
H    -5.019451  -1.022708  5.208435
H    -5.350229  -2.060455  3.789739
Ca    1.487708  0.596843  4.365476
27
Lattice="100 0 0 0 100 0 0 0 100" Properties=species:S:1:pos:R:3
C    0.030136  0.663540  0.013601
C    -0.067986  0.630726  1.496923
O    0.947556  0.932516  2.220949
H    -0.918380  0.438131  -0.484185
H    0.784371  -0.071798  -0.304734
H    0.389253  1.648863  -0.312228
N    -1.206198  0.275995  2.086931
C    -1.362063  -0.007621  3.521692
C    -2.326861  -1.227532  3.734888
O    -1.875314  -2.171725  4.361299
H    -1.967143  -0.017478  1.476569
H    -0.416883  -0.446053  3.873600
C    -1.682755  1.213542  4.408745
O    -0.369105  1.885541  4.763809
C    -2.385688  0.872146  5.706990
H    -2.238324  1.966589  3.833744
H    -0.589388  2.469891  5.514281
H    -3.402706  0.513498  5.505118
H    -2.496956  1.766879  6.336693
H    -1.858451  0.092278  6.270579
N    -3.556588  -1.207154  3.155102
C    -4.376315  -0.074022  2.730880
H    -4.056618  -2.084806  3.300369
H    -5.108524  0.202418  3.503031
H    -4.923173  -0.332556  1.816437
H    -3.764599  0.811227  2.520265
Ca    1.730703  1.654966  3.982655
27
Lattice="100 0 0 0 100 0 0 0 100" Properties=species:S:1:pos:R:3
C    -0.025288  0.515577  0.025189
C    -0.059769  0.405503  1.507677
O    1.030928  0.412379  2.183744
H    -1.022098  0.554043  -0.425716
H    0.515727  -0.353495  -0.378477
H    0.543656  1.408031  -0.267541
N    -1.221628  0.285943  2.145544
C    -1.363699  -0.026676  3.573995
C    -2.516376  -1.055111  3.854477
O    -2.206811  -2.031491  4.519267
H    -2.061059  0.265076  1.570145
H    -0.498900  -0.645114  3.852627
C    -1.389460  1.206768  4.504889
O    0.051394  1.570008  4.811301
C    -2.105141  0.997891  5.822834
H    -1.788866  2.075299  3.963283
H    -0.004347  2.183525  5.568649
H    -2.011182  1.888602  6.460835
H    -1.732564  0.118693  6.362697
H    -3.179612  0.856768  5.648732
N    -3.758834  -0.827277  3.364400
C    -4.307214  0.339133  2.681928
H    -4.403436  -1.591334  3.563327
H    -5.345184  0.486018  3.000925
H    -4.318203  0.218549  1.586417
H    -3.766828  1.256099  2.947007
Ca    2.008549  0.862994  3.943198
27
Lattice="100 0 0 0 100 0 0 0 100" Properties=species:S:1:pos:R:3
C    -0.108592  -1.019708  0.654600
C    -0.731575  -0.043804  1.568769
O    0.022389  0.553835  2.445539
H    0.345651  -1.832381  1.239993
H    0.711822  -0.531947  0.108993
H    -0.827595  -1.438778  -0.056489
N    -2.026042  0.251435  1.553634
C    -2.590731  1.214511  2.462253
C    -2.988314  0.859999  3.771527
O    -3.345785  1.838776  4.587408
H    -2.593474  -0.217898  0.846205
H    -0.591571  1.179675  2.937713
C    -3.019811  2.510992  1.838020
O    -2.468729  3.702539  2.646885
C    -4.518994  2.730407  1.674824
H    -2.526443  2.592881  0.860852
H    -2.138914  4.367497  2.017956
H    -5.068112  2.590653  2.618210
H    -4.922575  1.985700  0.975186
H    -4.745638  3.720246  1.258144
N    -2.993335  -0.365980  4.325884
C    -2.939722  -1.672729  3.678473
H    -3.171916  -0.356098  5.325712
H    -1.916110  -1.964736  3.406014
H    -3.586257  -1.702524  2.793593
H    -3.317421  -2.414916  4.388090
Ca    -3.273202  3.859353  4.743011
