# Supplementary material for: Mapping and classifying molecules from a high-throughput structural database
Source: J Cheminform. 2017 Feb 2;9:6. doi: 10.1186/s13321-017-0192-4 (PMC5289135; doi:10.1186/s13321-017-0192-4)
Supplement: Supplementary file 1 — Additional file 1. Supplementary file contains dissimilarity matrix data for all the oligopeptides available in the database including the one discussed in this paper. [file 13321_2017_192_MOESM1_ESM.tar › SI/thr.dipeptide/COLVAR-OOS-Hg-0.18-1-4]

#! FIELDS CV1 CV2 Energy
1.420000000000e-01 2.420000000000e-01	-570009.303187
1.940000000000e-01 1.600000000000e-01	-570009.281836
-1.180000000000e-01 -2.280000000000e-01	-570009.196065
2.240000000000e-01 1.520000000000e-01	-570008.969156
2.140000000000e-01 1.800000000000e-01	-570008.952524
-1.560000000000e-01 1.920000000000e-01	-570008.930877
2.320000000000e-01 1.840000000000e-01	-570008.915048
-8.600000000000e-02 -1.200000000000e-01	-570008.82933
-1.660000000000e-01 1.940000000000e-01	-570008.76827
2.220000000000e-01 1.940000000000e-01	-570008.75299
6.000000000000e-03 -3.060000000000e-01	-570008.617764
2.160000000000e-01 1.120000000000e-01	-570008.519145
2.460000000000e-01 -6.000000000000e-03	-570008.495525
-2.000000000000e-03 1.780000000000e-01	-570008.486985
2.480000000000e-01 1.460000000000e-01	-570008.461098
2.460000000000e-01 1.420000000000e-01	-570008.458884
2.900000000000e-01 4.800000000000e-02	-570008.417691
-4.200000000000e-02 -8.000000000000e-02	-570008.414542
2.100000000000e-01 9.400000000000e-02	-570008.408357
2.800000000000e-01 4.400000000000e-02	-570008.405901
2.260000000000e-01 9.200000000000e-02	-570008.295535
1.360000000000e-01 2.620000000000e-01	-570008.288649
2.900000000000e-01 5.800000000000e-02	-570008.229152
4.000000000000e-03 -1.060000000000e-01	-570008.210795
2.800000000000e-01 6.000000000000e-03	-570008.21002
4.200000000000e-02 -2.920000000000e-01	-570008.103882
