# Supplementary material for: Mapping and classifying molecules from a high-throughput structural database
Source: J Cheminform. 2017 Feb 2;9:6. doi: 10.1186/s13321-017-0192-4 (PMC5289135; doi:10.1186/s13321-017-0192-4)
Supplement: Supplementary file 1 — Additional file 1. Supplementary file contains dissimilarity matrix data for all the oligopeptides available in the database including the one discussed in this paper. [file 13321_2017_192_MOESM1_ESM.tar › SI/thr.dipeptide/traj.thr.dipeptide.bare.xyz]

26
Lattice="100 0 0 0 100 0 0 0 100" Properties=species:S:1:pos:R:3
C    -0.948594  3.491572  1.836307
C    -1.538929  2.103372  1.956246
O    -2.574975  1.779199  1.358962
H    -1.702664  4.226683  2.143210
H    -0.715998  3.683341  0.781263
H    -0.040077  3.634945  2.433238
N    -0.861166  1.233686  2.750816
C    -1.270317  -0.152705  2.934768
C    -2.378570  -0.247594  4.013880
O    -2.143958  -0.649436  5.162018
H    -0.075808  1.544116  3.316267
H    -1.683355  -0.503328  1.976783
C    -0.053845  -1.009560  3.334927
O    0.541661  -0.475210  4.520433
C    1.012328  -1.084219  2.253909
H    -0.437300  -2.026467  3.535414
H    -0.178683  -0.530601  5.186431
H    0.605975  -1.524691  1.333949
H    1.843886  -1.708757  2.601594
H    1.411588  -0.090092  2.013017
N    -3.591710  0.160981  3.578413
C    -4.746040  0.267707  4.450562
H    -3.609367  0.598197  2.651771
H    -4.517460  -0.249457  5.387956
H    -5.623311  -0.198883  3.984227
H    -4.983310  1.318202  4.674641
26
Lattice="100 0 0 0 100 0 0 0 100" Properties=species:S:1:pos:R:3
C    0.805977  0.147069  -0.265579
C    0.030360  -0.381382  0.925098
O    -0.136249  -1.586788  1.120543
H    1.817712  -0.276587  -0.245826
H    0.875659  1.241047  -0.292794
H    0.321982  -0.206339  -1.184631
N    -0.456851  0.568300  1.778132
C    -1.348848  0.224057  2.859896
C    -2.178231  1.483105  3.182189
O    -2.019273  2.531634  2.551005
H    -0.495827  1.553449  1.514186
H    -2.026723  -0.577535  2.517632
C    -0.578388  -0.344990  4.089671
O    -1.508116  -0.959760  5.012004
C    0.219157  0.697866  4.851240
H    0.097707  -1.115781  3.690495
H    -1.730709  -1.836383  4.660609
H    0.891249  1.231874  4.167588
H    0.823945  0.218742  5.630167
H    -0.439905  1.433579  5.331620
N    -3.071852  1.326174  4.188375
C    -3.878382  2.422432  4.690882
H    -2.992212  0.465073  4.729398
H    -3.437726  2.876265  5.591919
H    -4.887974  2.067666  4.931997
H    -3.940480  3.190214  3.913183
26
Lattice="100 0 0 0 100 0 0 0 100" Properties=species:S:1:pos:R:3
C    -2.209190  2.159097  1.730277
C    -1.444410  0.884585  2.016783
O    -0.483237  0.555122  1.305828
H    -3.143456  2.250858  2.296233
H    -2.426450  2.208945  0.657479
H    -1.563626  3.012785  1.976344
N    -1.900321  0.153394  3.069079
C    -1.212277  -0.966758  3.736475
C    -0.207843  -0.375557  4.766813
O    -0.648807  0.272982  5.718481
H    -2.605975  0.601424  3.643187
H    -1.986124  -1.426371  4.368330
C    -0.705283  -2.099995  2.809059
O    0.491469  -1.778122  2.096700
C    -1.796386  -2.613775  1.869845
H    -0.420597  -2.915808  3.493591
H    0.282887  -0.924215  1.625733
H    -1.416045  -3.477652  1.311820
H    -2.093633  -1.844862  1.145410
H    -2.691085  -2.926295  2.427082
N    1.098511  -0.624381  4.529122
C    2.156053  -0.117177  5.380468
H    1.311397  -1.086097  3.636319
H    2.851502  -0.922337  5.652317
H    1.700859  0.291263  6.288818
H    2.723067  0.681949  4.880406
26
Lattice="100 0 0 0 100 0 0 0 100" Properties=species:S:1:pos:R:3
C    0.079030  -0.187648  0.167436
C    -0.060343  -0.205663  1.674338
O    0.901945  -0.485043  2.405935
H    0.914126  0.469484  -0.102841
H    -0.827698  0.141667  -0.353185
H    0.335981  -1.199506  -0.171608
N    -1.292822  0.085947  2.155544
C    -1.682052  0.054063  3.558566
C    -3.212894  0.156877  3.547037
O    -3.802355  0.781660  2.662073
H    -2.036391  0.406714  1.536238
H    -1.367542  -0.904732  4.003068
C    -0.982464  1.184101  4.399526
O    0.320432  0.770076  4.769884
C    -1.704041  1.576528  5.681240
H    -0.944949  2.067561  3.731294
H    0.717029  0.305317  3.991202
H    -1.098862  2.330957  6.198571
H    -1.806140  0.718705  6.361246
H    -2.695518  2.003056  5.483695
N    -3.845807  -0.485001  4.562567
C    -5.276233  -0.385744  4.785792
H    -3.274803  -0.948073  5.259497
H    -5.705898  -1.378197  4.971137
H    -5.727029  0.039866  3.883719
H    -5.507701  0.269030  5.639030
26
Lattice="100 0 0 0 100 0 0 0 100" Properties=species:S:1:pos:R:3
C    -0.228722  0.258755  -0.235755
C    -0.213892  0.362113  1.278030
O    0.760537  0.786791  1.898732
H    -0.011301  1.246463  -0.660439
H    -1.179667  -0.106082  -0.642200
H    0.578196  -0.415923  -0.548441
N    -1.365401  -0.032741  1.900224
C    -1.460647  -0.164778  3.335340
C    -2.586133  -1.187823  3.609298
O    -3.204203  -1.717293  2.680736
H    -2.082911  -0.560676  1.401370
H    -0.508815  -0.555739  3.733131
C    -1.676513  1.208331  4.020617
O    -1.458161  0.981023  5.432135
C    -3.037696  1.830795  3.742040
H    -0.874741  1.858236  3.635312
H    -1.565621  1.826147  5.893576
H    -3.105660  2.833245  4.187876
H    -3.851720  1.215159  4.148263
H    -3.190285  1.940069  2.660096
N    -2.811044  -1.448792  4.918243
C    -3.862581  -2.340874  5.367277
H    -2.335918  -0.844551  5.587442
H    -3.496370  -2.979260  6.181127
H    -4.164759  -2.968675  4.523091
H    -4.745190  -1.786882  5.722135
26
Lattice="100 0 0 0 100 0 0 0 100" Properties=species:S:1:pos:R:3
C    -0.508001  -0.274563  -0.509608
C    -0.386938  0.388879  0.845370
O    0.631902  1.006881  1.179845
H    -0.434911  0.499472  -1.284219
H    -1.444819  -0.827379  -0.649205
H    0.339065  -0.956978  -0.648937
N    -1.463543  0.263400  1.669338
C    -1.590153  0.931180  2.962668
C    -0.848908  0.186617  4.109490
O    -1.425274  -0.175227  5.144928
H    -2.232246  -0.327456  1.375050
H    -1.096626  1.910763  2.864476
C    -3.081414  1.193917  3.294392
O    -3.174578  1.856346  4.547773
C    -3.980887  -0.048255  3.241841
H    -3.444546  1.919957  2.549393
H    -2.759819  1.235925  5.185210
H    -4.073195  -0.467917  2.227453
H    -4.990933  0.243686  3.554114
H    -3.620656  -0.833379  3.917852
N    0.470946  0.017089  3.877989
C    1.361219  -0.629019  4.822444
H    0.838580  0.403818  3.001199
H    0.773952  -0.934537  5.694398
H    2.152424  0.060487  5.148088
H    1.831361  -1.516706  4.376657
26
Lattice="100 0 0 0 100 0 0 0 100" Properties=species:S:1:pos:R:3
C    -0.094083  -1.108381  -0.106722
C    -0.789041  -0.952684  1.228819
O    -1.787307  -1.621561  1.525923
H    0.745456  -0.417770  -0.251535
H    -0.826941  -0.960078  -0.908979
H    0.276506  -2.138147  -0.188633
N    -0.250662  -0.034841  2.077727
C    -0.696224  0.175331  3.453322
C    -1.966650  1.065161  3.560983
O    -2.012937  2.077344  4.274721
H    0.511680  0.543337  1.744311
H    -0.981764  -0.811682  3.850399
C    0.471187  0.704657  4.325130
O    0.022375  0.870896  5.662569
C    1.144771  1.976059  3.791565
H    1.223182  -0.099822  4.363713
H    -0.714270  1.516456  5.595951
H    1.907907  2.291473  4.513393
H    0.421842  2.792123  3.670451
H    1.663338  1.817083  2.832680
N    -3.014975  0.614140  2.842123
C    -4.302184  1.284551  2.850007
H    -2.894116  -0.277789  2.349695
H    -4.880937  0.954726  1.980776
H    -4.158977  2.370429  2.800934
H    -4.872930  1.060807  3.763970
26
Lattice="100 0 0 0 100 0 0 0 100" Properties=species:S:1:pos:R:3
C    -1.235746  1.036849  -0.012562
C    -1.334166  1.004177  1.499699
O    -1.640011  2.002690  2.155951
H    -0.483127  1.781286  -0.300721
H    -2.198235  1.370455  -0.419567
H    -0.972165  0.070440  -0.458832
N    -1.060804  -0.200633  2.076669
C    -1.171536  -0.447223  3.504242
C    0.230507  -0.460704  4.144920
O    0.955738  -1.464812  4.048113
H    -0.838428  -1.010214  1.504759
H    -1.789391  0.356880  3.922704
C    -1.853335  -1.818285  3.749890
O    -1.157208  -2.844724  3.045399
C    -3.306672  -1.833346  3.305543
H    -1.806676  -2.007874  4.840251
H    -0.219846  -2.743064  3.333999
H    -3.898499  -1.102536  3.872052
H    -3.729899  -2.831153  3.472724
H    -3.395086  -1.599423  2.236520
N    0.654203  0.643841  4.802956
C    -0.047039  1.901605  5.034400
H    1.581506  0.534160  5.205142
H    0.697578  2.697169  5.152163
H    -0.660143  1.866906  5.948104
H    -0.679521  2.157534  4.175483
26
Lattice="100 0 0 0 100 0 0 0 100" Properties=species:S:1:pos:R:3
C    -0.072822  -0.889381  -0.342672
C    -0.331821  -0.447282  1.081689
O    0.015441  0.670651  1.487904
H    -0.540403  -0.168673  -1.024966
H    -0.449139  -1.894659  -0.566173
H    1.007791  -0.862982  -0.530534
N    -0.951103  -1.355376  1.882827
C    -1.444349  -1.026268  3.217913
C    -0.303125  -1.110317  4.276529
O    -0.241695  -2.020275  5.103390
H    -1.368997  -2.176200  1.454667
H    -1.808094  0.016132  3.190875
C    -2.597310  -1.982767  3.594132
O    -3.419754  -2.282029  2.452759
C    -3.416110  -1.446967  4.759274
H    -2.150345  -2.946078  3.876169
H    -3.968779  -1.503030  2.264180
H    -2.782157  -1.295817  5.641647
H    -4.207561  -2.159348  5.021762
H    -3.884581  -0.483771  4.501635
N    0.579469  -0.085499  4.185283
C    1.772654  -0.014843  5.005588
H    0.489703  0.513396  3.356693
H    1.645837  -0.689444  5.858738
H    1.922752  1.009209  5.370842
H    2.669497  -0.323382  4.446849
26
Lattice="100 0 0 0 100 0 0 0 100" Properties=species:S:1:pos:R:3
C    0.419628  -0.703924  0.395908
C    0.088486  -0.579695  1.870942
O    0.917853  -0.772521  2.750982
H    0.960287  -1.642814  0.230677
H    1.096241  0.115709  0.120038
H    -0.458942  -0.670639  -0.260752
N    -1.223287  -0.246220  2.150682
C    -1.655923  0.128881  3.486987
C    -2.642402  -0.863390  4.127317
O    -3.263654  -0.561012  5.155413
H    -1.817265  0.019364  1.372210
H    -0.749513  0.103443  4.112868
C    -2.212206  1.581501  3.531016
O    -2.384504  2.000386  4.874407
C    -3.495347  1.766854  2.711985
H    -1.422614  2.223494  3.107554
H    -2.856215  1.257322  5.316023
H    -4.303050  1.122574  3.085492
H    -3.348591  1.557627  1.640262
H    -3.825373  2.809001  2.797544
N    -2.763324  -2.062532  3.512024
C    -3.574481  -3.143795  4.036652
H    -2.177726  -2.215037  2.697905
H    -2.949664  -3.987616  4.361350
H    -4.288928  -3.499260  3.282204
H    -4.126486  -2.758698  4.900312
26
Lattice="100 0 0 0 100 0 0 0 100" Properties=species:S:1:pos:R:3
C    -2.461672  -0.281860  0.892133
C    -1.353371  -0.231515  1.920398
O    -0.160752  -0.224181  1.569101
H    -2.292072  -1.144035  0.236066
H    -2.401499  0.619163  0.268099
H    -3.467296  -0.349667  1.323321
N    -1.745688  -0.184423  3.217315
C    -0.900950  -0.057596  4.418592
C    -0.311259  1.351670  4.665940
O    -0.304532  1.806801  5.808473
H    -2.744118  -0.150979  3.382849
H    -1.590015  -0.196753  5.260745
C    0.197107  -1.154624  4.580993
O    1.349724  -0.940116  3.781784
C    -0.374712  -2.562106  4.400682
H    0.542719  -1.039119  5.620281
H    1.035409  -0.807069  2.860332
H    -0.715618  -2.727193  3.369566
H    -1.221775  -2.745927  5.077743
H    0.408232  -3.298031  4.618469
N    0.173849  2.006121  3.580226
C    0.861053  3.277999  3.711105
H    0.306226  1.465164  2.727161
H    0.763425  3.846005  2.778631
H    1.929915  3.144422  3.939254
H    0.406671  3.842847  4.531741
26
Lattice="100 0 0 0 100 0 0 0 100" Properties=species:S:1:pos:R:3
C    -0.096687  -2.005274  -0.173454
C    -0.292834  -1.089222  1.015447
O    0.162175  0.063038  1.027535
H    0.976441  -2.090669  -0.383218
H    -0.566581  -1.543892  -1.051339
H    -0.515404  -3.008156  -0.028652
N    -0.983098  -1.615397  2.063206
C    -1.460123  -0.797867  3.178786
C    -0.340845  -0.587609  4.243812
O    -0.369412  -1.136213  5.346108
H    -1.493673  -2.480012  1.913073
H    -1.740100  0.188308  2.771275
C    -2.684251  -1.460301  3.825892
O    -3.489363  -1.980085  2.745062
C    -3.465824  -0.478513  4.689025
H    -2.321591  -2.290676  4.454977
H    -4.250360  -2.429784  3.142137
H    -3.842831  0.355219  4.081207
H    -2.832841  -0.084603  5.493855
H    -4.323552  -0.978947  5.160532
N    0.632663  0.255799  3.824034
C    1.821795  0.519692  4.609383
H    0.600374  0.522629  2.832738
H    2.693019  -0.033029  4.225683
H    1.633524  0.200421  5.639788
H    2.055379  1.592143  4.598109
26
Lattice="100 0 0 0 100 0 0 0 100" Properties=species:S:1:pos:R:3
C    -1.226923  -0.158037  -0.086323
C    -0.608146  0.380563  1.190061
O    0.485576  0.935522  1.205810
H    -2.158842  -0.713995  0.074362
H    -0.499586  -0.808647  -0.586313
H    -1.427027  0.684322  -0.760989
N    -1.353875  0.179197  2.330674
C    -1.012256  0.807586  3.595138
C    -0.579507  -0.174250  4.708288
O    -0.420617  0.225391  5.859826
H    -2.322314  -0.114810  2.237962
H    -0.131919  1.439445  3.400037
C    -2.169363  1.688243  4.090183
O    -3.338441  0.840213  4.031841
C    -2.351773  2.955226  3.263801
H    -1.940877  1.937698  5.138271
H    -4.077491  1.314961  4.439448
H    -2.520530  2.721105  2.203916
H    -1.464618  3.598384  3.339923
H    -3.213999  3.532516  3.626539
N    -0.360357  -1.450531  4.303575
C    0.123344  -2.485485  5.193507
H    -0.510874  -1.650988  3.321153
H    1.107645  -2.857367  4.875285
H    -0.578054  -3.330322  5.238434
H    0.215822  -2.045943  6.192593
26
Lattice="100 0 0 0 100 0 0 0 100" Properties=species:S:1:pos:R:3
C    -0.651991  0.209066  0.075021
C    -1.253592  0.089025  1.461847
O    -2.445469  -0.148297  1.642229
H    -1.152719  1.029164  -0.454850
H    -0.859034  -0.713112  -0.481756
H    0.429398  0.390425  0.079919
N    -0.362065  0.239823  2.497809
C    -0.816823  0.400273  3.865261
C    0.002198  1.560077  4.466442
O    0.984983  2.016771  3.880963
H    0.516646  0.731602  2.322085
H    -1.889887  0.653913  3.840298
C    -0.643992  -0.899850  4.703580
O    0.737656  -1.224851  4.863163
C    -1.446546  -2.070327  4.146410
H    -0.990079  -0.684026  5.727357
H    1.092599  -1.414389  3.978081
H    -2.513674  -1.825283  4.070726
H    -1.320642  -2.943291  4.798559
H    -1.101935  -2.337527  3.137991
N    -0.434908  2.018683  5.667204
C    0.258424  3.047425  6.420483
H    -1.256447  1.589461  6.075408
H    -0.410431  3.889677  6.643054
H    1.089814  3.404515  5.804702
H    0.659513  2.649053  7.363017
26
Lattice="100 0 0 0 100 0 0 0 100" Properties=species:S:1:pos:R:3
C    0.119072  -0.134184  0.187042
C    -0.057384  -0.030163  1.689530
O    0.861486  -0.232962  2.475339
H    -0.735185  0.250037  -0.383394
H    0.273455  -1.189573  -0.074250
H    1.024855  0.410858  -0.101959
N    -1.325496  0.332915  2.100480
C    -1.729047  0.233939  3.495451
C    -2.759838  -0.895549  3.618785
O    -3.656419  -1.023584  2.783216
H    -2.089655  0.226570  1.435870
H    -0.813388  0.025701  4.068209
C    -2.323808  1.587160  3.971907
O    -1.379543  2.631530  3.753025
C    -2.675683  1.598246  5.450068
H    -3.239752  1.770968  3.376523
H    -1.036129  2.515242  2.849920
H    -1.794926  1.354856  6.061131
H    -3.476866  0.883765  5.676013
H    -3.018468  2.599788  5.736466
N    -2.614060  -1.699672  4.705289
C    -3.526170  -2.784551  5.015636
H    -1.822952  -1.531275  5.315152
H    -3.000737  -3.749012  5.036725
H    -4.287566  -2.810674  4.229278
H    -4.017797  -2.625378  5.985550
26
Lattice="100 0 0 0 100 0 0 0 100" Properties=species:S:1:pos:R:3
C    -1.722600  0.996024  -0.127387
C    -1.228643  0.348776  1.149195
O    -0.333082  -0.495606  1.153612
H    -2.124076  0.216448  -0.786973
H    -0.868017  1.451026  -0.642864
H    -2.491163  1.761482  0.034139
N    -1.831942  0.782083  2.306856
C    -1.528951  0.163405  3.600191
C    -2.425849  -1.079606  3.788507
O    -3.531655  -1.022371  4.325190
H    -2.721206  1.267484  2.224492
H    -0.474820  -0.142724  3.544519
C    -1.679146  1.198558  4.725674
O    -0.825895  2.321783  4.471596
C    -1.291838  0.636251  6.082990
H    -2.736800  1.522856  4.759441
H    -0.903657  2.539571  3.527388
H    -0.263600  0.249654  6.062666
H    -1.976173  -0.166044  6.381602
H    -1.341018  1.432824  6.835098
N    -1.878566  -2.212071  3.267200
C    -2.599833  -3.469128  3.206962
H    -1.036458  -2.094956  2.706818
H    -3.466705  -3.392873  3.871467
H    -1.959670  -4.296340  3.539395
H    -2.955637  -3.684507  2.188226
26
Lattice="100 0 0 0 100 0 0 0 100" Properties=species:S:1:pos:R:3
C    -1.261596  -0.163782  -0.182862
C    -0.759155  0.170795  1.207967
O    0.189640  0.949999  1.365425
H    -1.464126  0.771023  -0.718739
H    -2.160924  -0.791083  -0.198034
H    -0.460091  -0.683329  -0.723970
N    -1.432739  -0.433185  2.227510
C    -1.154867  -0.511519  3.669509
C    -0.894479  0.765748  4.484529
O    -1.024819  0.674635  5.717125
H    -2.194298  -1.033757  1.934980
H    -2.080970  -0.907940  4.107003
C    -0.060247  -1.574025  4.033153
O    -0.244830  -1.987991  5.379632
C    1.371508  -1.109624  3.769273
H    -0.274393  -2.457895  3.409172
H    -0.442870  -1.172459  5.892423
H    2.063046  -1.918728  4.034173
H    1.620837  -0.236046  4.387415
H    1.528336  -0.837376  2.717624
N    -0.505373  1.886634  3.853144
C    -0.156939  3.082015  4.601011
H    -0.182793  1.775192  2.879807
H    -0.902090  3.260400  5.384408
H    -0.137484  3.935731  3.915277
H    0.826717  2.990565  5.087044
26
Lattice="100 0 0 0 100 0 0 0 100" Properties=species:S:1:pos:R:3
C    0.571764  -0.080384  0.117960
C    0.281554  0.115547  1.590300
O    1.158206  0.517304  2.371530
H    -0.304434  -0.388330  -0.464335
H    1.354341  -0.842925  0.014285
H    0.971158  0.855226  -0.291521
N    -0.976856  -0.187687  1.989514
C    -1.445416  -0.120096  3.366772
C    -2.811389  -0.812586  3.353371
O    -3.524991  -0.753569  2.346224
H    -1.709896  -0.408986  1.316674
H    -0.729784  -0.656971  4.005755
C    -1.488236  1.364635  3.901249
O    -0.222450  1.713937  4.432510
C    -2.525207  1.656485  4.976115
H    -1.727737  1.979703  3.011517
H    0.454708  1.392336  3.787743
H    -2.467463  2.721956  5.230312
H    -2.321215  1.090656  5.893732
H    -3.544075  1.439302  4.632011
N    -3.219830  -1.485396  4.462488
C    -2.541475  -1.716597  5.725575
H    -4.151916  -1.876732  4.354718
H    -1.521985  -1.323718  5.693311
H    -2.485502  -2.793268  5.938516
H    -3.064872  -1.220841  6.555674
26
Lattice="100 0 0 0 100 0 0 0 100" Properties=species:S:1:pos:R:3
C    -0.132444  0.940484  -0.053198
C    -0.614599  1.205952  1.356531
O    -0.725906  2.362017  1.793320
H    -0.769022  1.492811  -0.754819
H    -0.130127  -0.122072  -0.322717
H    0.886199  1.336079  -0.155136
N    -0.896374  0.110039  2.102156
C    -1.335255  0.159275  3.488770
C    -1.277011  -1.287273  3.982923
O    -1.509164  -2.222568  3.210700
H    -0.912583  -0.822813  1.692628
H    -0.641795  0.797850  4.054056
C    -2.763145  0.825091  3.631632
O    -2.616072  2.222642  3.811802
C    -3.635475  0.305080  4.764695
H    -3.274673  0.602622  2.674836
H    -1.971247  2.522459  3.126200
H    -3.186951  0.499863  5.747275
H    -3.830920  -0.769720  4.665515
H    -4.595072  0.835515  4.731934
N    -0.988757  -1.501614  5.294955
C    -0.510636  -0.550012  6.287036
H    -0.961356  -2.488010  5.536313
H    -0.755502  -0.928875  7.285915
H    -1.003002  0.420953  6.176488
H    0.578888  -0.399775  6.229190
26
Lattice="100 0 0 0 100 0 0 0 100" Properties=species:S:1:pos:R:3
C    -3.006521  -0.499511  1.006861
C    -1.862453  0.003541  1.864413
O    -1.399986  1.142081  1.713085
H    -2.738215  -0.369021  -0.048447
H    -3.887957  0.125994  1.197744
H    -3.270129  -1.549095  1.183750
N    -1.395906  -0.873205  2.797355
C    -0.287596  -0.669492  3.744289
C    -0.595473  0.338916  4.879467
O    -0.506936  -0.012475  6.056103
H    -1.865710  -1.767684  2.858286
H    -0.169709  -1.629770  4.260336
C    1.060914  -0.378054  3.027840
O    1.339895  -1.408222  2.071228
C    2.215497  -0.358293  4.014866
H    0.992021  0.594807  2.515333
H    0.708110  -1.313440  1.341775
H    3.151799  -0.162826  3.479019
H    2.303645  -1.325302  4.527980
H    2.076376  0.420478  4.774119
N    -0.904214  1.595010  4.468554
C    -1.224943  2.658645  5.399612
H    -1.006024  1.745130  3.459133
H    -1.009758  2.302536  6.412562
H    -2.287329  2.938225  5.340987
H    -0.617396  3.550027  5.192750
26
Lattice="100 0 0 0 100 0 0 0 100" Properties=species:S:1:pos:R:3
C    0.169199  0.586204  0.981057
C    -0.103871  -0.371869  2.123945
O    0.790560  -0.864592  2.803370
H    -0.091831  0.130799  0.014999
H    1.237545  0.816036  0.982635
H    -0.406307  1.517447  1.073605
N    -1.427063  -0.663400  2.395918
C    -2.605784  -0.266482  1.645730
C    -3.349281  0.955399  2.221651
O    -4.400042  1.347327  1.695448
H    -1.538612  -1.365269  3.124049
H    -2.304212  0.018586  0.628596
C    -3.602135  -1.452372  1.467522
O    -4.582032  -1.117522  0.498381
C    -4.238657  -1.913159  2.782511
H    -3.016777  -2.282685  1.040386
H    -4.879067  -0.206859  0.725262
H    -3.495318  -2.268690  3.512706
H    -4.919725  -2.746785  2.575022
H    -4.821691  -1.105569  3.246316
N    -2.788806  1.537167  3.305367
C    -3.359887  2.691859  3.971523
H    -1.934066  1.115922  3.655698
H    -2.652381  3.531838  3.976746
H    -3.635213  2.453493  5.007971
H    -4.260547  2.984175  3.421587
26
Lattice="100 0 0 0 100 0 0 0 100" Properties=species:S:1:pos:R:3
C    -3.284670  0.546248  1.566097
C    -2.038867  -0.183395  1.096882
O    -2.090321  -1.274748  0.538813
H    -4.153742  0.006140  1.182069
H    -3.317793  1.587231  1.216799
H    -3.339549  0.560305  2.664288
N    -0.827618  0.446362  1.295823
C    -0.543268  1.612626  2.112567
C    -0.036093  2.829141  1.298074
O    0.485275  3.790529  1.864861
H    -0.020531  -0.135303  1.070822
H    -1.472347  1.947122  2.595387
C    0.476612  1.281367  3.228756
O    1.699212  0.804221  2.640460
C    -0.025222  0.210955  4.182385
H    0.664367  2.220063  3.771605
H    2.187613  1.580075  2.320962
H    -0.202643  -0.738644  3.660541
H    -0.963966  0.524433  4.658828
H    0.718556  0.033978  4.968026
N    -0.231967  2.744630  -0.040936
C    0.157305  3.791662  -0.964175
H    -0.628011  1.876362  -0.387472
H    0.917079  3.434013  -1.672998
H    0.577207  4.615222  -0.376631
H    -0.708621  4.160405  -1.530833
26
Lattice="100 0 0 0 100 0 0 0 100" Properties=species:S:1:pos:R:3
C    0.437817  -2.039168  1.141706
C    0.149880  -1.234962  2.392533
O    0.373312  -1.702321  3.518461
H    1.441365  -2.472241  1.221109
H    0.365019  -1.457750  0.214814
H    -0.278054  -2.870414  1.091764
N    -0.356487  0.010456  2.185562
C    -0.931693  0.910494  3.194958
C    0.099257  1.572089  4.145668
O    0.120933  2.798136  4.262586
H    -0.561333  0.256768  1.225610
H    -1.344019  1.754886  2.629297
C    -2.111799  0.262336  3.949843
O    -3.052437  -0.095867  2.920105
C    -2.728126  1.207667  4.974760
H    -1.751097  -0.650476  4.452670
H    -3.797849  -0.546103  3.345516
H    -3.056534  2.142299  4.501795
H    -2.013321  1.456766  5.769662
H    -3.598472  0.731611  5.448337
N    0.891550  0.713491  4.831440
C    1.914338  1.169920  5.750776
H    0.806615  -0.284747  4.598254
H    1.811897  0.669125  6.723119
H    1.796471  2.250189  5.886935
H    2.923366  0.970435  5.360429
26
Lattice="100 0 0 0 100 0 0 0 100" Properties=species:S:1:pos:R:3
C    -2.614317  -0.060571  0.523000
C    -1.597410  0.233822  1.605832
O    -0.625298  0.970138  1.387529
H    -3.517482  -0.563864  0.888522
H    -2.138637  -0.699302  -0.233143
H    -2.894464  0.878927  0.033575
N    -1.832186  -0.358488  2.808736
C    -0.910809  -0.435022  3.950494
C    -0.701434  0.891052  4.724726
O    -0.870891  0.912184  5.945653
H    -2.628001  -0.981774  2.851700
H    -1.413043  -1.075570  4.687281
C    0.423684  -1.133809  3.563637
O    0.140676  -2.433989  3.024173
C    1.402815  -1.203437  4.727433
H    0.874369  -0.579943  2.728928
H    0.028606  -3.044860  3.770916
H    2.307331  -1.739680  4.414609
H    0.961557  -1.724756  5.590891
H    1.695435  -0.202822  5.069021
N    -0.279440  1.941767  3.982038
C    -0.033892  3.248796  4.557452
H    -0.220129  1.797995  2.965075
H    -0.767448  3.987231  4.201669
H    0.972431  3.604413  4.296863
H    -0.116023  3.165563  5.646388
26
Lattice="100 0 0 0 100 0 0 0 100" Properties=species:S:1:pos:R:3
C    -1.143700  -0.387777  -0.312192
C    -0.706320  0.454140  0.870750
O    -0.055286  1.490129  0.733017
H    -0.249358  -0.736369  -0.844030
H    -1.711080  0.244020  -1.006403
H    -1.755166  -1.253685  -0.031744
N    -1.105679  -0.009572  2.094851
C    -0.592587  0.555221  3.320600
C    -0.175355  -0.622086  4.229791
O    -0.493650  -1.779536  3.965616
H    -1.441929  -0.966169  2.190841
H    0.287993  1.163768  3.056886
C    -1.596373  1.490060  4.039188
O    -2.643173  0.659070  4.552414
C    -2.126838  2.593918  3.134789
H    -1.051325  1.957333  4.885615
H    -3.399508  1.225817  4.766589
H    -2.687856  2.166014  2.294539
H    -1.307292  3.196586  2.723487
H    -2.793784  3.261203  3.700713
N    0.562183  -0.274890  5.318626
C    0.972079  -1.231714  6.329277
H    0.775370  0.704811  5.462215
H    0.702794  -2.229266  5.967787
H    0.459417  -1.051335  7.285143
H    2.057424  -1.189692  6.491638
26
Lattice="100 0 0 0 100 0 0 0 100" Properties=species:S:1:pos:R:3
C    0.010630  0.180211  -0.169830
C    -0.284858  0.185404  1.319148
O    -0.086963  1.164623  2.029277
H    -0.688996  0.864045  -0.668461
H    -0.071901  -0.810997  -0.632211
H    1.020895  0.573290  -0.332727
N    -0.772000  -1.002502  1.823682
C    -1.352884  -1.067672  3.157822
C    -0.309565  -1.069177  4.296346
O    -0.635231  -0.784914  5.447009
H    -1.174277  -1.665267  1.163429
H    -1.976696  -0.176977  3.339547
C    -2.224953  -2.356829  3.249119
O    -2.927196  -2.582141  2.012132
C    -3.175285  -2.337853  4.434502
H    -1.543852  -3.219394  3.324019
H    -3.713835  -2.011628  2.011867
H    -3.705692  -3.295146  4.508253
H    -3.917254  -1.532352  4.317540
H    -2.633891  -2.145090  5.368157
N    0.935143  -1.472521  3.930935
C    2.054083  -1.475001  4.851199
H    1.101610  -1.578543  2.935838
H    2.612976  -2.417514  4.781032
H    1.653392  -1.367627  5.864751
H    2.739600  -0.637430  4.654623
26
Lattice="100 0 0 0 100 0 0 0 100" Properties=species:S:1:pos:R:3
C    -0.270196  -0.835077  1.225580
C    -0.224928  0.306324  2.224775
O    0.821896  0.694220  2.736020
H    -0.807900  -1.701239  1.637685
H    0.758036  -1.133264  1.006482
H    -0.774184  -0.545780  0.293094
N    -1.422301  0.913991  2.528017
C    -2.753586  0.552932  2.079008
C    -3.247036  1.286280  0.805913
O    -4.334878  0.991060  0.314777
H    -1.369849  1.643880  3.236581
H    -2.782207  -0.513640  1.817261
C    -3.771166  0.767003  3.215576
O    -3.569098  2.125647  3.650657
C    -3.606041  -0.226661  4.359693
H    -4.768828  0.661315  2.758977
H    -4.174738  2.302028  4.385778
H    -3.800277  -1.251315  4.013668
H    -4.325488  -0.011283  5.162571
H    -2.594658  -0.185461  4.785145
N    -2.396946  2.213096  0.300650
C    -2.707026  3.008289  -0.870043
H    -1.546444  2.389964  0.824838
H    -2.851728  4.066210  -0.608108
H    -3.637473  2.620780  -1.298832
H    -1.905955  2.934701  -1.617764
26
Lattice="100 0 0 0 100 0 0 0 100" Properties=species:S:1:pos:R:3
C    -2.195184  -0.722640  0.196837
C    -1.411390  0.289937  1.010461
O    -0.786983  1.209081  0.494347
H    -1.482625  -1.384697  -0.313226
H    -2.765333  -0.194204  -0.574982
H    -2.877832  -1.338216  0.796091
N    -1.457679  0.101056  2.375864
C    -0.567840  0.821533  3.286679
C    0.144255  -0.203808  4.197693
O    1.247397  -0.655166  3.901033
H    -1.869489  -0.760946  2.715943
H    0.219459  1.266708  2.663649
C    -1.295016  1.967709  4.032616
O    -2.433316  1.478098  4.780576
C    -1.704344  3.106225  3.109651
H    -0.606974  2.346924  4.803637
H    -3.130644  1.286143  4.130883
H    -2.412327  2.759237  2.343309
H    -0.834880  3.515010  2.580025
H    -2.178872  3.907364  3.689878
N    -0.570006  -0.586770  5.294659
C    -0.053488  -1.533277  6.264330
H    -1.433323  -0.075074  5.482747
H    -0.820101  -2.274600  6.525298
H    0.278479  -1.031429  7.185637
H    0.807059  -2.042200  5.817365
26
Lattice="100 0 0 0 100 0 0 0 100" Properties=species:S:1:pos:R:3
C    -0.087438  -0.434013  1.086938
C    -0.102590  0.533738  2.259864
O    0.934162  0.905212  2.802231
H    0.931876  -0.814265  0.981454
H    -0.363259  0.082549  0.156156
H    -0.773438  -1.281133  1.225649
N    -1.323589  0.980322  2.697278
C    -2.647466  0.705754  2.168433
C    -3.060053  1.780505  1.142301
O    -3.385315  2.919100  1.498513
H    -1.288079  1.656857  3.458653
H    -2.651502  -0.286127  1.693745
C    -3.685902  0.697789  3.324353
O    -3.616706  1.919042  4.052548
C    -3.467903  -0.449529  4.297317
H    -4.683342  0.590136  2.852950
H    -3.679847  2.628988  3.374460
H    -3.588964  -1.419181  3.795790
H    -4.203643  -0.384795  5.107866
H    -2.464499  -0.404953  4.739458
N    -3.033781  1.390984  -0.158887
C    -3.353763  2.281175  -1.261334
H    -2.751255  0.440344  -0.364148
H    -3.637297  3.247896  -0.833198
H    -4.192441  1.889964  -1.852528
H    -2.485966  2.422642  -1.919862
26
Lattice="100 0 0 0 100 0 0 0 100" Properties=species:S:1:pos:R:3
C    0.574785  -0.863730  1.502370
C    -0.357913  -1.639693  2.418615
O    -0.006493  -2.677621  2.971639
H    0.836908  0.108877  1.944271
H    0.135271  -0.668809  0.514929
H    1.489124  -1.449729  1.379276
N    -1.620303  -1.131231  2.611002
C    -2.146771  0.136334  2.165424
C    -3.150388  0.620567  3.241861
O    -3.470755  -0.098960  4.187332
H    -2.156468  -1.555343  3.370828
H    -1.346234  0.887940  2.080069
C    -2.803642  0.032375  0.760533
O    -2.936263  1.388814  0.283654
C    -4.125535  -0.721343  0.751450
H    -2.080513  -0.501786  0.119851
H    -3.492171  1.376242  -0.510407
H    -4.886452  -0.205305  1.352178
H    -3.988497  -1.731278  1.159634
H    -4.504217  -0.829475  -0.275064
N    -3.625639  1.875536  3.042881
C    -4.644466  2.461285  3.894458
H    -3.422470  2.298093  2.139438
H    -4.452264  3.532984  4.025703
H    -4.606923  1.964468  4.869069
H    -5.655710  2.329788  3.479008
26
Lattice="100 0 0 0 100 0 0 0 100" Properties=species:S:1:pos:R:3
C    -0.558208  0.812457  -0.005965
C    -0.503012  -0.107735  1.197819
O    0.294124  -1.039748  1.275923
H    0.432176  1.259929  -0.155045
H    -1.303058  1.611782  0.086551
H    -0.781964  0.212022  -0.896649
N    -1.390940  0.194347  2.202839
C    -1.624062  -0.725363  3.300235
C    -3.149405  -0.823196  3.469930
O    -3.892563  0.015494  2.955282
H    -2.215692  0.756927  1.984224
H    -1.185564  -1.696056  3.018491
C    -0.939747  -0.247086  4.616596
O    -1.484906  0.997130  5.054762
C    0.579301  -0.193997  4.490720
H    -1.207802  -0.954753  5.414628
H    -1.298127  1.653430  4.362080
H    1.014504  0.114194  5.449284
H    0.885778  0.528245  3.721748
H    0.992437  -1.169779  4.203962
N    -3.649450  -1.850489  4.209341
C    -2.946247  -2.954490  4.838115
H    -4.656849  -1.800385  4.327504
H    -3.589332  -3.842769  4.827442
H    -2.670091  -2.740360  5.882239
H    -2.035281  -3.202598  4.281809
26
Lattice="100 0 0 0 100 0 0 0 100" Properties=species:S:1:pos:R:3
C    0.566902  -0.165002  0.365606
C    0.185205  -0.129787  1.832078
O    0.889481  -0.623712  2.706696
H    0.509510  -1.203637  0.013871
H    1.609156  0.158274  0.263546
H    -0.071843  0.460207  -0.269790
N    -1.002355  0.519633  2.109754
C    -1.607320  0.430038  3.432340
C    -2.760259  -0.580765  3.372241
O    -3.616410  -0.486410  2.489206
H    -1.662665  0.637554  1.344046
H    -0.803383  0.120167  4.109913
C    -2.123151  1.822289  3.873618
O    -1.056165  2.767667  3.834414
C    -2.678808  1.820850  5.287920
H    -2.922607  2.118488  3.167196
H    -0.595538  2.635363  2.987360
H    -3.011259  2.831015  5.555248
H    -1.904537  1.518021  6.006006
H    -3.537651  1.143287  5.376817
N    -2.800527  -1.557450  4.318142
C    -1.823991  -1.838399  5.362646
H    -3.601736  -2.175212  4.229898
H    -0.802241  -1.852007  4.961578
H    -2.036501  -2.831846  5.771583
H    -1.875307  -1.113624  6.188067
26
Lattice="100 0 0 0 100 0 0 0 100" Properties=species:S:1:pos:R:3
C    0.359146  0.012389  0.154785
C    0.000333  0.042161  1.629217
O    0.290274  0.979889  2.363053
H    -0.299730  0.710355  -0.379584
H    0.260153  -0.980731  -0.300473
H    1.386908  0.371058  0.030676
N    -0.663109  -1.075880  2.092341
C    -1.332715  -1.054301  3.388869
C    -0.366744  -1.171467  4.590412
O    -0.724105  -0.839024  5.718198
H    -1.112502  -1.670379  1.399824
H    -1.853285  -0.092970  3.522767
C    -2.355746  -2.212883  3.439785
O    -3.002944  -2.231327  2.148145
C    -3.366445  -2.060545  4.565676
H    -1.792605  -3.157693  3.566714
H    -3.707882  -2.895722  2.183142
H    -3.978829  -1.163296  4.405608
H    -2.860409  -1.962771  5.533498
H    -4.029588  -2.937135  4.604942
N    0.841395  -1.720517  4.301064
C    1.899897  -1.832823  5.283590
H    1.051640  -1.852686  3.317334
H    1.455983  -1.679264  6.272923
H    2.678205  -1.071234  5.126878
H    2.361703  -2.828205  5.244612
26
Lattice="100 0 0 0 100 0 0 0 100" Properties=species:S:1:pos:R:3
C    0.106640  -0.083010  0.007692
C    0.055632  -0.068125  1.523992
O    1.066524  -0.173287  2.217621
H    0.557576  -1.028316  -0.319063
H    0.764437  0.726861  -0.331162
H    -0.875271  0.029756  -0.467900
N    -1.191597  0.079584  2.063822
C    -1.428079  0.019708  3.490137
C    -2.816781  -0.595216  3.689467
O    -3.694910  -0.447609  2.833762
H    -2.029258  0.062586  1.486912
H    -0.635288  -0.595216  3.937189
C    -1.306293  1.441370  4.144585
O    -1.337582  1.351989  5.573810
C    -2.315526  2.452864  3.621615
H    -0.285707  1.771634  3.902250
H    -2.267162  1.393733  5.851619
H    -2.107582  3.439590  4.053886
H    -3.345963  2.164083  3.879003
H    -2.262716  2.538559  2.529185
N    -3.067764  -1.252795  4.857657
C    -2.098613  -1.775600  5.816751
H    -4.002075  -1.653719  4.877258
H    -1.596875  -2.683337  5.446849
H    -2.629172  -2.026997  6.742118
H    -1.347963  -1.016888  6.057491
26
Lattice="100 0 0 0 100 0 0 0 100" Properties=species:S:1:pos:R:3
C    -1.884891  -0.815777  0.193966
C    -1.078622  0.155756  1.035423
O    -0.318320  0.980766  0.538049
H    -1.194211  -1.540899  -0.256326
H    -2.364051  -0.264985  -0.623196
H    -2.648377  -1.363951  0.760199
N    -1.257668  0.035558  2.391401
C    -0.486339  0.808749  3.350907
C    0.227554  -0.157351  4.329439
O    1.339740  -0.604718  4.063439
H    -1.917634  -0.647095  2.743178
H    0.319807  1.275385  2.768817
C    -1.301307  1.946615  3.995387
O    -2.434623  1.349583  4.675480
C    -1.761981  2.982852  2.980744
H    -0.645083  2.427965  4.744435
H    -3.016093  2.065253  4.973956
H    -2.418113  2.527213  2.228790
H    -0.903772  3.425339  2.459475
H    -2.311332  3.795067  3.479715
N    -0.482012  -0.491462  5.444706
C    0.034368  -1.400645  6.448732
H    -1.377221  -0.025459  5.585529
H    0.245360  -0.880277  7.394650
H    0.968050  -1.827084  6.066906
H    -0.679228  -2.212397  6.646199
26
Lattice="100 0 0 0 100 0 0 0 100" Properties=species:S:1:pos:R:3
C    -0.280430  -0.199274  -0.134035
C    -0.597496  0.529617  1.157383
O    -0.510477  1.761961  1.215877
H    -0.547740  -1.262973  -0.126576
H    0.797768  -0.110049  -0.321906
H    -0.800234  0.299814  -0.959572
N    -0.983027  -0.275301  2.189399
C    -1.181178  0.010418  3.620056
C    -2.169597  1.130374  4.029842
O    -2.909916  0.931809  4.994941
H    -1.022661  -1.261037  1.962385
H    -1.668979  -0.886230  4.022775
C    0.152365  0.166623  4.412626
O    0.943804  1.261530  3.962185
C    1.031511  -1.071427  4.322000
H    -0.156630  0.315159  5.465085
H    0.380746  2.052925  3.921045
H    1.937779  -0.923472  4.921321
H    1.342022  -1.254602  3.284420
H    0.506473  -1.957408  4.702755
N    -2.085199  2.307574  3.367160
C    -2.962991  3.416427  3.696432
H    -1.508251  2.327004  2.508575
H    -2.984210  3.572825  4.781742
H    -3.996435  3.233154  3.365020
H    -2.588017  4.320560  3.205064
26
Lattice="100 0 0 0 100 0 0 0 100" Properties=species:S:1:pos:R:3
C    -3.307366  0.066476  1.029661
C    -1.880011  -0.227870  1.444894
O    -1.078537  -0.728756  0.649233
H    -3.827329  -0.887499  0.870443
H    -3.293830  0.596476  0.070636
H    -3.870820  0.656192  1.762819
N    -1.566491  0.098657  2.732126
C    -0.344590  -0.283702  3.464358
C    -0.503062  0.170852  4.922270
O    -0.323886  -0.591126  5.864734
H    -2.336742  0.417188  3.310222
H    -0.251825  -1.379191  3.496449
C    0.975725  0.271064  2.825961
O    1.381781  -0.508582  1.722329
C    2.138516  0.279358  3.812150
H    0.759084  1.315695  2.509545
H    0.578729  -0.669224  1.166688
H    1.979701  0.983182  4.638988
H    3.045852  0.575312  3.272489
H    2.300294  -0.721903  4.231763
N    -0.859670  1.487009  5.076441
C    -0.928890  2.112756  6.385687
H    -0.821967  2.086535  4.258387
H    -1.720351  2.871584  6.399664
H    0.025115  2.584164  6.667730
H    -1.155430  1.335354  7.122334
26
Lattice="100 0 0 0 100 0 0 0 100" Properties=species:S:1:pos:R:3
C    -0.470137  1.221706  0.439011
C    -0.006478  0.446088  1.663101
O    1.006804  0.761095  2.279761
H    0.246572  2.027396  0.261010
H    -1.466053  1.661270  0.596090
H    -0.522275  0.588829  -0.457725
N    -0.767380  -0.628384  2.055249
C    -2.049523  -1.049919  1.543648
C    -2.815863  -1.708790  2.718973
O    -2.292495  -1.850829  3.823129
H    -0.546440  -1.013903  2.976152
H    -2.637282  -0.179370  1.206012
C    -1.916079  -2.016203  0.322218
O    -3.193888  -2.174809  -0.336775
C    -1.404721  -3.396281  0.693279
H    -1.205494  -1.547545  -0.377838
H    -3.341869  -1.398841  -0.899445
H    -1.228881  -3.991493  -0.210333
H    -2.128457  -3.930916  1.322635
H    -0.461237  -3.312907  1.246906
N    -4.079691  -2.101199  2.419075
C    -4.897219  -2.838355  3.366370
H    -4.323541  -2.117631  1.429761
H    -5.956613  -2.627783  3.179929
H    -4.636624  -2.517130  4.379902
H    -4.732198  -3.925052  3.298393
26
Lattice="100 0 0 0 100 0 0 0 100" Properties=species:S:1:pos:R:3
C    -0.011264  0.954644  -0.044709
C    -0.403922  1.250498  1.390961
O    -0.095702  2.300342  1.954074
H    -0.365047  -0.018266  -0.407016
H    1.082358  0.991746  -0.123992
H    -0.412621  1.745439  -0.690469
N    -1.131850  0.272412  2.008090
C    -1.497008  0.343552  3.407438
C    -1.504029  -1.104859  3.925751
O    -1.773208  -2.032977  3.154405
H    -1.288854  -0.634955  1.574536
H    -0.750418  0.963584  3.923505
C    -2.864566  1.065257  3.576542
O    -3.005058  1.354646  4.976856
C    -4.058399  0.289449  3.036929
H    -2.751400  2.010195  3.016388
H    -3.883109  1.741040  5.113397
H    -3.915148  0.034904  1.978780
H    -4.969485  0.901598  3.107135
H    -4.217106  -0.641270  3.596565
N    -1.222063  -1.328787  5.233778
C    -0.712473  -0.392163  6.227802
H    -1.223024  -2.316861  5.469901
H    -0.838192  -0.842467  7.218670
H    -1.283558  0.540487  6.207277
H    0.357145  -0.175187  6.081406
26
Lattice="100 0 0 0 100 0 0 0 100" Properties=species:S:1:pos:R:3
C    -1.905205  1.166906  -1.437936
C    -0.660077  0.613011  -0.774331
O    0.430922  0.588071  -1.333510
H    -1.639316  1.490224  -2.447266
H    -2.316815  2.018174  -0.878806
H    -2.700427  0.410172  -1.497450
N    -0.790474  0.148348  0.524493
C    -2.036534  -0.142355  1.217468
C    -2.786401  1.117493  1.704643
O    -4.004559  1.108776  1.872511
H    0.006910  -0.410369  0.829079
H    -2.748875  -0.679147  0.567776
C    -1.714988  -1.049317  2.448772
O    -0.727841  -2.032584  2.110985
C    -2.961575  -1.682348  3.046814
H    -1.212242  -0.421433  3.201461
H    -1.166055  -2.742541  1.612634
H    -2.698205  -2.243680  3.951350
H    -3.423881  -2.375908  2.327344
H    -3.714286  -0.925152  3.296251
N    -1.981421  2.180624  1.968091
C    -2.485069  3.452026  2.446589
H    -1.002588  2.081288  1.715034
H    -2.323785  4.250121  1.707802
H    -1.998152  3.739691  3.388318
H    -3.560913  3.340546  2.619277
26
Lattice="100 0 0 0 100 0 0 0 100" Properties=species:S:1:pos:R:3
C    0.155817  1.215526  -0.048467
C    -0.160966  1.437080  1.418772
O    0.342731  2.352437  2.069407
H    -0.086536  2.129806  -0.603994
H    -0.384673  0.371134  -0.493160
H    1.234834  1.046226  -0.152621
N    -1.051696  0.554702  1.961737
C    -1.375967  0.554102  3.372263
C    -1.658079  -0.907990  3.752795
O    -2.086070  -1.691383  2.896277
H    -1.375436  -0.265936  1.453570
H    -0.517002  0.969839  3.917238
C    -2.576178  1.500078  3.659490
O    -2.648257  1.640200  5.087038
C    -3.899819  1.034424  3.067088
H    -2.286131  2.464972  3.207402
H    -3.397711  2.220549  5.288214
H    -3.813563  0.884720  1.982974
H    -4.676436  1.795038  3.233646
H    -4.231233  0.091356  3.520349
N    -1.435084  -1.316875  5.027221
C    -0.901884  -0.591464  6.168716
H    -1.698995  -2.287796  5.172063
H    -0.222057  -1.248833  6.725833
H    -1.698395  -0.239709  6.837721
H    -0.337216  0.284800  5.839428
26
Lattice="100 0 0 0 100 0 0 0 100" Properties=species:S:1:pos:R:3
C    0.029333  -0.767094  1.864248
C    0.101604  0.749019  1.922803
O    1.162755  1.356155  1.823603
H    1.052853  -1.150100  1.885465
H    -0.444052  -1.096861  0.927435
H    -0.542984  -1.192701  2.698689
N    -1.080138  1.434592  2.115418
C    -2.438218  0.918311  2.061711
C    -3.230304  1.770621  1.058692
O    -3.107349  2.994108  1.042974
H    -1.005034  2.446714  2.009067
H    -2.409332  -0.134092  1.748608
C    -3.100395  0.977626  3.471833
O    -2.266004  0.313743  4.418792
C    -4.461950  0.306436  3.520466
H    -3.202082  2.046366  3.738054
H    -1.400052  0.756133  4.384850
H    -5.182257  0.816710  2.869234
H    -4.849736  0.331396  4.545743
H    -4.387977  -0.747219  3.213971
N    -4.067087  1.081791  0.234279
C    -4.940819  1.733707  -0.724612
H    -4.106327  0.074062  0.326910
H    -4.760428  1.356355  -1.739842
H    -4.718822  2.805397  -0.696734
H    -5.999199  1.581827  -0.469655
26
Lattice="100 0 0 0 100 0 0 0 100" Properties=species:S:1:pos:R:3
C    0.220227  -0.628039  0.490806
C    0.128694  -0.196030  1.941107
O    1.116716  -0.125541  2.668445
H    -0.749983  -0.684359  -0.018228
H    0.707921  -1.609331  0.443961
H    0.862836  0.081098  -0.045885
N    -1.136426  0.092962  2.387977
C    -1.402415  0.628754  3.713478
C    -2.433112  -0.230634  4.473154
O    -3.506275  0.237046  4.877597
H    -1.904812  0.046147  1.729125
H    -0.442286  0.568999  4.249052
C    -1.799230  2.132379  3.672319
O    -2.055149  2.597133  4.991928
C    -2.941120  2.468652  2.708260
H    -0.895595  2.668660  3.342847
H    -2.818452  2.067140  5.299450
H    -2.671208  2.253218  1.663955
H    -3.151587  3.543103  2.775097
H    -3.857354  1.920654  2.961960
N    -2.118457  -1.533752  4.702429
C    -0.904880  -2.262849  4.370445
H    -2.855320  -2.033921  5.191538
H    -0.723579  -3.019057  5.143320
H    -0.036297  -1.595783  4.339802
H    -0.979857  -2.769649  3.396060
26
Lattice="100 0 0 0 100 0 0 0 100" Properties=species:S:1:pos:R:3
C    -0.153527  0.264257  0.088451
C    -0.080258  -0.146886  1.539910
O    0.982556  -0.241048  2.146404
H    -0.719724  -0.457162  -0.515597
H    0.868486  0.336627  -0.291875
H    -0.663933  1.230945  -0.008754
N    -1.259546  -0.461842  2.207794
C    -2.656760  -0.211641  1.853252
C    -3.115490  -0.988534  0.597099
O    -3.949036  -0.520009  -0.184710
H    -1.074012  -0.617175  3.195039
H    -3.233586  -0.664331  2.677871
C    -3.135557  1.272817  1.799079
O    -2.849194  1.910746  0.559009
C    -2.530785  2.113631  2.910327
H    -4.232088  1.226392  1.938607
H    -3.332876  1.379076  -0.105225
H    -2.967929  3.118677  2.888042
H    -1.444334  2.209459  2.786687
H    -2.729003  1.672636  3.897037
N    -2.570283  -2.222163  0.463770
C    -2.864551  -3.103672  -0.649314
H    -1.838983  -2.468960  1.123351
H    -3.209104  -4.083002  -0.291811
H    -1.980705  -3.249890  -1.286657
H    -3.658350  -2.639781  -1.243713
26
Lattice="100 0 0 0 100 0 0 0 100" Properties=species:S:1:pos:R:3
C    0.356306  0.113651  1.164483
C    -0.042575  1.102610  2.242151
O    0.774412  1.801330  2.836115
H    -0.145366  0.333416  0.212655
H    0.093053  -0.915564  1.449695
H    1.439806  0.177082  1.036862
N    -1.380468  1.186173  2.558999
C    -2.505013  0.537883  1.904200
C    -3.025109  1.386844  0.712734
O    -2.621764  1.154260  -0.426954
H    -1.600997  1.904341  3.244637
H    -2.150549  -0.386710  1.433364
C    -3.568358  0.134803  2.942822
O    -3.929711  1.338989  3.660926
C    -3.072888  -0.945149  3.895205
H    -4.450287  -0.233189  2.387589
H    -4.490222  1.090776  4.411331
H    -3.840827  -1.184604  4.645211
H    -2.163214  -0.620028  4.415432
H    -2.852006  -1.871349  3.347561
N    -3.882348  2.392341  1.030415
C    -4.384547  3.332039  0.046897
H    -4.161280  2.477723  2.005425
H    -3.962237  3.057222  -0.925258
H    -4.080659  4.359813  0.290853
H    -5.481150  3.293295  -0.016348
26
Lattice="100 0 0 0 100 0 0 0 100" Properties=species:S:1:pos:R:3
C    0.873170  -0.097903  0.638832
C    0.292502  -0.093054  2.038394
O    0.922274  -0.520006  3.009014
H    1.780087  0.519656  0.634488
H    0.183512  0.277590  -0.126795
H    1.171944  -1.121832  0.383591
N    -0.968788  0.418358  2.147887
C    -1.650556  0.530871  3.423251
C    -2.805321  -0.488197  3.458534
O    -3.812244  -0.312729  2.769895
H    -1.454686  0.738990  1.318278
H    -0.887578  0.302519  4.179451
C    -2.188927  1.958958  3.671208
O    -1.175849  2.937115  3.429711
C    -2.789867  2.085453  5.068532
H    -2.965286  2.167271  2.920471
H    -0.459798  2.799644  4.071724
H    -3.148176  3.109222  5.228647
H    -2.040034  1.857924  5.842316
H    -3.637873  1.400691  5.202882
N    -2.653477  -1.583466  4.251783
C    -1.515563  -1.951888  5.085863
H    -3.451144  -2.211934  4.225336
H    -0.566126  -1.731970  4.581779
H    -1.556667  -3.031556  5.268288
H    -1.532527  -1.441728  6.061638
26
Lattice="100 0 0 0 100 0 0 0 100" Properties=species:S:1:pos:R:3
C    -3.371450  0.472216  2.411732
C    -2.510335  -0.006245  1.259306
O    -2.907843  -0.821914  0.433269
H    -2.891930  0.300736  3.385145
H    -4.313804  -0.079886  2.374934
H    -3.580984  1.547446  2.323593
N    -1.230665  0.502442  1.165550
C    -0.623530  1.575169  1.943604
C    -0.406617  2.815753  1.044594
O    -1.253562  3.705605  0.999176
H    -0.771743  0.238229  0.296793
H    -1.354420  1.911058  2.686829
C    0.631557  1.084871  2.709801
O    1.615415  0.526180  1.811570
C    0.281629  0.101490  3.818079
H    1.126688  1.968365  3.140653
H    1.329693  -0.376566  1.592703
H    1.193032  -0.245469  4.320380
H    -0.251056  -0.772052  3.413690
H    -0.365548  0.572116  4.570547
N    0.735983  2.800432  0.305348
C    1.081093  3.862138  -0.620615
H    1.389946  2.037278  0.476357
H    1.943847  4.443077  -0.263370
H    0.217579  4.530238  -0.704051
H    1.318022  3.452294  -1.611616
26
Lattice="100 0 0 0 100 0 0 0 100" Properties=species:S:1:pos:R:3
C    -0.888589  -0.907991  0.658401
C    -0.279265  0.315037  1.314011
O    0.904513  0.609675  1.191440
H    -1.717125  -0.642816  -0.012184
H    -1.293827  -1.601160  1.409399
H    -0.106500  -1.414536  0.087691
N    -1.126765  1.124522  2.054470
C    -2.465923  0.773316  2.513166
C    -3.536230  0.847276  1.398322
O    -4.562180  0.172626  1.454351
H    -0.618975  1.766628  2.661235
H    -2.503781  -0.256689  2.903245
C    -2.859814  1.732844  3.660850
O    -1.730827  1.751041  4.553283
C    -4.134998  1.315906  4.379085
H    -2.990644  2.742015  3.222944
H    -1.960056  2.311286  5.310549
H    -4.980108  1.241581  3.684550
H    -4.389698  2.053649  5.153533
H    -3.999204  0.338370  4.859809
N    -3.251553  1.734228  0.408718
C    -4.119992  1.950533  -0.730389
H    -2.332760  2.166753  0.441725
H    -5.026909  1.356103  -0.575775
H    -3.639724  1.630799  -1.666310
H    -4.396065  3.010001  -0.820119
26
Lattice="100 0 0 0 100 0 0 0 100" Properties=species:S:1:pos:R:3
C    -0.646918  -0.072680  -0.244613
C    -0.437181  -0.425730  1.212531
O    0.540490  -1.073725  1.595920
H    0.233130  0.474901  -0.603557
H    -1.543252  0.532400  -0.427107
H    -0.715184  -0.999931  -0.827140
N    -1.393869  0.029266  2.078540
C    -1.338808  -0.276189  3.503216
C    -2.025626  -1.639072  3.775480
O    -3.220613  -1.764086  4.028492
H    -2.248392  0.425306  1.703733
H    -0.266135  -0.394933  3.721406
C    -1.841293  0.908900  4.358145
O    -1.642813  0.622546  5.746904
C    -3.306165  1.289000  4.193704
H    -1.216782  1.773051  4.058384
H    -0.692103  0.512023  5.904944
H    -3.517204  2.172445  4.808812
H    -3.954734  0.463000  4.500710
H    -3.540251  1.549815  3.151716
N    -1.155595  -2.683525  3.653044
C    -1.597523  -4.063921  3.707029
H    -0.245682  -2.472807  3.246193
H    -0.891198  -4.668698  4.289693
H    -1.694033  -4.502387  2.701861
H    -2.579102  -4.086120  4.191627
26
Lattice="100 0 0 0 100 0 0 0 100" Properties=species:S:1:pos:R:3
C    0.567441  1.188697  0.727457
C    -0.074721  1.144186  2.098596
O    0.216326  1.944622  2.987357
H    0.363339  0.300057  0.117577
H    1.650242  1.309169  0.844844
H    0.191507  2.073248  0.196412
N    -0.995231  0.145060  2.282447
C    -1.819786  0.077915  3.478462
C    -1.841470  -1.382384  3.964678
O    -2.781555  -2.136367  3.712283
H    -1.288391  -0.399293  1.478359
H    -1.310039  0.722217  4.210361
C    -3.244608  0.640572  3.257188
O    -3.190325  1.871229  2.530211
C    -3.991346  0.790107  4.579342
H    -3.794968  -0.050497  2.603192
H    -2.665726  2.506965  3.045606
H    -4.115568  -0.180109  5.077079
H    -4.986031  1.214015  4.396673
H    -3.450512  1.464592  5.261292
N    -0.754401  -1.808840  4.673778
C    0.518053  -1.131203  4.868449
H    -0.792006  -2.802536  4.884603
H    0.999402  -1.529837  5.768967
H    0.376717  -0.054745  5.011296
H    1.198657  -1.267839  4.013489
26
Lattice="100 0 0 0 100 0 0 0 100" Properties=species:S:1:pos:R:3
C    -1.072825  0.665430  -0.116411
C    -1.597436  0.665509  1.306158
O    -2.550484  1.364509  1.653162
H    -1.894286  0.409624  -0.796813
H    -0.242300  -0.032215  -0.277089
H    -0.743676  1.681230  -0.368933
N    -0.951442  -0.180057  2.165391
C    -1.203412  -0.147824  3.587504
C    0.169053  -0.108141  4.289273
O    1.193704  -0.421528  3.684614
H    -0.051229  -0.582846  1.912046
H    -1.778714  0.770036  3.787035
C    -2.059278  -1.340630  4.083187
O    -1.241355  -2.512492  3.976956
C    -3.365447  -1.478724  3.312080
H    -2.294839  -1.154413  5.148082
H    -1.818595  -3.287359  4.051075
H    -3.965251  -2.302599  3.726497
H    -3.167870  -1.686418  2.253057
H    -3.960660  -0.558653  3.373159
N    0.211183  0.285517  5.594026
C    -0.862996  0.755531  6.450049
H    1.142776  0.223377  5.993289
H    -1.633409  1.268953  5.863309
H    -0.458951  1.481499  7.166030
H    -1.341263  -0.058317  7.017269
26
Lattice="100 0 0 0 100 0 0 0 100" Properties=species:S:1:pos:R:3
C    -0.157594  -0.297697  0.059550
C    -0.039149  0.113627  1.517308
O    1.038997  0.103308  2.103718
H    0.856083  -0.423098  -0.329636
H    -0.687810  0.440545  -0.555522
H    -0.689563  -1.254131  -0.034457
N    -1.182767  0.511484  2.174450
C    -2.568953  0.426314  1.736187
C    -3.271173  1.759449  2.083237
O    -4.035720  1.858194  3.051831
H    -1.045050  0.635261  3.175969
H    -2.578554  0.291515  0.645774
C    -3.339097  -0.758790  2.382140
O    -3.328133  -0.652717  3.800734
C    -2.754036  -2.111247  2.011511
H    -4.378468  -0.697122  2.002834
H    -3.753089  0.213775  3.980367
H    -3.330951  -2.901912  2.505822
H    -1.712067  -2.195282  2.347058
H    -2.796525  -2.281655  0.927157
N    -3.004666  2.839856  1.302429
C    -2.086417  2.940503  0.180719
H    -3.445405  3.691784  1.636503
H    -2.204866  3.929767  -0.272959
H    -2.312955  2.195534  -0.594509
H    -1.038241  2.823363  0.490367
26
Lattice="100 0 0 0 100 0 0 0 100" Properties=species:S:1:pos:R:3
C    -3.238340  0.688408  1.738422
C    -2.201955  -0.014428  0.887798
O    -2.492173  -0.771672  -0.032344
H    -3.128179  0.429661  2.800669
H    -4.228003  0.380145  1.392719
H    -3.149856  1.781054  1.657492
N    -0.874861  0.228133  1.195515
C    -0.330484  1.215386  2.122280
C    -0.286477  2.659527  1.572554
O    -0.237430  3.618265  2.338878
H    -0.228677  -0.239511  0.560652
H    -0.967339  1.263539  3.016072
C    1.058265  0.700360  2.587335
O    0.898281  -0.549168  3.263545
C    1.795873  1.624744  3.538013
H    1.674315  0.554712  1.673883
H    0.296323  -1.100742  2.735328
H    2.727461  1.137440  3.850622
H    1.190729  1.826304  4.430511
H    2.035477  2.582464  3.064542
N    -0.287894  2.770663  0.214858
C    -0.271110  4.052768  -0.463866
H    -0.440172  1.928337  -0.327904
H    -1.221130  4.245086  -0.982409
H    0.547075  4.096828  -1.194841
H    -0.118719  4.827698  0.294675
26
Lattice="100 0 0 0 100 0 0 0 100" Properties=species:S:1:pos:R:3
C    -0.058652  -1.569409  -0.636676
C    -0.093089  -0.059786  -0.503079
O    0.347719  0.663576  -1.390716
H    0.987512  -1.892035  -0.543269
H    -0.389105  -1.825285  -1.649155
H    -0.657262  -2.122719  0.091086
N    -0.549863  0.513647  0.674653
C    -1.379415  -0.022743  1.754224
C    -0.779868  -1.261804  2.453735
O    -1.496583  -2.136562  2.952689
H    -0.529424  1.528511  0.603881
H    -1.360080  0.749754  2.541263
C    -2.896311  -0.168582  1.421760
O    -3.609693  -0.390711  2.634063
C    -3.267292  -1.186106  0.343745
H    -3.215384  0.827278  1.072634
H    -3.220219  -1.210083  3.005917
H    -4.358408  -1.181905  0.231109
H    -2.958987  -2.202880  0.618557
H    -2.831841  -0.930023  -0.631304
N    0.572531  -1.265736  2.544986
C    1.319674  -2.327872  3.189860
H    1.067997  -0.529508  2.053007
H    2.045237  -1.912726  3.900960
H    1.855881  -2.945879  2.454740
H    0.607894  -2.961142  3.729063
26
Lattice="100 0 0 0 100 0 0 0 100" Properties=species:S:1:pos:R:3
C    0.168120  1.200921  0.353431
C    -0.158522  0.986187  1.818241
O    0.629411  1.294375  2.714527
H    -0.606756  0.834727  -0.331105
H    1.116486  0.699705  0.125382
H    0.313719  2.275063  0.182866
N    -1.384560  0.442254  2.070671
C    -1.856196  0.187063  3.419744
C    -1.628609  -1.300832  3.761099
O    -2.281909  -2.177038  3.190511
H    -1.966174  0.141336  1.297589
H    -1.276004  0.852199  4.070672
C    -3.346087  0.527198  3.573519
O    -3.485257  1.894458  3.163130
C    -3.822232  0.313077  5.008102
H    -3.917836  -0.135931  2.898307
H    -4.413722  2.144699  3.285462
H    -3.246042  0.937689  5.704620
H    -3.727030  -0.739139  5.306821
H    -4.883215  0.583803  5.103464
N    -0.680102  -1.595288  4.689380
C    0.200211  -0.683521  5.411778
H    -0.582794  -2.592006  4.859442
H    1.048973  -1.259482  5.796769
H    -0.305327  -0.210608  6.267899
H    0.592454  0.093091  4.742678
26
Lattice="100 0 0 0 100 0 0 0 100" Properties=species:S:1:pos:R:3
C    0.194670  1.492253  0.335587
C    -0.055825  0.926833  1.719541
O    0.860927  0.542178  2.449005
H    0.957173  2.276776  0.405314
H    -0.704232  1.899382  -0.143133
H    0.599420  0.692919  -0.298584
N    -1.360281  0.848085  2.099347
C    -1.740677  0.363360  3.413088
C    -1.302970  -1.112170  3.586701
O    -1.712296  -1.974821  2.813117
H    -2.084716  1.297703  1.551196
H    -1.287033  1.005883  4.183589
C    -3.269931  0.421750  3.554360
O    -3.662092  1.744307  3.133935
C    -3.722356  0.124098  4.978836
H    -3.688416  -0.328953  2.861516
H    -4.630789  1.778452  3.133326
H    -3.310916  0.864259  5.678448
H    -3.402430  -0.878152  5.293506
H    -4.818314  0.157065  5.049545
N    -0.535900  -1.415624  4.671418
C    0.230756  -0.493108  5.500309
H    -0.272425  -2.395985  4.694838
H    0.878683  -1.084264  6.156369
H    -0.421023  0.115006  6.143569
H    0.857996  0.163767  4.882260
26
Lattice="100 0 0 0 100 0 0 0 100" Properties=species:S:1:pos:R:3
C    -3.110963  0.201261  2.367345
C    -2.286204  -0.150217  1.146632
O    -2.656453  -0.964658  0.306770
H    -4.059705  -0.336493  2.296481
H    -3.312531  1.279855  2.430362
H    -2.589701  -0.096921  3.287004
N    -1.075270  0.501474  0.986745
C    -0.375506  1.366399  1.926613
C    0.169883  2.633494  1.215909
O    1.146837  3.251006  1.631576
H    -0.556399  0.167682  0.175562
H    -1.115373  1.719655  2.660434
C    0.726127  0.596814  2.721568
O    0.218413  -0.669720  3.155303
C    1.169685  1.325488  3.978836
H    1.593279  0.448091  2.050669
H    -0.013235  -1.192332  2.370929
H    1.920894  0.723044  4.503953
H    0.312821  1.463111  4.653973
H    1.593490  2.302647  3.730363
N    -0.543708  3.010968  0.118174
C    -0.226068  4.197466  -0.652212
H    -1.329589  2.429813  -0.151983
H    -0.037938  3.945922  -1.704826
H    0.678269  4.640818  -0.222262
H    -1.041056  4.933335  -0.603919
26
Lattice="100 0 0 0 100 0 0 0 100" Properties=species:S:1:pos:R:3
C    0.040255  -0.297428  -0.216027
C    -0.529195  -0.050175  1.169190
O    -0.759822  1.072284  1.596912
H    -0.666376  0.092546  -0.959442
H    0.240015  -1.353708  -0.436991
H    0.970222  0.274136  -0.322290
N    -0.768756  -1.188211  1.916381
C    -1.373309  -1.161865  3.245400
C    -0.349538  -1.224197  4.403044
O    -0.703993  -1.068104  5.567545
H    -0.560040  -2.091648  1.501878
H    -1.871093  -0.185647  3.341694
C    -2.449231  -2.280255  3.308824
O    -3.418419  -2.074116  2.274312
C    -3.225443  -2.361337  4.610726
H    -1.928493  -3.247824  3.138236
H    -2.947879  -1.801169  1.469383
H    -3.716625  -1.403884  4.824329
H    -2.574090  -2.607533  5.454124
H    -3.998075  -3.133645  4.507559
N    0.940581  -1.470356  4.037044
C    2.028157  -1.464547  4.996728
H    1.154914  -1.440140  3.047470
H    2.607283  -0.530348  4.949834
H    2.702691  -2.311928  4.819104
H    1.591259  -1.551901  5.997031
26
Lattice="100 0 0 0 100 0 0 0 100" Properties=species:S:1:pos:R:3
C    -1.267846  0.227892  0.355951
C    -0.625820  0.162544  1.728448
O    0.504679  -0.271579  1.914326
H    -1.755786  -0.736244  0.153965
H    -0.487961  0.377199  -0.397126
H    -2.023112  1.019273  0.268677
N    -1.409228  0.648241  2.759460
C    -1.112657  0.327071  4.157619
C    0.242202  0.923701  4.616215
O    0.935550  0.392234  5.478523
H    -2.396408  0.746734  2.547160
H    -1.887769  0.844669  4.747378
C    -1.236330  -1.183905  4.463066
O    -2.402522  -1.614418  3.725511
C    -1.397215  -1.475225  5.948907
H    -0.340960  -1.692445  4.070491
H    -2.584006  -2.528737  3.990315
H    -1.521952  -2.556484  6.111146
H    -2.285263  -0.964477  6.348931
H    -0.510661  -1.146196  6.501626
N    0.532427  2.130261  4.056424
C    1.798012  2.796161  4.293949
H    -0.021457  2.399552  3.250731
H    2.554000  2.518018  3.543296
H    2.165945  2.493029  5.279652
H    1.659141  3.884130  4.277361
26
Lattice="100 0 0 0 100 0 0 0 100" Properties=species:S:1:pos:R:3
C    -0.163710  0.759177  0.034931
C    0.053725  0.783653  1.532360
O    0.971862  1.438112  2.033142
H    0.801651  0.857053  -0.470933
H    -0.780074  1.629464  -0.231087
H    -0.673653  -0.146756  -0.316334
N    -0.819915  0.012682  2.254824
C    -1.105043  0.177183  3.677316
C    -1.915500  1.490449  3.879598
O    -2.014541  2.315007  2.976534
H    -1.589005  -0.366698  1.714031
H    -1.753701  -0.672686  3.944728
C    0.143216  0.089125  4.613508
O    0.834803  1.316439  4.721109
C    1.057896  -1.082983  4.245512
H    -0.253249  -0.106048  5.620455
H    1.064154  1.564437  3.789781
H    1.848520  -1.165080  5.001363
H    1.533546  -0.928566  3.269787
H    0.505277  -2.033605  4.214986
N    -2.560384  1.674246  5.069802
C    -2.547379  0.866848  6.276148
H    -2.999966  2.587995  5.126593
H    -1.669367  1.063237  6.910660
H    -2.575590  -0.203631  6.036843
H    -3.449900  1.091646  6.856925
26
Lattice="100 0 0 0 100 0 0 0 100" Properties=species:S:1:pos:R:3
C    -0.237878  -0.520710  -0.066916
C    -0.055222  -0.112394  1.384754
O    1.064202  0.167859  1.819206
H    0.250971  0.223194  -0.706528
H    -1.284150  -0.632244  -0.377116
H    0.278466  -1.476878  -0.222600
N    -1.211552  -0.076156  2.113721
C    -1.455111  0.096695  3.556086
C    -0.888863  1.344600  4.281940
O    -1.543719  1.795496  5.226379
H    -2.045446  -0.301066  1.585877
H    -2.538020  0.258150  3.634187
C    -1.169687  -1.168741  4.399102
O    0.246945  -1.364959  4.424384
C    -1.901309  -2.403929  3.879876
H    -1.539449  -0.919781  5.410661
H    0.433758  -2.130856  4.988260
H    -1.552422  -2.672222  2.873826
H    -2.988387  -2.240992  3.849921
H    -1.718214  -3.262312  4.541469
N    0.285053  1.842765  3.853150
C    0.917993  2.959867  4.525686
H    0.805987  1.286553  3.158187
H    1.631578  3.432865  3.841620
H    1.453935  2.642068  5.434063
H    0.157650  3.691001  4.824031
26
Lattice="100 0 0 0 100 0 0 0 100" Properties=species:S:1:pos:R:3
C    -0.615811  -1.294195  -0.062118
C    -0.056969  -0.473205  1.088649
O    1.009931  -0.751833  1.627040
H    -0.647227  -0.701310  -0.987884
H    -1.632071  -1.658583  0.144610
H    0.044701  -2.151186  -0.215916
N    -0.803905  0.596503  1.514682
C    -2.021185  1.131633  0.939896
C    -1.727675  2.116282  -0.207138
O    -0.997429  3.095194  -0.011519
H    -0.355927  1.177992  2.220999
H    -2.661478  0.306726  0.603660
C    -2.799100  1.934338  2.026498
O    -1.954544  2.918997  2.609480
C    -3.332064  1.046455  3.139955
H    -3.653384  2.419186  1.510959
H    -1.496995  3.369089  1.864762
H    -3.828228  1.667850  3.895165
H    -2.517971  0.495489  3.627179
H    -4.062010  0.324838  2.749442
N    -2.317942  1.909468  -1.416056
C    -3.301865  0.900598  -1.782932
H    -2.122497  2.647390  -2.086929
H    -4.252822  1.025770  -1.243879
H    -2.927842  -0.116992  -1.612241
H    -3.508258  0.998194  -2.853744
26
Lattice="100 0 0 0 100 0 0 0 100" Properties=species:S:1:pos:R:3
C    0.045168  0.191040  -0.086996
C    0.181076  0.191463  1.426227
O    1.216637  0.545727  1.979407
H    1.006710  0.497883  -0.506296
H    -0.724302  0.905317  -0.415290
H    -0.223487  -0.794747  -0.485697
N    -0.902183  -0.223497  2.174171
C    -2.261384  -0.463391  1.732666
C    -3.193203  0.306598  2.698881
O    -2.783403  0.726898  3.777110
H    -0.850723  0.057244  3.156909
H    -2.404576  -0.080755  0.710724
C    -2.622380  -1.983228  1.741597
O    -2.525762  -2.516965  3.058132
C    -1.805393  -2.797199  0.742277
H    -3.690606  -2.074637  1.486950
H    -1.608643  -2.389724  3.357378
H    -2.095466  -3.852594  0.811001
H    -0.730516  -2.724055  0.958813
H    -1.975795  -2.459466  -0.289974
N    -4.475006  0.457944  2.268092
C    -5.511506  1.067309  3.082481
H    -4.730648  0.077134  1.365083
H    -6.001097  1.888603  2.542641
H    -5.032157  1.465794  3.982243
H    -6.270714  0.330945  3.381893
26
Lattice="100 0 0 0 100 0 0 0 100" Properties=species:S:1:pos:R:3
C    -0.598958  -0.703226  -0.304119
C    0.011545  -0.077109  0.935399
O    1.053710  0.566233  0.898741
H    -0.772155  -1.782170  -0.185358
H    0.092885  -0.543653  -1.134969
H    -1.560241  -0.226970  -0.543420
N    -0.640841  -0.280542  2.136655
C    -1.977846  -0.796689  2.318749
C    -3.057501  0.318859  2.155457
O    -2.752476  1.456010  1.810934
H    -0.284821  0.339458  2.860527
H    -2.160231  -1.535252  1.523631
C    -2.059422  -1.574394  3.665113
O    -3.256199  -2.386024  3.723405
C    -2.066783  -0.682974  4.896830
H    -1.173863  -2.230274  3.693853
H    -3.108569  -3.179072  3.184988
H    -2.954535  -0.037478  4.912588
H    -1.177126  -0.040721  4.927893
H    -2.070019  -1.298878  5.803655
N    -4.333539  -0.096563  2.383093
C    -5.464163  0.811216  2.321347
H    -4.448742  -1.019766  2.799253
H    -5.769027  1.156881  3.321156
H    -5.170262  1.684610  1.730230
H    -6.320257  0.319250  1.842612
26
Lattice="100 0 0 0 100 0 0 0 100" Properties=species:S:1:pos:R:3
C    -1.016478  0.990220  -0.339020
C    -0.470063  0.922162  1.076997
O    0.621022  1.394660  1.378906
H    -0.224261  1.380653  -0.982934
H    -1.876441  1.674452  -0.393478
H    -1.343704  0.009423  -0.707977
N    -1.241756  0.283115  2.024447
C    -2.617491  -0.173963  1.900481
C    -3.421087  0.443746  3.053973
O    -2.977871  0.398178  4.201483
H    -0.899008  0.368810  2.981343
H    -3.002271  0.129862  0.920935
C    -2.682563  -1.729385  1.976383
O    -1.805099  -2.291796  1.003134
C    -4.070791  -2.282842  1.706199
H    -2.358608  -2.015730  2.993921
H    -0.916177  -1.946510  1.195412
H    -4.055372  -3.376689  1.779356
H    -4.401794  -2.018798  0.691939
H    -4.799975  -1.902350  2.432920
N    -4.627096  1.012558  2.770501
C    -5.244994  1.221273  1.469473
H    -5.094496  1.391256  3.588689
H    -4.600755  1.803098  0.794506
H    -6.167586  1.791901  1.617678
H    -5.512954  0.276250  0.977546
26
Lattice="100 0 0 0 100 0 0 0 100" Properties=species:S:1:pos:R:3
C    -0.072884  0.061226  -0.016820
C    -0.016268  -0.233190  1.470348
O    1.009514  -0.711571  1.970048
H    0.198621  -0.849352  -0.563882
H    0.685618  0.819481  -0.250650
H    -1.048912  0.414652  -0.370366
N    -1.149641  0.078095  2.159633
C    -1.486072  -0.018192  3.589724
C    -1.545954  1.332779  4.345477
O    -2.470756  1.495449  5.143161
H    -1.894247  0.469747  1.594394
H    -2.541685  -0.323842  3.613129
C    -0.744083  -1.093507  4.433055
O    0.632616  -0.821906  4.629955
C    -0.993703  -2.511206  3.909656
H    -1.208764  -1.000740  5.426931
H    1.032598  -0.883655  3.728758
H    -0.530107  -3.229878  4.596242
H    -0.551802  -2.661569  2.916292
H    -2.068620  -2.733516  3.851837
N    -0.631467  2.317446  4.123229
C    0.627419  2.299692  3.393898
H    -0.828079  3.136625  4.690350
H    1.285108  3.061090  3.828018
H    0.495010  2.533188  2.326178
H    1.130199  1.333685  3.494748
26
Lattice="100 0 0 0 100 0 0 0 100" Properties=species:S:1:pos:R:3
C    0.045694  -0.403391  -0.019954
C    -0.035455  -0.358665  1.498327
O    0.700840  -1.035429  2.203161
H    1.093487  -0.279812  -0.316831
H    -0.563100  0.356010  -0.526619
H    -0.274398  -1.397818  -0.357580
N    -0.986536  0.516819  1.989186
C    -1.454742  0.586921  3.375956
C    -2.353464  1.806854  3.590188
O    -3.094664  1.864714  4.576113
H    -1.673138  0.812107  1.301268
H    -2.062283  -0.297206  3.628318
C    -0.320709  0.642990  4.460940
O    -0.908381  0.502958  5.747667
C    0.559809  1.887544  4.355939
H    0.298448  -0.247198  4.306183
H    -1.730019  1.036039  5.762905
H    1.352906  1.827592  5.110569
H    -0.010024  2.809596  4.541999
H    1.036061  1.957823  3.367540
N    -2.248673  2.819552  2.684338
C    -2.930776  4.087665  2.881142
H    -1.457432  2.786775  2.049414
H    -3.121913  4.558902  1.910397
H    -2.344152  4.776848  3.507584
H    -3.881980  3.895429  3.387501
26
Lattice="100 0 0 0 100 0 0 0 100" Properties=species:S:1:pos:R:3
C    -0.094274  -1.219776  0.192458
C    -0.051152  -0.624146  1.585167
O    0.884148  -0.872125  2.353738
H    0.877293  -1.061789  -0.289310
H    -0.886303  -0.805986  -0.443379
H    -0.243943  -2.303847  0.281770
N    -1.099153  0.186531  1.907739
C    -1.411629  0.705555  3.251358
C    -2.787721  1.388280  3.197329
O    -3.688010  1.028975  3.949250
H    -1.853048  0.236099  1.230901
H    -1.553589  -0.137108  3.943888
C    -0.279919  1.589069  3.885320
O    0.707906  0.778732  4.489058
C    -0.813271  2.516823  4.970628
H    0.164666  2.193980  3.069955
H    0.957962  0.095365  3.819685
H    -1.344750  1.946117  5.743237
H    -1.495262  3.279131  4.572287
H    0.035913  3.024202  5.443377
N    -3.008820  2.363465  2.250120
C    -2.039181  3.190459  1.543421
H    -3.948670  2.743735  2.333100
H    -1.710118  4.055492  2.140492
H    -2.493013  3.560717  0.616042
H    -1.154396  2.604411  1.275255
26
Lattice="100 0 0 0 100 0 0 0 100" Properties=species:S:1:pos:R:3
C    0.506108  1.050117  0.730430
C    0.145461  -0.138437  1.601455
O    0.987413  -0.791110  2.205090
H    1.492103  0.882524  0.286297
H    0.567998  1.938065  1.375406
H    -0.225571  1.248691  -0.063368
N    -1.204645  -0.421934  1.649782
C    -1.818634  -1.234279  2.689166
C    -1.420447  -0.712536  4.105293
O    -1.028121  0.439775  4.259746
H    -1.806307  0.285749  1.246180
H    -2.898945  -1.025297  2.622182
C    -1.727145  -2.755994  2.392852
O    -2.760270  -3.361688  3.216290
C    -0.389559  -3.451543  2.600069
H    -2.021894  -2.857027  1.333360
H    -2.678483  -4.323062  3.117448
H    -0.499350  -4.524892  2.378122
H    -0.025954  -3.337632  3.628386
H    0.375064  -3.037389  1.935807
N    -1.625919  -1.592549  5.118917
C    -1.415086  -1.235588  6.507749
H    -2.071883  -2.476716  4.879486
H    -0.876138  -2.036301  7.031007
H    -2.364962  -1.047839  7.031782
H    -0.816189  -0.319560  6.536614
26
Lattice="100 0 0 0 100 0 0 0 100" Properties=species:S:1:pos:R:3
C    -0.188132  0.560567  0.046735
C    -0.251636  -0.127638  1.394656
O    0.758851  -0.481545  1.994018
H    -1.015039  0.308425  -0.626507
H    0.765039  0.297487  -0.420515
H    -0.203224  1.649916  0.195983
N    -1.495539  -0.335605  1.969731
C    -2.832620  0.022255  1.488113
C    -3.183039  -0.668421  0.142006
O    -3.880753  -0.128929  -0.712741
H    -1.423361  -0.712824  2.910460
H    -3.523411  -0.406639  2.232127
C    -3.102419  1.555784  1.481508
O    -2.552517  2.149306  2.661709
C    -4.585919  1.885951  1.489109
H    -2.638761  1.995489  0.580670
H    -1.620165  1.885343  2.726981
H    -4.715491  2.974186  1.535484
H    -5.066996  1.449394  2.376099
H    -5.071807  1.504455  0.586060
N    -2.686230  -1.930941  0.019063
C    -2.902024  -2.746019  -1.160700
H    -2.049904  -2.256040  0.738261
H    -1.969359  -2.893125  -1.724451
H    -3.622324  -2.224296  -1.799379
H    -3.308886  -3.728479  -0.886855
26
Lattice="100 0 0 0 100 0 0 0 100" Properties=species:S:1:pos:R:3
C    0.184820  -1.679959  2.340859
C    0.064699  -0.169376  2.349667
O    1.008199  0.554827  2.652306
H    -0.100529  -2.068153  3.328935
H    1.235079  -1.932090  2.168740
H    -0.445513  -2.181088  1.598282
N    -1.165772  0.396869  2.056485
C    -2.362958  -0.215823  1.473991
C    -2.902440  -1.384627  2.338969
O    -3.344889  -2.420759  1.850509
H    -1.120590  1.412298  2.042778
H    -3.133244  0.571546  1.518039
C    -2.205754  -0.580068  -0.031504
O    -1.517789  0.473911  -0.714725
C    -3.545664  -0.740504  -0.729683
H    -1.636463  -1.522565  -0.115687
H    -0.626140  0.550603  -0.339280
H    -3.381133  -0.963670  -1.790757
H    -4.120644  0.194448  -0.665212
H    -4.121975  -1.553833  -0.277898
N    -2.875110  -1.134966  3.677991
C    -3.316275  -2.101070  4.664935
H    -2.405494  -0.289749  3.984032
H    -2.471127  -2.503109  5.243234
H    -3.800957  -2.925192  4.131202
H    -4.036174  -1.648553  5.359570
26
Lattice="100 0 0 0 100 0 0 0 100" Properties=species:S:1:pos:R:3
C    0.036911  0.363994  0.160705
C    -0.043660  0.290608  1.674678
O    0.955616  0.333483  2.387139
H    1.094261  0.377253  -0.115289
H    -0.437379  1.278365  -0.224085
H    -0.451977  -0.491530  -0.324128
N    -1.294965  0.192139  2.238198
C    -2.581371  0.059802  1.573993
C    -3.656446  0.915196  2.281361
O    -4.729451  0.432854  2.661801
H    -1.270775  0.095061  3.250276
H    -2.484707  0.468810  0.556404
C    -3.029483  -1.421944  1.404113
O    -4.266627  -1.473824  0.703359
C    -3.047653  -2.230123  2.702958
H    -2.292449  -1.881162  0.725433
H    -4.904175  -1.019474  1.290552
H    -3.366907  -3.254630  2.476257
H    -3.746840  -1.803673  3.432907
H    -2.047930  -2.284656  3.155840
N    -3.389195  2.237424  2.468536
C    -2.264825  3.029907  1.992475
H    -4.145484  2.724266  2.940132
H    -1.366475  2.902481  2.611110
H    -2.557651  4.085257  2.012908
H    -2.010513  2.779649  0.954352
26
Lattice="100 0 0 0 100 0 0 0 100" Properties=species:S:1:pos:R:3
C    -0.074791  0.787899  0.427364
C    -0.090575  0.360440  1.884763
O    0.905149  0.456106  2.597358
H    0.877004  1.291792  0.240141
H    -0.896782  1.474544  0.180061
H    -0.151840  -0.088934  -0.228464
N    -1.266222  -0.130567  2.395447
C    -2.530196  -0.383452  1.733544
C    -3.642486  0.001717  2.721495
O    -3.652476  -0.458578  3.861568
H    -1.224778  -0.399642  3.377037
H    -2.588906  0.236466  0.826035
C    -2.692942  -1.876947  1.313650
O    -1.644276  -2.257373  0.419139
C    -4.068538  -2.183691  0.733278
H    -2.529848  -2.479468  2.219520
H    -1.918029  -2.020287  -0.481598
H    -4.115797  -3.234964  0.423296
H    -4.279332  -1.555321  -0.147850
H    -4.866047  -2.010126  1.466919
N    -4.592682  0.851035  2.239536
C    -5.723341  1.297801  3.033018
H    -4.488202  1.200005  1.295016
H    -6.675048  1.000225  2.571341
H    -5.712854  2.388982  3.158980
H    -5.640046  0.825815  4.017498
26
Lattice="100 0 0 0 100 0 0 0 100" Properties=species:S:1:pos:R:3
C    -0.206697  0.222555  -0.211034
C    -0.314505  -0.394046  1.171086
O    0.242278  -1.469102  1.428479
H    0.855641  0.347066  -0.454674
H    -0.713222  1.189726  -0.314413
H    -0.627301  -0.480757  -0.940436
N    -1.048160  0.323975  2.065151
C    -1.371850  0.072420  3.479184
C    -0.779562  1.176708  4.382974
O    -1.525004  1.842089  5.101962
H    -1.473173  1.168553  1.698778
H    -2.457596  0.216803  3.572200
C    -1.087529  -1.361669  4.018562
O    -1.674546  -2.340559  3.176429
C    -1.681021  -1.520634  5.412089
H    0.001143  -1.524931  4.073209
H    -1.069318  -2.393469  2.405860
H    -2.770127  -1.383127  5.384583
H    -1.261019  -0.798327  6.122347
H    -1.470707  -2.534042  5.773433
N    0.571981  1.382795  4.391929
C    1.621967  0.813831  3.561891
H    0.830236  2.154476  5.000597
H    1.793173  1.402835  2.646361
H    1.390797  -0.213412  3.264945
H    2.555228  0.790888  4.137513
26
Lattice="100 0 0 0 100 0 0 0 100" Properties=species:S:1:pos:R:3
C    0.476241  -0.049863  1.173270
C    -0.563196  -1.146602  1.172685
O    -0.262816  -2.337939  1.130402
H    0.382060  0.571182  2.072272
H    1.459769  -0.525336  1.144568
H    0.372336  0.610712  0.301951
N    -1.902415  -0.803184  1.205568
C    -2.590484  0.479478  1.320278
C    -2.085487  1.535705  0.314639
O    -1.668165  2.640833  0.682756
H    -2.487438  -1.632542  1.244849
H    -3.633377  0.268833  1.024190
C    -2.685331  1.077760  2.755023
O    -1.458052  1.640043  3.198777
C    -3.122475  0.041261  3.776399
H    -3.457300  1.870631  2.690929
H    -1.252905  2.320590  2.522191
H    -2.367261  -0.749105  3.874094
H    -4.079922  -0.419747  3.495810
H    -3.245164  0.521001  4.754446
N    -2.132694  1.219885  -1.007409
C    -2.615280  0.004025  -1.643748
H    -1.761244  1.953696  -1.603334
H    -3.547887  -0.342809  -1.180528
H    -1.882060  -0.813032  -1.598821
H    -2.832160  0.227398  -2.694152
26
Lattice="100 0 0 0 100 0 0 0 100" Properties=species:S:1:pos:R:3
C    0.004723  -0.244246  0.028178
C    0.131683  -0.078694  1.534606
O    1.221013  -0.107244  2.100948
H    0.999255  -0.463552  -0.368547
H    -0.365177  0.679321  -0.440793
H    -0.680300  -1.056004  -0.251560
N    -1.025400  0.120474  2.244501
C    -2.382504  0.204650  1.748896
C    -3.138563  1.188127  2.656239
O    -2.851801  1.280722  3.850497
H    -0.914304  0.310348  3.240004
H    -2.376897  0.567919  0.713542
C    -3.083787  -1.200381  1.722263
O    -4.322553  -1.132844  1.004818
C    -3.250069  -1.841967  3.091004
H    -2.431898  -1.836573  1.103633
H    -5.024300  -0.932791  1.645249
H    -3.653617  -2.855823  2.977197
H    -3.929578  -1.257928  3.729314
H    -2.288798  -1.911430  3.614951
N    -4.170252  1.898757  2.113708
C    -4.469694  2.115852  0.702215
H    -4.582460  2.545342  2.781439
H    -5.469218  2.558332  0.626389
H    -4.484342  1.165746  0.158453
H    -3.753602  2.802641  0.223706
26
Lattice="100 0 0 0 100 0 0 0 100" Properties=species:S:1:pos:R:3
C    -3.117564  0.057118  0.967496
C    -1.857261  -0.507195  1.596567
O    -1.480878  -1.654588  1.406311
H    -3.181840  -0.287704  -0.069884
H    -3.171134  1.152976  0.991899
H    -3.985393  -0.347350  1.506187
N    -1.161872  0.385476  2.396676
C    -0.076361  -0.038701  3.280357
C    -0.495770  0.160766  4.750959
O    -0.888422  -0.769785  5.443673
H    -1.614577  1.270108  2.602873
H    0.024164  -1.121822  3.129509
C    1.258528  0.636068  2.886284
O    1.564560  0.373903  1.521677
C    2.424752  0.133243  3.722669
H    1.160625  1.737822  3.022959
H    0.735885  0.451262  1.017980
H    2.287691  0.368762  4.785994
H    3.356246  0.600268  3.381110
H    2.525108  -0.954597  3.615821
N    -0.458010  1.458504  5.194525
C    -0.804282  1.816499  6.559197
H    0.031260  2.143371  4.628668
H    0.083444  1.880066  7.206805
H    -1.461882  1.036424  6.955961
H    -1.328016  2.780105  6.576727
26
Lattice="100 0 0 0 100 0 0 0 100" Properties=species:S:1:pos:R:3
C    0.203757  -0.944603  0.301118
C    0.017294  -0.136776  1.573322
O    0.954503  0.148735  2.312855
H    0.919223  -0.422917  -0.346411
H    -0.725610  -1.115683  -0.256794
H    0.647591  -1.913705  0.561612
N    -1.273562  0.238000  1.839134
C    -1.627480  1.053531  2.980011
C    -2.045655  0.341338  4.289953
O    -1.980988  0.991774  5.332184
H    -2.008365  0.024121  1.174834
H    -0.718319  1.592644  3.280369
C    -2.703836  2.079722  2.588147
O    -3.781838  1.304926  2.012480
C    -2.194805  3.141363  1.620952
H    -3.043181  2.555124  3.522741
H    -4.476006  1.918758  1.729471
H    -3.006933  3.826119  1.336903
H    -1.789669  2.689351  0.706097
H    -1.405255  3.742183  2.091628
N    -2.454151  -0.960217  4.301270
C    -2.843968  -1.848846  3.215474
H    -2.663181  -1.269475  5.245533
H    -3.494022  -1.341301  2.491908
H    -3.417409  -2.675682  3.650086
H    -1.977986  -2.275633  2.691155
26
Lattice="100 0 0 0 100 0 0 0 100" Properties=species:S:1:pos:R:3
C    0.216302  -1.562546  0.438105
C    0.005845  -0.898788  1.786637
O    0.799450  -1.041141  2.712725
H    1.054392  -2.257697  0.533013
H    0.458993  -0.812890  -0.327622
H    -0.673114  -2.112257  0.098685
N    -1.110071  -0.112106  1.940480
C    -2.222308  0.087625  1.038609
C    -1.790605  0.692938  -0.316362
O    -1.093442  1.698712  -0.383402
H    -1.238459  0.248634  2.883567
H    -2.764514  -0.865213  0.860349
C    -3.211510  1.086048  1.706064
O    -3.441134  0.740921  3.075966
C    -4.514453  1.229157  0.930881
H    -2.693020  2.055118  1.751269
H    -3.997666  -0.055139  3.104774
H    -4.340183  1.605694  -0.085215
H    -5.174977  1.934887  1.448290
H    -5.038112  0.263540  0.849023
N    -2.290803  0.042430  -1.407579
C    -2.035071  0.478976  -2.766562
H    -2.820584  -0.807129  -1.255535
H    -2.973134  0.673356  -3.304504
H    -1.453564  -0.268772  -3.324089
H    -1.455762  1.406640  -2.709312
26
Lattice="100 0 0 0 100 0 0 0 100" Properties=species:S:1:pos:R:3
C    -1.618471  -0.925711  0.716308
C    -1.302817  0.067985  1.819979
O    -1.074843  1.251788  1.592161
H    -0.709244  -1.085823  0.121700
H    -2.370975  -0.487639  0.050840
H    -1.976365  -1.897640  1.078299
N    -1.298155  -0.452999  3.089025
C    -0.886583  0.271796  4.287292
C    -1.318140  1.756637  4.319501
O    -0.512731  2.646375  4.610671
H    -1.458046  -1.448184  3.191304
H    -1.417086  -0.197560  5.133842
C    0.630684  0.093421  4.601081
O    0.922801  0.679379  5.864044
C    1.580146  0.564002  3.498741
H    0.778398  -0.990672  4.746113
H    0.716023  1.629885  5.740376
H    1.448190  1.630101  3.284549
H    1.426540  0.005224  2.565937
H    2.611066  0.390661  3.832087
N    -2.640642  2.050434  4.177664
C    -3.747406  1.188483  3.809593
H    -2.811282  3.051476  4.195281
H    -3.807752  1.015858  2.723780
H    -4.679956  1.662140  4.137906
H    -3.675367  0.218032  4.314484
26
Lattice="100 0 0 0 100 0 0 0 100" Properties=species:S:1:pos:R:3
C    0.116311  0.205164  0.123551
C    0.076159  0.073005  1.633941
O    1.071782  0.197277  2.334935
H    1.082998  -0.155562  -0.241197
H    0.033410  1.271882  -0.128482
H    -0.692711  -0.335541  -0.384289
N    -1.174118  -0.199181  2.152983
C    -1.501784  -0.014733  3.561007
C    -1.009626  1.382167  4.056539
O    -0.978605  2.329799  3.276748
H    -1.945551  -0.100943  1.504331
H    -2.602049  0.080531  3.584452
C    -1.193376  -1.287394  4.407512
O    -1.759267  -1.157264  5.735605
C    0.265296  -1.665011  4.598315
H    -1.702125  -2.116532  3.884330
H    -2.723594  -1.082949  5.654658
H    0.316422  -2.556477  5.236320
H    0.839147  -0.856672  5.066099
H    0.739271  -1.883376  3.637056
N    -0.720037  1.469527  5.378910
C    -0.317172  2.714422  6.002596
H    -0.891208  0.644387  5.950633
H    0.595061  2.569453  6.596516
H    -1.105192  3.115390  6.657844
H    -0.117801  3.441632  5.209021
26
Lattice="100 0 0 0 100 0 0 0 100" Properties=species:S:1:pos:R:3
C    0.018482  0.234221  0.639700
C    -0.333226  -0.389180  1.972474
O    0.517336  -0.655574  2.814696
H    1.056117  -0.023013  0.407860
H    -0.053527  1.326195  0.736110
H    -0.633182  -0.080023  -0.184135
N    -1.663842  -0.687717  2.229294
C    -2.858733  -0.276683  1.501034
C    -3.064239  -1.049185  0.170927
O    -3.759816  -0.593891  -0.735386
H    -1.792573  -0.965654  3.197722
H    -3.698858  -0.597506  2.139379
C    -3.024654  1.270938  1.276999
O    -2.259833  2.023907  2.218118
C    -4.493243  1.676006  1.289758
H    -2.593177  1.524099  0.299694
H    -2.716106  2.003470  3.074644
H    -4.588903  2.752079  1.098278
H    -4.947649  1.456946  2.270323
H    -5.050281  1.128615  0.520208
N    -2.455145  -2.263005  0.124275
C    -2.537517  -3.139870  -1.026339
H    -1.858426  -2.504707  0.908772
H    -2.925850  -4.127136  -0.741393
H    -1.554411  -3.270216  -1.500946
H    -3.221584  -2.680474  -1.747848
26
Lattice="100 0 0 0 100 0 0 0 100" Properties=species:S:1:pos:R:3
C    0.191855  0.419644  0.146951
C    -0.073823  -0.157906  1.526114
O    0.724898  -0.897744  2.095362
H    0.434291  -0.400776  -0.539281
H    1.075176  1.068558  0.202694
H    -0.648065  0.994352  -0.262246
N    -1.279000  0.180149  2.078734
C    -1.624808  -0.127720  3.455982
C    -1.465694  -1.599279  3.892594
O    -1.040597  -1.836081  5.021148
H    -1.836988  0.916664  1.654785
H    -0.951084  0.408387  4.146219
C    -3.081108  0.355224  3.706245
O    -3.269576  1.665724  3.139238
C    -3.471785  0.317607  5.174781
H    -3.763736  -0.282106  3.122939
H    -2.887507  2.311937  3.756396
H    -2.825218  0.983067  5.766667
H    -3.361473  -0.689914  5.593222
H    -4.513087  0.641326  5.291837
N    -1.918276  -2.611559  3.090519
C    -2.328506  -2.608375  1.695432
H    -1.710800  -3.517648  3.500514
H    -3.006150  -1.776805  1.477404
H    -1.473446  -2.551301  1.004273
H    -2.872112  -3.540054  1.498344
26
Lattice="100 0 0 0 100 0 0 0 100" Properties=species:S:1:pos:R:3
C    0.050841  -0.323235  0.087897
C    0.067845  -0.001273  1.568109
O    1.122923  0.140671  2.181994
H    1.076638  -0.229744  -0.277710
H    -0.606046  0.337257  -0.490274
H    -0.291980  -1.355381  -0.068938
N    -1.124495  0.120109  2.255135
C    -2.528116  0.014534  1.859324
C    -2.771887  -1.089109  0.797335
O    -2.599940  -2.270571  1.085921
H    -0.950844  0.241216  3.248828
H    -3.053831  -0.390516  2.738610
C    -3.172765  1.396185  1.572614
O    -2.626741  2.017794  0.392422
C    -3.098834  2.339512  2.767587
H    -4.229148  1.216731  1.320748
H    -1.716568  2.288829  0.600659
H    -3.605510  3.282931  2.531586
H    -2.055389  2.565670  3.030928
H    -3.583740  1.900548  3.650653
N    -3.223359  -0.662598  -0.411669
C    -3.450149  -1.590878  -1.502985
H    -3.142698  0.333550  -0.609902
H    -4.187281  -1.169756  -2.195915
H    -3.828004  -2.534283  -1.095225
H    -2.522944  -1.808971  -2.056912
26
Lattice="100 0 0 0 100 0 0 0 100" Properties=species:S:1:pos:R:3
C    -0.148852  0.727571  0.220971
C    -0.051932  -0.446564  1.177418
O    0.496943  -1.498755  0.860808
H    0.474524  1.563284  0.567226
H    -1.179045  1.096770  0.117921
H    0.212279  0.394468  -0.755365
N    -0.587988  -0.294549  2.433634
C    -1.414877  0.773706  2.956259
C    -0.711470  2.149734  2.904020
O    0.415662  2.322901  3.353581
H    -0.590358  -1.151073  2.982485
H    -2.382796  0.825967  2.417837
C    -1.723525  0.463808  4.436654
O    -2.272008  -0.865389  4.451065
C    -2.678758  1.469522  5.068913
H    -0.755887  0.478539  4.968822
H    -2.304478  -1.166803  5.371627
H    -2.892120  1.184315  6.108003
H    -3.632006  1.500030  4.523577
H    -2.245606  2.478099  5.087785
N    -1.471529  3.142933  2.358520
C    -1.010950  4.513366  2.249002
H    -2.377554  2.895810  1.979407
H    -0.025022  4.566955  2.722796
H    -1.694467  5.204177  2.761478
H    -0.916882  4.820386  1.197805
26
Lattice="100 0 0 0 100 0 0 0 100" Properties=species:S:1:pos:R:3
C    -1.405454  0.695816  -0.616931
C    -0.799288  -0.265233  0.387533
O    -0.079715  -1.204550  0.053794
H    -1.142982  0.349454  -1.619533
H    -1.019787  1.715751  -0.476103
H    -2.499465  0.746244  -0.525946
N    -1.089190  -0.043573  1.711959
C    -1.760399  1.102416  2.287416
C    -0.995601  2.453098  2.314178
O    -1.665724  3.486827  2.290620
H    -0.615800  -0.671141  2.357212
H    -2.645751  1.350175  1.685737
C    -2.282699  0.760768  3.696323
O    -1.140678  0.295048  4.443368
C    -3.404145  -0.272187  3.679424
H    -2.653594  1.704963  4.129698
H    -1.452099  -0.019588  5.305232
H    -3.084596  -1.203730  3.195116
H    -4.280320  0.118180  3.144379
H    -3.724643  -0.506293  4.704923
N    0.365838  2.493514  2.325764
C    1.352618  1.443314  2.562815
H    0.705932  3.450343  2.314958
H    1.542583  0.834403  1.668677
H    1.048596  0.791789  3.389558
H    2.292144  1.929223  2.849072
26
Lattice="100 0 0 0 100 0 0 0 100" Properties=species:S:1:pos:R:3
C    -0.227962  -0.378200  -0.186087
C    -0.224097  0.556756  1.007858
O    0.376090  1.625380  0.985360
H    0.614371  -1.079216  -0.098159
H    -0.071784  0.227403  -1.083292
H    -1.140808  -0.973686  -0.295482
N    -0.849261  0.145804  2.176845
C    -1.869275  -0.890857  2.342943
C    -1.330864  -2.299097  1.983006
O    -2.011191  -3.150227  1.414607
H    -0.906040  0.914958  2.839534
H    -2.065840  -0.920680  3.428229
C    -3.224715  -0.560890  1.673793
O    -3.431426  0.835605  1.946454
C    -4.371944  -1.404046  2.217806
H    -3.139060  -0.719984  0.583896
H    -4.331130  1.058099  1.663076
H    -5.320037  -1.097396  1.751503
H    -4.467123  -1.267046  3.304560
H    -4.212444  -2.465308  1.998496
N    -0.053716  -2.509496  2.402493
C    0.659189  -3.746117  2.153779
H    0.446680  -1.703017  2.762552
H    1.126861  -4.117151  3.075110
H    1.439260  -3.617499  1.388349
H    -0.065214  -4.484522  1.794621
26
Lattice="100 0 0 0 100 0 0 0 100" Properties=species:S:1:pos:R:3
C    0.056533  -0.130886  -0.108067
C    -0.023594  -0.229484  1.404109
O    0.796668  -0.856187  2.067984
H    1.055643  0.225305  -0.385622
H    -0.696705  0.532531  -0.551164
H    -0.061951  -1.136614  -0.531280
N    -1.077034  0.437443  1.981324
C    -1.386735  0.295333  3.402210
C    -2.884285  0.504134  3.670997
O    -3.535805  -0.313981  4.309915
H    -1.802593  0.804851  1.376623
H    -1.191632  -0.750517  3.682853
C    -0.461806  1.169562  4.310109
O    -0.863270  1.052851  5.676056
C    -0.435038  2.655213  3.988348
H    0.552636  0.759513  4.166539
H    -0.922021  0.111259  5.905711
H    -1.382526  3.140066  4.262781
H    -0.224006  2.823876  2.924355
H    0.356710  3.141725  4.570691
N    -3.442573  1.629245  3.119786
C    -4.831745  1.977096  3.374894
H    -2.819687  2.373021  2.824625
H    -5.186733  2.658346  2.593436
H    -4.965257  2.452200  4.358699
H    -5.431631  1.061409  3.359009
26
Lattice="100 0 0 0 100 0 0 0 100" Properties=species:S:1:pos:R:3
C    -0.185010  1.208167  1.754872
C    -0.138630  -0.255153  2.147528
O    0.798771  -0.745051  2.772830
H    0.742680  1.678357  2.089908
H    -1.038531  1.722221  2.220120
H    -0.281557  1.334523  0.667569
N    -1.214297  -1.031511  1.783658
C    -2.434745  -0.606623  1.132051
C    -3.511847  0.100921  1.975101
O    -4.426087  0.667310  1.355605
H    -1.132359  -1.998453  2.085021
H    -2.188046  0.126568  0.351193
C    -3.103787  -1.797119  0.375026
O    -4.072763  -1.318842  -0.541903
C    -3.694928  -2.856309  1.311129
H    -2.302070  -2.254693  -0.227956
H    -4.518688  -0.557656  -0.107001
H    -4.136818  -3.658473  0.708627
H    -4.488799  -2.430258  1.940546
H    -2.937261  -3.313522  1.966328
N    -3.505147  0.108277  3.334351
C    -2.685222  -0.604973  4.309866
H    -4.309153  0.612960  3.697303
H    -1.657534  -0.226046  4.359898
H    -2.654195  -1.683581  4.112049
H    -3.147557  -0.461779  5.292433
26
Lattice="100 0 0 0 100 0 0 0 100" Properties=species:S:1:pos:R:3
C    -0.072033  0.158079  -0.042029
C    0.073699  0.285531  1.460386
O    1.153029  0.552623  1.982346
H    0.282699  -0.838813  -0.340718
H    0.592194  0.895219  -0.504640
H    -1.089667  0.301888  -0.413756
N    -1.015907  0.006450  2.278096
C    -2.445806  -0.032016  1.979696
C    -2.852684  -1.085427  0.917652
O    -3.849679  -0.939591  0.217609
H    -0.764722  0.127962  3.256120
H    -2.920992  -0.410259  2.900831
C    -3.092143  1.358391  1.713795
O    -2.402197  2.096877  0.705093
C    -3.229113  2.171323  2.997128
H    -4.081310  1.147992  1.284421
H    -1.646602  2.542359  1.122217
H    -3.704658  3.135953  2.781244
H    -2.245885  2.371218  3.452865
H    -3.844993  1.647419  3.741269
N    -2.076751  -2.203480  0.912632
C    -2.300213  -3.308423  0.002155
H    -1.250845  -2.196879  1.500989
H    -2.318576  -4.262884  0.544461
H    -1.521939  -3.356441  -0.774216
H    -3.269462  -3.151053  -0.482563
26
Lattice="100 0 0 0 100 0 0 0 100" Properties=species:S:1:pos:R:3
C    0.624948  -1.060252  1.319498
C    0.087144  0.330391  1.597872
O    0.799734  1.331921  1.576660
H    1.704437  -0.983114  1.168455
H    0.165819  -1.495714  0.420177
H    0.424249  -1.749033  2.151915
N    -1.254149  0.431665  1.874824
C    -2.257389  -0.606214  1.789881
C    -2.702878  -1.068285  0.381271
O    -3.157260  -2.207535  0.265906
H    -1.584156  1.384793  2.008108
H    -1.873900  -1.533070  2.239641
C    -3.511320  -0.204312  2.611576
O    -4.040436  1.053225  2.149527
C    -3.216680  -0.052540  4.095373
H    -4.252893  -1.004898  2.461192
H    -4.553981  0.886644  1.343818
H    -4.139679  0.197927  4.631307
H    -2.485501  0.744916  4.278993
H    -2.816366  -0.988074  4.506395
N    -2.630558  -0.234091  -0.698846
C    -2.165342  1.143016  -0.845519
H    -2.934066  -0.706164  -1.545721
H    -1.070872  1.229718  -0.812088
H    -2.592283  1.801032  -0.080738
H    -2.508083  1.504920  -1.821467
26
Lattice="100 0 0 0 100 0 0 0 100" Properties=species:S:1:pos:R:3
C    0.092915  -0.008451  0.153440
C    0.050187  0.232112  1.653361
O    1.057225  0.531006  2.285868
H    -0.491089  0.753526  -0.383831
H    -0.301336  -0.992021  -0.129531
H    1.135939  0.065764  -0.164595
N    -1.164702  0.103406  2.295634
C    -2.482122  -0.021647  1.703604
C    -3.381049  1.037217  2.376453
O    -3.052922  1.549149  3.444303
H    -1.187508  0.536918  3.222293
H    -2.426987  0.165514  0.622128
C    -3.080084  -1.450521  1.922779
O    -3.155075  -1.757695  3.309989
C    -2.327036  -2.527716  1.146471
H    -4.127719  -1.438260  1.587162
H    -2.253617  -1.690166  3.670653
H    -2.778539  -3.505880  1.351679
H    -1.271994  -2.569450  1.451241
H    -2.369428  -2.349110  0.062295
N    -4.550806  1.370127  1.758215
C    -5.099056  0.885952  0.504318
H    -5.115133  2.014786  2.303739
H    -5.717183  -0.017090  0.629234
H    -4.300774  0.660708  -0.212810
H    -5.723764  1.670068  0.060414
26
Lattice="100 0 0 0 100 0 0 0 100" Properties=species:S:1:pos:R:3
C    0.013314  1.194907  0.410197
C    0.084262  0.299654  1.628107
O    1.115451  0.172557  2.284394
H    0.954319  1.748185  0.353194
H    -0.827805  1.894915  0.465011
H    -0.098167  0.590049  -0.500483
N    -1.037893  -0.411544  2.001866
C    -2.390084  -0.464450  1.462310
C    -2.404794  -0.655093  -0.081265
O    -1.888740  -1.652610  -0.576706
H    -0.833043  -1.037858  2.773954
H    -2.798656  -1.426650  1.808605
C    -3.354197  0.594203  2.049455
O    -3.023003  1.890298  1.502118
C    -3.323293  0.626460  3.571251
H    -4.369868  0.312873  1.711814
H    -3.484239  2.564828  2.023931
H    -4.058318  1.347789  3.957392
H    -2.327206  0.910319  3.933304
H    -3.582339  -0.355518  3.990953
N    -3.054566  0.296829  -0.802230
C    -3.098692  0.240684  -2.251445
H    -3.265379  1.174035  -0.329575
H    -3.968604  0.800448  -2.613585
H    -3.180174  -0.805173  -2.565674
H    -2.188296  0.660707  -2.708163
26
Lattice="100 0 0 0 100 0 0 0 100" Properties=species:S:1:pos:R:3
C    -0.093849  -0.344588  -0.051748
C    -0.197540  -0.409050  1.461796
O    0.616805  -1.017272  2.152028
H    0.021456  -1.362532  -0.442555
H    0.814629  0.211573  -0.316784
H    -0.955637  0.132389  -0.534470
N    -1.278154  0.233810  2.001673
C    -1.416590  0.452068  3.434408
C    -1.260580  -0.794195  4.334085
O    -0.663474  -0.678053  5.401295
H    -1.821955  0.864379  1.419893
H    -0.621014  1.125526  3.791601
C    -2.778668  1.128378  3.698484
O    -2.863604  2.207388  2.743378
C    -2.922005  1.631986  5.126718
H    -3.580714  0.397443  3.481168
H    -3.673570  2.706223  2.929264
H    -3.908835  2.095973  5.268214
H    -2.147474  2.376224  5.351672
H    -2.826145  0.812347  5.849268
N    -1.893968  -1.964353  4.012521
C    -2.525237  -2.392599  2.774802
H    -1.660602  -2.695235  4.678542
H    -3.175766  -1.612693  2.366623
H    -3.150374  -3.266280  2.995043
H    -1.792465  -2.673752  2.002682
26
Lattice="100 0 0 0 100 0 0 0 100" Properties=species:S:1:pos:R:3
C    0.285323  -0.473348  0.665097
C    0.089739  0.347761  1.931865
O    1.038738  0.848589  2.528833
H    1.358994  -0.538289  0.471148
H    -0.201224  0.002675  -0.198913
H    -0.120548  -1.490244  0.760337
N    -1.195879  0.518120  2.376268
C    -2.424401  0.031875  1.785760
C    -3.519972  1.052019  2.150092
O    -3.419311  1.719872  3.180964
H    -1.324875  1.141401  3.173896
H    -2.313328  -0.029893  0.692905
C    -2.774955  -1.413289  2.296547
O    -3.726724  -2.058906  1.439091
C    -3.333684  -1.452551  3.706820
H    -1.819646  -1.966864  2.277120
H    -3.272369  -2.318156  0.622696
H    -3.420902  -2.493093  4.041040
H    -4.329258  -0.991560  3.745431
H    -2.679704  -0.912656  4.402060
N    -4.596912  1.178501  1.329359
C    -4.878322  0.539040  0.052766
H    -5.282515  1.836526  1.687880
H    -3.982487  0.508878  -0.581347
H    -5.630369  1.138475  -0.472220
H    -5.254684  -0.484318  0.176223
26
Lattice="100 0 0 0 100 0 0 0 100" Properties=species:S:1:pos:R:3
C    -0.231464  0.112785  -0.366283
C    0.182020  -0.075297  1.080615
O    1.345510  -0.288536  1.409110
H    0.673165  0.072847  -0.978360
H    -0.729887  1.078456  -0.531786
H    -0.922505  -0.681651  -0.675872
N    -0.799555  0.021180  2.043069
C    -2.240995  0.125536  1.867900
C    -2.740677  1.089784  2.961567
O    -3.079606  0.681438  4.071901
H    -0.465521  -0.182642  2.982800
H    -2.429772  0.544687  0.870741
C    -2.973923  -1.228235  1.943292
O    -2.388332  -2.035155  0.908724
C    -4.480087  -1.078373  1.743928
H    -2.770603  -1.668640  2.933825
H    -2.652591  -2.954574  1.059386
H    -4.963200  -2.065033  1.747257
H    -4.696736  -0.602014  0.777238
H    -4.930453  -0.485245  2.549446
N    -2.740252  2.419961  2.655973
C    -2.199909  3.060597  1.467025
H    -2.976060  3.010209  3.448065
H    -2.376109  4.138266  1.546681
H    -2.703268  2.713569  0.554018
H    -1.117427  2.895724  1.360244
26
Lattice="100 0 0 0 100 0 0 0 100" Properties=species:S:1:pos:R:3
C    0.291122  0.244859  0.710619
C    -0.029422  -0.486030  1.999801
O    0.819351  -1.112733  2.629891
H    1.285067  -0.068506  0.381407
H    0.299471  1.332358  0.872312
H    -0.442379  0.046531  -0.082506
N    -1.320164  -0.399773  2.468714
C    -2.476652  0.174048  1.807455
C    -2.387285  1.683969  1.500087
O    -2.803370  2.107452  0.421618
H    -1.519429  -1.013166  3.257040
H    -2.635611  -0.283266  0.814976
C    -3.746328  -0.114078  2.667336
O    -3.718292  -1.452927  3.176074
C    -5.033167  0.180916  1.910848
H    -3.701106  0.508256  3.574324
H    -3.929704  -2.059352  2.446541
H    -5.896308  0.006924  2.564349
H    -5.123333  -0.471068  1.028926
H    -5.061748  1.216605  1.550777
N    -1.885299  2.538163  2.441742
C    -1.298550  2.287976  3.752602
H    -1.867842  3.495900  2.104129
H    -1.887116  1.570287  4.333825
H    -1.293078  3.235140  4.304367
H    -0.267411  1.912343  3.691551
26
Lattice="100 0 0 0 100 0 0 0 100" Properties=species:S:1:pos:R:3
C    -0.240959  -0.097573  -0.093468
C    -0.163153  -0.199330  1.415920
O    0.916616  -0.274198  1.998083
H    -0.218663  -1.111890  -0.517284
H    0.656787  0.425896  -0.435699
H    -1.131364  0.407481  -0.477845
N    -1.329861  -0.270352  2.149564
C    -2.732681  -0.100625  1.783285
C    -3.145665  -0.805960  0.476108
O    -3.746259  -0.208678  -0.424730
H    -1.133515  -0.344730  3.144377
H    -3.309276  -0.622576  2.566999
C    -3.231617  1.375349  1.858652
O    -4.642781  1.403460  1.666779
C    -2.501014  2.378685  0.967499
H    -3.078547  1.679223  2.907286
H    -4.777639  1.084153  0.752208
H    -2.916677  3.376264  1.155859
H    -2.635835  2.147104  -0.095954
H    -1.426870  2.416089  1.193006
N    -2.875905  -2.135318  0.364207
C    -2.260269  -3.037470  1.324913
H    -3.191014  -2.524869  -0.519253
H    -2.560169  -4.061598  1.076415
H    -2.606958  -2.828461  2.344422
H    -1.162440  -2.981382  1.316085
26
Lattice="100 0 0 0 100 0 0 0 100" Properties=species:S:1:pos:R:3
C    0.314787  1.540756  0.514470
C    0.156286  0.118854  1.007993
O    1.012688  -0.744845  0.847653
H    1.252915  1.604077  -0.042306
H    0.339834  2.254804  1.349693
H    -0.518080  1.836146  -0.138407
N    -1.031246  -0.198323  1.645966
C    -2.010144  0.737151  2.190694
C    -1.573456  1.495872  3.465190
O    -1.733638  2.714751  3.518713
H    -1.009604  -1.139068  2.034541
H    -2.164851  1.540904  1.459333
C    -3.369341  0.009937  2.328526
O    -3.804147  -0.427309  1.040909
C    -4.464220  0.886536  2.910033
H    -3.228290  -0.872584  2.987373
H    -3.033076  -0.811648  0.588068
H    -5.410243  0.332167  2.908716
H    -4.591880  1.797166  2.311464
H    -4.233422  1.180779  3.941098
N    -1.025020  0.815170  4.516515
C    -0.692291  -0.594058  4.663001
H    -0.739436  1.439546  5.264821
H    -0.504182  -0.791475  5.724031
H    0.207012  -0.880301  4.097071
H    -1.526610  -1.241624  4.363946
26
Lattice="100 0 0 0 100 0 0 0 100" Properties=species:S:1:pos:R:3
C    -0.446371  0.197746  -0.556470
C    -0.060982  -0.014195  0.891033
O    1.101102  -0.210537  1.236246
H    -0.812586  -0.744800  -0.987499
H    0.454633  0.495682  -1.099625
H    -1.236408  0.943327  -0.698083
N    -1.053829  0.014783  1.855043
C    -2.515781  0.067852  1.732073
C    -3.055237  -0.900047  0.654759
O    -3.670920  -0.506267  -0.333653
H    -0.679852  -0.180413  2.779312
H    -2.893138  -0.281181  2.707107
C    -3.048134  1.513348  1.558932
O    -2.396210  2.373622  2.497658
C    -4.539970  1.616579  1.826541
H    -2.841291  1.845144  0.526588
H    -1.438616  2.263680  2.371106
H    -4.853795  2.664535  1.749551
H    -4.772680  1.268052  2.843122
H    -5.107936  1.026245  1.099789
N    -2.813460  -2.230625  0.853017
C    -2.104498  -2.883510  1.941693
H    -3.160696  -2.811371  0.095829
H    -2.388227  -2.458008  2.913384
H    -1.011658  -2.816233  1.836945
H    -2.387995  -3.941672  1.955343
26
Lattice="100 0 0 0 100 0 0 0 100" Properties=species:S:1:pos:R:3
C    -0.500269  1.213690  -0.159259
C    -0.054168  0.663345  1.184926
O    1.109505  0.754911  1.566625
H    0.338131  1.772633  -0.582933
H    -1.368311  1.882840  -0.073596
H    -0.765713  0.395010  -0.840709
N    -1.001976  0.064992  1.976566
C    -2.399684  -0.197206  1.697175
C    -3.171162  0.067131  3.000137
O    -2.835858  -0.503626  4.037405
H    -0.655116  -0.287688  2.866833
H    -2.728639  0.473049  0.893212
C    -2.649783  -1.665977  1.236103
O    -1.884678  -1.954509  0.063692
C    -4.128439  -1.977635  1.034824
H    -2.235562  -2.318791  2.018476
H    -2.403128  -1.677298  -0.708815
H    -4.251126  -3.019559  0.714410
H    -4.569172  -1.328453  0.260469
H    -4.702959  -1.837716  1.959568
N    -4.227384  0.929179  2.963513
C    -4.704449  1.725258  1.843560
H    -4.676155  1.054216  3.865914
H    -3.923004  2.386639  1.442322
H    -5.523104  2.359660  2.198845
H    -5.098113  1.102807  1.027260
26
Lattice="100 0 0 0 100 0 0 0 100" Properties=species:S:1:pos:R:3
C    -0.091913  -0.704059  0.944949
C    -0.561180  -0.623656  2.381904
O    -0.032299  -1.305845  3.256134
H    -0.445922  -1.658501  0.535952
H    1.003801  -0.717335  0.948547
H    -0.449350  0.091767  0.286449
N    -1.600809  0.216680  2.726372
C    -2.435693  1.112665  1.947508
C    -2.970566  0.452377  0.640142
O    -3.112409  -0.763139  0.558786
H    -1.854349  0.095771  3.702119
H    -3.356205  1.249168  2.540293
C    -1.815488  2.538598  1.885631
O    -2.865870  3.422565  1.423287
C    -0.542862  2.707816  1.065551
H    -1.585929  2.788855  2.936511
H    -2.507095  4.323227  1.398478
H    -0.205045  3.753470  1.117654
H    -0.695730  2.448060  0.010485
H    0.268541  2.090391  1.469351
N    -3.311837  1.318782  -0.350235
C    -3.969037  0.861249  -1.560813
H    -3.311468  2.311495  -0.118232
H    -3.763385  1.564760  -2.375883
H    -5.059279  0.772711  -1.433235
H    -3.579982  -0.127301  -1.826687
26
Lattice="100 0 0 0 100 0 0 0 100" Properties=species:S:1:pos:R:3
C    0.095865  -0.183308  0.814246
C    0.093177  -0.618375  2.268432
O    0.798488  -1.538756  2.670819
H    0.927549  -0.690468  0.318208
H    0.210678  0.901941  0.689638
H    -0.843230  -0.482912  0.330972
N    -0.720936  0.063678  3.143818
C    -1.716580  1.089144  2.868685
C    -1.600440  2.122699  4.006953
O    -2.250322  2.006003  5.045303
H    -0.721923  -0.331985  4.081952
H    -1.465789  1.554936  1.905803
C    -3.158072  0.527615  2.767240
O    -3.200983  -0.531014  1.801815
C    -4.177355  1.615841  2.454542
H    -3.401695  0.058617  3.730940
H    -3.404839  -0.137841  0.938419
H    -5.179883  1.177983  2.370160
H    -3.938782  2.118134  1.502294
H    -4.204114  2.376142  3.244359
N    -0.715931  3.147066  3.825763
C    0.250673  3.307440  2.750728
H    -0.613851  3.734936  4.647761
H    -0.240227  3.408370  1.772465
H    0.965940  2.472826  2.705115
H    0.813206  4.229763  2.928579
26
Lattice="100 0 0 0 100 0 0 0 100" Properties=species:S:1:pos:R:3
C    -0.239346  -0.464732  -0.200425
C    -0.014407  0.005779  1.220175
O    1.105061  0.327004  1.610758
H    0.374869  0.156153  -0.861538
H    -1.278256  -0.449984  -0.540771
H    0.118262  -1.500062  -0.267060
N    -1.073080  0.064524  2.105399
C    -2.485098  -0.246550  1.967541
C    -2.734040  -1.606225  1.245081
O    -1.919667  -2.519785  1.326748
H    -0.751290  0.313777  3.035586
H    -2.829230  -0.461269  2.996065
C    -3.301086  1.012589  1.527092
O    -4.726546  0.782143  1.636830
C    -3.051114  1.531293  0.121123
H    -3.014291  1.806057  2.239256
H    -4.949248  0.669928  2.574731
H    -3.669989  2.420974  -0.046850
H    -3.306533  0.785874  -0.642627
H    -2.001609  1.818824  -0.005385
N    -3.918181  -1.707140  0.585655
C    -4.341938  -2.951680  -0.029308
H    -4.585070  -0.944679  0.702689
H    -4.995168  -2.734563  -0.882468
H    -4.883222  -3.600423  0.676984
H    -3.457016  -3.495457  -0.376295
26
Lattice="100 0 0 0 100 0 0 0 100" Properties=species:S:1:pos:R:3
C    0.390212  0.438159  1.149058
C    0.105062  -0.271254  2.458372
O    0.944477  -0.966128  3.026495
H    1.334029  0.053217  0.754798
H    0.489139  1.521846  1.305668
H    -0.407476  0.293867  0.407986
N    -1.136983  -0.084241  3.021069
C    -2.293795  0.567739  2.430064
C    -2.107581  2.064930  2.096035
O    -2.556712  2.508188  1.039748
H    -1.328624  -0.705954  3.803506
H    -2.557782  0.108183  1.463115
C    -3.510205  0.387905  3.366662
O    -3.542841  -1.013179  3.685664
C    -4.813764  0.855029  2.733553
H    -3.326508  0.964207  4.294108
H    -4.322793  -1.175835  4.237981
H    -5.646261  0.713485  3.437434
H    -5.025400  0.282390  1.821633
H    -4.774529  1.918764  2.468255
N    -1.476517  2.886478  2.987895
C    -0.823700  2.606133  4.260609
H    -1.400417  3.834159  2.630411
H    0.171598  2.156268  4.137279
H    -1.422907  1.936878  4.886689
H    -0.714534  3.555096  4.798636
26
Lattice="100 0 0 0 100 0 0 0 100" Properties=species:S:1:pos:R:3
C    0.454593  -0.185596  0.097181
C    0.259788  0.280235  1.530738
O    1.086673  0.973637  2.113500
H    -0.348988  -0.831358  -0.278239
H    1.408355  -0.722606  0.028634
H    0.532372  0.696964  -0.550358
N    -0.919526  -0.107891  2.113536
C    -1.290528  0.168380  3.498642
C    -0.944540  1.612438  3.942871
O    -0.292226  1.832990  4.957523
H    -1.519809  -0.741157  1.599966
H    -2.389150  0.070131  3.536673
C    -0.700675  -0.877290  4.488435
O    -0.794491  -2.195566  3.920314
C    -1.465209  -0.912254  5.800068
H    0.351679  -0.611208  4.670635
H    -0.086615  -2.283239  3.264455
H    -1.012736  -1.649261  6.474262
H    -2.509552  -1.209369  5.623882
H    -1.443306  0.068881  6.285915
N    -1.485726  2.640396  3.218822
C    -2.249466  2.605408  1.986794
H    -1.161408  3.545964  3.544131
H    -2.969637  1.778177  1.992308
H    -1.615650  2.507541  1.091003
H    -2.822556  3.536771  1.904086
26
Lattice="100 0 0 0 100 0 0 0 100" Properties=species:S:1:pos:R:3
C    -0.171186  -1.466960  1.085215
C    0.049845  0.031435  1.053539
O    1.169586  0.532040  0.995306
H    0.801308  -1.949295  1.211370
H    -0.622606  -1.814906  0.145617
H    -0.844791  -1.774078  1.896658
N    -1.068673  0.841081  1.057008
C    -2.441623  0.454612  1.353430
C    -3.077251  -0.558947  0.374055
O    -3.700827  -1.517945  0.828016
H    -0.849497  1.819318  1.237615
H    -2.508119  -0.050664  2.331279
C    -3.309778  1.728257  1.444747
O    -2.618602  2.589049  2.366344
C    -4.734000  1.438705  1.899875
H    -3.331848  2.212353  0.450105
H    -3.133325  3.405356  2.458379
H    -4.734656  0.957933  2.886237
H    -5.255731  0.777264  1.196622
H    -5.306049  2.374987  1.966302
N    -2.945955  -0.388131  -0.975699
C    -2.406054  0.721127  -1.748706
H    -3.440294  -1.112420  -1.490045
H    -2.009802  0.334407  -2.695481
H    -1.583985  1.197487  -1.208371
H    -3.171525  1.478755  -1.980822
26
Lattice="100 0 0 0 100 0 0 0 100" Properties=species:S:1:pos:R:3
C    -0.106747  0.562122  -0.040783
C    0.032905  0.322112  1.448321
O    1.126835  0.244556  1.992540
H    -0.367192  -0.377527  -0.547244
H    0.861694  0.902823  -0.416314
H    -0.876584  1.304143  -0.285799
N    -1.120606  0.213568  2.213729
C    -2.515930  0.024127  1.793676
C    -2.641700  -1.158172  0.796960
O    -2.282620  -2.279693  1.140364
H    -0.898640  -0.102578  3.153640
H    -3.024180  -0.348595  2.695136
C    -3.204432  1.373916  1.444131
O    -2.794089  2.376932  2.366385
C    -4.723415  1.290316  1.524390
H    -2.908392  1.692312  0.420612
H    -1.852562  2.203281  2.556358
H    -5.161196  2.268931  1.293624
H    -5.026429  1.014185  2.543267
H    -5.137035  0.550874  0.827250
N    -3.163274  -0.883177  -0.431469
C    -3.307663  -1.897575  -1.459636
H    -3.356328  0.081313  -0.672711
H    -4.298678  -1.833457  -1.926546
H    -3.191647  -2.876006  -0.982805
H    -2.538911  -1.795965  -2.240344
26
Lattice="100 0 0 0 100 0 0 0 100" Properties=species:S:1:pos:R:3
C    -0.699151  0.616246  -0.433688
C    -0.034985  0.126164  0.840522
O    1.169985  0.257171  1.038280
H    0.087143  0.936446  -1.121983
H    -1.360176  1.468590  -0.225416
H    -1.300241  -0.167724  -0.916160
N    -0.836843  -0.470185  1.781208
C    -2.241845  -0.811086  1.701581
C    -3.133465  0.439775  1.525250
O    -2.994788  1.420762  2.247974
H    -0.336685  -0.834176  2.588964
H    -2.421265  -1.535190  0.885878
C    -2.651853  -1.483430  3.045059
O    -1.684642  -2.456252  3.449705
C    -4.058173  -2.067706  3.006657
H    -2.590740  -0.701314  3.816010
H    -1.754372  -3.226018  2.860707
H    -4.302202  -2.505545  3.981690
H    -4.138511  -2.860467  2.246607
H    -4.809553  -1.299547  2.780793
N    -4.105937  0.396152  0.562764
C    -4.399174  -0.647182  -0.407002
H    -4.667826  1.241220  0.534885
H    -5.183757  -0.279192  -1.076725
H    -4.769368  -1.569581  0.062974
H    -3.525916  -0.893314  -1.027689
26
Lattice="100 0 0 0 100 0 0 0 100" Properties=species:S:1:pos:R:3
C    0.275083  -0.889932  0.394656
C    -0.088895  0.329185  1.230591
O    0.649230  1.308877  1.288884
H    1.255102  -0.701991  -0.051224
H    -0.451685  -1.054556  -0.414305
H    0.326790  -1.808392  0.994080
N    -1.271298  0.295907  1.924999
C    -2.307072  -0.707462  1.887203
C    -3.646354  -0.003547  1.558076
O    -3.782801  1.202315  1.729502
H    -1.547266  1.180523  2.348890
H    -2.071790  -1.435708  1.100236
C    -2.425288  -1.500222  3.219636
O    -2.862421  -0.565175  4.208239
C    -1.119650  -2.180417  3.611688
H    -3.201289  -2.276663  3.076624
H    -2.706680  -0.952203  5.082757
H    -1.236617  -2.702569  4.572702
H    -0.311406  -1.444906  3.710268
H    -0.825983  -2.934932  2.868465
N    -4.668087  -0.772898  1.072859
C    -4.698684  -2.193356  0.776878
H    -5.526795  -0.245629  0.945932
H    -4.976136  -2.807397  1.648415
H    -3.726668  -2.541183  0.406323
H    -5.432302  -2.376610  -0.017202
26
Lattice="100 0 0 0 100 0 0 0 100" Properties=species:S:1:pos:R:3
C    -0.777123  -1.525970  0.315414
C    -0.321140  -0.542562  1.379116
O    0.799310  -0.601547  1.880769
H    0.038497  -2.233963  0.148539
H    -1.005501  -1.020820  -0.633859
H    -1.675298  -2.079017  0.619399
N    -1.199045  0.444672  1.756702
C    -2.564144  0.688455  1.330155
C    -2.804819  2.153050  0.868275
O    -3.852938  2.733298  1.135676
H    -0.831726  1.060568  2.478346
H    -2.768246  0.055029  0.453330
C    -3.579011  0.314485  2.448045
O    -3.182161  0.902654  3.691923
C    -3.772964  -1.190476  2.580282
H    -4.525786  0.805852  2.191105
H    -2.538570  0.305667  4.107408
H    -4.494633  -1.404733  3.378412
H    -2.828190  -1.698527  2.830394
H    -4.158155  -1.628700  1.648789
N    -1.828387  2.780810  0.141733
C    -0.652371  2.242324  -0.530082
H    -2.110375  3.722364  -0.112903
H    -0.869891  1.296600  -1.044457
H    0.192684  2.082432  0.151655
H    -0.343489  2.963171  -1.295362
26
Lattice="100 0 0 0 100 0 0 0 100" Properties=species:S:1:pos:R:3
C    -0.224786  0.364146  0.150397
C    -0.013567  0.386138  1.653332
O    0.908136  1.012627  2.170415
H    0.630635  0.859798  -0.315640
H    -1.142489  0.902521  -0.122260
H    -0.302539  -0.659363  -0.242961
N    -0.903637  -0.310503  2.432283
C    -1.948728  -1.233493  2.031900
C    -3.007609  -0.554326  1.132151
O    -3.521806  0.512880  1.450252
H    -0.648895  -0.344860  3.416328
H    -1.517939  -2.120961  1.536613
C    -2.676268  -1.716080  3.306170
O    -1.648144  -2.208050  4.182835
C    -3.725424  -2.786814  3.026822
H    -3.155079  -0.825403  3.749571
H    -2.037124  -2.330858  5.062037
H    -4.218900  -3.084474  3.961850
H    -3.260234  -3.681804  2.592294
H    -4.506647  -2.419615  2.347933
N    -3.372319  -1.207077  -0.013179
C    -2.864566  -2.451919  -0.568885
H    -4.091893  -0.714360  -0.532828
H    -3.111653  -3.323851  0.053111
H    -1.776218  -2.424540  -0.719667
H    -3.328356  -2.600741  -1.549851
26
Lattice="100 0 0 0 100 0 0 0 100" Properties=species:S:1:pos:R:3
C    0.291096  0.160592  0.829899
C    -0.204589  -0.200508  2.215096
O    0.566274  -0.344293  3.160853
H    0.249376  -0.715796  0.167598
H    1.333539  0.475254  0.925429
H    -0.295716  0.952239  0.349555
N    -1.553823  -0.426723  2.404021
C    -2.696975  -0.121891  1.546371
C    -2.530850  -0.686407  0.119977
O    -2.505575  0.030945  -0.879154
H    -1.771775  -0.540092  3.390117
H    -3.545529  -0.660466  2.003149
C    -3.092415  1.369750  1.557174
O    -3.130127  1.711208  2.953836
C    -4.437306  1.634802  0.889537
H    -2.303230  1.949003  1.046947
H    -3.399641  2.639220  3.023827
H    -4.709239  2.694864  0.997318
H    -5.227942  1.034957  1.362767
H    -4.397074  1.405241  -0.180964
N    -2.420363  -2.043461  0.016945
C    -2.411901  -3.047916  1.068588
H    -2.278560  -2.353973  -0.939269
H    -2.629613  -4.022402  0.617388
H    -3.191526  -2.848563  1.815085
H    -1.445731  -3.104552  1.589368
26
Lattice="100 0 0 0 100 0 0 0 100" Properties=species:S:1:pos:R:3
C    1.022123  -0.424779  -0.819479
C    0.222569  -1.101537  0.280543
O    0.319365  -2.310750  0.489648
H    0.635353  -0.767701  -1.788140
H    2.065787  -0.750635  -0.746287
H    0.982516  0.671188  -0.793841
N    -0.603812  -0.266521  0.978436
C    -1.569756  -0.602579  2.026743
C    -0.951612  -0.442027  3.446471
O    -1.150148  0.623050  4.037284
H    -0.565833  0.713877  0.730541
H    -2.280931  0.236863  2.025612
C    -2.425480  -1.860698  1.731331
O    -3.099366  -1.693262  0.477999
C    -3.410098  -2.129992  2.865342
H    -1.781775  -2.730327  1.567667
H    -3.805495  -1.037602  0.603262
H    -4.055197  -1.256227  3.048542
H    -2.898905  -2.361223  3.809056
H    -4.047549  -2.982767  2.602742
N    -0.188756  -1.416628  4.014363
C    0.111579  -2.775338  3.586955
H    0.123700  -1.142402  4.941967
H    1.092563  -3.057783  3.987465
H    0.169650  -2.835770  2.494291
H    -0.631318  -3.499591  3.958868
26
Lattice="100 0 0 0 100 0 0 0 100" Properties=species:S:1:pos:R:3
C    -0.085469  -0.083888  0.077941
C    -0.069231  -0.008483  1.590590
O    0.977102  0.118746  2.221339
H    -0.261388  -1.117528  -0.252316
H    0.898995  0.231697  -0.277075
H    -0.863722  0.536328  -0.381601
N    -1.259333  -0.139831  2.279869
C    -2.641408  -0.103241  1.808784
C    -2.889666  -1.084348  0.641850
O    -3.267024  -0.708660  -0.467231
H    -1.129244  0.049754  3.269367
H    -3.243017  -0.474535  2.658200
C    -3.146871  1.333952  1.508631
O    -2.737518  2.197580  2.581081
C    -4.651273  1.402184  1.288031
H    -2.624369  1.705898  0.615754
H    -3.462532  2.234443  3.224861
H    -4.957177  2.443624  1.125163
H    -5.193213  1.016776  2.167956
H    -4.949149  0.811651  0.414968
N    -2.681147  -2.408352  0.904062
C    -2.218063  -3.041675  2.128493
H    -2.828367  -2.997492  0.090146
H    -2.467180  -4.107682  2.081547
H    -2.723726  -2.623479  3.008494
H    -1.133894  -2.935788  2.274380
26
Lattice="100 0 0 0 100 0 0 0 100" Properties=species:S:1:pos:R:3
C    0.119421  0.036542  0.458145
C    -0.028668  -0.046937  1.961653
O    0.942624  -0.072921  2.715084
H    0.128298  -0.980196  0.039345
H    1.089731  0.495406  0.246937
H    -0.679077  0.603256  -0.031342
N    -1.297630  -0.135504  2.507184
C    -2.620988  -0.114967  1.892563
C    -2.746678  -0.958421  0.600340
O    -3.233502  -0.501125  -0.428858
H    -1.258926  -0.227975  3.518226
H    -3.287709  -0.616963  2.615578
C    -3.181843  1.326330  1.705048
O    -2.227500  2.196964  1.102106
C    -3.699066  1.898267  3.022969
H    -3.995222  1.255526  0.971291
H    -1.540847  2.382708  1.764599
H    -4.077742  2.915320  2.865015
H    -2.900544  1.948597  3.780369
H    -4.516872  1.288569  3.432944
N    -2.345850  -2.264897  0.670577
C    -1.834157  -3.023686  1.800699
H    -2.465496  -2.753551  -0.211134
H    -1.990836  -4.089521  1.599091
H    -2.376043  -2.782099  2.724253
H    -0.761582  -2.857120  1.977652
26
Lattice="100 0 0 0 100 0 0 0 100" Properties=species:S:1:pos:R:3
C    -0.196598  -0.185908  0.046791
C    -0.089917  -0.103008  1.555824
O    0.999314  -0.019989  2.115452
H    0.010187  -1.222564  -0.254592
H    0.590557  0.444696  -0.378631
H    -1.164882  0.100718  -0.372178
N    -1.238303  -0.209510  2.325585
C    -2.650930  -0.035055  1.974805
C    -3.095003  -0.934811  0.790832
O    -3.818898  -0.547487  -0.117852
H    -1.012237  -0.113858  3.313203
H    -3.203248  -0.446893  2.838324
C    -3.086028  1.461267  1.908600
O    -4.506697  1.582644  2.018654
C    -2.663094  2.244935  0.676103
H    -2.603702  1.927315  2.790809
H    -4.777437  1.279640  2.899154
H    -3.005186  3.281409  0.784577
H    -3.110557  1.819027  -0.227963
H    -1.571260  2.263458  0.574043
N    -2.646610  -2.220711  0.902483
C    -2.905455  -3.223314  -0.111989
H    -1.962256  -2.414280  1.625606
H    -3.206928  -4.171622  0.350885
H    -2.022801  -3.402280  -0.745312
H    -3.719254  -2.856056  -0.745864
26
Lattice="100 0 0 0 100 0 0 0 100" Properties=species:S:1:pos:R:3
C    -0.454524  0.370734  -0.133275
C    -0.272605  0.301859  1.371100
O    0.831883  0.204239  1.899893
H    0.160424  1.189430  -0.525943
H    -1.494471  0.521968  -0.448376
H    -0.079536  -0.561050  -0.575372
N    -1.425649  0.377754  2.110477
C    -1.409228  0.107565  3.546006
C    -2.767689  -0.413822  4.038003
O    -2.804502  -1.397989  4.774225
H    -2.309930  0.283661  1.624526
H    -0.726309  -0.736349  3.706379
C    -0.885939  1.281855  4.474192
O    -1.787562  1.510964  5.572429
C    -0.675971  2.616033  3.783274
H    0.085723  0.945671  4.868475
H    -1.805361  0.710267  6.121821
H    -0.328322  3.342422  4.528153
H    -1.599205  3.004444  3.337011
H    0.086769  2.529578  3.001842
N    -3.927001  0.182338  3.599621
C    -4.125212  1.590418  3.265622
H    -4.732375  -0.274806  4.022324
H    -4.085745  2.232447  4.157760
H    -5.101863  1.700496  2.780398
H    -3.361025  1.941889  2.564673
26
Lattice="100 0 0 0 100 0 0 0 100" Properties=species:S:1:pos:R:3
C    -0.214018  0.061436  -0.018030
C    -0.110999  -0.249304  1.464117
O    0.971746  -0.493127  1.990580
H    -0.786781  -0.712077  -0.546475
H    0.802801  0.087925  -0.418153
H    -0.694170  1.031364  -0.205766
N    -1.260364  -0.287422  2.217393
C    -2.633654  0.099947  1.915773
C    -3.185423  -0.690671  0.699489
O    -3.346301  -1.902600  0.782919
H    -1.057468  -0.455119  3.197693
H    -3.223929  -0.303402  2.752232
C    -2.861106  1.632931  1.943701
O    -2.172032  2.089146  3.113284
C    -4.342236  2.003800  2.009162
H    -2.392395  2.099922  1.051763
H    -2.394772  3.023338  3.247076
H    -4.463722  3.095849  2.050015
H    -4.794041  1.575759  2.914357
H    -4.904542  1.640676  1.139623
N    -3.492777  0.020871  -0.424247
C    -3.941042  -0.627666  -1.643117
H    -3.209028  0.991602  -0.476470
H    -4.656685  0.015388  -2.169242
H    -4.426556  -1.569891  -1.370104
H    -3.102130  -0.857250  -2.318738
26
Lattice="100 0 0 0 100 0 0 0 100" Properties=species:S:1:pos:R:3
C    -0.844815  1.515325  2.362529
C    -0.091050  0.202926  2.300337
O    0.949601  0.001690  2.922970
H    -0.258270  2.215690  2.962027
H    -1.834489  1.386579  2.823643
H    -1.009922  1.938740  1.362321
N    -0.623998  -0.784634  1.503482
C    -1.912681  -0.780113  0.833580
C    -3.162577  -0.844293  1.749050
O    -4.170231  -0.224613  1.419290
H    -0.084272  -1.645386  1.528601
H    -2.044941  0.176626  0.309937
C    -1.910983  -1.845181  -0.295077
O    -2.959918  -1.476495  -1.187014
C    -2.049520  -3.293852  0.165148
H    -0.931009  -1.722673  -0.798454
H    -3.140922  -2.229881  -1.769545
H    -2.018482  -3.965807  -0.704847
H    -2.998480  -3.453529  0.693763
H    -1.221960  -3.599555  0.820955
N    -3.148193  -1.566461  2.915589
C    -2.102092  -2.317432  3.597822
H    -4.028598  -1.461916  3.410961
H    -2.572075  -2.866609  4.421543
H    -1.316266  -1.675412  4.019182
H    -1.632622  -3.062024  2.944522
26
Lattice="100 0 0 0 100 0 0 0 100" Properties=species:S:1:pos:R:3
C    0.120389  0.303985  0.105299
C    0.098638  0.065282  1.601064
O    1.139052  -0.074995  2.239578
H    1.110487  0.017367  -0.259912
H    -0.008662  1.376739  -0.107776
H    -0.640065  -0.291071  -0.414143
N    -1.104339  0.060317  2.280750
C    -2.502026  0.072073  1.872908
C    -2.902552  -1.211333  1.100916
O    -2.078859  -1.877751  0.482938
H    -0.942070  -0.121681  3.266229
H    -3.051716  0.071579  2.826142
C    -3.007560  1.357778  1.130318
O    -2.948347  1.265175  -0.291947
C    -2.365237  2.633802  1.667816
H    -4.087419  1.413875  1.330405
H    -2.017814  1.199643  -0.561391
H    -2.826213  3.502511  1.182477
H    -1.284650  2.661364  1.480793
H    -2.510095  2.722949  2.753544
N    -4.215286  -1.590723  1.149813
C    -5.355293  -0.929977  1.758765
H    -4.403873  -2.392680  0.555364
H    -5.780083  -0.137986  1.122130
H    -5.089556  -0.493642  2.729967
H    -6.137017  -1.675708  1.944515
26
Lattice="100 0 0 0 100 0 0 0 100" Properties=species:S:1:pos:R:3
C    0.315131  0.530603  0.795942
C    -0.211300  0.211440  2.178224
O    0.519640  0.213096  3.165734
H    1.400292  0.636978  0.873240
H    -0.102452  1.475567  0.421915
H    0.068759  -0.271649  0.091269
N    -1.560602  -0.041771  2.353339
C    -2.662738  -0.289376  1.434085
C    -2.523330  -1.646936  0.700803
O    -1.432418  -2.091432  0.352097
H    -1.750791  -0.268979  3.324637
H    -3.544837  -0.340420  2.083941
C    -2.987324  0.901788  0.471214
O    -4.371909  1.222394  0.729169
C    -2.761671  0.652999  -1.015608
H    -2.360701  1.744246  0.807789
H    -4.638991  1.910372  0.099288
H    -2.985486  1.565836  -1.586620
H    -3.412592  -0.151445  -1.382618
H    -1.722951  0.375809  -1.228659
N    -3.679125  -2.324625  0.432230
C    -5.037753  -2.037919  0.874390
H    -3.507433  -3.219587  -0.017208
H    -5.734059  -2.588207  0.231354
H    -5.267323  -0.971225  0.778818
H    -5.215136  -2.353534  1.915297
26
Lattice="100 0 0 0 100 0 0 0 100" Properties=species:S:1:pos:R:3
C    0.197055  -0.114689  0.567759
C    -0.248665  -0.600412  1.930241
O    0.252814  -1.586515  2.463122
H    0.915183  -0.841060  0.178590
H    0.691152  0.864250  0.633223
H    -0.656342  -0.035819  -0.115049
N    -1.212732  0.111800  2.627715
C    -2.140555  1.162216  2.229373
C    -3.209234  0.658984  1.226302
O    -2.974763  -0.226480  0.408269
H    -1.455562  -0.380972  3.482280
H    -2.665936  1.425057  3.156545
C    -1.431541  2.503836  1.790468
O    -1.820272  3.586895  2.656773
C    -1.709635  2.970359  0.371352
H    -0.352163  2.323722  1.910674
H    -1.385827  3.457152  3.514108
H    -1.093849  3.849646  0.148861
H    -2.763095  3.252923  0.248109
H    -1.480131  2.185968  -0.358489
N    -4.433433  1.262865  1.284907
C    -4.928879  2.240584  2.244090
H    -5.096886  0.866781  0.625472
H    -4.169351  2.996260  2.473551
H    -5.263623  1.772587  3.184471
H    -5.786875  2.759107  1.801188
26
Lattice="100 0 0 0 100 0 0 0 100" Properties=species:S:1:pos:R:3
C    -0.080402  -0.198726  0.118697
C    -0.058322  -0.102849  1.628596
O    0.996389  -0.060351  2.258465
H    -0.208590  -1.250062  -0.177570
H    0.892094  0.142365  -0.246564
H    -0.883909  0.371864  -0.356808
N    -1.250545  -0.119928  2.327079
C    -2.650401  -0.045801  1.907984
C    -2.963513  -0.891987  0.652896
O    -3.340322  -0.413178  -0.411030
H    -1.081580  -0.060156  3.328131
H    -3.214029  -0.536041  2.722588
C    -3.193054  1.414097  1.881264
O    -4.621983  1.412107  1.782776
C    -2.655596  2.322572  0.787484
H    -2.888838  1.840426  2.857425
H    -4.990321  1.105530  2.625493
H    -3.042220  3.336790  0.946036
H    -2.972483  1.969277  -0.198527
H    -1.560067  2.371854  0.823546
N    -2.817913  -2.246608  0.802005
C    -2.339968  -3.002559  1.947274
H    -3.010850  -2.754544  -0.055799
H    -2.619263  -4.053106  1.810539
H    -2.809338  -2.658458  2.878791
H    -1.248624  -2.942748  2.071435
26
Lattice="100 0 0 0 100 0 0 0 100" Properties=species:S:1:pos:R:3
C    0.372408  1.010726  0.380425
C    -0.342225  0.961141  1.720685
O    -0.395608  1.929590  2.469589
H    1.448811  1.123815  0.564172
H    0.038545  1.901936  -0.163312
H    0.213844  0.124430  -0.246769
N    -0.927163  -0.245081  2.017851
C    -1.561227  -0.597844  3.287136
C    -2.287117  0.588445  3.977103
O    -2.027276  0.951096  5.114916
H    -0.799267  -0.998214  1.352008
H    -2.364445  -1.314169  3.031238
C    -0.572056  -1.384148  4.198629
O    -1.259915  -2.042403  5.264808
C    0.555664  -0.566330  4.807904
H    -0.122865  -2.145536  3.527284
H    -1.849974  -2.712947  4.887182
H    1.089198  0.001477  4.035945
H    1.267293  -1.242782  5.297614
H    0.156314  0.139655  5.541228
N    -3.353131  1.124460  3.295180
C    -3.747205  0.940033  1.911983
H    -3.735383  1.930309  3.781187
H    -3.124783  1.514361  1.206722
H    -4.788329  1.265222  1.798241
H    -3.704364  -0.118645  1.627039
26
Lattice="100 0 0 0 100 0 0 0 100" Properties=species:S:1:pos:R:3
C    0.224187  1.079702  1.465295
C    -0.074231  -0.261859  2.091086
O    0.789659  -0.892759  2.696179
H    0.952955  0.913944  0.663186
H    0.704866  1.704518  2.229236
H    -0.642054  1.596355  1.046192
N    -1.356181  -0.786616  2.041799
C    -2.541258  -0.441181  1.277357
C    -2.283358  -0.529686  -0.257217
O    -1.148579  -0.529955  -0.714780
H    -1.365998  -1.710457  2.463257
H    -3.256667  -1.241499  1.521373
C    -3.274486  0.873667  1.692466
O    -2.871949  1.921065  0.795428
C    -3.062368  1.246791  3.153885
H    -4.353309  0.686635  1.543740
H    -3.217944  2.759039  1.139376
H    -3.687786  2.114060  3.412391
H    -2.015263  1.494260  3.360666
H    -3.351935  0.420247  3.816493
N    -3.371192  -0.676604  -1.075276
C    -4.785376  -0.606600  -0.759934
H    -3.111916  -0.669672  -2.057208
H    -5.145152  0.427549  -0.638212
H    -5.018596  -1.170503  0.152940
H    -5.349093  -1.071773  -1.576707
26
Lattice="100 0 0 0 100 0 0 0 100" Properties=species:S:1:pos:R:3
C    -0.169054  -1.079686  0.081397
C    -1.394601  -1.511820  0.858414
O    -1.428925  -2.568418  1.481642
H    -0.324355  -1.283681  -0.987088
H    0.063864  -0.015116  0.196749
H    0.674065  -1.681097  0.432070
N    -2.508526  -0.689209  0.866614
C    -2.807094  0.542397  0.136376
C    -2.328012  0.468695  -1.342741
O    -2.788803  -0.441266  -2.030980
H    -3.297219  -1.156554  1.303619
H    -3.895732  0.520675  -0.028361
C    -2.550762  1.792501  1.023565
O    -1.252547  1.776994  1.623668
C    -3.637257  1.944341  2.089282
H    -2.564477  2.687947  0.386025
H    -1.209569  0.972080  2.169381
H    -3.420438  2.816851  2.717082
H    -3.681472  1.059751  2.741472
H    -4.627565  2.083755  1.633683
N    -1.513590  1.406775  -1.909264
C    -0.658252  2.446940  -1.354195
H    -1.416885  1.227654  -2.905378
H    0.276251  2.473561  -1.928472
H    -0.406699  2.240519  -0.309854
H    -1.124378  3.442615  -1.418120
26
Lattice="100 0 0 0 100 0 0 0 100" Properties=species:S:1:pos:R:3
C    0.181418  0.504625  0.026243
C    0.127715  -0.095300  1.413465
O    1.134132  -0.576582  1.933953
H    -0.388176  -0.097997  -0.694222
H    1.229905  0.506789  -0.283242
H    -0.218158  1.525160  0.011492
N    -1.049203  -0.106657  2.139793
C    -2.457268  0.246319  1.941592
C    -3.377119  -0.996533  2.073523
O    -4.275776  -0.989868  2.914670
H    -0.871188  -0.523272  3.051598
H    -2.759035  0.832795  2.825884
C    -2.813107  1.137904  0.729346
O    -2.150140  2.403770  0.829654
C    -4.322874  1.312370  0.578786
H    -2.417925  0.702299  -0.197418
H    -2.519568  2.876995  1.593356
H    -4.517600  2.023744  -0.232519
H    -4.777784  1.696094  1.503216
H    -4.821665  0.365254  0.336711
N    -3.180017  -2.080715  1.267143
C    -2.178429  -2.321076  0.240384
H    -3.813210  -2.842069  1.491060
H    -2.462935  -3.226888  -0.305644
H    -1.172555  -2.468940  0.657107
H    -2.140525  -1.503414  -0.490109
26
Lattice="100 0 0 0 100 0 0 0 100" Properties=species:S:1:pos:R:3
C    0.502617  1.047502  1.321974
C    0.074785  -0.330925  1.774789
O    0.908905  -1.196265  2.041951
H    0.009591  1.833400  1.906148
H    0.270920  1.207218  0.259939
H    1.586905  1.107049  1.447898
N    -1.262787  -0.645812  1.912148
C    -2.565075  -0.024601  1.649147
C    -3.372460  -0.842747  0.606470
O    -4.488424  -1.263965  0.908294
H    -1.346959  -1.597306  2.264453
H    -3.164620  -0.151924  2.563075
C    -2.600392  1.488169  1.372193
O    -2.171198  2.116646  2.590558
C    -3.996829  1.958287  0.972849
H    -1.899093  1.745820  0.559186
H    -2.408573  3.055597  2.537504
H    -3.999976  3.053610  0.873874
H    -4.743849  1.670262  1.723032
H    -4.302879  1.542258  0.004553
N    -2.838317  -1.097978  -0.624769
C    -1.544244  -0.741735  -1.185209
H    -3.441461  -1.693386  -1.183867
H    -1.573953  -0.941360  -2.261886
H    -0.718776  -1.319615  -0.746745
H    -1.330120  0.326837  -1.061282
26
Lattice="100 0 0 0 100 0 0 0 100" Properties=species:S:1:pos:R:3
C    0.190212  0.844989  0.164150
C    0.144697  -0.257998  1.203325
O    1.142395  -0.937256  1.436785
H    1.242166  0.995045  -0.093470
H    -0.240742  1.790853  0.514064
H    -0.345154  0.553255  -0.748238
N    -0.998395  -0.489980  1.955877
C    -2.429902  -0.151220  1.888281
C    -3.324314  -1.331394  1.420766
O    -4.225303  -1.712090  2.167127
H    -0.803455  -1.235294  2.622366
H    -2.755088  -0.041435  2.933918
C    -2.763730  1.198248  1.227897
O    -2.173373  2.266142  1.982177
C    -4.262020  1.457966  1.172799
H    -2.370741  1.223223  0.196226
H    -1.359950  1.935232  2.397073
H    -4.718573  1.356956  2.165136
H    -4.761924  0.762613  0.486814
H    -4.430202  2.479952  0.812423
N    -3.115080  -1.939670  0.216912
C    -2.132168  -1.674344  -0.819435
H    -3.749539  -2.719017  0.072437
H    -2.135208  -0.618967  -1.120161
H    -2.403168  -2.261676  -1.703056
H    -1.114157  -1.960439  -0.519678
26
Lattice="100 0 0 0 100 0 0 0 100" Properties=species:S:1:pos:R:3
C    -0.034204  -0.103811  0.425286
C    -0.072470  -0.274940  1.928517
O    0.711361  -1.010633  2.516070
H    0.870648  -0.592271  0.054954
H    -0.024031  0.952124  0.126697
H    -0.907918  -0.584776  -0.035151
N    -1.004455  0.448897  2.657615
C    -2.205290  1.188592  2.231513
C    -3.212998  0.239083  1.519657
O    -3.738955  -0.626951  2.216443
H    -1.021195  0.129666  3.622648
H    -2.732404  1.381563  3.176922
C    -1.866340  2.600423  1.690293
O    -0.922800  3.216167  2.567124
C    -3.095065  3.498523  1.668608
H    -1.428196  2.543576  0.679003
H    -0.274796  2.526797  2.802436
H    -3.470842  3.631137  2.692038
H    -3.905102  3.082264  1.057470
H    -2.833480  4.486392  1.271126
N    -3.521766  0.305019  0.185408
C    -3.120237  1.184130  -0.902539
H    -4.223655  -0.394708  -0.041144
H    -3.648998  2.148542  -0.892850
H    -3.357222  0.679045  -1.845647
H    -2.043559  1.376997  -0.899515
26
Lattice="100 0 0 0 100 0 0 0 100" Properties=species:S:1:pos:R:3
C    0.265017  1.104245  1.444900
C    -0.012795  -0.126601  2.275015
O    0.906348  -0.715118  2.845425
H    -0.560252  1.431763  0.808758
H    0.531236  1.920781  2.130611
H    1.155278  0.897183  0.839922
N    -1.297833  -0.609569  2.446456
C    -2.650081  -0.384249  1.927460
C    -3.155828  -1.338285  0.806983
O    -4.350574  -1.639772  0.826484
H    -1.249440  -1.426024  3.052405
H    -3.301839  -0.689919  2.758960
C    -3.142708  1.041270  1.614085
O    -2.626660  1.449225  0.331063
C    -2.859619  2.055767  2.717922
H    -4.234018  0.911608  1.521047
H    -3.153398  2.202473  0.024453
H    -3.318726  3.022039  2.467233
H    -1.787607  2.217557  2.870970
H    -3.295053  1.718743  3.668606
N    -2.316361  -1.860393  -0.128104
C    -0.969236  -1.463594  -0.517734
H    -2.817344  -2.472463  -0.765106
H    -0.752891  -1.925605  -1.486992
H    -0.210376  -1.807235  0.196673
H    -0.890485  -0.377262  -0.640636
26
Lattice="100 0 0 0 100 0 0 0 100" Properties=species:S:1:pos:R:3
C    0.044748  0.030115  0.097646
C    -0.001842  -0.069341  1.608850
O    1.024227  -0.130737  2.280896
H    1.021783  0.435170  -0.180398
H    -0.744892  0.653297  -0.335323
H    -0.049459  -0.979308  -0.326365
N    -1.228346  -0.120440  2.233943
C    -2.584215  -0.088499  1.693772
C    -2.719992  -1.099046  0.504517
O    -2.347599  -2.247417  0.745480
H    -1.134148  -0.312058  3.226462
H    -3.189653  -0.632980  2.439565
C    -3.146236  1.365124  1.753737
O    -4.533779  1.422316  1.385660
C    -2.407404  2.450890  0.987417
H    -3.052796  1.626129  2.825367
H    -5.033749  0.833662  1.972817
H    -2.893253  3.414593  1.184050
H    -2.405576  2.289950  -0.094981
H    -1.369689  2.519165  1.333450
N    -3.275908  -0.821626  -0.710579
C    -3.667594  0.402046  -1.392344
H    -3.261376  -1.663155  -1.281170
H    -4.306235  0.121700  -2.237802
H    -2.802118  0.952555  -1.795426
H    -4.244968  1.053433  -0.731569
