# Supplementary material for: Mapping and classifying molecules from a high-throughput structural database
Source: J Cheminform. 2017 Feb 2;9:6. doi: 10.1186/s13321-017-0192-4 (PMC5289135; doi:10.1186/s13321-017-0192-4)
Supplement: Supplementary file 1 — Additional file 1. Supplementary file contains dissimilarity matrix data for all the oligopeptides available in the database including the one discussed in this paper. [file 13321_2017_192_MOESM1_ESM.tar › SI/thr.dipeptide/traj.thr.dipeptide.Hg.xyz]

27
Lattice="100 0 0 0 100 0 0 0 100" Properties=species:S:1:pos:R:3
C    1.014140  -1.295480  0.156814
C    0.665750  -0.779562  1.522633
O    1.542913  -0.965845  2.420603
H    0.331183  -0.939466  -0.622824
H    0.991025  -2.394791  0.185660
H    2.041335  -0.999668  -0.089075
N    -0.523755  -0.159803  1.659092
C    -1.257047  0.417390  2.810131
C    -0.505532  1.560250  3.535989
O    0.272221  1.385453  4.534614
H    -1.046855  -0.119404  0.788433
H    -2.120374  0.904816  2.336932
C    -1.922500  -0.614448  3.768206
O    -0.903731  -1.565638  4.214601
C    -3.061571  -1.375218  3.112701
H    -2.286595  -0.046995  4.640248
H    -1.321323  -2.236969  4.787367
H    -3.503197  -2.088417  3.822042
H    -2.727089  -1.932786  2.228862
H    -3.868356  -0.687472  2.823315
N    -0.753442  2.794555  3.128635
C    -0.149530  3.998897  3.708674
H    -1.461785  2.934328  2.411115
H    0.849998  3.762094  4.084472
H    -0.767867  4.368247  4.537827
H    -0.092553  4.765829  2.930265
Hg    1.255537  -0.604898  4.584669
27
Lattice="100 0 0 0 100 0 0 0 100" Properties=species:S:1:pos:R:3
C    0.907058  -0.545593  0.308036
C    0.246008  -0.037305  1.548242
O    0.439367  1.210865  1.797351
H    0.485534  -0.008922  -0.555940
H    0.754318  -1.621652  0.168009
H    1.978799  -0.311054  0.338702
N    -0.481060  -0.882355  2.290261
C    -1.542140  -0.607421  3.279224
C    -1.016886  -0.609053  4.737693
O    -0.647639  0.496210  5.315267
H    -0.471268  -1.863415  1.998734
H    -1.963079  0.394362  3.096258
C    -2.703828  -1.613770  3.038885
O    -2.067004  -2.899982  3.153916
C    -3.413349  -1.411091  1.710365
H    -3.421641  -1.467615  3.865511
H    -2.685824  -3.605417  2.894587
H    -4.219052  -2.150361  1.608853
H    -2.740893  -1.526726  0.850505
H    -3.886697  -0.421088  1.663400
N    -0.988091  -1.733367  5.407178
C    -0.537455  -1.893861  6.791948
H    -1.359996  -2.551412  4.898589
H    -1.404674  -1.880029  7.466141
H    0.141049  -1.079873  7.061170
H    -0.032873  -2.861513  6.879581
Hg    0.031053  1.869890  3.806566
27
Lattice="100 0 0 0 100 0 0 0 100" Properties=species:S:1:pos:R:3
C    -0.248231  -0.146465  0.122733
C    -0.103617  0.051440  1.602481
O    0.980278  0.584349  1.989944
H    -1.264580  -0.427477  -0.175609
H    0.454215  -0.931629  -0.192958
H    0.045779  0.775495  -0.394215
N    -1.137520  -0.332295  2.379385
C    -1.341353  -0.332810  3.842042
C    -1.169413  1.060068  4.491982
O    -0.097949  1.427840  5.086965
H    -1.904717  -0.742638  1.853746
H    -2.408826  -0.564898  3.956044
C    -0.644663  -1.489244  4.616899
O    0.775307  -1.507744  4.257127
C    -1.250009  -2.847617  4.309119
H    -0.737648  -1.257403  5.690063
H    1.205312  -2.268221  4.693382
H    -0.733332  -3.634465  4.875584
H    -1.184584  -3.094403  3.241906
H    -2.302096  -2.880546  4.624697
N    -2.201313  1.889519  4.517487
C    -3.585459  1.668775  4.081886
H    -2.004768  2.778196  4.985178
H    -4.128123  1.033597  4.795157
H    -3.618674  1.234866  3.076845
H    -4.081415  2.643364  4.046053
Hg    1.737400  0.670344  4.082076
27
Lattice="100 0 0 0 100 0 0 0 100" Properties=species:S:1:pos:R:3
C    0.117614  0.836296  -0.388366
C    -0.472050  0.744777  0.982532
O    -0.914764  1.851190  1.459776
H    0.845768  0.033553  -0.563970
H    0.585839  1.813603  -0.540689
H    -0.701735  0.726936  -1.117654
N    -0.499842  -0.453955  1.590385
C    -1.447193  -0.953962  2.610505
C    -0.897624  -0.864982  4.054284
O    -1.127243  0.171952  4.792905
H    -0.142987  -1.203204  0.994740
H    -2.354151  -0.322676  2.584790
C    -1.927436  -2.378567  2.191645
O    -2.157280  -2.251766  0.799376
C    -3.152540  -2.818714  2.981381
H    -1.092251  -3.095846  2.358400
H    -2.619531  -3.040359  0.466499
H    -3.442844  -3.833294  2.678702
H    -4.001960  -2.150087  2.789071
H    -2.966058  -2.854873  4.063568
N    -0.215300  -1.861918  4.569102
C    0.349782  -1.893968  5.924671
H    -0.134723  -2.711176  4.010122
H    0.605013  -0.878678  6.240853
H    1.243240  -2.525452  5.908644
H    -0.383115  -2.317919  6.624280
Hg    -1.493629  1.888088  3.530448
27
Lattice="100 0 0 0 100 0 0 0 100" Properties=species:S:1:pos:R:3
C    -0.813656  1.172313  0.137538
C    -0.468252  0.479167  1.417736
O    0.528524  -0.319746  1.353442
H    -1.302339  2.139100  0.316746
H    -1.516101  0.526729  -0.414120
H    0.082048  1.311885  -0.475078
N    -1.213773  0.749870  2.505488
C    -1.546322  -0.042663  3.723083
C    -0.632560  0.259262  4.931034
O    0.565944  -0.193171  5.052752
H    -1.910489  1.467947  2.319503
H    -2.548410  0.319917  3.990728
C    -1.738518  -1.568526  3.465067
O    -2.383228  -1.652306  2.226553
C    -2.463333  -2.244356  4.623819
H    -0.725668  -2.077336  3.386446
H    -2.765595  -2.539851  2.103373
H    -2.575933  -3.317827  4.423420
H    -3.465071  -1.812939  4.756588
H    -1.902243  -2.154185  5.563907
N    -1.128453  0.993884  5.906042
C    -0.403562  1.366019  7.128261
H    -2.101156  1.286705  5.834673
H    -0.532126  0.588392  7.892771
H    -0.815069  2.309866  7.497658
H    0.660877  1.480436  6.903399
Hg    1.329182  -1.086612  3.212636
27
Lattice="100 0 0 0 100 0 0 0 100" Properties=species:S:1:pos:R:3
C    -0.309779  -1.688286  0.410414
C    -0.231247  -0.797986  1.610233
O    0.910808  -0.232911  1.787318
H    -0.141710  -1.078726  -0.490188
H    -1.281778  -2.187949  0.331401
H    0.497640  -2.430690  0.451424
N    -1.316377  -0.665692  2.382032
C    -1.688006  0.379384  3.346278
C    -1.272381  0.060094  4.811167
O    -0.171186  0.587208  5.267462
H    -2.159630  -1.172911  2.077863
H    -1.130738  1.302540  3.118466
C    -3.193373  0.753562  3.079888
O    -3.829019  -0.463229  2.683599
C    -3.308498  1.844953  2.024026
H    -3.618481  1.113845  4.032844
H    -4.669691  -0.268195  2.234587
H    -4.367129  2.060942  1.826587
H    -2.839351  1.547468  1.076084
H    -2.855814  2.782864  2.372567
N    -1.953397  -0.660270  5.674436
C    -3.280323  -1.280522  5.613743
H    -1.483894  -0.733335  6.583103
H    -3.206656  -2.260136  6.100440
H    -3.617778  -1.397557  4.582271
H    -3.996199  -0.666375  6.177376
Hg    1.275984  0.735911  3.674582
27
Lattice="100 0 0 0 100 0 0 0 100" Properties=species:S:1:pos:R:3
C    0.585238  -1.072912  3.307509
C    0.035513  -0.174086  2.250176
O    0.689466  -0.143625  1.145747
H    1.624760  -0.794297  3.525608
H    0.610734  -2.099546  2.909209
H    -0.016203  -1.063807  4.223298
N    -1.079856  0.533809  2.505680
C    -2.115472  1.034036  1.580018
C    -2.024804  2.562879  1.325160
O    -0.895177  3.123964  1.010100
H    -1.405084  0.462038  3.469631
H    -1.956537  0.568870  0.589472
C    -3.492087  0.479096  2.091265
O    -4.452212  1.049749  1.200636
C    -3.812696  0.769901  3.558542
H    -3.438147  -0.611722  1.937551
H    -5.296897  0.571184  1.265640
H    -3.756451  1.836312  3.813492
H    -3.180783  0.202827  4.258761
H    -4.835803  0.430679  3.767302
N    -3.097008  3.310023  1.394407
C    -3.158493  4.743288  1.109202
H    -3.975817  2.798552  1.572468
H    -4.098803  4.948697  0.586755
H    -2.301178  5.044880  0.501357
H    -3.146796  5.306632  2.052767
Hg    0.504595  1.755576  0.112247
27
Lattice="100 0 0 0 100 0 0 0 100" Properties=species:S:1:pos:R:3
C    0.521163  0.087444  0.166097
C    0.470288  0.107758  1.661263
O    1.588031  -0.100137  2.247232
H    -0.273539  0.701481  -0.277741
H    0.376042  -0.955226  -0.160089
H    1.499573  0.426838  -0.187184
N    -0.717919  0.339529  2.250845
C    -1.286447  -0.061889  3.567778
C    -1.138842  1.013307  4.663485
O    -0.028479  1.253972  5.273562
H    -1.447161  0.531307  1.567633
H    -2.358533  -0.154813  3.358005
C    -0.862398  -1.482548  4.052297
O    -0.849490  -2.269731  2.895621
C    -1.772502  -1.982611  5.169186
H    0.185620  -1.450499  4.486346
H    -0.839670  -3.215296  3.129820
H    -1.448452  -2.976746  5.503573
H    -2.809291  -2.061754  4.814643
H    -1.737422  -1.325926  6.049355
N    -2.192288  1.707475  5.047768
C    -3.592423  1.607625  4.604584
H    -1.999646  2.381508  5.793099
H    -4.126090  2.470960  5.012514
H    -4.063332  0.694727  4.989695
H    -3.667576  1.650516  3.512525
Hg    1.695340  0.275083  4.374678
27
Lattice="100 0 0 0 100 0 0 0 100" Properties=species:S:1:pos:R:3
C    -0.682420  -1.103557  -0.145285
C    -0.388186  -1.162837  1.320078
O    0.846888  -1.328200  1.620824
H    -0.004489  -1.761402  -0.698336
H    -0.509262  -0.069071  -0.483679
H    -1.726146  -1.370162  -0.356342
N    -1.407719  -1.032370  2.186023
C    -1.347161  -0.585547  3.587970
C    -1.248182  -1.743502  4.607398
O    -0.099938  -1.995349  5.155315
H    -2.303683  -0.855969  1.731481
H    -0.413892  -0.008639  3.717062
C    -2.441738  0.491702  3.843689
O    -2.125334  1.453942  2.848174
C    -2.382764  1.034296  5.265669
H    -3.438654  0.055794  3.645706
H    -2.648962  2.261523  2.988960
H    -2.608226  0.267785  6.020063
H    -3.136992  1.822857  5.386238
H    -1.400105  1.471854  5.486309
N    -2.258554  -2.493986  4.995900
C    -3.689372  -2.417437  4.683642
H    -1.993153  -3.209186  5.679508
H    -3.850292  -2.094572  3.651900
H    -4.204069  -1.740692  5.378142
H    -4.104553  -3.423513  4.804257
Hg    1.457961  -1.622764  3.680337
27
Lattice="100 0 0 0 100 0 0 0 100" Properties=species:S:1:pos:R:3
C    -0.566448  -1.763439  0.093572
C    -0.654634  -1.233847  1.490476
O    -0.395165  -2.099738  2.404281
H    -0.876866  -1.035384  -0.663449
H    -1.204509  -2.656149  0.018234
H    0.463440  -2.094823  -0.100723
N    -0.964483  0.065889  1.655438
C    -1.519470  0.949605  2.732334
C    -0.565140  1.490267  3.823435
O    0.003980  0.790137  4.759064
H    -1.027498  0.534676  0.754056
H    -1.789278  1.843718  2.157527
C    -2.911746  0.510148  3.313433
O    -3.271243  1.677341  4.034882
C    -3.001874  -0.750572  4.170529
H    -3.551923  0.372795  2.422689
H    -4.213165  1.653371  4.275627
H    -4.044293  -0.888629  4.494069
H    -2.427129  -0.658819  5.109056
H    -2.751175  -1.666686  3.616369
N    -0.391463  2.792428  3.868432
C    0.384902  3.500510  4.892419
H    -0.936927  3.364934  3.226498
H    0.716852  4.453945  4.471625
H    1.247690  2.895613  5.186093
H    -0.245112  3.687677  5.772574
Hg    0.013072  -1.275230  4.316416
27
Lattice="100 0 0 0 100 0 0 0 100" Properties=species:S:1:pos:R:3
C    -0.664822  -0.331755  0.192918
C    -0.320108  -0.136966  1.636578
O    0.886122  0.208845  1.873401
H    0.103833  -0.946200  -0.290933
H    -0.657615  0.651081  -0.302731
H    -1.652110  -0.790477  0.061821
N    -1.283829  -0.326816  2.557253
C    -1.279421  0.091680  3.956018
C    -0.614197  -0.935320  4.920961
O    0.534130  -0.627327  5.437515
H    -2.191924  -0.597299  2.181531
H    -0.611339  0.965157  4.039923
C    -2.671742  0.651351  4.443676
O    -2.669646  0.339390  5.830158
C    -3.916554  0.171927  3.701506
H    -2.605179  1.742745  4.299633
H    -3.192063  0.993648  6.324936
H    -4.795300  0.610066  4.193313
H    -4.055702  -0.914840  3.710856
H    -3.944464  0.545137  2.666918
N    -1.104972  -2.109128  5.259701
C    -2.420453  -2.702964  5.020200
H    -0.491877  -2.630135  5.893070
H    -3.160671  -2.282685  5.711309
H    -2.331203  -3.779653  5.194184
H    -2.733474  -2.541572  3.984480
Hg    1.743577  0.351110  3.901806
27
Lattice="100 0 0 0 100 0 0 0 100" Properties=species:S:1:pos:R:3
C    -0.534296  1.722930  0.034995
C    -0.312273  1.125140  1.392953
O    0.879649  0.667824  1.574514
H    0.110958  2.604804  -0.079809
H    -1.584437  1.999866  -0.116422
H    -0.232182  0.996071  -0.731298
N    -1.318921  1.108087  2.256554
C    -1.500479  0.458047  3.557909
C    -3.060402  0.216841  3.607027
O    -3.774120  1.054293  3.059347
H    -2.206624  1.530688  1.945220
H    -0.996631  -0.521688  3.575335
C    -1.009702  1.319307  4.766994
O    0.211944  0.629962  5.272696
C    -1.956551  1.484926  5.943475
H    -0.720834  2.309379  4.386537
H    0.518761  1.072610  6.092250
H    -2.862851  2.007235  5.603264
H    -1.498390  2.122286  6.711769
H    -2.242648  0.528573  6.396483
N    -3.492176  -0.873121  4.255159
C    -4.910239  -1.219194  4.365625
H    -2.813012  -1.546624  4.599555
H    -5.086792  -1.681845  5.343022
H    -5.195171  -1.932148  3.578478
H    -5.510080  -0.310753  4.256748
Hg    1.714497  0.263499  3.530619
27
Lattice="100 0 0 0 100 0 0 0 100" Properties=species:S:1:pos:R:3
C    -0.795904  -0.879011  0.037002
C    -0.859069  0.098005  1.172220
O    -0.487962  1.282041  1.014391
H    -1.325178  -1.814690  0.251764
H    0.261722  -1.101632  -0.168386
H    -1.209114  -0.411089  -0.864399
N    -1.338033  -0.337125  2.368573
C    -1.271905  0.318367  3.679862
C    -1.898106  1.716692  3.805107
O    -2.427461  2.082137  4.925352
H    -1.656712  -1.302323  2.395334
H    -1.885406  -0.316927  4.332411
C    0.179779  0.276610  4.277683
O    -0.011189  0.062531  5.727826
C    1.075257  1.458179  3.976943
H    0.641410  -0.656551  3.914228
H    0.859702  -0.106383  6.141847
H    0.652126  2.405045  4.349256
H    1.217637  1.566845  2.893109
H    2.068179  1.320295  4.424352
N    -1.935834  2.542846  2.784371
C    -2.429851  3.912073  2.800537
H    -1.491890  2.166121  1.900351
H    -3.477596  3.926052  2.460490
H    -1.837396  4.496506  2.086677
H    -2.375401  4.338462  3.805893
Hg    -1.360808  1.746928  6.831203
27
Lattice="100 0 0 0 100 0 0 0 100" Properties=species:S:1:pos:R:3
C    0.020446  -1.220298  0.976637
C    0.085349  -0.033319  1.864503
O    1.232866  0.448417  2.161459
H    0.501026  -1.007910  0.011623
H    -1.002197  -1.589259  0.844601
H    0.619182  -2.020200  1.444855
N    -1.024086  0.535515  2.399808
C    -2.230888  0.904328  1.676822
C    -2.154985  2.423408  1.363755
O    -1.227284  3.201873  1.797567
H    -0.837875  1.109086  3.225347
H    -2.238605  0.377981  0.710991
C    -3.528282  0.484919  2.433285
O    -4.575942  0.808937  1.515863
C    -3.710571  1.149957  3.793273
H    -3.457809  -0.609656  2.555440
H    -5.419851  0.419220  1.803914
H    -3.755740  2.244580  3.715430
H    -2.910668  0.863289  4.491069
H    -4.648699  0.807349  4.248212
N    -3.154135  2.939463  0.668318
C    -3.270011  4.328211  0.241206
H    -3.978355  2.321442  0.585189
H    -3.802630  4.348733  -0.716354
H    -2.278085  4.778739  0.148117
H    -3.855116  4.901516  0.976689
Hg    0.961358  2.692841  2.116445
27
Lattice="100 0 0 0 100 0 0 0 100" Properties=species:S:1:pos:R:3
C    0.566466  -0.256019  0.288448
C    -0.272500  -1.055678  1.238003
O    -0.185671  -2.270180  1.385503
H    0.029668  0.607635  -0.123779
H    0.923652  -0.901556  -0.519804
H    1.445428  0.111578  0.841933
N    -1.215881  -0.370736  2.011866
C    -1.912376  -1.054685  3.071789
C    -3.185835  -1.809626  2.604885
O    -3.838213  -2.602687  3.368800
H    -1.330668  0.632596  1.880031
H    -1.235621  -1.857643  3.419538
C    -2.163434  -0.063631  4.243680
O    -2.037830  -0.875244  5.469364
C    -3.448599  0.738078  4.190658
H    -1.291567  0.612947  4.271212
H    -1.956043  -0.281524  6.244637
H    -3.513317  1.430823  5.039284
H    -4.344540  0.100460  4.191641
H    -3.481273  1.354359  3.280616
N    -3.582777  -1.663601  1.360711
C    -4.719981  -2.351831  0.737813
H    -2.977849  -1.094784  0.767570
H    -4.415798  -3.352432  0.403668
H    -5.044066  -1.763751  -0.125509
H    -5.538809  -2.442162  1.457578
Hg    -3.600914  -2.692326  5.590479
27
Lattice="100 0 0 0 100 0 0 0 100" Properties=species:S:1:pos:R:3
C    0.454142  1.002186  0.190218
C    0.094354  0.252767  1.437531
O    0.455142  0.575796  2.563382
H    0.553121  0.344022  -0.682122
H    1.382598  1.558315  0.352632
H    -0.346006  1.732433  -0.010635
N    -0.712903  -0.884374  1.301938
C    -1.230009  -1.539893  2.476748
C    -0.355260  -2.719618  2.964878
O    -0.625332  -3.387301  4.023337
H    -1.063817  -1.129682  0.377562
H    -1.144844  -0.788812  3.288218
C    -2.730881  -1.894708  2.281713
O    -3.355976  -1.668694  3.601477
C    -3.043827  -3.258393  1.700189
H    -3.153368  -1.100321  1.642112
H    -4.330804  -1.708730  3.509794
H    -4.124758  -3.381948  1.555789
H    -2.678656  -4.081674  2.329127
H    -2.583691  -3.364992  0.706901
N    0.714251  -3.037502  2.271179
C    1.689270  -4.074545  2.625855
H    0.846631  -2.516926  1.402758
H    1.363264  -5.050196  2.242398
H    1.790052  -4.127736  3.714256
H    2.648989  -3.810411  2.172212
Hg    -2.324682  -2.889064  5.392552
27
Lattice="100 0 0 0 100 0 0 0 100" Properties=species:S:1:pos:R:3
C    0.131378  -0.042437  -0.121740
C    -0.735119  0.137229  1.087804
O    -1.932968  -0.204963  1.087418
H    0.417933  -1.103360  -0.183144
H    1.040591  0.569618  -0.078737
H    -0.444150  0.196772  -1.022422
N    -0.179320  0.686237  2.210361
C    -0.788501  0.601181  3.537917
C    -1.949352  1.618759  3.734831
O    -2.038258  2.483864  4.678785
H    0.787695  0.991535  2.146381
H    -1.277085  -0.385874  3.620133
C    0.347319  0.609451  4.591741
O    -0.289240  0.214417  5.854406
C    1.186699  1.872337  4.719424
H    1.003742  -0.235700  4.324133
H    0.387426  -0.158623  6.453418
H    0.586048  2.766414  4.935112
H    1.743857  2.079723  3.794480
H    1.944937  1.745167  5.502860
N    -2.902878  1.577947  2.821313
C    -4.144401  2.333468  2.829964
H    -2.709962  0.920281  2.016049
H    -4.428134  2.609795  3.849021
H    -4.919031  1.718501  2.355113
H    -4.027689  3.248473  2.226774
Hg    -1.616537  2.009789  6.814603
27
Lattice="100 0 0 0 100 0 0 0 100" Properties=species:S:1:pos:R:3
C    0.686727  0.346284  -0.228582
C    0.405770  0.050590  1.214972
O    1.286516  -0.709225  1.773168
H    0.803769  -0.601172  -0.772508
H    1.638977  0.888165  -0.307776
H    -0.121375  0.932168  -0.682828
N    -0.681538  0.563532  1.774566
C    -1.317851  0.332772  3.073383
C    -2.839317  0.630800  2.774965
O    -3.077155  1.484741  1.922322
H    -1.280047  1.158219  1.181496
H    -1.224432  -0.724929  3.365815
C    -0.761062  1.244938  4.215692
O    -0.058797  0.319209  5.150464
C    -1.758406  2.056711  5.024363
H    -0.017648  1.924031  3.774147
H    0.243324  0.819605  5.938272
H    -2.275310  2.756861  4.351242
H    -1.233502  2.669060  5.769878
H    -2.503987  1.435602  5.533687
N    -3.777200  -0.039111  3.459930
C    -3.617356  -1.163730  4.377964
H    -4.729391  0.198243  3.175761
H    -2.773415  -1.009006  5.060409
H    -3.491171  -2.112757  3.836191
H    -4.526785  -1.240109  4.983112
Hg    1.473664  -0.933491  3.916899
27
Lattice="100 0 0 0 100 0 0 0 100" Properties=species:S:1:pos:R:3
C    -0.562703  -0.602017  -0.021972
C    -0.609423  0.217048  1.235673
O    0.019040  1.264980  1.387932
H    -0.325620  0.045696  -0.871688
H    -1.499619  -1.142949  -0.205510
H    0.250412  -1.337871  0.078783
N    -1.420652  -0.239891  2.264651
C    -1.424498  0.295771  3.614404
C    -1.972263  1.732094  3.735271
O    -1.896008  2.401780  4.820259
H    -1.972356  -1.077529  2.093335
H    -2.163656  -0.316226  4.159467
C    -0.067638  0.041697  4.359307
O    -0.479856  -0.330818  5.735019
C    1.012275  1.104053  4.345919
H    0.331321  -0.895255  3.933722
H    0.279502  -0.745793  6.195189
H    0.673625  2.063197  4.761322
H    1.345009  1.293372  3.318276
H    1.885479  0.758435  4.915279
N    -2.568524  2.288649  2.694956
C    -3.196972  3.607426  2.685652
H    -2.477530  1.801397  1.804424
H    -3.577196  3.843694  3.683894
H    -4.010651  3.595001  1.952874
H    -2.463809  4.372192  2.389709
Hg    -1.506691  1.520864  6.866854
27
Lattice="100 0 0 0 100 0 0 0 100" Properties=species:S:1:pos:R:3
C    0.210901  0.887763  -0.125473
C    -0.031810  0.300020  1.228629
O    0.554546  0.685227  2.249127
H    -0.261628  1.881896  -0.147544
H    -0.206755  0.280008  -0.936122
H    1.286409  1.035609  -0.276312
N    -0.960783  -0.711164  1.348357
C    -1.346822  -1.245889  2.641343
C    -0.244661  -2.153162  3.268471
O    -0.225755  -3.425031  3.199498
H    -1.278997  -1.176488  0.501456
H    -1.432704  -0.388785  3.330700
C    -2.750338  -1.894416  2.520476
O    -3.004193  -2.432472  3.862730
C    -2.963714  -2.930107  1.422023
H    -3.468630  -1.072531  2.371896
H    -3.960794  -2.388649  4.059627
H    -3.944031  -3.407425  1.552747
H    -2.183419  -3.702396  1.389291
H    -3.008554  -2.455306  0.431922
N    0.763471  -1.501537  3.848658
C    1.962865  -2.121595  4.379069
H    0.758994  -0.476518  3.734535
H    2.791363  -2.018176  3.658539
H    1.788987  -3.186533  4.558462
H    2.250933  -1.592560  5.296516
Hg    -1.912340  -4.622218  4.169720
27
Lattice="100 0 0 0 100 0 0 0 100" Properties=species:S:1:pos:R:3
C    -0.579047  1.606789  0.089235
C    -0.447814  1.048254  1.472069
O    0.636179  0.438396  1.747073
H    -1.597972  1.951411  -0.123852
H    -0.297407  0.831053  -0.635536
H    0.131156  2.437042  -0.033670
N    -1.473420  1.194149  2.331402
C    -1.595471  0.573028  3.641916
C    -3.000249  -0.146721  3.754557
O    -2.987856  -1.361732  3.893089
H    -2.255454  1.744455  1.980142
H    -0.900715  -0.276130  3.668487
C    -1.303656  1.492723  4.841834
O    0.026887  2.064083  4.559816
C    -1.351192  0.759279  6.168122
H    -1.984846  2.362724  4.854434
H    0.253356  2.707473  5.261568
H    -1.068635  1.430588  6.989253
H    -0.682856  -0.113145  6.173324
H    -2.367285  0.403807  6.386978
N    -4.116580  0.604905  3.666131
C    -5.454652  0.019098  3.790788
H    -4.044524  1.616234  3.754160
H    -6.169363  0.679720  3.289077
H    -5.744439  -0.087554  4.846288
H    -5.451952  -0.973430  3.326873
Hg    1.766723  0.582396  3.678936
27
Lattice="100 0 0 0 100 0 0 0 100" Properties=species:S:1:pos:R:3
C    0.123915  -0.865295  1.052673
C    -0.680226  -0.117434  2.067032
O    -0.487057  -0.104445  3.272274
H    0.769647  -1.585474  1.562606
H    0.757828  -0.165869  0.486167
H    -0.528003  -1.382749  0.334194
N    -1.760606  0.661850  1.576197
C    -2.402604  1.562231  2.460617
C    -3.019230  0.882444  3.739711
O    -3.043661  1.543038  4.826358
H    -1.823469  0.825093  0.570632
H    -1.615512  2.211054  2.941494
C    -3.361417  2.551582  1.754604
O    -3.723431  3.520622  2.767185
C    -4.623619  1.948117  1.144496
H    -2.763442  3.046730  0.969940
H    -4.123606  4.304826  2.345427
H    -5.209990  2.729458  0.645043
H    -5.255446  1.473331  1.904410
H    -4.356927  1.212012  0.372181
N    -3.596299  -0.305992  3.731222
C    -3.822557  -1.277960  2.658117
H    -3.936902  -0.592015  4.652395
H    -4.821151  -1.705946  2.797747
H    -3.075168  -2.080018  2.728583
H    -3.771978  -0.816583  1.671681
Hg    -2.094089  3.571392  4.749010
27
Lattice="100 0 0 0 100 0 0 0 100" Properties=species:S:1:pos:R:3
C    -0.173125  -0.312881  0.108232
C    -0.132089  0.068903  1.553873
O    0.969566  -0.082995  2.173841
H    -1.176847  -0.229800  -0.324061
H    0.174612  -1.351828  0.013730
H    0.532951  0.311251  -0.456593
N    -1.258097  0.526940  2.137127
C    -1.522538  0.663444  3.569282
C    -2.887779  -0.062019  3.884847
O    -2.846420  -0.945482  4.727641
H    -2.049753  0.623894  1.503056
H    -0.791132  0.046553  4.105693
C    -1.453284  2.102466  4.138912
O    -0.057061  2.255831  4.617450
C    -2.357365  2.387026  5.326415
H    -1.628566  2.826847  3.328980
H    0.011503  3.094803  5.117021
H    -2.218182  1.657243  6.133110
H    -3.410584  2.380557  5.009911
H    -2.170703  3.396212  5.719991
N    -3.995229  0.297372  3.199264
C    -5.298920  -0.316883  3.473230
H    -4.000486  1.174094  2.682287
H    -5.797778  0.167168  4.324858
H    -5.144722  -1.374572  3.714707
H    -5.925451  -0.211152  2.581706
Hg    1.911478  1.452009  3.501490
27
Lattice="100 0 0 0 100 0 0 0 100" Properties=species:S:1:pos:R:3
C    -0.977270  -1.119031  -0.079540
C    -0.998429  -0.387114  1.234563
O    -0.026322  -0.364343  1.991450
H    -1.986574  -1.362940  -0.433585
H    -0.381186  -2.031927  0.024263
H    -0.476747  -0.479271  -0.821525
N    -2.151359  0.284675  1.581872
C    -2.193098  1.134073  2.761198
C    -3.366176  0.752350  3.681490
O    -4.376522  1.509711  3.913180
H    -2.918290  0.305171  0.914265
H    -1.265985  0.903620  3.314829
C    -2.093541  2.630537  2.354450
O    -2.008530  3.375291  3.619775
C    -3.152654  3.180275  1.408611
H    -1.105591  2.746739  1.878750
H    -1.484000  4.189945  3.486766
H    -2.993136  4.255511  1.254484
H    -4.178474  3.011208  1.763887
H    -3.061782  2.719045  0.416321
N    -3.392372  -0.453989  4.242350
C    -2.493289  -1.585338  4.046346
H    -4.217614  -0.617113  4.825812
H    -2.595158  -2.247268  4.912796
H    -1.452118  -1.253938  3.958051
H    -2.771685  -2.153021  3.145024
Hg    -4.177555  3.628115  4.663282
27
Lattice="100 0 0 0 100 0 0 0 100" Properties=species:S:1:pos:R:3
C    -0.077815  0.463273  0.036857
C    -0.174352  0.388563  1.532988
O    0.911671  0.141048  2.147383
H    -1.046395  0.690502  -0.424254
H    0.292114  -0.499752  -0.342306
H    0.660576  1.227535  -0.239290
N    -1.378035  0.570966  2.115103
C    -1.568156  0.473087  3.553067
C    -2.876874  -0.100745  4.147617
O    -2.881151  -0.098350  5.384133
H    -2.123861  0.902535  1.507217
H    -0.875741  -0.328769  3.871855
C    -1.136794  1.784933  4.290672
O    -0.340041  1.418641  5.466281
C    -2.232900  2.770059  4.677951
H    -0.421877  2.307507  3.639870
H    -0.916169  0.866436  6.052390
H    -2.941949  2.354624  5.401223
H    -2.780664  3.064628  3.770046
H    -1.775617  3.671944  5.099399
N    -3.859647  -0.584582  3.377435
C    -5.098475  -1.130144  3.932445
H    -3.775670  -0.544709  2.365689
H    -5.884526  -0.360811  3.957638
H    -4.908770  -1.473482  4.954851
H    -5.434034  -1.957979  3.298179
Hg    1.392152  0.182040  4.391560
27
Lattice="100 0 0 0 100 0 0 0 100" Properties=species:S:1:pos:R:3
C    -0.053191  0.554325  -0.031726
C    -0.005945  0.543331  1.463366
O    1.135833  0.657741  2.016894
H    -1.057530  0.358975  -0.424766
H    0.636386  -0.215598  -0.406936
H    0.315549  1.520192  -0.403697
N    -1.155299  0.385697  2.148000
C    -1.299869  0.060505  3.565077
C    -2.266002  -1.177042  3.709710
O    -1.792884  -2.121991  4.331230
H    -1.991800  0.346526  1.568738
H    -0.343917  -0.359688  3.901242
C    -1.652386  1.234638  4.517303
O    -0.343700  1.695932  5.044685
C    -2.510688  0.883051  5.721372
H    -2.103930  2.053345  3.938095
H    -0.505111  2.314909  5.785908
H    -3.527020  0.615808  5.401285
H    -2.624577  1.756045  6.379668
H    -2.084805  0.053572  6.298665
N    -3.489405  -1.194544  3.144096
C    -4.328319  -0.089640  2.682278
H    -3.968422  -2.088445  3.276793
H    -5.196567  0.032312  3.343589
H    -4.698023  -0.304782  1.670527
H    -3.782115  0.859637  2.675099
Hg    1.625736  2.023186  3.717509
