# Supplementary material for: Mapping and classifying molecules from a high-throughput structural database
Source: J Cheminform. 2017 Feb 2;9:6. doi: 10.1186/s13321-017-0192-4 (PMC5289135; doi:10.1186/s13321-017-0192-4)
Supplement: Supplementary file 1 — Additional file 1. Supplementary file contains dissimilarity matrix data for all the oligopeptides available in the database including the one discussed in this paper. [file 13321_2017_192_MOESM1_ESM.tar › SI/thr.dipeptide/traj.thr.dipeptide.Ba.xyz]

27
Lattice="100 0 0 0 100 0 0 0 100" Properties=species:S:1:pos:R:3
C    -0.167486  -0.586265  -0.216743
C    -0.074903  -0.317938  1.253243
O    1.035030  -0.094189  1.797572
H    0.239163  0.278319  -0.759138
H    -1.185383  -0.782491  -0.568936
H    0.470792  -1.444807  -0.463904
N    -1.230379  -0.314559  1.954750
C    -1.437154  -0.055546  3.390009
C    -0.797650  1.271883  3.861996
O    0.359474  1.303567  4.359793
H    -2.070607  -0.507019  1.417897
H    -2.523795  0.076880  3.490830
C    -1.136884  -1.249437  4.331292
O    0.273753  -1.639068  4.255681
C    -2.017469  -2.451704  4.034375
H    -1.324747  -0.888456  5.355911
H    0.305700  -2.588260  4.465338
H    -1.805193  -3.265924  4.741625
H    -1.866752  -2.827190  3.013667
H    -3.078433  -2.201337  4.164192
N    -1.548932  2.361567  3.745017
C    -1.135950  3.708867  4.140631
H    -2.479545  2.263119  3.347928
H    -1.971667  4.203744  4.646374
H    -0.852628  4.295828  3.257497
H    -0.285880  3.637561  4.823233
Ba    2.372781  -0.043375  3.864778
27
Lattice="100 0 0 0 100 0 0 0 100" Properties=species:S:1:pos:R:3
C    -0.390955  -0.073313  0.222357
C    -0.274585  0.056173  1.708908
O    0.722279  0.612777  2.234137
H    -1.302511  -0.582016  -0.107879
H    0.482796  -0.618024  -0.159151
H    -0.357888  0.930517  -0.222961
N    -1.288178  -0.434176  2.457275
C    -1.411383  -0.401630  3.921802
C    -1.153743  1.007537  4.496098
O    -0.056232  1.293337  5.050986
H    -2.050058  -0.874336  1.950222
H    -2.469738  -0.622597  4.121868
C    -0.653239  -1.522649  4.674074
O    0.787469  -1.445697  4.414945
C    -1.165868  -2.906328  4.311316
H    -0.805357  -1.333775  5.749000
H    1.124568  -2.356988  4.453729
H    -0.631653  -3.675663  4.886470
H    -1.043214  -3.122407  3.241584
H    -2.227329  -3.010589  4.571179
N    -2.131162  1.905477  4.420443
C    -3.475474  1.747345  3.857855
H    -1.905661  2.806918  4.840617
H    -4.052843  0.992227  4.407381
H    -3.434512  1.490424  2.792706
H    -3.996781  2.703368  3.955692
Ba    2.211250  0.794087  4.205349
27
Lattice="100 0 0 0 100 0 0 0 100" Properties=species:S:1:pos:R:3
C    0.941107  -0.942321  0.463945
C    0.325840  -0.322465  1.675832
O    0.911997  0.621450  2.293830
H    0.355791  -1.773803  0.058379
H    1.953923  -1.292457  0.700958
H    1.043793  -0.168139  -0.309880
N    -0.862876  -0.772958  2.090290
C    -1.655512  -0.200961  3.182504
C    -1.094998  -0.660471  4.547729
O    -0.167008  0.026564  5.086114
H    -1.288087  -1.567390  1.612518
H    -1.531095  0.890632  3.159674
C    -3.149573  -0.515242  2.948484
O    -3.202328  -1.953451  2.838018
C    -3.730892  0.186970  1.730539
H    -3.693027  -0.188778  3.852754
H    -4.097265  -2.229364  2.576486
H    -3.210611  -0.085466  0.803304
H    -3.689273  1.277686  1.850819
H    -4.789727  -0.079997  1.615442
N    -1.592358  -1.754896  5.087863
C    -1.183578  -2.335077  6.364533
H    -2.312834  -2.232412  4.529931
H    -0.580951  -3.236577  6.193741
H    -2.077935  -2.611716  6.933435
H    -0.601156  -1.604599  6.930838
Ba    1.648633  1.513238  4.423918
27
Lattice="100 0 0 0 100 0 0 0 100" Properties=species:S:1:pos:R:3
C    0.377532  0.933463  0.079055
C    -0.419455  0.608556  1.298838
O    -0.761880  1.522780  2.113973
H    1.295267  1.460652  0.370853
H    -0.204299  1.624428  -0.547380
H    0.640759  0.050984  -0.512405
N    -0.769322  -0.663858  1.514462
C    -1.721974  -1.113387  2.538675
C    -1.114934  -1.023541  3.953479
O    -1.323899  0.015918  4.650661
H    -0.633956  -1.325754  0.748906
H    -2.579199  -0.421067  2.536402
C    -2.253736  -2.514997  2.145517
O    -2.513569  -2.397846  0.750807
C    -3.478430  -2.907484  2.960350
H    -1.450708  -3.267510  2.298776
H    -2.924282  -3.215417  0.423332
H    -3.819108  -3.909869  2.671341
H    -4.302598  -2.203847  2.785251
H    -3.261401  -2.943138  4.036988
N    -0.384525  -2.030902  4.403114
C    0.251351  -2.089415  5.720129
H    -0.255902  -2.830128  3.787001
H    -0.309288  -1.468066  6.423346
H    1.289622  -1.737343  5.662143
H    0.247617  -3.127442  6.066810
Ba    -1.421683  2.432232  4.241577
27
Lattice="100 0 0 0 100 0 0 0 100" Properties=species:S:1:pos:R:3
C    0.739664  -0.873295  3.215819
C    -0.034064  -0.115807  2.183796
O    0.450697  0.083899  1.028873
H    1.747793  -0.452631  3.315197
H    0.860304  -1.907864  2.861931
H    0.256051  -0.892844  4.198013
N    -1.254409  0.329426  2.515708
C    -2.270627  0.886123  1.621086
C    -2.034450  2.395676  1.354390
O    -0.868406  2.772275  1.001848
H    -1.554159  0.161657  3.473084
H    -2.142814  0.408844  0.635177
C    -3.666919  0.450247  2.155719
O    -4.604785  1.057348  1.257092
C    -3.956915  0.803124  3.615922
H    -3.699627  -0.646062  2.036147
H    -5.483209  0.662385  1.387788
H    -3.828775  1.871025  3.833398
H    -3.344830  0.225100  4.324389
H    -4.994771  0.532867  3.850084
N    -3.047551  3.231894  1.439058
C    -2.975515  4.664419  1.160886
H    -3.971345  2.794486  1.555164
H    -3.219983  4.864879  0.108911
H    -1.971810  5.036329  1.381886
H    -3.703754  5.179892  1.794952
Ba    1.088208  2.049607  -0.242319
27
Lattice="100 0 0 0 100 0 0 0 100" Properties=species:S:1:pos:R:3
C    0.407846  0.815288  -0.130803
C    -0.368241  0.557104  1.118225
O    -0.691718  1.514111  1.892435
H    0.629930  -0.095141  -0.696220
H    1.349825  1.319061  0.124376
H    -0.162202  1.506115  -0.767484
N    -0.717433  -0.700397  1.406062
C    -1.623032  -1.100072  2.487186
C    -1.008839  -0.838966  3.875289
O    -1.332286  0.209778  4.514549
H    -0.616595  -1.409175  0.674380
H    -2.526619  -0.470099  2.441284
C    -2.049066  -2.589537  2.238713
O    -2.153759  -2.794948  0.838120
C    -3.304000  -2.951972  3.012933
H    -1.221763  -3.250692  2.553574
H    -3.086648  -2.825254  0.567942
H    -3.545008  -4.011197  2.864578
H    -4.162127  -2.348408  2.681818
H    -3.175088  -2.791988  4.092275
N    -0.156401  -1.721480  4.372807
C    0.494713  -1.617865  5.679608
H    0.068707  -2.534642  3.805044
H    -0.148148  -1.058469  6.364521
H    1.466228  -1.114252  5.588815
H    0.655158  -2.626435  6.072578
Ba    -1.420433  2.584532  3.923396
27
Lattice="100 0 0 0 100 0 0 0 100" Properties=species:S:1:pos:R:3
C    -0.192659  -1.787936  0.554983
C    -0.288692  -0.799193  1.670768
O    0.734405  -0.145009  2.048028
H    0.139790  -1.263071  -0.351720
H    -1.138881  -2.297274  0.347067
H    0.576540  -2.534870  0.791086
N    -1.475823  -0.615585  2.256056
C    -1.794138  0.405889  3.251430
C    -1.253111  0.014119  4.649877
O    -0.064851  0.404478  4.915224
H    -2.299383  -1.122005  1.918818
H    -1.203981  1.301758  3.013148
C    -3.294063  0.805764  3.088635
O    -3.983341  -0.386672  2.690115
C    -3.456352  1.924456  2.067064
H    -3.665152  1.147229  4.070505
H    -4.863694  -0.155013  2.350697
H    -4.520241  2.159549  1.929313
H    -3.040247  1.642824  1.090227
H    -2.969931  2.846889  2.411305
N    -1.914391  -0.679796  5.560460
C    -3.244274  -1.294052  5.556214
H    -1.382484  -0.798528  6.424650
H    -3.153537  -2.308656  5.960263
H    -3.653473  -1.342132  4.545140
H    -3.919240  -0.719069  6.203360
Ba    2.083204  0.779904  3.827286
27
Lattice="100 0 0 0 100 0 0 0 100" Properties=species:S:1:pos:R:3
C    -0.594680  1.454858  0.283042
C    -0.458095  0.707676  1.569767
O    0.545126  -0.041361  1.771284
H    0.344323  1.972980  0.053667
H    -1.419588  2.174618  0.279989
H    -0.765262  0.722403  -0.519979
N    -1.425437  0.855336  2.485286
C    -1.674037  0.072486  3.711712
C    -0.648719  0.354343  4.819419
O    0.530652  -0.105738  4.756202
H    -2.209186  1.431368  2.191730
H    -2.656526  0.423773  4.054800
C    -1.846389  -1.449617  3.445148
O    -2.652887  -1.520352  2.286047
C    -2.442703  -2.155100  4.657008
H    -0.849293  -1.892944  3.227965
H    -3.148335  -2.355776  2.279861
H    -2.563384  -3.226684  4.449823
H    -3.430167  -1.743069  4.905820
H    -1.795785  -2.072519  5.541465
N    -1.069202  1.064758  5.856953
C    -0.265494  1.410210  7.029265
H    -2.026081  1.408206  5.836724
H    -0.878969  1.293302  7.928896
H    0.075908  2.451245  6.962163
H    0.598431  0.743839  7.085029
Ba    2.186777  -1.032238  3.206914
27
Lattice="100 0 0 0 100 0 0 0 100" Properties=species:S:1:pos:R:3
C    -0.405221  -1.695613  0.171895
C    -0.676296  -1.091268  1.515029
O    -0.412388  -1.744019  2.564544
H    -0.655322  -1.040362  -0.668729
H    -0.983038  -2.626191  0.083639
H    0.655524  -1.971937  0.108035
N    -1.204421  0.145245  1.534763
C    -1.676231  1.019532  2.624518
C    -0.608456  1.424653  3.653558
O    0.056946  0.573124  4.317328
H    -1.357427  0.540970  0.611440
H    -1.963715  1.940166  2.102060
C    -3.016271  0.575845  3.296292
O    -3.399659  1.746998  4.007220
C    -2.992823  -0.647740  4.212760
H    -3.705107  0.374211  2.456614
H    -4.350608  1.723886  4.203670
H    -4.009469  -0.850720  4.574135
H    -2.385759  -0.440081  5.109313
H    -2.657201  -1.550672  3.684865
N    -0.452718  2.724789  3.845901
C    0.437282  3.321133  4.840730
H    -1.069644  3.354141  3.338764
H    0.732701  4.315884  4.494266
H    1.327397  2.697472  4.958907
H    -0.076507  3.414992  5.806769
Ba    0.368826  -1.774697  4.846668
27
Lattice="100 0 0 0 100 0 0 0 100" Properties=species:S:1:pos:R:3
C    0.673705  0.171072  0.302332
C    0.412621  0.070251  1.770251
O    1.376809  0.071469  2.592781
H    -0.234215  0.292386  -0.297178
H    1.185786  -0.748465  -0.017553
H    1.356616  1.006388  0.104917
N    -0.862740  -0.024312  2.173396
C    -1.393465  -0.371918  3.505684
C    -1.179833  0.743569  4.535919
O    -0.038525  0.933968  5.060012
H    -1.545231  -0.085075  1.423350
H    -2.469855  -0.491017  3.338269
C    -0.900749  -1.750585  4.028036
O    -0.981186  -2.605366  2.904578
C    -1.734769  -2.213129  5.216858
H    0.160761  -1.661110  4.347441
H    -1.108442  -3.522899  3.196760
H    -1.379170  -3.188935  5.573340
H    -2.791936  -2.318137  4.937487
H    -1.662865  -1.518972  6.065872
N    -2.211364  1.491464  4.903911
C    -3.603436  1.441316  4.438026
H    -1.992508  2.185124  5.619235
H    -3.661058  1.532631  3.347530
H    -4.132409  2.292241  4.875885
H    -4.100748  0.521390  4.769170
Ba    2.355207  0.567650  4.726688
27
Lattice="100 0 0 0 100 0 0 0 100" Properties=species:S:1:pos:R:3
C    -0.646803  -0.768897  0.024103
C    -0.503288  -0.794472  1.508902
O    0.632812  -0.966647  2.054454
H    -0.038983  0.054134  -0.377267
H    -1.682549  -0.642734  -0.306406
H    -0.243425  -1.699566  -0.396844
N    -1.593941  -0.631956  2.267992
C    -1.534401  -0.445397  3.720765
C    -1.059194  -1.717229  4.446417
O    0.113001  -1.707540  4.945250
H    -2.446175  -0.289226  1.822581
H    -0.753846  0.303405  3.930611
C    -2.862146  0.167079  4.232146
O    -3.085501  1.237328  3.315329
C    -2.746335  0.617225  5.681572
H    -3.675469  -0.572894  4.140445
H    -3.887383  1.723625  3.569646
H    -3.695015  1.055725  6.016070
H    -1.961211  1.375656  5.798184
H    -2.531663  -0.225973  6.353869
N    -1.805447  -2.808649  4.553695
C    -3.140960  -3.112905  4.031034
H    -1.363493  -3.549283  5.099246
H    -3.181080  -4.185230  3.812872
H    -3.331895  -2.568675  3.102927
H    -3.915886  -2.879170  4.771730
Ba    2.253096  -1.269727  3.832252
27
Lattice="100 0 0 0 100 0 0 0 100" Properties=species:S:1:pos:R:3
C    -0.588095  -0.449955  0.262794
C    -0.379416  -0.145906  1.709583
O    0.763179  0.183901  2.150545
H    0.098693  -1.249001  -0.046098
H    -0.327065  0.440764  -0.325960
H    -1.615136  -0.745356  0.024905
N    -1.431238  -0.219573  2.541435
C    -1.377121  0.172530  3.947488
C    -0.604615  -0.877052  4.792057
O    0.596428  -0.570637  5.099064
H    -2.337115  -0.467908  2.150841
H    -0.705520  1.039123  4.000944
C    -2.755352  0.670817  4.503533
O    -2.698759  0.325819  5.885880
C    -4.017509  0.180560  3.796975
H    -2.727602  1.767834  4.390576
H    -3.342962  0.858313  6.380518
H    -4.890820  0.578100  4.330901
H    -4.124876  -0.909419  3.773490
H    -4.094065  0.581407  2.774984
N    -1.071613  -2.065920  5.130878
C    -2.392993  -2.660032  4.928139
H    -0.414411  -2.612405  5.687108
H    -3.130239  -2.190051  5.588052
H    -2.320334  -3.724733  5.166629
H    -2.705066  -2.569075  3.882421
Ba    2.492621  0.326855  3.872317
27
Lattice="100 0 0 0 100 0 0 0 100" Properties=species:S:1:pos:R:3
C    0.055619  -0.905617  0.783320
C    0.027052  -0.000674  1.971752
O    1.099723  0.462587  2.463990
H    0.171577  -0.322396  -0.143414
H    -0.839532  -1.529060  0.694519
H    0.941407  -1.547122  0.866933
N    -1.152921  0.342285  2.544316
C    -2.313303  0.738713  1.763235
C    -2.093094  2.214636  1.298857
O    -0.937569  2.748862  1.419924
H    -1.043143  0.839976  3.428455
H    -2.346951  0.128847  0.848281
C    -3.637027  0.460238  2.522201
O    -4.655161  0.739151  1.548920
C    -3.818538  1.253937  3.810520
H    -3.625927  -0.619054  2.748735
H    -5.529073  0.508633  1.906345
H    -3.799741  2.338245  3.636457
H    -3.058374  0.992108  4.560983
H    -4.785298  1.005755  4.267572
N    -3.124827  2.828372  0.763254
C    -3.139090  4.183187  0.219774
H    -4.003800  2.286480  0.784623
H    -3.592211  4.164152  -0.777996
H    -2.119355  4.568078  0.151501
H    -3.736992  4.839184  0.865306
Ba    1.414962  2.889659  2.105697
27
Lattice="100 0 0 0 100 0 0 0 100" Properties=species:S:1:pos:R:3
C    -0.830448  -0.869225  0.032612
C    -0.852925  0.140829  1.142104
O    -0.522444  1.321658  0.964444
H    -1.186830  -1.864064  0.320216
H    0.200465  -0.951792  -0.337871
H    -1.435517  -0.490713  -0.800840
N    -1.276271  -0.315790  2.369787
C    -1.243481  0.347679  3.673399
C    -1.857851  1.747158  3.809580
O    -2.249428  2.064225  4.998966
H    -1.574191  -1.285535  2.400540
H    -1.878121  -0.278253  4.317002
C    0.186057  0.292476  4.302475
O    0.026133  0.388956  5.787365
C    1.171125  1.333244  3.817215
H    0.556895  -0.723408  4.106969
H    0.823230  -0.024065  6.163748
H    0.832661  2.352951  4.046459
H    1.295181  1.263415  2.729204
H    2.157493  1.179952  4.273562
N    -1.926445  2.559593  2.792139
C    -2.506350  3.897927  2.815262
H    -1.410974  2.214103  1.928354
H    -3.093259  4.039231  1.901171
H    -1.708560  4.652480  2.832943
H    -3.151074  4.020184  3.689374
Ba    -1.664075  1.776784  7.247818
27
Lattice="100 0 0 0 100 0 0 0 100" Properties=species:S:1:pos:R:3
C    -0.425613  1.835218  0.116165
C    -0.353296  1.220213  1.472392
O    0.784250  0.888176  1.976334
H    0.211177  2.729023  0.080517
H    -1.446361  2.105084  -0.171616
H    -0.023893  1.123332  -0.619006
N    -1.463962  1.012289  2.152680
C    -1.606421  0.378994  3.459719
C    -3.154914  0.158873  3.549814
O    -3.875712  0.924276  2.909840
H    -2.390623  1.316907  1.802295
H    -1.078146  -0.586180  3.469356
C    -1.031390  1.271180  4.610886
O    0.306283  0.733934  5.005205
C    -1.886033  1.415064  5.853747
H    -0.835292  2.266367  4.189394
H    0.260765  0.577185  5.964994
H    -2.857857  1.855084  5.596056
H    -1.406217  2.098652  6.567423
H    -2.076995  0.452190  6.347342
N    -3.577346  -0.852403  4.323970
C    -4.993359  -1.167654  4.524089
H    -2.891329  -1.473120  4.739664
H    -5.236994  -1.151042  5.592898
H    -5.222155  -2.159067  4.115382
H    -5.590357  -0.415567  4.001848
Ba    2.478788  0.579990  3.547612
27
Lattice="100 0 0 0 100 0 0 0 100" Properties=species:S:1:pos:R:3
C    -0.318241  -0.087911  0.000090
C    -0.555970  0.510779  1.355841
O    -0.170901  1.627151  1.699940
H    -0.524723  0.668552  -0.765818
H    -0.914495  -0.985665  -0.197115
H    0.746109  -0.348193  -0.088390
N    -1.265823  -0.258890  2.266542
C    -1.464390  0.219936  3.622622
C    -1.902968  1.697980  3.618693
O    -1.434198  2.532692  4.463905
H    -1.575994  -1.193812  2.020935
H    -2.319529  -0.338099  4.038436
C    -0.253654  -0.113359  4.546462
O    -0.585345  0.278645  5.938760
C    1.101931  0.477010  4.186092
H    -0.166391  -1.208633  4.542461
H    -0.760321  -0.519955  6.462225
H    1.076803  1.562322  4.004351
H    1.472761  0.050833  3.246996
H    1.836028  0.217058  4.960607
N    -2.895888  2.035053  2.816208
C    -3.425238  3.391599  2.679600
H    -3.204588  1.335642  2.145364
H    -3.681418  3.799648  3.662901
H    -4.328894  3.349632  2.066090
H    -2.686458  4.041980  2.193395
Ba    -0.197210  2.817004  6.445805
27
Lattice="100 0 0 0 100 0 0 0 100" Properties=species:S:1:pos:R:3
C    0.248031  0.964630  0.029709
C    -0.128435  0.322690  1.332425
O    -0.072085  0.870145  2.420662
H    0.291900  0.264801  -0.812567
H    1.219048  1.460602  0.145238
H    -0.484351  1.751622  -0.198061
N    -0.558958  -1.024770  1.257794
C    -1.107205  -1.602701  2.462273
C    -0.320797  -2.804847  2.969724
O    -0.753305  -3.444297  3.994476
H    -0.834452  -1.388452  0.349212
H    -0.938875  -0.797178  3.212116
C    -2.635193  -1.831249  2.359393
O    -3.213764  -1.900828  3.735751
C    -3.072212  -3.044703  1.561802
H    -3.036832  -0.910390  1.916165
H    -4.004004  -1.334343  3.736743
H    -4.165561  -3.101862  1.499028
H    -2.692330  -3.981398  1.992706
H    -2.700461  -2.982237  0.529658
N    0.807423  -3.110350  2.368893
C    1.745811  -4.160194  2.754352
H    1.046517  -2.496941  1.586318
H    1.942733  -4.807345  1.891880
H    1.318337  -4.752239  3.566557
H    2.690031  -3.708633  3.083181
Ba    -2.404011  -3.399534  5.686568
27
Lattice="100 0 0 0 100 0 0 0 100" Properties=species:S:1:pos:R:3
C    0.126836  1.054563  0.000979
C    -0.066619  0.394875  1.332787
O    0.470384  0.793145  2.373190
H    -0.331889  2.052623  0.043177
H    -0.311977  0.501610  -0.836854
H    1.198621  1.203998  -0.174526
N    -0.890773  -0.711319  1.370566
C    -1.354763  -1.278358  2.630876
C    -0.301396  -2.160719  3.350867
O    -0.598611  -3.332339  3.794220
H    -1.242103  -1.085438  0.496171
H    -1.512177  -0.423642  3.313721
C    -2.729482  -1.949671  2.410300
O    -3.273852  -2.384850  3.716682
C    -2.766993  -3.134499  1.453640
H    -3.402134  -1.167180  2.033320
H    -3.958545  -1.753376  3.992480
H    -3.778897  -3.557147  1.416107
H    -2.035592  -3.916169  1.705447
H    -2.533316  -2.825879  0.426293
N    0.873750  -1.609562  3.526448
C    2.024454  -2.227110  4.175494
H    0.933963  -0.613359  3.191967
H    2.918920  -2.022966  3.576705
H    1.878822  -3.307041  4.259014
H    2.169374  -1.792625  5.173416
Ba    -2.323464  -4.579999  4.785852
27
Lattice="100 0 0 0 100 0 0 0 100" Properties=species:S:1:pos:R:3
C    0.642723  0.187653  0.103717
C    0.153377  -0.023944  1.495607
O    0.781632  -0.816956  2.294107
H    1.686029  0.529547  0.126188
H    0.036267  0.909884  -0.451398
H    0.629683  -0.774092  -0.428637
N    -0.931067  0.602367  1.908623
C    -1.576764  0.471883  3.210164
C    -2.937538  1.210393  2.979613
O    -2.972695  2.051044  2.079395
H    -1.442541  1.286981  1.320839
H    -1.738187  -0.591795  3.432661
C    -0.699647  1.088678  4.354153
O    -0.104178  -0.025384  5.147594
C    -1.373685  2.069987  5.291181
H    0.152798  1.586572  3.872361
H    -0.405031  0.093753  6.065581
H    -0.640572  2.492524  5.991025
H    -2.193311  1.613643  5.862134
H    -1.791994  2.909057  4.720329
N    -3.992960  0.910585  3.756106
C    -4.151969  -0.118881  4.774166
H    -4.824354  1.450845  3.517435
H    -3.205155  -0.636471  4.958057
H    -4.893153  -0.863810  4.456206
H    -4.489664  0.326011  5.719290
Ba    1.707473  -1.697470  4.246500
27
Lattice="100 0 0 0 100 0 0 0 100" Properties=species:S:1:pos:R:3
C    -0.144884  0.445628  -0.057334
C    -0.299128  0.425267  1.423968
O    0.701485  0.245668  2.191246
H    -1.084011  0.637557  -0.586507
H    0.257606  -0.523938  -0.384196
H    0.593727  1.207547  -0.340008
N    -1.522117  0.591681  1.967674
C    -1.653771  0.537852  3.415828
C    -2.938029  0.116839  4.147926
O    -2.805465  0.121800  5.384517
H    -2.299089  0.825227  1.355486
H    -0.974314  -0.278382  3.708913
C    -1.109019  1.837134  4.093059
O    -0.448417  1.401653  5.323149
C    -2.107818  2.955444  4.325985
H    -0.309379  2.239835  3.443229
H    -1.194526  0.919825  5.792245
H    -2.911566  2.649840  5.005045
H    -2.551852  3.267905  3.370584
H    -1.601733  3.826901  4.756839
N    -4.049604  -0.224808  3.492003
C    -5.276549  -0.662323  4.166753
H    -4.041922  -0.261039  2.478249
H    -6.126787  -0.078004  3.798045
H    -5.157026  -0.501306  5.240997
H    -5.454810  -1.727241  3.974785
Ba    1.812999  0.548436  4.377523
27
Lattice="100 0 0 0 100 0 0 0 100" Properties=species:S:1:pos:R:3
C    -0.782867  -1.096436  0.090135
C    -1.030092  -0.201204  1.269450
O    -0.165194  0.173287  2.050240
H    -0.129623  -0.570446  -0.618990
H    -1.695809  -1.407739  -0.430012
H    -0.232401  -1.983189  0.427625
N    -2.351398  0.213792  1.469273
C    -2.616556  1.133371  2.549766
C    -3.727618  0.677075  3.484846
O    -4.666470  1.484905  3.831579
H    -3.083641  -0.072659  0.828408
H    -1.665040  1.100442  3.128326
C    -2.741338  2.582199  2.011101
O    -2.815510  3.544412  3.139838
C    -3.892287  2.858243  1.055649
H    -1.794569  2.781950  1.491901
H    -1.934183  3.929364  3.278960
H    -3.894149  3.912379  0.750858
H    -4.878188  2.579261  1.459981
H    -3.768665  2.272733  0.135915
N    -3.721492  -0.547141  3.987971
C    -2.705007  -1.598483  3.863194
H    -4.527990  -0.761532  4.574233
H    -2.772979  -2.232327  4.752567
H    -1.699677  -1.168085  3.816056
H    -2.886358  -2.214284  2.974092
Ba    -5.110896  3.766111  4.312040
27
Lattice="100 0 0 0 100 0 0 0 100" Properties=species:S:1:pos:R:3
C    0.097470  -0.923065  1.010094
C    -0.699286  -0.119840  1.995668
O    -0.488833  -0.077928  3.205185
H    0.368119  -1.883319  1.462170
H    1.035977  -0.390155  0.799195
H    -0.425148  -1.092459  0.061584
N    -1.759390  0.630419  1.495901
C    -2.367313  1.545183  2.426677
C    -3.015883  0.882991  3.652962
O    -3.048722  1.610931  4.711724
H    -1.888175  0.746409  0.495554
H    -1.555569  2.140546  2.888339
C    -3.306569  2.547586  1.720856
O    -3.489468  3.679710  2.665220
C    -4.649878  2.012969  1.266204
H    -2.740035  2.954290  0.868547
H    -3.979928  4.361638  2.172717
H    -5.232185  2.792986  0.757721
H    -5.243031  1.623751  2.103462
H    -4.511377  1.205937  0.534080
N    -3.595520  -0.301555  3.682582
C    -3.708116  -1.353973  2.668586
H    -3.930168  -0.554041  4.613314
H    -4.582770  -1.962268  2.918469
H    -2.815487  -1.992510  2.683080
H    -3.843786  -0.932249  1.672449
Ba    -2.869927  3.892014  5.249662
27
Lattice="100 0 0 0 100 0 0 0 100" Properties=species:S:1:pos:R:3
C    -0.260815  0.345080  -0.019565
C    -0.267794  0.500909  1.462828
O    0.811059  0.377623  2.133934
H    0.054190  -0.680256  -0.262993
H    0.484256  1.020938  -0.458891
H    -1.236765  0.534670  -0.477981
N    -1.418186  0.757167  2.090339
C    -1.610711  0.719311  3.544772
C    -2.934236  -0.032708  3.906504
O    -2.852958  -1.011560  4.630155
H    -2.259641  0.763943  1.516441
H    -0.852928  0.038285  3.958381
C    -1.491488  2.084777  4.241944
O    -0.045524  2.462548  4.228715
C    -1.995843  2.082741  5.673380
H    -2.006140  2.850365  3.640989
H    -0.012819  3.377966  4.560711
H    -1.798318  3.049920  6.154460
H    -1.534668  1.284849  6.269817
H    -3.082314  1.931617  5.699882
N    -4.075828  0.443861  3.349827
C    -5.373356  -0.189966  3.608186
H    -4.089551  1.369299  2.931575
H    -6.056266  0.050644  2.788002
H    -5.804003  0.155791  4.557173
H    -5.231959  -1.273355  3.663140
Ba    2.147604  1.028539  3.964273
27
Lattice="100 0 0 0 100 0 0 0 100" Properties=species:S:1:pos:R:3
C    -0.022037  0.540020  0.039840
C    -0.048417  0.357837  1.518958
O    1.035390  0.192496  2.172107
H    -1.011540  0.727688  -0.389567
H    0.398804  -0.367043  -0.418100
H    0.649368  1.369118  -0.218593
N    -1.221467  0.356478  2.158859
C    -1.391657  0.018257  3.573849
C    -2.510520  -1.045409  3.836534
O    -2.168685  -2.029299  4.478802
H    -2.056297  0.473732  1.589740
H    -0.515378  -0.581412  3.852276
C    -1.446900  1.241482  4.512111
O    -0.031821  1.689488  4.695208
C    -2.069890  0.970344  5.867327
H    -1.958035  2.070850  4.001861
H    -0.082339  2.499527  5.234334
H    -1.996168  1.858058  6.510009
H    -1.601159  0.117860  6.374501
H    -3.139211  0.748340  5.757299
N    -3.765735  -0.841925  3.372161
C    -4.332893  0.300519  2.667164
H    -4.388983  -1.624408  3.565250
H    -5.390495  0.395743  2.936081
H    -4.285610  0.185607  1.571839
H    -3.851322  1.240449  2.963985
Ba    2.266749  0.512005  4.167518
27
Lattice="100 0 0 0 100 0 0 0 100" Properties=species:S:1:pos:R:3
C    -0.100159  -1.019799  0.657906
C    -0.737362  -0.045061  1.563969
O    0.004351  0.572484  2.437481
H    0.362042  -1.823069  1.249657
H    0.714620  -0.526314  0.109479
H    -0.813478  -1.452407  -0.050841
N    -2.034889  0.233749  1.548207
C    -2.597772  1.202553  2.453313
C    -3.001767  0.849452  3.761019
O    -3.378717  1.818519  4.571207
H    -2.599709  -0.244725  0.844976
H    -0.634605  1.190000  2.917758
C    -3.011109  2.505617  1.825521
O    -2.417951  3.679368  2.586868
C    -4.512868  2.745342  1.692148
H    -2.552656  2.547819  0.828389
H    -2.039648  4.294743  1.936829
H    -5.041773  2.617529  2.648185
H    -4.946707  2.005991  1.005580
H    -4.730304  3.738247  1.277278
N    -2.992542  -0.382442  4.312934
C    -2.921846  -1.687869  3.666133
H    -3.195362  -0.375269  5.307433
H    -1.896112  -1.964826  3.385547
H    -3.574191  -1.732247  2.785716
H    -3.281092  -2.436098  4.379084
Ba    -3.399390  4.085711  4.969223
