# Supplementary material for: Mapping and classifying molecules from a high-throughput structural database
Source: J Cheminform. 2017 Feb 2;9:6. doi: 10.1186/s13321-017-0192-4 (PMC5289135; doi:10.1186/s13321-017-0192-4)
Supplement: Supplementary file 1 — Additional file 1. Supplementary file contains dissimilarity matrix data for all the oligopeptides available in the database including the one discussed in this paper. [file 13321_2017_192_MOESM1_ESM.tar › SI/thr.dipeptide/cluster-linkage.dat]

# Cluster linkage matrix for distance matrix file: thr.dipeptide.bare-12-8-3_rem-0.1.sim clustering mode= average
5.000000000000000000e+00 6.000000000000000000e+00 1.906254209634509426e-03 2.000000000000000000e+00
1.700000000000000000e+01 1.800000000000000000e+01 3.246959458292344829e-03 2.000000000000000000e+00
2.500000000000000000e+01 3.200000000000000000e+01 4.900856039384665110e-03 2.000000000000000000e+00
3.800000000000000000e+01 4.000000000000000000e+01 4.947001998296285397e-03 2.000000000000000000e+00
6.900000000000000000e+01 7.000000000000000000e+01 5.036117362685328495e-03 2.000000000000000000e+00
1.000000000000000000e+02 1.020000000000000000e+02 5.151817761620594224e-03 2.000000000000000000e+00
1.010000000000000000e+02 1.030000000000000000e+02 5.203223875450674503e-03 2.000000000000000000e+00
4.500000000000000000e+01 4.900000000000000000e+01 5.358290669159783935e-03 2.000000000000000000e+00
6.800000000000000000e+01 8.000000000000000000e+01 5.511523924610681364e-03 2.000000000000000000e+00
1.120000000000000000e+02 1.140000000000000000e+02 5.530592433410208737e-03 2.000000000000000000e+00
8.000000000000000000e+00 1.100000000000000000e+01 5.882539793012089152e-03 2.000000000000000000e+00
3.900000000000000000e+01 4.700000000000000000e+01 6.084648774494786673e-03 2.000000000000000000e+00
8.200000000000000000e+01 9.300000000000000000e+01 6.085116434012630311e-03 2.000000000000000000e+00
2.200000000000000000e+01 2.300000000000000000e+01 6.747695009079413171e-03 2.000000000000000000e+00
9.600000000000000000e+01 1.040000000000000000e+02 6.798532531911081513e-03 2.000000000000000000e+00
3.300000000000000000e+01 1.360000000000000000e+02 6.819051210726031695e-03 3.000000000000000000e+00
1.000000000000000000e+00 4.000000000000000000e+00 7.110822432469694754e-03 2.000000000000000000e+00
8.500000000000000000e+01 9.000000000000000000e+01 7.204829487525288637e-03 2.000000000000000000e+00
1.270000000000000000e+02 1.280000000000000000e+02 7.248937025563548242e-03 2.000000000000000000e+00
1.210000000000000000e+02 1.220000000000000000e+02 7.274717041853523240e-03 2.000000000000000000e+00
2.900000000000000000e+01 3.700000000000000000e+01 7.382021583439648052e-03 2.000000000000000000e+00
2.700000000000000000e+01 3.400000000000000000e+01 7.493485997873835895e-03 2.000000000000000000e+00
1.080000000000000000e+02 1.110000000000000000e+02 8.399127683700675223e-03 2.000000000000000000e+00
7.800000000000000000e+01 8.400000000000000000e+01 8.402727917296187385e-03 2.000000000000000000e+00
8.300000000000000000e+01 9.200000000000000000e+01 8.770652825390284207e-03 2.000000000000000000e+00
1.060000000000000000e+02 1.470000000000000000e+02 1.033739373631302298e-02 3.000000000000000000e+00
2.100000000000000000e+01 2.600000000000000000e+01 1.116024399590713478e-02 2.000000000000000000e+00
7.500000000000000000e+01 9.400000000000000000e+01 1.149461471786948283e-02 2.000000000000000000e+00
1.300000000000000000e+01 2.400000000000000000e+01 1.172031096034822570e-02 2.000000000000000000e+00
5.400000000000000000e+01 5.500000000000000000e+01 1.184083262704810000e-02 2.000000000000000000e+00
1.290000000000000000e+02 1.510000000000000000e+02 1.246559722943676313e-02 3.000000000000000000e+00
3.000000000000000000e+01 5.000000000000000000e+01 1.255492394524504798e-02 2.000000000000000000e+00
1.400000000000000000e+01 1.500000000000000000e+01 1.330902646548051682e-02 2.000000000000000000e+00
9.500000000000000000e+01 1.380000000000000000e+02 1.335295552365622224e-02 3.000000000000000000e+00
8.100000000000000000e+01 8.900000000000000000e+01 1.402410190440680007e-02 2.000000000000000000e+00
5.100000000000000000e+01 6.100000000000000000e+01 1.420321334224522621e-02 2.000000000000000000e+00
3.500000000000000000e+01 6.000000000000000000e+01 1.466716098588302652e-02 2.000000000000000000e+00
9.100000000000000000e+01 1.090000000000000000e+02 1.478153567167691911e-02 2.000000000000000000e+00
4.400000000000000000e+01 4.600000000000000000e+01 1.502553990010667938e-02 2.000000000000000000e+00
1.900000000000000000e+01 1.460000000000000000e+02 1.543394737583770118e-02 3.000000000000000000e+00
7.100000000000000000e+01 9.700000000000000000e+01 1.548924192214308840e-02 2.000000000000000000e+00
9.900000000000000000e+01 1.420000000000000000e+02 1.574807247991659789e-02 3.000000000000000000e+00
2.000000000000000000e+00 1.000000000000000000e+01 1.600256321553264124e-02 2.000000000000000000e+00
1.200000000000000000e+01 1.350000000000000000e+02 1.615369499902173309e-02 3.000000000000000000e+00
1.390000000000000000e+02 1.570000000000000000e+02 1.666078031421366901e-02 4.000000000000000000e+00
1.230000000000000000e+02 1.520000000000000000e+02 1.698518954419078741e-02 3.000000000000000000e+00
4.300000000000000000e+01 5.300000000000000000e+01 1.701230288982595595e-02 2.000000000000000000e+00
8.600000000000000000e+01 1.370000000000000000e+02 1.722224221628743460e-02 3.000000000000000000e+00
1.070000000000000000e+02 1.180000000000000000e+02 1.745116165709402478e-02 2.000000000000000000e+00
1.400000000000000000e+02 1.620000000000000000e+02 1.760045777016872731e-02 4.000000000000000000e+00
5.200000000000000000e+01 5.700000000000000000e+01 1.822335870695423674e-02 2.000000000000000000e+00
4.100000000000000000e+01 7.200000000000000000e+01 1.911396085905599923e-02 2.000000000000000000e+00
6.300000000000000000e+01 1.530000000000000000e+02 1.917491336198081514e-02 3.000000000000000000e+00
7.600000000000000000e+01 1.650000000000000000e+02 1.930463380740130713e-02 3.000000000000000000e+00
3.100000000000000000e+01 1.820000000000000000e+02 1.945937957337845470e-02 5.000000000000000000e+00
6.400000000000000000e+01 1.660000000000000000e+02 1.970716177151372525e-02 4.000000000000000000e+00
1.200000000000000000e+02 1.250000000000000000e+02 1.979711921539969999e-02 2.000000000000000000e+00
1.670000000000000000e+02 1.800000000000000000e+02 2.010591103930589249e-02 5.000000000000000000e+00
1.500000000000000000e+02 1.580000000000000000e+02 2.036966994077024640e-02 5.000000000000000000e+00
9.000000000000000000e+00 2.000000000000000000e+01 2.048688478855440614e-02 2.000000000000000000e+00
7.700000000000000000e+01 1.450000000000000000e+02 2.092490134653392925e-02 3.000000000000000000e+00
9.800000000000000000e+01 1.190000000000000000e+02 2.135116545134439769e-02 2.000000000000000000e+00
1.320000000000000000e+02 1.780000000000000000e+02 2.135289634983575033e-02 4.000000000000000000e+00
1.150000000000000000e+02 1.740000000000000000e+02 2.138883046874001312e-02 4.000000000000000000e+00
3.600000000000000000e+01 6.600000000000000000e+01 2.147336785944360324e-02 2.000000000000000000e+00
5.800000000000000000e+01 1.760000000000000000e+02 2.195230441362886961e-02 4.000000000000000000e+00
0.000000000000000000e+00 7.000000000000000000e+00 2.199401383175651759e-02 2.000000000000000000e+00
1.300000000000000000e+02 1.630000000000000000e+02 2.249614909288490117e-02 4.000000000000000000e+00
1.690000000000000000e+02 1.720000000000000000e+02 2.272459830393532346e-02 5.000000000000000000e+00
5.600000000000000000e+01 1.590000000000000000e+02 2.293953470402339267e-02 3.000000000000000000e+00
8.800000000000000000e+01 1.730000000000000000e+02 2.294833477162896290e-02 3.000000000000000000e+00
1.550000000000000000e+02 1.880000000000000000e+02 2.334890781036378857e-02 6.000000000000000000e+00
1.560000000000000000e+02 1.840000000000000000e+02 2.345764746115336363e-02 4.000000000000000000e+00
1.340000000000000000e+02 1.480000000000000000e+02 2.351863310693197429e-02 5.000000000000000000e+00
4.800000000000000000e+01 8.700000000000000000e+01 2.426872631669289848e-02 2.000000000000000000e+00
1.440000000000000000e+02 1.980000000000000000e+02 2.460809795707374209e-02 6.000000000000000000e+00
4.200000000000000000e+01 7.900000000000000000e+01 2.472730429617403872e-02 2.000000000000000000e+00
6.500000000000000000e+01 7.300000000000000000e+01 2.473426620728659542e-02 2.000000000000000000e+00
1.600000000000000000e+02 2.040000000000000000e+02 2.514344608791018246e-02 8.000000000000000000e+00
1.600000000000000000e+01 1.330000000000000000e+02 2.530176762478977132e-02 3.000000000000000000e+00
1.050000000000000000e+02 1.240000000000000000e+02 2.586534515816835134e-02 2.000000000000000000e+00
7.400000000000000000e+01 1.790000000000000000e+02 2.611796039276911494e-02 3.000000000000000000e+00
1.160000000000000000e+02 1.900000000000000000e+02 2.660950423831150852e-02 6.000000000000000000e+00
1.260000000000000000e+02 2.000000000000000000e+02 2.665890030971124897e-02 5.000000000000000000e+00
1.830000000000000000e+02 1.860000000000000000e+02 2.691086127347298504e-02 5.000000000000000000e+00
1.100000000000000000e+02 1.700000000000000000e+02 2.702037444626630841e-02 3.000000000000000000e+00
1.910000000000000000e+02 1.930000000000000000e+02 2.725355154477748787e-02 8.000000000000000000e+00
1.430000000000000000e+02 1.490000000000000000e+02 2.756081310269336421e-02 4.000000000000000000e+00
1.310000000000000000e+02 1.950000000000000000e+02 2.779474755170757358e-02 5.000000000000000000e+00
1.920000000000000000e+02 1.970000000000000000e+02 2.782762104878783171e-02 4.000000000000000000e+00
1.710000000000000000e+02 1.850000000000000000e+02 2.807166668800764597e-02 5.000000000000000000e+00
1.540000000000000000e+02 2.200000000000000000e+02 2.855833751611965704e-02 6.000000000000000000e+00
1.410000000000000000e+02 1.770000000000000000e+02 2.884275931450248562e-02 6.000000000000000000e+00
2.030000000000000000e+02 2.090000000000000000e+02 2.895130288213393355e-02 5.000000000000000000e+00
6.200000000000000000e+01 1.610000000000000000e+02 2.895225506125431725e-02 3.000000000000000000e+00
1.870000000000000000e+02 2.060000000000000000e+02 2.927829056614606948e-02 1.000000000000000000e+01
2.110000000000000000e+02 2.180000000000000000e+02 2.949076683658934106e-02 1.100000000000000000e+01
1.640000000000000000e+02 2.280000000000000000e+02 2.962560505290623425e-02 1.200000000000000000e+01
2.070000000000000000e+02 2.170000000000000000e+02 2.997662477745050014e-02 7.000000000000000000e+00
1.960000000000000000e+02 2.210000000000000000e+02 3.006657380540628255e-02 9.000000000000000000e+00
2.800000000000000000e+01 2.050000000000000000e+02 3.010690425375209950e-02 5.000000000000000000e+00
1.750000000000000000e+02 2.010000000000000000e+02 3.042748315293004532e-02 7.000000000000000000e+00
2.120000000000000000e+02 2.220000000000000000e+02 3.128475627497745437e-02 7.000000000000000000e+00
2.160000000000000000e+02 2.320000000000000000e+02 3.140475864832924235e-02 1.400000000000000000e+01
1.940000000000000000e+02 2.190000000000000000e+02 3.143161000802430910e-02 1.000000000000000000e+01
2.080000000000000000e+02 2.240000000000000000e+02 3.152820956121474283e-02 1.200000000000000000e+01
1.130000000000000000e+02 2.100000000000000000e+02 3.172917864057761550e-02 3.000000000000000000e+00
2.020000000000000000e+02 2.150000000000000000e+02 3.177171566479084636e-02 9.000000000000000000e+00
1.680000000000000000e+02 2.290000000000000000e+02 3.203175421519607186e-02 1.300000000000000000e+01
6.700000000000000000e+01 1.170000000000000000e+02 3.256651431503081173e-02 2.000000000000000000e+00
2.140000000000000000e+02 2.260000000000000000e+02 3.368510816796566748e-02 8.000000000000000000e+00
1.890000000000000000e+02 2.360000000000000000e+02 3.401924828872444212e-02 1.600000000000000000e+01
2.230000000000000000e+02 2.330000000000000000e+02 3.540130156808574818e-02 1.000000000000000000e+01
3.000000000000000000e+00 1.990000000000000000e+02 3.568850435330321591e-02 3.000000000000000000e+00
1.810000000000000000e+02 2.250000000000000000e+02 3.587488062271609185e-02 8.000000000000000000e+00
2.310000000000000000e+02 2.380000000000000000e+02 3.716116388957324546e-02 1.900000000000000000e+01
2.350000000000000000e+02 2.460000000000000000e+02 3.762514250616696976e-02 1.000000000000000000e+01
2.340000000000000000e+02 2.480000000000000000e+02 3.875676035997070723e-02 2.600000000000000000e+01
2.300000000000000000e+02 2.370000000000000000e+02 3.880641583569741093e-02 2.200000000000000000e+01
2.270000000000000000e+02 2.450000000000000000e+02 3.999953580800098135e-02 1.300000000000000000e+01
2.410000000000000000e+02 2.440000000000000000e+02 4.167768014647119101e-02 2.900000000000000000e+01
2.390000000000000000e+02 2.420000000000000000e+02 4.211593331816845809e-02 5.000000000000000000e+00
2.400000000000000000e+02 2.520000000000000000e+02 4.362305990794188015e-02 2.200000000000000000e+01
2.490000000000000000e+02 2.500000000000000000e+02 4.403410741329380484e-02 3.600000000000000000e+01
2.510000000000000000e+02 2.530000000000000000e+02 4.406655471096428828e-02 5.100000000000000000e+01
2.470000000000000000e+02 2.550000000000000000e+02 4.473771548256660208e-02 3.000000000000000000e+01
2.430000000000000000e+02 2.540000000000000000e+02 4.492158340326661559e-02 1.300000000000000000e+01
5.900000000000000000e+01 2.590000000000000000e+02 4.672645073327235526e-02 1.400000000000000000e+01
2.130000000000000000e+02 2.570000000000000000e+02 4.987384512787369772e-02 5.300000000000000000e+01
2.560000000000000000e+02 2.580000000000000000e+02 5.001763325941743082e-02 6.600000000000000000e+01
2.600000000000000000e+02 2.610000000000000000e+02 5.290485304345793338e-02 6.700000000000000000e+01
2.620000000000000000e+02 2.630000000000000000e+02 5.832446098604682216e-02 1.330000000000000000e+02
