# Supplementary material for: Mapping and classifying molecules from a high-throughput structural database
Source: J Cheminform. 2017 Feb 2;9:6. doi: 10.1186/s13321-017-0192-4 (PMC5289135; doi:10.1186/s13321-017-0192-4)
Supplement: Supplementary file 1 — Additional file 1. Supplementary file contains dissimilarity matrix data for all the oligopeptides available in the database including the one discussed in this paper. [file 13321_2017_192_MOESM1_ESM.tar › SI/thr.dipeptide/traj.thr.dipeptide.Cd.xyz]

27
Lattice="100 0 0 0 100 0 0 0 100" Properties=species:S:1:pos:R:3
C    -0.156668  -0.441611  0.301287
C    -0.208935  0.178963  1.661611
O    0.830687  0.779156  2.069820
H    0.011229  0.350768  -0.441659
H    -1.059111  -1.002829  0.037738
H    0.714620  -1.108994  0.252833
N    -1.358685  0.043315  2.356077
C    -1.775342  0.404065  3.734392
C    -2.057743  1.914459  3.897555
O    -1.153073  2.801779  3.758299
H    -2.076228  -0.461957  1.843187
H    -2.741759  -0.108240  3.833707
C    -0.966989  -0.217988  4.911951
O    0.239575  0.577778  5.207998
C    -0.613441  -1.676092  4.701358
H    -1.616372  -0.099469  5.794250
H    0.780124  0.103856  5.866087
H    -0.146525  -2.087068  5.606748
H    0.074028  -1.818075  3.858765
H    -1.518703  -2.271770  4.520950
N    -3.295869  2.271230  4.195414
C    -3.734122  3.654283  4.416825
H    -4.012532  1.550401  4.234788
H    -2.887749  4.254703  4.759707
H    -4.524884  3.651745  5.173300
H    -4.125867  4.077369  3.482710
Cd    0.886275  2.132469  3.715919
27
Lattice="100 0 0 0 100 0 0 0 100" Properties=species:S:1:pos:R:3
C    -0.053152  -0.851175  -0.274093
C    0.078957  -0.542813  1.184791
O    1.246017  -0.552138  1.675692
H    0.534556  -0.117897  -0.843549
H    -1.087284  -0.845931  -0.634033
H    0.395216  -1.835275  -0.467489
N    -1.062178  -0.272450  1.857426
C    -1.371574  0.035699  3.275055
C    -0.775921  1.375784  3.765351
O    0.455754  1.538610  4.052050
H    -1.888098  -0.308858  1.266491
H    -2.459971  0.181865  3.263330
C    -1.219704  -1.133428  4.289812
O    0.199006  -1.497161  4.451696
C    -2.016692  -2.363176  3.900381
H    -1.564522  -0.735451  5.258209
H    0.267530  -2.293579  5.008997
H    -1.912852  -3.143596  4.666633
H    -1.691034  -2.775049  2.937391
H    -3.088058  -2.126679  3.844297
N    -1.610655  2.390040  3.915892
C    -1.199520  3.717551  4.393483
H    -2.592604  2.255996  3.690736
H    -0.772382  3.639620  5.400196
H    -2.082447  4.360676  4.418226
H    -0.450120  4.145123  3.717105
Cd    1.786990  -0.102537  3.690829
27
Lattice="100 0 0 0 100 0 0 0 100" Properties=species:S:1:pos:R:3
C    -0.225576  -0.193932  0.098673
C    -0.067253  -0.027702  1.577080
O    1.042220  0.407263  2.003114
H    -1.216693  -0.550305  -0.200993
H    0.538637  -0.896625  -0.261096
H    -0.022967  0.770089  -0.387859
N    -1.133070  -0.342920  2.348200
C    -1.349086  -0.300320  3.809802
C    -1.148236  1.107015  4.420065
O    -0.020799  1.519986  4.855263
H    -1.932166  -0.681818  1.819913
H    -2.420449  -0.512736  3.918490
C    -0.699624  -1.447673  4.634211
O    0.765132  -1.429361  4.463149
C    -1.223756  -2.817316  4.247074
H    -0.915659  -1.231678  5.693070
H    1.145607  -2.229729  4.869572
H    -0.755217  -3.595968  4.864739
H    -1.029471  -3.047759  3.192156
H    -2.303821  -2.883407  4.436253
N    -2.199688  1.900144  4.545949
C    -3.602289  1.649083  4.189120
H    -1.987503  2.803324  4.975154
H    -4.044794  0.876012  4.830715
H    -3.700134  1.377362  3.131612
H    -4.156994  2.577851  4.349285
Cd    1.713648  0.561117  4.033287
27
Lattice="100 0 0 0 100 0 0 0 100" Properties=species:S:1:pos:R:3
C    0.984683  -0.541264  0.378026
C    0.241248  -0.054905  1.575834
O    0.380705  1.185495  1.881110
H    0.634917  0.022709  -0.499910
H    0.841155  -1.611566  0.195472
H    2.053507  -0.317846  0.492207
N    -0.531400  -0.913409  2.249353
C    -1.570211  -0.624895  3.249034
C    -0.997659  -0.610158  4.685578
O    -0.546672  0.490028  5.199924
H    -0.519728  -1.890706  1.949217
H    -1.979029  0.381553  3.059947
C    -2.746822  -1.617909  3.044715
O    -2.125951  -2.912316  3.160905
C    -3.479012  -1.422885  1.726879
H    -3.447581  -1.455444  3.882762
H    -2.761745  -3.609796  2.923059
H    -4.292944  -2.155594  1.646462
H    -2.822234  -1.552287  0.857039
H    -3.943862  -0.428988  1.677780
N    -0.992253  -1.721352  5.377962
C    -0.494427  -1.882002  6.746216
H    -1.389308  -2.539240  4.890691
H    -1.344167  -1.980176  7.434296
H    0.106568  -1.015352  7.030088
H    0.108448  -2.795505  6.793504
Cd    0.033511  1.962262  3.810881
27
Lattice="100 0 0 0 100 0 0 0 100" Properties=species:S:1:pos:R:3
C    -0.727193  1.299725  0.216837
C    -0.502290  0.517339  1.468501
O    0.491692  -0.282374  1.477295
H    -1.483186  2.084588  0.328227
H    -1.058120  0.599090  -0.565311
H    0.220535  1.736687  -0.120017
N    -1.358033  0.703826  2.488490
C    -1.623666  -0.082827  3.715050
C    -0.652996  0.253454  4.866077
O    0.557550  -0.165964  4.889436
H    -2.085192  1.384405  2.283663
H    -2.624268  0.247655  4.024931
C    -1.783607  -1.617884  3.475938
O    -2.444181  -1.744765  2.258237
C    -2.447939  -2.308680  4.660014
H    -0.746959  -2.107583  3.382025
H    -2.869856  -2.618224  2.188528
H    -2.525054  -3.388546  4.477664
H    -3.461651  -1.912889  4.811859
H    -1.870647  -2.179014  5.585431
N    -1.114008  0.992197  5.856475
C    -0.347676  1.418505  7.033161
H    -2.087311  1.288142  5.812847
H    -0.733541  0.908319  7.924663
H    -0.466284  2.500711  7.159031
H    0.706437  1.171544  6.892341
Cd    1.252163  -1.255462  3.192070
27
Lattice="100 0 0 0 100 0 0 0 100" Properties=species:S:1:pos:R:3
C    0.219545  0.880951  -0.300598
C    -0.461049  0.709560  1.015755
O    -0.910717  1.773743  1.572325
H    0.707006  -0.037657  -0.644991
H    0.951089  1.695712  -0.237404
H    -0.537305  1.181140  -1.041901
N    -0.568236  -0.525371  1.525501
C    -1.495724  -0.998006  2.566461
C    -0.917290  -0.854517  3.990810
O    -1.133060  0.212604  4.681011
H    -0.262698  -1.266668  0.893201
H    -2.404290  -0.366679  2.533401
C    -1.973756  -2.435495  2.202762
O    -2.222041  -2.357023  0.809152
C    -3.186908  -2.854753  3.021813
H    -1.135280  -3.144349  2.383447
H    -2.648621  -3.175122  0.501426
H    -3.476870  -3.880266  2.758962
H    -4.041918  -2.197258  2.816252
H    -2.984976  -2.851244  4.101926
N    -0.210713  -1.828809  4.517491
C    0.396046  -1.815558  5.854576
H    -0.119856  -2.686598  3.974712
H    0.599760  -0.785361  6.156743
H    1.326630  -2.390230  5.817078
H    -0.287549  -2.279072  6.578076
Cd    -1.618219  1.931326  3.548013
27
Lattice="100 0 0 0 100 0 0 0 100" Properties=species:S:1:pos:R:3
C    0.652817  -0.984397  3.292494
C    0.020781  -0.145050  2.235268
O    0.621403  -0.072564  1.102776
H    1.691510  -0.666758  3.450445
H    0.693544  -2.021730  2.924453
H    0.103489  -0.968031  4.239893
N    -1.139435  0.471484  2.506002
C    -2.165218  0.982126  1.580314
C    -2.022600  2.502219  1.315983
O    -0.874618  2.997023  0.971611
H    -1.459781  0.379843  3.469347
H    -2.012064  0.499095  0.598106
C    -3.552527  0.468612  2.096588
O    -4.500368  1.061946  1.205893
C    -3.862539  0.772471  3.563656
H    -3.531652  -0.624082  1.948020
H    -5.358510  0.610688  1.284428
H    -3.773652  1.837195  3.815867
H    -3.245219  0.189010  4.263410
H    -4.894541  0.463936  3.775901
N    -3.064314  3.287850  1.413475
C    -3.088284  4.724522  1.138507
H    -3.959217  2.805476  1.585407
H    -3.918890  4.935575  0.454905
H    -2.140497  5.041126  0.698732
H    -3.257162  5.268712  2.077053
Cd    0.551545  1.756701  0.055465
27
Lattice="100 0 0 0 100 0 0 0 100" Properties=species:S:1:pos:R:3
C    -0.258776  -1.714409  0.448719
C    -0.241969  -0.789185  1.619557
O    0.862574  -0.175579  1.849871
H    -0.023283  -1.136985  -0.457423
H    -1.224968  -2.213099  0.318816
H    0.536852  -2.462611  0.563397
N    -1.358438  -0.652540  2.341456
C    -1.713545  0.376556  3.321366
C    -1.256616  0.021631  4.761319
O    -0.099685  0.462816  5.155450
H    -2.193638  -1.166264  2.032084
H    -1.149349  1.296829  3.094115
C    -3.217694  0.763187  3.086740
O    -3.868436  -0.445788  2.687337
C    -3.344074  1.864072  2.041831
H    -3.625792  1.117131  4.049132
H    -4.721009  -0.239449  2.267537
H    -4.404242  2.086577  1.860959
H    -2.889988  1.572374  1.084868
H    -2.882460  2.797348  2.391363
N    -1.945848  -0.662586  5.646393
C    -3.282071  -1.266617  5.611276
H    -1.451615  -0.759096  6.538517
H    -3.208596  -2.260174  6.068113
H    -3.650343  -1.357145  4.587804
H    -3.972536  -0.657390  6.209477
Cd    1.347547  0.784397  3.659928
27
Lattice="100 0 0 0 100 0 0 0 100" Properties=species:S:1:pos:R:3
C    -0.342753  -1.639199  0.161518
C    -0.641008  -1.116919  1.531184
O    -0.396878  -1.900874  2.505581
H    -0.603127  -0.940315  -0.640229
H    -0.892641  -2.579509  0.016125
H    0.726531  -1.885276  0.100922
N    -1.142099  0.128895  1.621696
C    -1.671230  0.979352  2.716123
C    -0.631134  1.463717  3.744554
O    -0.028572  0.692723  4.576612
H    -1.230967  0.575931  0.712514
H    -1.993434  1.882263  2.183857
C    -3.013558  0.503642  3.376132
O    -3.352516  1.617113  4.179583
C    -3.043729  -0.797805  4.193140
H    -3.716355  0.372513  2.533913
H    -4.310777  1.650861  4.341140
H    -4.065764  -0.993681  4.552661
H    -2.484269  -0.682095  5.153588
H    -2.778970  -1.691644  3.605140
N    -0.377807  2.755718  3.780721
C    0.534712  3.398394  4.732837
H    -0.907934  3.364562  3.162003
H    0.853493  4.355542  4.311059
H    1.404895  2.757562  4.901310
H    0.019503  3.573017  5.686542
Cd    -0.393215  -1.384749  4.554728
27
Lattice="100 0 0 0 100 0 0 0 100" Properties=species:S:1:pos:R:3
C    0.649072  0.144711  0.249459
C    0.481830  0.023540  1.728336
O    1.544703  -0.118579  2.418628
H    -0.275711  0.419928  -0.269117
H    0.993570  -0.828147  -0.133681
H    1.435286  0.876359  0.027022
N    -0.767542  0.066181  2.224292
C    -1.321353  -0.310357  3.544410
C    -1.183935  0.812306  4.589760
O    -0.067353  1.080116  5.163164
H    -1.479814  0.173506  1.506810
H    -2.391078  -0.447707  3.348143
C    -0.848515  -1.699789  4.077162
O    -0.774832  -2.524947  2.959134
C    -1.739123  -2.201451  5.207154
H    0.202132  -1.609433  4.533737
H    -0.811848  -3.462307  3.221649
H    -1.371896  -3.164958  5.584031
H    -2.766947  -2.344125  4.846283
H    -1.750133  -1.507131  6.058470
N    -2.242115  1.522683  4.931507
C    -3.627808  1.419586  4.448161
H    -2.054743  2.238061  5.637628
H    -3.675960  1.510072  3.356967
H    -4.189287  2.252992  4.879507
H    -4.094235  0.483856  4.779660
Cd    1.664634  0.016034  4.524725
27
Lattice="100 0 0 0 100 0 0 0 100" Properties=species:S:1:pos:R:3
C    -0.622765  -0.574555  -0.062004
C    -0.384738  -0.676585  1.406534
O    0.833052  -0.626289  1.800236
H    -0.360070  0.445222  -0.383285
H    -1.664616  -0.774879  -0.335311
H    0.044791  -1.263075  -0.594551
N    -1.441672  -0.806391  2.223258
C    -1.459221  -0.589118  3.673823
C    -1.056806  -1.841521  4.482134
O    0.139016  -1.900043  4.972298
H    -2.348072  -0.725121  1.763935
H    -0.684367  0.166335  3.906805
C    -2.771838  0.132172  4.090031
O    -2.735264  1.287776  3.264203
C    -2.803274  0.441386  5.580846
H    -3.637122  -0.500020  3.818382
H    -3.467680  1.883873  3.496597
H    -3.723163  0.989401  5.822304
H    -1.952104  1.069163  5.876395
H    -2.807724  -0.467412  6.198764
N    -1.854011  -2.861372  4.722642
C    -3.258116  -3.089053  4.362987
H    -1.414703  -3.596182  5.283372
H    -3.415291  -4.171580  4.321265
H    -3.485644  -2.669673  3.379446
H    -3.928613  -2.666481  5.121998
Cd    1.572833  -0.917967  3.758472
27
Lattice="100 0 0 0 100 0 0 0 100" Properties=species:S:1:pos:R:3
C    -0.626741  -0.333175  0.202924
C    -0.328273  -0.108334  1.646983
O    0.859098  0.260000  1.946608
H    0.099000  -1.043898  -0.213822
H    -0.487518  0.616238  -0.335359
H    -1.645416  -0.697115  0.030312
N    -1.311551  -0.292232  2.544882
C    -1.296500  0.097547  3.951226
C    -0.600175  -0.948716  4.870107
O    0.593877  -0.672399  5.294735
H    -2.215002  -0.573887  2.167144
H    -0.631115  0.973634  4.039664
C    -2.685884  0.644594  4.454193
O    -2.659774  0.343117  5.843102
C    -3.934668  0.151568  3.728161
H    -2.629640  1.735513  4.300156
H    -3.236223  0.956328  6.329218
H    -4.811878  0.580125  4.231158
H    -4.063060  -0.936188  3.735575
H    -3.981312  0.525599  2.694399
N    -1.100299  -2.107222  5.235761
C    -2.431387  -2.684328  5.035440
H    -0.466644  -2.645340  5.831740
H    -3.159133  -2.199269  5.695359
H    -2.368479  -3.748377  5.280337
H    -2.739474  -2.590064  3.989409
Cd    1.757171  0.365279  3.870587
27
Lattice="100 0 0 0 100 0 0 0 100" Properties=species:S:1:pos:R:3
C    0.058254  -1.242068  1.016048
C    0.120195  -0.036710  1.872185
O    1.258992  0.461198  2.186439
H    0.689451  -1.130263  0.125600
H    -0.964519  -1.530873  0.754340
H    0.500113  -2.067941  1.603405
N    -1.002391  0.552031  2.376681
C    -2.205362  0.919997  1.642627
C    -2.128701  2.440111  1.301096
O    -1.077316  3.175238  1.498239
H    -0.873190  1.022893  3.275488
H    -2.197815  0.387836  0.679152
C    -3.500499  0.483299  2.388218
O    -4.538600  0.736075  1.433301
C    -3.731402  1.173100  3.726230
H    -3.393220  -0.604477  2.540887
H    -5.399561  0.455827  1.789200
H    -3.814689  2.263563  3.625935
H    -2.939776  0.934023  4.451877
H    -4.663630  0.806737  4.175834
N    -3.198892  2.977327  0.773998
C    -3.338206  4.366173  0.330035
H    -4.024133  2.350997  0.757755
H    -4.053624  4.389724  -0.497509
H    -2.371363  4.754875  -0.000043
H    -3.719070  4.987674  1.151361
Cd    0.867366  2.582797  2.075681
27
Lattice="100 0 0 0 100 0 0 0 100" Properties=species:S:1:pos:R:3
C    -0.447728  1.548428  0.056719
C    -0.288209  1.033296  1.448527
O    0.826479  0.432410  1.708834
H    0.376941  2.233594  -0.179800
H    -1.410495  2.048838  -0.093854
H    -0.368294  0.700735  -0.640062
N    -1.281107  1.199355  2.313919
C    -1.554185  0.557567  3.603561
C    -3.128816  0.348900  3.547571
O    -3.767820  1.218327  2.963633
H    -2.134117  1.676435  1.980139
H    -1.056360  -0.428866  3.661733
C    -1.207039  1.426967  4.826225
O    0.284653  1.648741  4.810191
C    -1.615388  0.852104  6.163523
H    -1.628865  2.431630  4.669796
H    0.542348  2.152143  5.607558
H    -2.709716  0.833632  6.249622
H    -1.256668  1.488386  6.984119
H    -1.232928  -0.166341  6.319160
N    -3.625176  -0.748824  4.129069
C    -5.063348  -1.026496  4.197214
H    -2.994229  -1.403911  4.580134
H    -5.472174  -0.728595  5.171897
H    -5.223309  -2.100074  4.052249
H    -5.569108  -0.461444  3.408882
Cd    1.621655  0.370062  3.638441
27
Lattice="100 0 0 0 100 0 0 0 100" Properties=species:S:1:pos:R:3
C    -0.792735  0.147149  -0.393342
C    -0.742049  0.475685  1.062049
O    0.100910  1.398497  1.402681
H    -1.011743  1.055158  -0.970349
H    -1.528911  -0.631962  -0.618649
H    0.204176  -0.197217  -0.706771
N    -1.527140  -0.189211  1.897650
C    -1.524005  -0.345014  3.359382
C    -1.983538  -1.858683  3.512569
O    -2.777473  -2.271540  2.670329
H    -2.155689  -0.909528  1.496928
H    -0.505491  -0.232915  3.768435
C    -2.519543  0.586306  4.091130
O    -1.796425  1.898830  4.344121
C    -3.035462  0.109569  5.430726
H    -3.347173  0.820585  3.407861
H    -2.348250  2.467342  4.916588
H    -3.687789  0.869517  5.883619
H    -2.230090  -0.129371  6.135844
H    -3.662398  -0.780906  5.285568
N    -1.466798  -2.552710  4.529104
C    -1.844531  -3.941454  4.817197
H    -0.800723  -2.105546  5.150796
H    -2.562270  -3.982984  5.646402
H    -0.945669  -4.505493  5.087179
H    -2.300516  -4.374745  3.922698
Cd    -0.152090  2.564785  3.101656
27
Lattice="100 0 0 0 100 0 0 0 100" Properties=species:S:1:pos:R:3
C    -0.809055  -0.860197  0.044266
C    -0.836917  0.121662  1.174871
O    -0.450548  1.296726  1.027457
H    -1.251023  -1.831067  0.293501
H    0.236889  -1.007990  -0.260320
H    -1.331336  -0.424584  -0.816963
N    -1.319519  -0.317883  2.377946
C    -1.264738  0.339552  3.685730
C    -1.883288  1.744186  3.810733
O    -2.378020  2.110602  4.958916
H    -1.663846  -1.273551  2.398999
H    -1.893762  -0.292275  4.328655
C    0.179755  0.279327  4.293065
O    -0.006716  0.159420  5.784601
C    1.111563  1.415181  3.952659
H    0.602083  -0.692056  3.998309
H    0.845908  -0.088003  6.193240
H    0.722597  2.389240  4.287288
H    1.240256  1.476799  2.862550
H    2.104768  1.260046  4.393380
N    -1.926246  2.553016  2.789721
C    -2.473202  3.907667  2.780924
H    -1.429029  2.186248  1.927450
H    -3.488564  3.886167  2.360931
H    -1.843668  4.526595  2.132412
H    -2.510502  4.320385  3.792163
Cd    -1.402842  1.604792  6.751514
27
Lattice="100 0 0 0 100 0 0 0 100" Properties=species:S:1:pos:R:3
C    0.399778  0.969803  0.137206
C    0.035033  0.259367  1.406155
O    0.317440  0.658728  2.528007
H    0.382714  0.317017  -0.743397
H    1.389829  1.424789  0.249386
H    -0.319462  1.788704  -0.015527
N    -0.675838  -0.945750  1.282790
C    -1.198286  -1.560682  2.481059
C    -0.343500  -2.738338  2.988185
O    -0.631099  -3.377281  4.070510
H    -1.026643  -1.216883  0.367145
H    -1.078630  -0.776145  3.259122
C    -2.706795  -1.876905  2.315618
O    -3.315979  -1.777412  3.686350
C    -3.060138  -3.189776  1.651121
H    -3.141180  -1.025003  1.772088
H    -4.285635  -1.678824  3.608512
H    -4.146830  -3.302111  1.548313
H    -2.664519  -4.059308  2.194573
H    -2.647397  -3.222515  0.632273
N    0.730362  -3.063350  2.311484
C    1.714333  -4.086723  2.674657
H    0.884007  -2.518420  1.460557
H    1.560698  -4.984407  2.062270
H    1.608706  -4.340963  3.731855
H    2.716473  -3.688589  2.483462
Cd    -2.310442  -2.939023  5.288225
27
Lattice="100 0 0 0 100 0 0 0 100" Properties=species:S:1:pos:R:3
C    0.672223  0.254460  -0.219808
C    0.407233  0.019824  1.230389
O    1.260975  -0.737919  1.842340
H    0.673978  -0.716418  -0.736877
H    1.674286  0.685293  -0.346299
H    -0.078983  0.906142  -0.679004
N    -0.663818  0.568963  1.784385
C    -1.310584  0.364189  3.084452
C    -2.825111  0.679157  2.748089
O    -3.016581  1.545274  1.896242
H    -1.269974  1.164887  1.193883
H    -1.223327  -0.686502  3.404558
C    -0.779217  1.316218  4.197359
O    0.188515  0.490668  5.025439
C    -1.783842  1.920342  5.153693
H    -0.190269  2.109995  3.717969
H    0.410308  0.977519  5.845026
H    -2.460420  2.579393  4.591221
H    -1.274928  2.560525  5.888085
H    -2.379727  1.169446  5.684370
N    -3.782808  0.014613  3.403844
C    -3.662948  -1.135638  4.299842
H    -4.724808  0.278052  3.113304
H    -2.846271  -1.005436  5.019619
H    -3.523653  -2.071678  3.741475
H    -4.590068  -1.216959  4.875789
Cd    1.572818  -0.756412  3.897620
27
Lattice="100 0 0 0 100 0 0 0 100" Properties=species:S:1:pos:R:3
C    -0.484844  -0.463522  -0.016420
C    -0.553586  0.300262  1.274331
O    0.077478  1.329933  1.498645
H    -0.287363  0.233464  -0.837186
H    -1.394490  -1.040732  -0.222166
H    0.364325  -1.161833  0.035771
N    -1.401027  -0.205776  2.257495
C    -1.444129  0.297627  3.619247
C    -1.979135  1.743253  3.724410
O    -1.862731  2.450731  4.794776
H    -1.875313  -1.086223  2.073271
H    -2.212304  -0.308166  4.129480
C    -0.121148  -0.003379  4.402980
O    -0.550393  -0.179069  5.837109
C    1.050138  0.950318  4.313533
H    0.186277  -1.011383  4.088001
H    0.072677  -0.778185  6.294592
H    0.789969  1.983412  4.596457
H    1.412631  1.017346  3.279634
H    1.879341  0.594058  4.939208
N    -2.652101  2.235255  2.712007
C    -3.287846  3.554213  2.663525
H    -2.670298  1.663546  1.868149
H    -3.601523  3.852964  3.667089
H    -4.157631  3.493458  2.002551
H    -2.580887  4.293753  2.264678
Cd    -1.115092  1.803674  6.671832
27
Lattice="100 0 0 0 100 0 0 0 100" Properties=species:S:1:pos:R:3
C    0.105634  1.074188  0.047430
C    -0.061133  0.375401  1.360866
O    0.497301  0.765826  2.399653
H    -0.443511  2.026329  0.094569
H    -0.270385  0.491621  -0.801429
H    1.163467  1.317988  -0.102680
N    -0.867032  -0.735373  1.401604
C    -1.333769  -1.317764  2.657078
C    -0.261113  -2.212852  3.344368
O    -0.440156  -3.444058  3.708540
H    -1.230012  -1.094642  0.524534
H    -1.483974  -0.479918  3.360084
C    -2.727487  -1.944900  2.410163
O    -3.259569  -2.329944  3.747978
C    -2.818250  -3.103040  1.430708
H    -3.375915  -1.122026  2.075435
H    -4.226235  -2.197850  3.769335
H    -3.848869  -3.476650  1.374496
H    -2.135394  -3.930383  1.674734
H    -2.563361  -2.784179  0.409825
N    0.898045  -1.636184  3.545665
C    2.057857  -2.220965  4.211022
H    0.958071  -0.645907  3.188579
H    2.761787  -2.603161  3.458139
H    1.754871  -3.039285  4.868838
H    2.557908  -1.431529  4.782958
Cd    -2.226235  -4.133176  4.595849
27
Lattice="100 0 0 0 100 0 0 0 100" Properties=species:S:1:pos:R:3
C    -0.664629  1.587639  0.049965
C    -0.449487  1.120896  1.450435
O    0.687586  0.599113  1.728392
H    -1.655451  2.029439  -0.103036
H    -0.547622  0.725720  -0.623972
H    0.114181  2.312079  -0.222508
N    -1.448974  1.239332  2.337149
C    -1.544376  0.585979  3.645929
C    -2.940430  -0.153363  3.772513
O    -2.916289  -1.364464  3.925976
H    -2.303518  1.653293  1.967888
H    -0.851520  -0.268391  3.648800
C    -1.261676  1.478747  4.859819
O    0.172128  1.929017  4.721736
C    -1.466387  0.783511  6.187951
H    -1.836944  2.416569  4.798464
H    0.399132  2.500406  5.482397
H    -1.155869  1.431410  7.018321
H    -0.919541  -0.166842  6.247993
H    -2.531618  0.566044  6.344718
N    -4.050476  0.603284  3.667684
C    -5.394557  0.015609  3.769588
H    -3.982601  1.615208  3.733272
H    -6.105538  0.686963  3.278967
H    -5.685549  -0.123589  4.818873
H    -5.394371  -0.958170  3.269857
Cd    1.673313  0.743457  3.595325
27
Lattice="100 0 0 0 100 0 0 0 100" Properties=species:S:1:pos:R:3
C    0.067015  0.539330  0.032449
C    -0.129560  0.465932  1.507871
O    0.912606  0.278411  2.231685
H    -0.865236  0.742827  -0.506179
H    0.486219  -0.415874  -0.316668
H    0.808252  1.316021  -0.199068
N    -1.372767  0.586094  2.016621
C    -1.586206  0.447991  3.445030
C    -2.839800  -0.130319  4.134660
O    -2.659336  -0.223979  5.368212
H    -2.124324  0.813764  1.369947
H    -0.891941  -0.371366  3.720032
C    -1.161065  1.731393  4.236400
O    -0.472130  1.219124  5.452100
C    -2.250133  2.719328  4.604596
H    -0.392190  2.268446  3.659517
H    -1.184963  0.566799  5.800953
H    -3.027468  2.278761  5.237974
H    -2.713913  3.102897  3.684000
H    -1.806723  3.571934  5.131326
N    -3.936089  -0.488369  3.480871
C    -5.118766  -1.068112  4.135394
H    -3.970786  -0.389168  2.470829
H    -5.982388  -0.410329  3.983942
H    -4.914415  -1.168802  5.204014
H    -5.328448  -2.052810  3.702391
Cd    1.201556  0.269078  4.377102
27
Lattice="100 0 0 0 100 0 0 0 100" Properties=species:S:1:pos:R:3
C    0.117849  -0.891937  1.066777
C    -0.687094  -0.108181  2.053547
O    -0.505188  -0.066706  3.262837
H    0.633389  -1.705050  1.586307
H    0.883267  -0.236779  0.622553
H    -0.495986  -1.293197  0.250113
N    -1.751646  0.664003  1.542256
C    -2.391768  1.554109  2.447611
C    -3.007520  0.868954  3.706073
O    -2.997946  1.519806  4.814688
H    -1.841551  0.805552  0.537766
H    -1.584132  2.184238  2.921387
C    -3.339192  2.549948  1.733293
O    -3.583527  3.626168  2.718367
C    -4.661657  1.999177  1.238099
H    -2.760519  2.991652  0.906893
H    -4.074342  4.360257  2.303739
H    -5.245374  2.784550  0.740602
H    -5.264681  1.574235  2.049678
H    -4.481095  1.222697  0.480976
N    -3.608378  -0.303063  3.700420
C    -3.777570  -1.305582  2.643219
H    -3.930907  -0.589681  4.627477
H    -4.707809  -1.845120  2.848832
H    -2.942294  -2.017844  2.663635
H    -3.850292  -0.845225  1.657837
Cd    -2.389037  3.547019  4.657018
27
Lattice="100 0 0 0 100 0 0 0 100" Properties=species:S:1:pos:R:3
C    -0.846138  -1.093579  0.052928
C    -1.074728  -0.242426  1.269120
O    -0.182684  0.062064  2.057870
H    -0.291215  -0.499714  -0.687341
H    -1.777351  -1.453485  -0.399799
H    -0.209321  -1.942902  0.326150
N    -2.364150  0.215788  1.493949
C    -2.621966  1.128252  2.590349
C    -3.770232  0.645412  3.486443
O    -4.827799  1.348273  3.732950
H    -3.092302  -0.000247  0.819437
H    -1.700189  1.085139  3.203109
C    -2.710575  2.580764  2.047626
O    -2.796008  3.484308  3.235292
C    -3.796740  2.894605  1.033916
H    -1.724882  2.789705  1.606836
H    -2.284117  4.299800  3.073135
H    -3.766735  3.956791  0.758602
H    -4.807496  2.632632  1.382334
H    -3.626353  2.337418  0.103094
N    -3.715772  -0.556361  4.033636
C    -2.677956  -1.586041  3.931183
H    -4.537064  -0.791099  4.595511
H    -2.756338  -2.221023  4.819186
H    -1.679297  -1.137635  3.902748
H    -2.833023  -2.208144  3.039936
Cd    -4.819568  3.427704  4.176802
27
Lattice="100 0 0 0 100 0 0 0 100" Properties=species:S:1:pos:R:3
C    0.093222  -0.955962  0.811648
C    -0.573758  0.021897  1.691706
O    0.156624  0.628793  2.582497
H    0.554379  -1.744522  1.424980
H    0.916126  -0.457486  0.278259
H    -0.595208  -1.407171  0.090175
N    -1.871255  0.297301  1.612786
C    -2.543742  1.245798  2.462916
C    -2.891011  0.859526  3.794834
O    -3.184157  1.723012  4.749370
H    -2.379511  -0.179163  0.865460
H    -0.419770  1.286528  3.051206
C    -3.136572  2.423305  1.759374
O    -2.364899  3.695183  2.214402
C    -4.631445  2.660448  1.911122
H    -2.871234  2.352399  0.695732
H    -2.575725  4.446412  1.620250
H    -4.967976  2.679695  2.957453
H    -5.173952  1.842704  1.417346
H    -4.944047  3.592013  1.423099
N    -2.933608  -0.414417  4.229144
C    -3.284713  -1.617456  3.476812
H    -2.953280  -0.493025  5.246160
H    -2.387598  -2.170710  3.165217
H    -3.895033  -1.366287  2.603100
H    -3.875702  -2.271051  4.127138
Cd    -2.597148  3.719235  4.408813
27
Lattice="100 0 0 0 100 0 0 0 100" Properties=species:S:1:pos:R:3
C    -0.030209  0.440679  0.060040
C    -0.013955  0.301642  1.544931
O    1.116317  0.061864  2.101772
H    -1.031602  0.642023  -0.336267
H    0.349116  -0.493680  -0.380013
H    0.660130  1.238205  -0.245246
N    -1.166807  0.404482  2.222102
C    -1.388589  0.040747  3.621333
C    -2.571673  -1.001400  3.805836
O    -2.290426  -1.986796  4.475745
H    -1.984810  0.626107  1.658089
H    -0.545194  -0.594559  3.927885
C    -1.505509  1.219529  4.599395
O    -0.144859  1.882259  4.589757
C    -1.885775  0.837941  6.011901
H    -2.174497  1.994742  4.195745
H    -0.152106  2.627509  5.223135
H    -1.844337  1.715758  6.670825
H    -1.245229  0.046130  6.420407
H    -2.923084  0.477856  6.041294
N    -3.782006  -0.767631  3.267240
C    -4.285639  0.376425  2.512118
H    -4.437604  -1.532763  3.427918
H    -5.358718  0.476880  2.707392
H    -4.162260  0.240518  1.426164
H    -3.823955  1.317471  2.834590
Cd    1.687035  0.784463  4.007267
27
Lattice="100 0 0 0 100 0 0 0 100" Properties=species:S:1:pos:R:3
C    0.122158  0.595335  0.044639
C    0.055203  0.548369  1.534152
O    1.164102  0.611954  2.173650
H    -0.865950  0.547746  -0.426302
H    0.726379  -0.256547  -0.301801
H    0.645186  1.506624  -0.274100
N    -1.140506  0.417447  2.127848
C    -1.388519  0.061954  3.527634
C    -2.336092  -1.204571  3.613709
O    -1.854490  -2.195737  4.142197
H    -1.931965  0.365776  1.489840
H    -0.460049  -0.374937  3.923692
C    -1.823302  1.206776  4.451623
O    -0.629979  2.129768  4.547202
C    -2.238639  0.751246  5.833092
H    -2.597070  1.827297  3.977130
H    -0.842960  2.861477  5.159782
H    -3.181603  0.189919  5.779530
H    -2.428680  1.613243  6.486359
H    -1.489166  0.100644  6.302351
N    -3.574889  -1.160617  3.072210
C    -4.415461  -0.014680  2.727888
H    -4.064520  -2.051440  3.172308
H    -4.958005  0.372297  3.602560
H    -5.152288  -0.339809  1.985265
H    -3.842087  0.805742  2.280053
Cd    1.435193  1.482724  4.081491
