# Supplementary material for: Mapping and classifying molecules from a high-throughput structural database
Source: J Cheminform. 2017 Feb 2;9:6. doi: 10.1186/s13321-017-0192-4 (PMC5289135; doi:10.1186/s13321-017-0192-4)
Supplement: Supplementary file 1 — Additional file 1. Supplementary file contains dissimilarity matrix data for all the oligopeptides available in the database including the one discussed in this paper. [file 13321_2017_192_MOESM1_ESM.tar › SI/thr.dipeptide/COLVAR-bare-0.18-1-4]

#! FIELDS CV1 CV2 Energy
1.838004521357e-01 -9.013043842172e-02	-16612.7531509
1.967109516521e-01 1.344471384633e-01	-16612.6187807
1.685965821996e-01 -1.519347821308e-01	-16612.6179358
2.404242239944e-01 -4.735912293631e-02	-16612.584999
1.781177872349e-01 9.695697191957e-02	-16612.5823269
2.274553605132e-01 -1.586105009207e-01	-16612.5579011
2.147207584454e-01 -1.699809026406e-01	-16612.5553633
3.852563765466e-02 -1.265622554777e-01	-16612.5538578
1.444012208190e-01 -9.839761307551e-03	-16612.5298147
2.265411266107e-01 -1.091485299010e-01	-16612.5116054
1.506764298227e-01 -1.256447350510e-01	-16612.5094544
1.334567959494e-01 7.957278619777e-03	-16612.5059201
9.755047237572e-02 2.931852011871e-02	-16612.4945078
1.699493691950e-01 -4.545978048719e-02	-16612.4809244
1.731177266320e-01 1.861233509706e-02	-16612.4771606
1.954098130111e-01 4.723536952726e-02	-16612.4767075
1.577702665401e-01 -1.898135455815e-01	-16612.4660174
5.277324903595e-03 -1.630770146646e-01	-16612.4658094
4.066396468472e-03 -1.435639868862e-01	-16612.4634991
1.913563878144e-01 -2.570462342656e-02	-16612.4614989
1.141387042588e-01 -1.288949458622e-01	-16612.4582749
5.622084517152e-02 1.584326892466e-01	-16612.4467709
1.097352043091e-01 -2.995036252313e-02	-16612.4452653
1.158560157384e-01 -4.665154343910e-02	-16612.4418254
1.550289016248e-01 1.216041070441e-01	-16612.4211593
1.236675566386e-01 4.089408079002e-02	-16612.4167906
2.949170153326e-02 1.127986587292e-01	-16612.4143757
1.624966259041e-01 6.461932938651e-02	-16612.401273
5.942222447064e-02 2.562169167956e-01	-16612.3971051
-9.168357339937e-02 1.847767057187e-01	-16612.3943389
-3.025489604416e-02 -1.003952347050e-01	-16612.3877267
-1.222430124884e-03 -6.951417383547e-02	-16612.3849538
1.085877440055e-01 5.151290740846e-02	-16612.3791595
-3.235609512804e-02 -5.443628292452e-02	-16612.3777567
1.361871146809e-01 7.763555960972e-02	-16612.3773621
1.390747999922e-01 -7.648862513684e-02	-16612.3739634
2.775407672752e-01 -2.985617444151e-02	-16612.3691993
-3.109687245672e-02 2.485070386518e-01	-16612.3688374
-3.083832958853e-02 -3.822530172810e-02	-16612.3661251
4.231527501129e-02 6.962645165080e-02	-16612.3610872
-9.907278558378e-03 -4.108368374460e-02	-16612.3601221
2.434833105550e-02 2.247886876169e-01	-16612.3575774
5.504855759122e-02 -1.815737143767e-01	-16612.354822
8.006002115654e-02 -1.444852987479e-01	-16612.3530982
-1.035862885918e-01 1.576277538272e-01	-16612.3341903
2.568632540024e-02 -8.063282328946e-02	-16612.3279313
-7.006146990976e-02 1.416539117338e-01	-16612.3254508
2.258102097431e-02 7.615184384465e-02	-16612.3234544
2.087731718363e-01 1.360415333499e-02	-16612.3229623
4.301441129625e-02 -7.889838354880e-02	-16612.3214535
-6.362042232912e-02 -8.987843054531e-02	-16612.3168682
-1.807600503542e-01 -2.038434264856e-01	-16612.3069842
1.199585559232e-01 1.523860247647e-01	-16612.298656
9.701657277386e-02 -1.775280848674e-01	-16612.2899281
2.643016181729e-02 -5.073687326623e-02	-16612.2885795
-3.635707619002e-02 -1.063370351001e-02	-16612.2838647
8.839756715510e-02 1.402627796014e-01	-16612.2781958
2.569332632842e-01 1.083243303438e-01	-16612.2742144
7.909654488541e-02 5.638463123528e-03	-16612.2709604
-6.498605024448e-02 -2.728602096703e-01	-16612.2688065
1.023271588624e-01 -7.092917673749e-02	-16612.2594314
-1.640730936800e-01 -1.549085729294e-01	-16612.2592579
-1.368952046005e-01 2.311266232572e-01	-16612.2568338
-1.402533422346e-02 2.128134672526e-01	-16612.2554679
-2.012693412691e-01 1.243142019013e-01	-16612.2514361
-1.306151433562e-02 -2.126365197605e-01	-16612.2458011
2.633228115407e-01 -9.310522735981e-02	-16612.2369181
9.269334390590e-02 -2.177380087673e-01	-16612.2327149
1.723153450887e-01 1.784920847046e-01	-16612.2265117
8.185880789960e-02 1.125096566315e-01	-16612.2210399
6.940377688155e-02 9.922705147928e-02	-16612.2199713
-1.284719971611e-01 -1.887181830946e-01	-16612.2197317
-6.188895324034e-02 1.920871916974e-01	-16612.2171548
3.735213591507e-02 -2.116891292712e-01	-16612.2164809
-1.128643901188e-01 -1.455162223856e-01	-16612.2163845
-1.662518441471e-01 3.387485854813e-02	-16612.21352
2.482055076866e-01 3.076377270448e-02	-16612.2110962
1.231629140060e-02 -8.084903243237e-03	-16612.2049173
2.662564605151e-03 1.314319584585e-01	-16612.2032678
2.810779744483e-03 -2.402104311136e-01	-16612.1983928
1.595861914347e-01 1.999894031930e-01	-16612.1975127
4.438921590234e-02 3.744764284159e-02	-16612.1960875
-1.330509660719e-02 1.142266009092e-02	-16612.188096
-3.108798903413e-02 9.448496472505e-02	-16612.1878002
1.124835826172e-02 1.504094468785e-01	-16612.1863392
-1.056716900898e-01 4.155770657184e-02	-16612.1861874
-5.070251417467e-03 6.660307202670e-02	-16612.1844002
2.428377259325e-01 6.691520255214e-02	-16612.1803629
-5.723127548708e-02 -1.621313299808e-01	-16612.1793634
2.533741778700e-02 4.314471989872e-02	-16612.1780277
-1.161409581538e-01 2.259779585006e-02	-16612.173524
-2.110630077703e-01 1.629260701199e-01	-16612.1602109
-4.288360301834e-02 1.084736367706e-01	-16612.154896
-3.036383795726e-02 1.786338743289e-02	-16612.1492847
-1.625827014241e-01 1.340821588176e-01	-16612.1490987
-1.859544053892e-01 4.603392140576e-02	-16612.1488498
-8.355173422209e-02 1.782646514711e-03	-16612.1410931
-9.964863256363e-02 -1.838799397909e-01	-16612.139291
-1.064717147851e-01 1.052093369709e-01	-16612.1249625
-9.412389185505e-02 -5.353085097983e-02	-16612.1124923
-2.122455526875e-01 8.553599143547e-02	-16612.1099675
-3.782805853651e-02 1.353268643807e-01	-16612.1085598
-2.165766498434e-01 6.225716538127e-02	-16612.1066095
-2.546006038896e-02 1.742592540043e-01	-16612.0977919
-8.453457565415e-02 1.972445696679e-02	-16612.0967135
4.522212890634e-02 -2.590735199995e-02	-16612.0929127
-7.829701883162e-02 4.495338729347e-02	-16612.0874961
9.369431538562e-02 2.012762473632e-01	-16612.0864969
-1.653958224578e-01 8.491748661790e-02	-16612.0727625
-2.501881409436e-01 1.171705367555e-01	-16612.0671653
-2.578578515874e-01 5.333333394484e-02	-16612.0536706
-1.508974935253e-01 6.335339262082e-02	-16612.0525553
-1.238382904749e-01 -2.145600091735e-02	-16612.0497218
-4.433636090157e-02 -1.299123845503e-01	-16612.0226123
-1.180784513128e-01 -3.720623021224e-02	-16612.0189454
-1.088134216278e-01 -8.647551426406e-02	-16612.0130464
4.889283213014e-02 1.893080799271e-01	-16611.9792096
7.219178479965e-02 -2.561115190390e-01	-16611.9694046
-7.617497781479e-02 2.415310875115e-01	-16611.940262
-1.059451768876e-01 7.561177246967e-02	-16611.9159666
-2.385626405852e-01 -1.485562908732e-01	-16611.8968773
-1.779993958984e-01 -1.580898980695e-02	-16611.8924792
-1.993866876128e-01 -2.606696467791e-02	-16611.8786383
-1.543629229051e-01 -4.419435416485e-02	-16611.8669233
-6.753595154011e-02 -2.205544435634e-01	-16611.8624268
-2.482987876774e-01 -8.967615152837e-02	-16611.8430718
-1.528771499205e-01 -1.055408630081e-01	-16611.8422239
-1.598250573534e-01 -7.050793113554e-02	-16611.8368202
-2.293104872901e-01 -8.154270955778e-03	-16611.8109764
-2.572302847143e-01 -1.861275238914e-02	-16611.8081172
-2.152132878244e-01 -1.106623604863e-01	-16611.801059
-1.924988411068e-01 -7.081089156432e-02	-16611.7879742
-2.434488704328e-01 -5.504268590403e-02	-16611.6246336
