# Supplementary material for: Mapping and classifying molecules from a high-throughput structural database
Source: J Cheminform. 2017 Feb 2;9:6. doi: 10.1186/s13321-017-0192-4 (PMC5289135; doi:10.1186/s13321-017-0192-4)
Supplement: Supplementary file 1 — Additional file 1. Supplementary file contains dissimilarity matrix data for all the oligopeptides available in the database including the one discussed in this paper. [file 13321_2017_192_MOESM1_ESM.tar › SI/thr.dipeptide/sigmaE-sigmaD.dat]

# Sigma_D	Sigma_E	Idx of Representative Structure
0.14830378956722548	0.1409215024527079	1
0.15847965169068207	0.10720896691225884	1
0.043660668799276395	0.001794495588671447	6
0.11436777955350917	0.0523318650576224	7
0.14313240024536755	0.03771035819335663	10
0.14653794047959082	0.09353693354338935	37
0.14689349429660492	0.12007232668403639	10
0.1511659915457178	0.11459566317023318	10
0.16704736387557215	0.1373383052672918	10
0.08432569003571816	0.025776729179618957	2
0.0766977183493746	0.016896033693060693	9
0.1347040731876114	0.050947543174574714	12
0.0865649236122807	0.016907559533894525	28
0.1453125583010637	0.09649630730782943	5
0.07000611401870481	0.02660920599350817	26
0.0986372495561386	0.058823596704000614	33
0.11518444628797163	0.09296425195252318	33
0.07800415373555489	0.026610408073899666	40
0.12563834287350337	0.07709462082249234	33
0.14569499024269217	0.1068652652747212	33
0.11536475198257025	0.0003203900809187135	15
0.12150718085775802	0.15348172146039835	15
0.1349939183815329	0.017282821102116687	53
0.1408111678809603	0.12234065044150065	16
0.15578422898355299	0.10083300273449576	49
0.14416597495017097	0.1177396298542639	16
0.16155901776818962	0.12262334839869768	33
0.12650124110063152	0.07670793357426997	3
0.08214436073157982	0.0024323766163549384	23
0.09266397897780973	0.01050721405480019	23
0.12110805092973753	0.08098635386257416	36
0.12194544271927504	0.08359567818822963	23
0.14369703893956895	0.11092107245254812	23
0.16951847096998016	0.11948590788764724	23
0.1801781854561914	0.13027875589184895	23
0.11842340140360788	0.012770207047317197	82
0.07096561139030674	0.0007556143054489445	70
0.0987630447080283	0.0208523087343704	71
0.12608416038503809	0.019893018736474383	71
0.1296968465306694	0.09183873126345027	71
0.10564205601937157	0.022906865597811434	22
0.12393527342931901	0.08945387869841369	22
0.14642096246781053	0.13786643002358784	71
0.10826038056463716	0.042260307487523345	14
0.13463093255266423	0.11603974472663922	14
0.12257870940746558	0.006179759714856158	45
0.08591869412415463	0.018032283580602597	30
0.10859303845090629	0.07392352430596537	38
0.14121587906464358	0.052633434759625786	30
0.13825324589318003	0.09929377269021378	42
0.09166639515111348	0.011970327854728438	79
0.13327388841529833	0.0786773515961806	79
0.14333412538540868	0.09752466889516138	79
0.15837033392231847	0.08107896008687145	30
0.1660460056731266	0.0920768624414727	30
0.1823183691082325	0.11844913418024836	85
0.13210284629787492	0.10340368943571183	108
0.09365175919330045	0.023266782950375625	84
0.07213337646332627	0.0076140551086696755	104
0.11074194929354159	0.041820141456349935	102
0.0742396390077437	0.020505389546422073	81
0.13273509106487252	0.05121986309640278	102
0.14757796099495535	0.090254819822106	102
0.18416610062845343	0.13207837320105445	85
0.1945477596098983	0.16160190091472434	15
0.08514069532250743	0.018274326230395804	129
0.09920604820271792	0.015811068022099296	129
0.11962590577852802	0.01561776677154049	130
0.1288834357083951	0.01842606560534561	128
0.0852919574168626	0.009786994247155838	123
0.10456103002553073	0.012792678652244479	123
0.11948004296394714	0.12778428031575367	123
0.13607057176333168	0.11135534419205266	123
0.0743679500860414	0.021762201139811702	115
0.09939129740575882	0.0476765927312516	113
0.11565179923661673	0.0455592244222932	115
0.1447613259817691	0.15089278205652504	113
0.1558720510793783	0.12808889478973556	128
0.1407022387881586	0.03804623391493884	121
0.15928106018398214	0.1197154398946653	128
0.1191772377595651	0.03374759037047682	52
0.12157934035024247	0.0657931747212466	92
0.13903386278169827	0.05800923221440427	92
0.07177616596057557	0.0023744645724644658	103
0.09032347978239143	0.0234781897422564	103
0.11468471272725668	0.06758908329163393	101
0.09164675662564375	0.01428864814828141	109
0.1261822903580373	0.07083203740086748	101
0.10721293765213259	0.04555273808385231	95
0.1327940284801994	0.06775981880953681	101
0.13982723983544842	0.06570727840433405	101
0.14760789669481328	0.08470480171583772	101
0.1709373960172052	0.1715057769909962	76
0.0780071535181226	0.027443733417242534	83
0.11312336628654578	0.028531442667851858	94
0.08488127001877417	0.008954376010833537	86
0.08245321097446669	0.03138111610631578	97
0.08263954864349125	0.028656435483438037	105
0.11261332958402387	0.04428259963021105	105
0.1326676513483438	0.04319872818671467	105
0.14612038187740986	0.14778241812792817	99
0.14206674174876785	0.08378772732534086	105
0.05698210245331442	0.0016336287980860148	18
0.07033492731211129	0.004244762009045327	39
0.07219998614958276	0.00896576121269625	39
0.11884002271962082	0.05332351681863645	41
0.07320034152925782	0.004580496305622012	46
0.10881558711875831	0.003333867052814067	55
0.10637398804845728	0.02245038676741437	46
0.11529070430871687	0.040521046283174475	46
0.14012360575181063	0.06336329161525914	34
0.11204875724433548	0.05010452585421455	31
0.14296836077194905	0.05944687850416917	34
0.1603958659365129	0.13868130421414163	39
0.17909804588548697	0.20168575068953443	105
0.1608270686171952	0.16297814286018916	125
0.18071052212777294	0.20069642139857227	105
0.13043122325578368	0.04466800607966473	44
0.13391217271032566	0.06842241153705401	44
0.12445578331278906	0.05688016445310918	72
0.13562310643839387	0.04022044070503537	72
0.15724917805826524	0.11061214809578125	43
0.1532000734334026	0.08184601658844641	98
0.15431555703446465	0.08005948579735167	98
0.18046194612715444	0.1861884986867871	68
0.15727131334099065	0.020732512247856577	74
0.16520692479433197	0.12128337935076623	66
0.17536113594522598	0.13085123981338131	74
0.18265094990171826	0.11114436356442191	98
0.18480972418638084	0.1082259656700136	80
0.1896793523211467	0.18916667320340846	97
0.20413196006802098	0.20751713482628423	34
