# Supplementary material for: Mapping and classifying molecules from a high-throughput structural database
Source: J Cheminform. 2017 Feb 2;9:6. doi: 10.1186/s13321-017-0192-4 (PMC5289135; doi:10.1186/s13321-017-0192-4)
Supplement: Supplementary file 1 — Additional file 1. Supplementary file contains dissimilarity matrix data for all the oligopeptides available in the database including the one discussed in this paper. [file 13321_2017_192_MOESM1_ESM.tar › SI/thr.dipeptide/COLVAR-OOS-Ba-0.18-1-4]

#! FIELDS CV1 CV2 Energy
1.420000000000e-01 2.460000000000e-01	-241750.678425
-1.260000000000e-01 -2.340000000000e-01	-241750.608644
1.700000000000e-01 1.440000000000e-01	-241750.468473
2.160000000000e-01 1.080000000000e-01	-241750.19281
2.380000000000e-01 1.780000000000e-01	-241750.177263
2.060000000000e-01 9.800000000000e-02	-241750.14945
-1.480000000000e-01 1.820000000000e-01	-241750.127933
2.140000000000e-01 1.680000000000e-01	-241750.125731
2.180000000000e-01 1.840000000000e-01	-241750.095335
-8.200000000000e-02 -1.140000000000e-01	-241750.034025
-4.600000000000e-02 3.600000000000e-02	-241750.029807
4.000000000000e-03 -3.020000000000e-01	-241749.846633
-2.000000000000e-03 1.880000000000e-01	-241749.784083
2.680000000000e-01 1.000000000000e-02	-241749.598858
2.280000000000e-01 1.600000000000e-01	-241749.587977
2.380000000000e-01 1.960000000000e-01	-241749.587081
2.580000000000e-01 1.560000000000e-01	-241749.564543
2.960000000000e-01 4.200000000000e-02	-241749.539536
-2.800000000000e-02 -1.540000000000e-01	-241749.476908
1.840000000000e-01 -2.300000000000e-01	-241749.386879
-3.000000000000e-02 -1.780000000000e-01	-241749.369009
2.000000000000e-02 -2.840000000000e-01	-241749.322859
2.740000000000e-01 5.400000000000e-02	-241749.317308
3.400000000000e-02 -2.880000000000e-01	-241749.204827
2.400000000000e-02 -3.640000000000e-01	-241748.85056
