# Supplementary material for: Mapping and classifying molecules from a high-throughput structural database
Source: J Cheminform. 2017 Feb 2;9:6. doi: 10.1186/s13321-017-0192-4 (PMC5289135; doi:10.1186/s13321-017-0192-4)
Supplement: Supplementary file 1 — Additional file 1. Supplementary file contains dissimilarity matrix data for all the oligopeptides available in the database including the one discussed in this paper. [file 13321_2017_192_MOESM1_ESM.tar › SI/thr.dipeptide/COLVAR-OOS-Sr-0.18-1-4]

#! FIELDS CV1 CV2 Energy
1.440000000000e-01 2.460000000000e-01	-103803.62778
-1.300000000000e-01 -2.380000000000e-01	-103803.546586
1.720000000000e-01 1.440000000000e-01	-103803.277829
2.200000000000e-01 1.140000000000e-01	-103802.999582
2.380000000000e-01 1.780000000000e-01	-103802.985234
2.120000000000e-01 1.060000000000e-01	-103802.95486
2.140000000000e-01 1.680000000000e-01	-103802.943478
-1.520000000000e-01 1.860000000000e-01	-103802.939456
2.180000000000e-01 1.820000000000e-01	-103802.928644
-8.200000000000e-02 -1.140000000000e-01	-103802.851217
-1.600000000000e-01 1.900000000000e-01	-103802.823615
4.000000000000e-03 -3.000000000000e-01	-103802.643955
2.000000000000e-03 1.880000000000e-01	-103802.551398
2.280000000000e-01 1.620000000000e-01	-103802.361668
2.720000000000e-01 1.200000000000e-02	-103802.356427
2.360000000000e-01 1.940000000000e-01	-103802.35463
2.600000000000e-01 1.560000000000e-01	-103802.331658
2.980000000000e-01 4.200000000000e-02	-103802.293477
-3.000000000000e-02 -1.660000000000e-01	-103802.246699
-3.200000000000e-02 -1.820000000000e-01	-103802.132688
1.840000000000e-01 -2.320000000000e-01	-103802.113013
2.780000000000e-01 5.200000000000e-02	-103802.074544
2.920000000000e-01 5.400000000000e-02	-103802.063029
2.200000000000e-02 -2.840000000000e-01	-103802.062467
3.600000000000e-02 -2.900000000000e-01	-103801.960217
2.400000000000e-02 -3.640000000000e-01	-103801.647707
