# Supplementary material for: Mapping and classifying molecules from a high-throughput structural database
Source: J Cheminform. 2017 Feb 2;9:6. doi: 10.1186/s13321-017-0192-4 (PMC5289135; doi:10.1186/s13321-017-0192-4)
Supplement: Supplementary file 1 — Additional file 1. Supplementary file contains dissimilarity matrix data for all the oligopeptides available in the database including the one discussed in this paper. [file 13321_2017_192_MOESM1_ESM.tar › SI/thr.dipeptide/traj.thr.dipeptide.Pb.xyz]

27
Lattice="100 0 0 0 100 0 0 0 100" Properties=species:S:1:pos:R:3
C    -0.161889  -0.896985  -0.282489
C    -0.029595  -0.565451  1.168203
O    1.127954  -0.487466  1.672656
H    0.334800  -1.858277  -0.472830
H    0.380179  -0.140938  -0.867606
H    -1.198372  -0.948591  -0.631421
N    -1.164497  -0.354857  1.864069
C    -1.373118  0.003693  3.280329
C    -0.657956  1.309114  3.685190
O    0.569593  1.333150  4.020136
H    -2.017165  -0.449950  1.319387
H    -2.450191  0.209810  3.346604
C    -1.178451  -1.146249  4.301262
O    0.221065  -1.600374  4.285914
C    -2.094781  -2.328059  4.044317
H    -1.375115  -0.714736  5.296388
H    0.274977  -2.447267  4.765802
H    -1.944123  -3.103249  4.808427
H    -1.922548  -2.773554  3.056612
H    -3.147080  -2.022599  4.119795
N    -1.387637  2.411900  3.709672
C    -0.902470  3.745135  4.078659
H    -2.371949  2.339665  3.461385
H    -1.456088  4.101850  4.955588
H    -1.070562  4.434709  3.242779
H    0.162906  3.692250  4.310286
Pb    2.149116  -0.264673  3.684886
27
Lattice="100 0 0 0 100 0 0 0 100" Properties=species:S:1:pos:R:3
C    1.020334  -1.280778  0.196242
C    0.574547  -0.789160  1.534753
O    1.327268  -0.976065  2.534280
H    0.304219  -1.083492  -0.608096
H    1.207560  -2.361459  0.260278
H    1.981523  -0.808510  -0.050539
N    -0.614532  -0.158212  1.600851
C    -1.320459  0.452083  2.744469
C    -0.495997  1.549385  3.444988
O    0.399882  1.287695  4.309937
H    -1.101288  -0.082329  0.711975
H    -2.179902  0.959738  2.285674
C    -1.991133  -0.537872  3.730535
O    -0.965456  -1.346777  4.408239
C    -2.995906  -1.454998  3.058634
H    -2.485345  0.078593  4.499257
H    -1.408397  -2.087728  4.861246
H    -3.469272  -2.113682  3.799897
H    -2.529566  -2.077959  2.285322
H    -3.807149  -0.870021  2.604691
N    -0.771871  2.807045  3.146214
C    -0.082534  3.959217  3.741959
H    -1.507197  2.998415  2.470801
H    0.989284  3.915900  3.515781
H    -0.221568  3.959784  4.829501
H    -0.509931  4.870994  3.317922
Pb    1.343886  -0.724808  4.787189
27
Lattice="100 0 0 0 100 0 0 0 100" Properties=species:S:1:pos:R:3
C    -0.297931  -0.119272  0.171017
C    -0.195507  0.014173  1.654606
O    0.843376  0.532140  2.158443
H    -1.240484  -0.561477  -0.167902
H    0.540891  -0.730498  -0.189582
H    -0.179903  0.875049  -0.281902
N    -1.236936  -0.412194  2.397057
C    -1.404846  -0.368704  3.858484
C    -1.157926  1.039149  4.434373
O    -0.028138  1.374138  4.923041
H    -2.009456  -0.816520  1.874996
H    -2.469734  -0.582333  4.023629
C    -0.684739  -1.492404  4.644506
O    0.763312  -1.421784  4.391115
C    -1.187697  -2.878499  4.285771
H    -0.849018  -1.287280  5.714622
H    1.168213  -2.263085  4.671850
H    -0.666682  -3.641963  4.880173
H    -1.042270  -3.106758  3.222307
H    -2.254219  -2.975035  4.529475
N    -2.157881  1.903252  4.468706
C    -3.545490  1.721286  4.024465
H    -1.917828  2.805518  4.883974
H    -4.064049  0.973570  4.638758
H    -3.588469  1.444490  2.964630
H    -4.063818  2.676245  4.146456
Pb    1.977230  0.658792  4.132932
27
Lattice="100 0 0 0 100 0 0 0 100" Properties=species:S:1:pos:R:3
C    0.946269  -0.926397  0.462079
C    0.335226  -0.317626  1.675486
O    0.948800  0.642230  2.268690
H    0.348979  -1.742826  0.043545
H    1.954449  -1.291029  0.700856
H    1.066831  -0.140892  -0.298634
N    -0.844213  -0.759289  2.106230
C    -1.645405  -0.189387  3.194477
C    -1.090478  -0.665128  4.552216
O    -0.142402  0.004704  5.113785
H    -1.272196  -1.555709  1.630356
H    -1.533116  0.904451  3.175628
C    -3.139060  -0.511134  2.953287
O    -3.177985  -1.950166  2.858744
C    -3.713779  0.178543  1.725729
H    -3.687334  -0.176682  3.851709
H    -4.065624  -2.240144  2.585352
H    -3.191723  -0.103185  0.802098
H    -3.675480  1.270602  1.834929
H    -4.771911  -0.091360  1.611020
N    -1.591840  -1.743888  5.101308
C    -1.180343  -2.340579  6.372137
H    -2.330179  -2.207018  4.548456
H    -0.716986  -3.317350  6.183541
H    -2.068717  -2.486768  6.997585
H    -0.472736  -1.683259  6.881259
Pb    1.380952  1.427286  4.310131
27
Lattice="100 0 0 0 100 0 0 0 100" Properties=species:S:1:pos:R:3
C    0.740432  -0.840952  3.254261
C    -0.029560  -0.103630  2.214342
O    0.481188  0.045961  1.046106
H    1.732419  -0.386699  3.377192
H    0.907709  -1.867193  2.892868
H    0.231461  -0.883216  4.222723
N    -1.243209  0.360562  2.512690
C    -2.258897  0.889365  1.594521
C    -2.033081  2.393269  1.329045
O    -0.858810  2.790351  0.964093
H    -1.555388  0.220110  3.472534
H    -2.116576  0.399319  0.616203
C    -3.660269  0.449004  2.122339
O    -4.586425  1.089951  1.238268
C    -3.943943  0.769115  3.591280
H    -3.701111  -0.643410  1.975254
H    -5.466455  0.687016  1.332502
H    -3.795110  1.827637  3.841191
H    -3.351467  0.154281  4.285788
H    -4.988767  0.516098  3.813481
N    -3.025509  3.239593  1.435562
C    -2.961109  4.678359  1.179598
H    -3.950518  2.804427  1.575390
H    -3.449980  4.902984  0.222370
H    -1.921259  5.009712  1.155309
H    -3.499151  5.199252  1.979551
Pb    0.817386  1.871729  -0.180462
27
Lattice="100 0 0 0 100 0 0 0 100" Properties=species:S:1:pos:R:3
C    0.332157  0.964131  0.056387
C    -0.450208  0.644779  1.281757
O    -0.818073  1.606876  2.048335
H    1.233113  1.527901  0.334006
H    -0.272221  1.625328  -0.581922
H    0.617871  0.074504  -0.513704
N    -0.762147  -0.623004  1.543309
C    -1.700540  -1.100179  2.567836
C    -1.072331  -1.024657  3.972143
O    -1.211332  0.044176  4.669545
H    -0.585432  -1.301648  0.798959
H    -2.569982  -0.421361  2.581508
C    -2.222842  -2.504047  2.153391
O    -2.442222  -2.374316  0.755436
C    -3.466993  -2.899403  2.936180
H    -1.421694  -3.256400  2.321344
H    -2.866164  -3.177915  0.409232
H    -3.794531  -3.903746  2.638765
H    -4.289580  -2.199930  2.738148
H    -3.280861  -2.934233  4.018807
N    -0.405616  -2.051787  4.450955
C    0.251944  -2.121443  5.759620
H    -0.348391  -2.881925  3.862292
H    -0.080793  -1.288632  6.382212
H    1.340834  -2.080222  5.627905
H    -0.013882  -3.071611  6.236040
Pb    -1.502084  2.186766  4.073513
27
Lattice="100 0 0 0 100 0 0 0 100" Properties=species:S:1:pos:R:3
C    -0.588488  1.504619  0.324240
C    -0.480452  0.693295  1.568948
O    0.487255  -0.132169  1.676680
H    0.371078  1.998619  0.124223
H    -1.389188  2.250507  0.358016
H    -0.775943  0.818525  -0.515589
N    -1.408326  0.854725  2.518828
C    -1.664847  0.049596  3.729309
C    -0.650851  0.362024  4.836994
O    0.544529  -0.089808  4.783581
H    -2.141689  1.520712  2.289572
H    -2.657366  0.376512  4.067245
C    -1.813041  -1.477161  3.457845
O    -2.494591  -1.578002  2.243437
C    -2.467299  -2.195621  4.631341
H    -0.779033  -1.936676  3.336583
H    -2.957639  -2.431957  2.182962
H    -2.538284  -3.272014  4.427283
H    -3.482202  -1.810522  4.800550
H    -1.887225  -2.081446  5.557384
N    -1.048714  1.100550  5.854900
C    -0.223381  1.500539  6.998818
H    -2.011427  1.432229  5.848759
H    -0.750080  1.243115  7.924898
H    -0.059105  2.585008  6.969121
H    0.735014  0.979404  6.957282
Pb    1.592290  -1.318604  3.202791
27
Lattice="100 0 0 0 100 0 0 0 100" Properties=species:S:1:pos:R:3
C    0.367098  0.841799  -0.142444
C    -0.398346  0.587147  1.108675
O    -0.739358  1.586461  1.840117
H    0.603793  -0.074260  -0.692800
H    1.298817  1.369878  0.104045
H    -0.217634  1.515071  -0.785491
N    -0.719173  -0.663388  1.432950
C    -1.606546  -1.083968  2.518868
C    -0.969731  -0.838656  3.898422
O    -1.257802  0.231583  4.549692
H    -0.592690  -1.386429  0.716074
H    -2.518795  -0.463624  2.492133
C    -2.031401  -2.577898  2.252208
O    -2.073796  -2.772518  0.849865
C    -3.319606  -2.928959  2.974304
H    -1.221191  -3.242289  2.604401
H    -2.990864  -2.866811  0.541518
H    -3.557291  -3.988843  2.823871
H    -4.160765  -2.325136  2.602942
H    -3.236052  -2.763539  4.057510
N    -0.152277  -1.732159  4.412277
C    0.526403  -1.638005  5.708756
H    0.022908  -2.573613  3.864918
H    0.076575  -0.838986  6.301313
H    1.594321  -1.437277  5.553420
H    0.416786  -2.594351  6.232038
Pb    -1.540381  2.313771  3.776418
27
Lattice="100 0 0 0 100 0 0 0 100" Properties=species:S:1:pos:R:3
C    -0.181337  -1.760444  0.529552
C    -0.271056  -0.789229  1.654919
O    0.783230  -0.140998  1.998780
H    0.156010  -1.224535  -0.369661
H    -1.132026  -2.259868  0.317979
H    0.587361  -2.512115  0.755292
N    -1.440932  -0.603548  2.259846
C    -1.773859  0.404994  3.264237
C    -1.249985  -0.022408  4.655067
O    -0.038349  0.326304  4.946708
H    -2.269695  -1.112859  1.930175
H    -1.197860  1.316242  3.046458
C    -3.278465  0.789338  3.088677
O    -3.943156  -0.416446  2.692544
C    -3.443221  1.902692  2.061988
H    -3.658567  1.130915  4.066864
H    -4.817109  -0.203440  2.323789
H    -4.509039  2.125477  1.919054
H    -3.020007  1.623730  1.087369
H    -2.970014  2.831886  2.406478
N    -1.915135  -0.694600  5.568428
C    -3.271651  -1.251610  5.596344
H    -1.367986  -0.845679  6.420334
H    -3.210208  -2.260384  6.020025
H    -3.699750  -1.300865  4.593219
H    -3.903582  -0.636100  6.250024
Pb    1.798388  0.767553  3.755512
27
Lattice="100 0 0 0 100 0 0 0 100" Properties=species:S:1:pos:R:3
C    -0.406906  -1.651561  0.233810
C    -0.712373  -1.060425  1.570143
O    -0.497518  -1.772876  2.606058
H    -0.628070  -0.983184  -0.604571
H    -0.986743  -2.578663  0.119817
H    0.653587  -1.937461  0.201773
N    -1.210369  0.182099  1.606235
C    -1.704755  1.050664  2.693347
C    -0.648297  1.451458  3.730779
O    0.014438  0.598627  4.422330
H    -1.312489  0.601908  0.685258
H    -1.976456  1.975313  2.169692
C    -3.065049  0.620781  3.338937
O    -3.407570  1.773650  4.091664
C    -3.105037  -0.644680  4.198051
H    -3.752611  0.474840  2.486029
H    -4.363820  1.796560  4.264031
H    -4.125093  -0.802641  4.575579
H    -2.490210  -0.518763  5.111142
H    -2.846915  -1.549360  3.630352
N    -0.463681  2.741237  3.920856
C    0.430983  3.346653  4.908607
H    -1.049087  3.379743  3.385224
H    1.020805  4.129599  4.418751
H    1.094868  2.584067  5.319696
H    -0.165300  3.796844  5.712781
Pb    -0.057332  -1.599426  4.779632
27
Lattice="100 0 0 0 100 0 0 0 100" Properties=species:S:1:pos:R:3
C    0.515208  0.302139  0.235046
C    0.325566  0.146392  1.704529
O    1.357642  0.012690  2.442389
H    -0.415696  0.498482  -0.306675
H    0.964822  -0.624475  -0.152436
H    1.233516  1.109629  0.042544
N    -0.921850  0.142410  2.189709
C    -1.400391  -0.200736  3.542688
C    -1.127400  0.936006  4.532538
O    0.043411  1.113803  5.022653
H    -1.652440  0.213364  1.486249
H    -2.485199  -0.308171  3.427615
C    -0.911334  -1.584490  4.062623
O    -0.941184  -2.430472  2.951595
C    -1.731154  -2.054154  5.258284
H    0.162934  -1.493581  4.423280
H    -1.028678  -3.358221  3.232450
H    -1.354133  -3.018171  5.624077
H    -2.784564  -2.183461  4.974903
H    -1.674146  -1.347942  6.098199
N    -2.101207  1.743907  4.905606
C    -3.514798  1.738829  4.500160
H    -1.817613  2.463189  5.574101
H    -3.978240  2.644192  4.901590
H    -4.040706  0.869717  4.914003
H    -3.613666  1.763567  3.409022
Pb    2.015859  0.117915  4.569846
27
Lattice="100 0 0 0 100 0 0 0 100" Properties=species:S:1:pos:R:3
C    -0.699649  -1.349208  -0.049850
C    -0.512179  -1.210989  1.419614
O    0.619474  -1.522809  1.936743
H    -0.458295  -2.376822  -0.353847
H    0.018787  -0.690301  -0.559384
H    -1.713500  -1.098540  -0.377726
N    -1.516420  -0.757577  2.171959
C    -1.395977  -0.396446  3.586292
C    -1.213061  -1.640790  4.473326
O    -0.031581  -1.881068  4.931739
H    -2.320866  -0.357571  1.686530
H    -0.464878  0.182368  3.706371
C    -2.531581  0.582679  3.983530
O    -2.442321  1.565581  2.957280
C    -2.330964  1.132610  5.388467
H    -3.506401  0.068484  3.921425
H    -3.067334  2.288510  3.136079
H    -2.371897  0.340334  6.149987
H    -3.133513  1.841565  5.628581
H    -1.373569  1.662874  5.475651
N    -2.180660  -2.476049  4.792096
C    -3.601464  -2.488828  4.424753
H    -1.875902  -3.235265  5.405699
H    -3.751165  -2.085111  3.420098
H    -4.195370  -1.924229  5.154391
H    -3.936500  -3.530951  4.432934
Pb    1.877788  -1.801454  3.758263
27
Lattice="100 0 0 0 100 0 0 0 100" Properties=species:S:1:pos:R:3
C    -0.576500  -0.438765  0.254664
C    -0.368369  -0.147717  1.699722
O    0.798861  0.177137  2.110541
H    0.109917  -1.236710  -0.059797
H    -0.308085  0.455860  -0.326176
H    -1.605839  -0.726116  0.016660
N    -1.408126  -0.213517  2.539468
C    -1.364164  0.171974  3.945893
C    -0.607495  -0.891706  4.784237
O    0.611282  -0.606578  5.110459
H    -2.317504  -0.455071  2.148323
H    -0.700197  1.044845  4.016443
C    -2.748253  0.665385  4.500090
O    -2.690818  0.307198  5.877066
C    -4.002924  0.177532  3.780153
H    -2.717997  1.762774  4.394277
H    -3.297571  0.866984  6.389391
H    -4.879687  0.564811  4.316053
H    -4.107832  -0.912506  3.742748
H    -4.078280  0.592818  2.763624
N    -1.070769  -2.069003  5.136258
C    -2.398133  -2.663413  4.960821
H    -0.400171  -2.622538  5.673069
H    -3.118178  -2.181655  5.631111
H    -2.320528  -3.725623  5.207993
H    -2.726376  -2.576485  3.919871
Pb    2.192735  0.349085  3.867037
27
Lattice="100 0 0 0 100 0 0 0 100" Properties=species:S:1:pos:R:3
C    0.039807  -1.051520  0.636843
C    0.022842  -0.130788  1.799944
O    1.127176  0.323393  2.274217
H    -0.937196  -1.486100  0.408298
H    0.742286  -1.864728  0.880970
H    0.456003  -0.554081  -0.251166
N    -1.127042  0.234906  2.402572
C    -2.289126  0.717498  1.668354
C    -2.041514  2.223203  1.366606
O    -0.880308  2.757466  1.566687
H    -0.997026  0.665846  3.319634
H    -2.328024  0.206726  0.694553
C    -3.620928  0.390529  2.396482
O    -4.621015  0.803561  1.454190
C    -3.783081  1.043474  3.763031
H    -3.637692  -0.707433  2.501236
H    -5.507005  0.570236  1.780056
H    -3.736667  2.139684  3.710341
H    -3.033315  0.679845  4.481114
H    -4.757116  0.771526  4.190303
N    -3.040723  2.910421  0.874363
C    -3.025322  4.312253  0.461574
H    -3.930481  2.381800  0.827291
H    -2.025244  4.731469  0.585007
H    -3.743216  4.875193  1.071133
H    -3.331245  4.377476  -0.589738
Pb    1.251172  2.589147  2.276104
27
Lattice="100 0 0 0 100 0 0 0 100" Properties=species:S:1:pos:R:3
C    -0.830164  -0.840622  0.036315
C    -0.865384  0.156360  1.153168
O    -0.556524  1.346527  0.986735
H    -1.142712  -1.850403  0.322023
H    0.194432  -0.879725  -0.358763
H    -1.466984  -0.476803  -0.780553
N    -1.275584  -0.314223  2.381310
C    -1.248170  0.343779  3.686208
C    -1.864713  1.741156  3.816330
O    -2.314483  2.077267  5.002277
H    -1.574704  -1.284467  2.407021
H    -1.883837  -0.287179  4.325465
C    0.183154  0.288618  4.308112
O    0.004237  0.425943  5.803088
C    1.188180  1.301091  3.815531
H    0.540143  -0.740856  4.165141
H    0.827618  0.129124  6.236354
H    0.862206  2.333109  4.002076
H    1.331460  1.187713  2.732894
H    2.165985  1.147115  4.290289
N    -1.919751  2.560711  2.813513
C    -2.503759  3.898635  2.820435
H    -1.391884  2.200968  1.943433
H    -3.156557  3.992753  1.944616
H    -1.702425  4.644245  2.730815
H    -3.076445  4.070312  3.734620
Pb    -1.642338  1.618852  7.005547
27
Lattice="100 0 0 0 100 0 0 0 100" Properties=species:S:1:pos:R:3
C    -0.388651  1.611998  0.097635
C    -0.314381  1.061835  1.476616
O    0.804699  0.513348  1.858333
H    0.409612  2.351503  -0.052483
H    -1.360126  2.066524  -0.120588
H    -0.202051  0.795336  -0.615968
N    -1.365069  1.107582  2.264440
C    -1.599391  0.481504  3.563592
C    -3.170583  0.273797  3.527654
O    -3.806760  1.075613  2.845425
H    -2.270641  1.498355  1.924818
H    -1.071387  -0.483795  3.629821
C    -1.217707  1.400564  4.736455
O    0.291807  1.544801  4.727590
C    -1.640517  0.931602  6.110585
H    -1.595717  2.410853  4.523988
H    0.520898  2.071730  5.518477
H    -2.733421  0.969539  6.199903
H    -1.248802  1.603738  6.887301
H    -1.302329  -0.090075  6.329481
N    -3.670737  -0.748099  4.229206
C    -5.105049  -1.049869  4.292589
H    -3.036107  -1.377422  4.709879
H    -5.437170  -1.064707  5.337179
H    -5.302554  -2.026328  3.834763
H    -5.647853  -0.274784  3.745852
Pb    2.076985  0.481852  3.596457
27
Lattice="100 0 0 0 100 0 0 0 100" Properties=species:S:1:pos:R:3
C    0.282332  0.967917  0.063492
C    -0.098694  0.307497  1.352631
O    -0.018442  0.818309  2.455774
H    0.329443  0.280543  -0.788651
H    1.251249  1.465093  0.190858
H    -0.451344  1.757056  -0.155277
N    -0.573848  -1.031064  1.253032
C    -1.123319  -1.601934  2.457730
C    -0.322819  -2.786112  2.978193
O    -0.695360  -3.414312  4.054258
H    -0.885290  -1.362918  0.343358
H    -0.956375  -0.783120  3.200356
C    -2.644405  -1.844522  2.340893
O    -3.208766  -1.918723  3.741263
C    -3.084515  -3.058028  1.551105
H    -3.066083  -0.918159  1.928270
H    -4.121345  -1.571938  3.739801
H    -4.178442  -3.128477  1.507115
H    -2.685319  -3.993855  1.965077
H    -2.737644  -2.976360  0.511264
N    0.781793  -3.123343  2.365168
C    1.736202  -4.159051  2.758088
H    0.991983  -2.544745  1.545732
H    1.847383  -4.875635  1.935340
H    1.379237  -4.673477  3.652408
H    2.709060  -3.692382  2.956399
Pb    -2.269673  -3.088260  5.528323
27
Lattice="100 0 0 0 100 0 0 0 100" Properties=species:S:1:pos:R:3
C    -0.286568  -0.040421  0.023338
C    -0.564165  0.530267  1.380085
O    -0.209481  1.648731  1.755288
H    -0.453153  0.734976  -0.733217
H    -0.887810  -0.925678  -0.211399
H    0.776834  -0.315739  -0.031848
N    -1.277200  -0.257457  2.272824
C    -1.481711  0.227743  3.623654
C    -1.905296  1.706868  3.586846
O    -1.441228  2.602600  4.402335
H    -1.584114  -1.192901  2.022676
H    -2.343869  -0.315764  4.044130
C    -0.273618  -0.124040  4.540488
O    -0.634197  0.329284  5.926304
C    1.107358  0.391553  4.178996
H    -0.251556  -1.221222  4.594113
H    -0.374221  -0.352740  6.573487
H    1.141005  1.481358  4.019741
H    1.450679  -0.047544  3.234373
H    1.833327  0.089944  4.945685
N    -2.914348  2.038941  2.810957
C    -3.452638  3.394706  2.667093
H    -3.251238  1.326370  2.166136
H    -3.721202  3.803141  3.646921
H    -4.347459  3.341938  2.042114
H    -2.709312  4.045318  2.188533
Pb    -0.343823  2.658767  6.263344
27
Lattice="100 0 0 0 100 0 0 0 100" Properties=species:S:1:pos:R:3
C    0.125928  1.062449  0.024724
C    -0.037321  0.375003  1.343343
O    0.541137  0.735315  2.376759
H    -0.353729  2.049983  0.093607
H    -0.315700  0.518156  -0.817206
H    1.191656  1.238544  -0.161694
N    -0.883705  -0.717008  1.385339
C    -1.347427  -1.287043  2.642799
C    -0.292520  -2.165570  3.363838
O    -0.565267  -3.347901  3.853856
H    -1.248391  -1.080391  0.511282
H    -1.508279  -0.438891  3.333859
C    -2.722212  -1.946440  2.402959
O    -3.245904  -2.371036  3.741049
C    -2.783281  -3.115940  1.433993
H    -3.396447  -1.145752  2.069968
H    -4.175709  -2.092355  3.833968
H    -3.800054  -3.527351  1.395915
H    -2.068192  -3.914652  1.675557
H    -2.555768  -2.792893  0.409014
N    0.887228  -1.635798  3.511165
C    2.043372  -2.234459  4.170072
H    0.946508  -0.635487  3.146854
H    2.908557  -2.147210  3.502048
H    1.857109  -3.285217  4.402021
H    2.262642  -1.676272  5.089968
Pb    -2.281691  -4.254215  4.803285
27
Lattice="100 0 0 0 100 0 0 0 100" Properties=species:S:1:pos:R:3
C    0.561392  -0.080615  0.130164
C    0.116258  -0.213148  1.542251
O    0.611684  -1.187501  2.253290
H    1.655442  0.009694  0.090426
H    0.100967  0.773564  -0.376207
H    0.300233  -1.004468  -0.407668
N    -0.774155  0.617145  2.035753
C    -1.489875  0.581838  3.310946
C    -2.835379  1.322176  2.928750
O    -2.733535  2.177943  2.048621
H    -1.191217  1.368266  1.446164
H    -1.658380  -0.458399  3.626782
C    -0.764125  1.385436  4.404623
O    0.517507  0.647088  4.738474
C    -1.528714  1.610208  5.689335
H    -0.431432  2.337269  3.966331
H    0.927139  1.134204  5.480469
H    -0.911078  2.158047  6.414993
H    -1.864751  0.672350  6.148243
H    -2.403621  2.244766  5.497476
N    -3.983151  1.004172  3.542431
C    -4.293977  -0.028772  4.525035
H    -4.768351  1.566815  3.212418
H    -3.484688  -0.761920  4.598494
H    -5.198263  -0.562230  4.210369
H    -4.472326  0.406557  5.517067
Pb    1.421916  -1.477883  4.227968
27
Lattice="100 0 0 0 100 0 0 0 100" Properties=species:S:1:pos:R:3
C    0.107472  -0.926255  1.044929
C    -0.720692  -0.129013  2.003609
O    -0.575344  -0.105817  3.223473
H    0.426210  -1.856048  1.527302
H    1.017260  -0.354464  0.807150
H    -0.412677  -1.148199  0.105785
N    -1.747243  0.655858  1.474187
C    -2.353146  1.562718  2.405469
C    -2.952315  0.878895  3.646911
O    -2.933924  1.567830  4.752503
H    -1.825137  0.809844  0.472734
H    -1.545039  2.184495  2.854497
C    -3.331327  2.543660  1.721721
O    -3.546940  3.635058  2.718976
C    -4.659978  1.992135  1.253729
H    -2.780849  3.013058  0.891973
H    -4.071565  4.345063  2.302990
H    -5.263780  2.775704  0.777093
H    -5.240576  1.550761  2.073245
H    -4.494453  1.223442  0.486274
N    -3.581229  -0.274488  3.684284
C    -3.745609  -1.320317  2.670053
H    -3.899724  -0.524724  4.623239
H    -4.676119  -1.853111  2.889452
H    -2.907182  -2.027275  2.729472
H    -3.799860  -0.896143  1.667634
Pb    -2.731235  3.721332  4.973316
27
Lattice="100 0 0 0 100 0 0 0 100" Properties=species:S:1:pos:R:3
C    -0.756872  -1.089661  0.120909
C    -1.027046  -0.210672  1.304641
O    -0.183978  0.151753  2.113832
H    -0.111943  -0.542591  -0.580690
H    -1.661163  -1.413959  -0.406017
H    -0.187538  -1.966761  0.452172
N    -2.353352  0.211912  1.483331
C    -2.615573  1.135948  2.557961
C    -3.700134  0.676176  3.512778
O    -4.642416  1.481209  3.928717
H    -3.073473  -0.041227  0.814256
H    -1.651351  1.109643  3.124623
C    -2.749963  2.571108  1.995123
O    -2.812698  3.526620  3.159038
C    -3.893800  2.850619  1.038054
H    -1.788625  2.782472  1.508496
H    -2.189654  4.264416  3.020986
H    -3.887325  3.901651  0.722766
H    -4.881265  2.598295  1.452971
H    -3.772846  2.257134  0.122448
N    -3.723939  -0.548832  3.995148
C    -2.755937  -1.641314  3.826419
H    -4.517418  -0.738660  4.610185
H    -2.848660  -2.296379  4.697925
H    -1.733452  -1.253866  3.780456
H    -2.980749  -2.219056  2.921666
Pb    -4.788827  3.600019  4.406806
27
Lattice="100 0 0 0 100 0 0 0 100" Properties=species:S:1:pos:R:3
C    -0.264258  0.311376  -0.009460
C    -0.262179  0.511964  1.463350
O    0.860219  0.419843  2.094971
H    0.076141  -0.713309  -0.223809
H    0.461227  0.990507  -0.476991
H    -1.251355  0.461092  -0.459196
N    -1.399931  0.750456  2.108623
C    -1.607476  0.719815  3.560949
C    -2.949226  -0.026594  3.904504
O    -2.870294  -1.004977  4.625718
H    -2.244709  0.729803  1.536635
H    -0.860843  0.034763  3.996110
C    -1.501709  2.081436  4.254453
O    -0.043312  2.488511  4.188301
C    -1.947614  2.075023  5.700313
H    -2.023896  2.852613  3.668544
H    0.044128  3.326163  4.685219
H    -1.749729  3.045776  6.175313
H    -1.462539  1.280080  6.281310
H    -3.032683  1.916959  5.758107
N    -4.077374  0.455493  3.331378
C    -5.381596  -0.180719  3.562765
H    -4.085534  1.384987  2.921086
H    -6.047852  0.065821  2.730875
H    -5.827536  0.162225  4.505348
H    -5.241426  -1.264455  3.614138
Pb    1.896351  1.168345  3.857448
27
Lattice="100 0 0 0 100 0 0 0 100" Properties=species:S:1:pos:R:3
C    0.101566  0.595469  0.054567
C    -0.159305  0.496899  1.513935
O    0.827284  0.345959  2.324226
H    -0.812060  0.727779  -0.534538
H    0.617388  -0.317516  -0.277311
H    0.786905  1.432769  -0.137858
N    -1.418286  0.554804  1.983340
C    -1.619016  0.408113  3.412034
C    -2.857903  -0.152960  4.124763
O    -2.648751  -0.264248  5.354084
H    -2.173524  0.728544  1.324110
H    -0.898153  -0.386077  3.676380
C    -1.167722  1.688224  4.189107
O    -0.481361  1.150733  5.381314
C    -2.238689  2.694564  4.558962
H    -0.400511  2.210282  3.596048
H    -1.222120  0.513642  5.728984
H    -3.013334  2.265773  5.204219
H    -2.710599  3.080595  3.644267
H    -1.782893  3.545359  5.078278
N    -3.984307  -0.479970  3.503389
C    -5.156774  -1.040146  4.189573
H    -4.045727  -0.379481  2.494954
H    -6.032207  -0.412610  3.988029
H    -4.956377  -1.062051  5.263361
H    -5.345631  -2.057818  3.828181
Pb    1.539107  0.312369  4.499602
27
Lattice="100 0 0 0 100 0 0 0 100" Properties=species:S:1:pos:R:3
C    -0.025056  0.501015  0.047250
C    -0.045637  0.373365  1.528230
O    1.079640  0.267824  2.151596
H    -1.023353  0.630487  -0.383788
H    0.433859  -0.405201  -0.376588
H    0.614426  1.345419  -0.243052
N    -1.203881  0.343072  2.181330
C    -1.394210  0.006036  3.594011
C    -2.549347  -1.037182  3.832124
O    -2.234921  -2.018807  4.486576
H    -2.040226  0.412446  1.603324
H    -0.532666  -0.610847  3.897911
C    -1.464200  1.221381  4.531764
O    -0.042818  1.734595  4.648745
C    -2.000252  0.931268  5.915130
H    -2.009300  2.044395  4.048633
H    -0.045369  2.442325  5.323319
H    -1.925643  1.821033  6.555770
H    -1.486344  0.089321  6.395362
H    -3.068464  0.682880  5.854495
N    -3.785530  -0.807638  3.334853
C    -4.316490  0.339440  2.606740
H    -4.428264  -1.578806  3.513216
H    -5.378897  0.452257  2.848776
H    -4.246408  0.212699  1.513760
H    -3.830196  1.275524  2.907828
Pb    2.013302  0.708102  4.074038
27
Lattice="100 0 0 0 100 0 0 0 100" Properties=species:S:1:pos:R:3
C    0.080328  0.652063  0.034849
C    -0.017681  0.605538  1.517363
O    1.052601  0.802158  2.210657
H    -0.886850  0.519679  -0.461220
H    0.765545  -0.143045  -0.296497
H    0.527120  1.605834  -0.276650
N    -1.182447  0.341385  2.102837
C    -1.393550  0.022134  3.518239
C    -2.335752  -1.229315  3.670684
O    -1.844606  -2.195408  4.230898
H    -1.956036  0.137604  1.471216
H    -0.451812  -0.404587  3.902344
C    -1.773663  1.213431  4.407327
O    -0.505318  2.019509  4.600238
C    -2.317881  0.825010  5.764377
H    -2.450534  1.894825  3.874421
H    -0.703325  2.715869  5.257343
H    -3.306723  0.360724  5.652413
H    -2.463858  1.711764  6.396683
H    -1.668408  0.109603  6.284815
N    -3.575913  -1.201133  3.122382
C    -4.416228  -0.064835  2.747987
H    -4.060778  -2.092068  3.236245
H    -5.032846  0.282126  3.589726
H    -5.084502  -0.366823  1.934177
H    -3.823324  0.785010  2.387352
Pb    1.758442  1.490949  4.153798
27
Lattice="100 0 0 0 100 0 0 0 100" Properties=species:S:1:pos:R:3
C    -0.077500  -1.010023  0.677133
C    -0.708500  -0.034237  1.585508
O    0.047731  0.578263  2.450229
H    0.399639  -1.805257  1.268628
H    0.728184  -0.513460  0.117068
H    -0.794842  -1.452387  -0.021284
N    -2.007232  0.242129  1.571157
C    -2.598319  1.208813  2.460969
C    -2.996730  0.846272  3.762537
O    -3.393229  1.793177  4.622969
H    -2.565884  -0.240761  0.865804
H    -0.549284  1.208288  2.946033
C    -3.036379  2.486599  1.810065
O    -2.402561  3.669328  2.571611
C    -4.531349  2.739106  1.683801
H    -2.562808  2.536886  0.820660
H    -2.329087  4.437942  1.972354
H    -5.059317  2.644426  2.642375
H    -4.964776  1.988710  1.008391
H    -4.745371  3.722768  1.245779
N    -2.999084  -0.380177  4.311657
C    -2.980253  -1.684296  3.654277
H    -3.173725  -0.374566  5.313074
H    -1.965327  -1.995991  3.372615
H    -3.634724  -1.691257  2.774860
H    -3.369129  -2.421213  4.363407
Pb    -3.061139  3.897920  4.819319
