# Supplementary material for: Mapping and classifying molecules from a high-throughput structural database
Source: J Cheminform. 2017 Feb 2;9:6. doi: 10.1186/s13321-017-0192-4 (PMC5289135; doi:10.1186/s13321-017-0192-4)
Supplement: Supplementary file 1 — Additional file 1. Supplementary file contains dissimilarity matrix data for all the oligopeptides available in the database including the one discussed in this paper. [file 13321_2017_192_MOESM1_ESM.tar › SI/thr.dipeptide/COLVAR-OOS-Cd-0.18-1-4]

#! FIELDS CV1 CV2 Energy
1.480000000000e-01 2.480000000000e-01	-170731.175902
1.520000000000e-01 2.560000000000e-01	-170731.173222
-1.260000000000e-01 -2.360000000000e-01	-170731.066029
1.720000000000e-01 1.500000000000e-01	-170730.785451
2.140000000000e-01 1.720000000000e-01	-170730.515874
2.260000000000e-01 1.420000000000e-01	-170730.48229
2.340000000000e-01 1.800000000000e-01	-170730.458381
-1.540000000000e-01 1.880000000000e-01	-170730.43408
2.240000000000e-01 1.940000000000e-01	-170730.411561
-8.400000000000e-02 -1.200000000000e-01	-170730.404757
-1.680000000000e-01 1.960000000000e-01	-170730.292048
6.000000000000e-03 -3.040000000000e-01	-170730.128465
2.000000000000e-03 1.840000000000e-01	-170730.000748
2.040000000000e-01 9.800000000000e-02	-170729.936285
2.240000000000e-01 1.440000000000e-01	-170729.927333
2.500000000000e-01 -4.000000000000e-03	-170729.873663
2.480000000000e-01 1.500000000000e-01	-170729.849149
-4.200000000000e-02 -8.600000000000e-02	-170729.801423
2.200000000000e-01 1.160000000000e-01	-170729.791479
2.940000000000e-01 4.400000000000e-02	-170729.767762
2.640000000000e-01 5.400000000000e-02	-170729.642865
1.800000000000e-01 -2.320000000000e-01	-170729.629587
1.380000000000e-01 2.560000000000e-01	-170729.609308
4.000000000000e-03 -1.120000000000e-01	-170729.578721
1.800000000000e-02 -3.580000000000e-01	-170729.556869
3.000000000000e-02 -2.780000000000e-01	-170729.510085
-2.400000000000e-02 -1.800000000000e-01	-170729.504306
