# Supplementary material for: Mapping and classifying molecules from a high-throughput structural database
Source: J Cheminform. 2017 Feb 2;9:6. doi: 10.1186/s13321-017-0192-4 (PMC5289135; doi:10.1186/s13321-017-0192-4)
Supplement: Supplementary file 1 — Additional file 1. Supplementary file contains dissimilarity matrix data for all the oligopeptides available in the database including the one discussed in this paper. [file 13321_2017_192_MOESM1_ESM.tar › SI/thr.dipeptide/COLVAR-OOS-Ca-0.18-1-4]

#! FIELDS CV1 CV2 Energy
1.440000000000e-01 2.460000000000e-01	-35157.9772026
1.540000000000e-01 2.600000000000e-01	-35157.9746512
-1.320000000000e-01 -2.380000000000e-01	-35157.8814854
1.720000000000e-01 1.460000000000e-01	-35157.5214512
2.200000000000e-01 1.200000000000e-01	-35157.2422423
2.380000000000e-01 1.800000000000e-01	-35157.2356769
2.200000000000e-01 1.280000000000e-01	-35157.1990525
2.140000000000e-01 1.680000000000e-01	-35157.1967248
-1.560000000000e-01 1.880000000000e-01	-35157.1884017
2.200000000000e-01 1.800000000000e-01	-35157.1883012
-8.000000000000e-02 -1.140000000000e-01	-35157.1040248
-1.680000000000e-01 1.960000000000e-01	-35157.049255
4.000000000000e-03 -3.000000000000e-01	-35156.8728772
6.000000000000e-03 1.920000000000e-01	-35156.7400936
2.280000000000e-01 1.660000000000e-01	-35156.573951
2.780000000000e-01 1.800000000000e-02	-35156.556912
2.380000000000e-01 1.920000000000e-01	-35156.5382613
2.580000000000e-01 1.560000000000e-01	-35156.5232321
3.040000000000e-01 4.400000000000e-02	-35156.4779809
-1.080000000000e-01 -2.380000000000e-01	-35156.4519568
-4.000000000000e-02 -2.000000000000e-01	-35156.3084069
2.800000000000e-01 5.200000000000e-02	-35156.2524243
2.960000000000e-01 6.000000000000e-02	-35156.2426027
1.420000000000e-01 2.520000000000e-01	-35156.2377812
1.860000000000e-01 -2.360000000000e-01	-35156.2209235
1.160000000000e-01 -2.620000000000e-01	-35156.1339944
3.800000000000e-02 -2.900000000000e-01	-35156.1324712
2.200000000000e-02 -3.640000000000e-01	-35155.9188242
