# Supplementary material for: Mapping and classifying molecules from a high-throughput structural database
Source: J Cheminform. 2017 Feb 2;9:6. doi: 10.1186/s13321-017-0192-4 (PMC5289135; doi:10.1186/s13321-017-0192-4)
Supplement: Supplementary file 1 — Additional file 1. Supplementary file contains dissimilarity matrix data for all the oligopeptides available in the database including the one discussed in this paper. [file 13321_2017_192_MOESM1_ESM.tar › SI/thr.dipeptide/COLVAR-OOS-Pb-0.18-1-4]

#! FIELDS CV1 CV2 Energy
1.420000000000e-01 2.420000000000e-01	-606756.124753
1.500000000000e-01 2.560000000000e-01	-606756.1234
-1.240000000000e-01 -2.320000000000e-01	-606756.035643
1.760000000000e-01 1.480000000000e-01	-606755.768795
2.380000000000e-01 1.780000000000e-01	-606755.467356
2.200000000000e-01 1.180000000000e-01	-606755.465713
2.140000000000e-01 1.660000000000e-01	-606755.457942
2.120000000000e-01 1.080000000000e-01	-606755.426169
-1.540000000000e-01 1.880000000000e-01	-606755.424767
2.180000000000e-01 1.860000000000e-01	-606755.36242
-8.200000000000e-02 -1.160000000000e-01	-606755.358558
-8.000000000000e-02 -1.160000000000e-01	-606755.282618
6.000000000000e-03 -3.020000000000e-01	-606755.118635
4.000000000000e-03 1.880000000000e-01	-606754.963986
2.780000000000e-01 1.800000000000e-02	-606754.883094
2.180000000000e-01 1.200000000000e-01	-606754.838421
2.520000000000e-01 1.560000000000e-01	-606754.801435
2.320000000000e-01 2.060000000000e-01	-606754.798986
3.020000000000e-01 4.600000000000e-02	-606754.754009
-1.200000000000e-02 -1.120000000000e-01	-606754.708347
2.000000000000e-02 -2.940000000000e-01	-606754.579997
-4.000000000000e-02 -1.980000000000e-01	-606754.555638
2.700000000000e-01 5.200000000000e-02	-606754.495112
1.860000000000e-01 -2.420000000000e-01	-606754.46356
3.400000000000e-02 -2.840000000000e-01	-606754.372871
3.800000000000e-02 -2.660000000000e-01	-606754.371199
1.200000000000e-02 -3.620000000000e-01	-606754.347373
