# Supplementary material for: Mapping and classifying molecules from a high-throughput structural database
Source: J Cheminform. 2017 Feb 2;9:6. doi: 10.1186/s13321-017-0192-4 (PMC5289135; doi:10.1186/s13321-017-0192-4)
Supplement: Supplementary file 1 — Additional file 1. Supplementary file contains dissimilarity matrix data for all the oligopeptides available in the database including the one discussed in this paper. [file 13321_2017_192_MOESM1_ESM.tar › SI/thr.dipeptide/traj.thr.dipeptide.Sr.xyz]

27
Lattice="100 0 0 0 100 0 0 0 100" Properties=species:S:1:pos:R:3
C    -0.205917  -0.884750  -0.280420
C    -0.060820  -0.569825  1.174915
O    1.075835  -0.519097  1.708223
H    0.276841  -1.849850  -0.484547
H    0.340142  -0.128451  -0.861013
H    -1.243938  -0.921068  -0.626343
N    -1.194924  -0.339721  1.874234
C    -1.373805  0.005434  3.297893
C    -0.650393  1.312819  3.696797
O    0.570106  1.315612  4.015445
H    -2.054125  -0.406464  1.336872
H    -2.450314  0.207005  3.387222
C    -1.165269  -1.147570  4.313089
O    0.243322  -1.567253  4.379364
C    -2.042050  -2.350518  4.012278
H    -1.421603  -0.727608  5.299855
H    0.238839  -2.456969  4.773975
H    -1.909261  -3.124040  4.781734
H    -1.812298  -2.788220  3.032572
H    -3.104444  -2.074285  4.034793
N    -1.386800  2.417481  3.709294
C    -0.894789  3.750523  4.061843
H    -2.366541  2.345284  3.447738
H    -1.583689  4.209655  4.779396
H    -0.838694  4.379307  3.164327
H    0.097068  3.659814  4.509924
Sr    2.234525  -0.269246  3.684539
27
Lattice="100 0 0 0 100 0 0 0 100" Properties=species:S:1:pos:R:3
C    -0.343499  -0.112671  0.191886
C    -0.224407  0.013469  1.677227
O    0.804577  0.510145  2.202046
H    -1.281831  -0.568240  -0.140608
H    0.499474  -0.707241  -0.184864
H    -0.250153  0.886731  -0.255167
N    -1.266352  -0.414659  2.425487
C    -1.405083  -0.373619  3.890347
C    -1.150133  1.038747  4.461547
O    -0.026187  1.350492  4.948219
H    -2.049514  -0.810143  1.913840
H    -2.465961  -0.592285  4.075269
C    -0.671308  -1.495322  4.666767
O    0.785665  -1.409661  4.480223
C    -1.152391  -2.880399  4.271011
H    -0.872162  -1.313845  5.734979
H    1.130634  -2.312643  4.590414
H    -0.640186  -3.649174  4.866672
H    -0.976795  -3.087388  3.207219
H    -2.224097  -2.994996  4.479668
N    -2.149701  1.912645  4.453893
C    -3.519596  1.732978  3.962375
H    -1.917408  2.817805  4.863410
H    -4.059227  0.977945  4.548923
H    -3.529576  1.467110  2.898638
H    -4.045724  2.684574  4.076790
Sr    2.050941  0.689644  4.149788
27
Lattice="100 0 0 0 100 0 0 0 100" Properties=species:S:1:pos:R:3
C    0.947106  -0.919416  0.458272
C    0.334425  -0.317152  1.678671
O    0.927322  0.615151  2.311752
H    0.360661  -1.744640  0.041846
H    1.960953  -1.271923  0.687675
H    1.048146  -0.133554  -0.304299
N    -0.855993  -0.765115  2.087979
C    -1.650621  -0.200973  3.184222
C    -1.088182  -0.662523  4.547996
O    -0.146522  0.017284  5.077684
H    -1.284053  -1.552547  1.600818
H    -1.532704  0.891765  3.165263
C    -3.143996  -0.519516  2.949638
O    -3.192176  -1.958003  2.844869
C    -3.726737  0.177840  1.729635
H    -3.688158  -0.190508  3.852616
H    -4.085013  -2.238083  2.580132
H    -3.207834  -0.097153  0.802349
H    -3.686493  1.269045  1.845961
H    -4.785404  -0.090808  1.616978
N    -1.594362  -1.745243  5.098884
C    -1.187743  -2.322355  6.378151
H    -2.320773  -2.220001  4.545251
H    -0.623481  -3.248575  6.209244
H    -2.083311  -2.557131  6.963993
H    -0.569108  -1.607249  6.925037
Sr    1.544049  1.379384  4.361381
27
Lattice="100 0 0 0 100 0 0 0 100" Properties=species:S:1:pos:R:3
C    0.338258  0.960590  0.055550
C    -0.435948  0.631858  1.287579
O    -0.782962  1.549867  2.098729
H    1.248156  1.510603  0.329456
H    -0.266796  1.633613  -0.568859
H    0.611473  0.078138  -0.531291
N    -0.761868  -0.643271  1.519855
C    -1.704310  -1.107580  2.548963
C    -1.088945  -1.018459  3.960654
O    -1.244066  0.049196  4.633893
H    -0.618477  -1.308455  0.758285
H    -2.567126  -0.421629  2.555243
C    -2.229765  -2.510037  2.146751
O    -2.481800  -2.387572  0.751417
C    -3.458761  -2.909844  2.951753
H    -1.424626  -3.260836  2.299392
H    -2.891922  -3.203284  0.418337
H    -3.793006  -3.912737  2.656982
H    -4.284405  -2.209112  2.771975
H    -3.251267  -2.947866  4.030150
N    -0.411959  -2.047520  4.437436
C    0.222259  -2.107065  5.755811
H    -0.324929  -2.867837  3.841520
H    -0.281135  -1.413730  6.434210
H    1.285707  -1.845141  5.680244
H    0.134140  -3.127193  6.142624
Sr    -1.337920  2.293303  4.155341
27
Lattice="100 0 0 0 100 0 0 0 100" Properties=species:S:1:pos:R:3
C    0.741240  -0.874495  3.215575
C    -0.023742  -0.103483  2.188972
O    0.477513  0.119282  1.043143
H    1.746057  -0.450672  3.334133
H    0.871974  -1.901617  2.843370
H    0.245606  -0.915109  4.191033
N    -1.250419  0.329746  2.509745
C    -2.266916  0.887310  1.613238
C    -2.034110  2.396428  1.339647
O    -0.871798  2.770228  0.964616
H    -1.560238  0.145190  3.461125
H    -2.142092  0.407592  0.627953
C    -3.662985  0.453038  2.152128
O    -4.601469  1.067242  1.259892
C    -3.946068  0.800904  3.615023
H    -3.699236  -0.642634  2.027916
H    -5.479470  0.669426  1.385309
H    -3.811305  1.866976  3.837654
H    -3.336431  0.215880  4.319987
H    -4.984922  0.535594  3.850343
N    -3.041135  3.235557  1.437779
C    -2.973137  4.667132  1.151117
H    -3.964240  2.800564  1.569930
H    -3.259265  4.862211  0.108777
H    -1.959838  5.035174  1.329551
H    -3.673614  5.188175  1.811464
Sr    0.974039  2.007357  -0.125415
27
Lattice="100 0 0 0 100 0 0 0 100" Properties=species:S:1:pos:R:3
C    0.364658  0.839497  -0.164445
C    -0.387504  0.582658  1.098197
O    -0.719758  1.546635  1.861998
H    0.595335  -0.073365  -0.722341
H    1.300366  1.364994  0.069634
H    -0.228548  1.512078  -0.799827
N    -0.706688  -0.676554  1.409481
C    -1.600620  -1.090688  2.497157
C    -0.977716  -0.832230  3.882985
O    -1.240160  0.254633  4.490979
H    -0.595069  -1.389958  0.683694
H    -2.508084  -0.465022  2.461885
C    -2.023286  -2.579488  2.236277
O    -2.128464  -2.771642  0.834154
C    -3.277257  -2.951917  3.007529
H    -1.193455  -3.242392  2.542165
H    -3.061234  -2.815202  0.565303
H    -3.514466  -4.010891  2.851193
H    -4.137199  -2.349101  2.679853
H    -3.150616  -2.799670  4.088222
N    -0.187169  -1.747010  4.416711
C    0.459778  -1.641587  5.726344
H    -0.008975  -2.590884  3.877449
H    -0.154556  -1.026654  6.389442
H    1.458344  -1.195909  5.627191
H    0.560582  -2.646072  6.148432
Sr    -1.335237  2.450743  3.836339
27
Lattice="100 0 0 0 100 0 0 0 100" Properties=species:S:1:pos:R:3
C    -0.584397  1.441426  0.273991
C    -0.452097  0.701691  1.563825
O    0.549704  -0.050373  1.769555
H    0.353560  1.963508  0.048272
H    -1.413496  2.156105  0.261974
H    -0.744129  0.703790  -0.526670
N    -1.416812  0.855519  2.480353
C    -1.667087  0.077839  3.710447
C    -0.641795  0.359034  4.818305
O    0.541798  -0.095697  4.746452
H    -2.198652  1.434353  2.186606
H    -2.649069  0.432105  4.051741
C    -1.842032  -1.446250  3.448981
O    -2.637787  -1.519941  2.284677
C    -2.447219  -2.146068  4.659663
H    -0.843358  -1.895307  3.241814
H    -3.133354  -2.355490  2.275165
H    -2.566900  -3.218402  4.455937
H    -3.436279  -1.732309  4.899041
H    -1.806591  -2.060748  5.548472
N    -1.059775  1.057840  5.862259
C    -0.256096  1.399809  7.036185
H    -2.019840  1.393783  5.849454
H    -0.837641  1.191551  7.941008
H    0.003568  2.465890  7.015562
H    0.655742  0.798762  7.038292
Sr    2.011032  -0.966422  3.214640
27
Lattice="100 0 0 0 100 0 0 0 100" Properties=species:S:1:pos:R:3
C    -0.169936  -1.735592  0.513387
C    -0.267889  -0.775056  1.651919
O    0.755525  -0.123478  2.038700
H    0.147568  -1.184152  -0.383160
H    -1.111684  -2.251447  0.301596
H    0.611693  -2.477453  0.723395
N    -1.451819  -0.611005  2.247406
C    -1.784343  0.390473  3.260383
C    -1.245711  -0.022912  4.653804
O    -0.035010  0.315371  4.901300
H    -2.271799  -1.121859  1.906743
H    -1.202715  1.297290  3.041289
C    -3.285546  0.777814  3.089729
O    -3.962249  -0.424737  2.700525
C    -3.453764  1.886662  2.058229
H    -3.661753  1.126120  4.067190
H    -4.841826  -0.204499  2.351175
H    -4.519381  2.110961  1.916074
H    -3.032940  1.601683  1.084432
H    -2.976928  2.816321  2.396320
N    -1.921491  -0.676520  5.580763
C    -3.276726  -1.233826  5.607537
H    -1.380109  -0.809883  6.437332
H    -3.223237  -2.232457  6.055269
H    -3.691100  -1.310896  4.600282
H    -3.923122  -0.604621  6.233113
Sr    1.938290  0.661697  3.805273
27
Lattice="100 0 0 0 100 0 0 0 100" Properties=species:S:1:pos:R:3
C    -0.382977  -1.672071  0.176469
C    -0.665721  -1.074456  1.518364
O    -0.393844  -1.725744  2.568238
H    -0.646203  -1.021434  -0.663598
H    -0.940833  -2.614836  0.088101
H    0.683403  -1.927076  0.113568
N    -1.212501  0.153345  1.544496
C    -1.689336  1.016756  2.642252
C    -0.621198  1.425413  3.670652
O    0.012288  0.569138  4.362319
H    -1.370766  0.553022  0.623540
H    -1.989408  1.937402  2.127099
C    -3.020414  0.555527  3.320917
O    -3.387359  1.704270  4.073412
C    -2.993405  -0.696956  4.199757
H    -3.722580  0.379664  2.486652
H    -4.339753  1.692573  4.264432
H    -4.006388  -0.904458  4.568918
H    -2.381660  -0.516400  5.101441
H    -2.674162  -1.588871  3.642568
N    -0.432101  2.723836  3.831318
C    0.461898  3.333070  4.814738
H    -1.021055  3.354620  3.293060
H    0.939026  4.209631  4.364429
H    1.225880  2.610650  5.110509
H    -0.109367  3.648664  5.697701
Sr    0.198931  -1.665541  4.753605
27
Lattice="100 0 0 0 100 0 0 0 100" Properties=species:S:1:pos:R:3
C    0.712566  0.142516  0.295698
C    0.440127  0.058517  1.761241
O    1.400850  0.049333  2.589980
H    -0.188739  0.277826  -0.310658
H    1.207070  -0.790804  -0.012581
H    1.415518  0.960535  0.095842
N    -0.837664  -0.010633  2.160009
C    -1.384832  -0.348343  3.488852
C    -1.174765  0.765120  4.521189
O    -0.022970  0.978656  5.018635
H    -1.517389  -0.059105  1.406343
H    -2.459811  -0.462031  3.309939
C    -0.904940  -1.729009  4.023245
O    -0.967770  -2.585115  2.901654
C    -1.758862  -2.185724  5.200158
H    0.152264  -1.641988  4.361933
H    -1.098382  -3.502729  3.192726
H    -1.409077  -3.159787  5.566877
H    -2.811017  -2.292183  4.903101
H    -1.700723  -1.488343  6.047695
N    -2.210824  1.483646  4.926091
C    -3.615341  1.405103  4.501840
H    -1.987510  2.174726  5.643070
H    -3.706566  1.493399  3.413501
H    -4.147420  2.246325  4.954381
H    -4.082800  0.475541  4.848956
Sr    2.196008  0.565552  4.633282
27
Lattice="100 0 0 0 100 0 0 0 100" Properties=species:S:1:pos:R:3
C    -0.611872  -0.726848  -0.003777
C    -0.468828  -0.755183  1.479845
O    0.676056  -0.876345  2.023123
H    -0.044713  0.128778  -0.397056
H    -1.651933  -0.649494  -0.335647
H    -0.161094  -1.632507  -0.431269
N    -1.564751  -0.649193  2.240744
C    -1.525459  -0.462301  3.696002
C    -1.044123  -1.732573  4.423430
O    0.157767  -1.740604  4.853600
H    -2.432577  -0.367822  1.784951
H    -0.751122  0.291338  3.911914
C    -2.854239  0.162487  4.184575
O    -2.990225  1.292443  3.325394
C    -2.797298  0.520559  5.663272
H    -3.686991  -0.539447  4.005747
H    -3.781998  1.798372  3.573520
H    -3.740011  0.990506  5.970986
H    -1.983667  1.228491  5.868675
H    -2.665200  -0.368982  6.295795
N    -1.801986  -2.803950  4.599843
C    -3.173744  -3.089278  4.167321
H    -1.340816  -3.543646  5.131140
H    -3.267457  -4.173086  4.045982
H    -3.387289  -2.618710  3.203974
H    -3.900676  -2.758919  4.919646
Sr    2.107066  -1.226077  3.749845
27
Lattice="100 0 0 0 100 0 0 0 100" Properties=species:S:1:pos:R:3
C    -0.566712  -0.391742  0.247259
C    -0.361177  -0.116544  1.698969
O    0.780967  0.216410  2.144191
H    0.136206  -1.168191  -0.082332
H    -0.324854  0.518288  -0.320339
H    -1.588211  -0.701698  0.004449
N    -1.409525  -0.216758  2.530911
C    -1.369334  0.155482  3.944082
C    -0.600833  -0.906584  4.778590
O    0.620290  -0.626103  5.040028
H    -2.311617  -0.472290  2.135340
H    -0.698836  1.021822  4.017122
C    -2.751936  0.656009  4.484703
O    -2.695178  0.339662  5.873391
C    -4.010302  0.148388  3.783465
H    -2.727437  1.750665  4.348790
H    -3.333218  0.887898  6.358858
H    -4.886329  0.547222  4.311960
H    -4.111771  -0.942119  3.771646
H    -4.088980  0.537185  2.756949
N    -1.080852  -2.075748  5.157440
C    -2.415351  -2.656098  5.001565
H    -0.413215  -2.626952  5.697054
H    -3.132427  -2.146541  5.653837
H    -2.353925  -3.710707  5.283581
H    -2.742875  -2.603155  3.957898
Sr    2.336432  0.251200  3.820596
27
Lattice="100 0 0 0 100 0 0 0 100" Properties=species:S:1:pos:R:3
C    0.041979  -0.982730  0.627584
C    0.020564  -0.135288  1.855569
O    1.099917  0.288861  2.374025
H    -0.892102  -1.526784  0.459477
H    0.866964  -1.699977  0.732034
H    0.268508  -0.374588  -0.261358
N    -1.155341  0.194406  2.445068
C    -2.293584  0.689615  1.686272
C    -2.023627  2.194275  1.356946
O    -0.849759  2.677357  1.531140
H    -1.040393  0.623148  3.364439
H    -2.328385  0.164289  0.720144
C    -3.636652  0.386023  2.400648
O    -4.629842  0.789130  1.445273
C    -3.810696  1.060976  3.755788
H    -3.663837  -0.709507  2.524391
H    -5.516410  0.553393  1.766580
H    -3.752489  2.155604  3.686175
H    -3.072079  0.702259  4.487484
H    -4.792390  0.805124  4.175216
N    -3.028365  2.888569  0.876133
C    -2.996812  4.287046  0.456859
H    -3.924212  2.373896  0.841877
H    -1.971781  4.662350  0.483398
H    -3.626642  4.888069  1.124771
H    -3.391638  4.364907  -0.562868
Sr    1.345102  2.590577  2.196933
27
Lattice="100 0 0 0 100 0 0 0 100" Properties=species:S:1:pos:R:3
C    -0.414541  1.810116  0.106534
C    -0.345371  1.209198  1.467985
O    0.790067  0.872556  1.973235
H    0.233260  2.695541  0.059170
H    -1.432860  2.088017  -0.181970
H    -0.021718  1.085424  -0.621213
N    -1.454970  1.016556  2.154825
C    -1.600954  0.389777  3.465422
C    -3.152818  0.172274  3.550533
O    -3.867257  0.945378  2.913556
H    -2.380388  1.324588  1.803933
H    -1.075885  -0.577414  3.482493
C    -1.040325  1.287102  4.615807
O    0.332148  0.789521  4.983997
C    -1.868531  1.374448  5.880437
H    -0.884563  2.295112  4.208931
H    0.323199  0.685279  5.952441
H    -2.856415  1.795753  5.654400
H    -1.393132  2.055169  6.600410
H    -2.022912  0.395167  6.353521
N    -3.579786  -0.843923  4.314759
C    -4.997689  -1.158304  4.506271
H    -2.897230  -1.471337  4.726224
H    -5.240421  -1.167395  5.575310
H    -5.230077  -2.138507  4.073101
H    -5.591793  -0.391264  4.002783
Sr    2.287959  0.598166  3.556104
27
Lattice="100 0 0 0 100 0 0 0 100" Properties=species:S:1:pos:R:3
C    -0.823915  -0.865149  0.036471
C    -0.847210  0.143723  1.146465
O    -0.516650  1.324724  0.972755
H    -1.168633  -1.863581  0.325746
H    0.204455  -0.936880  -0.343114
H    -1.439611  -0.491539  -0.791628
N    -1.273662  -0.313563  2.373928
C    -1.247207  0.353447  3.674864
C    -1.853842  1.757378  3.808571
O    -2.221702  2.082744  5.004182
H    -1.575930  -1.282116  2.404352
H    -1.890324  -0.267836  4.315349
C    0.179206  0.292172  4.311539
O    0.014802  0.383586  5.806272
C    1.168292  1.332944  3.839354
H    0.548824  -0.724804  4.122628
H    0.794506  -0.059842  6.185093
H    0.829039  2.352854  4.067572
H    1.296297  1.266038  2.751294
H    2.152430  1.177350  4.299367
N    -1.941023  2.562296  2.787897
C    -2.520129  3.901512  2.810624
H    -1.431948  2.214864  1.922177
H    -3.152551  4.022833  1.924237
H    -1.721319  4.653897  2.770201
H    -3.119239  4.043810  3.713448
Sr    -1.561958  1.729138  7.084356
27
Lattice="100 0 0 0 100 0 0 0 100" Properties=species:S:1:pos:R:3
C    -0.320026  -0.091720  0.003049
C    -0.550132  0.504883  1.360573
O    -0.156129  1.616759  1.708621
H    -0.521551  0.668923  -0.760111
H    -0.923948  -0.983946  -0.195703
H    0.742024  -0.360336  -0.088675
N    -1.263798  -0.262086  2.271967
C    -1.464350  0.221549  3.625278
C    -1.904219  1.700579  3.620132
O    -1.437440  2.532175  4.470491
H    -1.586167  -1.192530  2.024656
H    -2.317184  -0.338174  4.043577
C    -0.250084  -0.105525  4.548190
O    -0.581305  0.284873  5.947799
C    1.101037  0.501779  4.199659
H    -0.151950  -1.199442  4.547742
H    -0.782996  -0.508043  6.470710
H    1.067124  1.590256  4.025389
H    1.478082  0.095995  3.254037
H    1.837472  0.238515  4.971135
N    -2.890598  2.041111  2.813288
C    -3.422627  3.397785  2.680568
H    -3.197619  1.343705  2.139384
H    -3.641010  3.816011  3.668300
H    -4.347676  3.350796  2.100177
H    -2.699887  4.040807  2.161551
Sr    -0.214043  2.654301  6.321214
27
Lattice="100 0 0 0 100 0 0 0 100" Properties=species:S:1:pos:R:3
C    0.224021  0.956899  0.015318
C    -0.160474  0.322248  1.318669
O    -0.143961  0.884940  2.400409
H    0.297431  0.248544  -0.817657
H    1.182445  1.474566  0.141784
H    -0.520172  1.726073  -0.233877
N    -0.549099  -1.039275  1.256199
C    -1.092971  -1.615437  2.462599
C    -0.315602  -2.825780  2.962978
O    -0.772858  -3.491567  3.961435
H    -0.796692  -1.426277  0.349149
H    -0.911659  -0.808450  3.209735
C    -2.625335  -1.822101  2.374530
O    -3.194181  -1.900782  3.763972
C    -3.094960  -3.020397  1.574876
H    -3.023502  -0.890949  1.951324
H    -3.925817  -1.262004  3.810913
H    -4.189813  -3.059883  1.528354
H    -2.720244  -3.968684  1.986043
H    -2.737905  -2.952377  0.537940
N    0.830914  -3.112379  2.389813
C    1.765728  -4.163378  2.783359
H    1.088319  -2.484785  1.624507
H    1.990460  -4.793713  1.915272
H    1.320456  -4.771783  3.573545
H    2.697106  -3.710528  3.145338
Sr    -2.434635  -3.442742  5.445474
27
Lattice="100 0 0 0 100 0 0 0 100" Properties=species:S:1:pos:R:3
C    0.118265  1.063418  0.011938
C    -0.069938  0.396896  1.340692
O    0.468380  0.789068  2.382213
H    -0.359245  2.052810  0.054648
H    -0.306885  0.505251  -0.829519
H    1.187895  1.233018  -0.157714
N    -0.893536  -0.711237  1.375561
C    -1.353439  -1.282504  2.635142
C    -0.298835  -2.163750  3.356245
O    -0.605848  -3.327265  3.816984
H    -1.241083  -1.086066  0.499898
H    -1.515128  -0.429527  3.319528
C    -2.725121  -1.958595  2.408728
O    -3.276157  -2.398412  3.719953
C    -2.759069  -3.146548  1.457269
H    -3.402859  -1.179224  2.035538
H    -3.982718  -1.785584  3.983317
H    -3.772396  -3.564607  1.408013
H    -2.033298  -3.931631  1.718760
H    -2.509728  -2.843940  0.431706
N    0.881577  -1.622701  3.517786
C    2.030011  -2.241546  4.170976
H    0.946223  -0.628424  3.179327
H    2.919515  -2.074031  3.553564
H    1.864825  -3.314873  4.292546
H    2.195916  -1.776202  5.151465
Sr    -2.324786  -4.406228  4.703774
27
Lattice="100 0 0 0 100 0 0 0 100" Properties=species:S:1:pos:R:3
C    0.638297  0.155869  0.100515
C    0.155796  -0.039414  1.496048
O    0.784009  -0.828689  2.297988
H    1.685108  0.487684  0.113848
H    0.034819  0.878010  -0.457823
H    0.614313  -0.811102  -0.422291
N    -0.922475  0.595897  1.911838
C    -1.565723  0.478858  3.216882
C    -2.924845  1.223510  2.980537
O    -2.947688  2.068510  2.084492
H    -1.430668  1.281424  1.322249
H    -1.733859  -0.581767  3.449946
C    -0.692708  1.109236  4.353122
O    -0.038845  -0.003385  5.123326
C    -1.384442  2.038056  5.328424
H    0.134589  1.646356  3.870256
H    -0.286510  0.126559  6.056077
H    -0.655052  2.466411  6.029105
H    -2.181011  1.539426  5.896269
H    -1.836011  2.879559  4.787248
N    -3.987051  0.923005  3.746659
C    -4.164080  -0.116864  4.751750
H    -4.814182  1.467955  3.503097
H    -3.221371  -0.637548  4.947459
H    -4.900686  -0.857430  4.413679
H    -4.517328  0.319827  5.694853
Sr    1.583119  -1.567352  4.207444
27
Lattice="100 0 0 0 100 0 0 0 100" Properties=species:S:1:pos:R:3
C    -0.772688  -1.088091  0.099884
C    -1.025148  -0.186653  1.272712
O    -0.163140  0.202961  2.048971
H    -0.116742  -0.565905  -0.609530
H    -1.683252  -1.403448  -0.421896
H    -0.222620  -1.972372  0.444841
N    -2.350556  0.218330  1.473677
C    -2.618382  1.135776  2.554455
C    -3.725725  0.679316  3.493905
O    -4.653832  1.495725  3.853768
H    -3.084299  -0.083490  0.841536
H    -1.664062  1.108347  3.129929
C    -2.749898  2.582409  2.010137
O    -2.824595  3.554451  3.140426
C    -3.906619  2.857383  1.062471
H    -1.804763  2.787970  1.490934
H    -1.949878  3.958371  3.268210
H    -3.904149  3.907571  0.744446
H    -4.892663  2.588708  1.476976
H    -3.797789  2.258833  0.149141
N    -3.729440  -0.546661  3.989071
C    -2.723783  -1.607737  3.854420
H    -4.532620  -0.753972  4.582914
H    -2.799233  -2.248500  4.738167
H    -1.714056  -1.187350  3.812260
H    -2.912025  -2.213659  2.960090
Sr    -4.968040  3.677688  4.223087
27
Lattice="100 0 0 0 100 0 0 0 100" Properties=species:S:1:pos:R:3
C    0.022805  0.584449  0.051411
C    -0.182280  0.475445  1.521069
O    0.803274  0.319825  2.316424
H    -0.907724  0.741924  -0.503598
H    0.502043  -0.338007  -0.307509
H    0.718602  1.406737  -0.163339
N    -1.428948  0.533221  2.029617
C    -1.599226  0.376970  3.467221
C    -2.869515  -0.157680  4.149048
O    -2.735715  -0.242438  5.382901
H    -2.202340  0.736011  1.402007
H    -0.888345  -0.425174  3.725067
C    -1.135145  1.653267  4.243629
O    -0.440961  1.158261  5.439997
C    -2.195409  2.687308  4.568477
H    -0.362261  2.155956  3.631721
H    -1.158963  0.602967  5.871518
H    -2.976556  2.281210  5.220539
H    -2.661268  3.048827  3.641176
H    -1.738308  3.549451  5.067478
N    -3.962397  -0.495616  3.462775
C    -5.170638  -1.039960  4.093156
H    -3.957195  -0.437596  2.449941
H    -6.036829  -0.425642  3.822708
H    -5.032578  -1.024688  5.177030
H    -5.335833  -2.071054  3.758973
Sr    1.678711  0.545028  4.446563
27
Lattice="100 0 0 0 100 0 0 0 100" Properties=species:S:1:pos:R:3
C    -0.268444  0.333597  -0.025478
C    -0.267703  0.512792  1.453102
O    0.820287  0.431310  2.116801
H    0.072195  -0.687085  -0.254466
H    0.455865  1.020787  -0.481863
H    -1.252694  0.489513  -0.478635
N    -1.417596  0.746087  2.090128
C    -1.597252  0.711128  3.547381
C    -2.929430  -0.027711  3.916140
O    -2.857199  -0.990184  4.660972
H    -2.265937  0.717905  1.526546
H    -0.846484  0.020009  3.959096
C    -1.469068  2.073486  4.250005
O    -0.007681  2.433226  4.283402
C    -2.003650  2.085390  5.669263
H    -1.945023  2.852521  3.635609
H    0.025931  3.317935  4.691875
H    -1.797636  3.049786  6.153291
H    -1.576199  1.278210  6.277669
H    -3.093872  1.961064  5.668827
N    -4.063449  0.442589  3.339010
C    -5.366016  -0.181312  3.599507
H    -4.071037  1.361981  2.907117
H    -6.042932  0.051588  2.772221
H    -5.799516  0.179972  4.541326
H    -5.230566  -1.264560  3.670072
Sr    2.000104  1.122976  3.867085
27
Lattice="100 0 0 0 100 0 0 0 100" Properties=species:S:1:pos:R:3
C    -0.136946  0.035267  0.024068
C    -0.230264  0.347451  1.477285
O    0.820008  0.616095  2.157467
H    -1.110897  -0.154241  -0.438366
H    0.501900  -0.849125  -0.111729
H    0.353829  0.868000  -0.497932
N    -1.416061  0.343275  2.085819
C    -1.584127  0.490877  3.538666
C    -2.941397  -0.032960  4.073842
O    -2.927175  -0.530806  5.190850
H    -2.217204  0.021041  1.545933
H    -0.870158  -0.190080  4.022981
C    -1.251140  1.938316  4.041867
O    0.007970  1.875848  4.848244
C    -2.317212  2.634505  4.861434
H    -0.985920  2.555262  3.172860
H    -0.250666  1.967009  5.783782
H    -2.592262  2.052553  5.752447
H    -3.228091  2.767294  4.263758
H    -1.979741  3.635597  5.157711
N    -4.036164  0.088637  3.283966
C    -5.351482  -0.381130  3.733642
H    -4.024651  0.724079  2.492056
H    -5.840364  0.359848  4.379786
H    -5.218966  -1.306681  4.301439
H    -5.978102  -0.573825  2.857827
Sr    2.109282  1.242893  3.866298
27
Lattice="100 0 0 0 100 0 0 0 100" Properties=species:S:1:pos:R:3
C    0.092304  -0.919234  0.997546
C    -0.702564  -0.123243  1.989941
O    -0.490127  -0.085638  3.198481
H    0.381752  -1.873874  1.449648
H    1.020596  -0.374139  0.772433
H    -0.440068  -1.098814  0.056323
N    -1.767649  0.627777  1.496182
C    -2.369876  1.538835  2.433883
C    -3.033183  0.878886  3.654340
O    -3.091962  1.620610  4.704026
H    -1.896839  0.751039  0.496673
H    -1.551910  2.120113  2.904298
C    -3.296636  2.554928  1.731047
O    -3.462705  3.701994  2.676707
C    -4.650184  2.042312  1.286172
H    -2.727912  2.959756  0.880254
H    -3.901714  4.406473  2.166937
H    -5.224154  2.827783  0.777047
H    -5.244187  1.662335  2.127190
H    -4.524831  1.229719  0.557560
N    -3.596302  -0.311775  3.691031
C    -3.686816  -1.376587  2.687313
H    -3.941882  -0.556516  4.620202
H    -4.556820  -1.991938  2.935938
H    -2.786980  -2.004222  2.718676
H    -3.817088  -0.966673  1.685470
Sr    -2.977263  3.804094  5.086683
27
Lattice="100 0 0 0 100 0 0 0 100" Properties=species:S:1:pos:R:3
C    -0.068128  0.711661  0.014075
C    -0.101202  0.586955  1.497809
O    0.972949  0.681528  2.181781
H    -1.061361  0.671215  -0.444666
H    0.545612  -0.105858  -0.392301
H    0.425709  1.650770  -0.267622
N    -1.264100  0.361839  2.115216
C    -1.397936  0.034133  3.537751
C    -2.334549  -1.194934  3.806275
O    -1.853157  -2.091778  4.483687
H    -2.088596  0.274767  1.525675
H    -0.441242  -0.409700  3.846131
C    -1.679573  1.247318  4.449477
O    -0.352896  1.913276  4.704195
C    -2.318370  0.908298  5.780711
H    -2.274332  1.990365  3.899439
H    -0.552584  2.656638  5.302755
H    -3.337060  0.530015  5.625630
H    -2.410409  1.807257  6.405916
H    -1.755079  0.142127  6.327555
N    -3.591509  -1.212401  3.303365
C    -4.326327  -0.189930  2.568925
H    -4.081887  -2.083365  3.501644
H    -5.388728  -0.259759  2.826915
H    -4.248722  -0.318161  1.476825
H    -4.004461  0.820954  2.848109
Sr    1.919939  1.274772  4.108730
27
Lattice="100 0 0 0 100 0 0 0 100" Properties=species:S:1:pos:R:3
C    -0.081898  -1.014059  0.674159
C    -0.724522  -0.038212  1.575017
O    0.012945  0.578114  2.453017
H    0.376017  -1.816967  1.269847
H    0.737199  -0.521364  0.131334
H    -0.790221  -1.446961  -0.039378
N    -2.021875  0.241839  1.548893
C    -2.597435  1.205022  2.451624
C    -2.991456  0.852091  3.765484
O    -3.347698  1.822493  4.581092
H    -2.580371  -0.240156  0.842993
H    -0.623731  1.197372  2.930317
C    -3.028234  2.498683  1.826031
O    -2.428656  3.693746  2.584340
C    -4.530550  2.740954  1.718201
H    -2.580165  2.551638  0.825316
H    -2.053337  4.307493  1.930766
H    -5.047339  2.608905  2.681180
H    -4.974159  2.001517  1.037834
H    -4.756022  3.733570  1.307302
N    -2.988115  -0.381212  4.309855
C    -2.951858  -1.682607  3.651633
H    -3.168582  -0.377925  5.309094
H    -1.934167  -1.982657  3.365826
H    -3.607218  -1.700647  2.772630
H    -3.329127  -2.427901  4.358338
Sr    -3.320419  3.994231  4.808253
