# Supplementary material for: Mapping and classifying molecules from a high-throughput structural database
Source: J Cheminform. 2017 Feb 2;9:6. doi: 10.1186/s13321-017-0192-4 (PMC5289135; doi:10.1186/s13321-017-0192-4)
Supplement: Supplementary file 1 — Additional file 1. Supplementary file contains dissimilarity matrix data for all the oligopeptides available in the database including the one discussed in this paper. [file 13321_2017_192_MOESM1_ESM.tar › SI/tyr.uncapped/traj.tyr.uncapped.Pb.xyz]

25
Lattice="100 0 0 0 100 0 0 0 100" Properties=species:S:1:pos:R:3
N    1.258166  -1.880407  0.792065
C    0.174122  -0.878978  0.965370
C    0.843462  0.443510  1.308603
O    1.880010  0.495964  1.997229
H    0.856815  -2.811750  0.642333
H    1.815410  -1.674753  -0.045210
H    -0.424907  -0.749223  0.053266
C    -0.772910  -1.321360  2.128183
C    -0.079804  -1.735006  3.414993
C    0.254169  -0.795876  4.434353
C    0.164057  -3.104953  3.708366
C    0.792419  -1.197516  5.657932
C    0.696366  -3.519137  4.932569
C    0.994400  -2.569605  5.935700
O    1.461245  -2.870308  7.144719
H    -1.369935  -2.162481  1.748966
H    -1.485340  -0.507229  2.318084
H    0.050754  0.265048  4.282014
H    -0.114558  -3.869475  2.980619
H    1.016685  -0.466198  6.434308
H    0.840345  -4.583870  5.122740
H    1.520922  -3.831094  7.302337
O    0.212394  1.496299  0.861570
H    0.655532  2.331165  1.134509
Pb    2.544178  -1.614768  2.961383
25
Lattice="100 0 0 0 100 0 0 0 100" Properties=species:S:1:pos:R:3
N    -0.329178  0.935389  2.402244
C    0.214515  -0.388388  2.000001
C    0.121652  -0.464688  0.483482
O    -0.820020  0.055495  -0.143377
H    -0.364836  1.005813  3.424419
H    0.287427  1.693896  2.088522
H    1.263473  -0.517025  2.301146
C    -0.637162  -1.529737  2.645145
C    -2.141866  -1.390235  2.490872
C    -2.932080  -0.798484  3.519634
C    -2.846526  -1.938070  1.383743
C    -4.324002  -0.757581  3.450977
C    -4.243028  -1.906375  1.306213
C    -5.002222  -1.338186  2.353520
O    -6.331708  -1.303186  2.388622
H    -0.381873  -1.552380  3.713932
H    -0.293030  -2.487625  2.232675
H    -2.445830  -0.407420  4.415505
H    -2.295757  -2.434457  0.583519
H    -4.910609  -0.324480  4.261076
H    -4.742160  -2.362451  0.449857
H    -6.745456  -1.772524  1.640242
O    1.077455  -1.156493  -0.078078
H    0.962220  -1.212884  -1.053383
Pb    -2.587400  0.929078  1.259492
25
Lattice="100 0 0 0 100 0 0 0 100" Properties=species:S:1:pos:R:3
N    1.028621  -0.269314  0.317489
C    0.211571  0.066432  1.510002
C    1.177244  0.493269  2.614458
O    2.296748  -0.036551  2.709984
H    1.472594  0.570302  -0.071867
H    0.432954  -0.647804  -0.426064
H    -0.505602  0.873784  1.294881
C    -0.586429  -1.197320  1.977700
C    0.228038  -2.472169  2.113790
C    0.882554  -2.828983  3.324982
C    0.268932  -3.429397  1.058337
C    1.531941  -4.058516  3.478290
C    0.914403  -4.656556  1.200159
C    1.532489  -5.000877  2.425182
O    2.082727  -6.209864  2.495818
H    -1.390661  -1.355717  1.245454
H    -1.085862  -0.961005  2.927277
H    0.857618  -2.148418  4.177486
H    -0.258625  -3.226109  0.124375
H    2.001223  -4.299733  4.433349
H    0.911657  -5.385973  0.390328
H    2.438153  -6.416125  3.380590
O    0.818979  1.360093  3.527546
H    -0.045816  1.786047  3.359321
Pb    2.705551  -1.916495  1.295133
25
Lattice="100 0 0 0 100 0 0 0 100" Properties=species:S:1:pos:R:3
N    0.798860  -0.484022  -0.227512
C    0.590285  -0.626289  1.269068
C    1.893761  -1.112829  1.895917
O    2.110533  -0.801896  3.109771
H    1.300877  0.383854  -0.467901
H    -0.092952  -0.481322  -0.744159
H    0.310096  0.355242  1.666744
C    -0.510694  -1.712822  1.561111
C    -0.223338  -2.468259  2.839288
C    -0.594592  -1.956788  4.096741
C    0.553721  -3.629496  2.803703
C    -0.162401  -2.535765  5.284973
C    1.061088  -4.203656  3.993068
C    0.683319  -3.657907  5.253315
O    1.155458  -4.286762  6.336688
H    -0.525527  -2.425901  0.722754
H    -1.488968  -1.215954  1.593645
H    -1.233509  -1.074398  4.153619
H    0.784053  -4.111854  1.852274
H    -0.491226  -2.125084  6.240623
H    1.539166  -5.186546  3.980800
H    0.798879  -3.912498  7.163690
O    2.595685  -1.949372  1.251189
H    1.377150  -1.279266  -0.555338
Pb    3.354836  -2.747172  3.483038
25
Lattice="100 0 0 0 100 0 0 0 100" Properties=species:S:1:pos:R:3
N    -0.687972  2.575784  2.269704
C    -0.222378  1.326487  2.999280
C    0.593940  0.500586  2.007844
O    1.345679  -0.412517  2.444224
H    -1.491879  3.019219  2.735768
H    0.062571  3.279588  2.204863
H    0.370528  1.647510  3.863099
C    -1.430870  0.432312  3.455712
C    -1.855263  -0.563659  2.399987
C    -1.253578  -1.826915  2.361107
C    -2.739377  -0.228221  1.358156
C    -1.415115  -2.679436  1.245849
C    -2.965485  -1.070800  0.273368
C    -2.292141  -2.301234  0.189851
O    -2.433425  -3.182557  -0.807291
H    -2.260823  1.083971  3.769099
H    -1.094823  -0.091065  4.359613
H    -0.645027  -2.168708  3.199796
H    -3.287766  0.715720  1.394198
H    -1.066289  -3.715065  1.277680
H    -3.681934  -0.785802  -0.498243
H    -3.107859  -2.904041  -1.454227
O    0.315436  0.640975  0.764946
H    -0.942304  2.311764  1.300320
Pb    1.017153  -1.616898  0.389298
25
Lattice="100 0 0 0 100 0 0 0 100" Properties=species:S:1:pos:R:3
N    0.744170  -0.970900  0.469225
C    -0.293296  -0.073595  1.123731
C    0.437194  0.791878  2.147830
O    1.509426  0.310345  2.658124
H    0.316706  -1.792141  0.018737
H    1.283780  -0.466008  -0.249630
H    -0.763420  0.522174  0.333284
C    -1.371036  -0.903663  1.909865
C    -0.972354  -1.175043  3.343073
C    -1.311196  -0.253134  4.340354
C    -0.148787  -2.256773  3.705194
C    -0.734392  -0.324530  5.628358
C    0.388956  -2.388008  4.982463
C    0.120669  -1.413950  5.958974
O    0.587076  -1.441609  7.213052
H    -1.583776  -1.830742  1.355830
H    -2.292825  -0.309433  1.877159
H    -2.030179  0.540221  4.130106
H    0.073431  -3.038214  2.975127
H    -1.104572  0.303448  6.443105
H    0.998332  -3.258038  5.230679
H    1.095423  -2.252363  7.400691
O    -0.131638  1.824951  2.593364
H    1.416692  -1.276244  1.196250
Pb    1.077275  1.559348  4.654620
25
Lattice="100 0 0 0 100 0 0 0 100" Properties=species:S:1:pos:R:3
N    0.071263  2.582483  3.431919
C    -0.131607  1.084726  3.300120
C    0.546495  0.610054  2.021017
O    0.938493  -0.600648  1.989403
H    -0.025292  3.011774  2.493522
H    -0.614837  3.011889  4.070106
H    0.309985  0.603972  4.179703
C    -1.665364  0.756253  3.158075
C    -1.913671  -0.436945  2.261924
C    -1.785867  -1.755722  2.742640
C    -2.146489  -0.252779  0.896750
C    -1.852671  -2.854413  1.897830
C    -2.175536  -1.355307  0.003024
C    -2.066332  -2.677188  0.517188
O    -2.166924  -3.781740  -0.231965
H    -2.168192  1.634411  2.725513
H    -2.078801  0.596302  4.162463
H    -1.629414  -1.929667  3.808044
H    -2.323291  0.746150  0.494456
H    -1.783770  -3.868914  2.288964
H    -2.491706  -1.199705  -1.032486
H    -2.494646  -3.600521  -1.131617
O    0.502197  1.358805  0.999602
H    1.012064  2.815480  3.783827
Pb    0.547913  -0.768753  -0.300021
25
Lattice="100 0 0 0 100 0 0 0 100" Properties=species:S:1:pos:R:3
N    0.268644  -0.266992  -0.103904
C    0.704735  -0.780144  1.251905
C    2.191663  -1.176902  1.017699
O    2.882862  -1.485201  2.076520
H    1.114533  -0.532398  -0.705858
H    0.146842  0.752747  -0.128729
H    0.642257  0.048056  1.968100
C    -0.175269  -1.976353  1.684236
C    0.127783  -2.591950  3.036712
C    0.040918  -1.853584  4.244248
C    0.394273  -3.977209  3.152626
C    0.158175  -2.472917  5.496199
C    0.496053  -4.615233  4.404064
C    0.326809  -3.876585  5.594595
O    0.342687  -4.391303  6.822451
H    -0.106980  -2.761190  0.916315
H    -1.226124  -1.643082  1.704411
H    -0.161649  -0.781568  4.221417
H    0.477231  -4.588557  2.252287
H    0.060207  -1.891374  6.413310
H    0.664918  -5.692789  4.440357
H    0.396703  -5.365302  6.827970
O    2.604605  -1.173898  -0.133592
H    -0.587569  -0.702057  -0.468374
Pb    2.776696  -2.624216  3.934032
25
Lattice="100 0 0 0 100 0 0 0 100" Properties=species:S:1:pos:R:3
N    -0.047594  2.390166  3.691201
C    -0.070678  1.061503  2.965740
C    0.776241  1.340129  1.690494
O    1.110263  0.299741  0.982925
H    0.378325  3.027488  2.944517
H    -0.971431  2.733426  3.981160
H    0.423035  0.312865  3.596996
C    -1.527955  0.657781  2.637130
C    -1.720785  -0.640068  1.876654
C    -1.440228  -1.901933  2.450446
C    -2.305857  -0.638699  0.585554
C    -1.782359  -3.102526  1.804508
C    -2.657879  -1.831165  -0.070028
C    -2.452197  -3.081014  0.558844
O    -2.881610  -4.160541  -0.092243
H    -1.995755  1.471121  2.062591
H    -2.085596  0.575093  3.583919
H    -0.985793  -1.965048  3.440680
H    -2.537444  0.309375  0.096653
H    -1.573636  -4.052359  2.299860
H    -3.144475  -1.804101  -1.045418
H    -2.772553  -4.984236  0.418645
O    1.064039  2.502411  1.442632
H    0.567345  2.387432  4.514299
Pb    0.315578  -1.550843  0.147242
25
Lattice="100 0 0 0 100 0 0 0 100" Properties=species:S:1:pos:R:3
N    0.283718  -0.477637  -0.155931
C    0.657085  -0.879372  1.205621
C    2.201788  -0.922864  1.193177
O    2.909627  -1.221815  2.195124
H    -0.243643  -1.183070  -0.671431
H    1.851231  -0.418820  -0.500215
H    0.368981  -0.091785  1.918857
C    0.033096  -2.234865  1.628348
C    0.277438  -2.720395  3.042094
C    -0.048634  -1.939768  4.184115
C    0.737540  -4.039439  3.287930
C    0.024040  -2.463573  5.484693
C    0.797249  -4.584011  4.587092
C    0.385328  -3.818648  5.700809
O    0.336935  -4.255424  6.954928
H    0.354744  -3.012989  0.920887
H    -1.057005  -2.135207  1.502650
H    -0.407540  -0.915983  4.065342
H    1.010459  -4.678943  2.446376
H    -0.258363  -1.853269  6.343395
H    1.124549  -5.617242  4.716275
H    0.534194  -5.207440  7.040433
O    2.727870  -0.619107  0.069641
H    -0.225138  0.404961  -0.199006
Pb    2.712448  -2.280294  4.185797
25
Lattice="100 0 0 0 100 0 0 0 100" Properties=species:S:1:pos:R:3
N    -0.425365  0.404126  0.179846
C    -0.182130  0.089025  1.636778
C    1.300245  0.125030  1.920150
O    1.695457  0.192015  3.131257
H    -1.312240  -0.080828  -0.098692
H    -0.519363  1.411104  -0.004169
H    -0.699789  0.845081  2.238538
C    -0.789221  -1.329736  1.954313
C    -2.197146  -1.434538  1.444857
C    -2.462035  -2.030924  0.191357
C    -3.278180  -0.912223  2.182568
C    -3.754897  -2.113971  -0.306281
C    -4.575509  -0.995754  1.702833
C    -4.825686  -1.596322  0.449712
O    -6.049136  -1.719382  -0.080790
H    -0.729845  -1.451692  3.043262
H    -0.150181  -2.098954  1.496683
H    -1.652161  -2.499306  -0.373994
H    -3.106069  -0.461631  3.161482
H    -3.968065  -2.600700  -1.256677
H    -5.404337  -0.611356  2.298871
H    -6.738758  -1.369109  0.512104
O    2.138365  0.006622  0.955788
H    0.355952  0.047156  -0.394185
Pb    3.929517  0.027825  2.514836
25
Lattice="100 0 0 0 100 0 0 0 100" Properties=species:S:1:pos:R:3
N    -0.056953  0.124026  0.350392
C    -0.226438  0.560017  1.786486
C    1.129793  0.734641  2.425384
O    1.216059  1.383397  3.520510
H    -0.903990  -0.439668  0.099125
H    0.788316  -0.462427  0.256048
H    -0.769746  1.512225  1.789836
C    -1.080424  -0.526072  2.542007
C    -2.316961  -0.868522  1.762128
C    -3.441461  -0.015341  1.774438
C    -2.369151  -2.040874  0.978888
C    -4.578283  -0.326098  1.052060
C    -3.505908  -2.366793  0.246421
C    -4.622339  -1.509264  0.280191
O    -5.762524  -1.745831  -0.381000
H    -1.313915  -0.101588  3.526896
H    -0.459473  -1.419389  2.702265
H    -3.436337  0.888152  2.386783
H    -1.533781  -2.745172  0.991001
H    -5.459410  0.313403  1.077948
H    -3.541248  -3.294021  -0.326634
H    -5.732940  -2.589975  -0.867094
O    2.158676  0.168037  1.908713
H    0.029376  0.912949  -0.302983
Pb    3.491060  0.957188  3.710195
25
Lattice="100 0 0 0 100 0 0 0 100" Properties=species:S:1:pos:R:3
N    -1.206931  0.894156  1.439430
C    -0.460761  -0.049274  2.322308
C    0.900449  -0.396858  1.724838
O    1.838781  -0.830114  2.313355
H    -0.692720  1.777028  1.338076
H    -2.102216  1.140574  1.876279
H    -0.250090  0.404956  3.301758
C    -1.299727  -1.338690  2.553945
C    -1.828332  -1.991398  1.290269
C    -1.045452  -2.887319  0.511583
C    -3.174262  -1.787680  0.866547
C    -1.570085  -3.553921  -0.604117
C    -3.705287  -2.438277  -0.251628
C    -2.918955  -3.363065  -0.982144
O    -3.518947  -3.988118  -1.989366
H    -2.142924  -1.076106  3.207961
H    -0.679364  -2.044804  3.122475
H    -0.018652  -3.105873  0.810636
H    -3.831481  -1.142425  1.453183
H    -0.940640  -4.257967  -1.150943
H    -4.745524  -2.288928  -0.541908
H    -2.954694  -4.660300  -2.416116
O    0.913615  -0.199662  0.324373
H    1.811433  -0.431623  -0.001434
Pb    -1.425235  -0.339309  -0.739361
25
Lattice="100 0 0 0 100 0 0 0 100" Properties=species:S:1:pos:R:3
N    -0.126653  -0.476038  -0.269212
C    -0.087449  0.065054  1.143800
C    1.318289  0.574992  1.419221
O    1.597632  1.017392  2.580825
H    0.688240  -0.134707  -0.805738
H    -0.992141  -0.225421  -0.763441
H    -0.746676  0.944150  1.193161
C    -0.607816  -1.022130  2.137736
C    -0.057010  -2.391466  1.845505
C    1.203985  -2.796274  2.329956
C    -0.795372  -3.304474  1.065155
C    1.709317  -4.054006  2.050548
C    -0.300582  -4.572216  0.771603
C    0.960478  -4.955894  1.263436
O    1.513090  -6.157881  1.045183
H    -1.704163  -1.025322  2.070716
H    -0.356312  -0.675811  3.148438
H    1.772012  -2.131248  2.983146
H    -1.803754  -3.047233  0.731328
H    2.666423  -4.385338  2.450720
H    -0.901051  -5.272380  0.189593
H    0.922573  -6.740890  0.534376
O    2.187484  0.591217  0.478179
H    -0.072462  -1.520686  -0.201671
Pb    3.742920  1.648610  1.938438
25
Lattice="100 0 0 0 100 0 0 0 100" Properties=species:S:1:pos:R:3
N    -0.477965  -0.404952  -0.211572
C    -0.038183  -0.263056  1.229697
C    1.477168  -0.138925  1.255234
O    2.128702  -0.051546  0.155590
H    -1.330472  0.131005  -0.417285
H    0.279334  -0.104723  -0.847730
H    -0.426639  0.692296  1.612592
C    -0.626915  -1.431111  2.083773
C    -0.522240  -2.769644  1.404844
C    0.615981  -3.585136  1.550417
C    -1.578642  -3.237384  0.592391
C    0.701997  -4.817572  0.918214
C    -1.503241  -4.461694  -0.058556
C    -0.357623  -5.265137  0.101572
O    -0.357026  -6.443875  -0.537324
H    -1.678198  -1.184862  2.286320
H    -0.108318  -1.410263  3.050649
H    1.425343  -3.272985  2.212732
H    -2.508217  -2.666066  0.522204
H    1.575172  -5.453106  1.072094
H    -2.328506  -4.835092  -0.662957
H    0.443587  -6.963190  -0.341492
O    2.072688  -0.079374  2.379699
H    -0.677732  -1.420443  -0.379677
Pb    4.144704  0.276089  1.379772
25
Lattice="100 0 0 0 100 0 0 0 100" Properties=species:S:1:pos:R:3
N    -0.844687  1.127880  0.985406
C    -0.103964  0.235890  1.933158
C    1.288843  0.000019  1.307001
O    1.477896  0.212987  0.128215
H    -0.412213  0.934783  0.056199
H    -0.579897  2.102349  1.176025
H    0.002401  0.750010  2.896615
C    -0.805828  -1.133003  2.112816
C    -2.286728  -1.052310  2.399782
C    -3.220641  -1.814512  1.644151
C    -2.823630  -0.230325  3.431155
C    -4.596680  -1.819557  1.935807
C    -4.200267  -0.198912  3.705953
C    -5.101616  -1.037685  2.996863
O    -6.370318  -1.000191  3.384082
H    -0.300729  -1.662686  2.934935
H    -0.649490  -1.744764  1.212622
H    -2.855747  -2.459476  0.842188
H    -2.159256  0.366256  4.059325
H    -5.264202  -2.453429  1.349407
H    -4.590522  0.423482  4.512271
H    -6.940798  -1.630360  2.903867
O    2.152938  -0.476475  2.195616
H    3.018649  -0.642298  1.763496
Pb    -3.308161  0.904533  1.013804
25
Lattice="100 0 0 0 100 0 0 0 100" Properties=species:S:1:pos:R:3
N    -0.968608  -0.254004  0.163837
C    -0.821179  -0.167260  1.581653
C    0.046806  0.968379  2.145230
O    0.047984  1.301517  3.359570
H    -0.111737  -0.474659  -0.341607
H    -1.412501  0.557807  -0.260865
H    -1.821441  0.007951  2.019968
C    -0.282055  -1.532320  2.130446
C    -0.469803  -1.821366  3.599775
C    -1.751542  -2.119053  4.141585
C    0.628520  -1.897878  4.497429
C    -1.923263  -2.537805  5.473100
C    0.468423  -2.295078  5.839806
C    -0.804490  -2.688690  6.327492
O    -0.851329  -3.147337  7.572585
H    0.779478  -1.637796  1.866143
H    -0.826851  -2.289910  1.548549
H    -2.631082  -2.074643  3.495941
H    1.635783  -1.679690  4.137610
H    -2.924148  -2.792260  5.826797
H    1.332508  -2.374656  6.500694
H    -1.737263  -3.460504  7.837161
O    0.801013  1.582305  1.276630
H    1.327392  2.300046  1.694516
Pb    -0.807589  0.265273  5.274073
25
Lattice="100 0 0 0 100 0 0 0 100" Properties=species:S:1:pos:R:3
N    0.157454  0.102673  0.150692
C    -0.186082  -0.136274  1.587501
C    0.869970  0.366415  2.600009
O    0.729441  0.201239  3.781264
H    1.110524  -0.238571  -0.031743
H    0.215422  1.113763  -0.021113
H    -1.091597  0.452252  1.798972
C    -0.463701  -1.631551  1.847488
C    -1.527136  -2.215524  0.950201
C    -1.257291  -3.323816  0.102446
C    -2.848816  -1.685641  0.900034
C    -2.255385  -3.919049  -0.696127
C    -3.846885  -2.260821  0.096554
C    -3.578665  -3.422909  -0.672686
O    -4.602705  -3.944751  -1.335669
H    -0.764296  -1.728796  2.901291
H    0.466716  -2.207895  1.740947
H    -0.259989  -3.768521  0.104689
H    -3.123066  -0.842361  1.537162
H    -2.003239  -4.792056  -1.300954
H    -4.859973  -1.856422  0.097601
H    -4.383190  -4.775430  -1.799209
O    1.897410  0.978181  1.978323
H    2.534716  1.293136  2.654710
Pb    -1.494556  -1.024089  -1.384235
25
Lattice="100 0 0 0 100 0 0 0 100" Properties=species:S:1:pos:R:3
N    -1.105830  -0.441929  0.161113
C    -0.261794  -0.191735  1.370811
C    1.260483  -0.359140  1.143099
O    2.033007  -0.408057  2.061619
H    -0.812829  0.190703  -0.593672
H    -0.913294  -1.383027  -0.205246
H    -0.395910  0.870517  1.632647
C    -0.714202  -1.076624  2.548694
C    -2.178363  -0.929429  2.883147
C    -2.723776  0.286488  3.378785
C    -3.091299  -2.006781  2.703454
C    -4.079453  0.403929  3.739974
C    -4.451001  -1.897777  3.050822
C    -4.952722  -0.704718  3.627800
O    -6.225517  -0.711990  4.003107
H    -0.094639  -0.810090  3.416698
H    -0.490232  -2.130330  2.328205
H    -2.070485  1.146001  3.542452
H    -2.723728  -2.966725  2.334524
H    -4.440353  1.348515  4.151344
H    -5.122750  -2.749235  2.934648
H    -6.504708  0.110893  4.447929
O    1.552853  -0.405634  -0.171062
H    2.525876  -0.473659  -0.277984
Pb    -3.540434  -0.181308  0.759168
25
Lattice="100 0 0 0 100 0 0 0 100" Properties=species:S:1:pos:R:3
N    -0.706752  0.072816  0.131030
C    0.145889  -0.291470  1.218196
C    1.656163  -0.369650  0.950219
O    2.519221  -0.463266  1.862786
H    -0.725068  -0.595070  -0.638396
H    -0.537120  1.006694  -0.237113
H    0.047694  0.481936  2.001913
C    -0.330377  -1.658904  1.814681
C    0.090812  -1.998507  3.222936
C    -0.336070  -1.219830  4.338079
C    0.850753  -3.158937  3.519015
C    -0.079330  -1.611176  5.660874
C    1.119035  -3.562796  4.846017
C    0.599565  -2.825746  5.937070
O    0.722340  -3.164800  7.214984
H    -0.049276  -2.475307  1.134923
H    -1.428829  -1.595038  1.787463
H    -0.926374  -0.316384  4.171982
H    1.207184  -3.791012  2.703510
H    -0.450070  -1.016011  6.496360
H    1.682467  -4.481708  5.018744
H    1.133945  -4.040046  7.346656
O    2.005687  -0.331162  -0.305414
H    2.982043  -0.376435  -0.412641
Pb    2.416466  -1.001192  4.135122
25
Lattice="100 0 0 0 100 0 0 0 100" Properties=species:S:1:pos:R:3
N    -0.459292  0.142453  0.119281
C    0.267803  -0.235764  1.283314
C    1.746752  -0.448765  0.975707
O    2.611593  -0.574628  1.878302
H    -0.115134  0.969397  -0.364149
H    -1.464610  0.211984  0.258761
H    0.272882  0.506046  2.127354
C    -0.342345  -1.569082  1.849958
C    0.104562  -1.988743  3.229064
C    -0.466645  -1.421636  4.403123
C    1.071681  -3.009670  3.424857
C    -0.145854  -1.880897  5.690757
C    1.430926  -3.455267  4.710151
C    0.773802  -2.941662  5.860895
O    1.096155  -3.493781  7.023926
H    -0.160636  -2.372207  1.124209
H    -1.429689  -1.409164  1.869799
H    -1.214961  -0.632588  4.306767
H    1.540648  -3.483723  2.560817
H    -0.643194  -1.438640  6.555768
H    2.158721  -4.257811  4.836172
H    0.577512  -3.145873  7.774354
O    2.064653  -0.507807  -0.285479
H    3.031420  -0.642881  -0.406419
Pb    2.260616  -0.700836  4.198807
25
Lattice="100 0 0 0 100 0 0 0 100" Properties=species:S:1:pos:R:3
N    2.070176  -0.724582  0.345566
C    0.844143  -0.341496  1.011590
C    0.708948  1.143969  1.327902
O    1.746892  1.897781  1.398415
H    2.060963  -0.556576  -0.658769
H    2.903921  -0.291610  0.744483
H    -0.004188  -0.575659  0.350520
C    0.686030  -1.159076  2.330216
C    0.928146  -2.667719  2.032036
C    1.615907  -3.407988  3.099991
C    -0.198347  -3.385163  1.409666
C    1.308004  -4.696152  3.416971
C    -0.510880  -4.669399  1.726146
C    0.243025  -5.347733  2.729761
O    -0.111945  -6.589528  2.973191
H    -0.298673  -0.992814  2.783266
H    1.446697  -0.825546  3.050800
H    2.430826  -2.908546  3.626994
H    -0.782716  -2.874330  0.642606
H    1.861587  -5.231048  4.190308
H    -1.328114  -5.204480  1.244025
H    0.431299  -7.014123  3.667228
O    -0.456599  1.652536  1.525939
H    1.708896  -2.559653  1.200378
Pb    0.431003  3.750934  1.807772
25
Lattice="100 0 0 0 100 0 0 0 100" Properties=species:S:1:pos:R:3
N    -0.842452  1.326213  1.356245
C    -0.295872  0.269785  2.265178
C    1.253626  0.351390  2.101785
O    1.693180  0.843143  1.086190
H    -0.086969  1.428930  0.636940
H    -0.831295  2.226628  1.851709
H    -0.615507  0.491372  3.292440
C    -0.746953  -1.149898  1.828448
C    -2.216968  -1.288939  1.506668
C    -2.636216  -1.801456  0.244312
C    -3.244198  -0.935582  2.421336
C    -3.989226  -2.015847  -0.061302
C    -4.605808  -1.125237  2.115917
C    -4.994181  -1.721813  0.889020
O    -6.244851  -2.005442  0.548780
H    -0.483514  -1.860846  2.626459
H    -0.163616  -1.453691  0.947667
H    -1.882551  -2.087790  -0.492307
H    -2.988861  -0.544164  3.407959
H    -4.279827  -2.444928  -1.020913
H    -5.359865  -0.858148  2.858823
H    -6.890650  -1.840987  1.261968
O    2.037689  -0.176449  3.034609
H    1.564172  -0.470753  3.834820
Pb    -3.084289  0.918507  0.405252
25
Lattice="100 0 0 0 100 0 0 0 100" Properties=species:S:1:pos:R:3
N    -0.011081  0.949927  1.049206
C    0.029417  -0.074961  2.122372
C    1.454502  -0.238768  2.599502
O    2.428771  0.003518  1.840182
H    -0.149543  1.885236  1.449989
H    -0.835657  0.753672  0.457634
H    -0.628482  0.219302  2.953675
C    -0.460901  -1.468772  1.553876
C    -1.788724  -1.369635  0.867837
C    -1.862165  -1.243798  -0.536752
C    -2.989190  -1.385786  1.604504
C    -3.079822  -1.126164  -1.187299
C    -4.215989  -1.269751  0.971561
C    -4.272280  -1.133713  -0.433717
O    -5.414494  -1.030881  -1.121585
H    -0.493119  -2.170127  2.399027
H    0.303693  -1.841901  0.850935
H    -0.951065  -1.314778  -1.137406
H    -2.966327  -1.508286  2.688566
H    -3.145721  -1.072391  -2.272811
H    -5.137348  -1.296836  1.554851
H    -6.197199  -1.095921  -0.543667
O    1.733877  -0.743099  3.769131
H    0.954087  -0.890036  4.342012
Pb    2.138610  0.896845  -0.219124
25
Lattice="100 0 0 0 100 0 0 0 100" Properties=species:S:1:pos:R:3
N    0.057231  0.254481  0.320662
C    0.226703  0.033186  1.779260
C    1.619858  -0.488586  2.046661
O    2.260006  -1.125245  1.169172
H    -0.949225  0.160913  0.106024
H    0.324754  1.213815  0.070584
H    0.052910  0.972076  2.325884
C    -0.810060  -1.049328  2.286539
C    -2.213381  -0.734449  1.863104
C    -2.964194  0.257884  2.526914
C    -2.811368  -1.427876  0.790496
C    -4.256231  0.553196  2.134566
C    -4.111156  -1.149677  0.386860
C    -4.844648  -0.151101  1.057892
O    -6.105825  0.176182  0.756469
H    -0.719336  -1.093390  3.381012
H    -0.506218  -2.034743  1.896416
H    -2.538267  0.791937  3.378082
H    -2.276722  -2.250569  0.309148
H    -4.848630  1.307552  2.650422
H    -4.574070  -1.725646  -0.415142
H    -6.460655  -0.362081  0.025128
O    2.170886  -0.400651  3.224996
H    1.658557  0.124629  3.872753
Pb    1.484631  -1.358430  -0.942360
25
Lattice="100 0 0 0 100 0 0 0 100" Properties=species:S:1:pos:R:3
N    0.616103  0.314092  0.315130
C    0.208586  0.045047  1.732728
C    1.498282  0.056547  2.572007
O    2.391484  0.913999  2.323026
H    -0.206032  0.599996  -0.228166
H    0.951076  -0.554684  -0.121190
H    -0.316437  0.957210  2.068893
C    -0.768525  -1.148576  1.934118
C    -0.134851  -2.496323  2.180315
C    -0.197539  -3.073352  3.466889
C    0.537106  -3.207062  1.164594
C    0.407883  -4.298816  3.741695
C    1.145133  -4.423698  1.420783
C    1.093257  -4.980235  2.718756
O    1.700238  -6.161585  2.883283
H    -1.436480  -1.177615  1.059103
H    -1.416763  -0.888999  2.782763
H    -0.777875  -2.587147  4.255449
H    0.538713  -2.835231  0.137137
H    0.327366  -4.734742  4.738155
H    1.645362  -4.986095  0.633602
H    1.594830  -6.504747  3.789718
O    1.684269  -0.733495  3.569443
H    1.037894  -1.511293  3.570482
Pb    2.435602  2.044790  0.364597
25
Lattice="100 0 0 0 100 0 0 0 100" Properties=species:S:1:pos:R:3
N    0.375896  -0.709667  0.085156
C    0.194625  -0.184730  1.426191
C    1.317565  0.754426  1.810050
O    1.947005  1.401042  0.892524
H    -0.513296  -1.007063  -0.316429
H    0.785092  -0.019532  -0.545261
H    -0.679276  0.509882  1.498550
C    -0.128055  -1.271856  2.470891
C    0.957840  -2.385817  2.739309
C    0.496689  -3.202479  3.892028
C    1.316604  -3.177221  1.533876
C    0.340184  -4.547568  3.825056
C    1.147540  -4.523851  1.468222
C    0.650694  -5.227737  2.604134
O    0.517914  -6.524699  2.465450
H    -1.051817  -1.770889  2.147948
H    -0.350714  -0.782972  3.427717
H    0.255148  -2.678725  4.818781
H    1.709426  -2.634610  0.675891
H    -0.015066  -5.118079  4.685100
H    1.400863  -5.097860  0.577490
H    0.191495  -6.968334  3.274877
O    1.601014  0.985088  3.045277
H    1.869036  -1.844531  3.071682
Pb    3.069593  2.663780  2.443489
25
Lattice="100 0 0 0 100 0 0 0 100" Properties=species:S:1:pos:R:3
N    0.215606  -0.630711  0.740406
C    -0.611434  0.312971  1.561712
C    0.382189  1.234389  2.293708
O    1.386614  1.674003  1.666955
H    -0.380919  -1.087814  0.041729
H    0.577502  -1.385640  1.338056
H    -1.096012  0.991923  0.836599
C    -1.741082  -0.346870  2.399857
C    -1.355122  -0.826808  3.777016
C    -1.759848  -0.085188  4.910206
C    -0.586990  -1.988133  3.983521
C    -1.384991  -0.464515  6.194487
C    -0.209310  -2.384776  5.259289
C    -0.596763  -1.618245  6.379082
O    -0.281040  -1.931432  7.641314
H    -2.163170  -1.164407  1.794971
H    -2.547862  0.395164  2.483775
H    -2.436359  0.766388  4.792502
H    -0.325433  -2.634793  3.142664
H    -1.714681  0.095018  7.068771
H    0.363529  -3.302419  5.399471
H    0.230394  -2.759168  7.698415
O    0.208435  1.635834  3.503116
H    -0.485650  1.095471  3.999706
Pb    2.077871  0.719020  -0.264818
25
Lattice="100 0 0 0 100 0 0 0 100" Properties=species:S:1:pos:R:3
N    -1.276007  -1.372858  -0.042697
C    -0.896917  -0.608770  1.134406
C    0.528120  -0.186551  0.771767
O    1.513796  -1.006830  0.900715
H    -2.233396  -1.226280  -0.350113
H    -1.051208  -2.364253  0.006762
H    -1.496681  0.310384  1.142846
C    -1.037940  -1.391952  2.451955
C    -0.789312  -0.585536  3.788084
C    -1.792676  0.483608  4.016020
C    -0.648040  -1.537050  4.916106
C    -2.550272  0.552015  5.138252
C    -1.409875  -1.472836  6.038658
C    -2.379310  -0.431087  6.163425
O    -3.157705  -0.304313  7.208914
H    -0.340353  -2.241344  2.437871
H    -2.055006  -1.805185  2.482414
H    -1.923018  1.244388  3.245004
H    0.096535  -2.329089  4.817309
H    -3.291657  1.334910  5.295080
H    -1.290013  -2.199669  6.843942
H    -3.008808  -0.992336  7.889898
O    0.731401  0.956679  0.216029
H    0.200415  -0.093599  3.662709
Pb    2.838273  0.347126  -0.416814
25
Lattice="100 0 0 0 100 0 0 0 100" Properties=species:S:1:pos:R:3
N    -0.321834  -0.080737  0.204544
C    0.329162  -0.169713  1.484117
C    1.825889  -0.346546  1.275636
O    2.280604  -0.793469  0.162036
H    -1.267306  0.291182  0.257527
H    -0.312513  -0.941482  -0.339999
H    0.219042  0.802848  1.988982
C    -0.243720  -1.291512  2.417829
C    0.146158  -1.250231  3.952735
C    -0.377201  -0.047382  4.642979
C    -0.255909  -2.532158  4.578416
C    -1.208080  -0.118629  5.713531
C    -1.094382  -2.605622  5.643990
C    -1.591552  -1.400565  6.223075
O    -2.400769  -1.544209  7.243937
H    0.038268  -2.275134  2.015352
H    -1.336695  -1.222013  2.344093
H    -0.074746  0.933610  4.273831
H    0.129152  -3.452986  4.136812
H    -1.582577  0.785432  6.196944
H    -1.399545  -3.555314  6.082164
H    -2.714289  -0.693582  7.613724
O    2.656615  -0.040933  2.215061
H    1.255100  -1.188470  3.979496
Pb    4.439590  -0.373793  0.768669
25
Lattice="100 0 0 0 100 0 0 0 100" Properties=species:S:1:pos:R:3
N    0.033429  0.149093  -0.009592
C    -0.017758  0.013873  1.429486
C    1.200991  0.811996  1.886294
O    2.394580  0.328417  1.796744
H    -0.859649  0.211274  -0.486475
H    0.719905  -0.406159  -0.508398
H    -0.879901  0.600569  1.776450
C    -0.162603  -1.382458  2.086092
C    0.765222  -2.546137  1.559845
C    1.154948  -3.452513  2.667667
C    0.180529  -3.245184  0.387959
C    0.979573  -4.797046  2.626194
C    -0.001627  -4.589160  0.345141
C    0.394372  -5.387053  1.465009
O    0.251546  -6.688210  1.494059
H    -1.206816  -1.702576  1.975483
H    0.001575  -1.270910  3.167877
H    1.602997  -2.998657  3.553231
H    -0.128217  -2.640825  -0.465495
H    1.267867  -5.450280  3.449058
H    -0.445678  -5.069984  -0.528238
H    -0.153342  -7.053338  0.680460
O    1.047285  2.021729  2.293828
H    1.707862  -2.059485  1.219178
Pb    3.285908  2.392026  2.390147
25
Lattice="100 0 0 0 100 0 0 0 100" Properties=species:S:1:pos:R:3
N    -0.177840  0.452559  0.303374
C    0.300154  -0.043578  1.556634
C    1.740599  -0.584263  1.507398
O    2.395507  -0.920688  0.581265
H    -0.217006  -0.255346  -0.430810
H    0.352574  1.250111  -0.045259
H    0.300270  0.794305  2.277668
C    -0.666989  -1.156472  2.077078
C    -0.682393  -1.422191  3.560555
C    -0.137522  -2.607221  4.124283
C    -1.334187  -0.531851  4.464343
C    -0.263302  -2.905669  5.496329
C    -1.502267  -0.833632  5.827521
C    -1.021640  -2.059215  6.353369
O    -1.200862  -2.479878  7.596264
H    -0.475719  -2.092838  1.534868
H    -1.666885  -0.813263  1.774240
H    0.375179  -3.324853  3.480854
H    -1.765898  0.395470  4.081528
H    0.141106  -3.834647  5.901202
H    -2.049645  -0.136991  6.465404
H    -1.774441  -1.895284  8.128817
O    2.353718  -0.653316  2.849931
H    3.286515  -0.921598  2.687888
Pb    1.368566  -0.610079  5.105278
25
Lattice="100 0 0 0 100 0 0 0 100" Properties=species:S:1:pos:R:3
N    0.440323  -1.446562  0.494435
C    -0.160925  -0.485766  1.420440
C    0.938359  0.309343  2.126261
O    1.572106  -0.131411  3.075555
H    1.457871  -1.406863  0.472468
H    0.100074  -1.329025  -0.458920
H    -0.818426  0.211721  0.886274
C    -1.059344  -1.228617  2.481391
C    -0.264517  -2.318418  3.114510
C    0.423675  -2.133637  4.346178
C    0.015381  -3.513494  2.386198
C    1.360636  -3.074025  4.825720
C    0.974378  -4.455710  2.844139
C    1.748557  -4.183054  4.009772
O    2.770317  -4.904974  4.432839
H    -1.918140  -1.633884  1.931261
H    -1.433650  -0.509189  3.220253
H    0.212639  -1.255122  4.955044
H    -0.530884  -3.725133  1.469167
H    1.892856  -2.899235  5.761712
H    1.182532  -5.342619  2.242190
H    3.023851  -5.624843  3.822157
O    1.142064  1.494097  1.556935
H    1.882068  1.954346  2.007575
Pb    -0.981409  -4.409309  4.720945
25
Lattice="100 0 0 0 100 0 0 0 100" Properties=species:S:1:pos:R:3
N    -1.029093  0.693430  0.900935
C    -0.141392  0.245158  1.962099
C    1.294161  0.064081  1.424258
O    1.527129  -0.006372  0.240869
H    -0.593466  0.497676  -0.009834
H    -1.220606  1.693356  0.949755
H    -0.133288  0.965067  2.790359
C    -0.628066  -1.153215  2.522217
C    -2.101104  -1.019193  2.675650
C    -2.730544  -0.709373  3.907907
C    -2.891697  -0.903400  1.483235
C    -4.082281  -0.294324  3.982535
C    -4.259671  -0.526967  1.551534
C    -4.828424  -0.080857  2.781312
O    -6.024050  0.465499  2.912616
H    -0.113690  -1.383046  3.461575
H    -0.374676  -1.928086  1.784975
H    -2.158671  -0.780062  4.835681
H    -2.505440  -1.275511  0.538463
H    -4.531988  -0.027453  4.939811
H    -4.843366  -0.466948  0.630497
H    -6.476687  0.631375  2.062208
O    2.176179  -0.034664  2.425757
H    3.073508  -0.156792  2.049622
Pb    -4.135143  -2.807326  3.072087
25
Lattice="100 0 0 0 100 0 0 0 100" Properties=species:S:1:pos:R:3
N    -0.839824  0.766838  -0.245116
C    -0.423558  0.350310  1.076946
C    1.078488  0.188812  0.842337
O    1.861879  1.165602  1.042173
H    -1.404525  1.609446  -0.284466
H    -1.187085  0.030976  -0.854381
H    -0.528792  1.195521  1.768323
C    -1.132695  -0.882412  1.706345
C    -1.131422  -2.141393  0.877633
C    -0.207611  -3.183353  1.137060
C    -2.073768  -2.334132  -0.158497
C    -0.197359  -4.347422  0.381415
C    -2.082533  -3.491023  -0.920098
C    -1.135575  -4.508128  -0.662291
O    -1.078938  -5.656626  -1.343738
H    -2.166803  -0.557359  1.891610
H    -0.682383  -1.073317  2.691629
H    0.468648  -3.107440  1.991912
H    -2.843708  -1.582132  -0.336767
H    0.493216  -5.161395  0.597245
H    -2.831525  -3.627966  -1.701456
H    -1.780642  -5.717326  -2.018992
O    1.600141  -0.904997  0.346656
H    0.935518  -1.656439  0.322757
Pb    4.009872  1.541978  0.564325
25
Lattice="100 0 0 0 100 0 0 0 100" Properties=species:S:1:pos:R:3
N    -0.039945  0.612500  0.094007
C    0.581428  -0.013859  1.211406
C    2.047763  -0.492906  0.968839
O    2.578115  -1.369877  1.621540
H    -0.124821  0.071535  -0.763301
H    0.189053  1.586798  -0.079761
H    0.675411  0.744156  2.007375
C    -0.289070  -1.200553  1.738686
C    0.127836  -1.736266  3.082990
C    0.827980  -2.944253  3.194483
C    -0.173139  -1.028708  4.265460
C    1.253550  -3.425678  4.448338
C    0.210824  -1.482239  5.529066
C    0.949051  -2.664371  5.609144
O    1.389266  -3.254329  6.806405
H    -0.283764  -2.006066  0.992262
H    -1.315703  -0.816439  1.797275
H    1.095029  -3.505888  2.301080
H    -0.735293  -0.095776  4.204592
H    2.005215  -4.220617  4.500154
H    -0.036523  -0.908550  6.423608
H    1.327026  -2.643806  7.568801
O    2.637412  0.201724  -0.003579
H    3.567056  -0.096576  -0.097432
Pb    -0.370359  -4.865837  6.042120
25
Lattice="100 0 0 0 100 0 0 0 100" Properties=species:S:1:pos:R:3
N    0.086375  -0.681630  -0.063502
C    -0.055423  -0.315792  1.310496
C    1.271904  0.018452  2.077254
O    1.295740  0.172814  3.274275
H    0.250755  0.087157  -0.709778
H    0.728183  -1.451182  -0.250320
H    -0.626667  0.625905  1.359643
C    -0.815464  -1.402660  2.121907
C    -2.248243  -1.491642  1.683724
C    -3.251275  -0.826727  2.391043
C    -2.603202  -2.194649  0.509468
C    -4.592168  -0.834790  1.942567
C    -3.919557  -2.237080  0.039458
C    -4.898559  -1.531982  0.743886
O    -6.266253  -1.543123  0.424999
H    -0.741884  -1.140071  3.184543
H    -0.309028  -2.369913  1.985757
H    -3.004324  -0.255150  3.286374
H    -1.840691  -2.748112  -0.035701
H    -5.318035  -0.132076  2.363513
H    -4.166563  -2.787262  -0.870105
H    -6.436681  -1.863270  -0.484177
O    2.311597  0.129211  1.244651
H    3.107892  0.374688  1.762711
Pb    -6.168174  -2.938927  2.511588
