# Supplementary material for: Mapping and classifying molecules from a high-throughput structural database
Source: J Cheminform. 2017 Feb 2;9:6. doi: 10.1186/s13321-017-0192-4 (PMC5289135; doi:10.1186/s13321-017-0192-4)
Supplement: Supplementary file 1 — Additional file 1. Supplementary file contains dissimilarity matrix data for all the oligopeptides available in the database including the one discussed in this paper. [file 13321_2017_192_MOESM1_ESM.tar › SI/tyr.uncapped/COLVAR-OOS-Ca-0.09-1-4]

#! FIELDS CV1 CV2 Energy
2.800000000000e-02 -1.780000000000e-01	-35691.1069984
2.600000000000e-02 -1.760000000000e-01	-35691.1034625
-2.800000000000e-02 -2.300000000000e-01	-35690.9249724
-3.200000000000e-02 -3.080000000000e-01	-35690.9231134
-3.200000000000e-02 -3.080000000000e-01	-35690.9154267
-5.600000000000e-02 -2.960000000000e-01	-35690.8519266
-5.600000000000e-02 -2.960000000000e-01	-35690.8467979
-1.440000000000e-01 -2.140000000000e-01	-35690.7186304
-4.800000000000e-02 -2.980000000000e-01	-35690.5982574
-4.600000000000e-02 -2.980000000000e-01	-35690.5871586
-2.200000000000e-02 -3.020000000000e-01	-35690.490581
-2.200000000000e-02 -3.020000000000e-01	-35690.4835395
-6.400000000000e-02 8.600000000000e-02	-35690.4506226
-2.800000000000e-02 -3.000000000000e-01	-35690.4333851
-2.600000000000e-02 -3.000000000000e-01	-35690.3994843
-4.200000000000e-02 -5.800000000000e-02	-35690.3014147
-4.000000000000e-02 -5.800000000000e-02	-35690.2996755
-4.400000000000e-02 -6.000000000000e-02	-35690.2654226
2.060000000000e-01 2.000000000000e-02	-35690.0411631
-2.800000000000e-02 -2.920000000000e-01	-35690.0042642
6.000000000000e-02 1.220000000000e-01	-35689.8914515
6.000000000000e-02 1.220000000000e-01	-35689.8881903
-1.600000000000e-02 -2.840000000000e-01	-35689.7734334
-1.980000000000e-01 1.820000000000e-01	-35689.7389319
-2.000000000000e-01 1.820000000000e-01	-35689.7175862
-2.000000000000e-01 2.000000000000e-01	-35689.6895011
-2.600000000000e-02 -2.900000000000e-01	-35689.67694
-1.980000000000e-01 2.020000000000e-01	-35689.6634225
8.000000000000e-02 2.340000000000e-01	-35689.6556498
-1.400000000000e-02 -2.820000000000e-01	-35689.640482
-1.800000000000e-02 -2.920000000000e-01	-35689.5392447
-3.600000000000e-02 -5.800000000000e-02	-35689.4077041
-2.000000000000e-01 2.140000000000e-01	-35688.9674053
2.100000000000e-01 1.000000000000e-02	-35688.4338551
8.200000000000e-02 -1.620000000000e-01	-35688.4273619
3.600000000000e-02 -1.840000000000e-01	-35688.3564536
1.980000000000e-01 6.000000000000e-03	-35688.3510668
2.040000000000e-01 1.400000000000e-02	-35688.3107962
