# Supplementary material for: Mapping and classifying molecules from a high-throughput structural database
Source: J Cheminform. 2017 Feb 2;9:6. doi: 10.1186/s13321-017-0192-4 (PMC5289135; doi:10.1186/s13321-017-0192-4)
Supplement: Supplementary file 1 — Additional file 1. Supplementary file contains dissimilarity matrix data for all the oligopeptides available in the database including the one discussed in this paper. [file 13321_2017_192_MOESM1_ESM.tar › SI/tyr.uncapped/COLVAR-OOS-Cd-0.09-1-4]

#! FIELDS CV1 CV2 Energy
1.400000000000e-02 -1.700000000000e-01	-171265.051739
2.080000000000e-01 2.400000000000e-02	-171265.012286
-3.200000000000e-02 -3.060000000000e-01	-171264.853447
-3.200000000000e-02 -2.280000000000e-01	-171264.827187
-2.400000000000e-02 -3.080000000000e-01	-171264.803056
-3.200000000000e-02 -3.060000000000e-01	-171264.747543
-2.200000000000e-02 -3.020000000000e-01	-171264.61196
-2.200000000000e-02 -3.020000000000e-01	-171264.60238
-5.400000000000e-02 -3.000000000000e-01	-171264.57654
-2.800000000000e-02 -3.020000000000e-01	-171264.437532
-2.800000000000e-02 -3.040000000000e-01	-171264.431022
-6.200000000000e-02 -4.800000000000e-02	-171264.419067
2.240000000000e-01 8.000000000000e-03	-171264.25158
5.800000000000e-02 1.440000000000e-01	-171264.190978
5.600000000000e-02 1.440000000000e-01	-171264.154082
-4.400000000000e-02 -6.400000000000e-02	-171264.072253
-4.400000000000e-02 -5.600000000000e-02	-171264.048015
-1.900000000000e-01 1.740000000000e-01	-171264.014548
-1.860000000000e-01 1.760000000000e-01	-171264.008368
-5.200000000000e-02 -6.400000000000e-02	-171263.995883
-1.880000000000e-01 1.800000000000e-01	-171263.965735
-1.820000000000e-01 1.800000000000e-01	-171263.960106
-2.200000000000e-02 -2.920000000000e-01	-171263.934843
8.200000000000e-02 2.480000000000e-01	-171263.930416
-2.000000000000e-02 -2.900000000000e-01	-171263.783845
-1.720000000000e-01 1.960000000000e-01	-171263.768623
-2.000000000000e-02 -2.900000000000e-01	-171263.727759
-1.600000000000e-02 -2.920000000000e-01	-171263.637795
6.000000000000e-03 -1.860000000000e-01	-171263.6053
4.400000000000e-02 -1.720000000000e-01	-171263.423936
-4.200000000000e-02 1.080000000000e-01	-171263.420423
5.600000000000e-02 -1.860000000000e-01	-171263.348433
2.000000000000e-02 -1.560000000000e-01	-171263.340079
1.900000000000e-01 1.200000000000e-02	-171263.322759
