# Supplementary material for: Mapping and classifying molecules from a high-throughput structural database
Source: J Cheminform. 2017 Feb 2;9:6. doi: 10.1186/s13321-017-0192-4 (PMC5289135; doi:10.1186/s13321-017-0192-4)
Supplement: Supplementary file 1 — Additional file 1. Supplementary file contains dissimilarity matrix data for all the oligopeptides available in the database including the one discussed in this paper. [file 13321_2017_192_MOESM1_ESM.tar › SI/tyr.uncapped/traj.tyr.uncapped.Ca.xyz]

25
Lattice="100 0 0 0 100 0 0 0 100" Properties=species:S:1:pos:R:3
N    -0.529566  0.891282  2.437430
C    0.131715  -0.375116  2.005743
C    -0.050743  -0.460119  0.497737
O    -1.066167  -0.001126  -0.057789
H    -0.498636  0.946082  3.460769
H    0.038634  1.686926  2.123379
H    1.205299  -0.397336  2.240622
C    -0.553025  -1.603985  2.698726
C    -2.061270  -1.558111  2.593461
C    -2.838090  -0.875009  3.558806
C    -2.744523  -2.091202  1.480613
C    -4.209887  -0.669700  3.393194
C    -4.120435  -1.901574  1.295742
C    -4.878354  -1.202148  2.263802
O    -6.196076  -0.994576  2.190912
H    -0.242331  -1.595163  3.752675
H    -0.144423  -2.524736  2.262603
H    -2.365192  -0.496878  4.466905
H    -2.197072  -2.660244  0.728023
H    -4.797501  -0.159414  4.156931
H    -4.613408  -2.342990  0.427634
H    -6.617146  -1.487439  1.462061
O    0.913169  -1.080702  -0.130416
H    0.739269  -1.137855  -1.096313
Ca    -2.752242  0.668132  1.306751
25
Lattice="100 0 0 0 100 0 0 0 100" Properties=species:S:1:pos:R:3
N    1.264046  -1.976464  0.988615
C    0.209297  -0.921288  1.031238
C    0.908136  0.365453  1.444571
O    1.888236  0.350989  2.212273
H    0.818398  -2.878116  0.789885
H    1.869796  -1.808184  0.176674
H    -0.280378  -0.768411  0.059058
C    -0.888734  -1.299745  2.084935
C    -0.293981  -1.723241  3.409674
C    0.046234  -0.781055  4.407108
C    0.049299  -3.070434  3.655097
C    0.753880  -1.146620  5.555150
C    0.753004  -3.461145  4.801741
C    1.098751  -2.500966  5.781887
O    1.742538  -2.776419  6.919620
H    -1.483447  -2.116424  1.653006
H    -1.570847  -0.447606  2.201979
H    -0.237197  0.265367  4.286019
H    -0.239628  -3.842683  2.940054
H    0.994848  -0.410263  6.322360
H    0.980700  -4.516507  4.962691
H    1.840768  -3.733962  7.077092
O    0.368339  1.453832  0.962453
H    0.832398  2.260531  1.279475
Ca    2.359541  -1.628640  3.214344
25
Lattice="100 0 0 0 100 0 0 0 100" Properties=species:S:1:pos:R:3
N    1.052779  -0.473520  0.344759
C    0.246304  -0.009422  1.508251
C    1.242455  0.331038  2.616022
O    2.301698  -0.308499  2.708965
H    1.542187  0.330053  -0.066329
H    0.417039  -0.792683  -0.393619
H    -0.371892  0.868380  1.261449
C    -0.702812  -1.161606  1.995518
C    0.024148  -2.477651  2.163073
C    0.680483  -2.814956  3.365285
C    0.161891  -3.375011  1.078285
C    1.488184  -3.954489  3.471442
C    0.966120  -4.514207  1.160237
C    1.625631  -4.834225  2.372248
O    2.348059  -5.957550  2.385576
H    -1.503505  -1.258970  1.249186
H    -1.188182  -0.852795  2.930922
H    0.579645  -2.172551  4.241242
H    -0.374260  -3.187379  0.146300
H    1.969236  -4.186235  4.423477
H    1.044656  -5.207519  0.322341
H    2.676701  -6.185753  3.275243
O    0.970759  1.239479  3.519866
H    0.147647  1.738933  3.345767
Ca    2.576030  -2.149861  1.458493
25
Lattice="100 0 0 0 100 0 0 0 100" Properties=species:S:1:pos:R:3
N    -1.181297  1.157532  0.044950
C    -0.757657  0.683588  1.422756
C    0.766808  0.697540  1.443205
O    1.353677  0.639431  2.556842
H    -2.096517  0.789306  -0.247736
H    -0.437758  0.849469  -0.615409
H    -1.191506  1.364555  2.161196
C    -1.208729  -0.805087  1.703857
C    -0.102198  -1.847367  1.757153
C    0.453875  -2.236380  2.992364
C    0.423774  -2.450102  0.594730
C    1.489344  -3.176991  3.075551
C    1.460732  -3.387746  0.652358
C    1.980476  -3.796588  1.903026
O    2.936058  -4.735670  1.884325
H    -1.951094  -1.102404  0.947793
H    -1.740735  -0.800075  2.661844
H    0.084120  -1.789693  3.915789
H    0.020961  -2.193500  -0.385706
H    1.870800  -3.471352  4.055097
H    1.828834  -3.870683  -0.253166
H    3.152947  -5.066294  2.775689
O    1.350949  0.475799  0.327238
H    -1.228704  2.185985  -0.003364
Ca    2.623839  -0.965272  1.602619
25
Lattice="100 0 0 0 100 0 0 0 100" Properties=species:S:1:pos:R:3
N    -0.545215  2.772942  2.644549
C    -0.158026  1.353750  3.017084
C    0.549871  0.760051  1.803933
O    1.220003  -0.296186  1.956695
H    -1.377390  3.112122  3.145702
H    0.222312  3.435284  2.829940
H    0.489068  1.401467  3.898172
C    -1.418568  0.445322  3.302280
C    -1.750143  -0.599760  2.247930
C    -1.299777  -1.930347  2.394962
C    -2.489227  -0.295228  1.088712
C    -1.562654  -2.909456  1.432024
C    -2.766163  -1.260261  0.109551
C    -2.338124  -2.595300  0.290487
O    -2.590852  -3.595774  -0.564198
H    -2.294715  1.090188  3.468719
H    -1.232909  -0.059962  4.256861
H    -0.722446  -2.210152  3.276773
H    -2.867392  0.715119  0.928999
H    -1.237909  -3.939800  1.580716
H    -3.368451  -0.988829  -0.759231
H    -3.235435  -3.347379  -1.252302
O    0.184788  1.202686  0.660870
H    -0.713673  2.771777  1.616916
Ca    0.134026  -1.045275  0.127858
25
Lattice="100 0 0 0 100 0 0 0 100" Properties=species:S:1:pos:R:3
N    0.361434  -0.306391  -0.137464
C    0.676367  -0.793212  1.258805
C    2.156603  -1.272940  1.142104
O    2.703982  -1.652509  2.248756
H    1.268909  -0.581694  -0.647529
H    0.228031  0.709834  -0.195627
H    0.622425  0.065321  1.939629
C    -0.296683  -1.913529  1.692580
C    0.015882  -2.560882  3.028442
C    -0.049291  -1.842730  4.244136
C    0.328637  -3.931829  3.107812
C    0.182919  -2.459478  5.477912
C    0.556082  -4.573974  4.337075
C    0.443199  -3.851075  5.546660
O    0.591279  -4.377090  6.768187
H    -0.305354  -2.695941  0.919169
H    -1.315833  -1.498278  1.738122
H    -0.302351  -0.781142  4.241036
H    0.388175  -4.527383  2.195340
H    0.094649  -1.897012  6.408182
H    0.758722  -5.646696  4.353084
H    0.636837  -5.351269  6.756921
O    2.664800  -1.263854  0.026164
H    -0.449112  -0.763253  -0.572008
Ca    2.600695  -2.652993  4.041509
25
Lattice="100 0 0 0 100 0 0 0 100" Properties=species:S:1:pos:R:3
N    -0.009084  2.409880  3.630260
C    -0.115062  1.047553  2.983171
C    0.747968  1.200396  1.691884
O    0.898299  0.123201  0.995208
H    0.550582  2.938320  2.876874
H    -0.911858  2.869983  3.797138
H    0.354234  0.315047  3.651607
C    -1.588577  0.678496  2.696006
C    -1.794523  -0.614251  1.928965
C    -1.461188  -1.871049  2.474726
C    -2.388991  -0.605177  0.648639
C    -1.708495  -3.067253  1.784607
C    -2.651635  -1.787869  -0.055223
C    -2.353156  -3.043850  0.524057
O    -2.681001  -4.132033  -0.182553
H    -2.056012  1.497532  2.129316
H    -2.127548  0.604955  3.653567
H    -1.010185  -1.936234  3.466323
H    -2.669490  0.344141  0.189072
H    -1.461287  -4.020290  2.256392
H    -3.150030  -1.760780  -1.025056
H    -2.568850  -4.958841  0.322248
O    1.193740  2.315136  1.442100
H    0.517716  2.404524  4.511296
Ca    0.125434  -1.595537  0.174376
25
Lattice="100 0 0 0 100 0 0 0 100" Properties=species:S:1:pos:R:3
N    0.402144  -0.506609  -0.192734
C    0.632212  -0.886627  1.205477
C    2.163704  -1.038712  1.327484
O    2.732005  -1.365453  2.402620
H    -0.124412  -1.196395  -0.729963
H    1.995956  -0.560900  -0.399352
H    0.348809  -0.056218  1.870775
C    -0.121460  -2.175778  1.627987
C    0.150728  -2.697393  3.023662
C    -0.171073  -1.949494  4.181378
C    0.683170  -3.987553  3.224606
C    0.024125  -2.459326  5.469656
C    0.881072  -4.523093  4.509451
C    0.510527  -3.778841  5.653970
O    0.609634  -4.213536  6.914266
H    0.102299  -2.969962  0.900959
H    -1.197618  -1.964091  1.538339
H    -0.602087  -0.951307  4.084485
H    0.941201  -4.605158  2.362434
H    -0.262785  -1.880119  6.348431
H    1.262836  -5.540771  4.614273
H    0.820309  -5.164304  6.972942
O    2.806721  -0.802785  0.249288
H    -0.047870  0.401685  -0.303309
Ca    2.547852  -2.294260  4.289875
25
Lattice="100 0 0 0 100 0 0 0 100" Properties=species:S:1:pos:R:3
N    0.117529  2.488712  3.486727
C    -0.214779  1.083357  3.030721
C    0.412636  1.009460  1.601160
O    0.588663  -0.176941  1.108568
H    0.946348  2.527204  4.093011
H    0.351866  2.966296  2.566278
H    0.277036  0.368115  3.699982
C    -1.760062  0.876233  3.042034
C    -2.127996  -0.339948  2.230761
C    -1.892410  -1.631184  2.724813
C    -2.523286  -0.190705  0.894978
C    -1.847761  -2.734215  1.868615
C    -2.498350  -1.281450  0.018837
C    -2.082771  -2.531302  0.503280
O    -1.662715  -3.438206  -0.474729
H    -2.242445  1.765298  2.609271
H    -2.095394  0.784363  4.085010
H    -1.663869  -1.781406  3.780716
H    -2.797770  0.791116  0.508027
H    -1.591548  -3.722900  2.253099
H    -2.799273  -1.179427  -1.026333
H    -1.792395  -4.368222  -0.208439
O    0.671649  2.076354  1.051754
H    -0.654904  2.965708  3.967260
Ca    0.233002  -1.702310  -0.250401
25
Lattice="100 0 0 0 100 0 0 0 100" Properties=species:S:1:pos:R:3
N    0.140416  2.455292  3.551077
C    -0.183410  1.030271  3.154967
C    0.512704  0.876124  1.762866
O    0.715994  -0.336524  1.351558
H    0.411675  2.884124  2.616915
H    -0.645648  2.959413  3.978962
H    0.269361  0.349224  3.884541
C    -1.729678  0.836957  3.102184
C    -2.080762  -0.380910  2.284764
C    -1.823726  -1.669673  2.773064
C    -2.481858  -0.232297  0.949853
C    -1.783323  -2.765795  1.905549
C    -2.450316  -1.312599  0.062067
C    -2.036427  -2.562291  0.540868
O    -1.570666  -3.563337  -0.319679
H    -2.184523  1.726240  2.641445
H    -2.111207  0.758986  4.130361
H    -1.593085  -1.824651  3.827718
H    -2.752326  0.751583  0.565443
H    -1.556087  -3.770041  2.267281
H    -2.708959  -1.171719  -0.989244
H    -2.135324  -3.675526  -1.108097
O    0.797129  1.910255  1.166937
H    0.947443  2.521101  4.183946
Ca    0.446603  -2.064208  0.244656
25
Lattice="100 0 0 0 100 0 0 0 100" Properties=species:S:1:pos:R:3
N    -0.475946  0.393188  0.213508
C    -0.179015  0.082828  1.658610
C    1.311832  0.116852  1.899242
O    1.748385  0.158455  3.098993
H    -1.351524  -0.144221  -0.030084
H    -0.631726  1.392788  0.036627
H    -0.676422  0.837230  2.279436
C    -0.778476  -1.334105  1.993394
C    -2.182977  -1.444460  1.471345
C    -2.434044  -2.040607  0.216163
C    -3.270983  -0.912452  2.185878
C    -3.720688  -2.107601  -0.306564
C    -4.561023  -0.981244  1.677758
C    -4.797368  -1.576514  0.423221
O    -6.017251  -1.681268  -0.131938
H    -0.723804  -1.446258  3.083524
H    -0.136255  -2.106897  1.545366
H    -1.620107  -2.521014  -0.333856
H    -3.114832  -0.462511  3.168008
H    -3.918294  -2.593209  -1.260785
H    -5.395151  -0.585695  2.259039
H    -6.706603  -1.323346  0.454128
O    2.131201  0.024900  0.909490
H    0.302645  0.076493  -0.385716
Ca    3.797851  0.020227  2.375658
25
Lattice="100 0 0 0 100 0 0 0 100" Properties=species:S:1:pos:R:3
N    -0.111481  0.117751  0.369536
C    -0.229171  0.560934  1.805529
C    1.143480  0.719800  2.414686
O    1.264069  1.349231  3.519784
H    -0.964394  -0.473796  0.177659
H    0.741548  -0.448685  0.239758
H    -0.759877  1.520157  1.824511
C    -1.080519  -0.512464  2.580086
C    -2.311741  -0.865129  1.793447
C    -3.435161  -0.013793  1.782575
C    -2.352151  -2.035250  1.009830
C    -4.556269  -0.322419  1.031709
C    -3.475310  -2.355649  0.248568
C    -4.587509  -1.498886  0.255448
O    -5.715525  -1.730279  -0.438141
H    -1.316485  -0.076954  3.559380
H    -0.460282  -1.404659  2.751859
H    -3.443937  0.889244  2.395977
H    -1.520387  -2.743915  1.039842
H    -5.435220  0.320458  1.040657
H    -3.497003  -3.281827  -0.326846
H    -5.672149  -2.575803  -0.917700
O    2.167054  0.162664  1.865921
H    -0.083829  0.899130  -0.296339
Ca    3.394249  0.903139  3.562266
25
Lattice="100 0 0 0 100 0 0 0 100" Properties=species:S:1:pos:R:3
N    -1.322052  0.765008  1.324926
C    -0.503033  -0.064626  2.261015
C    0.835599  -0.420227  1.626105
O    1.835504  -0.733217  2.183193
H    -0.873338  1.682520  1.215966
H    -2.216595  0.974765  1.782213
H    -0.253963  0.479901  3.183929
C    -1.278502  -1.361226  2.654785
C    -1.841785  -2.074506  1.445592
C    -1.057397  -2.958495  0.674388
C    -3.147757  -1.795843  0.978070
C    -1.519990  -3.493960  -0.535808
C    -3.628353  -2.315287  -0.227627
C    -2.826341  -3.197182  -0.993433
O    -3.367218  -3.683257  -2.113012
H    -2.089014  -1.071423  3.337651
H    -0.601470  -2.007479  3.228444
H    -0.059073  -3.237018  1.016766
H    -3.810324  -1.161080  1.569702
H    -0.889670  -4.189627  -1.093185
H    -4.645531  -2.108525  -0.562336
H    -2.823900  -4.379732  -2.527270
O    0.766573  -0.395828  0.189229
H    1.674824  -0.601195  -0.122705
Ca    -1.405197  -0.607460  -0.716599
25
Lattice="100 0 0 0 100 0 0 0 100" Properties=species:S:1:pos:R:3
N    -0.213492  -0.473235  -0.256407
C    -0.106599  0.072221  1.148457
C    1.345139  0.466961  1.391452
O    1.702374  0.857032  2.550636
H    0.584307  -0.155889  -0.829806
H    -1.095267  -0.211861  -0.714154
H    -0.699400  0.997611  1.207572
C    -0.650937  -0.986451  2.149563
C    -0.079969  -2.353030  1.873161
C    1.160389  -2.751436  2.406836
C    -0.759384  -3.259903  1.037763
C    1.705847  -3.991884  2.112348
C    -0.220151  -4.509477  0.728951
C    1.023150  -4.882018  1.260962
O    1.617740  -6.066809  1.026993
H    -1.746764  -0.990747  2.066414
H    -0.415481  -0.629107  3.160123
H    1.674781  -2.101618  3.118288
H    -1.763333  -3.022402  0.674776
H    2.644749  -4.318682  2.557310
H    -0.781645  -5.203712  0.102593
H    1.056953  -6.644064  0.480271
O    2.190188  0.436335  0.422821
H    -0.173592  -1.522636  -0.172987
Ca    3.731398  1.196802  1.827064
25
Lattice="100 0 0 0 100 0 0 0 100" Properties=species:S:1:pos:R:3
N    -0.520261  -0.407493  -0.189461
C    -0.045661  -0.259237  1.236959
C    1.477343  -0.215373  1.227135
O    2.111669  -0.139095  0.110893
H    -1.374274  0.131442  -0.378212
H    0.221763  -0.124028  -0.849008
H    -0.379641  0.720462  1.611816
C    -0.649964  -1.400442  2.104904
C    -0.528717  -2.742370  1.431203
C    0.604865  -3.554153  1.600037
C    -1.553930  -3.208243  0.580479
C    0.718946  -4.777228  0.946983
C    -1.447143  -4.422857  -0.089275
C    -0.304415  -5.219031  0.088228
O    -0.270698  -6.389798  -0.575400
H    -1.703122  -1.149665  2.293873
H    -0.142689  -1.371113  3.077470
H    1.386259  -3.253684  2.301232
H    -2.490595  -2.649246  0.496832
H    1.588777  -5.411488  1.124842
H    -2.253577  -4.791058  -0.721547
H    0.520040  -6.907255  -0.345679
O    2.111092  -0.206766  2.332741
H    -0.731042  -1.430663  -0.331836
Ca    3.999736  0.017636  1.265995
25
Lattice="100 0 0 0 100 0 0 0 100" Properties=species:S:1:pos:R:3
N    -0.630417  0.016842  0.020736
C    0.095078  -0.310604  1.204740
C    1.626212  -0.400688  1.109059
O    2.362611  -0.521354  2.123676
H    -0.549271  -0.660741  -0.735179
H    -0.455698  0.953198  -0.336624
H    -0.077033  0.492918  1.944070
C    -0.462738  -1.644325  1.809018
C    -0.014646  -2.008499  3.202265
C    -0.378896  -1.224296  4.325111
C    0.744049  -3.170928  3.456789
C    -0.005936  -1.574911  5.627454
C    1.127483  -3.544461  4.756937
C    0.718759  -2.770444  5.868992
O    0.987660  -3.064288  7.144813
H    -0.244571  -2.470719  1.118186
H    -1.553743  -1.510343  1.799285
H    -0.987089  -0.328123  4.185399
H    1.036184  -3.815214  2.625599
H    -0.327605  -0.976658  6.481202
H    1.687283  -4.469899  4.907734
H    1.362639  -3.957811  7.258520
O    2.121758  -0.336902  -0.094299
H    3.103192  -0.384904  -0.089990
Ca    2.324735  -1.099847  4.205505
25
Lattice="100 0 0 0 100 0 0 0 100" Properties=species:S:1:pos:R:3
N    -0.961179  -0.229722  0.130634
C    -0.897866  -0.221516  1.555974
C    -0.100692  0.903201  2.235023
O    -0.126558  1.095422  3.479480
H    -1.453958  0.562667  -0.274781
H    -0.066159  -0.354786  -0.338976
H    -1.924785  -0.089511  1.943097
C    -0.369283  -1.605858  2.065451
C    -0.496085  -1.887943  3.541818
C    -1.758989  -2.047802  4.157235
C    0.640985  -2.053597  4.366623
C    -1.890581  -2.354097  5.520625
C    0.533633  -2.359504  5.730325
C    -0.738479  -2.558658  6.320601
O    -0.760301  -2.902136  7.612092
H    0.676439  -1.729191  1.750732
H    -0.954082  -2.344271  1.499143
H    -2.668326  -1.951617  3.560335
H    1.638147  -1.957602  3.933089
H    -2.885961  -2.500242  5.945426
H    1.424799  -2.518150  6.339358
H    -1.649523  -3.154993  7.923818
O    0.604037  1.656456  1.439117
H    1.079853  2.363278  1.928594
Ca    -0.604088  0.121172  5.348167
25
Lattice="100 0 0 0 100 0 0 0 100" Properties=species:S:1:pos:R:3
N    -0.448239  -0.038570  -0.018179
C    0.160936  -0.273470  1.258785
C    1.676581  -0.297966  1.159943
O    2.410396  -0.469194  2.169174
H    -0.158298  0.829437  -0.465743
H    -1.465565  -0.057997  0.025778
H    -0.031689  0.499577  2.041741
C    -0.363302  -1.642567  1.809709
C    0.082559  -2.044094  3.192981
C    -0.312007  -1.324517  4.344061
C    0.881698  -3.192803  3.399690
C    0.070063  -1.719135  5.636249
C    1.272190  -3.606910  4.680020
C    0.834520  -2.897214  5.825589
O    1.202713  -3.382167  7.015227
H    -0.112585  -2.422735  1.079879
H    -1.460438  -1.558685  1.807225
H    -0.948173  -0.443284  4.242066
H    1.197102  -3.788630  2.541178
H    -0.282856  -1.150199  6.498967
H    1.858177  -4.516603  4.818914
H    0.764442  -2.932748  7.762074
O    2.175380  -0.107072  -0.026373
H    3.157902  -0.110808  -0.014352
Ca    2.405858  -1.133191  4.221495
25
Lattice="100 0 0 0 100 0 0 0 100" Properties=species:S:1:pos:R:3
N    -1.105072  0.855229  0.890989
C    -0.212472  0.134684  1.866931
C    1.133584  -0.113709  1.157214
O    1.212366  -0.078020  -0.052371
H    -0.803752  0.477022  -0.031230
H    -0.747971  1.819144  0.835466
H    -0.061434  0.779041  2.742697
C    -0.813411  -1.227604  2.296172
C    -2.286573  -1.133884  2.608905
C    -3.240078  -1.813646  1.821773
C    -2.779250  -0.305377  3.646934
C    -4.621968  -1.659806  2.026518
C    -4.149563  -0.134317  3.865612
C    -5.096948  -0.840006  3.078343
O    -6.382986  -0.657000  3.381594
H    -0.251839  -1.591698  3.168050
H    -0.661647  -1.965160  1.495719
H    -2.902715  -2.478940  1.024194
H    -2.080269  0.219900  4.301107
H    -5.324592  -2.220996  1.406910
H    -4.512877  0.490024  4.683185
H    -6.979948  -1.258435  2.897423
O    2.102476  -0.398900  2.023047
H    2.934012  -0.588684  1.537776
Ca    -3.479072  0.802139  1.301043
25
Lattice="100 0 0 0 100 0 0 0 100" Properties=species:S:1:pos:R:3
N    2.044933  -0.755320  0.365092
C    0.824334  -0.333858  1.021887
C    0.730134  1.159017  1.335248
O    1.787102  1.889072  1.369112
H    2.030561  -0.625696  -0.644797
H    2.878648  -0.300660  0.740114
H    -0.027578  -0.550963  0.360312
C    0.646109  -1.142044  2.343026
C    0.899657  -2.649700  2.054317
C    1.594484  -3.386611  3.115438
C    -0.207075  -3.378946  1.417086
C    1.312632  -4.686540  3.413057
C    -0.494256  -4.674954  1.713160
C    0.267180  -5.350948  2.710950
O    -0.062455  -6.605240  2.935492
H    -0.345632  -0.974826  2.779508
H    1.394996  -0.804692  3.074312
H    2.394441  -2.876821  3.655208
H    -0.798246  -2.868545  0.655032
H    1.872638  -5.219484  4.183045
H    -1.297571  -5.219556  1.218648
H    0.486659  -7.024589  3.627493
O    -0.417250  1.690330  1.568686
H    1.687163  -2.516503  1.221497
Ca    0.533392  3.630076  1.744078
25
Lattice="100 0 0 0 100 0 0 0 100" Properties=species:S:1:pos:R:3
N    0.134327  -0.177990  0.099632
C    -0.182710  -0.227381  1.574724
C    0.913624  0.374678  2.481400
O    1.017988  0.089760  3.643840
H    0.989485  -0.731108  -0.049987
H    0.448527  0.781027  -0.103520
H    -1.064052  0.419582  1.724922
C    -0.524814  -1.663470  2.013591
C    -1.567135  -2.271443  1.107989
C    -1.240119  -3.289628  0.187212
C    -2.895932  -1.779883  1.079017
C    -2.171646  -3.781802  -0.743039
C    -3.837970  -2.251306  0.158842
C    -3.499225  -3.290106  -0.747493
O    -4.467837  -3.716189  -1.559812
H    -0.870719  -1.629830  3.055176
H    0.384378  -2.281157  2.013947
H    -0.234874  -3.715989  0.191490
H    -3.206717  -1.015291  1.794563
H    -1.882120  -4.586747  -1.421803
H    -4.864052  -1.880616  0.167601
H    -4.220581  -4.513198  -2.065929
O    1.668968  1.259534  1.794593
H    2.322787  1.658521  2.406976
Ca    -1.714501  -1.046787  -1.215782
25
Lattice="100 0 0 0 100 0 0 0 100" Properties=species:S:1:pos:R:3
N    -1.245517  -0.499775  0.295659
C    -0.291886  -0.221194  1.431915
C    1.200602  -0.374706  1.064154
O    2.053143  -0.553507  1.891543
H    -0.895304  0.021856  -0.519716
H    -1.108375  -1.479570  0.011328
H    -0.414220  0.845871  1.685840
C    -0.641357  -1.078720  2.662859
C    -2.106346  -0.960924  3.004410
C    -2.652179  0.243253  3.505171
C    -3.010170  -2.018601  2.749106
C    -4.030398  0.404116  3.712765
C    -4.390206  -1.879859  2.947316
C    -4.920010  -0.672793  3.467532
O    -6.237590  -0.630818  3.672169
H    -0.007261  -0.753223  3.497851
H    -0.380485  -2.129470  2.472729
H    -1.991341  1.079090  3.745439
H    -2.628770  -2.976755  2.389831
H    -4.407556  1.342892  4.123996
H    -5.068760  -2.715280  2.768658
H    -6.526310  0.170756  4.148129
O    1.381695  -0.239168  -0.267731
H    2.341106  -0.294705  -0.463050
Ca    -3.543603  -0.099910  0.974173
25
Lattice="100 0 0 0 100 0 0 0 100" Properties=species:S:1:pos:R:3
N    0.348243  -0.768293  0.115438
C    0.187320  -0.205724  1.443258
C    1.336052  0.731362  1.780613
O    1.967084  1.329300  0.832384
H    -0.544865  -1.066686  -0.275252
H    0.766245  -0.098137  -0.530305
H    -0.684531  0.489142  1.512254
C    -0.116604  -1.265202  2.517265
C    0.988434  -2.362929  2.796760
C    0.491732  -3.206750  3.913310
C    1.385366  -3.123847  1.584826
C    0.307481  -4.545035  3.797025
C    1.187856  -4.464627  1.469521
C    0.636740  -5.191350  2.562932
O    0.476662  -6.481288  2.378085
H    -1.037060  -1.784274  2.217305
H    -0.329981  -0.757703  3.466345
H    0.234701  -2.707227  4.849108
H    1.832417  -2.570397  0.762361
H    -0.082954  -5.135705  4.627662
H    1.465107  -5.016623  0.572164
H    0.117608  -6.939667  3.164669
O    1.630749  1.006634  3.003124
H    1.873157  -1.804143  3.164603
Ca    2.969040  2.575170  2.292545
25
Lattice="100 0 0 0 100 0 0 0 100" Properties=species:S:1:pos:R:3
N    -0.104604  0.923224  1.072885
C    0.028458  -0.112748  2.145076
C    1.479157  -0.229300  2.531813
O    2.380918  0.118365  1.723793
H    -0.434378  1.797144  1.498698
H    -0.904004  0.598947  0.489168
H    -0.593137  0.149046  3.013498
C    -0.461860  -1.517425  1.594474
C    -1.778620  -1.385919  0.890076
C    -1.834822  -1.343093  -0.518434
C    -2.984581  -1.284017  1.606936
C    -3.041576  -1.205922  -1.190913
C    -4.198858  -1.150976  0.948741
C    -4.238241  -1.106924  -0.458824
O    -5.372339  -0.984928  -1.167892
H    -0.514625  -2.205949  2.448976
H    0.302352  -1.917887  0.909947
H    -0.922888  -1.494765  -1.103338
H    -2.982238  -1.338395  2.697185
H    -3.090252  -1.210336  -2.278618
H    -5.125163  -1.097953  1.522381
H    -6.155399  -0.968049  -0.589942
O    1.858392  -0.781859  3.650638
H    1.120429  -1.021567  4.247275
Ca    2.011731  1.204183  -0.061100
25
Lattice="100 0 0 0 100 0 0 0 100" Properties=species:S:1:pos:R:3
N    0.000631  0.244633  0.336972
C    0.222651  0.010197  1.799683
C    1.619330  -0.512281  2.006732
O    2.239091  -1.068368  1.061063
H    -1.007295  0.026423  0.188172
H    0.068947  1.252462  0.153674
H    0.065038  0.939870  2.365410
C    -0.811175  -1.067590  2.329976
C    -2.202672  -0.738285  1.877218
C    -2.928757  0.316453  2.467085
C    -2.816294  -1.476180  0.848076
C    -4.214370  0.616989  2.053797
C    -4.110955  -1.187837  0.424373
C    -4.820910  -0.135556  1.027008
O    -6.075489  0.208897  0.693310
H    -0.727714  -1.093321  3.425548
H    -0.511002  -2.061863  1.964420
H    -2.493894  0.892587  3.286317
H    -2.302947  -2.338953  0.415347
H    -4.786675  1.415161  2.524149
H    -4.582595  -1.796752  -0.347784
H    -6.441093  -0.382106  0.012035
O    2.196777  -0.503589  3.176057
H    1.679671  -0.051442  3.873396
Ca    1.607252  -1.015469  -0.960489
25
Lattice="100 0 0 0 100 0 0 0 100" Properties=species:S:1:pos:R:3
N    0.663658  0.272806  0.324148
C    0.188109  0.042296  1.740465
C    1.462844  0.038316  2.598818
O    2.351866  0.895928  2.324333
H    -0.152478  0.536462  -0.240445
H    0.946713  -0.641469  -0.056705
H    -0.323568  0.973612  2.041432
C    -0.807955  -1.127984  1.937929
C    -0.172980  -2.476603  2.172828
C    -0.198051  -3.051232  3.459814
C    0.494090  -3.179687  1.151358
C    0.442889  -4.263873  3.727431
C    1.134478  -4.383382  1.403864
C    1.125454  -4.933904  2.701169
O    1.768885  -6.102573  2.861574
H    -1.479302  -1.142586  1.064658
H    -1.450276  -0.868154  2.791272
H    -0.779821  -2.579415  4.256514
H    0.459134  -2.820483  0.119032
H    0.387678  -4.695371  4.727529
H    1.625871  -4.939850  0.606936
H    1.675196  -6.441577  3.768999
O    1.648980  -0.760970  3.582346
H    0.998807  -1.550564  3.563536
Ca    2.548460  1.828243  0.444475
25
Lattice="100 0 0 0 100 0 0 0 100" Properties=species:S:1:pos:R:3
N    -1.260494  -1.379167  -0.038890
C    -0.890318  -0.606572  1.140799
C    0.532224  -0.150167  0.801080
O    1.515210  -0.980616  0.866148
H    -2.247910  -1.312142  -0.274263
H    -0.976302  -2.356406  0.009250
H    -1.511014  0.298224  1.149680
C    -1.022076  -1.398273  2.454586
C    -0.760182  -0.594373  3.793420
C    -1.739906  0.496450  4.013767
C    -0.653542  -1.552647  4.917677
C    -2.517799  0.571043  5.122063
C    -1.436742  -1.483474  6.025803
C    -2.387752  -0.424663  6.140284
O    -3.184923  -0.292094  7.172254
H    -0.319801  -2.243637  2.432005
H    -2.037426  -1.814683  2.496623
H    -1.835977  1.267439  3.248027
H    0.078287  -2.357301  4.826640
H    -3.243852  1.369224  5.273050
H    -1.346363  -2.218457  6.827501
H    -3.061247  -0.989600  7.848237
O    0.725773  1.021218  0.310680
H    0.241637  -0.129662  3.666464
Ca    2.620840  0.339908  -0.464344
25
Lattice="100 0 0 0 100 0 0 0 100" Properties=species:S:1:pos:R:3
N    0.228040  -0.626398  0.753312
C    -0.633337  0.316941  1.562072
C    0.358785  1.217968  2.315772
O    1.369609  1.628136  1.673801
H    -0.374753  -1.077956  0.055329
H    0.508594  -1.396329  1.377681
H    -1.098914  1.000996  0.830372
C    -1.771158  -0.343278  2.379314
C    -1.379988  -0.826058  3.753988
C    -1.765058  -0.081095  4.891046
C    -0.602324  -1.977880  3.956545
C    -1.360548  -0.450188  6.172164
C    -0.197819  -2.361435  5.231657
C    -0.562904  -1.592200  6.352472
O    -0.214187  -1.895459  7.614355
H    -2.188564  -1.157675  1.766231
H    -2.579981  0.396356  2.464972
H    -2.452835  0.762775  4.782257
H    -0.357583  -2.634975  3.117670
H    -1.679262  0.115318  7.046511
H    0.379622  -3.277261  5.365759
H    0.291370  -2.725441  7.658634
O    0.200379  1.591494  3.530382
H    -0.500359  1.032874  4.023167
Ca    2.148650  0.670031  -0.032954
25
Lattice="100 0 0 0 100 0 0 0 100" Properties=species:S:1:pos:R:3
N    -1.000668  1.199448  1.305244
C    -0.333896  0.237154  2.253866
C    1.195654  0.402664  2.022513
O    1.568779  0.864938  0.966662
H    -0.277929  1.274753  0.549204
H    -0.930972  2.128348  1.743115
H    -0.626316  0.505940  3.278309
C    -0.717510  -1.235058  1.940445
C    -2.177230  -1.400790  1.592183
C    -2.566360  -1.818463  0.298421
C    -3.208570  -1.082692  2.503961
C    -3.912270  -1.884998  -0.085108
C    -4.561971  -1.144229  2.142367
C    -4.936494  -1.582549  0.846411
O    -6.194337  -1.713165  0.423671
H    -0.457777  -1.864012  2.804180
H    -0.108681  -1.597291  1.100704
H    -1.801248  -2.096239  -0.429854
H    -2.960091  -0.775564  3.521790
H    -4.194299  -2.230764  -1.080709
H    -5.329135  -0.908790  2.882993
H    -6.852280  -1.611511  1.137278
O    2.048073  -0.029222  2.947382
H    1.620277  -0.315317  3.775633
Ca    -3.219751  0.751407  0.507341
25
Lattice="100 0 0 0 100 0 0 0 100" Properties=species:S:1:pos:R:3
N    -0.305602  -0.102762  0.208334
C    0.323237  -0.167595  1.503953
C    1.826696  -0.330909  1.309643
O    2.284804  -0.915722  0.263450
H    -1.275633  0.203137  0.245492
H    -0.228288  -0.959757  -0.337268
H    0.186443  0.804956  1.999398
C    -0.250666  -1.294654  2.422443
C    0.168948  -1.279129  3.954659
C    -0.307911  -0.066100  4.658571
C    -0.277524  -2.551764  4.566304
C    -1.155924  -0.118899  5.717090
C    -1.134028  -2.606505  5.619225
C    -1.595663  -1.390983  6.203923
O    -2.426498  -1.515373  7.211470
H    0.019495  -2.274416  2.002639
H    -1.344732  -1.217519  2.373272
H    0.041987  0.905217  4.306763
H    0.081669  -3.480597  4.119849
H    -1.499977  0.792453  6.209327
H    -1.478581  -3.549103  6.043070
H    -2.712280  -0.656791  7.584559
O    2.652954  0.139919  2.180741
H    1.278318  -1.255596  3.959987
Ca    4.267220  -0.222918  0.748586
25
Lattice="100 0 0 0 100 0 0 0 100" Properties=species:S:1:pos:R:3
N    0.004902  0.167488  -0.005342
C    -0.013667  0.023656  1.438329
C    1.225357  0.787893  1.902380
O    2.411977  0.342666  1.647552
H    -0.905368  0.090249  -0.450275
H    0.713164  -0.371705  -0.494884
H    -0.863148  0.613658  1.809928
C    -0.167856  -1.379383  2.083807
C    0.785415  -2.532354  1.569867
C    1.142867  -3.441971  2.683757
C    0.232804  -3.225814  0.381076
C    0.950915  -4.784790  2.640205
C    0.033702  -4.567667  0.334907
C    0.387409  -5.368378  1.466083
O    0.225198  -6.668428  1.492619
H    -1.206299  -1.707826  1.945318
H    -0.030317  -1.275938  3.170269
H    1.573215  -2.992680  3.580333
H    -0.038740  -2.619567  -0.483367
H    1.210178  -5.440308  3.470783
H    -0.389275  -5.044521  -0.550989
H    -0.164269  -7.026672  0.668810
O    1.094475  1.929143  2.472202
H    1.727017  -2.025701  1.257553
Ca    3.193343  2.307952  2.221082
25
Lattice="100 0 0 0 100 0 0 0 100" Properties=species:S:1:pos:R:3
N    -0.117704  0.402226  0.259714
C    0.255924  -0.054579  1.560752
C    1.702858  -0.570070  1.638631
O    2.446171  -0.925879  0.795694
H    -0.116678  -0.327259  -0.453268
H    0.432938  1.191591  -0.074579
H    0.193319  0.801573  2.256600
C    -0.736901  -1.161296  2.033446
C    -0.752999  -1.451572  3.513184
C    -0.234405  -2.654649  4.048103
C    -1.334881  -0.541981  4.426930
C    -0.288264  -2.940654  5.419052
C    -1.402268  -0.809273  5.804086
C    -0.920711  -2.041417  6.314582
O    -0.986422  -2.412072  7.594982
H    -0.550324  -2.085307  1.469198
H    -1.726325  -0.795135  1.724324
H    0.209987  -3.393830  3.378845
H    -1.768602  0.390390  4.058255
H    0.087238  -3.888777  5.807283
H    -1.892183  -0.093785  6.468025
H    -1.544108  -1.822396  8.137132
O    2.246226  -0.558736  3.065263
H    3.198722  -0.744895  2.914581
Ca    1.276984  -0.702646  5.099205
25
Lattice="100 0 0 0 100 0 0 0 100" Properties=species:S:1:pos:R:3
N    -0.864229  0.773458  -0.187598
C    -0.498551  0.393787  1.172965
C    0.969926  0.221322  0.864320
O    1.846287  1.122595  0.951952
H    -1.268423  1.699476  -0.292723
H    -1.351142  0.054181  -0.718329
H    -0.582853  1.255883  1.846884
C    -1.231831  -0.821690  1.777919
C    -1.158287  -2.075835  0.937188
C    -0.164676  -3.056541  1.179533
C    -2.048858  -2.305998  -0.126318
C    -0.045194  -4.192645  0.373155
C    -1.941342  -3.434531  -0.932285
C    -0.926419  -4.382411  -0.702398
O    -0.758178  -5.494755  -1.439658
H    -2.277437  -0.509347  1.911270
H    -0.832416  -1.004399  2.786288
H    0.444556  -2.993942  2.086057
H    -2.877400  -1.616759  -0.300189
H    0.688154  -4.966312  0.596739
H    -2.664544  -3.595673  -1.733426
H    -1.456625  -5.588039  -2.110902
O    1.450568  -0.939975  0.331070
H    0.777932  -1.749762  0.443661
Ca    3.489997  0.124535  -0.002607
25
Lattice="100 0 0 0 100 0 0 0 100" Properties=species:S:1:pos:R:3
N    0.388868  -1.261798  0.345994
C    -0.198061  -0.393041  1.357274
C    0.887117  0.455527  2.025210
O    1.617611  0.030604  2.906818
H    1.395084  -1.381501  0.448345
H    0.192791  -0.948709  -0.602475
H    -0.930283  0.270711  0.882734
C    -0.984353  -1.215585  2.446014
C    -0.144426  -2.290291  3.047238
C    0.509984  -2.112910  4.283131
C    0.100818  -3.483902  2.326144
C    1.380782  -3.086634  4.798155
C    0.975641  -4.468043  2.818890
C    1.633953  -4.243613  4.037521
O    2.128013  -5.335694  4.789466
H    -1.848589  -1.649656  1.926615
H    -1.357233  -0.523888  3.212232
H    0.347604  -1.199142  4.852561
H    -0.395899  -3.641203  1.369969
H    1.909522  -2.932299  5.741841
H    1.147329  -5.387982  2.253581
H    2.736757  -5.913123  4.288149
O    0.965568  1.676587  1.490225
H    1.708922  2.162251  1.905603
Ca    -0.197130  -5.168046  5.193265
25
Lattice="100 0 0 0 100 0 0 0 100" Properties=species:S:1:pos:R:3
N    -0.073225  -0.486439  -0.034922
C    -0.129258  -0.137156  1.379386
C    1.269508  0.124603  1.948624
O    1.717352  -0.396875  2.951559
H    0.764768  -0.116057  -0.482197
H    -0.875143  -0.114936  -0.544000
H    -0.697797  0.794282  1.559063
C    -0.869263  -1.240480  2.208375
C    -0.146357  -2.545683  2.159388
C    0.638011  -2.983110  3.246201
C    -0.135785  -3.318201  0.972874
C    1.408378  -4.155591  3.169249
C    0.626445  -4.495682  0.875862
C    1.416587  -4.886924  1.968185
O    1.807233  -6.238257  2.113776
H    -1.873769  -1.334466  1.772958
H    -0.979109  -0.892825  3.242187
H    0.665534  -2.389922  4.158733
H    -0.728423  -2.994437  0.119496
H    2.034054  -4.478962  4.004968
H    0.612638  -5.088517  -0.042642
H    2.267007  -6.599805  1.330476
O    1.929923  1.021515  1.200438
H    2.801149  1.195556  1.612843
Ca    -0.426629  -6.028730  2.887332
25
Lattice="100 0 0 0 100 0 0 0 100" Properties=species:S:1:pos:R:3
N    -0.101197  0.456094  -0.030456
C    0.476022  0.003917  1.188493
C    1.982770  -0.341136  1.186725
O    2.512482  -0.952814  2.098993
H    0.196279  -0.034125  -0.870036
H    -0.084047  1.460706  -0.174490
H    0.382623  0.812120  1.932458
C    -0.322450  -1.248015  1.739589
C    0.158059  -1.770487  3.055647
C    0.869514  -2.988435  3.154387
C    -0.099524  -1.064889  4.254556
C    1.361397  -3.457017  4.376556
C    0.371733  -1.516255  5.492085
C    1.139554  -2.694646  5.538231
O    1.272385  -3.406281  6.758434
H    -0.290165  -2.036172  0.975861
H    -1.362463  -0.907716  1.816970
H    1.075648  -3.562631  2.251428
H    -0.666943  -0.133889  4.221052
H    1.955423  -4.372472  4.431603
H    0.171709  -0.944590  6.401961
H    1.700167  -2.895227  7.472434
O    2.617968  0.121318  0.109276
H    3.571071  -0.093899  0.186041
Ca    -0.794615  -3.989340  5.895759
25
Lattice="100 0 0 0 100 0 0 0 100" Properties=species:S:1:pos:R:3
N    -0.763590  0.727776  0.656224
C    -0.042551  0.288035  1.831248
C    1.450545  0.037928  1.527255
O    1.861492  -0.147908  0.406784
H    -0.280133  0.404213  -0.188188
H    -0.831281  1.742739  0.604414
H    -0.121655  1.035969  2.631184
C    -0.639948  -1.073158  2.365118
C    -2.100758  -0.879713  2.571531
C    -2.642094  -0.610004  3.838513
C    -2.960514  -0.809208  1.441888
C    -4.001592  -0.281863  4.006789
C    -4.321277  -0.492558  1.588469
C    -4.817445  -0.190090  2.868520
O    -6.205489  -0.299760  3.128976
H    -0.126260  -1.360783  3.289746
H    -0.447061  -1.843125  1.604081
H    -1.996196  -0.634736  4.717357
H    -2.577713  -1.057943  0.455885
H    -4.411831  -0.046128  4.991636
H    -4.977742  -0.456058  0.714914
H    -6.760719  0.237987  2.530373
O    2.182301  0.025045  2.653969
H    3.116894  -0.146951  2.414589
Ca    -5.317750  -2.467654  3.224850
25
Lattice="100 0 0 0 100 0 0 0 100" Properties=species:S:1:pos:R:3
N    0.046442  -0.828904  -0.059656
C    -0.065556  -0.369007  1.302211
C    1.246470  -0.023349  2.066240
O    1.297784  0.082742  3.268562
H    0.199207  -0.070687  -0.722057
H    0.795207  -1.510583  -0.185983
H    -0.630118  0.578627  1.296732
C    -0.853167  -1.398136  2.176130
C    -2.269797  -1.458866  1.718955
C    -3.275932  -0.726817  2.373150
C    -2.617463  -2.175115  0.545328
C    -4.600115  -0.707630  1.899648
C    -3.930432  -2.172021  0.052708
C    -4.902464  -1.410146  0.719847
O    -6.282138  -1.689082  0.535716
H    -0.774307  -1.083728  3.223813
H    -0.362655  -2.377329  2.075526
H    -3.027217  -0.148401  3.264194
H    -1.853592  -2.746031  0.021048
H    -5.369494  -0.104529  2.388250
H    -4.185316  -2.735685  -0.848381
H    -6.570887  -1.654689  -0.397370
O    2.269956  0.165313  1.216903
H    3.056783  0.421959  1.741570
Ca    -5.550942  -3.195717  2.131190
