# Supplementary material for: Mapping and classifying molecules from a high-throughput structural database
Source: J Cheminform. 2017 Feb 2;9:6. doi: 10.1186/s13321-017-0192-4 (PMC5289135; doi:10.1186/s13321-017-0192-4)
Supplement: Supplementary file 1 — Additional file 1. Supplementary file contains dissimilarity matrix data for all the oligopeptides available in the database including the one discussed in this paper. [file 13321_2017_192_MOESM1_ESM.tar › SI/tyr.uncapped/COLVAR-bare-0.09-1-4]

#! FIELDS CV1 CV2 Energy
-1.739798000923e-01 6.772158037691e-02	-17146.5944206
-1.719061885658e-01 6.519150980925e-02	-17146.5807105
-2.276988329551e-01 1.314394142419e-02	-17146.5595278
-2.228866302602e-01 1.402422035614e-02	-17146.5583829
-1.586597180060e-01 -4.905841795312e-02	-17146.5427187
-1.592354241190e-01 -4.489004316083e-02	-17146.5401127
1.455707201554e-01 4.901099121933e-02	-17146.4685538
1.429772178819e-01 4.806851035811e-02	-17146.4685404
4.985978076859e-02 -2.451698467709e-02	-17146.4524057
5.059866647995e-02 -2.362128485641e-02	-17146.451407
1.114956807567e-01 1.096453034189e-01	-17146.4488841
1.124072438443e-01 1.091831186146e-01	-17146.4483158
2.039706963718e-02 3.950332236479e-02	-17146.4381862
1.907791808609e-02 4.161799570583e-02	-17146.4380765
-1.368808352186e-01 -1.384326607078e-01	-17146.4360233
1.073904582310e-01 4.205828455016e-03	-17146.4257111
-1.361934140649e-01 -1.416648481553e-01	-17146.4254758
1.066962689888e-01 3.168502747153e-03	-17146.421194
-2.080946952625e-01 -9.954311494118e-02	-17146.4207658
1.514560597115e-01 -1.955694982492e-02	-17146.4203068
1.516486153816e-01 -1.839272875374e-02	-17146.416508
1.386837664937e-01 -9.437655190327e-02	-17146.4115801
1.379393682799e-01 -9.658688222870e-02	-17146.4093672
-2.146935279976e-01 -1.000084099636e-01	-17146.4085338
7.024184774369e-03 -3.097978131899e-02	-17146.4065473
7.108639229950e-03 -3.299156187616e-02	-17146.4058271
6.608240362559e-02 -4.987445032376e-02	-17146.4055003
6.768803341375e-02 -4.897268366752e-02	-17146.4041375
7.062002762028e-02 7.095812709309e-02	-17146.4022965
7.104693025946e-02 7.211779335327e-02	-17146.4003777
-3.141457308599e-02 3.781788317922e-02	-17146.3898131
-3.129097468945e-02 3.927894129061e-02	-17146.3871187
3.102969953694e-02 1.000746570669e-01	-17146.3869648
2.797245296376e-02 9.818123451308e-02	-17146.3847504
7.518005722559e-02 2.260176559871e-02	-17146.3713794
7.452490871395e-02 2.243756874292e-02	-17146.370141
-1.005858615390e-01 1.786042074604e-01	-17146.3424632
-4.520987745570e-02 -5.729732598531e-03	-17146.3218274
5.335249447312e-02 -1.062372523780e-01	-17146.3206252
5.528463493758e-02 -1.077546469476e-01	-17146.3126119
-2.926163717310e-02 2.128558250299e-01	-17146.3121993
-1.380929912551e-03 -9.300039612621e-02	-17146.2946803
-3.740381073053e-03 -9.322344581562e-02	-17146.2937003
