# Supplementary material for: Mapping and classifying molecules from a high-throughput structural database
Source: J Cheminform. 2017 Feb 2;9:6. doi: 10.1186/s13321-017-0192-4 (PMC5289135; doi:10.1186/s13321-017-0192-4)
Supplement: Supplementary file 1 — Additional file 1. Supplementary file contains dissimilarity matrix data for all the oligopeptides available in the database including the one discussed in this paper. [file 13321_2017_192_MOESM1_ESM.tar › SI/tyr.uncapped/COLVAR-OOS-Sr-0.09-1-4]

#! FIELDS CV1 CV2 Energy
2.400000000000e-02 -1.740000000000e-01	-104336.870661
2.600000000000e-02 -1.740000000000e-01	-104336.867427
-3.400000000000e-02 -3.060000000000e-01	-104336.701488
-3.600000000000e-02 -3.060000000000e-01	-104336.698432
-2.800000000000e-02 -2.300000000000e-01	-104336.69079
-5.800000000000e-02 -2.940000000000e-01	-104336.586183
-5.800000000000e-02 -2.940000000000e-01	-104336.581829
-1.480000000000e-01 -2.100000000000e-01	-104336.492184
-2.200000000000e-02 -3.020000000000e-01	-104336.348405
-2.200000000000e-02 -3.020000000000e-01	-104336.341215
-2.800000000000e-02 -3.000000000000e-01	-104336.303605
-2.800000000000e-02 -3.000000000000e-01	-104336.267457
-6.200000000000e-02 -5.000000000000e-02	-104336.236983
-3.800000000000e-02 -5.400000000000e-02	-104336.081549
-3.600000000000e-02 -5.400000000000e-02	-104336.07997
-4.400000000000e-02 -6.000000000000e-02	-104336.045511
2.020000000000e-01 2.000000000000e-02	-104335.862005
-2.800000000000e-02 -2.940000000000e-01	-104335.779913
6.000000000000e-02 1.180000000000e-01	-104335.724544
6.000000000000e-02 1.160000000000e-01	-104335.722604
-1.940000000000e-01 1.800000000000e-01	-104335.618917
-1.980000000000e-01 1.820000000000e-01	-104335.592933
-1.960000000000e-01 1.980000000000e-01	-104335.575515
-1.800000000000e-02 -2.840000000000e-01	-104335.555581
-1.940000000000e-01 1.980000000000e-01	-104335.54791
7.800000000000e-02 2.360000000000e-01	-104335.478357
-2.600000000000e-02 -2.880000000000e-01	-104335.44218
-1.600000000000e-02 -2.880000000000e-01	-104335.307945
-3.000000000000e-02 -5.600000000000e-02	-104335.230287
-1.980000000000e-01 2.120000000000e-01	-104334.950611
9.000000000000e-02 -1.480000000000e-01	-104334.693399
2.060000000000e-01 1.000000000000e-02	-104334.679871
1.840000000000e-01 6.000000000000e-03	-104334.600268
1.880000000000e-01 1.200000000000e-02	-104334.573025
3.800000000000e-02 -1.800000000000e-01	-104334.344365
