# Supplementary material for: Mapping and classifying molecules from a high-throughput structural database
Source: J Cheminform. 2017 Feb 2;9:6. doi: 10.1186/s13321-017-0192-4 (PMC5289135; doi:10.1186/s13321-017-0192-4)
Supplement: Supplementary file 1 — Additional file 1. Supplementary file contains dissimilarity matrix data for all the oligopeptides available in the database including the one discussed in this paper. [file 13321_2017_192_MOESM1_ESM.tar › SI/tyr.uncapped/cluster-linkage.dat]

# Cluster linkage matrix for distance matrix file: tyr.uncapped.bare-12-8-3_rem-0.1.sim clustering mode= average
3.400000000000000000e+01 3.500000000000000000e+01 1.554544203017504196e-06 2.000000000000000000e+00
1.000000000000000000e+01 1.100000000000000000e+01 2.182235063120999791e-06 2.000000000000000000e+00
1.900000000000000000e+01 2.000000000000000000e+01 3.942531113328639937e-06 2.000000000000000000e+00
1.500000000000000000e+01 1.700000000000000000e+01 4.751944260126521544e-06 2.000000000000000000e+00
8.000000000000000000e+00 9.000000000000000000e+00 4.793399321894222953e-06 2.000000000000000000e+00
2.800000000000000000e+01 2.900000000000000000e+01 4.799975067611012376e-06 2.000000000000000000e+00
3.000000000000000000e+01 3.100000000000000000e+01 4.884902174534991163e-06 2.000000000000000000e+00
2.600000000000000000e+01 2.700000000000000000e+01 7.064188895300556205e-06 2.000000000000000000e+00
2.100000000000000000e+01 2.200000000000000000e+01 9.877036963423128514e-06 2.000000000000000000e+00
4.100000000000000000e+01 4.200000000000000000e+01 1.246028550517596282e-05 2.000000000000000000e+00
6.000000000000000000e+00 7.000000000000000000e+00 1.387907441535048092e-05 2.000000000000000000e+00
0.000000000000000000e+00 1.000000000000000000e+00 1.513912693358960926e-05 2.000000000000000000e+00
1.400000000000000000e+01 1.600000000000000000e+01 1.529502109213650609e-05 2.000000000000000000e+00
2.400000000000000000e+01 2.500000000000000000e+01 1.580809355584084783e-05 2.000000000000000000e+00
3.800000000000000000e+01 3.900000000000000000e+01 1.698195329448223489e-05 2.000000000000000000e+00
1.200000000000000000e+01 1.300000000000000000e+01 2.213757388870238996e-05 2.000000000000000000e+00
3.200000000000000000e+01 3.300000000000000000e+01 3.265782386344791098e-05 2.000000000000000000e+00
4.000000000000000000e+00 5.000000000000000000e+00 3.424380000423725082e-05 2.000000000000000000e+00
2.000000000000000000e+00 3.000000000000000000e+00 4.197376023121008259e-05 2.000000000000000000e+00
1.800000000000000000e+01 2.300000000000000000e+01 6.996550164132995478e-05 2.000000000000000000e+00
4.700000000000000000e+01 5.000000000000000000e+01 3.305190158244436602e-03 4.000000000000000000e+00
4.300000000000000000e+01 4.600000000000000000e+01 3.367605509358375868e-03 4.000000000000000000e+00
5.300000000000000000e+01 5.800000000000000000e+01 4.663785385819368794e-03 4.000000000000000000e+00
3.700000000000000000e+01 4.900000000000000000e+01 5.511928771446105921e-03 3.000000000000000000e+00
4.400000000000000000e+01 4.800000000000000000e+01 6.580368943395773461e-03 4.000000000000000000e+00
5.600000000000000000e+01 6.300000000000000000e+01 7.663194396653104368e-03 6.000000000000000000e+00
4.500000000000000000e+01 6.400000000000000000e+01 8.060169740683329614e-03 6.000000000000000000e+00
5.200000000000000000e+01 5.700000000000000000e+01 8.209966636010019789e-03 4.000000000000000000e+00
5.900000000000000000e+01 6.700000000000000000e+01 8.523590724124431584e-03 6.000000000000000000e+00
6.000000000000000000e+01 6.200000000000000000e+01 8.847230537673568193e-03 4.000000000000000000e+00
6.800000000000000000e+01 7.000000000000000000e+01 9.547115079315458830e-03 1.000000000000000000e+01
6.900000000000000000e+01 7.100000000000000000e+01 1.061411126515012827e-02 1.200000000000000000e+01
5.400000000000000000e+01 6.100000000000000000e+01 1.073420901503360433e-02 4.000000000000000000e+00
5.100000000000000000e+01 6.600000000000000000e+01 1.073928740511877200e-02 5.000000000000000000e+00
5.500000000000000000e+01 7.200000000000000000e+01 1.183902665005141450e-02 6.000000000000000000e+00
6.500000000000000000e+01 7.400000000000000000e+01 1.267928357896067580e-02 1.600000000000000000e+01
3.600000000000000000e+01 4.000000000000000000e+01 1.292665580548430469e-02 2.000000000000000000e+00
7.300000000000000000e+01 7.800000000000000000e+01 1.437210453121052015e-02 2.600000000000000000e+01
7.600000000000000000e+01 8.000000000000000000e+01 1.623046609798294015e-02 3.100000000000000000e+01
7.500000000000000000e+01 7.700000000000000000e+01 1.834731566634793809e-02 1.000000000000000000e+01
7.900000000000000000e+01 8.100000000000000000e+01 4.343814678108852412e-02 3.300000000000000000e+01
8.200000000000000000e+01 8.300000000000000000e+01 5.262333909475158666e-02 4.300000000000000000e+01
