# Supplementary material for: Mapping and classifying molecules from a high-throughput structural database
Source: J Cheminform. 2017 Feb 2;9:6. doi: 10.1186/s13321-017-0192-4 (PMC5289135; doi:10.1186/s13321-017-0192-4)
Supplement: Supplementary file 1 — Additional file 1. Supplementary file contains dissimilarity matrix data for all the oligopeptides available in the database including the one discussed in this paper. [file 13321_2017_192_MOESM1_ESM.tar › SI/tyr.uncapped/COLVAR-OOS-Ba-0.09-1-4]

#! FIELDS CV1 CV2 Energy
2.400000000000e-02 -1.720000000000e-01	-242284.038216
2.200000000000e-02 -1.700000000000e-01	-242284.036352
-3.800000000000e-02 -3.060000000000e-01	-242283.910432
-3.800000000000e-02 -3.060000000000e-01	-242283.909631
-3.000000000000e-02 -2.280000000000e-01	-242283.863133
-5.800000000000e-02 -2.940000000000e-01	-242283.811975
-5.800000000000e-02 -2.940000000000e-01	-242283.81046
-1.460000000000e-01 -2.100000000000e-01	-242283.717065
-2.400000000000e-02 -3.020000000000e-01	-242283.626709
-2.400000000000e-02 -3.020000000000e-01	-242283.619598
-3.000000000000e-02 -3.000000000000e-01	-242283.587432
-2.800000000000e-02 -3.000000000000e-01	-242283.550365
-6.000000000000e-02 -4.800000000000e-02	-242283.420236
-3.400000000000e-02 -5.400000000000e-02	-242283.305396
-4.200000000000e-02 -6.000000000000e-02	-242283.26962
2.000000000000e-01 1.800000000000e-02	-242283.115541
6.000000000000e-02 1.120000000000e-01	-242282.990967
6.000000000000e-02 1.140000000000e-01	-242282.990744
-1.960000000000e-01 1.820000000000e-01	-242282.874073
-1.940000000000e-01 1.980000000000e-01	-242282.873803
-1.920000000000e-01 1.980000000000e-01	-242282.84613
-1.800000000000e-02 -2.840000000000e-01	-242282.794166
7.800000000000e-02 2.360000000000e-01	-242282.734637
-2.600000000000e-02 -2.880000000000e-01	-242282.681791
-1.200000000000e-02 -2.880000000000e-01	-242282.544481
-2.800000000000e-02 -5.600000000000e-02	-242282.491998
-1.980000000000e-01 2.080000000000e-01	-242282.332623
9.000000000000e-02 -1.480000000000e-01	-242282.121107
1.840000000000e-01 6.000000000000e-03	-242282.033928
1.860000000000e-01 1.200000000000e-02	-242282.01125
