# Supplementary material for: Mapping and classifying molecules from a high-throughput structural database
Source: J Cheminform. 2017 Feb 2;9:6. doi: 10.1186/s13321-017-0192-4 (PMC5289135; doi:10.1186/s13321-017-0192-4)
Supplement: Supplementary file 1 — Additional file 1. Supplementary file contains dissimilarity matrix data for all the oligopeptides available in the database including the one discussed in this paper. [file 13321_2017_192_MOESM1_ESM.tar › SI/tyr.uncapped/COLVAR-OOS-Hg-0.09-1-4]

#! FIELDS CV1 CV2 Energy
-3.000000000000e-02 -2.980000000000e-01	-570543.703222
1.400000000000e-02 -1.720000000000e-01	-570543.700418
-3.000000000000e-02 -2.980000000000e-01	-570543.699992
2.080000000000e-01 2.200000000000e-02	-570543.692467
-3.400000000000e-02 -3.020000000000e-01	-570543.605127
1.600000000000e-02 -1.980000000000e-01	-570543.570876
1.200000000000e-02 -1.980000000000e-01	-570543.560459
-2.600000000000e-02 -3.060000000000e-01	-570543.509508
-3.400000000000e-02 -3.020000000000e-01	-570543.506895
-7.800000000000e-02 -2.480000000000e-01	-570543.499404
-2.600000000000e-02 -3.040000000000e-01	-570543.494184
-2.400000000000e-02 -3.020000000000e-01	-570543.486578
-5.200000000000e-02 -3.020000000000e-01	-570543.459498
-3.200000000000e-02 -2.300000000000e-01	-570543.451988
4.800000000000e-02 -1.900000000000e-01	-570543.371013
2.260000000000e-01 4.000000000000e-03	-570543.341216
-1.700000000000e-01 1.980000000000e-01	-570543.258103
6.000000000000e-02 1.440000000000e-01	-570543.217219
2.060000000000e-01 2.600000000000e-02	-570543.210879
5.400000000000e-02 1.420000000000e-01	-570543.210819
-2.200000000000e-02 -2.360000000000e-01	-570543.17148
-5.600000000000e-02 7.600000000000e-02	-570543.168578
-2.800000000000e-02 -2.260000000000e-01	-570543.05942
-2.600000000000e-02 -2.280000000000e-01	-570543.057181
8.400000000000e-02 2.460000000000e-01	-570542.878729
