# Supplementary material for: Mapping and classifying molecules from a high-throughput structural database
Source: J Cheminform. 2017 Feb 2;9:6. doi: 10.1186/s13321-017-0192-4 (PMC5289135; doi:10.1186/s13321-017-0192-4)
Supplement: Supplementary file 1 — Additional file 1. Supplementary file contains dissimilarity matrix data for all the oligopeptides available in the database including the one discussed in this paper. [file 13321_2017_192_MOESM1_ESM.tar › SI/tyr.uncapped/sigmaE-sigmaD.dat]

# Sigma_D	Sigma_E	Idx of Representative Structure
0.003891015291657636	0.009694504680763862	1
0.006478734444314311	0.0008095665546546302	3
0.08431142271365114	0.017446894308155884	4
0.005851837318319102	0.0018427202704960483	5
0.008364568129920869	0.008649330148145236	19
0.07593836974810567	0.07336620460055938	19
0.003911010099698346	0.007458208775872321	15
0.08742636444459999	0.06194248861699599	5
0.10166139002700182	0.07428320957704916	6
0.0035298725189434137	0.0006929646460641336	43
0.004120922226880619	0.005666258770416965	40
0.0733156145260568	0.013361799860424298	42
0.0021895204954705664	0.0007061875432328422	9
0.0026578186544714785	0.0009636451199005662	27
0.04682899386776026	0.027194700833826566	9
0.003975927564719334	0.0005092583048882267	25
0.0629260931569732	0.023977408407163392	10
0.08005240505790935	0.06277261591090968	27
0.00219089023000149	0.0013567964921416694	29
0.0014771594362211636	0.0004018487824202282	11
0.0661675801784127	0.027299446692902733	11
0.0057147178408101865	0.0015658172559075976	34
0.0729785283490971	0.029249901738801667	30
0.001246595363385694	0.000875681037925734	35
0.002179908254936718	0.003194072042695251	16
0.04719186370551618	0.03048197643434387	35
0.001985447052927632	0.0026861572406316147	20
0.06196253384102359	0.02607545330037356	16
0.08552636169892049	0.02672494448137866	29
0.0037255872020423375	9.4752309886768e-6	7
0.004705103612043032	0.00007756961546083308	13
0.055307787275692924	0.017560599410509806	8
0.09220163989864831	0.03154860460369632	29
0.0994660098727198	0.05006299891828497	28
0.0031429285706110464	0.0015647565953767464	23
0.0022099773754459097	0.0019052285100202094	31
0.05234558243061246	0.03849733551739877	31
0.07583332380952304	0.03644547343525282	32
0.10398493576795961	0.04808716420593852	25
0.11369545285542466	0.021399808915247967	41
0.11228954342457727	0.04985979881300391	25
0.14581195130323565	0.07320332943691112	25
