# Supplementary material for: Mapping and classifying molecules from a high-throughput structural database
Source: J Cheminform. 2017 Feb 2;9:6. doi: 10.1186/s13321-017-0192-4 (PMC5289135; doi:10.1186/s13321-017-0192-4)
Supplement: Supplementary file 1 — Additional file 1. Supplementary file contains dissimilarity matrix data for all the oligopeptides available in the database including the one discussed in this paper. [file 13321_2017_192_MOESM1_ESM.tar › SI/tyr.uncapped/traj.tyr.uncapped.Cd.xyz]

25
Lattice="100 0 0 0 100 0 0 0 100" Properties=species:S:1:pos:R:3
N    -0.305800  0.908828  2.640262
C    0.105445  -0.377969  2.006431
C    -0.364088  -0.327003  0.551138
O    -1.387978  0.280316  0.187413
H    -0.161127  0.866825  3.654161
H    0.281970  1.679093  2.301871
H    1.199288  -0.488546  2.015405
C    -0.521569  -1.618868  2.743873
C    -2.028817  -1.646205  2.643242
C    -2.818743  -0.810348  3.453438
C    -2.689395  -2.356572  1.617287
C    -4.173387  -0.502011  3.099507
C    -4.037867  -2.176368  1.326989
C    -4.794245  -1.218230  2.029052
O    -6.076002  -0.943954  1.810510
H    -0.180097  -1.580851  3.789052
H    -0.076910  -2.520881  2.304562
H    -2.418103  -0.384084  4.377401
H    -2.123751  -3.074995  1.021255
H    -4.807335  0.080502  3.771117
H    -4.508859  -2.776113  0.546727
H    -6.465795  -1.494338  1.104494
O    0.392483  -1.013060  -0.263875
H    0.057254  -0.979484  -1.188249
Cd    -2.544574  1.051313  1.976938
25
Lattice="100 0 0 0 100 0 0 0 100" Properties=species:S:1:pos:R:3
N    1.494257  -1.818655  1.360650
C    0.325436  -0.918993  1.129482
C    0.801972  0.520145  1.344136
O    1.749744  0.826726  2.087443
H    1.189769  -2.794929  1.419374
H    2.149290  -1.767065  0.572465
H    -0.023865  -0.990874  0.089261
C    -0.878138  -1.279230  2.086818
C    -0.385628  -1.737225  3.439772
C    0.174488  -0.832424  4.353573
C    -0.268041  -3.114250  3.736363
C    1.040707  -1.286375  5.399627
C    0.461816  -3.591694  4.819517
C    1.159502  -2.692730  5.651582
O    1.895561  -3.035886  6.701362
H    -1.456141  -2.075194  1.600643
H    -1.542268  -0.406692  2.150145
H    -0.013174  0.240795  4.269721
H    -0.765681  -3.839527  3.089073
H    1.409689  -0.593719  6.159437
H    0.492826  -4.662623  5.026166
H    1.903258  -3.999350  6.861683
O    0.089512  1.393245  0.681427
H    0.392226  2.314264  0.848442
Cd    2.386880  -0.969740  3.338837
25
Lattice="100 0 0 0 100 0 0 0 100" Properties=species:S:1:pos:R:3
N    0.792749  -0.487821  -0.244459
C    0.599788  -0.604413  1.255158
C    1.916422  -1.084411  1.870851
O    2.144448  -0.741459  3.070341
H    1.298856  0.374057  -0.498705
H    -0.100636  -0.486937  -0.758565
H    0.315680  0.380972  1.637902
C    -0.493112  -1.698617  1.573113
C    -0.194289  -2.466262  2.847853
C    -0.555049  -1.959076  4.119636
C    0.569698  -3.629037  2.803972
C    -0.131217  -2.542168  5.304699
C    1.125517  -4.198410  3.998900
C    0.719968  -3.663903  5.273301
O    1.158983  -4.312947  6.345188
H    -0.524848  -2.411424  0.735654
H    -1.471861  -1.204508  1.623805
H    -1.188544  -1.072813  4.181080
H    0.788075  -4.117720  1.852911
H    -0.463152  -2.136252  6.261220
H    1.548648  -5.206792  3.983386
H    0.818617  -3.935088  7.179186
O    2.553399  -1.975602  1.238966
H    1.368731  -1.290706  -0.559692
Cd    2.987685  -2.775422  3.461405
25
Lattice="100 0 0 0 100 0 0 0 100" Properties=species:S:1:pos:R:3
N    1.074949  -0.228336  0.121131
C    0.380908  0.066356  1.406524
C    1.461829  0.152841  2.496267
O    2.502807  -0.521497  2.440013
H    1.581847  0.599437  -0.212139
H    0.392075  -0.457079  -0.608315
H    -0.156260  1.025439  1.337163
C    -0.662468  -1.057426  1.773449
C    -0.003072  -2.392273  2.031151
C    0.387687  -2.785647  3.330194
C    0.420682  -3.199629  0.960889
C    1.240559  -3.858633  3.564383
C    1.403099  -4.225667  1.154051
C    1.797510  -4.571827  2.485128
O    2.644960  -5.588502  2.595264
H    -1.385937  -1.109352  0.946186
H    -1.226011  -0.720433  2.653387
H    0.019178  -2.224144  4.190452
H    0.007273  -3.064529  -0.042363
H    1.487251  -4.140481  4.589050
H    1.670239  -4.903251  0.340542
H    2.848358  -5.813376  3.523547
O    1.269915  0.898520  3.554946
H    0.470054  1.460595  3.507775
Cd    2.485876  -2.001236  0.754156
25
Lattice="100 0 0 0 100 0 0 0 100" Properties=species:S:1:pos:R:3
N    -0.638303  2.613280  2.301980
C    -0.203802  1.335662  3.000282
C    0.607217  0.523987  1.986817
O    1.320017  -0.418179  2.422683
H    -1.467893  3.041712  2.735743
H    0.114606  3.317870  2.308225
H    0.385175  1.619411  3.878520
C    -1.428365  0.441150  3.430957
C    -1.844327  -0.573586  2.381742
C    -1.247397  -1.832788  2.359511
C    -2.727768  -0.251453  1.324128
C    -1.365609  -2.692377  1.217558
C    -2.958046  -1.098352  0.248717
C    -2.275950  -2.327425  0.163950
O    -2.440135  -3.222266  -0.802910
H    -2.265525  1.094288  3.720054
H    -1.115488  -0.075943  4.346372
H    -0.648579  -2.175681  3.205154
H    -3.271584  0.695256  1.349068
H    -1.064277  -3.741885  1.285471
H    -3.678849  -0.820772  -0.521426
H    -3.104060  -2.946638  -1.464137
O    0.302289  0.689112  0.759364
H    -0.827574  2.380838  1.308192
Cd    0.675224  -1.588222  0.557988
25
Lattice="100 0 0 0 100 0 0 0 100" Properties=species:S:1:pos:R:3
N    0.073427  2.585988  3.428734
C    -0.110190  1.086656  3.297478
C    0.555322  0.631843  1.997267
O    0.980959  -0.563943  1.967481
H    -0.049672  3.011652  2.491128
H    -0.598613  3.009804  4.085459
H    0.348900  0.611325  4.170062
C    -1.646356  0.741026  3.175357
C    -1.908732  -0.442989  2.262102
C    -1.778260  -1.777138  2.726811
C    -2.149098  -0.244501  0.907577
C    -1.839933  -2.869399  1.879542
C    -2.112938  -1.341999  -0.025366
C    -2.025567  -2.683893  0.493403
O    -2.139075  -3.774813  -0.254189
H    -2.168115  1.619350  2.767298
H    -2.040581  0.560622  4.183769
H    -1.625178  -1.959049  3.791598
H    -2.342355  0.754579  0.513589
H    -1.777189  -3.886761  2.264142
H    -2.495500  -1.185916  -1.038865
H    -2.396585  -3.591805  -1.177649
O    0.408957  1.373676  0.985098
H    1.021539  2.827127  3.755378
Cd    0.228833  -0.761445  -0.117204
25
Lattice="100 0 0 0 100 0 0 0 100" Properties=species:S:1:pos:R:3
N    -0.206564  0.500533  0.330048
C    -0.329305  0.392110  1.842760
C    1.077299  0.605037  2.444534
O    1.159533  0.740952  3.694708
H    -0.954887  -0.049267  -0.126529
H    -0.273617  1.473373  0.002038
H    -0.985246  1.205792  2.177719
C    -0.915490  -0.981323  2.249079
C    -2.272613  -1.197021  1.639357
C    -2.428015  -2.029927  0.508144
C    -3.417094  -0.567436  2.186439
C    -3.673618  -2.241740  -0.055685
C    -4.670868  -0.772221  1.644525
C    -4.811547  -1.613846  0.513424
O    -5.978659  -1.876256  -0.068820
H    -0.961831  -0.976085  3.347886
H    -0.219255  -1.781329  1.957633
H    -1.567982  -2.566121  0.100921
H    -3.321081  0.062512  3.072159
H    -3.812672  -2.903186  -0.909774
H    -5.549504  -0.305465  2.091715
H    -6.727548  -1.436607  0.379013
O    2.059560  0.603092  1.644429
H    0.728279  0.151501  0.051032
Cd    3.445723  0.859926  3.557246
25
Lattice="100 0 0 0 100 0 0 0 100" Properties=species:S:1:pos:R:3
N    0.133176  0.098004  0.316154
C    -0.222928  0.499291  1.740600
C    1.096007  0.788972  2.489115
O    1.011057  1.309623  3.633875
H    -0.596816  -0.524134  -0.070135
H    1.053694  -0.377914  0.331562
H    -0.807092  1.426652  1.683275
C    -1.037495  -0.614961  2.438769
C    -2.310678  -0.913332  1.696265
C    -3.404611  -0.015071  1.751585
C    -2.439178  -2.098480  0.937429
C    -4.584704  -0.291414  1.094670
C    -3.616090  -2.395423  0.269157
C    -4.704093  -1.490328  0.345705
O    -5.875604  -1.699311  -0.249046
H    -1.241535  -0.245469  3.454908
H    -0.418099  -1.517866  2.541810
H    -3.334990  0.893629  2.351714
H    -1.623968  -2.824564  0.915877
H    -5.442958  0.376659  1.151966
H    -3.715855  -3.326954  -0.289526
H    -5.906621  -2.549786  -0.728834
O    2.176776  0.462566  1.914215
H    0.226343  0.911817  -0.306367
Cd    3.288264  1.220794  3.875260
25
Lattice="100 0 0 0 100 0 0 0 100" Properties=species:S:1:pos:R:3
N    0.506646  -0.387469  -0.102333
C    0.689452  -0.849169  1.329545
C    2.134565  -1.463849  1.314946
O    2.825648  -1.583464  2.415540
H    1.241313  -0.958391  -0.616170
H    0.729838  0.608114  -0.232001
H    0.650109  0.033825  1.979597
C    -0.438661  -1.855447  1.689785
C    -0.190366  -2.560586  3.004073
C    -0.232239  -1.868381  4.218143
C    0.202969  -3.919018  3.029187
C    0.253871  -2.471285  5.428939
C    0.577141  -4.571245  4.198359
C    0.599008  -3.869815  5.425068
O    0.883599  -4.402204  6.603932
H    -0.512701  -2.607117  0.890517
H    -1.395491  -1.312168  1.720563
H    -0.614523  -0.846159  4.273298
H    0.219711  -4.485449  2.096973
H    0.109318  -1.978237  6.393066
H    0.835200  -5.631101  4.171983
H    1.082997  -5.357733  6.554438
O    2.575499  -1.779042  0.217672
H    -0.432554  -0.558141  -0.483356
Cd    2.260653  -1.746467  4.397235
25
Lattice="100 0 0 0 100 0 0 0 100" Properties=species:S:1:pos:R:3
N    -0.212834  -0.312222  -0.304415
C    -0.084203  0.072209  1.159918
C    1.369926  0.540070  1.385363
O    1.773649  0.692963  2.570685
H    0.510100  0.203460  -0.840596
H    -1.145661  -0.104269  -0.684218
H    -0.702880  0.971383  1.306219
C    -0.587927  -1.050824  2.090141
C    -0.026004  -2.422416  1.817633
C    1.192648  -2.840857  2.400165
C    -0.738049  -3.334628  1.004589
C    1.691920  -4.107586  2.172275
C    -0.255024  -4.610490  0.760460
C    0.970579  -5.008392  1.346839
O    1.504189  -6.218013  1.189278
H    -1.684899  -1.078291  2.009697
H    -0.352226  -0.723684  3.112597
H    1.728740  -2.168692  3.070435
H    -1.715552  -3.059461  0.602248
H    2.616401  -4.452149  2.633640
H    -0.824588  -5.311173  0.148608
H    0.946279  -6.805288  0.642939
O    2.052329  0.818076  0.351178
H    -0.038288  -1.327799  -0.412087
Cd    3.742374  1.590076  1.797407
25
Lattice="100 0 0 0 100 0 0 0 100" Properties=species:S:1:pos:R:3
N    -0.539803  -0.208549  -0.180213
C    -0.032509  -0.260612  1.251052
C    1.509412  -0.191782  1.193774
O    2.024625  0.221078  0.108705
H    -1.446260  0.271427  -0.257116
H    0.168438  0.280538  -0.758822
H    -0.345667  0.680616  1.729678
C    -0.630080  -1.450268  2.029653
C    -0.508107  -2.796258  1.364141
C    0.601123  -3.636488  1.615560
C    -1.531928  -3.262425  0.506703
C    0.698178  -4.884956  1.028847
C    -1.450435  -4.502975  -0.100251
C    -0.328862  -5.330150  0.160060
O    -0.327126  -6.521647  -0.433920
H    -1.692322  -1.224010  2.208971
H    -0.134845  -1.447548  3.010351
H    1.375732  -3.311491  2.310400
H    -2.437575  -2.668561  0.361594
H    1.545120  -5.536046  1.249635
H    -2.241752  -4.880135  -0.746662
H    0.450745  -7.060263  -0.190557
O    2.163560  -0.468732  2.235718
H    -0.652330  -1.171624  -0.545609
Cd    4.107431  0.200116  1.199513
25
Lattice="100 0 0 0 100 0 0 0 100" Properties=species:S:1:pos:R:3
N    -1.363855  0.921500  1.548339
C    -0.488939  -0.094345  2.232180
C    0.649496  -0.519480  1.309143
O    1.679007  -1.011154  1.642966
H    -0.837335  1.789488  1.394524
H    -2.143919  1.175870  2.165597
H    -0.018652  0.357352  3.118707
C    -1.293894  -1.354155  2.704669
C    -1.845600  -2.137154  1.537076
C    -1.099971  -3.160537  0.909463
C    -3.044745  -1.745591  0.916912
C    -1.455585  -3.698231  -0.323747
C    -3.367953  -2.180740  -0.415815
C    -2.565840  -3.193916  -1.029111
O    -2.972618  -3.614949  -2.221382
H    -2.090027  -1.013896  3.383098
H    -0.607160  -1.963199  3.306434
H    -0.206881  -3.545602  1.405180
H    -3.765253  -1.112057  1.443395
H    -0.868555  -4.515505  -0.746179
H    -4.339213  -1.949003  -0.858329
H    -2.429462  -4.347176  -2.571683
O    0.329366  -0.321260  -0.060375
H    1.094086  -0.627006  -0.596270
Cd    -1.994501  -0.094252  -0.414792
25
Lattice="100 0 0 0 100 0 0 0 100" Properties=species:S:1:pos:R:3
N    -1.184116  0.766698  0.779036
C    -0.310691  0.118951  1.842644
C    1.058371  -0.042674  1.146251
O    1.141812  0.051727  -0.063407
H    -0.691883  0.521304  -0.114856
H    -1.075982  1.785096  0.855160
H    -0.234455  0.821569  2.681995
C    -0.789778  -1.273803  2.363380
C    -2.250104  -1.258301  2.732522
C    -3.196709  -1.841209  1.875119
C    -2.735132  -0.481149  3.814771
C    -4.597696  -1.488164  1.965803
C    -4.084838  -0.215706  3.996329
C    -5.046597  -0.706389  3.079282
O    -6.316898  -0.423401  3.328153
H    -0.153029  -1.516992  3.225044
H    -0.600189  -2.040865  1.599591
H    -2.889376  -2.553075  1.103565
H    -2.024515  -0.069196  4.533514
H    -5.321516  -2.003943  1.329927
H    -4.436009  0.356561  4.855316
H    -6.947765  -0.879067  2.738083
O    2.024558  -0.315817  2.006531
H    2.878070  -0.433461  1.534808
Cd    -3.327533  0.232306  0.765442
25
Lattice="100 0 0 0 100 0 0 0 100" Properties=species:S:1:pos:R:3
N    -1.255630  -0.455906  0.214251
C    -0.387282  -0.142035  1.408963
C    1.118659  -0.191897  1.050067
O    1.939919  0.287478  1.782483
H    -1.189488  0.317780  -0.458134
H    -0.858048  -1.267613  -0.280598
H    -0.604350  0.896758  1.691056
C    -0.635773  -1.065292  2.639176
C    -2.071773  -0.989406  3.090280
C    -2.594170  0.167033  3.714072
C    -2.984050  -1.999794  2.736101
C    -3.957912  0.364517  3.904224
C    -4.407282  -1.777232  2.815233
C    -4.892364  -0.588230  3.440810
O    -6.209894  -0.491462  3.569315
H    0.053731  -0.722236  3.422580
H    -0.355639  -2.100612  2.396832
H    -1.906029  0.939624  4.062490
H    -2.628589  -2.980210  2.403229
H    -4.307432  1.258437  4.423786
H    -5.110787  -2.587334  2.612689
H    -6.489436  0.316188  4.042403
O    1.335694  -0.845001  -0.105296
H    2.299685  -0.880894  -0.289659
Cd    -3.422857  -0.933804  0.685724
25
Lattice="100 0 0 0 100 0 0 0 100" Properties=species:S:1:pos:R:3
N    -0.127996  -0.069191  0.151983
C    -0.242656  -0.243726  1.646189
C    1.003396  0.313241  2.386975
O    1.259674  -0.011208  3.513665
H    0.623996  -0.663850  -0.219146
H    0.172374  0.895077  -0.043921
H    -1.069706  0.409079  1.967744
C    -0.531852  -1.703687  2.080799
C    -1.584546  -2.347445  1.210116
C    -1.259572  -3.431530  0.363141
C    -2.857512  -1.773180  1.068486
C    -2.117817  -3.900576  -0.629126
C    -3.717483  -2.146765  -0.020799
C    -3.362657  -3.269018  -0.846061
O    -4.268562  -3.642981  -1.737882
H    -0.832501  -1.672679  3.137018
H    0.394667  -2.292262  2.046596
H    -0.293466  -3.924422  0.484347
H    -3.213082  -1.007870  1.763976
H    -1.833635  -4.766157  -1.229943
H    -4.733768  -1.752771  -0.090693
H    -4.001725  -4.432551  -2.248462
O    1.671020  1.193585  1.620685
H    2.422628  1.570171  2.128427
Cd    -2.064138  -0.596104  -0.915962
25
Lattice="100 0 0 0 100 0 0 0 100" Properties=species:S:1:pos:R:3
N    -0.446194  0.070176  0.037446
C    0.099649  -0.332690  1.286738
C    1.640645  -0.483588  1.331203
O    2.376814  -0.319372  2.340770
H    -0.466086  -0.630121  -0.700177
H    -0.156737  0.979534  -0.313088
H    -0.113104  0.464834  2.024703
C    -0.607468  -1.645084  1.772263
C    -0.192552  -2.081445  3.154060
C    -0.498648  -1.296843  4.271068
C    0.605496  -3.232267  3.362444
C    0.117615  -1.548869  5.549032
C    1.134562  -3.573031  4.603171
C    0.903894  -2.745267  5.723205
O    1.314715  -2.992907  6.957569
H    -0.418460  -2.446148  1.044732
H    -1.682118  -1.419040  1.730272
H    -1.203935  -0.464651  4.197177
H    0.815945  -3.888086  2.515972
H    -0.219479  -1.019990  6.444088
H    1.710206  -4.493202  4.716259
H    1.806529  -3.834051  7.036901
O    2.181647  -0.771309  0.180193
H    3.162371  -0.826624  0.235596
Cd    1.744694  -0.252962  4.417402
25
Lattice="100 0 0 0 100 0 0 0 100" Properties=species:S:1:pos:R:3
N    -1.304064  -0.065459  0.441153
C    -0.867304  -0.199254  1.786168
C    0.132650  0.880053  2.265923
O    0.319733  1.258667  3.449433
H    -1.798760  0.789807  0.201295
H    -0.653093  -0.349066  -0.287452
H    -1.742942  -0.065733  2.451233
C    -0.289037  -1.644952  2.029293
C    -0.433484  -2.062014  3.466031
C    -1.706981  -2.435278  3.972704
C    0.620685  -1.962796  4.370540
C    -1.954794  -2.633593  5.323499
C    0.383209  -2.037335  5.791594
C    -0.921124  -2.436860  6.264063
O    -1.026341  -2.635609  7.567891
H    0.753861  -1.704960  1.690377
H    -0.884665  -2.296599  1.376132
H    -2.531147  -2.576794  3.270685
H    1.643748  -1.795089  4.024694
H    -2.940804  -2.960687  5.657488
H    1.219229  -2.103647  6.493154
H    -1.915087  -2.940531  7.838569
O    0.786452  1.454300  1.292155
H    1.395460  2.153499  1.620458
Cd    0.005598  0.250930  5.355919
25
Lattice="100 0 0 0 100 0 0 0 100" Properties=species:S:1:pos:R:3
N    0.074173  0.988215  1.030184
C    0.061390  -0.068810  2.069483
C    1.467765  -0.268743  2.662573
O    2.506738  0.026292  2.055329
H    -0.100815  1.913727  1.435399
H    -0.678295  0.807739  0.351152
H    -0.621455  0.223583  2.882605
C    -0.420972  -1.416313  1.452777
C    -1.782327  -1.310142  0.806137
C    -1.908441  -1.292182  -0.601214
C    -2.954920  -1.277159  1.596940
C    -3.150297  -1.237102  -1.207285
C    -4.206282  -1.224517  1.015111
C    -4.316041  -1.205162  -0.400300
O    -5.477282  -1.168420  -1.045457
H    -0.433643  -2.176557  2.247163
H    0.320288  -1.754164  0.711502
H    -1.019635  -1.373704  -1.229389
H    -2.883817  -1.318506  2.684847
H    -3.262757  -1.244906  -2.290536
H    -5.104741  -1.212157  1.633599
H    -6.245640  -1.175716  -0.441002
O    1.590883  -0.841151  3.834652
H    0.742675  -1.019593  4.287366
Cd    2.247299  1.058348  0.080864
25
Lattice="100 0 0 0 100 0 0 0 100" Properties=species:S:1:pos:R:3
N    0.118926  0.301283  0.208153
C    0.221626  -0.050018  1.645125
C    1.639463  -0.540730  1.990016
O    2.415095  -1.018314  1.150089
H    -0.850349  0.160231  -0.107991
H    0.346374  1.288146  0.047636
H    0.006006  0.840423  2.256360
C    -0.800699  -1.172449  1.990635
C    -2.225929  -0.786776  1.665095
C    -2.909699  0.172800  2.447591
C    -2.917657  -1.426592  0.611611
C    -4.227835  0.487978  2.193349
C    -4.242834  -1.130474  0.339260
C    -4.912588  -0.167812  1.133851
O    -6.185152  0.173798  0.961893
H    -0.708281  -1.410761  3.060685
H    -0.524584  -2.088213  1.445182
H    -2.407408  0.659204  3.285193
H    -2.421295  -2.203204  0.027521
H    -4.771301  1.215556  2.794796
H    -4.773485  -1.646827  -0.461557
H    -6.614286  -0.319321  0.234969
O    2.034340  -0.521371  3.239058
H    1.401875  -0.102263  3.856077
Cd    1.730677  -0.969294  -0.984595
25
Lattice="100 0 0 0 100 0 0 0 100" Properties=species:S:1:pos:R:3
N    -0.396546  0.330246  0.375699
C    0.300983  -0.318887  1.431959
C    1.787420  -0.489766  1.070242
O    2.727384  -0.692326  1.880242
H    -0.159748  1.300009  0.183485
H    -1.395153  0.158152  0.317719
H    0.329402  0.260340  2.389434
C    -0.370827  -1.705205  1.747189
C    -0.047595  -2.172361  3.140353
C    -0.654062  -1.548073  4.261553
C    0.943355  -3.120513  3.383097
C    -0.261527  -1.796961  5.569713
C    1.466949  -3.315789  4.713747
C    0.805761  -2.683299  5.827354
O    1.240822  -3.028015  7.029182
H    -0.092769  -2.445628  0.986558
H    -1.453687  -1.543554  1.651275
H    -1.473260  -0.845857  4.095705
H    1.367682  -3.711322  2.567374
H    -0.789671  -1.323777  6.399044
H    2.147360  -4.144027  4.928129
H    0.741449  -2.602516  7.753938
O    2.042181  -0.371294  -0.201458
H    3.003453  -0.467365  -0.389238
Cd    2.758007  -1.503757  3.893803
25
Lattice="100 0 0 0 100 0 0 0 100" Properties=species:S:1:pos:R:3
N    1.009812  -0.063948  0.516767
C    0.185414  0.052860  1.734883
C    1.059615  0.382305  2.961341
O    2.286622  0.514831  2.910218
H    0.550854  0.377280  -0.284516
H    1.155634  -1.050850  0.274550
H    -0.475924  0.925348  1.605404
C    -0.737632  -1.208449  1.956025
C    -0.048593  -2.533194  2.110850
C    0.463107  -2.954354  3.362367
C    0.054913  -3.408135  1.006037
C    1.052507  -4.194414  3.514284
C    0.647845  -4.650668  1.130036
C    1.149851  -5.059019  2.394668
O    1.687480  -6.273151  2.446505
H    -1.424394  -1.232354  1.099379
H    -1.370080  -1.008413  2.834810
H    0.369451  -2.313080  4.239580
H    -0.382135  -3.128747  0.045284
H    1.422510  -4.516237  4.488610
H    0.716223  -5.342254  0.291277
H    1.989464  -6.513995  3.344675
O    0.478654  0.552039  4.128115
H    -0.496223  0.488335  4.102215
Cd    3.213707  0.786250  0.859947
25
Lattice="100 0 0 0 100 0 0 0 100" Properties=species:S:1:pos:R:3
N    0.481287  -0.559277  1.202191
C    -0.650868  0.324108  1.546584
C    -0.151147  1.670469  2.108334
O    1.042719  1.943512  2.271833
H    0.330355  -1.019962  0.300972
H    0.584148  -1.300195  1.904768
H    -1.170445  0.578474  0.608115
C    -1.697069  -0.388697  2.484623
C    -1.196099  -0.896658  3.807325
C    -0.955081  -0.020596  4.892991
C    -1.016964  -2.285266  4.002391
C    -0.551862  -0.502292  6.120955
C    -0.617336  -2.793960  5.226028
C    -0.383855  -1.901133  6.302695
O    -0.014339  -2.294656  7.516991
H    -2.121592  -1.212772  1.896141
H    -2.529737  0.313953  2.648067
H    -1.119354  1.052378  4.786462
H    -1.237202  -2.980891  3.190735
H    -0.382460  0.158891  6.969760
H    -0.504155  -3.869311  5.369799
H    0.056461  -3.266755  7.593558
O    -1.031879  2.595927  2.416351
H    -1.957904  2.349151  2.224396
Cd    2.559854  0.614819  1.250444
25
Lattice="100 0 0 0 100 0 0 0 100" Properties=species:S:1:pos:R:3
N    2.029587  -0.459823  0.174592
C    0.861274  -0.374452  0.959824
C    0.569349  1.150866  1.429736
O    1.368612  1.698034  2.229491
H    1.957313  -0.218828  -0.810341
H    2.909598  -0.167739  0.595606
H    -0.007230  -0.624434  0.340246
C    0.929249  -1.234382  2.236456
C    1.109031  -2.757793  1.919685
C    1.724107  -3.494675  3.047869
C    -0.082993  -3.417803  1.334344
C    1.272775  -4.703300  3.472484
C    -0.536680  -4.622632  1.760912
C    0.135870  -5.287724  2.833500
O    -0.356794  -6.449703  3.181189
H    0.026691  -1.085490  2.843474
H    1.783903  -0.900179  2.841036
H    2.593212  -3.046697  3.533293
H    -0.596889  -2.924252  0.508121
H    1.764866  -5.231669  4.290889
H    -1.401965  -5.111221  1.314000
H    0.132346  -6.876755  3.914551
O    -0.443521  1.700527  0.920659
H    1.882392  -2.767439  1.108354
Cd    0.110898  3.629559  1.997031
25
Lattice="100 0 0 0 100 0 0 0 100" Properties=species:S:1:pos:R:3
N    -0.980466  1.153216  1.086221
C    -0.418163  0.239962  2.163831
C    1.119253  0.472980  2.049077
O    1.545654  0.948204  1.015585
H    -0.137373  1.284727  0.462684
H    -1.138031  2.078785  1.502511
H    -0.820477  0.582440  3.126685
C    -0.708218  -1.285361  1.971945
C    -2.158202  -1.552585  1.660887
C    -2.549140  -1.810058  0.336050
C    -3.181376  -1.357124  2.617567
C    -3.922462  -1.650327  -0.074017
C    -4.529221  -1.318525  2.276183
C    -4.928477  -1.441517  0.925589
O    -6.181009  -1.419569  0.494287
H    -0.399162  -1.794196  2.895948
H    -0.071249  -1.679131  1.167614
H    -1.812920  -2.113824  -0.414462
H    -2.911598  -1.224231  3.666804
H    -4.238905  -1.920255  -1.083912
H    -5.283641  -1.200584  3.055960
H    -6.834545  -1.316429  1.213564
O    1.917213  0.096871  3.034453
H    1.455984  -0.205586  3.839356
Cd    -2.768471  0.506114  -0.042408
25
Lattice="100 0 0 0 100 0 0 0 100" Properties=species:S:1:pos:R:3
N    -1.432936  -1.490741  0.002713
C    -1.037768  -0.699187  1.086353
C    0.508930  -0.181461  0.828311
O    1.454588  -0.889697  1.249624
H    -1.718792  -1.048282  -0.865367
H    -1.094000  -2.445087  -0.082516
H    -1.613919  0.233863  1.078930
C    -1.144263  -1.467124  2.413524
C    -0.876004  -0.648123  3.720029
C    -1.867269  0.430533  3.970272
C    -0.672306  -1.566624  4.870034
C    -2.524465  0.564472  5.148015
C    -1.328967  -1.430990  6.049597
C    -2.271190  -0.366222  6.205543
O    -2.950081  -0.173301  7.306113
H    -0.444248  -2.313314  2.390070
H    -2.160827  -1.879999  2.461619
H    -2.064057  1.150493  3.174337
H    0.046515  -2.378618  4.744583
H    -3.248230  1.359560  5.325143
H    -1.150667  -2.121037  6.876234
H    -2.752128  -0.827088  8.008719
O    0.619993  0.868957  0.150133
H    0.109872  -0.146667  3.577372
Cd    2.892566  0.545254  0.069157
25
Lattice="100 0 0 0 100 0 0 0 100" Properties=species:S:1:pos:R:3
N    -1.105356  0.777190  -0.186429
C    -0.493338  0.396218  1.024278
C    1.061168  0.300904  0.838138
O    1.747603  1.266009  1.186389
H    -1.282363  1.762219  -0.357362
H    -1.009462  0.206291  -1.020582
H    -0.643731  1.190866  1.763782
C    -1.048025  -0.947133  1.676435
C    -1.063442  -2.177807  0.839404
C    -0.144966  -3.235868  1.085586
C    -2.051482  -2.362393  -0.168218
C    -0.200716  -4.415099  0.370869
C    -2.129770  -3.535449  -0.886946
C    -1.200380  -4.578853  -0.625497
O    -1.205347  -5.740019  -1.264411
H    -2.075284  -0.667401  1.953634
H    -0.482762  -1.106787  2.604410
H    0.582996  -3.142162  1.893765
H    -2.787677  -1.578586  -0.349544
H    0.478608  -5.242588  0.571624
H    -2.906200  -3.673104  -1.640986
H    -1.931844  -5.812666  -1.915243
O    1.602601  -0.748988  0.260748
H    0.956992  -1.492185  0.143706
Cd    4.051193  1.474015  0.915020
25
Lattice="100 0 0 0 100 0 0 0 100" Properties=species:S:1:pos:R:3
N    -0.145217  -0.030673  -0.053360
C    -0.095398  -0.005280  1.357133
C    1.242877  0.770801  1.849213
O    2.359369  0.206896  1.722831
H    -0.564442  0.773020  -0.514502
H    0.651058  -0.403360  -0.564378
H    -0.915648  0.620057  1.727040
C    -0.188154  -1.365287  2.084253
C    0.708588  -2.544249  1.569339
C    1.136644  -3.433884  2.679723
C    0.113777  -3.263205  0.412439
C    1.024016  -4.784123  2.633095
C    -0.004359  -4.614063  0.368332
C    0.450999  -5.397437  1.476531
O    0.371384  -6.702652  1.502696
H    -1.240888  -1.675714  2.034071
H    0.029302  -1.193684  3.146714
H    1.575328  -2.962376  3.560837
H    -0.255907  -2.671117  -0.425610
H    1.352275  -5.425813  3.450228
H    -0.450011  -5.111064  -0.495177
H    -0.028115  -7.087067  0.694906
O    1.058163  1.930632  2.300690
H    1.657644  -2.074846  1.210974
Cd    3.289716  2.233489  2.523983
25
Lattice="100 0 0 0 100 0 0 0 100" Properties=species:S:1:pos:R:3
N    0.181458  -0.511347  0.085581
C    -0.024572  -0.075969  1.423735
C    1.188619  0.841029  1.869226
O    1.577957  1.704280  1.036270
H    -0.439724  -1.247550  -0.240749
H    0.318520  0.222548  -0.607830
H    -0.835226  0.682911  1.514023
C    -0.390549  -1.200487  2.399724
C    0.686535  -2.292982  2.747728
C    0.174788  -3.158977  3.839674
C    1.247640  -3.035106  1.591684
C    0.210189  -4.514518  3.785788
C    1.276868  -4.390778  1.536013
C    0.753992  -5.152590  2.627375
O    0.817176  -6.453290  2.496403
H    -1.282784  -1.703756  1.998455
H    -0.696541  -0.737419  3.345905
H    -0.245371  -2.668186  4.719769
H    1.665608  -2.454398  0.768804
H    -0.170313  -5.121517  4.609249
H    1.698913  -4.930553  0.688710
H    0.458057  -6.940854  3.266530
O    1.651013  0.715829  3.038029
H    1.532410  -1.718684  3.192199
Cd    2.981863  2.555392  2.599311
25
Lattice="100 0 0 0 100 0 0 0 100" Properties=species:S:1:pos:R:3
N    0.062908  0.404284  -0.097038
C    0.451899  0.035592  1.189846
C    1.989439  -0.259974  1.346511
O    2.425334  -0.736807  2.372367
H    0.173167  -0.226066  -0.885911
H    -0.168643  1.366234  -0.320685
H    0.283065  0.887950  1.866060
C    -0.332603  -1.235680  1.748636
C    0.166885  -1.760116  3.047584
C    0.689282  -3.060992  3.160945
C    0.045811  -0.968815  4.239964
C    1.121225  -3.556927  4.382257
C    0.494851  -1.413304  5.459319
C    1.112537  -2.689735  5.537670
O    1.772461  -3.120823  6.598224
H    -0.325175  -2.017987  0.979036
H    -1.368255  -0.882085  1.857874
H    0.777511  -3.688793  2.274606
H    -0.407132  0.021743  4.179033
H    1.669236  -4.497606  4.452952
H    0.430603  -0.779972  6.345234
H    1.800111  -2.462365  7.321759
O    2.686134  0.105395  0.283149
H    3.644488  -0.046457  0.437897
Cd    -1.101739  -4.972572  5.686267
25
Lattice="100 0 0 0 100 0 0 0 100" Properties=species:S:1:pos:R:3
N    0.040246  -0.876836  0.043416
C    -0.247944  -0.305922  1.295363
C    1.087248  0.230743  1.920066
O    1.861362  -0.510248  2.489596
H    0.831941  -1.502970  -0.073057
H    -0.278055  -0.412060  -0.801903
H    -0.938936  0.531324  1.145309
C    -0.913593  -1.264633  2.389136
C    -0.042941  -2.284184  3.019425
C    0.320047  -2.183965  4.382696
C    0.357937  -3.456107  2.296883
C    1.092077  -3.150962  4.995888
C    1.144506  -4.426742  2.865911
C    1.602160  -4.244683  4.207858
O    2.580817  -4.950561  4.744125
H    -1.748183  -1.737126  1.851576
H    -1.330885  -0.594523  3.151313
H    -0.001374  -1.318264  4.961386
H    0.032968  -3.581678  1.263361
H    1.473648  -3.023603  6.009528
H    1.482040  -5.288205  2.287318
H    2.945750  -5.624394  4.134957
O    1.233405  1.524955  1.683456
H    2.101096  1.837261  2.021404
Cd    -0.714945  -5.427997  5.859488
25
Lattice="100 0 0 0 100 0 0 0 100" Properties=species:S:1:pos:R:3
N    0.504030  -0.511304  -0.098004
C    -0.006320  -0.354823  1.190324
C    1.106577  -0.042577  2.287979
O    0.941029  -0.302721  3.453470
H    0.435421  0.236181  -0.781610
H    1.203738  -1.222921  -0.293553
H    -0.651031  0.537754  1.212939
C    -0.812017  -1.615366  1.741473
C    -2.260175  -1.583416  1.441436
C    -3.120806  -0.702530  2.132305
C    -2.826147  -2.459372  0.468546
C    -4.477739  -0.659330  1.858571
C    -4.166857  -2.432835  0.154826
C    -5.005723  -1.468750  0.790054
O    -6.228983  -1.176967  0.378360
H    -0.641217  -1.554199  2.833326
H    -0.331531  -2.527085  1.367048
H    -2.719849  -0.046400  2.906031
H    -2.177529  -3.163821  -0.053309
H    -5.132905  0.082269  2.317018
H    -4.572965  -3.081885  -0.622837
H    -6.504954  -1.702975  -0.399330
O    2.150369  0.561370  1.735767
H    2.803117  0.797870  2.431241
Cd    -5.717276  -2.943976  3.352203
25
Lattice="100 0 0 0 100 0 0 0 100" Properties=species:S:1:pos:R:3
N    0.135368  -0.158248  -0.029693
C    -0.155542  -0.060684  1.340054
C    1.086429  0.390188  2.223186
O    1.218005  0.067112  3.378144
H    0.766238  -0.877180  -0.374231
H    0.067127  0.668826  -0.616745
H    -0.862957  0.774632  1.478285
C    -0.819923  -1.325563  1.986735
C    -0.083787  -2.630319  1.971041
C    0.728840  -3.032320  3.032040
C    -0.249423  -3.530353  0.871568
C    1.383404  -4.277537  3.012763
C    0.408360  -4.741745  0.790483
C    1.287585  -5.112158  1.832446
O    2.092615  -6.163340  1.792318
H    -1.783441  -1.440670  1.472522
H    -1.011996  -1.028860  3.027608
H    0.879229  -2.371744  3.885339
H    -0.914298  -3.245207  0.054081
H    2.198361  -4.485510  3.711726
H    0.287055  -5.384733  -0.082581
H    2.023263  -6.662670  0.953742
O    1.884292  1.190101  1.521816
H    2.598513  1.535477  2.100751
Cd    -0.139488  -5.884592  4.444815
25
Lattice="100 0 0 0 100 0 0 0 100" Properties=species:S:1:pos:R:3
N    0.092023  0.193181  0.153285
C    0.188946  -0.092254  1.537021
C    1.602640  -0.644611  1.923243
O    2.384263  -1.300876  1.347228
H    0.142129  -0.595677  -0.488436
H    0.611772  0.998118  -0.188157
H    0.067124  0.843361  2.101717
C    -0.909345  -1.109974  1.966732
C    -0.887390  -1.456559  3.435471
C    -0.422579  -2.718614  3.887727
C    -1.270154  -0.521917  4.399286
C    -0.332517  -3.051342  5.232492
C    -1.111086  -0.796662  5.814057
C    -0.717989  -2.122099  6.227133
O    -0.706766  -2.535456  7.484844
H    -0.804723  -2.022110  1.363486
H    -1.865422  -0.647207  1.685062
H    -0.141728  -3.472799  3.150774
H    -1.716189  0.433836  4.112710
H    -0.019446  -4.047086  5.547189
H    -1.559224  -0.112648  6.540605
H    -1.102107  -1.903469  8.116210
O    2.073854  -0.112002  3.324650
H    3.036127  -0.317782  3.344864
Cd    1.045381  -0.077779  5.240826
25
Lattice="100 0 0 0 100 0 0 0 100" Properties=species:S:1:pos:R:3
N    -0.224831  0.945981  0.416719
C    0.011284  0.431584  1.671070
C    1.506555  -0.031655  1.786111
O    2.103353  -0.467781  0.837853
H    0.317181  0.598446  -0.374354
H    -0.799731  1.768797  0.271418
H    -0.271237  1.127136  2.467868
C    -0.786325  -1.036803  2.014238
C    -2.187183  -0.809157  2.356716
C    -2.580921  -0.602840  3.703173
C    -3.193316  -0.796418  1.342634
C    -3.902582  -0.396631  4.040531
C    -4.518809  -0.589113  1.642534
C    -4.887727  -0.306303  2.996609
O    -6.066803  0.182134  3.341146
H    -0.220028  -1.450411  2.855972
H    -0.630702  -1.633957  1.109720
H    -1.828715  -0.617442  4.492714
H    -2.905103  -0.961335  0.303693
H    -4.208914  -0.170564  5.062038
H    -5.274195  -0.558918  0.855373
H    -6.669284  0.303579  2.579418
O    1.933657  0.132529  3.036799
H    2.876546  -0.136102  3.095552
Cd    -5.324539  -3.222704  3.970579
