# Supplementary material for: Mapping and classifying molecules from a high-throughput structural database
Source: J Cheminform. 2017 Feb 2;9:6. doi: 10.1186/s13321-017-0192-4 (PMC5289135; doi:10.1186/s13321-017-0192-4)
Supplement: Supplementary file 1 — Additional file 1. Supplementary file contains dissimilarity matrix data for all the oligopeptides available in the database including the one discussed in this paper. [file 13321_2017_192_MOESM1_ESM.tar › SI/tyr.uncapped/traj.tyr.uncapped.Hg.xyz]

25
Lattice="100 0 0 0 100 0 0 0 100" Properties=species:S:1:pos:R:3
N    -0.070169  0.572419  0.264869
C    -0.309521  0.338532  1.751865
C    1.086237  0.580991  2.446588
O    1.127911  0.282442  3.671889
H    -0.044480  -0.305621  -0.270059
H    -0.764522  1.192228  -0.168759
H    -0.964406  1.150484  2.098031
C    -0.893348  -1.041072  2.080497
C    -2.280033  -1.220194  1.539521
C    -2.534838  -2.139042  0.492010
C    -3.368845  -0.494076  2.098852
C    -3.814779  -2.347082  0.025915
C    -4.657611  -0.689524  1.655295
C    -4.895662  -1.622976  0.608842
O    -6.097733  -1.887595  0.124218
H    -0.882100  -1.102858  3.182481
H    -0.218400  -1.831457  1.720544
H    -1.716429  -2.726030  0.072332
H    -3.195062  0.196940  2.925142
H    -4.033875  -3.067015  -0.761818
H    -5.491834  -0.155087  2.111815
H    -6.809135  -1.380524  0.565736
O    1.974315  1.062415  1.720594
H    0.883519  1.013158  0.226222
Hg    3.363797  0.917545  4.091378
25
Lattice="100 0 0 0 100 0 0 0 100" Properties=species:S:1:pos:R:3
N    -0.354545  0.915854  2.617767
C    0.068890  -0.369621  2.005099
C    -0.390877  -0.353365  0.542016
O    -1.407112  0.231713  0.149627
H    -0.248136  0.899299  3.636512
H    0.211235  1.697716  2.269824
H    1.167492  -0.443832  2.007147
C    -0.508372  -1.625774  2.759011
C    -2.015340  -1.687993  2.678265
C    -2.792736  -0.871166  3.496586
C    -2.677194  -2.375490  1.628439
C    -4.131655  -0.491808  3.101344
C    -4.013080  -2.166826  1.309407
C    -4.755451  -1.194147  2.003311
O    -6.022393  -0.887769  1.778639
H    -0.156883  -1.574354  3.800127
H    -0.040504  -2.514102  2.315514
H    -2.392421  -0.446947  4.420224
H    -2.113052  -3.098912  1.036447
H    -4.778129  0.066968  3.781653
H    -4.483184  -2.749868  0.516350
H    -6.419658  -1.408680  1.052562
O    0.395865  -1.054956  -0.239601
H    0.082295  -1.042765  -1.171618
Hg    -2.673055  1.123825  2.025348
25
Lattice="100 0 0 0 100 0 0 0 100" Properties=species:S:1:pos:R:3
N    0.285071  0.152857  0.255512
C    -0.192990  0.423648  1.676958
C    1.106866  0.763457  2.500983
O    0.932002  0.862167  3.747747
H    0.281686  -0.849612  0.026100
H    1.280855  0.490140  0.253123
H    -0.777124  1.353909  1.640499
C    -0.994172  -0.726195  2.298155
C    -2.302685  -0.965605  1.606654
C    -3.330473  0.016223  1.645868
C    -2.551742  -2.193080  0.941404
C    -4.556141  -0.217101  1.067880
C    -3.773193  -2.451181  0.354811
C    -4.793612  -1.460085  0.414101
O    -5.998596  -1.623556  -0.106519
H    -1.148942  -0.429321  3.350900
H    -0.382971  -1.640275  2.325784
H    -3.170919  0.953752  2.180627
H    -1.782285  -2.966249  0.924115
H    -5.365871  0.509946  1.116093
H    -3.966636  -3.407117  -0.133985
H    -6.119574  -2.499515  -0.526223
O    2.144227  0.924690  1.834136
H    -0.259120  0.648652  -0.460344
Hg    3.138338  1.432449  4.355621
25
Lattice="100 0 0 0 100 0 0 0 100" Properties=species:S:1:pos:R:3
N    1.488885  -1.817460  1.363458
C    0.333247  -0.912549  1.151360
C    0.808126  0.532934  1.371363
O    1.780077  0.848017  2.065193
H    1.199465  -2.796262  1.433777
H    2.165487  -1.753281  0.595462
H    0.002842  -0.960912  0.101224
C    -0.886783  -1.284010  2.078279
C    -0.413930  -1.734693  3.440638
C    0.155807  -0.829087  4.331499
C    -0.307676  -3.116171  3.750017
C    1.067919  -1.282384  5.349815
C    0.435366  -3.599753  4.819039
C    1.164603  -2.701550  5.622335
O    1.904563  -3.030911  6.665955
H    -1.451788  -2.082813  1.581276
H    -1.556131  -0.414596  2.129072
H    -0.001890  0.246148  4.229159
H    -0.829409  -3.837821  3.117449
H    1.449185  -0.593411  6.107096
H    0.453005  -4.668477  5.037423
H    1.914857  -3.993105  6.842491
O    0.048226  1.395653  0.738365
H    0.348838  2.319917  0.888122
Hg    2.511106  -1.045424  3.407131
25
Lattice="100 0 0 0 100 0 0 0 100" Properties=species:S:1:pos:R:3
N    -1.412887  1.462339  0.526622
C    -0.596643  0.560800  1.429275
C    0.824457  0.516114  0.812665
O    1.763745  0.355080  1.684865
H    -2.424706  1.275369  0.573883
H    -1.067823  1.300265  -0.442757
H    -0.598281  0.984837  2.438154
C    -1.186696  -0.891858  1.391104
C    -0.131350  -1.953012  1.652955
C    0.224419  -2.328577  2.978389
C    0.587683  -2.502394  0.603564
C    1.269520  -3.192463  3.263306
C    1.769745  -3.296819  0.848397
C    2.055497  -3.708318  2.213414
O    3.028399  -4.589927  2.353740
H    -1.613618  -1.068886  0.392836
H    -2.006510  -0.960606  2.118482
H    -0.353660  -1.931851  3.814816
H    0.313169  -2.306158  -0.433715
H    1.472242  -3.487516  4.293716
H    2.202137  -3.897907  0.043823
H    3.169400  -4.860352  3.283477
O    0.896679  0.472306  -0.417160
H    -1.266854  2.458966  0.745904
Hg    2.982933  -1.261431  0.803248
25
Lattice="100 0 0 0 100 0 0 0 100" Properties=species:S:1:pos:R:3
N    -0.484520  -0.148913  -0.183805
C    0.010522  -0.367368  1.090711
C    1.561102  -0.548095  1.158434
O    2.112848  -0.972742  2.155311
H    -0.339030  -0.814120  -0.938654
H    -1.054310  0.663015  -0.400510
H    -0.204177  0.512173  1.716109
C    -0.620815  -1.670829  1.835501
C    -0.001910  -1.937395  3.145456
C    -0.292298  -1.103298  4.268028
C    0.779218  -3.127218  3.352613
C    0.084404  -1.468802  5.531945
C    1.146803  -3.530571  4.605994
C    0.746919  -2.736455  5.729523
O    0.856409  -3.136215  6.972781
H    -0.538468  -2.526493  1.155360
H    -1.679808  -1.404723  1.951772
H    -0.868756  -0.188287  4.129533
H    1.043678  -3.741234  2.491928
H    -0.195583  -0.892068  6.413326
H    1.684297  -4.466953  4.763444
H    1.257475  -4.026454  7.064393
O    2.157005  -0.150104  0.049775
H    3.132903  -0.235800  0.130035
Hg    3.316092  -0.764054  5.729997
25
Lattice="100 0 0 0 100 0 0 0 100" Properties=species:S:1:pos:R:3
N    -0.640140  -0.200427  0.031412
C    -0.863008  -0.314541  1.393897
C    -0.143139  0.769557  2.259418
O    -0.022826  0.646090  3.463151
H    -1.407509  -0.112486  -0.627381
H    0.294413  -0.246468  -0.365817
H    -1.935423  -0.169443  1.594769
C    -0.420736  -1.744504  2.020915
C    -0.504953  -1.791477  3.491981
C    -1.788273  -1.827703  4.139976
C    0.670120  -1.990969  4.284729
C    -1.905697  -2.156152  5.461221
C    0.582024  -2.324973  5.607457
C    -0.718233  -2.486694  6.202395
O    -0.743624  -3.044007  7.388277
H    0.587250  -1.982158  1.661227
H    -1.133839  -2.448820  1.570423
H    -2.691333  -1.644547  3.556928
H    1.648898  -1.923864  3.810460
H    -2.884092  -2.246757  5.935867
H    1.459559  -2.560629  6.209087
H    -1.648974  -3.187017  7.736692
O    0.248066  1.803136  1.538934
H    0.656782  2.491099  2.109672
Hg    -0.404314  0.574756  7.237309
25
Lattice="100 0 0 0 100 0 0 0 100" Properties=species:S:1:pos:R:3
N    0.709505  -0.925415  0.364579
C    -0.283909  -0.059580  1.119193
C    0.544404  0.737239  2.151020
O    1.590818  0.182480  2.569645
H    0.286672  -1.776253  -0.030977
H    1.145235  -0.404707  -0.411390
H    -0.780667  0.591119  0.393099
C    -1.346130  -0.909585  1.910783
C    -0.963480  -1.159207  3.360751
C    -1.327842  -0.245173  4.335226
C    -0.115588  -2.234968  3.747617
C    -0.709993  -0.261891  5.639104
C    0.406438  -2.371293  5.023793
C    0.130413  -1.391745  5.995706
O    0.530453  -1.432817  7.253761
H    -1.534463  -1.850630  1.372594
H    -2.285222  -0.344651  1.870201
H    -2.048572  0.544720  4.119791
H    0.129557  -3.008116  3.016497
H    -1.154070  0.305706  6.462171
H    1.016023  -3.238834  5.279169
H    1.063212  -2.226702  7.461015
O    -0.018499  1.760956  2.639262
H    1.469100  -1.165659  1.034436
Hg    0.858262  1.312983  4.762519
25
Lattice="100 0 0 0 100 0 0 0 100" Properties=species:S:1:pos:R:3
N    0.062447  2.570345  3.542742
C    -0.107544  1.091802  3.262717
C    0.561176  0.839978  1.887307
O    1.063644  -0.348053  1.771147
H    -0.004336  3.055225  2.623283
H    -0.647362  2.945241  4.188216
H    0.372555  0.527226  4.067960
C    -1.633277  0.756634  3.125413
C    -1.883942  -0.440677  2.224306
C    -1.794785  -1.771332  2.727421
C    -2.094917  -0.265989  0.867667
C    -1.891939  -2.887805  1.918439
C    -2.072522  -1.394213  -0.040870
C    -2.069626  -2.735225  0.525972
O    -2.257375  -3.829951  -0.186930
H    -2.144340  1.629072  2.692222
H    -2.051543  0.590800  4.127291
H    -1.658812  -1.924814  3.799279
H    -2.227575  0.727602  0.437766
H    -1.873217  -3.894584  2.334551
H    -2.441874  -1.254563  -1.061372
H    -2.469582  -3.664152  -1.126695
O    0.408669  1.703658  1.024170
H    0.990354  2.781740  3.939010
Hg    0.279721  -1.077967  -0.141010
25
Lattice="100 0 0 0 100 0 0 0 100" Properties=species:S:1:pos:R:3
N    0.225115  -0.645037  -0.317539
C    0.416402  -0.945434  1.045593
C    1.925649  -1.154526  1.385027
O    2.244469  -1.769312  2.397339
H    0.200613  -1.411478  -0.988639
H    2.309717  -0.208310  -0.176213
H    0.128405  -0.061452  1.638044
C    -0.306442  -2.229598  1.617618
C    0.234472  -2.621474  2.945277
C    -0.051169  -1.823763  4.110925
C    0.783959  -3.944110  3.135719
C    0.130944  -2.320913  5.366870
C    0.965378  -4.466343  4.381611
C    0.573140  -3.685727  5.525687
O    0.467330  -4.182459  6.730539
H    -0.216228  -3.050661  0.895226
H    -1.371761  -1.966421  1.706895
H    -0.463434  -0.821899  3.989766
H    1.032982  -4.540529  2.258049
H    -0.141815  -1.760985  6.261228
H    1.335910  -5.483514  4.519669
H    0.716286  -5.129605  6.791653
O    2.800296  -0.621108  0.580874
H    -0.396767  0.121527  -0.562464
Hg    3.544548  -2.443869  5.908243
25
Lattice="100 0 0 0 100 0 0 0 100" Properties=species:S:1:pos:R:3
N    -0.630276  -0.022284  -0.128614
C    -0.043533  -0.251025  1.256434
C    1.511408  -0.225842  1.094145
O    1.918962  0.396561  0.079851
H    -1.554698  0.428567  -0.095214
H    0.042014  0.579451  -0.645144
H    -0.283421  0.654333  1.836057
C    -0.634055  -1.472843  1.982161
C    -0.498781  -2.825009  1.341802
C    0.564733  -3.690867  1.707429
C    -1.469575  -3.284548  0.416596
C    0.680040  -4.948569  1.153777
C    -1.372468  -4.534962  -0.157048
C    -0.289648  -5.384784  0.210537
O    -0.275304  -6.581906  -0.355577
H    -1.704706  -1.260080  2.142798
H    -0.154296  -1.472950  2.971213
H    1.290994  -3.361806  2.449942
H    -2.342881  -2.670071  0.186809
H    1.491467  -5.614905  1.449913
H    -2.115819  -4.909879  -0.859570
H    0.469691  -7.139238  -0.051792
O    2.197580  -0.751042  2.003937
H    -0.719867  -0.909228  -0.648315
Hg    4.267200  0.092180  1.009079
25
Lattice="100 0 0 0 100 0 0 0 100" Properties=species:S:1:pos:R:3
N    0.526197  0.360525  0.374923
C    0.050392  -0.088431  1.748142
C    1.310958  -0.617553  2.505151
O    2.412204  -0.243116  2.034976
H    -0.014710  1.154999  0.008289
H    1.527983  0.623824  0.478761
H    -0.238663  0.828159  2.285680
C    -1.162370  -1.035756  1.693991
C    -1.040822  -2.295030  0.881079
C    -0.550298  -3.489764  1.465081
C    -1.481216  -2.320494  -0.467453
C    -0.471413  -4.654275  0.733371
C    -1.412799  -3.475219  -1.222413
C    -0.904189  -4.660224  -0.623619
O    -0.821580  -5.821201  -1.255734
H    -2.014841  -0.446837  1.318489
H    -1.376430  -1.281930  2.744613
H    -0.252728  -3.492692  2.513308
H    -1.929375  -1.429165  -0.911350
H    -0.111391  -5.586077  1.167907
H    -1.767634  -3.490356  -2.253818
H    -1.161238  -5.783240  -2.172868
O    1.104995  -1.297552  3.544115
H    0.472685  -0.412095  -0.307022
Hg    3.442139  -1.355478  4.126928
25
Lattice="100 0 0 0 100 0 0 0 100" Properties=species:S:1:pos:R:3
N    0.505730  -0.343562  -0.054270
C    0.700009  -0.870914  1.356286
C    2.162071  -1.450076  1.304308
O    2.932067  -1.549118  2.362541
H    1.200077  -0.903479  -0.621058
H    0.758787  0.650018  -0.143879
H    0.643897  -0.016000  2.041654
C    -0.425452  -1.902874  1.662008
C    -0.225577  -2.598982  2.990413
C    -0.245167  -1.881146  4.181968
C    0.131773  -3.971152  3.045935
C    0.305657  -2.449303  5.395734
C    0.511926  -4.606182  4.220904
C    0.606803  -3.868659  5.419801
O    0.922109  -4.364916  6.600687
H    -0.451071  -2.652466  0.857982
H    -1.390282  -1.372004  1.648545
H    -0.608350  -0.851789  4.223402
H    0.109586  -4.561104  2.128168
H    0.171119  -1.942844  6.354339
H    0.730990  -5.674939  4.218250
H    1.110758  -5.324787  6.578550
O    2.585618  -1.750521  0.196965
H    -0.448883  -0.464789  -0.416821
Hg    2.266809  -1.698409  4.366583
25
Lattice="100 0 0 0 100 0 0 0 100" Properties=species:S:1:pos:R:3
N    1.109420  -0.255342  0.138651
C    0.400641  0.039680  1.407917
C    1.457686  0.123816  2.526289
O    2.497043  -0.542669  2.502010
H    1.634422  0.560867  -0.193623
H    0.455971  -0.516252  -0.605792
H    -0.109642  1.013784  1.323197
C    -0.681324  -1.051535  1.765872
C    -0.055460  -2.400451  2.031912
C    0.360771  -2.783651  3.333542
C    0.350038  -3.201283  0.966984
C    1.242630  -3.830177  3.568929
C    1.397498  -4.183377  1.142064
C    1.812276  -4.523062  2.485057
O    2.677526  -5.518173  2.577797
H    -1.396395  -1.090509  0.930839
H    -1.244490  -0.691746  2.637174
H    -0.015961  -2.227417  4.194098
H    -0.060923  -3.065054  -0.035844
H    1.503467  -4.104914  4.591821
H    1.651293  -4.878926  0.339085
H    2.910746  -5.739016  3.501695
O    1.223739  0.875989  3.577337
H    0.427172  1.438197  3.494568
Hg    2.565162  -2.108907  0.691254
25
Lattice="100 0 0 0 100 0 0 0 100" Properties=species:S:1:pos:R:3
N    -0.047089  -0.778165  0.018885
C    -0.271220  -0.273649  1.297905
C    1.099764  0.196267  1.899229
O    1.824499  -0.572711  2.500468
H    0.707001  -1.429803  -0.178544
H    -0.509188  -0.365802  -0.786735
H    -0.961311  0.574928  1.227573
C    -0.905867  -1.289572  2.400075
C    0.029459  -2.242340  3.013282
C    0.406711  -2.100384  4.390146
C    0.440484  -3.426670  2.309591
C    1.162097  -3.046743  5.024236
C    1.204342  -4.384018  2.916221
C    1.636910  -4.174099  4.273717
O    2.550230  -4.913795  4.854811
H    -1.703856  -1.799802  1.844597
H    -1.356366  -0.635934  3.157178
H    0.076936  -1.218851  4.939765
H    0.121049  -3.573850  1.277441
H    1.479964  -2.941380  6.061046
H    1.533086  -5.272961  2.375284
H    2.884780  -5.641894  4.289890
O    1.333880  1.460423  1.604951
H    2.220873  1.735205  1.926502
Hg    -0.986779  -5.925780  5.506986
25
Lattice="100 0 0 0 100 0 0 0 100" Properties=species:S:1:pos:R:3
N    0.610639  -0.479443  -0.094048
C    0.033328  -0.326280  1.153274
C    1.086119  -0.070940  2.323041
O    0.869329  -0.426125  3.455195
H    0.446813  0.182982  -0.846670
H    1.315333  -1.192613  -0.267479
H    -0.606950  0.568451  1.154194
C    -0.823828  -1.609769  1.659351
C    -2.252062  -1.542471  1.365517
C    -3.079882  -0.585059  2.031750
C    -2.859547  -2.458696  0.451928
C    -4.428196  -0.524704  1.796179
C    -4.206388  -2.421698  0.194803
C    -5.006150  -1.405302  0.820000
O    -6.250692  -1.157151  0.480747
H    -0.636291  -1.531449  2.756133
H    -0.347208  -2.519697  1.278136
H    -2.636601  0.095550  2.759937
H    -2.240080  -3.204568  -0.046573
H    -5.073449  0.206598  2.282099
H    -4.663889  -3.111290  -0.516670
H    -6.590045  -1.750637  -0.221649
O    2.130510  0.598349  1.865231
H    2.749299  0.804271  2.601292
Hg    -5.749857  -3.476120  3.368557
25
Lattice="100 0 0 0 100 0 0 0 100" Properties=species:S:1:pos:R:3
N    -1.093714  0.808721  -0.201582
C    -0.497195  0.414802  0.993333
C    1.080542  0.325120  0.837037
O    1.720371  1.259329  1.286648
H    -1.413154  1.766586  -0.315185
H    -0.991284  0.273841  -1.058960
H    -0.661484  1.185181  1.754386
C    -1.029130  -0.969150  1.650417
C    -1.055800  -2.191719  0.822826
C    -0.128002  -3.248384  1.057957
C    -2.066888  -2.380366  -0.166348
C    -0.208628  -4.435104  0.365542
C    -2.171120  -3.560900  -0.863803
C    -1.239623  -4.608400  -0.603563
O    -1.265158  -5.774894  -1.220299
H    -2.051274  -0.678065  1.936330
H    -0.439085  -1.109539  2.564996
H    0.627684  -3.139263  1.837791
H    -2.797009  -1.590277  -0.346619
H    0.472757  -5.263496  0.556646
H    -2.962353  -3.705457  -1.601036
H    -2.004029  -5.860446  -1.857399
O    1.627682  -0.684670  0.192716
H    0.987995  -1.406544  -0.003031
Hg    4.276914  1.489720  1.093768
25
Lattice="100 0 0 0 100 0 0 0 100" Properties=species:S:1:pos:R:3
N    -1.257902  -0.527736  0.219693
C    -0.415845  -0.170466  1.409929
C    1.096000  -0.171252  1.041897
O    1.899426  0.322890  1.785679
H    -1.181050  0.203229  -0.497550
H    -0.914652  -1.392637  -0.219475
H    -0.663118  0.867060  1.671127
C    -0.623235  -1.076885  2.661823
C    -2.053628  -1.012030  3.137227
C    -2.571211  0.134169  3.792688
C    -2.959786  -1.993953  2.743791
C    -3.932956  0.363846  3.950181
C    -4.389629  -1.730954  2.756218
C    -4.869681  -0.541481  3.413386
O    -6.185479  -0.427349  3.496114
H    0.078395  -0.709598  3.422887
H    -0.334257  -2.112432  2.431151
H    -1.874387  0.875844  4.188727
H    -2.616746  -2.963761  2.373750
H    -4.277042  1.244256  4.495252
H    -5.106507  -2.526033  2.539622
H    -6.472411  0.373763  3.978420
O    1.333958  -0.788240  -0.122890
H    2.297996  -0.786085  -0.314542
Hg    -3.527351  -0.925308  0.616968
25
Lattice="100 0 0 0 100 0 0 0 100" Properties=species:S:1:pos:R:3
N    -1.179936  0.844416  0.982395
C    -0.242045  0.137398  1.948687
C    1.148788  0.265399  1.304507
O    1.302744  0.989399  0.338773
H    -1.401799  0.234329  0.185116
H    -0.644207  1.630699  0.570004
H    -0.219041  0.744795  2.866343
C    -0.687094  -1.306592  2.300028
C    -2.161366  -1.331570  2.631356
C    -3.081653  -2.001976  1.778203
C    -2.678770  -0.505649  3.625351
C    -4.452292  -1.785337  1.819126
C    -4.062053  -0.119469  3.601945
C    -4.976908  -0.833698  2.719288
O    -6.253222  -0.558601  2.889019
H    -0.063946  -1.641117  3.141967
H    -0.472696  -1.987133  1.464723
H    -2.694261  -2.714211  1.046874
H    -2.032609  -0.045937  4.376563
H    -5.120726  -2.352672  1.169638
H    -4.499523  0.461662  4.417378
H    -6.845127  -1.076269  2.304876
O    2.069735  -0.449026  1.930756
H    2.948280  -0.313850  1.512169
Hg    -3.174919  1.417216  1.955671
25
Lattice="100 0 0 0 100 0 0 0 100" Properties=species:S:1:pos:R:3
N    -0.127757  -0.087925  0.169283
C    -0.248432  -0.264069  1.646918
C    0.997923  0.327616  2.378437
O    1.302353  -0.035912  3.481641
H    0.560619  -0.731845  -0.238067
H    0.193938  0.864444  -0.047088
H    -1.077071  0.383097  1.975323
C    -0.516754  -1.725670  2.088009
C    -1.581426  -2.370372  1.230663
C    -1.275221  -3.483756  0.405298
C    -2.828045  -1.772014  1.078705
C    -2.121592  -3.941891  -0.597746
C    -3.666493  -2.107551  -0.042736
C    -3.327099  -3.261290  -0.854877
O    -4.229508  -3.602107  -1.757108
H    -0.803211  -1.699942  3.148389
H    0.413503  -2.307551  2.039540
H    -0.329804  -4.007186  0.559824
H    -3.170671  -0.985257  1.754774
H    -1.857559  -4.828076  -1.176771
H    -4.678381  -1.704651  -0.128576
H    -3.984595  -4.402089  -2.265206
O    1.594431  1.272115  1.639511
H    2.341661  1.670273  2.138339
Hg    -2.145728  -0.465210  -1.038327
25
Lattice="100 0 0 0 100 0 0 0 100" Properties=species:S:1:pos:R:3
N    0.878997  0.101000  0.478642
C    0.173593  0.075304  1.728052
C    1.119528  0.259207  2.942511
O    2.331534  0.214744  2.839846
H    0.362396  0.533878  -0.288687
H    1.268791  -0.795928  0.184442
H    -0.538904  0.913852  1.727692
C    -0.719930  -1.269020  1.927344
C    -0.035089  -2.570981  2.105319
C    0.428231  -2.986925  3.388249
C    0.110840  -3.456946  1.003659
C    0.994476  -4.225588  3.574245
C    0.678353  -4.699317  1.160735
C    1.125032  -5.101911  2.457671
O    1.648283  -6.309280  2.536339
H    -1.384073  -1.289205  1.054687
H    -1.342166  -1.052226  2.808909
H    0.313560  -2.327877  4.249089
H    -0.266981  -3.167422  0.021873
H    1.329683  -4.544615  4.562153
H    0.783961  -5.399421  0.332622
H    1.930685  -6.551877  3.442893
O    0.563141  0.439271  4.135183
H    -0.400555  0.593772  4.108478
Hg    3.205294  1.245497  0.591361
25
Lattice="100 0 0 0 100 0 0 0 100" Properties=species:S:1:pos:R:3
N    -1.340067  0.900783  1.439550
C    -0.505547  -0.117763  2.184161
C    0.660145  -0.596261  1.318986
O    1.617840  -1.166403  1.754376
H    -0.759465  1.703638  1.169822
H    -2.086288  1.266983  2.043712
H    -0.059474  0.391972  3.054284
C    -1.321701  -1.341669  2.724469
C    -1.876383  -2.170279  1.590025
C    -1.094234  -3.147229  0.917452
C    -3.096904  -1.826086  1.016680
C    -1.423368  -3.648385  -0.337154
C    -3.392970  -2.180952  -0.365326
C    -2.542113  -3.146748  -1.025730
O    -2.939751  -3.520951  -2.229513
H    -2.119919  -0.972475  3.384157
H    -0.629876  -1.916424  3.354237
H    -0.188842  -3.519216  1.401428
H    -3.831948  -1.230269  1.564563
H    -0.809362  -4.429010  -0.789093
H    -4.388528  -2.011890  -0.782808
H    -2.366846  -4.206014  -2.629053
O    0.454957  -0.341717  -0.021777
H    1.245179  -0.651102  -0.516072
Hg    -2.252539  -0.077530  -0.441377
25
Lattice="100 0 0 0 100 0 0 0 100" Properties=species:S:1:pos:R:3
N    0.149679  1.049472  1.086091
C    0.064392  -0.044899  2.050989
C    1.440447  -0.316201  2.726926
O    2.515655  -0.089830  2.181768
H    0.088476  1.976479  1.515987
H    -0.553721  0.976590  0.345518
H    -0.637926  0.233019  2.856390
C    -0.406627  -1.359039  1.364833
C    -1.786098  -1.282615  0.755549
C    -1.948401  -1.293389  -0.650116
C    -2.940490  -1.262860  1.582837
C    -3.204455  -1.283729  -1.221440
C    -4.206687  -1.256379  1.040286
C    -4.352840  -1.269212  -0.376820
O    -5.523739  -1.276571  -0.990326
H    -0.384987  -2.163473  2.116194
H    0.329221  -1.634442  0.594704
H    -1.072733  -1.347299  -1.298162
H    -2.835170  -1.280078  2.668382
H    -3.349945  -1.307254  -2.300877
H    -5.089299  -1.256199  1.681437
H    -6.283829  -1.285095  -0.372529
O    1.442895  -0.877579  3.917762
H    0.555161  -0.977162  4.314031
Hg    2.434873  1.060643  0.033086
25
Lattice="100 0 0 0 100 0 0 0 100" Properties=species:S:1:pos:R:3
N    0.233392  0.389959  0.230563
C    0.227804  -0.034766  1.629162
C    1.628096  -0.549162  2.076504
O    2.441331  -1.049699  1.306807
H    -0.685595  0.299527  -0.211311
H    0.576877  1.344834  0.096535
H    -0.010242  0.831113  2.271313
C    -0.803851  -1.173013  1.859154
C    -2.240308  -0.785675  1.593305
C    -2.887617  0.197626  2.384241
C    -2.984030  -1.465424  0.596244
C    -4.218286  0.494871  2.197340
C    -4.320888  -1.189903  0.388370
C    -4.955528  -0.203428  1.194166
O    -6.231354  0.123276  1.081939
H    -0.714053  -1.512243  2.903905
H    -0.523611  -2.033538  1.234019
H    -2.343127  0.714449  3.175454
H    -2.505563  -2.243645  0.000683
H    -4.736769  1.236766  2.803670
H    -4.890501  -1.727683  -0.370810
H    -6.702481  -0.388940  0.392624
O    1.921783  -0.499693  3.358886
H    1.254091  -0.039925  3.904735
Hg    1.891428  -0.990685  -1.067498
25
Lattice="100 0 0 0 100 0 0 0 100" Properties=species:S:1:pos:R:3
N    -0.959837  1.137976  1.018566
C    -0.440210  0.230099  2.132828
C    1.095809  0.486399  2.071517
O    1.552078  0.941882  1.040767
H    -0.125088  1.223146  0.381091
H    -1.100242  2.079788  1.404876
H    -0.886893  0.588456  3.070255
C    -0.698548  -1.304532  1.962560
C    -2.145978  -1.609003  1.666692
C    -2.537122  -1.824910  0.345539
C    -3.167909  -1.447931  2.637431
C    -3.910275  -1.576433  -0.066805
C    -4.516497  -1.370914  2.309503
C    -4.917652  -1.400924  0.957586
O    -6.162115  -1.329804  0.523437
H    -0.367572  -1.786062  2.894031
H    -0.057276  -1.695435  1.160353
H    -1.808596  -2.100896  -0.421479
H    -2.890498  -1.372752  3.690760
H    -4.244033  -1.826955  -1.076446
H    -5.266373  -1.287776  3.097795
H    -6.819850  -1.238757  1.242283
O    1.863843  0.156777  3.095055
H    1.383050  -0.136773  3.891906
Hg    -2.807218  0.539335  -0.082099
