# Supplementary material for: Mapping and classifying molecules from a high-throughput structural database
Source: J Cheminform. 2017 Feb 2;9:6. doi: 10.1186/s13321-017-0192-4 (PMC5289135; doi:10.1186/s13321-017-0192-4)
Supplement: Supplementary file 1 — Additional file 1. Supplementary file contains dissimilarity matrix data for all the oligopeptides available in the database including the one discussed in this paper. [file 13321_2017_192_MOESM1_ESM.tar › SI/tyr.uncapped/traj.tyr.uncapped.Ba.xyz]

25
Lattice="100 0 0 0 100 0 0 0 100" Properties=species:S:1:pos:R:3
N    -0.384919  0.926720  2.440404
C    0.177019  -0.377767  2.001403
C    0.033080  -0.456232  0.489217
O    -0.900971  0.089626  -0.117619
H    -0.387049  0.949050  3.464674
H    0.264058  1.673918  2.170641
H    1.242165  -0.486845  2.253365
C    -0.594362  -1.558620  2.673625
C    -2.098668  -1.477253  2.545676
C    -2.881587  -0.844531  3.536654
C    -2.780501  -2.023403  1.439960
C    -4.268213  -0.725897  3.419180
C    -4.170019  -1.920211  1.303153
C    -4.935319  -1.285091  2.305805
O    -6.270983  -1.167792  2.278507
H    -0.309343  -1.562069  3.735211
H    -0.213658  -2.499457  2.254594
H    -2.404584  -0.460884  4.440387
H    -2.224631  -2.559630  0.669607
H    -4.862481  -0.272019  4.212546
H    -4.664809  -2.387051  0.449484
H    -6.675535  -1.696328  1.566571
O    0.958225  -1.186505  -0.090093
H    0.812748  -1.239207  -1.059833
Ba    -2.907664  1.124476  1.136882
25
Lattice="100 0 0 0 100 0 0 0 100" Properties=species:S:1:pos:R:3
N    1.255223  -1.932432  0.848284
C    0.196208  -0.899101  0.992921
C    0.876194  0.408082  1.370752
O    1.921385  0.443564  2.037909
H    0.802826  -2.838689  0.694680
H    1.773494  -1.755755  -0.019108
H    -0.368662  -0.737701  0.062965
C    -0.822933  -1.314449  2.102169
C    -0.189496  -1.730126  3.410692
C    0.141821  -0.788739  4.409591
C    0.096580  -3.083480  3.682827
C    0.761369  -1.167631  5.602449
C    0.710317  -3.487447  4.874872
C    1.032815  -2.530284  5.861768
O    1.589886  -2.821691  7.046317
H    -1.417037  -2.144260  1.694287
H    -1.525381  -0.483647  2.251570
H    -0.104881  0.264309  4.267275
H    -0.191319  -3.852859  2.964185
H    0.976116  -0.434199  6.379951
H    0.878564  -4.549201  5.064342
H    1.615046  -3.780496  7.219156
O    0.228687  1.474925  0.962370
H    0.679956  2.297140  1.253560
Ba    2.867220  -1.667835  3.181216
25
Lattice="100 0 0 0 100 0 0 0 100" Properties=species:S:1:pos:R:3
N    -0.712574  2.714439  2.500849
C    -0.189066  1.387626  3.023643
C    0.649286  0.794446  1.886327
O    1.371997  -0.204896  2.134556
H    -1.664407  2.932760  2.820902
H    -0.102441  3.498988  2.767860
H    0.413953  1.590460  3.914454
C    -1.335266  0.379704  3.370169
C    -1.714245  -0.611288  2.285167
C    -1.315321  -1.958138  2.394776
C    -2.463733  -0.250446  1.151501
C    -1.641646  -2.905213  1.418914
C    -2.799214  -1.179083  0.160470
C    -2.409622  -2.526967  0.296975
O    -2.706504  -3.494364  -0.593234
H    -2.220272  0.944854  3.703044
H    -0.995629  -0.176243  4.251753
H    -0.750964  -2.281738  3.270314
H    -2.821793  0.773057  1.029998
H    -1.379932  -3.955938  1.548862
H    -3.412159  -0.868155  -0.687186
H    -3.370836  -3.201501  -1.242670
O    0.395960  1.227275  0.710977
H    -0.675969  2.621403  1.458285
Ba    0.681396  -1.264045  -0.072704
25
Lattice="100 0 0 0 100 0 0 0 100" Properties=species:S:1:pos:R:3
N    -1.155957  0.977571  -0.060429
C    -0.784971  0.690879  1.384580
C    0.740148  0.816561  1.456300
O    1.284487  0.835785  2.589768
H    -1.935093  0.402562  -0.404735
H    -0.279352  0.787709  -0.601513
H    -1.284741  1.434149  2.013725
C    -1.187599  -0.753451  1.839009
C    -0.094654  -1.806758  1.816445
C    0.440977  -2.285895  3.025825
C    0.415075  -2.353684  0.622373
C    1.435296  -3.271616  3.055600
C    1.415620  -3.329406  0.626748
C    1.916092  -3.823412  1.850174
O    2.853309  -4.789089  1.779657
H    -2.050246  -1.088862  1.241416
H    -1.562810  -0.659977  2.864443
H    0.069312  -1.892114  3.972454
H    0.015903  -2.038819  -0.342822
H    1.790276  -3.651353  4.015612
H    1.764659  -3.778181  -0.303296
H    3.016361  -5.202858  2.646447
O    1.371941  0.680424  0.353714
H    -1.405941  1.965571  -0.203371
Ba    3.112906  -0.717734  1.734878
25
Lattice="100 0 0 0 100 0 0 0 100" Properties=species:S:1:pos:R:3
N    1.014429  -0.331846  0.300548
C    0.231244  0.036497  1.505603
C    1.221884  0.411169  2.606333
O    2.337069  -0.119572  2.659578
H    1.413620  0.518067  -0.111846
H    0.370371  -0.687741  -0.412191
H    -0.448634  0.883348  1.313856
C    -0.638914  -1.174858  1.978387
C    0.122963  -2.471384  2.137786
C    0.763047  -2.811779  3.346301
C    0.215891  -3.396051  1.074409
C    1.488428  -4.000500  3.487439
C    0.937941  -4.585668  1.191722
C    1.566360  -4.915089  2.414054
O    2.206749  -6.091872  2.467454
H    -1.440376  -1.301043  1.236691
H    -1.138070  -0.901743  2.918162
H    0.690223  -2.147152  4.208415
H    -0.313244  -3.202577  0.139522
H    1.942097  -4.244349  4.449845
H    0.965073  -5.309061  0.376566
H    2.492698  -6.318204  3.371329
O    0.871027  1.249641  3.557673
H    -0.000360  1.667263  3.408245
Ba    3.049486  -2.122493  1.258118
25
Lattice="100 0 0 0 100 0 0 0 100" Properties=species:S:1:pos:R:3
N    0.311778  -0.301744  -0.136383
C    0.672718  -0.776422  1.253508
C    2.157051  -1.224885  1.096303
O    2.763806  -1.532011  2.189597
H    1.191260  -0.617071  -0.675601
H    0.214758  0.717537  -0.205844
H    0.606874  0.076377  1.939546
C    -0.262113  -1.927017  1.690458
C    0.049113  -2.566467  3.029425
C    -0.030631  -1.846580  4.239636
C    0.336134  -3.939744  3.112846
C    0.153116  -2.468860  5.477536
C    0.512372  -4.587180  4.346261
C    0.389295  -3.860464  5.547498
O    0.510352  -4.394808  6.777493
H    -0.240747  -2.708787  0.916316
H    -1.293878  -1.541374  1.723976
H    -0.276994  -0.783500  4.230687
H    0.392163  -4.537140  2.201450
H    0.037569  -1.909594  6.406471
H    0.679694  -5.665829  4.369211
H    0.495455  -5.368810  6.757919
O    2.607714  -1.269304  -0.047967
H    -0.534410  -0.734448  -0.524350
Ba    3.118554  -2.651875  4.203006
25
Lattice="100 0 0 0 100 0 0 0 100" Properties=species:S:1:pos:R:3
N    0.408330  -0.213690  -0.213359
C    0.701074  -0.673817  1.197476
C    2.230769  -0.970127  1.159063
O    2.774910  -1.235434  2.295570
H    0.213757  0.791566  -0.281667
H    -0.354676  -0.723132  -0.673896
H    0.494557  0.156006  1.883826
C    -0.146924  -1.918236  1.546383
C    0.115222  -2.539315  2.904269
C    -0.194578  -1.868876  4.102286
C    0.597118  -3.858235  3.006431
C    -0.045454  -2.485331  5.351245
C    0.746095  -4.496485  4.244432
C    0.394544  -3.824335  5.433550
O    0.532446  -4.506993  6.586427
H    0.019569  -2.683649  0.773495
H    -1.211132  -1.638408  1.492608
H    -0.592741  -0.853224  4.075379
H    0.827449  -4.421373  2.100396
H    -0.336393  -1.947428  6.255592
H    1.059447  -5.539528  4.301292
H    0.113366  -4.048692  7.337057
O    2.775103  -0.949021  0.055592
H    1.356078  -0.429566  -0.680857
Ba    3.106625  -2.369437  4.304515
25
Lattice="100 0 0 0 100 0 0 0 100" Properties=species:S:1:pos:R:3
N    0.326900  -0.501984  -0.190508
C    0.635645  -0.868505  1.197616
C    2.172100  -0.983693  1.251828
O    2.797149  -1.248427  2.306843
H    -0.261103  -1.179870  -0.675774
H    1.924222  -0.584980  -0.488841
H    0.351120  -0.055208  1.882421
C    -0.055148  -2.187729  1.632022
C    0.212313  -2.695727  3.033521
C    -0.133655  -1.948290  4.181105
C    0.710514  -3.995401  3.242521
C    -0.007432  -2.474695  5.470214
C    0.836751  -4.547735  4.527896
C    0.442709  -3.802143  5.658531
O    0.489302  -4.252881  6.924289
H    0.209065  -2.974919  0.910568
H    -1.139114  -2.024590  1.529052
H    -0.551152  -0.945435  4.074682
H    0.973534  -4.616066  2.384185
H    -0.329116  -1.902376  6.341123
H    1.176912  -5.579282  4.639689
H    0.639301  -5.214823  6.969551
O    2.758698  -0.795026  0.125975
H    -0.099816  0.419152  -0.283903
Ba    3.008301  -2.206367  4.502394
25
Lattice="100 0 0 0 100 0 0 0 100" Properties=species:S:1:pos:R:3
N    -0.490822  0.397218  0.218117
C    -0.196690  0.082663  1.664197
C    1.306707  0.115438  1.887252
O    1.740699  0.133210  3.082793
H    -1.340875  -0.162235  -0.051658
H    -0.678130  1.392384  0.051429
H    -0.687492  0.841076  2.285085
C    -0.793888  -1.326856  1.996385
C    -2.199753  -1.447586  1.474550
C    -2.447457  -2.050273  0.223345
C    -3.289751  -0.912644  2.181784
C    -3.732824  -2.118783  -0.304724
C    -4.578656  -0.982237  1.668732
C    -4.811054  -1.582753  0.417091
O    -6.031314  -1.687770  -0.142712
H    -0.740247  -1.441988  3.086278
H    -0.151206  -2.100770  1.550458
H    -1.631373  -2.532657  -0.321786
H    -3.136488  -0.456753  3.161604
H    -3.926570  -2.608238  -1.257749
H    -5.414333  -0.581828  2.244549
H    -6.719354  -1.325075  0.441409
O    2.090677  0.058716  0.874931
H    0.322707  0.119841  -0.356431
Ba    4.136913  0.019460  2.425517
25
Lattice="100 0 0 0 100 0 0 0 100" Properties=species:S:1:pos:R:3
N    -0.126132  0.124802  0.367224
C    -0.247767  0.564109  1.805458
C    1.141114  0.712142  2.404522
O    1.257465  1.318065  3.516986
H    -0.951003  -0.498348  0.170098
H    0.759459  -0.395365  0.249675
H    -0.771379  1.526979  1.825020
C    -1.095310  -0.504775  2.574211
C    -2.329341  -0.865976  1.792161
C    -3.452477  -0.016104  1.773200
C    -2.368257  -2.039242  1.015666
C    -4.571571  -0.327837  1.019143
C    -3.489047  -2.363224  0.250759
C    -4.600279  -1.506853  0.248622
O    -5.726802  -1.742372  -0.450475
H    -1.332473  -0.072957  3.554880
H    -0.475061  -1.396965  2.747364
H    -3.462399  0.890682  2.380989
H    -1.536016  -2.747114  1.051261
H    -5.449706  0.316175  1.021259
H    -3.508154  -3.291639  -0.321252
H    -5.678087  -2.590892  -0.923468
O    2.140560  0.173111  1.810424
H    -0.130930  0.907494  -0.296569
Ba    3.705592  0.929103  3.702845
25
Lattice="100 0 0 0 100 0 0 0 100" Properties=species:S:1:pos:R:3
N    -0.209435  -0.484635  -0.258420
C    -0.126924  0.059443  1.148791
C    1.326551  0.483163  1.387767
O    1.670943  0.856240  2.550881
H    0.627177  -0.172753  -0.782866
H    -1.064629  -0.202629  -0.750699
H    -0.734439  0.975233  1.198049
C    -0.663337  -0.999402  2.147440
C    -0.091867  -2.366896  1.871901
C    1.154415  -2.760813  2.393273
C    -0.777508  -3.278416  1.047786
C    1.698919  -4.002094  2.099143
C    -0.239519  -4.528612  0.738730
C    1.008988  -4.896830  1.259817
O    1.603012  -6.083674  1.023394
H    -1.759576  -1.011431  2.072816
H    -0.421689  -0.642672  3.156602
H    1.677864  -2.102490  3.089594
H    -1.783552  -3.041671  0.690585
H    2.644048  -4.324453  2.534031
H    -0.805404  -5.225990  0.119761
H    1.034697  -6.660910  0.484924
O    2.140373  0.485985  0.398707
H    -0.187623  -1.532070  -0.181625
Ba    4.009519  1.410378  1.890617
25
Lattice="100 0 0 0 100 0 0 0 100" Properties=species:S:1:pos:R:3
N    -0.518570  -0.420571  -0.195419
C    -0.066291  -0.268249  1.237994
C    1.464635  -0.200903  1.229791
O    2.073383  -0.086009  0.108529
H    -1.350228  0.138437  -0.417203
H    0.264912  -0.159269  -0.819656
H    -0.416358  0.708744  1.603482
C    -0.664999  -1.408924  2.102907
C    -0.544577  -2.752581  1.430514
C    0.594491  -3.558273  1.586502
C    -1.576172  -3.224512  0.592142
C    0.706799  -4.782034  0.933924
C    -1.471883  -4.439838  -0.077106
C    -0.324192  -5.230083  0.088808
O    -0.291233  -6.403482  -0.574187
H    -1.718679  -1.166343  2.298625
H    -0.151801  -1.380833  3.072219
H    1.385029  -3.248504  2.272769
H    -2.513812  -2.666615  0.514548
H    1.582708  -5.411151  1.100279
H    -2.283231  -4.811832  -0.700743
H    0.504958  -6.914193  -0.349442
O    2.082747  -0.208163  2.338524
H    -0.744592  -1.437156  -0.339208
Ba    4.321715  0.171588  1.312610
25
Lattice="100 0 0 0 100 0 0 0 100" Properties=species:S:1:pos:R:3
N    -1.246959  0.865936  1.413264
C    -0.473418  -0.060113  2.287702
C    0.868432  -0.433102  1.669347
O    1.806567  -0.881586  2.249960
H    -0.773682  1.776282  1.397994
H    -2.143781  1.055237  1.873581
H    -0.217586  0.406576  3.251482
C    -1.299901  -1.341200  2.592443
C    -1.844570  -2.029045  1.360963
C    -1.058121  -2.917576  0.598963
C    -3.169205  -1.804265  0.925774
C    -1.550757  -3.532338  -0.559120
C    -3.680740  -2.404948  -0.228120
C    -2.881463  -3.300542  -0.974892
O    -3.451079  -3.871686  -2.045171
H    -2.127616  -1.052353  3.255256
H    -0.663690  -2.021340  3.174385
H    -0.044755  -3.160315  0.923821
H    -3.831194  -1.168632  1.517217
H    -0.924520  -4.244069  -1.100547
H    -4.718995  -2.255766  -0.526129
H    -2.903900  -4.584182  -2.423647
O    0.901862  -0.236522  0.262018
H    1.822127  -0.454084  -0.001325
Ba    -1.441061  -0.305363  -1.115219
25
Lattice="100 0 0 0 100 0 0 0 100" Properties=species:S:1:pos:R:3
N    -0.939597  -0.260070  0.135863
C    -0.836603  -0.197615  1.562097
C    -0.011410  0.939892  2.174088
O    -0.095688  1.258454  3.383797
H    -0.058989  -0.447704  -0.341288
H    -1.380175  0.555750  -0.284339
H    -1.851678  -0.056855  1.974202
C    -0.280996  -1.556450  2.104032
C    -0.461165  -1.842810  3.574203
C    -1.736352  -2.117409  4.114519
C    0.640946  -1.949348  4.449291
C    -1.910221  -2.494978  5.453260
C    0.490429  -2.322619  5.791052
C    -0.788487  -2.637792  6.301803
O    -0.852652  -3.032100  7.584296
H    0.780620  -1.645827  1.833352
H    -0.816412  -2.317071  1.517813
H    -2.616279  -2.079715  3.469028
H    1.648727  -1.775644  4.067861
H    -2.908457  -2.747138  5.817125
H    1.359917  -2.452665  6.436657
H    -1.727549  -3.391884  7.819309
O    0.800759  1.550378  1.348637
H    1.302033  2.263228  1.800256
Ba    -0.827693  0.496361  5.621208
25
Lattice="100 0 0 0 100 0 0 0 100" Properties=species:S:1:pos:R:3
N    0.690101  0.714603  0.143666
C    1.022119  -0.354541  1.040847
C    0.749645  -1.712979  0.418823
O    1.097368  -2.779689  0.978535
H    1.197180  0.691987  -0.739327
H    0.810168  1.632584  0.567318
H    2.089554  -0.413549  1.360803
C    0.148425  -0.200629  2.331838
C    0.467858  -1.093596  3.503934
C    1.674335  -0.961292  4.229973
C    -0.470205  -2.026836  3.987424
C    1.929780  -1.710480  5.383109
C    -0.237716  -2.784702  5.146097
C    0.955950  -2.608191  5.879573
O    1.252515  -3.255443  7.018302
H    -0.906974  -0.295312  2.046243
H    0.284974  0.844392  2.648950
H    2.417088  -0.224839  3.917044
H    -1.424789  -2.144682  3.471808
H    2.842429  -1.556309  5.960094
H    -1.013301  -3.459766  5.513691
H    0.482776  -3.722915  7.391313
O    0.128627  -1.700556  -0.730461
H    -0.007033  -2.611727  -1.069667
Ba    1.912526  -3.821413  3.063627
25
Lattice="100 0 0 0 100 0 0 0 100" Properties=species:S:1:pos:R:3
N    -0.883596  1.056086  0.884686
C    -0.133531  0.233894  1.887668
C    1.293866  0.014608  1.346958
O    1.543453  0.140254  0.167350
H    -0.503414  0.738694  -0.027514
H    -0.495660  2.006755  0.943988
H    -0.083921  0.790626  2.832800
C    -0.794777  -1.144037  2.106202
C    -2.270775  -1.081575  2.418367
C    -3.204094  -1.792662  1.637575
C    -2.778760  -0.329598  3.502968
C    -4.581712  -1.752316  1.902617
C    -4.146636  -0.268871  3.780429
C    -5.068805  -1.007039  2.999288
O    -6.356850  -0.933560  3.357940
H    -0.260013  -1.649841  2.924018
H    -0.641096  -1.764397  1.211217
H    -2.850318  -2.412921  0.811412
H    -2.093658  0.204968  4.163854
H    -5.266567  -2.348233  1.295881
H    -4.519588  0.284938  4.642851
H    -6.916470  -1.572366  2.878915
O    2.137769  -0.351970  2.312014
H    3.023468  -0.517556  1.924416
Ba    -3.622963  1.158327  0.974860
25
Lattice="100 0 0 0 100 0 0 0 100" Properties=species:S:1:pos:R:3
N    -1.130969  -0.575684  0.164961
C    -0.294087  -0.229991  1.359859
C    1.232232  -0.309545  1.128847
O    2.022213  -0.362955  2.033371
H    -0.693488  -0.126635  -0.650032
H    -1.001537  -1.577183  -0.026563
H    -0.483451  0.834604  1.586819
C    -0.695381  -1.081146  2.575995
C    -2.157186  -0.945049  2.924011
C    -2.672632  0.245806  3.480590
C    -3.070485  -1.998521  2.701716
C    -4.031815  0.392313  3.788258
C    -4.433102  -1.873045  2.997601
C    -4.928531  -0.681150  3.574723
O    -6.234022  -0.648750  3.873245
H    -0.061879  -0.775875  3.419569
H    -0.451755  -2.136056  2.381796
H    -1.997066  1.072890  3.709543
H    -2.706811  -2.952261  2.313742
H    -4.383262  1.313908  4.256743
H    -5.116618  -2.711845  2.860427
H    -6.478664  0.133486  4.401347
O    1.525596  -0.267230  -0.190279
H    2.500499  -0.276763  -0.292662
Ba    -3.778897  0.065533  0.598448
25
Lattice="100 0 0 0 100 0 0 0 100" Properties=species:S:1:pos:R:3
N    0.305779  -0.112460  0.102655
C    -0.137920  -0.197974  1.532476
C    0.856510  0.397214  2.555291
O    0.822411  0.127855  3.726318
H    1.120297  -0.729548  -0.007593
H    0.706209  0.824872  -0.032835
H    -1.040202  0.432684  1.625776
C    -0.493303  -1.644735  1.911403
C    -1.551473  -2.238831  1.014908
C    -1.254167  -3.277315  0.110133
C    -2.887078  -1.772849  1.044011
C    -2.227391  -3.824657  -0.740858
C    -3.870877  -2.299235  0.202600
C    -3.559781  -3.358440  -0.684361
O    -4.566980  -3.841350  -1.423704
H    -0.825415  -1.642991  2.958486
H    0.414749  -2.264824  1.884827
H    -0.245163  -3.693468  0.082016
H    -3.176064  -1.001856  1.761765
H    -1.964628  -4.656240  -1.397910
H    -4.905541  -1.960622  0.268909
H    -4.327448  -4.661291  -1.893809
O    1.704182  1.264036  1.956600
H    2.287578  1.652419  2.641992
Ba    -1.749205  -0.787213  -1.610945
25
Lattice="100 0 0 0 100 0 0 0 100" Properties=species:S:1:pos:R:3
N    0.017400  0.261281  0.348634
C    0.213752  0.017286  1.803137
C    1.614989  -0.488837  2.047445
O    2.260622  -1.061681  1.141628
H    -0.993700  0.101057  0.184292
H    0.153177  1.260272  0.162570
H    0.036095  0.937814  2.380192
C    -0.809493  -1.074517  2.305920
C    -2.209024  -0.746124  1.870864
C    -2.935466  0.293216  2.484030
C    -2.827354  -1.466657  0.835099
C    -4.224925  0.598598  2.083199
C    -4.126006  -1.174645  0.423450
C    -4.834877  -0.135459  1.047276
O    -6.094094  0.212336  0.723725
H    -0.724619  -1.135764  3.400131
H    -0.506446  -2.056919  1.910800
H    -2.497118  0.856701  3.310163
H    -2.312388  -2.318157  0.382041
H    -4.795445  1.387475  2.570937
H    -4.600192  -1.770386  -0.357471
H    -6.458445  -0.371046  0.035937
O    2.160960  -0.425284  3.236639
H    1.612542  0.047116  3.894538
Ba    1.745607  -1.253594  -1.223631
25
Lattice="100 0 0 0 100 0 0 0 100" Properties=species:S:1:pos:R:3
N    0.696151  0.186375  0.325352
C    0.176589  0.039368  1.727052
C    1.417528  0.111919  2.633177
O    2.248150  1.031092  2.418588
H    -0.108369  0.353077  -0.288579
H    1.052835  -0.731851  0.029930
H    -0.362711  0.975793  1.951847
C    -0.808773  -1.130555  1.968861
C    -0.173287  -2.482456  2.188555
C    -0.179126  -3.064086  3.471840
C    0.460641  -3.192445  1.150321
C    0.452359  -4.284757  3.721759
C    1.091920  -4.404747  1.384753
C    1.104790  -4.958737  2.679552
O    1.738623  -6.136940  2.824400
H    -1.509010  -1.149759  1.118715
H    -1.421734  -0.866086  2.842576
H    -0.734903  -2.586727  4.283476
H    0.404426  -2.830900  0.120229
H    0.413290  -4.719435  4.721279
H    1.557950  -4.964569  0.575094
H    1.657468  -6.474133  3.733416
O    1.628157  -0.712667  3.600839
H    1.013628  -1.520322  3.553109
Ba    2.742092  2.141535  0.337168
25
Lattice="100 0 0 0 100 0 0 0 100" Properties=species:S:1:pos:R:3
N    0.248659  -0.668871  0.830518
C    -0.640859  0.301412  1.554447
C    0.314868  1.278970  2.260675
O    1.258203  1.763717  1.584763
H    -0.340431  -1.211320  0.189610
H    0.576459  -1.360212  1.517885
H    -1.113723  0.921928  0.773548
C    -1.778579  -0.321163  2.399513
C    -1.381945  -0.815211  3.769582
C    -1.752221  -0.077296  4.915092
C    -0.628379  -1.985487  3.961101
C    -1.354542  -0.466544  6.191819
C    -0.230186  -2.389461  5.231796
C    -0.579508  -1.624760  6.359858
O    -0.234295  -1.949039  7.619624
H    -2.229189  -1.125842  1.797264
H    -2.565228  0.440882  2.498247
H    -2.419168  0.783931  4.815164
H    -0.399537  -2.639425  3.115804
H    -1.661701  0.096318  7.071891
H    0.329087  -3.317885  5.356414
H    0.252932  -2.790182  7.650450
O    0.183945  1.627957  3.493884
H    -0.476399  1.040490  3.994167
Ba    2.387211  0.796355  -0.310608
25
Lattice="100 0 0 0 100 0 0 0 100" Properties=species:S:1:pos:R:3
N    0.260480  -0.910456  0.181152
C    0.157835  -0.259474  1.472326
C    1.345923  0.669703  1.716135
O    1.976346  1.149023  0.708712
H    -0.648304  -1.190785  -0.183980
H    0.720443  -0.313187  -0.505999
H    -0.703462  0.446466  1.524999
C    -0.122023  -1.255203  2.608143
C    1.003022  -2.335341  2.896321
C    0.453605  -3.233392  3.942696
C    1.466285  -3.034687  1.671506
C    0.250462  -4.558059  3.737792
C    1.253368  -4.365281  1.469795
C    0.628027  -5.138006  2.484576
O    0.451722  -6.414462  2.218508
H    -1.045119  -1.794026  2.354993
H    -0.308391  -0.707122  3.539764
H    0.158931  -2.782098  4.891665
H    2.005474  -2.462124  0.922829
H    -0.189469  -5.188519  4.512514
H    1.582174  -4.873594  0.564340
H    0.047708  -6.904398  2.962341
O    1.646113  1.026383  2.909393
H    1.848561  -1.764770  3.326970
Ba    3.166289  2.829408  2.090513
25
Lattice="100 0 0 0 100 0 0 0 100" Properties=species:S:1:pos:R:3
N    -0.868745  1.315651  1.339047
C    -0.309837  0.261551  2.247040
C    1.239035  0.366114  2.141682
O    1.720030  0.880439  1.156465
H    -0.095267  1.427790  0.645358
H    -0.813080  2.202777  1.855689
H    -0.655814  0.464251  3.270453
C    -0.724152  -1.158669  1.795900
C    -2.197194  -1.324709  1.502997
C    -2.623508  -1.854499  0.265231
C    -3.199666  -0.980293  2.434078
C    -3.978362  -2.015805  -0.045457
C    -4.561516  -1.134650  2.145200
C    -4.969481  -1.683655  0.906400
O    -6.242955  -1.904420  0.558661
H    -0.418909  -1.879346  2.570315
H    -0.150054  -1.426785  0.897258
H    -1.878220  -2.168215  -0.469040
H    -2.923963  -0.598427  3.418673
H    -4.287699  -2.462718  -0.991034
H    -5.305801  -0.887630  2.904968
H    -6.861845  -1.788862  1.303156
O    1.996385  -0.168861  3.098992
H    1.486465  -0.490666  3.864938
Ba    -3.310847  1.083634  0.131032
25
Lattice="100 0 0 0 100 0 0 0 100" Properties=species:S:1:pos:R:3
N    -1.241514  -1.390074  -0.032073
C    -0.901554  -0.610719  1.156067
C    0.521496  -0.116778  0.863123
O    1.492595  -0.953327  0.881086
H    -2.241995  -1.407913  -0.220537
H    -0.888824  -2.345893  0.010510
H    -1.548443  0.275467  1.161161
C    -1.037534  -1.412987  2.463417
C    -0.753633  -0.613012  3.803327
C    -1.705033  0.501405  4.020401
C    -0.675881  -1.575258  4.924417
C    -2.493680  0.587972  5.120763
C    -1.469951  -1.494516  6.024662
C    -2.398022  -0.416011  6.133713
O    -3.204079  -0.271595  7.158862
H    -0.337675  -2.260005  2.432697
H    -2.055017  -1.823156  2.515826
H    -1.770838  1.278992  3.258273
H    0.039804  -2.394577  4.836765
H    -3.201313  1.402822  5.269517
H    -1.404264  -2.234602  6.824020
H    -3.100885  -0.976073  7.830603
O    0.694344  1.084603  0.459777
H    0.259772  -0.178107  3.667706
Ba    2.702470  0.422915  -0.805542
25
Lattice="100 0 0 0 100 0 0 0 100" Properties=species:S:1:pos:R:3
N    -0.053342  0.162197  -0.003461
C    -0.028950  0.015452  1.439866
C    1.241359  0.726679  1.910164
O    2.386225  0.353506  1.460041
H    -0.954536  -0.045880  -0.426541
H    0.703503  -0.309662  -0.491754
H    -0.860987  0.608664  1.845898
C    -0.194789  -1.394081  2.074047
C    0.796231  -2.527509  1.575470
C    1.121639  -3.435635  2.697839
C    0.282812  -3.219731  0.370656
C    0.912518  -4.776741  2.656088
C    0.065835  -4.559369  0.325564
C    0.373101  -5.357915  1.470832
O    0.190612  -6.656858  1.498643
H    -1.223434  -1.736949  1.900993
H    -0.089126  -1.296565  3.164674
H    1.532411  -2.986931  3.603802
H    0.055597  -2.614840  -0.507138
H    1.140978  -5.431295  3.496290
H    -0.331865  -5.036316  -0.571890
H    -0.181457  -7.010547  0.665323
O    1.144344  1.736527  2.687201
H    1.730585  -1.991585  1.292167
Ba    3.373736  2.574384  2.117230
25
Lattice="100 0 0 0 100 0 0 0 100" Properties=species:S:1:pos:R:3
N    -0.047728  0.482151  0.319155
C    0.325379  -0.065297  1.590267
C    1.699260  -0.753891  1.589748
O    2.244353  -1.334486  0.709825
H    -0.204010  -0.230174  -0.394932
H    0.619917  1.161216  -0.044272
H    0.374763  0.771743  2.315281
C    -0.767173  -1.071371  2.061342
C    -0.774522  -1.393303  3.534558
C    -0.122799  -2.531405  4.059793
C    -1.496012  -0.588779  4.443452
C    -0.181349  -2.853864  5.420695
C    -1.576099  -0.898271  5.809490
C    -0.945401  -2.061114  6.309309
O    -0.996376  -2.462715  7.587604
H    -0.679671  -1.995372  1.472389
H    -1.721388  -0.603998  1.782642
H    0.417689  -3.200902  3.388185
H    -2.042831  0.281292  4.073548
H    0.287502  -3.762294  5.801334
H    -2.187489  -0.278570  6.468828
H    -1.664276  -1.977731  8.106904
O    2.393097  -0.620630  2.874886
H    3.279437  -1.001150  2.689923
Ba    1.443317  -0.201514  5.290067
25
Lattice="100 0 0 0 100 0 0 0 100" Properties=species:S:1:pos:R:3
N    -0.869342  0.777046  -0.204276
C    -0.493179  0.387662  1.155574
C    0.993324  0.219002  0.913727
O    1.843470  1.127497  1.060238
H    -1.400447  1.642391  -0.252109
H    -1.325129  0.029564  -0.725708
H    -0.595751  1.248578  1.828295
C    -1.226695  -0.831475  1.762065
C    -1.159866  -2.087807  0.923889
C    -0.200493  -3.092295  1.189655
C    -2.043170  -2.304986  -0.149730
C    -0.097817  -4.235587  0.395400
C    -1.953788  -3.441837  -0.945769
C    -0.968535  -4.412269  -0.690386
O    -0.818948  -5.537184  -1.417774
H    -2.271582  -0.518384  1.898905
H    -0.825992  -1.017404  2.769596
H    0.416488  -3.024022  2.089913
H    -2.852905  -1.597648  -0.338421
H    0.615024  -5.023836  0.633322
H    -2.669269  -3.592035  -1.755838
H    -1.512488  -5.613530  -2.095619
O    1.480295  -0.923480  0.381988
H    0.795194  -1.693374  0.426961
Ba    3.860618  0.432036  -0.141331
25
Lattice="100 0 0 0 100 0 0 0 100" Properties=species:S:1:pos:R:3
N    0.280319  -1.231408  0.372171
C    -0.241677  -0.417406  1.460219
C    0.846969  0.391783  2.174915
O    0.910389  0.535095  3.379460
H    1.191342  -0.900047  0.057621
H    -0.339447  -1.222230  -0.436915
H    -0.964051  0.340636  1.103554
C    -1.030037  -1.293118  2.491381
C    -0.155522  -2.355069  3.091902
C    0.467619  -2.178316  4.351112
C    0.201096  -3.507554  2.349647
C    1.387893  -3.105332  4.857627
C    1.132287  -4.442610  2.838543
C    1.770252  -4.227860  4.081425
O    2.693662  -5.044245  4.612711
H    -1.869051  -1.738946  1.938311
H    -1.441141  -0.634360  3.266056
H    0.251987  -1.276092  4.925025
H    -0.240882  -3.664669  1.365970
H    1.885698  -2.934064  5.813293
H    1.409509  -5.300640  2.222004
H    3.026541  -5.698503  3.970744
O    1.698807  0.944098  1.295623
H    2.341218  1.495521  1.787940
Ba    -1.243390  -4.576043  4.774162
25
Lattice="100 0 0 0 100 0 0 0 100" Properties=species:S:1:pos:R:3
N    -0.765363  0.684318  0.608898
C    -0.087134  0.259720  1.813408
C    1.410287  -0.011943  1.564760
O    1.854189  -0.259084  0.468676
H    -0.240831  0.364382  -0.211671
H    -0.841636  1.698170  0.550738
H    -0.186962  1.018361  2.600955
C    -0.715233  -1.085549  2.347780
C    -2.181735  -0.887812  2.570661
C    -2.711553  -0.596760  3.848452
C    -3.071816  -0.808410  1.467245
C    -4.060040  -0.263119  4.037518
C    -4.423777  -0.457030  1.636664
C    -4.923273  -0.137989  2.920319
O    -6.187083  0.235411  3.173332
H    -0.200537  -1.382386  3.270624
H    -0.525103  -1.853979  1.583286
H    -2.050779  -0.611557  4.718223
H    -2.698679  -1.017533  0.465721
H    -4.442503  -0.011044  5.027624
H    -5.071551  -0.370414  0.761273
H    -6.679886  0.459357  2.362057
O    2.112882  0.027315  2.712091
H    3.053041  -0.153420  2.503143
Ba    -4.097291  -3.136952  3.074351
25
Lattice="100 0 0 0 100 0 0 0 100" Properties=species:S:1:pos:R:3
N    -0.035551  -0.857563  -0.041748
C    -0.110030  -0.411236  1.333478
C    1.223063  -0.137503  2.077459
O    1.349676  -0.246899  3.275761
H    0.084999  -0.083487  -0.692679
H    0.737880  -1.505218  -0.196819
H    -0.642741  0.554643  1.347464
C    -0.929868  -1.421912  2.193601
C    -2.349517  -1.467209  1.719348
C    -3.358122  -0.686373  2.331449
C    -2.712528  -2.194943  0.558249
C    -4.669892  -0.647660  1.840862
C    -4.020948  -2.157719  0.042901
C    -5.007205  -1.353027  0.658079
O    -6.270390  -1.231684  0.223483
H    -0.853719  -1.113532  3.244205
H    -0.444533  -2.405766  2.099979
H    -3.108323  -0.082834  3.207251
H    -1.953554  -2.782135  0.041195
H    -5.426508  -0.016262  2.308933
H    -4.255733  -2.704903  -0.872944
H    -6.396331  -1.604048  -0.669049
O    2.181845  0.256336  1.222283
H    2.987027  0.461461  1.741237
Ba    -4.228740  -3.498339  2.810295
