# Supplementary material for: Mapping and classifying molecules from a high-throughput structural database
Source: J Cheminform. 2017 Feb 2;9:6. doi: 10.1186/s13321-017-0192-4 (PMC5289135; doi:10.1186/s13321-017-0192-4)
Supplement: Supplementary file 1 — Additional file 1. Supplementary file contains dissimilarity matrix data for all the oligopeptides available in the database including the one discussed in this paper. [file 13321_2017_192_MOESM1_ESM.tar › SI/tyr.uncapped/COLVAR-OOS-Pb-0.09-1-4]

#! FIELDS CV1 CV2 Energy
2.200000000000e-02 -1.660000000000e-01	-607289.622383
2.200000000000e-02 -1.680000000000e-01	-607289.622335
-2.600000000000e-02 -2.260000000000e-01	-607289.407147
-3.200000000000e-02 -3.060000000000e-01	-607289.381712
-2.400000000000e-02 -3.080000000000e-01	-607289.339414
-2.400000000000e-02 -3.080000000000e-01	-607289.339373
-3.200000000000e-02 -3.060000000000e-01	-607289.274958
-5.400000000000e-02 -2.960000000000e-01	-607289.156611
-5.400000000000e-02 -2.960000000000e-01	-607289.150793
-1.460000000000e-01 -2.160000000000e-01	-607289.017559
-2.200000000000e-02 -3.020000000000e-01	-607288.997176
-2.200000000000e-02 -3.020000000000e-01	-607288.98985
-5.400000000000e-02 8.000000000000e-02	-607288.982345
-2.400000000000e-02 -3.000000000000e-01	-607288.875301
-2.400000000000e-02 -3.000000000000e-01	-607288.851932
2.160000000000e-01 1.000000000000e-02	-607288.850508
-3.600000000000e-02 -5.400000000000e-02	-607288.6985
5.800000000000e-02 1.460000000000e-01	-607288.697805
5.600000000000e-02 1.380000000000e-01	-607288.695266
-3.800000000000e-02 -5.400000000000e-02	-607288.693433
-3.800000000000e-02 -5.600000000000e-02	-607288.675646
-2.600000000000e-02 -2.900000000000e-01	-607288.495258
8.000000000000e-02 2.380000000000e-01	-607288.440334
-1.900000000000e-01 1.760000000000e-01	-607288.384544
-1.900000000000e-01 1.780000000000e-01	-607288.364955
-5.400000000000e-02 -2.560000000000e-01	-607288.264995
-1.400000000000e-02 -2.840000000000e-01	-607288.262075
-1.940000000000e-01 1.980000000000e-01	-607288.249414
-2.600000000000e-02 -2.900000000000e-01	-607288.183855
-1.600000000000e-02 -2.840000000000e-01	-607288.133083
-2.000000000000e-02 -2.940000000000e-01	-607288.056246
1.000000000000e-01 -6.200000000000e-02	-607287.943939
2.160000000000e-01 4.000000000000e-03	-607287.906991
2.100000000000e-01 0.000000000000e+00	-607287.782821
-1.820000000000e-01 1.960000000000e-01	-607287.431638
1.400000000000e-02 -1.620000000000e-01	-607287.156026
-2.200000000000e-02 9.600000000000e-02	-607287.15521
