# Supplementary material for: Mapping and classifying molecules from a high-throughput structural database
Source: J Cheminform. 2017 Feb 2;9:6. doi: 10.1186/s13321-017-0192-4 (PMC5289135; doi:10.1186/s13321-017-0192-4)
Supplement: Supplementary file 1 — Additional file 1. Supplementary file contains dissimilarity matrix data for all the oligopeptides available in the database including the one discussed in this paper. [file 13321_2017_192_MOESM1_ESM.tar › SI/tyr.uncapped/traj.tyr.uncapped.bare.xyz]

24
Lattice="100 0 0 0 100 0 0 0 100" Properties=species:S:1:pos:R:3
N    1.140579  -0.355672  1.111077
C    -0.043149  0.487196  1.350814
C    0.393892  1.764285  2.114122
O    1.727307  1.904210  2.184928
H    1.192716  -1.101201  1.810010
H    1.118800  -0.791942  0.191824
H    -0.400340  0.857459  0.376956
C    -1.226128  -0.218146  2.057362
C    -0.816642  -0.952017  3.310448
C    -0.646033  -0.277656  4.529159
C    -0.548218  -2.329262  3.283648
C    -0.218151  -0.950651  5.670727
C    -0.118857  -3.016366  4.417601
C    0.051366  -2.323242  5.618852
O    0.474690  -3.037143  6.708862
H    -1.679249  -0.924693  1.347184
H    -1.977672  0.550057  2.282926
H    -0.851187  0.791515  4.585905
H    -0.696646  -2.885196  2.355467
H    -0.095508  -0.405545  6.609297
H    0.079561  -4.086903  4.388406
H    0.545633  -2.436201  7.467620
O    -0.389209  2.568371  2.572231
H    2.063444  1.076741  1.729575
24
Lattice="100 0 0 0 100 0 0 0 100" Properties=species:S:1:pos:R:3
N    0.809686  0.151340  0.253872
C    0.449866  -0.213094  1.634718
C    1.567799  -1.108413  2.228889
O    2.664342  -1.163916  1.456023
H    0.320841  -0.453962  -0.410708
H    0.563489  1.114738  0.036857
H    0.477553  0.702244  2.246615
C    -0.946199  -0.859588  1.805893
C    -1.194638  -2.001916  0.852055
C    -1.899935  -1.800079  -0.341721
C    -0.693738  -3.290591  1.105356
C    -2.098837  -2.835619  -1.256658
C    -0.883895  -4.331965  0.203959
C    -1.586854  -4.107400  -0.985306
O    -1.746244  -5.169752  -1.835588
H    -1.706893  -0.080379  1.653829
H    -1.024464  -1.197659  2.847783
H    -2.322736  -0.816531  -0.556811
H    -0.145737  -3.480118  2.028613
H    -2.660025  -2.654682  -2.176033
H    -0.496750  -5.329112  0.409215
H    -2.253854  -4.878881  -2.609803
O    1.471819  -1.673045  3.297157
H    2.407403  -0.609621  0.661792
24
Lattice="100 0 0 0 100 0 0 0 100" Properties=species:S:1:pos:R:3
N    0.716897  -2.030777  -0.305554
C    0.408682  -0.966956  0.664063
C    1.689631  -0.589313  1.435831
O    2.673153  -1.501546  1.308149
H    -0.099670  -2.624886  -0.461439
H    0.976074  -1.639815  -1.210827
H    0.039873  -0.044589  0.187533
C    -0.648007  -1.445706  1.688212
C    -1.964483  -1.804176  1.047300
C    -2.846175  -0.809410  0.601787
C    -2.332659  -3.141746  0.841907
C    -4.045013  -1.133938  -0.027518
C    -3.527919  -3.484395  0.212215
C    -4.389485  -2.476543  -0.228028
O    -5.553600  -2.859194  -0.839734
H    -0.772228  -0.642055  2.426138
H    -0.244730  -2.316957  2.226565
H    -2.595929  0.241809  0.755249
H    -1.676372  -3.938159  1.198510
H    -4.720346  -0.342033  -0.358962
H    -3.808676  -4.526085  0.063185
H    -6.057172  -2.065784  -1.081999
O    1.785411  0.407733  2.115862
H    2.288113  -2.167002  0.669486
24
Lattice="100 0 0 0 100 0 0 0 100" Properties=species:S:1:pos:R:3
N    0.221440  -0.188197  -0.173459
C    -0.266415  0.063439  1.192429
C    0.861169  0.698994  2.031162
O    2.077828  0.571246  1.465669
H    -0.252842  -0.996101  -0.581553
H    0.031942  0.606313  -0.783697
H    -1.118884  0.760653  1.222670
C    -0.688809  -1.258858  1.876632
C    -1.808534  -1.961483  1.152093
C    -1.563325  -3.090428  0.361078
C    -3.127530  -1.483936  1.218019
C    -2.589063  -3.722414  -0.344613
C    -4.160688  -2.101276  0.522828
C    -3.892985  -3.226398  -0.266844
O    -4.947338  -3.795879  -0.929910
H    -0.975866  -1.013659  2.907845
H    0.189754  -1.919248  1.935969
H    -0.552305  -3.498549  0.305194
H    -3.352821  -0.612028  1.834784
H    -2.373537  -4.605959  -0.949250
H    -5.182897  -1.730338  0.584998
H    -4.628165  -4.566926  -1.425318
O    0.674217  1.225144  3.105278
H    1.879758  0.128759  0.591653
24
Lattice="100 0 0 0 100 0 0 0 100" Properties=species:S:1:pos:R:3
N    0.883102  -2.313037  -0.162659
C    0.485310  -1.222172  0.745232
C    1.738690  -0.683524  1.477207
O    2.892042  -1.140168  0.954464
H    0.748625  -3.221901  0.283639
H    0.315119  -2.317743  -1.008085
H    0.143235  -0.383897  0.116952
C    -0.636749  -1.566409  1.745606
C    -1.945424  -1.877766  1.066817
C    -2.782212  -0.848526  0.614373
C    -2.348133  -3.197876  0.821770
C    -3.970656  -1.122275  -0.059337
C    -3.532878  -3.491018  0.149730
C    -4.349563  -2.448667  -0.296765
O    -5.506112  -2.784186  -0.951088
H    -0.737793  -0.716986  2.434241
H    -0.310596  -2.423940  2.355879
H    -2.505118  0.191234  0.798151
H    -1.728579  -4.022489  1.179757
H    -4.610392  -0.302959  -0.394806
H    -3.841121  -4.520350  -0.028526
H    -5.977935  -1.970801  -1.190791
O    1.687626  0.092035  2.405538
H    2.586511  -1.751580  0.224698
24
Lattice="100 0 0 0 100 0 0 0 100" Properties=species:S:1:pos:R:3
N    -0.887069  0.784443  1.134301
C    0.315624  -0.066275  1.188318
C    0.777141  -0.391839  -0.253096
O    0.151512  0.348398  -1.187362
H    -1.733249  0.220421  1.229881
H    -0.898969  1.457705  1.898432
H    1.128100  0.543967  1.614615
C    0.180962  -1.351533  2.029899
C    -0.070840  -1.068693  3.488230
C    -1.357339  -1.139513  4.034093
C    0.976440  -0.678681  4.338003
C    -1.599549  -0.831914  5.373917
C    0.754271  -0.367453  5.675181
C    -0.541452  -0.441448  6.199240
O    -0.706350  -0.127000  7.522922
H    1.099955  -1.936399  1.890003
H    -0.639072  -1.958320  1.613397
H    -2.191991  -1.457724  3.406452
H    1.993889  -0.625454  3.945766
H    -2.611832  -0.903014  5.777801
H    1.573883  -0.073699  6.329649
H    -1.642480  -0.231703  7.756065
O    1.632855  -1.208419  -0.511429
H    -0.485199  0.902662  -0.651447
24
Lattice="100 0 0 0 100 0 0 0 100" Properties=species:S:1:pos:R:3
N    1.662760  0.244984  1.021403
C    0.211512  0.310283  1.018853
C    -0.434654  -0.193286  2.316548
O    0.141517  -0.745066  3.228518
H    2.034402  0.747013  1.828238
H    1.959026  -0.726394  1.139901
H    -0.088643  1.366526  0.921467
C    -0.369381  -0.431233  -0.217521
C    -0.053586  -1.906289  -0.253075
C    -0.890696  -2.843337  0.367267
C    1.103711  -2.384619  -0.886714
C    -0.583750  -4.202530  0.367860
C    1.425364  -3.739224  -0.894795
C    0.580536  -4.655096  -0.261286
O    0.937951  -5.978436  -0.296574
H    0.055841  0.063816  -1.100721
H    -1.455545  -0.273512  -0.238912
H    -1.806527  -2.507681  0.856142
H    1.767079  -1.677689  -1.387015
H    -1.253433  -4.914390  0.855615
H    2.324311  -4.102177  -1.391360
H    0.269834  -6.494412  0.181917
O    -1.775988  0.069609  2.348378
H    -2.093641  -0.271859  3.206866
24
Lattice="100 0 0 0 100 0 0 0 100" Properties=species:S:1:pos:R:3
N    -0.641354  0.622199  0.251746
C    -0.038681  0.158506  1.490146
C    1.471451  -0.094494  1.386877
O    2.125709  -0.070348  0.367374
H    -0.160947  1.460110  -0.077489
H    -0.499117  -0.080549  -0.477247
H    -0.162872  0.945152  2.252321
C    -0.780586  -1.097917  2.025398
C    -0.713650  -2.291085  1.104133
C    0.338426  -3.216394  1.186845
C    -1.688634  -2.500295  0.119767
C    0.426664  -4.301673  0.320941
C    -1.614628  -3.582482  -0.756697
C    -0.552398  -4.486441  -0.660137
O    -0.422996  -5.571480  -1.488566
H    -1.826312  -0.797193  2.173565
H    -0.365881  -1.353825  3.009050
H    1.104902  -3.089048  1.952905
H    -2.524499  -1.804166  0.038108
H    1.244839  -5.016834  0.394644
H    -2.388764  -3.727032  -1.513717
H    -1.164636  -5.575756  -2.114302
O    2.027491  -0.342168  2.610651
H    2.980790  -0.480254  2.447160
24
Lattice="100 0 0 0 100 0 0 0 100" Properties=species:S:1:pos:R:3
N    0.675876  -0.322553  0.147079
C    0.558700  -0.479846  1.597152
C    1.598598  -1.448973  2.165862
O    1.787845  -2.578533  1.759158
H    1.566945  0.113510  -0.093328
H    0.674950  -1.244481  -0.295548
H    0.711802  0.501693  2.066038
C    -0.858249  -0.989174  1.947826
C    -1.102914  -1.147094  3.427361
C    -1.450152  -0.045754  4.223515
C    -0.953099  -2.387565  4.058610
C    -1.641147  -0.168256  5.596131
C    -1.139784  -2.528329  5.433591
C    -1.483808  -1.416282  6.207577
O    -1.684514  -1.487893  7.562796
H    -1.007453  -1.952365  1.436861
H    -1.564322  -0.274001  1.503702
H    -1.579538  0.932908  3.757498
H    -0.681909  -3.262252  3.465635
H    -1.916783  0.690448  6.206913
H    -1.021709  -3.507076  5.904161
H    -1.550171  -2.405355  7.848740
O    2.313960  -0.902092  3.184700
H    2.928596  -1.598530  3.490922
24
Lattice="100 0 0 0 100 0 0 0 100" Properties=species:S:1:pos:R:3
N    -0.085449  1.606225  0.946692
C    -0.376884  0.173349  0.897072
C    -0.390521  -0.471032  2.285849
O    0.498424  -0.363022  3.107310
H    -0.829758  2.103903  1.436926
H    0.769372  1.759450  1.486875
H    -1.368714  0.036031  0.445126
C    0.678076  -0.536705  0.016831
C    0.442985  -2.017030  -0.147662
C    -0.460309  -2.500563  -1.102186
C    1.088450  -2.951940  0.674180
C    -0.715422  -3.864165  -1.234465
C    0.844598  -4.317811  0.556589
C    -0.063069  -4.778844  -0.400926
O    -0.269255  -6.132780  -0.481334
H    1.667252  -0.360225  0.465784
H    0.667121  -0.023585  -0.954657
H    -0.974601  -1.798934  -1.761527
H    1.797351  -2.602066  1.426233
H    -1.419850  -4.219038  -1.990190
H    1.353064  -5.038240  1.196040
H    -0.914498  -6.307932  -1.184529
O    -1.525866  -1.183027  2.515701
H    -1.426494  -1.575018  3.406266
24
Lattice="100 0 0 0 100 0 0 0 100" Properties=species:S:1:pos:R:3
N    -0.420820  0.745325  0.558149
C    0.579719  0.215404  1.469615
C    1.740827  -0.321747  0.653003
O    1.648286  -0.803142  -0.456938
H    -1.313414  0.857022  1.039807
H    -0.553606  0.096665  -0.219963
H    0.957686  1.030094  2.106214
C    0.098292  -0.938792  2.418245
C    -1.064005  -0.516505  3.275059
C    -0.866307  0.236350  4.443523
C    -2.382275  -0.814845  2.908352
C    -1.934234  0.674590  5.218580
C    -3.466107  -0.382234  3.674015
C    -3.244028  0.366427  4.832997
O    -4.260908  0.819570  5.632346
H    0.944770  -1.249328  3.048631
H    -0.182720  -1.799614  1.793531
H    0.149873  0.482347  4.757174
H    -2.568604  -1.407850  2.011608
H    -1.772187  1.252605  6.127449
H    -4.485011  -0.632978  3.370849
H    -5.107671  0.535641  5.252767
O    2.916213  -0.259270  1.337078
H    3.584801  -0.678669  0.760876
24
Lattice="100 0 0 0 100 0 0 0 100" Properties=species:S:1:pos:R:3
N    0.312440  -1.693374  1.406510
C    0.022542  -0.269221  1.392067
C    1.237783  0.477083  1.911463
O    2.019774  0.048869  2.734335
H    -0.551559  -2.231186  1.332876
H    0.771753  -1.941145  2.284848
H    -0.158129  0.053134  0.355021
C    -1.211449  0.187431  2.247850
C    -2.479551  -0.499219  1.818832
C    -3.204611  -0.048611  0.707130
C    -2.948298  -1.642463  2.482857
C    -4.351616  -0.708880  0.273215
C    -4.093071  -2.315886  2.061776
C    -4.799474  -1.849498  0.950116
O    -5.920869  -2.541873  0.573861
H    -1.316843  1.278572  2.154854
H    -0.996918  -0.035728  3.303478
H    -2.869533  0.839941  0.169030
H    -2.410309  -2.008887  3.358636
H    -4.903744  -0.335283  -0.592062
H    -4.452944  -3.199582  2.586992
H    -6.308849  -2.110350  -0.203881
O    1.326955  1.730994  1.388032
H    2.095522  2.149163  1.823161
24
Lattice="100 0 0 0 100 0 0 0 100" Properties=species:S:1:pos:R:3
N    2.573967  -2.100889  2.047911
C    1.320337  -2.019451  1.313442
C    0.700630  -0.628110  1.113400
O    -0.237745  -0.396736  0.377848
H    2.442885  -1.764613  3.003366
H    3.280274  -1.500607  1.623718
H    1.496934  -2.389402  0.290876
C    0.255182  -2.959389  1.943887
C    -0.106738  -2.607388  3.365754
C    0.581279  -3.171138  4.448449
C    -1.126926  -1.685105  3.649448
C    0.275658  -2.822939  5.764130
C    -1.443920  -1.327539  4.956260
C    -0.738067  -1.895301  6.021729
O    -1.089520  -1.512480  7.290999
H    0.671885  -3.974395  1.901358
H    -0.637313  -2.934759  1.305230
H    1.369905  -3.900940  4.259825
H    -1.691765  -1.241688  2.827973
H    0.822553  -3.279796  6.592089
H    -2.241372  -0.616365  5.167991
H    -0.529769  -1.987343  7.925644
O    1.307769  0.341491  1.851910
H    0.816876  1.163880  1.657763
24
Lattice="100 0 0 0 100 0 0 0 100" Properties=species:S:1:pos:R:3
N    0.691379  0.197946  4.019601
C    0.776334  -0.545120  2.771644
C    0.821828  0.260082  1.463882
O    1.050461  -0.220061  0.371798
H    1.451875  0.872912  4.090861
H    -0.177329  0.734071  4.051574
H    1.720451  -1.113277  2.774552
C    -0.367528  -1.592920  2.678630
C    -1.750227  -0.988918  2.666389
C    -2.456167  -0.766740  3.858943
C    -2.363468  -0.606393  1.465067
C    -3.717027  -0.175602  3.862902
C    -3.625140  -0.014371  1.452280
C    -4.305597  0.206888  2.654194
O    -5.549215  0.782785  2.707365
H    -0.253457  -2.256247  3.546173
H    -0.204193  -2.191429  1.773090
H    -2.008186  -1.068926  4.806748
H    -1.848985  -0.779585  0.518747
H    -4.259771  -0.011290  4.792907
H    -4.085988  0.269467  0.503342
H    -5.836348  0.987464  1.803352
O    0.577673  1.587920  1.641550
H    0.618624  1.982343  0.748409
24
Lattice="100 0 0 0 100 0 0 0 100" Properties=species:S:1:pos:R:3
N    -0.677920  0.284135  0.117338
C    -0.179478  0.015266  1.478759
C    1.350215  0.215119  1.489210
O    1.907770  0.083297  0.264142
H    -1.540940  -0.226009  -0.069798
H    -0.871950  1.275825  -0.020180
H    -0.597419  0.688537  2.243052
C    -0.529825  -1.447249  1.859773
C    -0.186527  -1.841759  3.272288
C    1.012067  -2.496201  3.574163
C    -1.057269  -1.543732  4.329549
C    1.336998  -2.838982  4.884604
C    -0.748931  -1.878107  5.644013
C    0.457066  -2.527781  5.925506
O    0.718346  -2.837765  7.235111
H    -0.035771  -2.120490  1.142750
H    -1.615677  -1.561776  1.705353
H    1.715444  -2.731993  2.774778
H    -2.002450  -1.037779  4.122063
H    2.281053  -3.344415  5.098770
H    -1.429957  -1.645175  6.461374
H    1.588523  -3.264226  7.285859
O    1.995633  0.430364  2.488474
H    1.122999  0.005895  -0.344954
24
Lattice="100 0 0 0 100 0 0 0 100" Properties=species:S:1:pos:R:3
N    -0.316410  -1.023119  1.074844
C    0.739299  -0.325842  1.795701
C    1.758140  0.339848  0.869944
O    2.019818  -0.025143  -0.257937
H    -0.984282  -0.355479  0.690194
H    0.093014  -1.510330  0.274017
H    0.288146  0.455395  2.423495
C    1.505378  -1.304682  2.735441
C    0.678211  -1.760147  3.908286
C    -0.190708  -2.853719  3.814416
C    0.732715  -1.069288  5.127292
C    -0.975472  -3.246798  4.897264
C    -0.045336  -1.447406  6.218070
C    -0.905869  -2.543047  6.103714
O    -1.651024  -2.883375  7.204941
H    2.415318  -0.805564  3.097671
H    1.830044  -2.163188  2.127993
H    -0.264041  -3.400880  2.875256
H    1.404413  -0.214516  5.228530
H    -1.645847  -4.104286  4.803514
H    0.007382  -0.909246  7.163601
H    -2.196362  -3.654688  6.983172
O    2.384911  1.391755  1.468816
H    3.043560  1.718744  0.824763
24
Lattice="100 0 0 0 100 0 0 0 100" Properties=species:S:1:pos:R:3
N    -0.720996  0.468857  0.296664
C    -0.277684  0.193049  1.675534
C    1.163808  0.716533  1.842431
O    1.828641  0.815934  0.668826
H    -1.433940  -0.195372  -0.004415
H    -1.117917  1.404403  0.211865
H    -0.890126  0.689825  2.443907
C    -0.322725  -1.338282  1.917213
C    0.017072  -1.779259  3.316954
C    1.305748  -2.215669  3.650158
C    -0.948172  -1.749561  4.329849
C    1.628133  -2.607809  4.945095
C    -0.642650  -2.137103  5.632687
C    0.651505  -2.567465  5.944106
O    1.016210  -2.964995  7.204455
H    0.347847  -1.823286  1.191581
H    -1.346375  -1.666375  1.670760
H    2.080477  -2.238055  2.882694
H    -1.963355  -1.419023  4.101037
H    2.633279  -2.941268  5.198640
H    -1.411581  -2.108799  6.407850
H    0.251472  -2.871799  7.794344
O    1.665754  0.978979  2.910196
H    1.130575  0.624541  -0.015432
24
Lattice="100 0 0 0 100 0 0 0 100" Properties=species:S:1:pos:R:3
N    0.893910  -1.909915  1.587044
C    0.293613  -0.599572  1.381983
C    1.014806  0.516597  2.138759
O    1.657179  0.368113  3.157978
H    1.155222  -2.007244  2.571123
H    1.758781  -1.992522  1.053301
H    0.322093  -0.357094  0.310315
C    -1.199467  -0.600731  1.827624
C    -2.086688  -1.402604  0.912418
C    -2.763713  -0.779149  -0.142569
C    -2.239364  -2.788618  1.060814
C    -3.566993  -1.505378  -1.021109
C    -3.038427  -3.528190  0.193956
C    -3.706090  -2.886571  -0.853514
O    -4.484454  -3.659031  -1.678871
H    -1.555823  0.438322  1.868184
H    -1.239296  -0.993949  2.854906
H    -2.666693  0.299287  -0.281913
H    -1.712712  -3.299429  1.866130
H    -4.090629  -0.996393  -1.833551
H    -3.155250  -4.604285  0.315918
H    -4.885991  -3.086697  -2.351652
O    0.828913  1.734820  1.555248
H    1.282072  2.383232  2.129478
24
Lattice="100 0 0 0 100 0 0 0 100" Properties=species:S:1:pos:R:3
N    -0.577642  1.633913  1.411274
C    0.117148  0.685682  2.303558
C    1.623641  0.702266  1.945222
O    2.406693  -0.165239  2.263149
H    -1.401723  2.030237  1.860265
H    -0.892001  1.168586  0.558100
H    0.066734  1.115228  3.317017
C    -0.462649  -0.755263  2.361640
C    -0.526299  -1.346540  3.751174
C    -1.740672  -1.383984  4.450555
C    0.616016  -1.844783  4.392505
C    -1.826417  -1.894769  5.743742
C    0.545269  -2.359471  5.685283
C    -0.676303  -2.385717  6.367002
O    -0.805014  -2.881065  7.639717
H    0.127018  -1.403477  1.697989
H    -1.483405  -0.716198  1.954868
H    -2.648297  -1.012285  3.970431
H    1.573845  -1.811986  3.873775
H    -2.775315  -1.924812  6.277691
H    1.447187  -2.743702  6.167551
H    0.064481  -3.187910  7.942207
O    1.990278  1.804002  1.263355
H    1.125428  2.275288  1.099931
24
Lattice="100 0 0 0 100 0 0 0 100" Properties=species:S:1:pos:R:3
N    -0.471995  0.870574  0.556594
C    0.193281  0.382958  1.756797
C    1.661810  0.146178  1.436824
O    2.223177  0.512781  0.425244
H    -1.284406  1.435507  0.794333
H    0.174982  1.431107  0.002102
H    0.209579  1.122452  2.586536
C    -0.505872  -0.890218  2.301571
C    -1.931252  -0.620690  2.713548
C    -2.229532  -0.119398  3.989772
C    -2.996339  -0.823963  1.827544
C    -3.535171  0.170575  4.374901
C    -4.310897  -0.539527  2.197405
C    -4.584344  -0.040002  3.474326
O    -5.854563  0.255613  3.900318
H    0.068030  -1.270406  3.156560
H    -0.477669  -1.652239  1.510315
H    -1.420273  0.042441  4.704651
H    -2.791974  -1.205633  0.826945
H    -3.759094  0.552579  5.370112
H    -5.126672  -0.710282  1.491151
H    -6.477116  0.056250  3.183194
O    2.313235  -0.497783  2.444241
H    3.244089  -0.564346  2.156236
24
Lattice="100 0 0 0 100 0 0 0 100" Properties=species:S:1:pos:R:3
N    -0.265824  0.326302  0.172460
C    -0.279867  0.309766  1.628235
C    1.119418  0.631937  2.131694
O    2.028243  1.051367  1.445584
H    0.403804  1.018296  -0.163452
H    -1.187609  0.544191  -0.199652
H    -0.920044  1.101106  2.075446
C    -0.803679  -1.048593  2.164006
C    -2.231277  -1.307100  1.752270
C    -2.537100  -2.015770  0.581093
C    -3.298647  -0.810845  2.511916
C    -3.853594  -2.223893  0.177505
C    -4.622370  -1.009938  2.122401
C    -4.903690  -1.718965  0.949760
O    -6.183223  -1.952961  0.513463
H    -0.720680  -1.052603  3.258481
H    -0.147318  -1.838244  1.772590
H    -1.722966  -2.406912  -0.029640
H    -3.094891  -0.261421  3.433087
H    -4.083336  -2.778908  -0.731199
H    -5.438569  -0.620247  2.735042
H    -6.804698  -1.554961  1.143420
O    1.243075  0.440123  3.474239
H    2.155518  0.708892  3.695757
24
Lattice="100 0 0 0 100 0 0 0 100" Properties=species:S:1:pos:R:3
N    1.667207  0.162227  1.075124
C    0.214794  0.192813  1.034898
C    -0.308853  -0.392088  2.336009
O    0.309241  -1.122845  3.078438
H    2.060562  0.274286  0.142098
H    1.985862  -0.732199  1.451005
H    -0.124552  1.240731  0.993482
C    -0.465841  -0.533482  -0.180261
C    -0.220764  -2.016657  -0.243810
C    -1.099290  -2.920082  0.368640
C    0.914676  -2.542958  -0.877728
C    -0.854251  -4.291435  0.360228
C    1.176689  -3.910126  -0.894553
C    0.290687  -4.791339  -0.268618
O    0.589051  -6.128913  -0.312275
H    -0.078964  -0.044557  -1.087298
H    -1.544326  -0.322942  -0.144319
H    -1.997725  -2.545592  0.861893
H    1.608251  -1.868698  -1.382487
H    -1.555961  -4.975687  0.842282
H    2.059212  -4.309643  -1.392361
H    -0.101264  -6.617690  0.163231
O    -1.603627  -0.028735  2.566222
H    -1.859815  -0.477387  3.395159
24
Lattice="100 0 0 0 100 0 0 0 100" Properties=species:S:1:pos:R:3
N    0.601004  -0.179180  -0.033712
C    -0.106284  0.139064  1.195458
C    0.902782  0.674297  2.198007
O    2.099562  0.492186  2.155917
H    0.048393  -0.799407  -0.623294
H    1.483426  -0.644700  0.184073
H    -0.827218  0.949648  0.999587
C    -0.929955  -1.027796  1.848368
C    -0.104407  -2.192340  2.324220
C    0.372211  -2.248273  3.643002
C    0.252156  -3.236072  1.460862
C    1.177592  -3.291905  4.086378
C    1.060699  -4.289211  1.887244
C    1.530020  -4.317621  3.203799
O    2.325098  -5.324653  3.687295
H    -1.653086  -1.357711  1.086881
H    -1.516048  -0.609450  2.679083
H    0.102753  -1.454947  4.342214
H    -0.117234  -3.237756  0.434339
H    1.540050  -3.327958  5.112786
H    1.321183  -5.093953  1.196161
H    2.494543  -5.958609  2.972514
O    0.295112  1.368686  3.202288
H    1.011647  1.634663  3.810531
24
Lattice="100 0 0 0 100 0 0 0 100" Properties=species:S:1:pos:R:3
N    -0.936569  0.616098  0.666208
C    0.081015  -0.014092  1.529339
C    1.477807  0.296695  0.937605
O    1.470219  1.342161  0.088925
H    -1.236984  -0.023847  -0.070930
H    -1.765931  0.875046  1.198018
H    0.058390  0.529178  2.487637
C    -0.110339  -1.527860  1.828145
C    0.110075  -1.910441  3.273381
C    1.397986  -1.979353  3.828408
C    -0.979303  -2.181545  4.108992
C    1.590282  -2.304980  5.167154
C    -0.801672  -2.509382  5.453765
C    0.488564  -2.571307  5.987184
O    0.735496  -2.889049  7.298665
H    0.559815  -2.105905  1.176131
H    -1.141131  -1.792252  1.551813
H    2.258760  -1.761662  3.195997
H    -1.992525  -2.146063  3.703648
H    2.591671  -2.359130  5.592547
H    -1.667204  -2.722519  6.085156
H    -0.110840  -3.051405  7.744578
O    2.484891  -0.312079  1.223341
H    0.502526  1.575691  0.015293
24
Lattice="100 0 0 0 100 0 0 0 100" Properties=species:S:1:pos:R:3
N    2.779751  -0.217584  1.078069
C    1.775619  -0.731561  2.006800
C    0.474416  -0.882795  1.230881
O    -0.006588  -0.015998  0.528950
H    3.620090  0.062272  1.584401
H    2.412418  0.612505  0.608129
H    2.085602  -1.727256  2.354029
C    1.513801  0.172492  3.253645
C    0.477826  -0.360844  4.208391
C    -0.850712  0.077301  4.149282
C    0.799378  -1.348524  5.151008
C    -1.825502  -0.447769  4.996788
C    -0.160584  -1.883625  6.004097
C    -1.482271  -1.432877  5.927717
O    -2.391877  -1.987545  6.791691
H    1.220324  1.167296  2.887366
H    2.481278  0.287226  3.766615
H    -1.131496  0.843590  3.424902
H    1.828034  -1.706838  5.223753
H    -2.854685  -0.086549  4.936814
H    0.097733  -2.646610  6.737236
H    -3.258800  -1.581244  6.633850
O    -0.115174  -2.085474  1.435102
H    -0.959581  -2.061591  0.942484
24
Lattice="100 0 0 0 100 0 0 0 100" Properties=species:S:1:pos:R:3
N    -0.168939  0.719569  0.270023
C    -0.094444  0.332680  1.676683
C    1.371861  0.375301  2.083645
O    2.272295  -0.131371  1.445158
H    -1.099115  0.526760  -0.102020
H    0.499633  0.164815  -0.268586
H    -0.640050  1.070613  2.281818
C    -0.662614  -1.088149  1.994257
C    -0.593312  -1.482420  3.446406
C    0.466189  -2.260959  3.934478
C    -1.555573  -1.041273  4.363139
C    0.569248  -2.589461  5.283183
C    -1.467832  -1.360474  5.716871
C    -0.400882  -2.136350  6.181918
O    -0.258298  -2.487033  7.500313
H    -0.113500  -1.812221  1.374492
H    -1.707911  -1.091186  1.648340
H    1.230119  -2.617377  3.241365
H    -2.395817  -0.437285  4.015510
H    1.392089  -3.199486  5.653669
H    -2.232596  -1.009258  6.413283
H    -0.996262  -2.109424  8.004625
O    1.564609  1.012436  3.263796
H    2.518596  0.932967  3.463542
24
Lattice="100 0 0 0 100 0 0 0 100" Properties=species:S:1:pos:R:3
N    -0.390450  0.220870  -0.017350
C    -0.281219  0.121888  1.443318
C    1.053911  0.659441  1.961923
O    1.205281  1.698367  2.568797
H    0.356232  -0.312113  -0.466604
H    -0.289525  1.190530  -0.319434
H    -1.042270  0.782617  1.880268
C    -0.552673  -1.326025  1.893562
C    -0.523603  -1.506868  3.391575
C    0.596185  -2.046668  4.038910
C    -1.607229  -1.109684  4.185466
C    0.643117  -2.186369  5.423568
C    -1.577235  -1.240983  5.572111
C    -0.447172  -1.779399  6.196970
O    -0.355995  -1.936066  7.556422
H    0.186839  -1.989876  1.422242
H    -1.535446  -1.599911  1.483579
H    1.453252  -2.364373  3.443647
H    -2.498239  -0.691673  3.713364
H    1.516186  -2.609389  5.918729
H    -2.435481  -0.927357  6.170588
H    -1.173522  -1.607827  7.963119
O    2.106379  -0.139112  1.603272
H    2.905151  0.311003  1.939231
24
Lattice="100 0 0 0 100 0 0 0 100" Properties=species:S:1:pos:R:3
N    1.316640  1.149328  0.516193
C    0.345985  0.721512  1.531373
C    0.846307  -0.478141  2.337977
O    1.220176  -0.444444  3.491014
H    2.205309  1.397836  0.952274
H    1.506230  0.387967  -0.137893
H    0.247296  1.535145  2.262723
C    -1.023552  0.465979  0.874314
C    -2.105592  0.096427  1.859188
C    -2.493917  -1.234541  2.048639
C    -2.735759  1.077989  2.638921
C    -3.472295  -1.579690  2.980889
C    -3.712810  0.752026  3.573637
C    -4.083899  -0.585107  3.749186
O    -5.052701  -0.856502  4.681173
H    -0.914476  -0.328021  0.121016
H    -1.284632  1.386783  0.333185
H    -2.022080  -2.019516  1.456274
H    -2.459176  2.126009  2.509118
H    -3.761873  -2.625153  3.108927
H    -4.199842  1.520359  4.172621
H    -5.206039  -1.814436  4.700707
O    0.899273  -1.621102  1.585227
H    1.275428  -2.304706  2.172315
24
Lattice="100 0 0 0 100 0 0 0 100" Properties=species:S:1:pos:R:3
N    0.268048  1.375000  2.792815
C    0.374339  -0.037798  2.448309
C    1.730739  -0.365908  1.846922
O    2.321492  -1.414226  1.996625
H    -0.666135  1.566883  3.158049
H    0.394791  1.957518  1.964074
H    0.318574  -0.621135  3.378198
C    -0.722770  -0.596494  1.476833
C    -2.106082  -0.451885  2.049967
C    -2.607161  -1.387835  2.965115
C    -2.916123  0.648839  1.734094
C    -3.866073  -1.236304  3.541729
C    -4.177218  0.816704  2.302072
C    -4.656615  -0.129164  3.212168
O    -5.903734  0.075335  3.742871
H    -0.499372  -1.654826  1.275997
H    -0.647003  -0.056748  0.520993
H    -2.003518  -2.257479  3.230885
H    -2.556064  1.388173  1.016863
H    -4.238224  -1.982894  4.246864
H    -4.802272  1.671134  2.045985
H    -6.108698  -0.653519  4.349841
O    2.195629  0.632607  1.042404
H    3.043447  0.310023  0.680327
24
Lattice="100 0 0 0 100 0 0 0 100" Properties=species:S:1:pos:R:3
N    0.300787  1.361083  2.793245
C    0.413200  -0.057879  2.476738
C    1.754483  -0.384106  1.841546
O    2.361467  -1.422473  1.994636
H    -0.624798  1.550046  3.181210
H    0.396458  1.926190  1.948408
H    0.391920  -0.620994  3.420374
C    -0.706101  -0.648925  1.550701
C    -2.073983  -0.499623  2.158391
C    -2.539392  -1.410270  3.120260
C    -2.903503  0.579426  1.828767
C    -3.780468  -1.258183  3.728799
C    -4.151694  0.747940  2.429999
C    -4.593617  -0.172357  3.384577
O    -5.808598  -0.069301  4.010585
H    -0.480101  -1.710416  1.370480
H    -0.661046  -0.133072  0.579828
H    -1.916271  -2.262975  3.396082
H    -2.574480  1.299516  1.077953
H    -4.137525  -1.973445  4.468577
H    -4.783862  1.593906  2.151242
H    -6.266092  0.719232  3.678087
O    2.183544  0.602447  1.002610
H    3.023672  0.281231  0.621906
24
Lattice="100 0 0 0 100 0 0 0 100" Properties=species:S:1:pos:R:3
N    2.756287  -1.747018  1.982300
C    1.462493  -1.906369  1.332805
C    0.730089  -0.579340  1.181692
O    -0.200512  -0.400793  0.421685
H    3.215591  -2.653484  2.071980
H    2.646155  -1.367793  2.923544
H    1.639506  -2.250120  0.302332
C    0.474287  -2.941690  1.978021
C    0.056377  -2.603024  3.383299
C    0.818997  -3.009135  4.488999
C    -1.085982  -1.828811  3.630435
C    0.470716  -2.654132  5.789855
C    -1.449563  -1.466116  4.925710
C    -0.668174  -1.875101  6.011691
O    -0.974265  -1.552933  7.309015
H    0.983244  -3.916987  1.956175
H    -0.404522  -3.021032  1.322726
H    1.701627  -3.631063  4.331019
H    -1.706174  -1.503942  2.793690
H    1.065504  -2.979436  6.642370
H    -2.348002  -0.867870  5.093719
H    -1.786144  -1.021516  7.314809
O    1.181491  0.380653  2.028650
H    0.609976  1.158054  1.875478
24
Lattice="100 0 0 0 100 0 0 0 100" Properties=species:S:1:pos:R:3
N    1.052054  0.225077  0.285078
C    0.416930  -0.080441  1.559745
C    1.242401  -1.053149  2.391944
O    1.098851  -1.214466  3.587103
H    0.470627  0.871877  -0.248174
H    1.161328  -0.619840  -0.277122
H    0.385470  0.844834  2.154679
C    -1.058204  -0.614927  1.499048
C    -1.211864  -1.922346  0.770328
C    -1.120984  -3.146510  1.452207
C    -1.402851  -1.964046  -0.616945
C    -1.207083  -4.362792  0.782671
C    -1.489866  -3.174969  -1.304198
C    -1.388160  -4.380626  -0.604172
O    -1.468491  -5.604730  -1.217103
H    -1.655315  0.168056  1.007938
H    -1.426842  -0.702877  2.530769
H    -0.981900  -3.146164  2.534437
H    -1.499517  -1.031549  -1.175273
H    -1.142039  -5.307716  1.320583
H    -1.645474  -3.181234  -2.385353
H    -1.597933  -5.469076  -2.169162
O    2.122553  -1.775281  1.652622
H    2.548310  -2.394105  2.277352
24
Lattice="100 0 0 0 100 0 0 0 100" Properties=species:S:1:pos:R:3
N    -0.232873  1.068076  1.092793
C    0.270132  0.127481  2.093110
C    1.726488  -0.242377  1.832817
O    2.250511  -1.293715  2.132631
H    0.357102  1.897596  1.045052
H    -1.171358  1.369291  1.358256
H    0.289674  0.552210  3.123141
C    -0.610655  -1.136144  2.136676
C    -2.021074  -0.836389  2.579511
C    -3.056922  -0.676557  1.650895
C    -2.333914  -0.675932  3.938618
C    -4.355703  -0.366283  2.056432
C    -3.622821  -0.365710  4.360568
C    -4.642182  -0.208322  3.415292
O    -5.896516  0.093533  3.880905
H    -0.136714  -1.859473  2.812569
H    -0.615445  -1.580998  1.131877
H    -2.844685  -0.798437  0.587857
H    -1.550425  -0.805339  4.687816
H    -5.148029  -0.251700  1.313210
H    -3.858350  -0.250332  5.417800
H    -6.501016  0.162820  3.125007
O    2.422200  0.787014  1.270461
H    3.341572  0.468689  1.182707
24
Lattice="100 0 0 0 100 0 0 0 100" Properties=species:S:1:pos:R:3
N    0.078339  -1.504599  2.416147
C    -0.079689  -0.253311  1.677035
C    1.130991  0.658264  1.847778
O    1.114177  1.868956  1.784423
H    -0.700170  -2.126604  2.194910
H    0.939923  -1.978877  2.149526
H    -0.139865  -0.399812  0.573888
C    -1.368874  0.471340  2.110849
C    -2.610839  -0.311771  1.765047
C    -3.150505  -0.273350  0.472147
C    -3.247172  -1.127681  2.712042
C    -4.276938  -1.020218  0.132412
C    -4.374151  -1.880758  2.389781
C    -4.893036  -1.829703  1.093267
O    -6.005324  -2.585497  0.823121
H    -1.384414  1.457021  1.628476
H    -1.315202  0.637617  3.195778
H    -2.686850  0.359917  -0.286598
H    -2.850543  -1.171685  3.727394
H    -4.683654  -0.968056  -0.880123
H    -4.864773  -2.507513  3.133384
H    -6.258371  -2.447659  -0.103428
O    2.284633  -0.048851  2.016346
H    2.997306  0.616831  2.073397
24
Lattice="100 0 0 0 100 0 0 0 100" Properties=species:S:1:pos:R:3
N    1.290268  -1.373980  2.541908
C    0.865390  -0.586417  1.388610
C    0.898281  0.931603  1.571052
O    1.279677  1.730977  0.741903
H    2.280362  -1.226548  2.735326
H    0.777308  -1.087077  3.376554
H    1.553401  -0.793267  0.557666
C    -0.564681  -0.998670  0.939392
C    -0.614330  -2.371034  0.320680
C    -0.784112  -3.522419  1.098071
C    -0.454281  -2.532436  -1.063051
C    -0.797137  -4.790080  0.518278
C    -0.463420  -3.790617  -1.658285
C    -0.635527  -4.927986  -0.863842
O    -0.642232  -6.147315  -1.493477
H    -0.927696  -0.254379  0.215772
H    -1.228503  -0.940256  1.815573
H    -0.899792  -3.429620  2.177612
H    -0.321209  -1.650712  -1.692909
H    -0.932556  -5.675787  1.143237
H    -0.344230  -3.907188  -2.734652
H    -0.768218  -6.840058  -0.825864
O    0.411033  1.316105  2.789871
H    0.444204  2.292163  2.793578
24
Lattice="100 0 0 0 100 0 0 0 100" Properties=species:S:1:pos:R:3
N    0.451650  0.248484  -0.181099
C    0.248315  -0.228904  1.182809
C    0.734456  0.701447  2.295216
O    0.145656  0.922956  3.332796
H    -0.112396  1.078094  -0.362542
H    1.427067  0.513113  -0.324331
H    -0.831422  -0.341229  1.351133
C    0.910302  -1.621459  1.381155
C    0.202858  -2.721845  0.634462
C    0.514205  -3.027591  -0.697722
C    -0.819517  -3.452568  1.251641
C    -0.163122  -4.025661  -1.392164
C    -1.509269  -4.454477  0.570450
C    -1.181075  -4.743713  -0.757776
O    -1.817277  -5.719733  -1.482974
H    0.917612  -1.850461  2.456725
H    1.962096  -1.548333  1.064619
H    1.298886  -2.466995  -1.205223
H    -1.083765  -3.238191  2.288896
H    0.084988  -4.259972  -2.426558
H    -2.299452  -5.015802  1.074211
H    -2.492878  -6.132378  -0.921949
O    1.952568  1.254327  2.011494
H    2.185516  1.797893  2.788729
24
Lattice="100 0 0 0 100 0 0 0 100" Properties=species:S:1:pos:R:3
N    -0.678060  0.894514  0.425927
C    -0.285846  0.540953  1.782604
C    1.225096  0.727408  2.054153
O    2.041843  0.918744  1.183078
H    -0.472463  1.880359  0.257497
H    -0.083774  0.387824  -0.234904
H    -0.826756  1.211955  2.471170
C    -0.738723  -0.913662  2.084856
C    -0.626852  -1.336247  3.529469
C    -1.462298  -0.778699  4.513910
C    0.318625  -2.284485  3.942500
C    -1.358738  -1.144051  5.852705
C    0.432687  -2.664641  5.278719
C    -0.406004  -2.092977  6.240919
O    -0.345136  -2.418634  7.568422
H    -0.158270  -1.600165  1.450137
H    -1.782236  -0.974772  1.744870
H    -2.220330  -0.048021  4.225384
H    0.987223  -2.729846  3.204821
H    -2.012807  -0.710199  6.607741
H    1.179808  -3.404312  5.573774
H    0.353437  -3.079602  7.699388
O    1.614236  0.683848  3.358391
H    0.863665  0.390819  3.913490
24
Lattice="100 0 0 0 100 0 0 0 100" Properties=species:S:1:pos:R:3
N    2.814062  -2.075411  2.100993
C    1.537296  -1.977272  1.397631
C    0.968393  -0.564886  1.381148
O    -0.088455  -0.266869  0.864592
H    3.328474  -2.895291  1.782491
H    3.395742  -1.256475  1.935538
H    1.609846  -2.236583  0.321674
C    0.488825  -2.950632  2.010240
C    0.036286  -2.598073  3.404729
C    0.810937  -2.907595  4.533168
C    -1.175223  -1.925056  3.609015
C    0.398902  -2.560233  5.816102
C    -1.601604  -1.569574  4.888281
C    -0.812727  -1.886751  5.997595
O    -1.177338  -1.568344  7.282551
H    0.942614  -3.953247  1.994377
H    -0.374873  -2.979900  1.333054
H    1.762237  -3.421751  4.402324
H    -1.795871  -1.666715  2.750368
H    1.004611  -2.805239  6.687697
H    -2.551746  -1.047395  5.022687
H    -2.033921  -1.113304  7.256367
O    1.774008  0.351236  1.982894
H    1.306525  1.205358  1.902483
24
Lattice="100 0 0 0 100 0 0 0 100" Properties=species:S:1:pos:R:3
N    2.298594  -1.026974  0.778859
C    1.151943  -0.939635  1.702184
C    0.378146  0.320240  1.308225
O    0.358223  1.378958  1.893685
H    2.857608  -1.848578  1.012202
H    1.970571  -1.152382  -0.179435
H    0.446207  -1.787911  1.605097
C    1.647337  -0.874387  3.154613
C    0.559372  -1.088861  4.179673
C    0.132956  -2.383820  4.511058
C    -0.069489  -0.012563  4.816485
C    -0.881515  -2.606915  5.437387
C    -1.086309  -0.218183  5.748359
C    -1.497186  -1.517353  6.060864
O    -2.490520  -1.783998  6.969406
H    2.148643  0.089657  3.309785
H    2.413704  -1.657086  3.270584
H    0.611735  -3.244121  4.038466
H    0.233913  1.004468  4.569778
H    -1.202070  -3.616106  5.692781
H    -1.561790  0.636874  6.234445
H    -2.820980  -0.942707  7.322390
O    -0.297577  0.113267  0.139195
H    -0.725513  0.964116  -0.079086
24
Lattice="100 0 0 0 100 0 0 0 100" Properties=species:S:1:pos:R:3
N    1.250788  1.199958  0.606311
C    0.297821  0.711678  1.620405
C    1.015471  -0.406096  2.380084
O    0.834734  -1.597190  2.269478
H    2.068827  1.608954  1.059248
H    0.811232  1.941265  0.059318
H    0.024302  1.480050  2.369934
C    -0.984393  0.207705  0.940877
C    -2.130951  -0.020466  1.897000
C    -2.416800  -1.293077  2.411610
C    -2.935695  1.047559  2.314118
C    -3.462033  -1.497109  3.308542
C    -3.985235  0.861210  3.212540
C    -4.250822  -0.417001  3.714202
O    -5.269751  -0.669320  4.598175
H    -0.748097  -0.708927  0.385219
H    -1.277189  0.966875  0.198432
H    -1.798861  -2.138342  2.109799
H    -2.746943  2.050041  1.924389
H    -3.679099  -2.489246  3.702318
H    -4.602870  1.708824  3.518204
H    -5.730034  0.163576  4.787529
O    1.958129  0.120866  3.216780
H    2.408469  -0.641787  3.629489
24
Lattice="100 0 0 0 100 0 0 0 100" Properties=species:S:1:pos:R:3
N    -0.586961  1.123059  0.594094
C    -0.284040  0.617448  1.922423
C    1.229990  0.724790  2.154347
O    2.034089  0.846864  1.258345
H    0.258669  1.069693  0.021219
H    -1.317866  0.575807  0.143119
H    -0.773563  1.255019  2.683103
C    -0.775358  -0.845600  2.163221
C    -0.651749  -1.331466  3.585270
C    -1.469317  -0.810820  4.603862
C    0.305693  -2.289114  3.945657
C    -1.337786  -1.222065  5.927212
C    0.446130  -2.715746  5.264728
C    -0.375252  -2.180720  6.262800
O    -0.287398  -2.553377  7.576396
H    -0.227524  -1.511889  1.481287
H    -1.832786  -0.867597  1.854824
H    -2.235042  -0.073190  4.356209
H    0.962493  -2.704191  3.180219
H    -1.977721  -0.816864  6.709777
H    1.200367  -3.463264  5.519129
H    0.415544  -3.216051  7.670008
O    1.644807  0.673231  3.445022
H    0.884581  0.469044  4.024727
24
Lattice="100 0 0 0 100 0 0 0 100" Properties=species:S:1:pos:R:3
N    1.226355  0.929020  2.713987
C    -0.074246  0.259897  2.557503
C    0.158897  -1.246783  2.694377
O    -0.120942  -1.890572  3.683939
H    1.572858  0.810463  3.666780
H    1.112396  1.932468  2.564016
H    -0.794455  0.498822  3.360464
C    -0.696177  0.651506  1.204099
C    -2.050366  0.033155  0.957884
C    -3.199457  0.532885  1.589220
C    -2.199984  -1.072300  0.112900
C    -4.450114  -0.043890  1.393886
C    -3.446366  -1.662424  -0.095637
C    -4.576688  -1.150275  0.547746
O    -5.829836  -1.682989  0.384883
H    0.006986  0.381910  0.405384
H    -0.783673  1.750622  1.196773
H    -3.117277  1.399553  2.248037
H    -1.324549  -1.482051  -0.391690
H    -5.337665  0.351927  1.885678
H    -3.539631  -2.522425  -0.762669
H    -5.770151  -2.439637  -0.219658
O    0.747123  -1.798986  1.600555
H    0.871960  -2.742896  1.818544
24
Lattice="100 0 0 0 100 0 0 0 100" Properties=species:S:1:pos:R:3
N    1.312779  1.115994  0.375130
C    0.362891  0.763349  1.441082
C    0.957055  -0.406784  2.229224
O    1.460068  -0.299531  3.328184
H    0.912643  1.853160  -0.206991
H    2.172899  1.491064  0.776886
H    0.228575  1.559360  2.195391
C    -1.008306  0.433779  0.821806
C    -2.060055  0.064764  1.839022
C    -2.435987  -1.270073  2.042810
C    -2.675480  1.043420  2.630171
C    -3.385410  -1.623591  2.997982
C    -3.625949  0.707615  3.592054
C    -3.982938  -0.631814  3.780418
O    -4.912026  -1.027839  4.708221
H    -0.875528  -0.373415  0.089782
H    -1.330347  1.326360  0.260124
H    -1.971751  -2.050935  1.439642
H    -2.413213  2.094155  2.492752
H    -3.674244  -2.663050  3.147957
H    -4.094160  1.488533  4.195409
H    -5.235570  -0.243670  5.179295
O    0.894364  -1.587917  1.560788
H    1.321691  -2.243933  2.144860
