# Supplementary material for: Mapping and classifying molecules from a high-throughput structural database
Source: J Cheminform. 2017 Feb 2;9:6. doi: 10.1186/s13321-017-0192-4 (PMC5289135; doi:10.1186/s13321-017-0192-4)
Supplement: Supplementary file 1 — Additional file 1. Supplementary file contains dissimilarity matrix data for all the oligopeptides available in the database including the one discussed in this paper. [file 13321_2017_192_MOESM1_ESM.tar › SI/tyr.uncapped/traj.tyr.uncapped.Sr.xyz]

25
Lattice="100 0 0 0 100 0 0 0 100" Properties=species:S:1:pos:R:3
N    -0.451174  0.913385  2.438552
C    0.156840  -0.375443  2.002728
C    -0.001685  -0.456557  0.491497
O    -0.973734  0.047875  -0.095100
H    -0.435595  0.948888  3.462669
H    0.163493  1.682663  2.149388
H    1.226134  -0.444950  2.249024
C    -0.576804  -1.579108  2.682803
C    -2.083161  -1.513515  2.565640
C    -2.862765  -0.856904  3.545145
C    -2.766710  -2.052819  1.456947
C    -4.243864  -0.698612  3.407148
C    -4.151339  -1.910360  1.299672
C    -4.913141  -1.246415  2.287649
O    -6.242038  -1.088695  2.241641
H    -0.280252  -1.579054  3.741056
H    -0.183690  -2.510559  2.254774
H    -2.386980  -0.475683  4.450451
H    -2.215203  -2.603923  0.694091
H    -4.835065  -0.220004  4.188293
H    -4.646407  -2.366820  0.440571
H    -6.655611  -1.603746  1.524540
O    0.946420  -1.135351  -0.106844
H    0.790442  -1.190899  -1.075287
Sr    -2.826111  0.893604  1.222956
25
Lattice="100 0 0 0 100 0 0 0 100" Properties=species:S:1:pos:R:3
N    1.262302  -1.952871  0.912638
C    0.203374  -0.908741  1.009876
C    0.891387  0.391166  1.400896
O    1.907047  0.407360  2.116102
H    0.810854  -2.855917  0.736605
H    1.819675  -1.779813  0.068477
H    -0.327881  -0.753329  0.059869
C    -0.851571  -1.306228  2.095747
C    -0.235746  -1.726304  3.411665
C    0.100737  -0.785524  4.410461
C    0.076849  -3.077239  3.670559
C    0.760633  -1.160178  5.583513
C    0.731613  -3.477210  4.842597
C    1.064596  -2.519935  5.827773
O    1.660723  -2.806000  6.992127
H    -1.447512  -2.129462  1.677734
H    -1.543976  -0.464805  2.230572
H    -0.162264  0.264865  4.278548
H    -0.211653  -3.847265  2.952944
H    0.986469  -0.426455  6.357702
H    0.925559  -4.536830  5.019013
H    1.716285  -3.764905  7.159093
O    0.290793  1.466073  0.952523
H    0.746388  2.283025  1.253289
Sr    2.609316  -1.645480  3.196674
25
Lattice="100 0 0 0 100 0 0 0 100" Properties=species:S:1:pos:R:3
N    -1.170891  1.071011  -0.010998
C    -0.774507  0.689950  1.404129
C    0.751343  0.760813  1.453591
O    1.314543  0.742147  2.578219
H    -2.020808  0.594826  -0.340053
H    -0.350012  0.820195  -0.606098
H    -1.244164  1.402581  2.088944
C    -1.197774  -0.780555  1.772080
C    -0.094273  -1.825029  1.786323
C    0.451249  -2.259632  3.009386
C    0.424471  -2.399206  0.607868
C    1.465003  -3.225047  3.067066
C    1.442087  -3.358186  0.639638
C    1.950214  -3.811636  1.877621
O    2.895297  -4.766658  1.833614
H    -2.003513  -1.101778  1.093771
H    -1.651831  -0.734403  2.768301
H    0.079953  -1.839496  3.944631
H    0.023374  -2.113164  -0.365214
H    1.830844  -3.564709  4.037926
H    1.798906  -3.826197  -0.278052
H    3.080213  -5.143651  2.713185
O    1.360247  0.583735  0.342574
H    -1.323280  2.085288  -0.103551
Sr    2.864309  -0.853199  1.658099
25
Lattice="100 0 0 0 100 0 0 0 100" Properties=species:S:1:pos:R:3
N    0.575644  -0.935826  0.184411
C    -0.281332  -0.039598  1.060769
C    0.686223  0.708236  1.978391
O    1.806165  0.133504  2.206334
H    0.115661  -1.819528  -0.069852
H    0.851879  -0.463238  -0.687825
H    -0.840856  0.636338  0.406727
C    -1.268904  -0.852875  1.973619
C    -0.842904  -1.059616  3.417110
C    -1.401512  -0.263706  4.438891
C    0.106978  -2.024855  3.798843
C    -1.029403  -0.414619  5.778864
C    0.496558  -2.194011  5.133436
C    -0.093443  -1.407764  6.146454
O    0.191618  -1.519975  7.455635
H    -1.479956  -1.823570  1.498519
H    -2.219033  -0.306615  1.961815
H    -2.150005  0.488384  4.186697
H    0.556741  -2.679497  3.051170
H    -1.510928  0.171762  6.562256
H    1.211086  -2.977245  5.392322
H    0.717164  -2.316690  7.652522
O    0.251575  1.690448  2.633669
H    1.444885  -1.112231  0.736505
Sr    1.417754  0.810767  4.542283
25
Lattice="100 0 0 0 100 0 0 0 100" Properties=species:S:1:pos:R:3
N    1.035074  -0.396456  0.319954
C    0.239155  0.016359  1.506870
C    1.231592  0.378296  2.611547
O    2.322294  -0.202273  2.686491
H    1.474793  0.434149  -0.091935
H    0.392748  -0.732702  -0.404400
H    -0.413639  0.876893  1.287713
C    -0.666482  -1.169020  1.987432
C    0.079378  -2.474796  2.150174
C    0.728345  -2.814116  3.354914
C    0.192450  -3.386858  1.076547
C    1.491318  -3.981803  3.479344
C    0.952205  -4.554855  1.176731
C    1.595231  -4.881183  2.394004
O    2.272743  -6.035279  2.428322
H    -1.468538  -1.282579  1.244567
H    -1.158753  -0.879348  2.925637
H    0.643755  -2.159510  4.223486
H    -0.340526  -3.195755  0.143428
H    1.957218  -4.221272  4.436997
H    1.001025  -5.265433  0.351259
H    2.576507  -6.264690  3.325973
O    0.912969  1.252998  3.537920
H    0.062580  1.707450  3.374114
Sr    2.807557  -2.135216  1.356910
25
Lattice="100 0 0 0 100 0 0 0 100" Properties=species:S:1:pos:R:3
N    -0.021001  2.505661  3.871502
C    -0.097326  1.156793  3.193262
C    0.881086  1.314113  1.987675
O    1.090936  0.246261  1.301277
H    0.598561  3.033925  3.160775
H    -0.927107  2.974367  3.986103
H    0.287852  0.400404  3.887835
C    -1.546613  0.838492  2.761687
C    -1.735671  -0.445723  1.977106
C    -1.469294  -1.714021  2.537831
C    -2.271254  -0.417208  0.676370
C    -1.733704  -2.897357  1.841218
C    -2.554795  -1.593690  -0.037606
C    -2.324327  -2.853655  0.555637
O    -2.600089  -4.032801  -0.024051
H    -1.926740  1.675665  2.157262
H    -2.177242  0.785923  3.663624
H    -1.073393  -1.793235  3.551675
H    -2.501174  0.540588  0.206811
H    -1.564756  -3.868820  2.307118
H    -3.015788  -1.525442  -1.024981
H    -3.141995  -3.934842  -0.828411
O    1.344873  2.435921  1.790677
H    0.446306  2.478084  4.784712
Sr    0.446655  -1.579404  0.244894
25
Lattice="100 0 0 0 100 0 0 0 100" Properties=species:S:1:pos:R:3
N    0.418841  -0.216611  -0.216290
C    0.698600  -0.680060  1.195255
C    2.233213  -0.963889  1.173510
O    2.756576  -1.273922  2.307306
H    0.173757  0.777832  -0.279532
H    -0.302727  -0.759270  -0.704869
H    0.485172  0.150865  1.878702
C    -0.146979  -1.925564  1.544110
C    0.118173  -2.543697  2.903638
C    -0.169892  -1.864497  4.103929
C    0.589183  -3.868366  3.009508
C    -0.008761  -2.474996  5.355825
C    0.750173  -4.500738  4.249508
C    0.414612  -3.821508  5.442018
O    0.549872  -4.502871  6.591056
H    0.020953  -2.693089  0.773784
H    -1.212620  -1.651315  1.491961
H    -0.554079  -0.843467  4.077796
H    0.810909  -4.437065  2.104814
H    -0.280299  -1.926848  6.260140
H    1.062376  -5.544147  4.307607
H    0.159276  -4.033935  7.351044
O    2.797572  -0.885140  0.083669
H    1.390702  -0.382238  -0.659774
Sr    2.829955  -2.382227  4.212392
25
Lattice="100 0 0 0 100 0 0 0 100" Properties=species:S:1:pos:R:3
N    0.355719  -0.502453  -0.192193
C    0.636186  -0.876471  1.198813
C    2.171219  -1.005938  1.280872
O    2.771598  -1.303678  2.342471
H    -0.199136  -1.190141  -0.702367
H    1.963256  -0.562080  -0.453376
H    0.353449  -0.055650  1.875878
C    -0.080647  -2.182806  1.631278
C    0.189539  -2.696029  3.030429
C    -0.145076  -1.947739  4.182536
C    0.701375  -3.992098  3.236943
C    0.010059  -2.466865  5.472144
C    0.857979  -4.537440  4.522952
C    0.473604  -3.792035  5.659603
O    0.539954  -4.236179  6.923313
H    0.165134  -2.974111  0.907966
H    -1.161736  -1.999238  1.535214
H    -0.567686  -0.946618  4.079778
H    0.961336  -4.612321  2.377306
H    -0.297782  -1.891541  6.346240
H    1.213357  -5.564176  4.632088
H    0.712394  -5.194473  6.975381
O    2.782889  -0.787134  0.176032
H    -0.091493  0.408535  -0.288961
Sr    2.772506  -2.258320  4.396659
25
Lattice="100 0 0 0 100 0 0 0 100" Properties=species:S:1:pos:R:3
N    -0.481373  0.392573  0.215030
C    -0.188514  0.081012  1.661656
C    1.309627  0.116431  1.896536
O    1.739177  0.144825  3.094657
H    -1.342710  -0.156730  -0.044304
H    -0.653797  1.389758  0.042767
H    -0.684063  0.838135  2.280470
C    -0.786133  -1.330802  1.994455
C    -2.191961  -1.447164  1.473147
C    -2.441773  -2.045597  0.219824
C    -3.280685  -0.914229  2.184510
C    -3.727923  -2.112061  -0.305843
C    -4.570311  -0.982117  1.673739
C    -4.804994  -1.578408  0.420159
O    -6.025433  -1.681828  -0.137664
H    -0.731780  -1.445352  3.084384
H    -0.144027  -2.104392  1.547220
H    -1.627020  -2.527023  -0.328148
H    -3.125713  -0.462239  3.165878
H    -3.923713  -2.598520  -1.259988
H    -5.404903  -0.584032  2.252693
H    -6.713527  -1.321549  0.448080
O    2.109498  0.047522  0.892994
H    0.318191  0.097061  -0.368473
Sr    3.973284  0.026284  2.396668
25
Lattice="100 0 0 0 100 0 0 0 100" Properties=species:S:1:pos:R:3
N    -0.119821  0.122941  0.369604
C    -0.239765  0.563435  1.807227
C    1.142591  0.716117  2.411639
O    1.258318  1.330032  3.520987
H    -0.956142  -0.487609  0.174607
H    0.753038  -0.415591  0.246732
H    -0.765864  1.525026  1.826356
C    -1.088666  -0.506707  2.577738
C    -2.321489  -0.865039  1.793620
C    -3.444828  -0.014796  1.777102
C    -2.360570  -2.037320  1.014824
C    -4.564228  -0.325522  1.023571
C    -3.481819  -2.360134  0.250665
C    -4.593399  -1.503623  0.251020
O    -5.720027  -1.737724  -0.446796
H    -1.325750  -0.073447  3.557794
H    -0.468675  -1.399028  2.750760
H    -3.454726  0.890626  2.386940
H    -1.528489  -2.745448  1.048953
H    -5.442688  0.318048  1.027664
H    -3.501488  -3.287839  -0.322433
H    -5.672955  -2.585291  -0.921910
O    2.151607  0.170060  1.832539
H    -0.112007  0.905499  -0.294727
Sr    3.559840  0.906335  3.625527
25
Lattice="100 0 0 0 100 0 0 0 100" Properties=species:S:1:pos:R:3
N    0.470034  0.061824  0.296029
C    0.030162  -0.084601  1.734239
C    1.215038  -0.640774  2.525634
O    2.361255  -0.732594  1.954758
H    0.099737  0.908719  -0.150870
H    1.503096  0.058653  0.251219
H    -0.173205  0.919552  2.135350
C    -1.249177  -0.961828  1.795326
C    -1.106748  -2.211115  0.964161
C    -0.502954  -3.372359  1.481709
C    -1.542685  -2.236819  -0.373790
C    -0.330238  -4.504466  0.699330
C    -1.370489  -3.366885  -1.174502
C    -0.755506  -4.509442  -0.642660
O    -0.554213  -5.647463  -1.335352
H    -2.093479  -0.351395  1.445817
H    -1.439275  -1.183218  2.853121
H    -0.219980  -3.407194  2.535881
H    -2.091450  -1.385469  -0.786111
H    0.098825  -5.417598  1.109736
H    -1.743230  -3.368605  -2.199543
H    -0.928831  -5.586904  -2.231063
O    1.045627  -0.964419  3.742154
H    0.107890  -0.781040  -0.218000
Sr    3.305651  -1.543540  3.997952
25
Lattice="100 0 0 0 100 0 0 0 100" Properties=species:S:1:pos:R:3
N    -0.519658  -0.412237  -0.191698
C    -0.057096  -0.263933  1.238919
C    1.471182  -0.208290  1.229955
O    2.088034  -0.104384  0.108596
H    -1.361279  0.138328  -0.398336
H    0.246627  -0.140270  -0.830348
H    -0.398957  0.714496  1.608925
C    -0.659277  -1.404430  2.103776
C    -0.537411  -2.747511  1.431027
C    0.598918  -3.555966  1.594532
C    -1.564819  -3.216945  0.585709
C    0.713099  -4.779407  0.941769
C    -1.458371  -4.431896  -0.083759
C    -0.313058  -5.224642  0.088873
O    -0.278509  -6.396866  -0.574635
H    -1.713129  -1.158887  2.295327
H    -0.149759  -1.375898  3.075048
H    1.384090  -3.250265  2.288955
H    -2.501962  -2.658630  0.504134
H    1.585937  -5.410968  1.114789
H    -2.266631  -4.802206  -0.712414
H    0.514691  -6.910642  -0.345882
O    2.094446  -0.215165  2.337021
H    -0.738742  -1.431267  -0.336708
Sr    4.166395  0.087134  1.277628
25
Lattice="100 0 0 0 100 0 0 0 100" Properties=species:S:1:pos:R:3
N    -1.283788  0.822800  1.372626
C    -0.487505  -0.059568  2.276792
C    0.855749  -0.418208  1.653548
O    1.828709  -0.787193  2.228213
H    -0.823467  1.738848  1.319097
H    -2.179085  1.019249  1.833684
H    -0.238202  0.442018  3.223999
C    -1.287089  -1.352608  2.618769
C    -1.841365  -2.051155  1.397276
C    -1.058077  -2.939193  0.630857
C    -3.156915  -1.798164  0.946519
C    -1.539233  -3.517700  -0.551434
C    -3.656664  -2.361391  -0.231545
C    -2.858782  -3.253582  -0.986588
O    -3.417773  -3.785682  -2.079855
H    -2.106651  -1.067325  3.292999
H    -0.629431  -2.016838  3.194866
H    -0.052027  -3.200501  0.963815
H    -3.817671  -1.161212  1.537806
H    -0.913544  -4.225012  -1.099268
H    -4.685811  -2.184673  -0.545913
H    -2.875710  -4.494638  -2.472925
O    0.838133  -0.318435  0.226181
H    1.755063  -0.526159  -0.056238
Sr    -1.416867  -0.458678  -0.913282
25
Lattice="100 0 0 0 100 0 0 0 100" Properties=species:S:1:pos:R:3
N    -0.661177  0.050135  0.056880
C    0.110354  -0.295323  1.209632
C    1.633468  -0.397782  1.053314
O    2.409338  -0.465914  2.038506
H    -0.626559  -0.633766  -0.697395
H    -0.462062  0.975559  -0.316818
H    -0.032172  0.496993  1.966451
C    -0.425234  -1.637324  1.812200
C    0.018781  -1.997063  3.208190
C    -0.384691  -1.232774  4.329657
C    0.784931  -3.152079  3.466279
C    -0.049410  -1.601024  5.636995
C    1.130816  -3.543166  4.771173
C    0.681615  -2.790098  5.879658
O    0.918187  -3.103133  7.161447
H    -0.192200  -2.460540  1.122185
H    -1.518484  -1.520496  1.798097
H    -1.006993  -0.347118  4.185221
H    1.100693  -3.784594  2.634812
H    -0.411533  -1.025894  6.490268
H    1.688263  -4.469342  4.925934
H    1.279926  -4.002438  7.267921
O    2.073334  -0.413521  -0.176842
H    3.052808  -0.474738  -0.209952
Sr    2.498000  -0.957559  4.305184
25
Lattice="100 0 0 0 100 0 0 0 100" Properties=species:S:1:pos:R:3
N    -1.020245  -0.243462  0.141630
C    -0.904218  -0.201273  1.565894
C    -0.069822  0.926347  2.188087
O    -0.097491  1.186669  3.416396
H    -1.486456  0.565642  -0.263088
H    -0.143585  -0.409062  -0.350304
H    -1.915167  -0.055495  1.987338
C    -0.360885  -1.574423  2.086058
C    -0.494596  -1.857419  3.561876
C    -1.758631  -2.057478  4.160421
C    0.637349  -2.013861  4.392692
C    -1.895406  -2.403385  5.513065
C    0.524788  -2.358190  5.746550
C    -0.746947  -2.598542  6.317307
O    -0.775130  -2.973766  7.603924
H    0.688242  -1.687117  1.778244
H    -0.933186  -2.322140  1.518618
H    -2.663230  -1.976370  3.554227
H    1.635851  -1.893965  3.968474
H    -2.890005  -2.591690  5.922778
H    1.413471  -2.521584  6.357705
H    -1.658408  -3.272831  7.888977
O    0.677957  1.598959  1.354299
H    1.182630  2.306834  1.810902
Sr    -0.655883  0.308601  5.490929
25
Lattice="100 0 0 0 100 0 0 0 100" Properties=species:S:1:pos:R:3
N    -0.485026  -0.004430  0.014638
C    0.177508  -0.257299  1.261640
C    1.686765  -0.301085  1.095524
O    2.459909  -0.427601  2.076899
H    -0.204332  0.863270  -0.439030
H    -1.499467  -0.014178  0.102234
H    0.022258  0.504791  2.062645
C    -0.327061  -1.633222  1.814922
C    0.115530  -2.030438  3.200606
C    -0.320910  -1.333683  4.349198
C    0.925778  -3.168471  3.412040
C    0.023578  -1.746667  5.645415
C    1.280445  -3.600272  4.696682
C    0.799068  -2.914887  5.837059
O    1.138093  -3.414022  7.033892
H    -0.067403  -2.411871  1.086494
H    -1.425169  -1.563087  1.808860
H    -0.973187  -0.465010  4.241485
H    1.266918  -3.750849  2.554270
H    -0.370675  -1.203099  6.506556
H    1.865673  -4.509693  4.839418
H    0.652846  -2.993618  7.767821
O    2.130220  -0.190634  -0.125923
H    3.111556  -0.213837  -0.154783
Sr    2.584449  -1.001652  4.317539
25
Lattice="100 0 0 0 100 0 0 0 100" Properties=species:S:1:pos:R:3
N    -1.027140  0.896451  0.833146
C    -0.202752  0.147044  1.840879
C    1.177440  -0.120580  1.207633
O    1.330904  -0.079757  0.005721
H    -0.705278  0.511490  -0.076939
H    -0.635162  1.846949  0.794775
H    -0.084042  0.775591  2.733246
C    -0.847148  -1.207852  2.217052
C    -2.314801  -1.103989  2.554284
C    -3.280945  -1.809238  1.807847
C    -2.786655  -0.280054  3.603897
C    -4.656222  -1.691814  2.068756
C    -4.150612  -0.143547  3.877207
C    -5.108193  -0.876283  3.131595
O    -6.388901  -0.726220  3.485812
H    -0.288387  -1.625311  3.067278
H    -0.718106  -1.915300  1.385419
H    -2.957804  -2.478372  1.007661
H    -2.076181  0.258310  4.234394
H    -5.368149  -2.281232  1.487253
H    -4.496502  0.469282  4.710655
H    -6.982029  -1.356785  3.036352
O    2.091683  -0.426156  2.127000
H    2.945086  -0.626649  1.686593
Sr    -3.582103  0.955023  1.146486
25
Lattice="100 0 0 0 100 0 0 0 100" Properties=species:S:1:pos:R:3
N    2.021805  -0.802399  0.385036
C    0.804639  -0.339692  1.027295
C    0.755025  1.160065  1.329377
O    1.838924  1.843809  1.369137
H    2.006839  -0.710714  -0.629111
H    2.856219  -0.332748  0.740714
H    -0.047030  -0.542289  0.361773
C    0.602705  -1.135310  2.352270
C    0.866885  -2.642173  2.075824
C    1.573454  -3.373393  3.128367
C    -0.220781  -3.384372  1.427752
C    1.321292  -4.684735  3.407668
C    -0.479193  -4.691684  1.704870
C    0.294325  -5.363469  2.694531
O    -0.007012  -6.629710  2.901909
H    -0.397081  -0.966071  2.768662
H    1.337451  -0.791752  3.094960
H    2.359062  -2.852194  3.678160
H    -0.822614  -2.875865  0.672799
H    1.891385  -5.214227  4.172555
H    -1.269569  -5.246484  1.201080
H    0.550537  -7.042841  3.590348
O    -0.380577  1.714073  1.546683
H    1.660601  -2.484836  1.238753
Sr    0.617707  3.811012  1.735586
25
Lattice="100 0 0 0 100 0 0 0 100" Properties=species:S:1:pos:R:3
N    0.222888  -0.130068  0.099134
C    -0.159718  -0.207809  1.552573
C    0.883304  0.386830  2.524999
O    0.905336  0.114512  3.695343
H    1.064496  -0.707581  -0.028421
H    0.576281  0.822043  -0.064319
H    -1.053897  0.427652  1.677217
C    -0.506037  -1.652444  1.953725
C    -1.558002  -2.253280  1.054440
C    -1.248592  -3.285188  0.144761
C    -2.890022  -1.773201  1.054447
C    -2.204320  -3.809273  -0.741646
C    -3.856126  -2.275941  0.177471
C    -3.534111  -3.329390  -0.714981
O    -4.525451  -3.787604  -1.487098
H    -0.841371  -1.639685  2.999529
H    0.403589  -2.269974  1.935293
H    -0.241995  -3.708034  0.133660
H    -3.188680  -1.003663  1.769796
H    -1.931107  -4.632572  -1.404901
H    -4.887323  -1.922422  0.217152
H    -4.285247  -4.601373  -1.968219
O    1.699940  1.253135  1.884893
H    2.316605  1.643512  2.539588
Sr    -1.725360  -0.925002  -1.416287
25
Lattice="100 0 0 0 100 0 0 0 100" Properties=species:S:1:pos:R:3
N    -1.183298  -0.526106  0.219528
C    -0.291592  -0.221333  1.392555
C    1.221044  -0.340381  1.101324
O    2.040349  -0.442870  1.974619
H    -0.786705  -0.033145  -0.591492
H    -1.040817  -1.514711  -0.026493
H    -0.446965  0.843795  1.638310
C    -0.672922  -1.080576  2.611209
C    -2.135766  -0.952391  2.958223
C    -2.666094  0.246067  3.485645
C    -3.044372  -2.009426  2.725808
C    -4.034860  0.398755  3.749746
C    -4.415656  -1.878624  2.979917
C    -4.927629  -0.678158  3.527528
O    -6.239568  -0.641575  3.785497
H    -0.037744  -0.771671  3.452031
H    -0.423910  -2.133339  2.413945
H    -1.997823  1.078351  3.717247
H    -2.671885  -2.966409  2.354461
H    -4.398588  1.328896  4.191349
H    -5.096179  -2.717895  2.830242
H    -6.504016  0.149419  4.291214
O    1.464376  -0.271519  -0.226410
H    2.433817  -0.306172  -0.368955
Sr    -3.664295  -0.030125  0.785026
25
Lattice="100 0 0 0 100 0 0 0 100" Properties=species:S:1:pos:R:3
N    -0.025402  0.719131  0.795242
C    0.015067  -0.138530  2.015170
C    1.451164  -0.323349  2.445311
O    2.381283  -0.242384  1.610007
H    -0.194455  1.690137  1.079204
H    -0.888460  0.431880  0.295129
H    -0.583523  0.307537  2.823426
C    -0.587574  -1.562000  1.682898
C    -1.887490  -1.444710  0.942281
C    -1.932984  -1.623338  -0.454644
C    -3.085798  -1.138088  1.610102
C    -3.120152  -1.500586  -1.164521
C    -4.281730  -1.015275  0.915515
C    -4.309164  -1.192014  -0.480845
O    -5.426317  -1.095079  -1.222666
H    -0.699371  -2.106287  2.630709
H    0.143243  -2.126343  1.081107
H    -1.032041  -1.938973  -0.990358
H    -3.094624  -1.017817  2.694964
H    -3.162374  -1.674792  -2.238465
H    -5.203896  -0.798159  1.456236
H    -6.207793  -0.925262  -0.668141
O    1.759568  -0.670868  3.667851
H    0.992929  -0.699131  4.274928
Sr    2.163896  0.463299  -0.560436
25
Lattice="100 0 0 0 100 0 0 0 100" Properties=species:S:1:pos:R:3
N    0.009371  0.255338  0.342141
C    0.219699  0.013980  1.800960
C    1.620410  -0.499980  2.030615
O    2.253712  -1.072245  1.113029
H    -1.004228  0.083569  0.191696
H    0.127704  1.257353  0.157056
H    0.049912  0.938691  2.372533
C    -0.807091  -1.071975  2.312834
C    -2.204149  -0.743770  1.871117
C    -2.931635  0.299461  2.477352
C    -2.820037  -1.469507  0.836469
C    -4.219633  0.603052  2.071508
C    -4.117203  -1.178826  0.419937
C    -4.827434  -0.136274  1.037327
O    -6.085056  0.210079  0.710360
H    -0.722987  -1.121481  3.407653
H    -0.505145  -2.059258  1.928650
H    -2.495453  0.866405  3.302249
H    -2.305731  -2.325458  0.390919
H    -4.791435  1.394316  2.553905
H    -4.589788  -1.778752  -0.358696
H    -6.449620  -0.375121  0.024008
O    2.178447  -0.450365  3.212492
H    1.642832  0.019925  3.882635
Sr    1.640089  -1.165077  -1.087203
25
Lattice="100 0 0 0 100 0 0 0 100" Properties=species:S:1:pos:R:3
N    0.692074  0.210138  0.322963
C    0.184544  0.042456  1.733528
C    1.436107  0.089868  2.627728
O    2.292315  0.981600  2.389803
H    -0.118838  0.401960  -0.276033
H    1.022343  -0.712142  0.006760
H    -0.344280  0.980174  1.978314
C    -0.806716  -1.124787  1.959381
C    -0.172881  -2.476582  2.181847
C    -0.185722  -3.057868  3.465320
C    0.472736  -3.182418  1.148286
C    0.450013  -4.275545  3.719654
C    1.108207  -4.391693  1.387177
C    1.114103  -4.946026  2.682127
O    1.752472  -6.120439  2.830784
H    -1.498995  -1.139938  1.102475
H    -1.428119  -0.861388  2.827376
H    -0.751762  -2.584478  4.272335
H    0.421919  -2.821654  0.117338
H    0.405311  -4.710840  4.718648
H    1.582891  -4.949215  0.580968
H    1.667359  -6.459780  3.738730
O    1.627279  -0.719504  3.609232
H    1.000548  -1.519779  3.571973
Sr    2.635772  1.975865  0.376597
25
Lattice="100 0 0 0 100 0 0 0 100" Properties=species:S:1:pos:R:3
N    0.197454  -0.803033  0.165371
C    -0.015632  -0.193473  1.463663
C    1.098708  0.793988  1.796027
O    1.746271  1.350294  0.838012
H    -0.672268  -1.136306  -0.247923
H    0.639207  -0.155599  -0.487435
H    -0.915006  0.466297  1.482570
C    -0.307722  -1.229264  2.560830
C    0.847902  -2.259137  2.901238
C    0.297319  -3.182248  3.925313
C    1.401533  -2.936340  1.701665
C    0.180493  -4.517516  3.721463
C    1.274532  -4.277038  1.499781
C    0.649557  -5.080897  2.491875
O    0.560125  -6.365564  2.226640
H    -1.186680  -1.806261  2.242823
H    -0.578027  -0.710504  3.488760
H    -0.067002  -2.744603  4.856378
H    1.928096  -2.333217  0.967588
H    -0.259164  -5.168250  4.479409
H    1.669339  -4.769221  0.611879
H    0.149662  -6.876364  2.952969
O    1.325071  1.128337  3.014534
H    1.647823  -1.653428  3.370780
Sr    2.724938  2.872376  2.307396
25
Lattice="100 0 0 0 100 0 0 0 100" Properties=species:S:1:pos:R:3
N    0.245640  -0.657195  0.805259
C    -0.634273  0.310385  1.557378
C    0.334563  1.262776  2.281414
O    1.306489  1.716476  1.621643
H    -0.353073  -1.172585  0.150155
H    0.554174  -1.373728  1.476967
H    -1.102169  0.952109  0.790302
C    -1.773190  -0.324656  2.390166
C    -1.379364  -0.817127  3.761237
C    -1.757898  -0.080040  4.904752
C    -0.614848  -1.979662  3.955010
C    -1.357837  -0.463600  6.182490
C    -0.214206  -2.377915  5.226816
C    -0.571784  -1.614423  6.353380
O    -0.225525  -1.932525  7.613574
H    -2.214332  -1.130848  1.782690
H    -2.566268  0.431111  2.485089
H    -2.434110  0.773824  4.802748
H    -0.379550  -2.633752  3.111269
H    -1.671165  0.097767  7.061372
H    0.353274  -3.301011  5.353561
H    0.270628  -2.768401  7.648305
O    0.183664  1.626934  3.505562
H    -0.491199  1.050288  4.001733
Sr    2.257835  0.715057  -0.180361
25
Lattice="100 0 0 0 100 0 0 0 100" Properties=species:S:1:pos:R:3
N    -0.920712  1.264151  1.307127
C    -0.320269  0.254453  2.244802
C    1.222669  0.382788  2.091139
O    1.662799  0.864302  1.070771
H    -0.170979  1.345580  0.581907
H    -0.843134  2.174676  1.779452
H    -0.647318  0.494074  3.266336
C    -0.722285  -1.192991  1.863298
C    -2.189401  -1.359301  1.544815
C    -2.599865  -1.829362  0.277074
C    -3.204901  -1.034040  2.470079
C    -3.952113  -1.947242  -0.067915
C    -4.564192  -1.146358  2.147309
C    -4.957953  -1.636885  0.878095
O    -6.225778  -1.816146  0.494513
H    -0.438177  -1.868023  2.684465
H    -0.131472  -1.510299  0.992440
H    -1.845928  -2.122142  -0.456970
H    -2.940713  -0.694221  3.473271
H    -4.250047  -2.344168  -1.039310
H    -5.318712  -0.913158  2.901418
H    -6.861876  -1.717160  1.227294
O    2.016726  -0.098744  3.045501
H    1.537528  -0.397017  3.840420
Sr    -3.268899  0.921232  0.330673
25
Lattice="100 0 0 0 100 0 0 0 100" Properties=species:S:1:pos:R:3
N    -1.271724  -1.385313  -0.032244
C    -0.900927  -0.608773  1.146140
C    0.524358  -0.140428  0.825110
O    1.490959  -0.986792  0.849486
H    -2.272676  -1.376603  -0.217011
H    -0.937658  -2.347783  0.003018
H    -1.529894  0.290136  1.156357
C    -1.031873  -1.403154  2.459319
C    -0.750860  -0.598053  3.796765
C    -1.716744  0.503843  4.016614
C    -0.657492  -1.558874  4.918394
C    -2.503588  0.580004  5.118875
C    -1.450060  -1.488749  6.020342
C    -2.392218  -0.422611  6.131891
O    -3.197754  -0.288746  7.158440
H    -0.333346  -2.251338  2.431493
H    -2.049439  -1.812828  2.512599
H    -1.796240  1.280143  3.254459
H    0.068607  -2.368847  4.829372
H    -3.221989  1.385182  5.268824
H    -1.372682  -2.228147  6.819292
H    -3.084810  -0.991561  7.830467
O    0.712927  1.054155  0.402960
H    0.256224  -0.149977  3.658265
Sr    2.699245  0.394688  -0.600686
25
Lattice="100 0 0 0 100 0 0 0 100" Properties=species:S:1:pos:R:3
N    -0.039402  0.161475  -0.006303
C    -0.024854  0.018532  1.437564
C    1.231479  0.757944  1.901142
O    2.395159  0.355375  1.518359
H    -0.946711  -0.007375  -0.433022
H    0.701603  -0.332299  -0.496597
H    -0.865126  0.607323  1.832078
C    -0.178856  -1.388195  2.079317
C    0.799542  -2.527502  1.573391
C    1.134338  -3.437274  2.692505
C    0.271605  -3.219021  0.373703
C    0.926839  -4.778366  2.650703
C    0.056346  -4.558790  0.328740
C    0.376740  -5.358902  1.469575
O    0.196687  -6.657633  1.497539
H    -1.210875  -1.729229  1.923612
H    -0.057605  -1.286290  3.167936
H    1.553416  -2.989678  3.595219
H    0.031903  -2.613469  -0.500354
H    1.164168  -5.433796  3.487800
H    -0.351082  -5.034618  -0.564945
H    -0.182869  -7.011867  0.667675
O    1.114250  1.821079  2.601801
H    1.736076  -2.000453  1.280973
Sr    3.300228  2.432029  2.173590
25
Lattice="100 0 0 0 100 0 0 0 100" Properties=species:S:1:pos:R:3
N    -0.098262  0.459595  0.306165
C    0.291996  -0.058902  1.582387
C    1.708343  -0.655565  1.600532
O    2.350293  -1.115191  0.719017
H    -0.173991  -0.256059  -0.417434
H    0.509672  1.202693  -0.035961
H    0.284167  0.779259  2.305292
C    -0.740571  -1.131331  2.048010
C    -0.758176  -1.431909  3.525545
C    -0.174211  -2.601684  4.063305
C    -1.415061  -0.567462  4.430382
C    -0.237115  -2.899004  5.430896
C    -1.495617  -0.848557  5.803364
C    -0.939984  -2.045856  6.316156
O    -1.003778  -2.425150  7.598154
H    -0.587396  -2.055962  1.474411
H    -1.717005  -0.727274  1.746233
H    0.320437  -3.311423  3.397654
H    -1.906444  0.332706  4.054264
H    0.181269  -3.827989  5.820982
H    -2.053076  -0.176764  6.459562
H    -1.624054  -1.885043  8.122749
O    2.334848  -0.593545  2.951551
H    3.255035  -0.884959  2.769761
Sr    1.366272  -0.465052  5.187043
25
Lattice="100 0 0 0 100 0 0 0 100" Properties=species:S:1:pos:R:3
N    -0.875867  0.777933  -0.198726
C    -0.499354  0.395736  1.160474
C    0.982308  0.233509  0.894329
O    1.842341  1.134671  1.020026
H    -1.351939  1.672815  -0.269358
H    -1.353331  0.043539  -0.718162
H    -0.597859  1.256236  1.834488
C    -1.225208  -0.825759  1.768205
C    -1.154123  -2.080643  0.928321
C    -0.178793  -3.074084  1.182531
C    -2.042704  -2.305113  -0.139123
C    -0.068520  -4.214057  0.382842
C    -1.945363  -3.438055  -0.939703
C    -0.945344  -4.397363  -0.697144
O    -0.787266  -5.516675  -1.429259
H    -2.271125  -0.517104  1.907354
H    -0.820971  -1.009285  2.774675
H    0.436590  -3.006854  2.084227
H    -2.862370  -1.607058  -0.319475
H    0.653830  -4.995749  0.613913
H    -2.665615  -3.594060  -1.744448
H    -1.484096  -5.601116  -2.102999
O    1.467014  -0.920823  0.353066
H    0.788457  -1.706907  0.426455
Sr    3.678323  0.212888  -0.059941
25
Lattice="100 0 0 0 100 0 0 0 100" Properties=species:S:1:pos:R:3
N    -0.008411  -0.608405  -0.007684
C    -0.137685  -0.210532  1.386653
C    1.213845  0.108355  2.036977
O    1.543884  -0.265677  3.144841
H    0.877505  -0.301820  -0.407776
H    -0.751870  -0.215402  -0.583893
H    -0.733166  0.714264  1.502379
C    -0.896193  -1.301587  2.215551
C    -0.170752  -2.614452  2.174354
C    0.691124  -3.020387  3.224353
C    -0.195467  -3.421809  1.008882
C    1.480313  -4.175718  3.130142
C    0.600068  -4.579936  0.893839
C    1.488168  -4.940782  1.934531
O    2.312045  -5.996999  1.900275
H    -1.896943  -1.387705  1.769302
H    -1.010179  -0.943971  3.245972
H    0.765962  -2.398402  4.117193
H    -0.833931  -3.133266  0.174225
H    2.162264  -4.453488  3.935383
H    0.578774  -5.157729  -0.032942
H    2.383555  -6.389770  1.010177
O    1.968497  0.874596  1.234108
H    2.797757  1.100340  1.704023
Sr    -1.205336  -5.066818  3.067346
25
Lattice="100 0 0 0 100 0 0 0 100" Properties=species:S:1:pos:R:3
N    0.419998  -1.324332  0.438583
C    -0.205196  -0.444023  1.420393
C    0.830003  0.469353  2.085850
O    1.393916  0.203798  3.134042
H    1.427713  -1.410921  0.561179
H    0.245131  -1.022684  -0.518148
H    -0.943978  0.188448  0.912134
C    -0.992404  -1.266657  2.500817
C    -0.153668  -2.353737  3.105612
C    0.534667  -2.176978  4.332447
C    0.095152  -3.551403  2.390693
C    1.421946  -3.142142  4.828486
C    1.001538  -4.524333  2.865522
C    1.717504  -4.302586  4.064340
O    2.626961  -5.143636  4.576277
H    -1.857621  -1.694392  1.976341
H    -1.366335  -0.577301  3.269206
H    0.387830  -1.257579  4.899056
H    -0.407615  -3.715280  1.437028
H    1.968570  -2.973066  5.757465
H    1.197599  -5.416050  2.265872
H    2.894866  -5.837409  3.945037
O    1.068371  1.555551  1.343947
H    1.770064  2.088728  1.772728
Sr    -1.104622  -4.412748  4.779593
25
Lattice="100 0 0 0 100 0 0 0 100" Properties=species:S:1:pos:R:3
N    -0.794642  0.690319  0.642132
C    -0.094324  0.259131  1.830847
C    1.400670  -0.001741  1.551789
O    1.824418  -0.227806  0.443528
H    -0.280586  0.385575  -0.191000
H    -0.888204  1.703360  0.597011
H    -0.184925  1.009524  2.627253
C    -0.704887  -1.096604  2.362729
C    -2.172760  -0.908522  2.579698
C    -2.712608  -0.614761  3.854154
C    -3.056360  -0.830155  1.468231
C    -4.063522  -0.279037  4.033458
C    -4.412277  -0.480265  1.628994
C    -4.919172  -0.149131  2.908479
O    -6.180250  0.231382  3.152957
H    -0.188919  -1.389063  3.285931
H    -0.506583  -1.862015  1.597647
H    -2.059197  -0.632316  4.729452
H    -2.681132  -1.052745  0.470567
H    -4.452876  -0.028637  5.021406
H    -5.054791  -0.400072  0.749109
H    -6.672929  0.448540  2.339345
O    2.120767  0.021494  2.687374
H    3.058705  -0.151897  2.462273
Sr    -4.055983  -2.942505  3.042762
25
Lattice="100 0 0 0 100 0 0 0 100" Properties=species:S:1:pos:R:3
N    -0.067357  -0.855752  -0.034280
C    -0.122236  -0.407965  1.340503
C    1.221478  -0.128109  2.065158
O    1.358160  -0.217364  3.263387
H    0.039795  -0.083702  -0.689993
H    0.702195  -1.505116  -0.201482
H    -0.658072  0.556001  1.362044
C    -0.924139  -1.422062  2.214614
C    -2.343455  -1.479598  1.742345
C    -3.359682  -0.704563  2.352299
C    -2.698931  -2.206949  0.576077
C    -4.670277  -0.667556  1.853812
C    -4.007278  -2.171579  0.053469
C    -4.998127  -1.364034  0.660685
O    -6.256204  -1.238647  0.218219
H    -0.846905  -1.106212  3.262646
H    -0.430770  -2.401939  2.124961
H    -3.118186  -0.106489  3.234172
H    -1.938590  -2.797572  0.065325
H    -5.431840  -0.042817  2.323032
H    -4.235767  -2.720133  -0.863200
H    -6.380785  -1.609905  -0.675349
O    2.171608  0.245490  1.192133
H    2.984504  0.456108  1.696980
Sr    -4.198879  -3.357347  2.666715
25
Lattice="100 0 0 0 100 0 0 0 100" Properties=species:S:1:pos:R:3
N    -0.134656  0.455320  -0.009653
C    0.477160  -0.006012  1.195684
C    1.981282  -0.351960  1.161354
O    2.530805  -0.979070  2.051777
H    0.166062  -0.029598  -0.852072
H    -0.071751  1.459073  -0.152650
H    0.399297  0.797962  1.946409
C    -0.316020  -1.254432  1.751522
C    0.167561  -1.774341  3.069481
C    0.900153  -2.978993  3.168989
C    -0.085033  -1.065039  4.266606
C    1.397702  -3.439433  4.392991
C    0.396599  -1.509783  5.504261
C    1.156943  -2.690828  5.558359
O    1.286439  -3.403890  6.767641
H    -0.284243  -2.045511  0.990443
H    -1.356559  -0.915330  1.828008
H    1.120051  -3.546860  2.265262
H    -0.652343  -0.133913  4.231063
H    1.995359  -4.351934  4.451914
H    0.191981  -0.938463  6.413311
H    1.662902  -2.870309  7.493210
O    2.597929  0.127168  0.078360
H    3.551159  -0.092047  0.137171
Sr    -0.985377  -4.017659  5.754118
