# Supplementary material for: Mapping and classifying molecules from a high-throughput structural database
Source: J Cheminform. 2017 Feb 2;9:6. doi: 10.1186/s13321-017-0192-4 (PMC5289135; doi:10.1186/s13321-017-0192-4)
Supplement: Supplementary file 1 — Additional file 1. Supplementary file contains dissimilarity matrix data for all the oligopeptides available in the database including the one discussed in this paper. [file 13321_2017_192_MOESM1_ESM.tar › SI/cys.uncapped/COLVAR-OOS-Cd-0.26-1-4]

#! FIELDS CV1 CV2 Energy
-6.800000000000e-02 -8.000000000000e-03	-173808.18509
-1.520000000000e-01 -1.200000000000e-01	-173807.894517
-1.520000000000e-01 -1.220000000000e-01	-173807.855167
-2.600000000000e-02 4.040000000000e-01	-173807.564961
-3.800000000000e-02 4.060000000000e-01	-173807.524465
-4.400000000000e-02 4.080000000000e-01	-173807.520019
-2.200000000000e-02 4.040000000000e-01	-173807.513426
-4.000000000000e-02 4.060000000000e-01	-173807.508929
-5.800000000000e-02 4.060000000000e-01	-173807.484132
-3.400000000000e-02 4.020000000000e-01	-173807.459094
-6.000000000000e-02 4.060000000000e-01	-173807.45205
-3.400000000000e-02 4.020000000000e-01	-173807.450126
-7.800000000000e-02 3.980000000000e-01	-173807.449183
-4.400000000000e-02 4.100000000000e-01	-173807.440629
-7.800000000000e-02 3.980000000000e-01	-173807.427663
-3.140000000000e-01 1.860000000000e-01	-173807.318688
-3.160000000000e-01 1.740000000000e-01	-173807.300885
-2.780000000000e-01 -7.000000000000e-02	-173806.961833
-1.000000000000e-02 4.140000000000e-01	-173806.933595
-2.700000000000e-01 -6.800000000000e-02	-173806.886426
-3.340000000000e-01 -8.600000000000e-02	-173806.795972
-3.600000000000e-02 4.340000000000e-01	-173806.76427
