# Supplementary material for: Mapping and classifying molecules from a high-throughput structural database
Source: J Cheminform. 2017 Feb 2;9:6. doi: 10.1186/s13321-017-0192-4 (PMC5289135; doi:10.1186/s13321-017-0192-4)
Supplement: Supplementary file 1 — Additional file 1. Supplementary file contains dissimilarity matrix data for all the oligopeptides available in the database including the one discussed in this paper. [file 13321_2017_192_MOESM1_ESM.tar › SI/cys.uncapped/COLVAR-OOS-Pb-0.26-1-4]

#! FIELDS CV1 CV2 Energy
-6.800000000000e-02 -1.000000000000e-02	-609832.862435
-1.540000000000e-01 -1.180000000000e-01	-609832.608047
-1.560000000000e-01 -1.200000000000e-01	-609832.570376
-3.800000000000e-02 4.060000000000e-01	-609832.403144
-3.800000000000e-02 4.060000000000e-01	-609832.397912
-3.200000000000e-02 4.020000000000e-01	-609832.390819
-4.600000000000e-02 4.100000000000e-01	-609832.387407
-3.600000000000e-02 4.020000000000e-01	-609832.344606
-3.400000000000e-02 4.080000000000e-01	-609832.330888
-3.400000000000e-02 3.980000000000e-01	-609832.330506
-4.400000000000e-02 4.100000000000e-01	-609832.318887
-6.200000000000e-02 3.920000000000e-01	-609832.144502
-7.000000000000e-02 3.980000000000e-01	-609832.130475
-5.800000000000e-02 4.080000000000e-01	-609832.004333
-3.220000000000e-01 1.680000000000e-01	-609831.925465
-2.880000000000e-01 -6.600000000000e-02	-609831.731523
-1.400000000000e-02 4.240000000000e-01	-609831.675879
-3.340000000000e-01 -8.800000000000e-02	-609831.646774
-2.780000000000e-01 -6.800000000000e-02	-609831.646064
-4.000000000000e-02 4.260000000000e-01	-609831.324117
