# Supplementary material for: Mapping and classifying molecules from a high-throughput structural database
Source: J Cheminform. 2017 Feb 2;9:6. doi: 10.1186/s13321-017-0192-4 (PMC5289135; doi:10.1186/s13321-017-0192-4)
Supplement: Supplementary file 1 — Additional file 1. Supplementary file contains dissimilarity matrix data for all the oligopeptides available in the database including the one discussed in this paper. [file 13321_2017_192_MOESM1_ESM.tar › SI/cys.uncapped/traj.cys.uncapped.bare.xyz]

14
Lattice="100 0 0 0 100 0 0 0 100" Properties=species:S:1:pos:R:3
N    -0.583359  0.130742  0.213785
C    -0.140412  -0.069507  1.599117
C    1.401086  -0.241835  1.619315
O    1.982909  0.120244  0.465688
H    -0.856996  -0.774590  -0.183723
H    -1.382336  0.759126  0.154430
H    -0.324936  0.864054  2.157090
C    -0.827597  -1.210754  2.362040
S    -0.815130  -2.808722  1.471459
H    -1.891560  -0.981993  2.506570
H    -0.363273  -1.336783  3.346153
H    0.509547  -3.049389  1.616828
O    2.012505  -0.638557  2.587224
H    1.204440  0.351628  -0.119946
14
Lattice="100 0 0 0 100 0 0 0 100" Properties=species:S:1:pos:R:3
N    -0.243953  0.225384  0.041226
C    -0.107846  0.002138  1.485122
C    1.385183  0.083305  1.883662
O    2.215862  -0.008560  0.828734
H    -1.073230  -0.267609  -0.303890
H    -0.377984  1.214663  -0.166261
H    -0.641734  0.745151  2.099896
C    -0.601519  -1.402276  1.873524
S    -2.328334  -1.762700  1.399016
H    -0.460118  -1.556240  2.948182
H    -0.014472  -2.167335  1.345029
H    -2.909792  -0.840277  2.201999
O    1.759582  0.179332  3.030272
H    1.595561  -0.043424  0.045529
14
Lattice="100 0 0 0 100 0 0 0 100" Properties=species:S:1:pos:R:3
N    0.299308  -0.477506  -0.112831
C    0.033491  0.038628  1.234450
C    1.356292  0.570236  1.847475
O    2.329676  0.734148  0.936765
H    0.524071  -1.475811  -0.057213
H    -0.499871  -0.363828  -0.733677
H    -0.600521  0.935650  1.130930
C    -0.676524  -0.913878  2.207578
S    0.117152  -2.560084  2.343858
H    -1.728262  -1.051550  1.932818
H    -0.636245  -0.481727  3.214389
H    -0.604806  -3.172743  1.378223
O    1.478676  0.847692  3.019348
H    1.920604  0.390645  0.093211
14
Lattice="100 0 0 0 100 0 0 0 100" Properties=species:S:1:pos:R:3
N    -0.926697  0.654424  0.428385
C    -0.075546  0.478835  1.611280
C    1.294841  -0.092506  1.180836
O    1.279525  -0.628956  -0.055262
H    -1.910852  0.629087  0.708935
H    -0.771399  1.569711  0.005200
H    0.121860  1.416141  2.155586
C    -0.692478  -0.534831  2.590969
S    -2.334348  -0.042747  3.240714
H    -0.027214  -0.637259  3.455078
H    -0.786633  -1.522602  2.123190
H    -3.081053  -0.791071  2.398455
O    2.267254  -0.094147  1.900276
H    0.355998  -0.442104  -0.383594
14
Lattice="100 0 0 0 100 0 0 0 100" Properties=species:S:1:pos:R:3
N    -0.370693  0.062293  0.092955
C    -0.171610  -0.264715  1.497745
C    1.177346  0.222996  2.036930
O    2.156093  0.453504  1.358125
H    0.516394  -0.034046  -0.406778
H    -0.659116  1.033742  -0.012159
H    -0.971179  0.196663  2.093207
C    -0.246700  -1.793483  1.712393
S    -1.882141  -2.477556  1.286517
H    -0.080469  -2.039509  2.768203
H    0.535011  -2.288780  1.118935
H    -1.938877  -1.827493  0.096472
O    1.168957  0.339168  3.392790
H    2.071583  0.611249  3.651420
14
Lattice="100 0 0 0 100 0 0 0 100" Properties=species:S:1:pos:R:3
N    0.136010  -0.070949  -0.193367
C    -0.047689  -0.002333  1.269771
C    1.351746  0.074219  1.931273
O    2.317044  0.459343  1.077970
H    0.220150  -1.038815  -0.509453
H    -0.651654  0.344166  -0.688381
H    -0.531373  0.961701  1.495591
C    -0.914590  -1.124944  1.862642
S    -1.643271  -0.771010  3.499396
H    -0.351074  -2.067920  1.902467
H    -1.783785  -1.280939  1.209592
H    -0.452640  -0.604035  4.124089
O    1.565001  -0.161959  3.100937
H    1.848157  0.512186  0.198698
14
Lattice="100 0 0 0 100 0 0 0 100" Properties=species:S:1:pos:R:3
N    -0.221224  0.395876  0.100682
C    0.069702  -0.216672  1.381697
C    1.484882  0.071829  1.910495
O    2.301998  0.787767  1.375686
H    0.127909  1.354664  0.084495
H    0.299298  -0.106700  -0.624072
H    -0.610908  0.209645  2.142624
C    -0.230794  -1.723871  1.342879
S    0.750612  -2.669015  0.118878
H    -1.269733  -1.857578  1.016951
H    -0.115897  -2.176628  2.332402
H    1.931659  -2.605658  0.778888
O    1.717325  -0.551441  3.103050
H    2.614383  -0.280070  3.379719
14
Lattice="100 0 0 0 100 0 0 0 100" Properties=species:S:1:pos:R:3
N    -0.011421  0.295348  0.000083
C    -0.113328  0.231206  1.452825
C    1.289115  0.165432  2.052787
O    2.316344  0.305941  1.423776
H    0.945624  0.534899  -0.263846
H    -0.642694  0.990130  -0.390221
H    -0.572294  1.143598  1.884346
C    -0.986894  -0.957159  1.901532
S    -0.296665  -2.572498  1.405061
H    -1.993037  -0.837017  1.478831
H    -1.073413  -0.982882  2.993932
H    -0.109441  -2.189579  0.116097
O    1.259131  -0.026961  3.395132
H    2.191097  -0.061645  3.684704
14
Lattice="100 0 0 0 100 0 0 0 100" Properties=species:S:1:pos:R:3
N    -0.156588  -0.860644  -0.031244
C    0.063802  -0.116409  1.197824
C    1.459751  -0.330297  1.805901
O    2.319475  -1.049985  1.349287
H    0.429438  -0.484062  -0.776150
H    0.160674  -1.823761  0.101433
H    -0.006036  0.960445  0.965163
C    -1.046760  -0.402518  2.224476
S    -1.113652  -2.131620  2.820161
H    -2.014436  -0.136684  1.784988
H    -0.895510  0.200280  3.127264
H    -1.631342  -2.661394  1.687269
O    1.637950  0.415990  2.933048
H    2.541656  0.219428  3.248143
14
Lattice="100 0 0 0 100 0 0 0 100" Properties=species:S:1:pos:R:3
N    0.019401  0.465781  0.122896
C    -0.000876  -0.005580  1.494418
C    1.431732  -0.122122  1.996349
O    2.392269  -0.380122  1.303093
H    -0.874448  0.250699  -0.323573
H    0.763609  -0.008955  -0.391848
H    -0.520932  0.728687  2.130355
C    -0.676478  -1.389279  1.728235
S    -2.387962  -1.481308  1.099910
H    -0.658923  -1.664947  2.790383
H    -0.136207  -2.162831  1.164239
H    -2.930572  -0.625516  1.998936
O    1.508178  0.041448  3.344687
H    2.444769  -0.104118  3.583123
14
Lattice="100 0 0 0 100 0 0 0 100" Properties=species:S:1:pos:R:3
N    -0.423230  0.092623  -0.950414
C    -0.523260  0.030954  0.501576
C    0.798273  -0.063656  1.285809
O    0.943371  -0.598391  2.365947
H    0.262349  0.789993  -1.236691
H    -0.098199  -0.814193  -1.295785
H    -0.973210  0.981544  0.848868
C    -1.481801  -1.085380  0.927777
S    -0.994293  -2.760244  0.363845
H    -2.455519  -0.904848  0.457771
H    -1.610199  -1.099356  2.014274
H    -0.006205  -2.934901  1.272775
O    1.815188  0.578641  0.646373
H    2.591293  0.502937  1.234959
14
Lattice="100 0 0 0 100 0 0 0 100" Properties=species:S:1:pos:R:3
N    -0.031656  0.138375  0.122900
C    0.028604  -0.039572  1.582884
C    1.433411  -0.473163  2.005775
O    1.848350  -1.615729  2.008267
H    0.556393  0.919165  -0.169689
H    0.315092  -0.697470  -0.351900
H    -0.192868  0.928850  2.049917
C    -1.021424  -1.062959  2.011390
S    -1.185141  -1.258874  3.820817
H    -0.819661  -2.042107  1.559070
H    -2.001217  -0.721107  1.657030
H    -0.068214  -2.003492  3.993211
O    2.221528  0.597853  2.299819
H    3.111911  0.238832  2.484617
14
Lattice="100 0 0 0 100 0 0 0 100" Properties=species:S:1:pos:R:3
N    0.009161  0.151537  0.084083
C    0.051926  0.011175  1.544176
C    1.386606  -0.576265  2.014510
O    1.786407  -1.686945  1.730272
H    0.655468  0.877655  -0.225900
H    0.306949  -0.721701  -0.356327
H    -0.066610  1.010524  1.983932
C    -1.105559  -0.885319  1.994640
S    -1.205058  -1.135450  3.801570
H    -0.968920  -1.896262  1.585933
H    -2.047420  -0.484911  1.603562
H    -1.534732  0.139421  4.117197
O    2.118613  0.315912  2.733256
H    2.953562  -0.138810  2.963002
14
Lattice="100 0 0 0 100 0 0 0 100" Properties=species:S:1:pos:R:3
N    -0.476531  0.172688  0.431304
C    0.007686  0.020807  1.800261
C    1.520960  -0.162356  1.956692
O    2.194246  0.321247  2.840942
H    -0.196203  1.071932  0.043267
H    -0.088474  -0.553107  -0.172325
H    -0.242026  0.931503  2.359897
C    -0.693122  -1.168829  2.488016
S    -2.494237  -0.924834  2.646512
H    -0.312968  -1.287339  3.510433
H    -0.484568  -2.097530  1.938204
H    -2.642710  -0.512928  1.362124
O    2.043955  -0.974512  0.990048
H    2.995981  -1.055856  1.193119
14
Lattice="100 0 0 0 100 0 0 0 100" Properties=species:S:1:pos:R:3
N    0.024553  1.146985  0.597500
C    0.175139  0.036019  1.518209
C    1.576466  -0.537406  1.354323
O    2.197182  -0.566517  0.313366
H    -0.947470  1.455895  0.573684
H    0.312812  0.872625  -0.343026
H    0.069480  0.407640  2.547862
C    -0.815141  -1.153671  1.343262
S    -2.572687  -0.686209  1.506775
H    -0.648076  -1.901201  2.130816
H    -0.661269  -1.644473  0.373357
H    -2.723026  -0.176268  0.262290
O    2.037218  -1.082542  2.512514
H    2.907388  -1.474191  2.300693
14
Lattice="100 0 0 0 100 0 0 0 100" Properties=species:S:1:pos:R:3
N    0.666494  -0.946611  0.779814
C    0.541485  -0.147890  1.988702
C    1.828804  0.427861  2.609478
O    1.863306  1.054226  3.647858
H    1.085265  -0.399096  0.029128
H    1.299512  -1.729820  0.952708
H    -0.062227  0.743823  1.741982
C    -0.243111  -0.906110  3.070424
S    0.539934  -2.471972  3.611046
H    -1.255288  -1.118323  2.710627
H    -0.309007  -0.292505  3.975816
H    0.141166  -3.217150  2.553851
O    2.934901  0.192047  1.853819
H    3.676188  0.607871  2.336289
14
Lattice="100 0 0 0 100 0 0 0 100" Properties=species:S:1:pos:R:3
N    -0.110222  0.657760  0.099235
C    -0.074900  0.202874  1.481026
C    1.301857  0.391263  2.105365
O    1.501670  0.664508  3.268913
H    0.607744  0.184671  -0.451420
H    -1.017155  0.408154  -0.302698
H    -0.749400  0.836699  2.075141
C    -0.487812  -1.278464  1.723750
S    -2.156779  -1.675423  1.098529
H    -0.420383  -1.536890  2.788354
H    0.182281  -1.949010  1.167347
H    -2.841890  -0.972053  2.031533
O    2.307462  0.144708  1.218999
H    3.139776  0.257369  1.717844
14
Lattice="100 0 0 0 100 0 0 0 100" Properties=species:S:1:pos:R:3
N    0.099227  0.336227  0.029717
C    0.036461  -0.011784  1.437843
C    1.458356  -0.173192  1.962118
O    2.452433  -0.243409  1.274620
H    0.921750  -0.084322  -0.403990
H    -0.738297  0.052136  -0.474101
H    -0.413372  0.825917  2.003186
C    -0.815892  -1.254561  1.794489
S    -0.139742  -2.867074  1.264408
H    -1.826632  -1.120979  1.384631
H    -0.911447  -1.340767  2.884601
H    -0.060617  -2.572682  -0.055626
O    1.481253  -0.240118  3.319717
H    2.414983  -0.383881  3.567140
14
Lattice="100 0 0 0 100 0 0 0 100" Properties=species:S:1:pos:R:3
N    -0.183847  0.453982  0.122879
C    -0.103402  -0.019845  1.513761
C    1.356044  -0.139488  1.956731
O    1.985547  0.729695  2.520137
H    0.330580  -0.169700  -0.501509
H    0.234379  1.380959  0.037840
H    -0.544153  0.752618  2.156967
C    -0.913138  -1.310273  1.651201
S    -1.057895  -1.942737  3.358934
H    -0.519313  -2.100836  1.000404
H    -1.941512  -1.099800  1.331791
H    0.199502  -2.433995  3.454504
O    1.927764  -1.317705  1.555093
H    2.868833  -1.256844  1.810263
14
Lattice="100 0 0 0 100 0 0 0 100" Properties=species:S:1:pos:R:3
N    -0.176469  -0.227539  -0.165057
C    -0.165217  -0.229512  1.304136
C    1.211060  0.131865  1.869074
O    1.514759  1.210349  2.331396
H    0.547077  -0.848914  -0.530409
H    0.019032  0.707714  -0.522866
H    -0.837240  0.571626  1.640509
C    -0.689715  -1.574792  1.812139
S    -0.711864  -1.731639  3.632338
H    -0.036099  -2.391157  1.476199
H    -1.687749  -1.752620  1.395355
H    -1.645890  -0.778154  3.860163
O    2.111152  -0.883030  1.704549
H    2.960937  -0.546347  2.047928
14
Lattice="100 0 0 0 100 0 0 0 100" Properties=species:S:1:pos:R:3
N    -0.192640  0.579390  0.236699
C    -0.005602  -0.165402  1.486963
C    1.485035  -0.497877  1.560278
O    2.027217  -1.349190  0.884340
H    -0.005157  -0.023045  -0.566589
H    -1.153029  0.913244  0.158732
H    -0.249445  0.502086  2.323593
C    -0.845061  -1.450070  1.591016
S    -0.693593  -2.348921  3.181519
H    -0.604585  -2.130629  0.764168
H    -1.908808  -1.187011  1.515807
H    0.519792  -2.892827  2.929488
O    2.146483  0.282101  2.446753
H    3.087554  0.021261  2.392570
14
Lattice="100 0 0 0 100 0 0 0 100" Properties=species:S:1:pos:R:3
N    -0.228090  -0.224899  0.155952
C    -0.206400  -0.028497  1.602794
C    1.156920  -0.400996  2.184725
O    1.346183  -0.967205  3.239400
H    0.479914  0.348308  -0.300417
H    -1.143996  0.061649  -0.195915
H    -0.350056  1.033215  1.911192
C    -1.306026  -0.857420  2.271006
S    -2.994059  -0.381091  1.750989
H    -1.222815  -0.811243  3.360957
H    -1.207638  -1.907539  1.966364
H    -3.025965  0.809680  2.395877
O    2.172554  0.040383  1.392230
H    2.999195  -0.212048  1.847897
14
Lattice="100 0 0 0 100 0 0 0 100" Properties=species:S:1:pos:R:3
N    0.145477  -0.136256  -0.058981
C    0.055832  -0.195380  1.401083
C    1.415968  0.237730  1.944261
O    2.458476  -0.318826  1.669620
H    -0.714048  -0.481084  -0.486524
H    0.915527  -0.725239  -0.382067
H    -0.699434  0.531035  1.732394
C    -0.301108  -1.592667  1.949876
S    -0.380995  -1.729959  3.774360
H    0.479210  -2.307822  1.654864
H    -1.250539  -1.925619  1.509516
H    -1.394914  -0.849673  3.950592
O    1.333777  1.317260  2.756507
H    2.245439  1.500836  3.059712
14
Lattice="100 0 0 0 100 0 0 0 100" Properties=species:S:1:pos:R:3
N    0.040503  0.159848  0.046375
C    -0.074541  0.072820  1.501272
C    1.279465  0.241060  2.186478
O    1.599000  -0.269087  3.238330
H    -0.889765  0.294768  -0.351613
H    0.605387  0.965021  -0.220276
H    -0.698732  0.883524  1.939449
C    -0.699279  -1.261802  1.921515
S    -2.418653  -1.480993  1.340010
H    -0.750110  -1.320516  3.014483
H    -0.087970  -2.098592  1.563888
H    -2.113311  -1.824902  0.066998
O    2.094146  1.096185  1.506727
H    2.911329  1.167091  2.037621
14
Lattice="100 0 0 0 100 0 0 0 100" Properties=species:S:1:pos:R:3
N    -0.223319  -0.016671  0.434025
C    0.077930  -0.054706  1.857271
C    1.531091  -0.442641  2.108443
O    2.212075  -0.020527  3.017538
H    -0.124119  -0.938898  0.008161
H    -1.184680  0.297461  0.295575
H    -0.030601  0.962818  2.256262
C    -0.797602  -0.996967  2.732152
S    -2.574654  -0.580900  2.716065
H    -0.497676  -0.910410  3.785569
H    -0.666783  -2.044611  2.430240
H    -2.854083  -1.102892  1.498854
O    1.969830  -1.388634  1.231125
H    2.888286  -1.593474  1.493572
14
Lattice="100 0 0 0 100 0 0 0 100" Properties=species:S:1:pos:R:3
N    0.243102  -0.435096  -0.193850
C    0.057405  -0.068237  1.203115
C    1.262426  -0.557272  2.033515
O    2.219827  -1.105062  1.532882
H    1.169118  -0.858476  -0.295571
H    0.190226  0.374434  -0.806527
H    0.012244  1.027483  1.343953
C    -1.297240  -0.658422  1.674205
S    -1.879279  -0.104891  3.336204
H    -1.267582  -1.753159  1.647321
H    -2.063175  -0.335276  0.960861
H    -1.630245  -1.258167  3.996475
O    1.209197  -0.323172  3.360850
H    0.314382  0.039912  3.591599
14
Lattice="100 0 0 0 100 0 0 0 100" Properties=species:S:1:pos:R:3
N    0.131697  0.151596  -0.055965
C    0.011668  -0.070875  1.376010
C    1.362584  -0.064016  2.088165
O    1.478857  -0.055329  3.295891
H    -0.779648  0.087162  -0.509150
H    0.751866  -0.534605  -0.486078
H    -0.532791  0.788381  1.805071
C    -0.774509  -1.328487  1.828974
S    -0.042418  -2.929717  1.341675
H    -1.806623  -1.268951  1.459337
H    -0.810109  -1.359703  2.925755
H    -0.266772  -2.808420  0.011562
O    2.420034  -0.095541  1.241174
H    3.213871  -0.125796  1.810322
14
Lattice="100 0 0 0 100 0 0 0 100" Properties=species:S:1:pos:R:3
N    -0.060658  -0.135249  -0.046490
C    -0.004181  0.044230  1.412630
C    1.452035  -0.055106  1.861334
O    1.893893  -0.781261  2.724557
H    0.606376  0.485232  -0.505222
H    -0.988411  0.117470  -0.387709
H    -0.348792  1.042446  1.754772
C    -0.875857  -1.018102  2.090049
S    -1.279745  -0.690594  3.840324
H    -0.425132  -2.011233  1.983524
H    -1.851259  -1.041603  1.585706
H    -0.034235  -0.922077  4.316225
O    2.235291  0.817076  1.164902
H    3.143717  0.695582  1.503113
14
Lattice="100 0 0 0 100 0 0 0 100" Properties=species:S:1:pos:R:3
N    -0.006264  0.317378  0.013360
C    -0.007723  0.016085  1.447908
C    1.435089  0.067279  1.950977
O    1.880249  0.866503  2.740584
H    -0.959726  0.435864  -0.328881
H    0.422088  -0.443616  -0.515462
H    -0.518831  0.841217  1.962121
C    -0.696271  -1.314623  1.810923
S    -0.602840  -1.793763  3.575848
H    -0.207723  -2.142962  1.279988
H    -1.745224  -1.280090  1.486204
H    -1.215396  -0.691171  4.068644
O    2.190270  -0.909892  1.369618
H    3.092614  -0.802259  1.727160
14
Lattice="100 0 0 0 100 0 0 0 100" Properties=species:S:1:pos:R:3
N    -0.014476  0.446569  0.193369
C    0.176472  0.037006  1.583525
C    1.640446  -0.308169  1.828053
O    2.274979  -0.021146  2.819373
H    -0.989009  0.698976  0.028794
H    0.225593  -0.309833  -0.448052
H    -0.044729  0.889739  2.238658
C    -0.713607  -1.158103  2.021866
S    -0.821112  -1.475383  3.820642
H    -0.418937  -2.070784  1.485601
H    -1.748956  -0.926285  1.736385
H    0.505243  -1.635105  4.041159
O    2.159208  -1.052736  0.809474
H    3.083603  -1.244977  1.059337
14
Lattice="100 0 0 0 100 0 0 0 100" Properties=species:S:1:pos:R:3
N    0.379850  -0.113633  -0.014433
C    0.129294  -0.007051  1.421189
C    1.490867  -0.027348  2.113182
O    2.359511  -0.839414  1.875101
H    -0.492756  -0.251201  -0.523909
H    0.985185  -0.916266  -0.197931
H    -0.354627  0.957783  1.629455
C    -0.750954  -1.148174  1.978236
S    -1.136712  -0.890622  3.761073
H    -0.227081  -2.103832  1.846670
H    -1.688396  -1.165642  1.407240
H    -1.843398  -2.034048  3.909819
O    1.615380  0.957094  3.035108
H    2.490306  0.832433  3.453995
14
Lattice="100 0 0 0 100 0 0 0 100" Properties=species:S:1:pos:R:3
N    0.299620  -0.309543  -0.270003
C    0.000721  0.069450  1.116570
C    1.307342  0.540812  1.807029
O    2.302268  0.776692  0.938148
H    0.475853  -1.319353  -0.310232
H    -0.471072  -0.095277  -0.899978
H    -0.643919  0.964430  1.096562
C    -0.709794  -0.996475  1.962487
S    0.112798  -2.630473  1.937012
H    -1.715514  -1.185714  1.565000
H    -0.805401  -0.651410  2.997715
H    1.187705  -2.267024  2.676019
O    1.405517  0.701320  3.003973
H    1.905875  0.508565  0.058697
14
Lattice="100 0 0 0 100 0 0 0 100" Properties=species:S:1:pos:R:3
N    -0.168144  -0.139080  -0.055497
C    -0.143826  -0.017159  1.406553
C    1.313617  0.185900  1.885493
O    2.223923  -0.132083  0.946579
H    -0.966936  -0.715657  -0.337124
H    -0.287545  0.771805  -0.497918
H    -0.726004  0.837136  1.789066
C    -0.661028  -1.302793  2.074894
S    -2.344150  -1.802978  1.571459
H    -0.602605  -1.198600  3.163153
H    -0.031759  -2.156895  1.785445
H    -2.989790  -0.729190  2.085274
O    1.597713  0.554135  3.002529
H    1.666532  -0.361545  0.149094
14
Lattice="100 0 0 0 100 0 0 0 100" Properties=species:S:1:pos:R:3
N    0.429428  -1.597549  0.959980
C    -0.019010  -0.206421  1.086602
C    1.156037  0.663117  1.607545
O    2.346404  0.047957  1.516548
H    -0.044977  -2.087970  0.204015
H    0.241996  -2.097011  1.834987
H    -0.214351  0.176798  0.070565
C    -1.287380  0.033548  1.918361
S    -1.234589  -0.729654  3.583720
H    -2.180269  -0.325308  1.394355
H    -1.396861  1.110925  2.089539
H    -1.808544  -1.906484  3.245092
O    1.013542  1.794747  2.012957
H    2.113573  -0.862693  1.179732
14
Lattice="100 0 0 0 100 0 0 0 100" Properties=species:S:1:pos:R:3
N    -0.683878  0.473963  2.631398
C    0.000787  -0.538986  1.815196
C    1.476079  -0.109623  1.596123
O    1.856370  0.894733  2.405413
H    -1.411697  0.050746  3.205142
H    -1.149838  1.162396  2.036885
H    0.063969  -1.458974  2.418612
C    -0.656898  -0.881440  0.472693
S    -2.341714  -1.575542  0.612494
H    -0.012235  -1.555423  -0.101035
H    -0.781004  0.031555  -0.128671
H    -1.971008  -2.791037  1.078261
O    2.213837  -0.644896  0.799666
H    1.025231  1.109529  2.916823
14
Lattice="100 0 0 0 100 0 0 0 100" Properties=species:S:1:pos:R:3
N    0.064491  -0.178260  -0.174397
C    -0.036824  -0.146887  1.292385
C    1.365318  0.130682  1.897123
O    2.255292  0.570000  0.988880
H    0.221472  -1.127948  -0.516262
H    -0.784812  0.169781  -0.615996
H    -0.644187  0.732521  1.558859
C    -0.663368  -1.377451  1.952958
S    -2.440986  -1.601000  1.609199
H    -0.590556  -1.272299  3.042359
H    -0.113643  -2.290498  1.683109
H    -2.322461  -1.948027  0.306245
O    1.620485  -0.004612  3.072175
H    1.745778  0.549997  0.131360
14
Lattice="100 0 0 0 100 0 0 0 100" Properties=species:S:1:pos:R:3
N    -0.757327  0.221385  2.602686
C    0.171410  -0.778708  2.062653
C    1.530976  -0.108566  1.758729
O    1.455716  1.235525  1.696341
H    -0.657423  0.296142  3.615334
H    -1.720616  -0.078053  2.428592
H    0.370055  -1.614315  2.752645
C    -0.347339  -1.354292  0.732866
S    -1.966432  -2.204053  0.862402
H    0.370942  -2.096719  0.368569
H    -0.428949  -0.567954  -0.027601
H    -2.732179  -1.174965  0.436586
O    2.546794  -0.733069  1.555577
H    0.507372  1.431642  1.936621
14
Lattice="100 0 0 0 100 0 0 0 100" Properties=species:S:1:pos:R:3
N    -1.028243  0.281993  2.682750
C    -0.086660  -0.601128  2.009327
C    1.333918  -0.028613  1.958981
O    1.613081  1.148932  2.044547
H    -0.939958  0.196945  3.694127
H    -0.807127  1.253343  2.451430
H    -0.054715  -1.564863  2.535617
C    -0.543862  -0.871817  0.557753
S    -2.150130  -1.727587  0.480936
H    0.173375  -1.526157  0.047433
H    -0.594847  0.076456  0.003768
H    -2.740636  -0.885549  1.365412
O    2.266189  -1.001620  1.769236
H    3.129617  -0.547335  1.707684
14
Lattice="100 0 0 0 100 0 0 0 100" Properties=species:S:1:pos:R:3
N    0.158528  -0.088896  -0.191708
C    -0.039296  -0.012038  1.269192
C    1.353276  0.079814  1.943060
O    2.323584  0.466236  1.096046
H    0.252753  -1.058188  -0.500504
H    -0.627570  0.317000  -0.696756
H    -0.532616  0.949596  1.484130
C    -0.902807  -1.137703  1.861208
S    -1.648976  -0.779966  3.489203
H    -0.332407  -2.076008  1.911749
H    -1.764846  -1.304346  1.201324
H    -0.465533  -0.599406  4.123642
O    1.557382  -0.146572  3.116291
H    1.862528  0.509477  0.212122
14
Lattice="100 0 0 0 100 0 0 0 100" Properties=species:S:1:pos:R:3
N    -0.627967  0.395232  2.705069
C    0.135637  -0.652283  2.002745
C    1.536656  -0.099814  1.619544
O    1.794029  1.096304  2.171713
H    -1.122085  0.027518  3.515402
H    -1.328485  0.816207  2.093532
H    0.331474  -1.470448  2.714424
C    -0.538000  -1.235993  0.760730
S    -2.089949  -2.079268  1.255238
H    0.148854  -1.945807  0.288495
H    -0.761262  -0.433960  0.042187
H    -2.402638  -2.549590  0.027184
O    2.316225  -0.701739  0.915948
H    0.948512  1.305640  2.666787
14
Lattice="100 0 0 0 100 0 0 0 100" Properties=species:S:1:pos:R:3
N    -0.381208  0.253915  0.163234
C    -0.037279  -0.351183  1.434446
C    1.378711  -0.013382  1.930724
O    2.161287  0.723959  1.373734
H    -0.066376  1.224346  0.141115
H    0.137353  -0.228910  -0.576218
H    -0.714406  0.047176  2.213311
C    -0.283705  -1.868609  1.397256
S    0.687206  -2.772552  0.136941
H    -1.327542  -2.038827  1.105714
H    -0.119843  -2.320250  2.380454
H    1.888394  -2.668394  0.752947
O    1.655466  -0.619504  3.122643
H    2.548940  -0.317785  3.378702
14
Lattice="100 0 0 0 100 0 0 0 100" Properties=species:S:1:pos:R:3
N    -1.317684  -1.577486  0.399265
C    -0.228156  -0.612262  0.321940
C    0.978448  -1.153543  1.085037
O    1.060305  -2.273605  1.542588
H    -1.770378  -1.706187  -0.501849
H    -0.953807  -2.477301  0.716884
H    0.128612  -0.460951  -0.716809
C    -0.666696  0.770697  0.843931
S    -1.163440  0.741494  2.598517
H    -1.499177  1.134522  0.227403
H    0.156454  1.490750  0.769298
H    -1.983997  -0.326953  2.436438
O    1.982847  -0.244828  1.158237
H    2.700670  -0.674347  1.662120
14
Lattice="100 0 0 0 100 0 0 0 100" Properties=species:S:1:pos:R:3
N    -0.011859  -0.984870  0.183938
C    0.079937  -0.108273  1.340070
C    1.470617  -0.097416  1.995822
O    2.423408  -0.746785  1.626924
H    0.544956  -0.608702  -0.583217
H    0.417038  -1.884567  0.412889
H    -0.107334  0.926103  1.003080
C    -1.022201  -0.428026  2.365937
S    -0.898473  -2.082987  3.133236
H    -1.999265  -0.328583  1.880365
H    -0.976341  0.274849  3.205696
H    -1.305078  -2.784615  2.050172
O    1.522630  0.762257  3.052765
H    2.431964  0.703613  3.405323
14
Lattice="100 0 0 0 100 0 0 0 100" Properties=species:S:1:pos:R:3
N    -0.312379  -0.008030  -0.996598
C    -0.487624  0.028892  0.448931
C    0.791024  -0.002324  1.306070
O    0.878072  -0.453289  2.429804
H    0.385738  0.671960  -1.294167
H    0.032244  -0.934374  -1.261930
H    -0.958617  0.997611  0.706658
C    -1.463242  -1.062723  0.900517
S    -0.942857  -2.767590  0.478094
H    -2.412017  -0.920766  0.370096
H    -1.647700  -1.003086  1.977371
H    -0.006378  -2.878192  1.448683
O    1.840940  0.592724  0.674370
H    2.584798  0.564187  1.307101
14
Lattice="100 0 0 0 100 0 0 0 100" Properties=species:S:1:pos:R:3
N    -0.802774  -0.237694  3.141652
C    -0.058106  -0.666402  1.973112
C    1.302026  0.017650  1.978452
O    1.526230  1.114191  2.444535
H    -0.673473  0.766346  3.280959
H    -1.797771  -0.420750  2.996086
H    0.111941  -1.753954  2.021138
C    -0.715840  -0.355210  0.595719
S    -2.413747  -1.001743  0.434338
H    -0.098653  -0.728494  -0.231544
H    -0.825407  0.732194  0.477484
H    -2.081461  -2.314284  0.410796
O    2.243791  -0.726820  1.338674
H    3.061244  -0.191030  1.341601
14
Lattice="100 0 0 0 100 0 0 0 100" Properties=species:S:1:pos:R:3
N    1.592936  -1.387176  0.194408
C    0.457655  -0.889428  0.988392
C    0.958256  -0.251371  2.285590
O    1.207993  -0.847880  3.314852
H    2.173320  -0.612978  -0.129339
H    2.186191  -1.994116  0.763572
H    -0.055824  -0.120287  0.396937
C    -0.505545  -2.040986  1.270918
S    -2.056775  -1.539387  2.092606
H    -0.016364  -2.821342  1.867469
H    -0.803819  -2.483762  0.313071
H    -1.531644  -1.384652  3.329699
O    1.188899  1.082039  2.131990
H    1.573719  1.391326  2.975836
14
Lattice="100 0 0 0 100 0 0 0 100" Properties=species:S:1:pos:R:3
N    -0.797638  -0.319811  3.146385
C    0.018692  -0.742876  2.024577
C    1.396220  -0.107021  2.151286
O    1.620219  0.968598  2.663900
H    -1.784222  -0.464704  2.921960
H    -0.646862  0.675198  3.323775
H    0.148815  -1.836604  2.053297
C    -0.522388  -0.372139  0.611613
S    -2.223244  -0.954594  0.304441
H    0.143266  -0.744249  -0.177727
H    -0.587137  0.721191  0.517545
H    -1.933372  -2.276886  0.268323
O    2.358815  -0.866931  1.562742
H    3.190834  -0.360171  1.641882
14
Lattice="100 0 0 0 100 0 0 0 100" Properties=species:S:1:pos:R:3
N    -1.229593  0.553726  1.505240
C    -0.269670  -0.450053  1.954962
C    1.131674  0.068695  2.294105
O    1.819457  -0.328787  3.209587
H    -0.823602  1.141605  0.776327
H    -1.502348  1.166476  2.272011
H    -0.650502  -0.905913  2.878071
C    -0.125465  -1.564468  0.898073
S    -1.676071  -2.485335  0.634675
H    0.611929  -2.304948  1.232619
H    0.228093  -1.138697  -0.051741
H    -2.434827  -1.365670  0.535750
O    1.552500  1.027808  1.416359
H    2.458425  1.266560  1.692962
14
Lattice="100 0 0 0 100 0 0 0 100" Properties=species:S:1:pos:R:3
N    0.239524  -1.299850  0.070584
C    0.015881  -0.737120  1.407406
C    1.310489  -0.176424  2.004991
O    2.288736  -0.843578  2.273560
H    1.044381  -1.929975  0.090754
H    0.455988  -0.560759  -0.598733
H    -0.710732  0.080990  1.312849
C    -0.557189  -1.826679  2.319037
S    -0.914813  -1.274638  4.021776
H    0.182848  -2.629809  2.442198
H    -1.450212  -2.256625  1.851930
H    -1.933328  -0.440862  3.706072
O    1.274633  1.176470  2.135771
H    2.145794  1.438858  2.494803
14
Lattice="100 0 0 0 100 0 0 0 100" Properties=species:S:1:pos:R:3
N    1.306188  -0.989995  -0.022997
C    0.550971  -0.061095  0.803128
C    1.056921  0.207453  2.233440
O    0.480659  0.906806  3.039976
H    1.380834  -1.889977  0.454871
H    2.259965  -0.656847  -0.157412
H    0.585784  0.928478  0.313205
C    -0.933202  -0.454447  0.859786
S    -1.252492  -2.095865  1.604546
H    -1.358526  -0.429799  -0.148989
H    -1.477899  0.255227  1.492488
H    -0.913143  -2.829148  0.519268
O    2.246573  -0.396578  2.498410
H    2.468366  -0.148212  3.417279
14
Lattice="100 0 0 0 100 0 0 0 100" Properties=species:S:1:pos:R:3
N    1.196658  -2.047930  1.145063
C    0.337567  -0.905201  1.414043
C    1.215584  0.360604  1.546700
O    0.613265  1.476614  1.998249
H    2.127474  -1.701549  0.898952
H    0.844845  -2.615371  0.378230
H    -0.363433  -0.693053  0.581841
C    -0.507853  -1.221214  2.672422
S    -1.851986  -0.037222  3.071265
H    0.133163  -1.239516  3.563819
H    -0.938082  -2.222579  2.562475
H    -2.567271  -0.218776  1.935113
O    2.386652  0.364224  1.235515
H    -0.318585  1.267969  2.278312
14
Lattice="100 0 0 0 100 0 0 0 100" Properties=species:S:1:pos:R:3
N    -0.879331  -0.491712  3.084706
C    0.039043  -0.867700  2.026509
C    1.318108  -0.057377  2.189686
O    1.372363  1.074729  2.619938
H    -0.972082  0.524180  3.132647
H    -1.797181  -0.904791  2.918027
H    0.286977  -1.934115  2.130161
C    -0.449587  -0.638087  0.565086
S    -1.987889  -1.526263  0.149559
H    0.296823  -1.019378  -0.145259
H    -0.586647  0.433219  0.367933
H    -2.843956  -0.658926  0.736438
O    2.405682  -0.732914  1.729521
H    3.162677  -0.120865  1.818047
14
Lattice="100 0 0 0 100 0 0 0 100" Properties=species:S:1:pos:R:3
N    1.198534  -2.076529  2.010192
C    0.780648  -0.789272  1.484635
C    1.486105  0.313105  2.270541
O    2.449977  0.147102  2.985730
H    0.994714  -2.817173  1.341804
H    2.194902  -2.070359  2.224059
H    1.092261  -0.603356  0.431429
C    -0.750713  -0.656812  1.532853
S    -1.615891  -1.903118  0.509459
H    -1.077936  0.344877  1.237744
H    -1.095194  -0.852652  2.556572
H    -1.347198  -1.330188  -0.687322
O    0.943214  1.539516  2.034939
H    1.489578  2.173862  2.538364
14
Lattice="100 0 0 0 100 0 0 0 100" Properties=species:S:1:pos:R:3
N    1.712073  -1.959555  -0.109785
C    0.425852  -1.264201  0.055507
C    0.604097  0.004997  0.891026
O    0.811171  1.111179  0.440913
H    2.377314  -1.364709  -0.604765
H    2.121785  -2.182359  0.799041
H    0.100320  -0.921527  -0.935086
C    -0.607435  -2.245444  0.611911
S    -2.305275  -1.583698  0.720400
H    -0.302529  -2.634564  1.591357
H    -0.670812  -3.096907  -0.077240
H    -2.106931  -0.807764  1.810493
O    0.606674  -0.253142  2.236334
H    0.808695  0.598696  2.669895
14
Lattice="100 0 0 0 100 0 0 0 100" Properties=species:S:1:pos:R:3
N    -0.232531  -1.490817  2.984820
C    0.155764  -0.944376  1.693266
C    1.550675  -0.333305  1.732654
O    2.338494  -0.348087  0.812077
H    -0.169275  -0.774590  3.709756
H    -1.210297  -1.786848  2.932965
H    0.223435  -1.770424  0.970245
C    -0.795712  0.130776  1.090713
S    -2.515953  -0.446518  0.903987
H    -0.419291  0.491968  0.124979
H    -0.865890  0.990816  1.771646
H    -2.282028  -1.307249  -0.114621
O    1.798109  0.308592  2.909349
H    2.692498  0.692062  2.824164
14
Lattice="100 0 0 0 100 0 0 0 100" Properties=species:S:1:pos:R:3
N    0.566603  0.667305  -0.568442
C    0.022890  0.385973  0.767176
C    1.043033  -0.316194  1.667388
O    1.682066  0.218450  2.547659
H    0.912880  -0.189788  -1.002791
H    1.353659  1.313476  -0.505214
H    -0.177525  1.351000  1.252104
C    -1.288740  -0.390586  0.626600
S    -2.069210  -0.836334  2.215766
H    -1.110427  -1.354288  0.130545
H    -1.981905  0.183511  0.000924
H    -2.355311  0.426158  2.610801
O    1.232781  -1.619078  1.301605
H    1.925205  -1.966606  1.895878
14
Lattice="100 0 0 0 100 0 0 0 100" Properties=species:S:1:pos:R:3
N    -0.879437  -0.438887  1.894963
C    0.324164  -1.247750  1.896620
C    1.520838  -0.343373  2.150576
O    1.583503  0.832715  1.865587
H    -1.668509  -0.971561  1.528981
H    -0.745137  0.367890  1.282648
H    0.278144  -1.966778  2.731321
C    0.601175  -2.106498  0.622721
S    0.593373  -1.215046  -0.968310
H    -0.215388  -2.834572  0.518761
H    1.532713  -2.676076  0.738308
H    1.683646  -0.445512  -0.741247
O    2.562027  -1.033729  2.694006
H    3.296888  -0.394822  2.775063
14
Lattice="100 0 0 0 100 0 0 0 100" Properties=species:S:1:pos:R:3
N    2.029530  -2.140654  1.713957
C    1.145291  -0.969362  1.596069
C    1.881055  0.246478  2.209041
O    2.605073  0.935418  1.523783
H    2.989936  -1.878195  1.489752
H    1.756149  -2.856140  1.038458
H    0.975219  -0.669363  0.546055
C    -0.237056  -1.296850  2.182357
S    -0.198770  -1.882997  3.921361
H    -0.721390  -2.065175  1.564030
H    -0.881732  -0.408784  2.170189
H    0.893075  -2.666288  3.705807
O    1.711958  0.493238  3.520364
H    1.125662  -0.208327  3.922773
14
Lattice="100 0 0 0 100 0 0 0 100" Properties=species:S:1:pos:R:3
N    0.487943  -0.809723  4.052165
C    0.520419  -0.877020  2.593869
C    1.911214  -0.533748  2.061331
O    2.147998  0.110722  1.062648
H    -0.448239  -1.072400  4.367438
H    1.154791  -1.461793  4.462267
H    0.320868  -1.896676  2.189483
C    -0.520256  0.070958  1.992722
S    -2.237881  -0.346318  2.458018
H    -0.426558  0.114722  0.903473
H    -0.363493  1.083039  2.388195
H    -2.337686  -1.467288  1.705247
O    2.888256  -1.099706  2.822511
H    3.734625  -0.855769  2.399634
14
Lattice="100 0 0 0 100 0 0 0 100" Properties=species:S:1:pos:R:3
N    -0.189887  -0.749055  0.245525
C    0.082598  0.046986  1.428657
C    1.462489  -0.325781  1.957438
O    2.110168  -1.285415  1.603199
H    0.272662  -1.656246  0.312915
H    -1.187315  -0.882043  0.092594
H    0.132325  1.115960  1.148362
C    -0.971353  -0.033148  2.560631
S    -1.062688  -1.619075  3.460111
H    -1.957217  0.217476  2.144987
H    -0.742711  0.709840  3.335640
H    -1.306844  -2.396556  2.378544
O    1.887570  0.557398  2.899334
H    2.751203  0.224660  3.211064
14
Lattice="100 0 0 0 100 0 0 0 100" Properties=species:S:1:pos:R:3
N    0.104485  -1.523315  0.420049
C    -0.261178  -0.219010  0.993900
C    0.970012  0.553396  1.516317
O    1.459818  0.184896  2.727495
H    0.646618  -1.379995  -0.432448
H    0.710521  -2.043268  1.057578
H    -0.642736  0.398206  0.168146
C    -1.422605  -0.368077  1.986345
S    -1.110908  -1.429404  3.453087
H    -2.295713  -0.767885  1.457814
H    -1.693817  0.608272  2.409856
H    -0.998656  -2.596048  2.774450
O    1.525460  1.400925  0.853851
H    0.846697  -0.471692  3.150560
14
Lattice="100 0 0 0 100 0 0 0 100" Properties=species:S:1:pos:R:3
N    -0.755819  -0.352649  2.829254
C    0.091559  -0.778932  1.716793
C    1.487463  -0.166458  1.801640
O    2.193887  0.096849  0.852732
H    -1.570563  -0.965598  2.878656
H    -0.256034  -0.438393  3.713159
H    0.280486  -1.875762  1.706807
C    -0.546693  -0.413364  0.372276
S    -2.136050  -1.257815  0.061992
H    0.112665  -0.719870  -0.447524
H    -0.694153  0.670729  0.302456
H    -2.898088  -0.459585  0.844527
O    1.894755  0.003590  3.090891
H    2.802586  0.361255  3.040341
14
Lattice="100 0 0 0 100 0 0 0 100" Properties=species:S:1:pos:R:3
N    0.597034  -1.346253  0.184449
C    0.128861  -0.704900  1.418531
C    1.388492  -0.281806  2.175377
O    2.111962  -1.049363  2.777918
H    1.086371  -2.216533  0.400066
H    -0.190361  -1.573286  -0.422431
H    -0.426397  0.201391  1.144074
C    -0.752740  -1.602073  2.303555
S    -1.430053  -0.792718  3.800515
H    -0.203742  -2.506635  2.595295
H    -1.635211  -1.911857  1.727568
H    -0.283119  -0.818058  4.517430
O    1.629413  1.046409  2.077024
H    2.468490  1.208682  2.552628
14
Lattice="100 0 0 0 100 0 0 0 100" Properties=species:S:1:pos:R:3
N    -0.996162  -0.396409  3.141924
C    -0.074779  -0.743056  2.073492
C    1.288620  -0.044474  2.180311
O    1.500015  0.985554  2.783824
H    -0.994149  0.614903  3.290134
H    -0.706124  -0.820526  4.022046
H    0.095463  -1.828964  2.093002
C    -0.691021  -0.386470  0.709845
S    -2.321595  -1.215415  0.553899
H    -0.035608  -0.718157  -0.102182
H    -0.821577  0.702551  0.635273
H    -2.242615  -1.381881  -0.786773
O    2.253530  -0.711493  1.487776
H    3.072004  -0.185162  1.581427
14
Lattice="100 0 0 0 100 0 0 0 100" Properties=species:S:1:pos:R:3
N    1.899955  -1.877588  1.635367
C    1.089540  -0.650007  1.615448
C    1.854108  0.562205  2.191057
O    2.430248  1.355006  1.480271
H    2.318833  -2.020811  2.556292
H    2.677840  -1.782528  0.981884
H    0.922947  -0.393621  0.559534
C    -0.299491  -0.905948  2.216429
S    -0.340691  -1.445589  3.972039
H    -0.814978  -1.664512  1.616136
H    -0.900637  0.013064  2.199810
H    0.250605  -2.647810  3.774357
O    1.923857  0.660918  3.543136
H    1.346866  -0.031781  3.959241
14
Lattice="100 0 0 0 100 0 0 0 100" Properties=species:S:1:pos:R:3
N    0.721935  0.963473  0.122947
C    0.178958  -0.021419  1.060162
C    1.094088  -0.017319  2.282982
O    2.283265  -0.252889  2.234180
H    1.692175  0.731617  -0.098672
H    0.191891  0.961294  -0.748558
H    -0.821369  0.310352  1.371821
C    0.089113  -1.450248  0.484286
S    -0.544737  -2.727223  1.631485
H    1.097071  -1.796966  0.217338
H    -0.518051  -1.436815  -0.430820
H    -1.772777  -2.184951  1.804935
O    0.436830  0.289029  3.425754
H    1.101608  0.249066  4.142160
14
Lattice="100 0 0 0 100 0 0 0 100" Properties=species:S:1:pos:R:3
N    0.184866  -1.378309  3.746366
C    0.302560  -1.077071  2.327500
C    1.754516  -0.834463  1.929329
O    2.239121  -1.140219  0.861623
H    -0.787091  -1.592676  3.972751
H    0.480227  -0.587880  4.320550
H    -0.015710  -1.963886  1.763091
C    -0.517534  0.134791  1.799242
S    -2.319960  -0.039768  2.013897
H    -0.372191  0.236266  0.714884
H    -0.183338  1.068094  2.271706
H    -2.355587  0.229202  3.339437
O    2.444592  -0.157300  2.889727
H    3.342528  -0.020783  2.529899
14
Lattice="100 0 0 0 100 0 0 0 100" Properties=species:S:1:pos:R:3
N    -0.532428  0.341020  0.787816
C    0.017615  -0.647382  1.715707
C    1.475447  -0.254050  1.976592
O    2.437844  -0.612279  1.326770
H    -1.550511  0.345084  0.841597
H    -0.281633  0.068343  -0.167290
H    -0.510486  -0.533551  2.673919
C    -0.102222  -2.128346  1.288850
S    0.361025  -2.503519  -0.439163
H    -1.158418  -2.423916  1.351394
H    0.462445  -2.778591  1.970749
H    1.663940  -2.158453  -0.309179
O    1.579998  0.582851  3.039919
H    2.524384  0.828787  3.100319
14
Lattice="100 0 0 0 100 0 0 0 100" Properties=species:S:1:pos:R:3
N    -0.530834  0.817158  0.850148
C    -0.002694  -0.003210  1.927031
C    1.472303  -0.376450  1.733312
O    2.035750  -0.455388  0.661875
H    -0.250800  1.789788  0.967393
H    -0.134968  0.504646  -0.039429
H    -0.092975  0.540741  2.876994
C    -0.804253  -1.322034  2.048856
S    -2.526951  -1.095966  2.606842
H    -0.302088  -2.034223  2.713891
H    -0.872558  -1.787027  1.056012
H    -2.255937  -1.135814  3.931489
O    2.087667  -0.652349  2.917100
H    3.001336  -0.920875  2.695484
14
Lattice="100 0 0 0 100 0 0 0 100" Properties=species:S:1:pos:R:3
N    -0.786870  0.275717  1.357205
C    0.056653  -0.793152  1.862912
C    1.477332  -0.329712  2.190409
O    2.326750  -1.066114  2.652397
H    -1.747367  -0.054519  1.261794
H    -0.472408  0.560318  0.427107
H    -0.354686  -1.113684  2.836416
C    0.148823  -2.074120  0.993425
S    0.776940  -1.795365  -0.701125
H    -0.862028  -2.479637  0.854090
H    0.758025  -2.839035  1.488976
H    2.083281  -1.692831  -0.362704
O    1.710070  0.971090  1.897715
H    2.643488  1.130041  2.141383
14
Lattice="100 0 0 0 100 0 0 0 100" Properties=species:S:1:pos:R:3
N    0.178589  -1.300054  -0.009999
C    0.021652  -0.436734  1.151986
C    1.371358  -0.307594  1.888549
O    1.368928  0.429076  3.018546
H    -0.125440  -0.840944  -0.864582
H    1.169353  -1.537872  -0.103889
H    -0.274446  0.591221  0.871885
C    -1.108282  -1.026022  2.035724
S    -1.682135  0.052555  3.417633
H    -0.812099  -2.001704  2.436401
H    -1.979556  -1.188412  1.392033
H    -1.135843  -0.658468  4.429006
O    2.389914  -0.818093  1.477189
H    0.435008  0.682046  3.240517
14
Lattice="100 0 0 0 100 0 0 0 100" Properties=species:S:1:pos:R:3
N    0.103691  0.055643  -0.135407
C    -0.020931  0.005629  1.332444
C    1.396141  0.065966  1.947646
O    2.307383  0.629574  1.129148
H    0.261253  -0.875591  -0.525085
H    -0.737900  0.430455  -0.570422
H    -0.518301  0.936883  1.649306
C    -0.824523  -1.181089  1.882095
S    -1.286568  -0.987694  3.651416
H    -0.246665  -2.109578  1.776483
H    -1.749860  -1.285685  1.305438
H    -2.621947  -1.072714  3.449899
O    1.661951  -0.332443  3.058425
H    1.815276  0.763645  0.275613
14
Lattice="100 0 0 0 100 0 0 0 100" Properties=species:S:1:pos:R:3
N    1.588475  -1.880172  0.363230
C    0.622479  -1.080632  1.109004
C    1.387062  -0.242915  2.129174
O    2.587109  -0.065489  2.113523
H    2.510172  -1.443761  0.414549
H    1.320846  -1.961035  -0.615164
H    0.076849  -0.343815  0.484661
C    -0.441627  -2.009465  1.745308
S    -2.096340  -1.295477  2.024120
H    -0.060147  -2.475260  2.662506
H    -0.623520  -2.821439  1.030362
H    -1.735879  -0.402568  2.972537
O    0.580181  0.319913  3.068144
H    1.169339  0.842115  3.647049
14
Lattice="100 0 0 0 100 0 0 0 100" Properties=species:S:1:pos:R:3
N    0.277927  -1.371045  0.375750
C    0.030169  -0.685271  1.654398
C    1.347571  -0.190465  2.254461
O    2.105250  -0.853216  2.935883
H    0.988569  -2.096027  0.492869
H    0.626477  -0.715038  -0.323692
H    -0.609257  0.183856  1.452416
C    -0.691159  -1.636575  2.607490
S    -1.223252  -0.867609  4.175475
H    -0.069785  -2.513838  2.827572
H    -1.608474  -1.985414  2.118198
H    -0.004009  -0.855344  4.761354
O    1.634202  1.079989  1.856555
H    2.517771  1.286995  2.220271
14
Lattice="100 0 0 0 100 0 0 0 100" Properties=species:S:1:pos:R:3
N    1.002534  -1.599207  -0.887867
C    0.368934  -0.432709  -0.294129
C    1.054442  0.018051  0.993976
O    0.798833  1.063730  1.553764
H    0.489483  -1.908120  -1.713338
H    1.042704  -2.375318  -0.227205
H    0.502631  0.413216  -0.990833
C    -1.157304  -0.517830  -0.032412
S    -1.676640  -1.775028  1.184527
H    -1.683419  -0.684874  -0.981540
H    -1.508138  0.435356  0.384245
H    -1.366929  -2.860112  0.436558
O    1.957399  -0.875224  1.466555
H    2.293470  -0.494933  2.301700
14
Lattice="100 0 0 0 100 0 0 0 100" Properties=species:S:1:pos:R:3
N    0.354358  -1.195064  0.099963
C    0.018646  -0.685831  1.438821
C    1.293970  -0.162854  2.095931
O    1.728383  -0.477997  3.182049
H    0.887184  -0.497932  -0.420137
H    -0.502481  -1.370379  -0.425475
H    -0.680560  0.176255  1.427642
C    -0.620996  -1.806513  2.264781
S    -1.490347  -1.259411  3.772721
H    0.120634  -2.574916  2.510631
H    -1.402550  -2.283626  1.658139
H    -0.376975  -0.929310  4.466191
O    1.910488  0.754491  1.297434
H    2.711246  1.039086  1.779310
14
Lattice="100 0 0 0 100 0 0 0 100" Properties=species:S:1:pos:R:3
N    -0.483933  -1.434620  0.562292
C    -0.001762  -0.328189  1.371013
C    1.523483  -0.308813  1.548652
O    2.252278  -1.270830  1.433572
H    -0.242566  -1.298456  -0.418441
H    -0.033618  -2.303913  0.856046
H    -0.301696  0.615109  0.892692
C    -0.646637  -0.375411  2.766803
S    -2.473206  -0.389698  2.582919
H    -0.347406  0.499188  3.353747
H    -0.321226  -1.282973  3.295076
H    -2.713468  0.286888  3.729991
O    1.977483  0.932104  1.879741
H    2.943272  0.846614  2.004899
14
Lattice="100 0 0 0 100 0 0 0 100" Properties=species:S:1:pos:R:3
N    -0.377839  -2.212441  2.226601
C    0.256998  -0.972398  1.801738
C    1.790795  -0.928271  1.857614
O    2.499479  -0.364757  1.051397
H    -0.079486  -2.475905  3.166236
H    -0.140140  -2.982024  1.602797
H    -0.003215  -0.796024  0.749185
C    -0.284108  0.204530  2.627618
S    -2.114156  0.252800  2.479429
H    0.135608  1.145062  2.254649
H    -0.000667  0.086427  3.683009
H    -2.206156  1.597744  2.594927
O    2.288003  -1.584664  2.946743
H    3.257885  -1.475078  2.906057
14
Lattice="100 0 0 0 100 0 0 0 100" Properties=species:S:1:pos:R:3
N    0.203589  -1.643271  0.709283
C    -0.067474  -0.263110  1.057139
C    1.113158  0.598793  1.574429
O    2.245618  -0.080701  1.882017
H    0.908029  -1.795980  -0.005061
H    0.302039  -2.261293  1.513915
H    -0.422816  0.265226  0.157328
C    -1.210147  -0.194388  2.084885
S    -0.893698  -1.127750  3.628988
H    -2.104140  -0.665392  1.658172
H    -1.439748  0.848586  2.325021
H    0.029956  -0.280202  4.141224
O    1.035733  1.797159  1.713519
H    2.058902  -1.026676  1.701143
14
Lattice="100 0 0 0 100 0 0 0 100" Properties=species:S:1:pos:R:3
N    0.939976  0.800172  -0.069395
C    0.294007  -0.155094  0.829178
C    0.507012  0.268701  2.277375
O    -0.327417  0.223177  3.154369
H    1.947959  0.826615  0.087145
H    0.781258  0.535619  -1.041694
H    -0.790630  -0.121521  0.662873
C    0.770393  -1.622079  0.646089
S    -0.243094  -2.912712  1.451560
H    1.825036  -1.720291  0.938506
H    0.699854  -1.865632  -0.423064
H    -0.139418  -2.444091  2.716895
O    1.795055  0.657776  2.503202
H    1.845010  0.888360  3.450960
14
Lattice="100 0 0 0 100 0 0 0 100" Properties=species:S:1:pos:R:3
N    -0.381292  -2.210521  1.831822
C    0.272680  -0.909072  1.762086
C    1.804759  -0.950719  1.793215
O    2.540774  -0.376328  1.019420
H    -0.022654  -2.754546  2.617355
H    -0.211755  -2.750450  0.984411
H    0.015288  -0.443195  0.802105
C    -0.216508  0.008196  2.901818
S    -1.967945  0.504142  2.764068
H    0.407349  0.907370  2.974316
H    -0.133865  -0.522540  3.860077
H    -1.757959  1.550419  1.933042
O    2.272404  -1.716302  2.825081
H    3.246727  -1.674453  2.772183
14
Lattice="100 0 0 0 100 0 0 0 100" Properties=species:S:1:pos:R:3
N    0.438040  -1.258085  0.043355
C    -0.093962  -0.407035  1.124760
C    1.054454  0.471202  1.667501
O    2.273664  -0.089453  1.498440
H    0.459440  -0.757154  -0.845183
H    -0.136085  -2.090849  -0.091906
H    -0.887444  0.282420  0.794476
C    -0.665884  -1.341553  2.210300
S    -1.286813  -0.576487  3.737958
H    0.119367  -2.032416  2.550044
H    -1.461798  -1.949615  1.755179
H    -2.186293  0.246634  3.151255
O    0.885771  1.541641  2.199322
H    2.100541  -0.885248  0.929499
14
Lattice="100 0 0 0 100 0 0 0 100" Properties=species:S:1:pos:R:3
N    0.207057  -0.806308  -0.385574
C    0.078320  -0.126481  0.890132
C    1.453716  -0.123697  1.578008
O    1.595647  0.747555  2.603883
H    0.975240  -1.478827  -0.334848
H    -0.648594  -1.285966  -0.658470
H    -0.211596  0.928206  0.728154
C    -1.001556  -0.763494  1.803021
S    -1.441182  0.194054  3.311391
H    -0.723547  -1.785592  2.087997
H    -1.938712  -0.818953  1.233256
H    -0.579472  -0.417170  4.155449
O    2.361925  -0.850262  1.245655
H    0.715755  1.137938  2.814943
14
Lattice="100 0 0 0 100 0 0 0 100" Properties=species:S:1:pos:R:3
N    -0.404215  -1.866900  3.314755
C    0.184107  -1.161304  2.189246
C    1.712461  -1.288303  2.108531
O    2.441793  -1.550356  3.040882
H    -0.366032  -2.874992  3.169980
H    0.129266  -1.673639  4.164939
H    -0.241123  -1.564173  1.258968
C    -0.169583  0.334049  2.261111
S    -1.994984  0.518254  2.332398
H    0.213292  0.857992  1.379145
H    0.282225  0.778712  3.159297
H    -2.022685  1.693012  1.661490
O    2.173195  -1.046811  0.849522
H    3.147285  -1.115541  0.895733
14
Lattice="100 0 0 0 100 0 0 0 100" Properties=species:S:1:pos:R:3
N    0.444621  -1.315307  0.128295
C    0.114402  -0.683300  1.403764
C    1.430949  -0.217726  2.022747
O    2.417621  -0.916056  2.120359
H    -0.374348  -1.774023  -0.270191
H    1.166996  -2.023440  0.273223
H    -0.513948  0.198501  1.213696
C    -0.615449  -1.625612  2.387083
S    -1.124223  -0.737347  3.917244
H    0.049282  -2.459974  2.646077
H    -1.509815  -2.016280  1.884359
H    -1.650178  -1.820544  4.531496
O    1.369693  1.061455  2.463695
H    2.233396  1.249650  2.882154
14
Lattice="100 0 0 0 100 0 0 0 100" Properties=species:S:1:pos:R:3
N    1.938632  -1.742296  2.080125
C    1.031645  -0.638575  1.741343
C    1.438114  0.619456  2.552759
O    0.739544  1.605152  2.644719
H    2.113320  -2.352154  1.283656
H    1.516323  -2.304187  2.827466
H    1.207198  -0.360839  0.688253
C    -0.466881  -0.931205  1.900929
S    -0.916583  -1.622713  3.533610
H    -0.781543  -1.696743  1.179690
H    -1.048197  -0.021275  1.716471
H    -0.713296  -0.484477  4.238572
O    2.651668  0.509557  3.114696
H    2.927057  -0.424704  2.882713
14
Lattice="100 0 0 0 100 0 0 0 100" Properties=species:S:1:pos:R:3
N    -0.429129  -0.006894  0.295765
C    -0.130579  -0.332494  1.687088
C    1.212799  0.303741  2.039351
O    1.703393  1.234976  1.433343
H    -1.428531  0.125238  0.155361
H    0.049737  0.858270  0.039798
H    -0.846107  0.111612  2.409889
C    -0.169476  -1.867727  1.883997
S    -0.474949  -2.457044  3.588678
H    0.777952  -2.321085  1.567854
H    -0.946375  -2.274173  1.227904
H    -1.823670  -2.371607  3.535543
O    1.804095  -0.263721  3.117887
H    2.630842  0.235908  3.265544
14
Lattice="100 0 0 0 100 0 0 0 100" Properties=species:S:1:pos:R:3
N    -0.772261  -0.932790  -0.286576
C    0.182222  -0.063944  0.393050
C    1.176474  -0.833708  1.261043
O    1.902679  -0.317288  2.082020
H    -0.324304  -1.767763  -0.657932
H    -1.223737  -0.440910  -1.056250
H    0.836519  0.507702  -0.302416
C    -0.560940  0.965725  1.247704
S    -1.724336  0.110161  2.385618
H    -1.123082  1.646406  0.594654
H    0.157155  1.548471  1.832358
H    -1.447741  0.893869  3.452347
O    1.219054  -2.160332  0.966266
H    1.902299  -2.541599  1.551116
14
Lattice="100 0 0 0 100 0 0 0 100" Properties=species:S:1:pos:R:3
N    0.293011  -1.214246  0.097163
C    -0.013979  -0.710348  1.448374
C    1.309203  -0.243470  2.060697
O    1.947506  -0.807646  2.917972
H    0.733501  -0.480420  -0.458935
H    -0.573580  -1.466414  -0.379659
H    -0.694326  0.163599  1.450571
C    -0.635703  -1.830886  2.281247
S    -1.299423  -1.283619  3.891989
H    0.127013  -2.582496  2.516856
H    -1.430859  -2.327054  1.710855
H    -2.425447  -0.709328  3.408499
O    1.718710  0.917979  1.471686
H    2.582374  1.135351  1.873682
14
Lattice="100 0 0 0 100 0 0 0 100" Properties=species:S:1:pos:R:3
N    0.054765  -1.628880  0.806775
C    -0.130372  -0.204164  1.015315
C    1.092100  0.631742  1.480891
O    2.214995  -0.066679  1.776584
H    0.725987  -1.879663  0.086805
H    0.198705  -2.154121  1.668412
H    -0.412828  0.246129  0.049433
C    -1.304745  0.052755  1.972957
S    -1.106958  -0.717573  3.625656
H    -2.240340  -0.302888  1.528916
H    -1.388289  1.129654  2.156206
H    -1.641587  -1.918495  3.306787
O    1.057250  1.837040  1.563629
H    1.996317  -1.014856  1.664632
14
Lattice="100 0 0 0 100 0 0 0 100" Properties=species:S:1:pos:R:3
N    0.224948  -1.726045  1.133195
C    0.141186  -0.303933  1.434057
C    1.520631  0.386828  1.440835
O    1.525185  1.732397  1.204828
H    0.346781  -1.873183  0.132043
H    1.060786  -2.107898  1.584062
H    -0.507867  0.170617  0.680667
C    -0.507339  -0.096664  2.821593
S    -2.234372  -0.674531  2.879627
H    -0.537228  0.967349  3.091530
H    0.093118  -0.614084  3.582778
H    -1.945235  -1.864500  2.296017
O    2.554677  -0.190301  1.675582
H    0.622729  2.033951  0.999188
14
Lattice="100 0 0 0 100 0 0 0 100" Properties=species:S:1:pos:R:3
N    1.580537  -1.655599  1.099646
C    0.921195  -0.482436  1.632289
C    1.821969  0.422381  2.505399
O    2.874868  0.080259  2.982896
H    1.766535  -2.303301  1.870369
H    2.489363  -1.405676  0.709590
H    0.570919  0.135310  0.782791
C    -0.344366  -0.895167  2.415139
S    -0.060212  -2.039111  3.810744
H    -0.995721  -1.459472  1.735779
H    -0.904130  -0.019770  2.768791
H    0.670063  -1.193175  4.575723
O    1.348788  1.687972  2.734869
H    0.514192  1.822785  2.251973
14
Lattice="100 0 0 0 100 0 0 0 100" Properties=species:S:1:pos:R:3
N    0.135780  -1.562139  0.898107
C    0.129363  -0.262779  1.537668
C    1.570673  0.261532  1.594039
O    1.722914  1.613501  1.507993
H    -0.700299  -2.084657  1.167819
H    0.962699  -2.080366  1.202819
H    -0.484334  0.432280  0.933085
C    -0.420581  -0.230409  2.993276
S    -2.095600  -0.932126  3.163156
H    -0.403700  0.785969  3.410943
H    0.210365  -0.864940  3.631165
H    -2.746457  0.038170  2.478504
O    2.529741  -0.450448  1.765322
H    0.864435  2.024412  1.304103
14
Lattice="100 0 0 0 100 0 0 0 100" Properties=species:S:1:pos:R:3
N    1.763446  -1.777584  1.329784
C    0.997422  -0.569234  1.598631
C    1.935492  0.465200  2.251547
O    3.138252  0.355562  2.240912
H    2.758883  -1.545552  1.331720
H    1.520245  -2.187900  0.431493
H    0.641218  -0.078183  0.667591
C    -0.255402  -0.906602  2.432472
S    0.141924  -1.590402  4.076947
H    -0.866293  -1.623051  1.866308
H    -0.897228  -0.028128  2.602715
H    1.069282  -2.442031  3.567742
O    1.355740  1.571399  2.782050
H    0.388021  1.470509  2.787088
14
Lattice="100 0 0 0 100 0 0 0 100" Properties=species:S:1:pos:R:3
N    0.123675  -1.598081  1.085350
C    0.141660  -0.207496  1.494262
C    1.606921  0.221950  1.647248
O    1.897737  1.508961  1.302715
H    -0.816049  -1.986423  1.169189
H    0.767970  -2.138261  1.665863
H    -0.344892  0.391998  0.704768
C    -0.562417  0.127593  2.841335
S    -2.342291  -0.274240  2.875230
H    -0.517322  1.208136  3.041682
H    -0.055707  -0.383622  3.669736
H    -2.207022  -1.602600  3.092096
O    2.462288  -0.494639  2.106645
H    1.117451  1.918724  0.889881
14
Lattice="100 0 0 0 100 0 0 0 100" Properties=species:S:1:pos:R:3
N    1.750779  -1.930848  1.508768
C    1.079891  -0.667115  1.777549
C    2.003409  0.192678  2.663217
O    3.178295  -0.047749  2.807405
H    2.753154  -1.814117  1.670939
H    1.604065  -2.240371  0.551010
H    0.932204  -0.061420  0.857426
C    -0.320310  -0.922245  2.370805
S    -0.274248  -1.773410  3.984350
H    -0.898568  -1.517078  1.650497
H    -0.889411  0.008435  2.521155
H    0.635930  -2.683048  3.549632
O    1.460335  1.302753  3.223132
H    0.496474  1.305536  3.090117
14
Lattice="100 0 0 0 100 0 0 0 100" Properties=species:S:1:pos:R:3
N    1.683663  -1.547963  0.934634
C    0.927124  -0.489786  1.570744
C    1.891721  0.382860  2.380870
O    2.909802  -0.030729  2.880752
H    1.101837  -2.368928  0.770052
H    2.441229  -1.829935  1.560602
H    0.465211  0.146944  0.789578
C    -0.255450  -0.931217  2.489018
S    0.135486  -2.132180  3.802223
H    -0.995451  -1.452478  1.865466
H    -0.761810  -0.053254  2.916606
H    1.032949  -1.368743  4.469309
O    1.509175  1.676941  2.576399
H    0.707515  1.864466  2.056745
14
Lattice="100 0 0 0 100 0 0 0 100" Properties=species:S:1:pos:R:3
N    -0.009589  0.827745  0.068351
C    -0.192962  0.328015  1.440580
C    1.165151  0.083143  2.124693
O    1.777327  -1.121017  1.876158
H    0.480128  1.723178  0.087360
H    0.564432  0.190394  -0.487045
H    -0.667174  1.127319  2.024079
C    -1.136675  -0.877019  1.415987
S    -1.673551  -1.478065  3.053156
H    -0.735305  -1.711569  0.815035
H    -2.061517  -0.568158  0.912311
H    -0.457972  -1.863331  3.508524
O    1.737170  0.918615  2.780615
H    1.180539  -1.698251  1.366197
14
Lattice="100 0 0 0 100 0 0 0 100" Properties=species:S:1:pos:R:3
N    0.308576  -1.440096  0.229933
C    0.038451  -0.189580  0.911394
C    1.255758  0.156317  1.783727
O    1.321293  1.440572  2.232173
H    0.978144  -1.990202  0.770860
H    -0.534334  -1.984669  0.061025
H    -0.063613  0.619047  0.157856
C    -1.272371  -0.159282  1.737822
S    -1.285361  -1.155097  3.267414
H    -2.103107  -0.460321  1.083818
H    -1.498880  0.862112  2.078381
H    -0.939648  -2.327009  2.684077
O    2.115644  -0.635760  2.077464
H    0.582446  1.958970  1.868059
