# Supplementary material for: Mapping and classifying molecules from a high-throughput structural database
Source: J Cheminform. 2017 Feb 2;9:6. doi: 10.1186/s13321-017-0192-4 (PMC5289135; doi:10.1186/s13321-017-0192-4)
Supplement: Supplementary file 1 — Additional file 1. Supplementary file contains dissimilarity matrix data for all the oligopeptides available in the database including the one discussed in this paper. [file 13321_2017_192_MOESM1_ESM.tar › SI/cys.uncapped/COLVAR-OOS-Sr-0.26-1-4]

#! FIELDS CV1 CV2 Energy
-7.000000000000e-02 -1.200000000000e-02	-106879.944009
-3.400000000000e-02 4.000000000000e-01	-106879.931187
-4.000000000000e-02 4.000000000000e-01	-106879.917939
-3.800000000000e-02 3.980000000000e-01	-106879.90218
-3.600000000000e-02 4.040000000000e-01	-106879.869899
-4.600000000000e-02 4.020000000000e-01	-106879.855288
-4.400000000000e-02 4.020000000000e-01	-106879.854396
-4.800000000000e-02 4.080000000000e-01	-106879.811594
-4.800000000000e-02 4.100000000000e-01	-106879.749576
-1.560000000000e-01 -1.220000000000e-01	-106879.73144
0.000000000000e+00 -2.900000000000e-01	-106879.695819
-7.600000000000e-02 3.980000000000e-01	-106879.588742
-7.400000000000e-02 3.900000000000e-01	-106879.579731
-6.200000000000e-02 4.080000000000e-01	-106879.555946
-5.600000000000e-02 4.040000000000e-01	-106879.550006
-3.080000000000e-01 1.840000000000e-01	-106879.452349
-3.160000000000e-01 1.700000000000e-01	-106879.448293
-2.880000000000e-01 -6.800000000000e-02	-106879.17124
-3.240000000000e-01 -8.800000000000e-02	-106879.120323
-4.000000000000e-03 4.200000000000e-01	-106879.101097
-2.800000000000e-01 -6.800000000000e-02	-106879.07863
-3.140000000000e-01 -7.000000000000e-02	-106879.036843
-3.400000000000e-02 4.220000000000e-01	-106878.757719
