# Supplementary material for: Mapping and classifying molecules from a high-throughput structural database
Source: J Cheminform. 2017 Feb 2;9:6. doi: 10.1186/s13321-017-0192-4 (PMC5289135; doi:10.1186/s13321-017-0192-4)
Supplement: Supplementary file 1 — Additional file 1. Supplementary file contains dissimilarity matrix data for all the oligopeptides available in the database including the one discussed in this paper. [file 13321_2017_192_MOESM1_ESM.tar › SI/cys.uncapped/cluster-linkage.dat]

# Cluster linkage matrix for distance matrix file: cys.uncapped.bare-12-8-3_rem-0.1.sim clustering mode= average
4.400000000000000000e+01 4.600000000000000000e+01 1.249944007717027695e-07 2.000000000000000000e+00
5.000000000000000000e+00 3.800000000000000000e+01 1.296062035942354591e-07 2.000000000000000000e+00
2.000000000000000000e+00 3.300000000000000000e+01 3.353603645252187702e-07 2.000000000000000000e+00
0.000000000000000000e+00 8.500000000000000000e+01 5.378440785322604429e-07 2.000000000000000000e+00
6.300000000000000000e+01 7.600000000000000000e+01 1.055912785151869012e-06 2.000000000000000000e+00
1.000000000000000000e+00 3.200000000000000000e+01 1.078812642920083463e-06 2.000000000000000000e+00
2.200000000000000000e+01 6.500000000000000000e+01 1.116868470127200450e-06 2.000000000000000000e+00
1.800000000000000000e+01 5.300000000000000000e+01 1.298941391463210211e-06 2.000000000000000000e+00
4.500000000000000000e+01 7.300000000000000000e+01 1.308006572865322430e-06 2.000000000000000000e+00
1.400000000000000000e+01 5.100000000000000000e+01 1.406506648179028860e-06 2.000000000000000000e+00
4.000000000000000000e+00 3.700000000000000000e+01 1.613270632689727979e-06 2.000000000000000000e+00
2.700000000000000000e+01 7.500000000000000000e+01 1.664845032570787564e-06 2.000000000000000000e+00
3.000000000000000000e+01 8.400000000000000000e+01 2.117312255843664005e-06 2.000000000000000000e+00
3.100000000000000000e+01 1.020000000000000000e+02 2.369746393506732371e-06 3.000000000000000000e+00
1.100000000000000000e+01 1.070000000000000000e+02 2.447289904972656048e-06 3.000000000000000000e+00
6.000000000000000000e+01 6.400000000000000000e+01 2.649073459246502831e-06 2.000000000000000000e+00
2.600000000000000000e+01 7.400000000000000000e+01 2.759782495061676232e-06 2.000000000000000000e+00
2.400000000000000000e+01 6.600000000000000000e+01 2.995699725248639877e-06 2.000000000000000000e+00
1.600000000000000000e+01 5.400000000000000000e+01 3.848975449418747785e-06 2.000000000000000000e+00
2.300000000000000000e+01 6.100000000000000000e+01 3.941247222190800993e-06 2.000000000000000000e+00
1.900000000000000000e+01 5.500000000000000000e+01 5.023494184361478434e-06 2.000000000000000000e+00
1.200000000000000000e+01 4.800000000000000000e+01 5.162779866834018665e-06 2.000000000000000000e+00
7.000000000000000000e+00 4.100000000000000000e+01 5.782539478794499503e-06 2.000000000000000000e+00
8.300000000000000000e+01 1.030000000000000000e+02 6.134383706559385700e-06 3.000000000000000000e+00
8.000000000000000000e+00 4.200000000000000000e+01 6.735209877216323375e-06 2.000000000000000000e+00
3.000000000000000000e+00 3.600000000000000000e+01 7.549688175810768812e-06 2.000000000000000000e+00
2.100000000000000000e+01 5.800000000000000000e+01 8.005884069982409560e-06 2.000000000000000000e+00
1.700000000000000000e+01 5.900000000000000000e+01 8.166377961963750126e-06 2.000000000000000000e+00
2.000000000000000000e+01 6.200000000000000000e+01 9.210363929924260184e-06 2.000000000000000000e+00
1.300000000000000000e+01 4.700000000000000000e+01 1.027322312803534689e-05 2.000000000000000000e+00
6.000000000000000000e+00 4.000000000000000000e+01 1.345934083288860440e-05 2.000000000000000000e+00
2.500000000000000000e+01 7.000000000000000000e+01 1.383389775265493531e-05 2.000000000000000000e+00
1.000000000000000000e+01 4.300000000000000000e+01 1.622169974586943895e-05 2.000000000000000000e+00
9.000000000000000000e+00 9.900000000000000000e+01 1.740685037181033081e-05 3.000000000000000000e+00
1.500000000000000000e+01 4.900000000000000000e+01 1.981654250560089560e-05 2.000000000000000000e+00
9.300000000000000000e+01 9.500000000000000000e+01 3.988056707509118724e-05 2.000000000000000000e+00
2.900000000000000000e+01 7.900000000000000000e+01 6.352682073216024076e-05 2.000000000000000000e+00
7.700000000000000000e+01 8.000000000000000000e+01 3.861478254094118795e-03 2.000000000000000000e+00
3.400000000000000000e+01 3.500000000000000000e+01 4.045007687420550807e-03 2.000000000000000000e+00
6.800000000000000000e+01 1.220000000000000000e+02 4.297935922507148919e-03 4.000000000000000000e+00
1.060000000000000000e+02 1.190000000000000000e+02 5.168803894002624993e-03 4.000000000000000000e+00
1.130000000000000000e+02 1.200000000000000000e+02 5.740166942461361228e-03 5.000000000000000000e+00
1.090000000000000000e+02 1.280000000000000000e+02 6.275909694575161797e-03 4.000000000000000000e+00
3.900000000000000000e+01 1.370000000000000000e+02 6.458596481478385415e-03 3.000000000000000000e+00
1.360000000000000000e+02 1.380000000000000000e+02 7.027159360772303361e-03 6.000000000000000000e+00
2.800000000000000000e+01 1.050000000000000000e+02 8.386455730812985773e-03 3.000000000000000000e+00
1.390000000000000000e+02 1.400000000000000000e+02 8.516455487687745254e-03 9.000000000000000000e+00
1.230000000000000000e+02 1.330000000000000000e+02 8.678900882462731170e-03 4.000000000000000000e+00
1.290000000000000000e+02 1.310000000000000000e+02 8.945704479568473977e-03 4.000000000000000000e+00
1.080000000000000000e+02 1.160000000000000000e+02 9.213908007281229259e-03 4.000000000000000000e+00
1.170000000000000000e+02 1.320000000000000000e+02 9.318155789569166833e-03 5.000000000000000000e+00
1.270000000000000000e+02 1.440000000000000000e+02 9.710727463278041524e-03 5.000000000000000000e+00
5.200000000000000000e+01 1.250000000000000000e+02 1.065678205853806161e-02 3.000000000000000000e+00
1.110000000000000000e+02 1.500000000000000000e+02 1.245539394481927180e-02 7.000000000000000000e+00
1.040000000000000000e+02 1.240000000000000000e+02 1.250770994849268250e-02 4.000000000000000000e+00
5.600000000000000000e+01 1.260000000000000000e+02 1.397930390328289314e-02 3.000000000000000000e+00
6.900000000000000000e+01 1.150000000000000000e+02 1.407574449817296236e-02 3.000000000000000000e+00
1.010000000000000000e+02 1.120000000000000000e+02 1.446957834662146967e-02 5.000000000000000000e+00
5.000000000000000000e+01 1.300000000000000000e+02 1.451675301487462787e-02 3.000000000000000000e+00
7.800000000000000000e+01 8.900000000000000000e+01 1.576485982942525330e-02 2.000000000000000000e+00
9.200000000000000000e+01 9.400000000000000000e+01 1.608506154899481608e-02 2.000000000000000000e+00
9.600000000000000000e+01 9.800000000000000000e+01 1.684000478067393738e-02 2.000000000000000000e+00
8.700000000000000000e+01 1.550000000000000000e+02 1.709837100804406998e-02 4.000000000000000000e+00
1.430000000000000000e+02 1.490000000000000000e+02 1.714000578890339729e-02 1.100000000000000000e+01
7.200000000000000000e+01 1.100000000000000000e+02 1.723411428336890650e-02 3.000000000000000000e+00
1.420000000000000000e+02 1.560000000000000000e+02 1.794836207992235935e-02 8.000000000000000000e+00
1.180000000000000000e+02 1.510000000000000000e+02 1.834418352078566114e-02 5.000000000000000000e+00
1.480000000000000000e+02 1.620000000000000000e+02 1.863984502171107602e-02 1.500000000000000000e+01
1.450000000000000000e+02 1.520000000000000000e+02 1.869608647239166463e-02 1.600000000000000000e+01
7.100000000000000000e+01 1.000000000000000000e+02 2.206155919661006992e-02 3.000000000000000000e+00
1.530000000000000000e+02 1.640000000000000000e+02 2.262002839018742786e-02 1.200000000000000000e+01
1.460000000000000000e+02 1.610000000000000000e+02 2.281076307201910375e-02 8.000000000000000000e+00
1.350000000000000000e+02 1.630000000000000000e+02 2.356709260179970164e-02 5.000000000000000000e+00
5.700000000000000000e+01 1.140000000000000000e+02 2.416943672360221534e-02 3.000000000000000000e+00
1.540000000000000000e+02 1.700000000000000000e+02 2.643249646282088208e-02 1.100000000000000000e+01
8.600000000000000000e+01 8.800000000000000000e+01 2.662445966922108789e-02 2.000000000000000000e+00
1.650000000000000000e+02 1.660000000000000000e+02 2.665287617486108637e-02 2.000000000000000000e+01
8.200000000000000000e+01 1.570000000000000000e+02 2.714295395591606250e-02 4.000000000000000000e+00
8.100000000000000000e+01 1.680000000000000000e+02 2.738999467627991138e-02 4.000000000000000000e+00
1.470000000000000000e+02 1.670000000000000000e+02 2.746078161912077903e-02 2.000000000000000000e+01
1.210000000000000000e+02 1.410000000000000000e+02 2.749850687547973280e-02 6.000000000000000000e+00
1.750000000000000000e+02 1.780000000000000000e+02 2.898139617228994575e-02 4.000000000000000000e+01
9.100000000000000000e+01 1.600000000000000000e+02 2.979737949866607949e-02 3.000000000000000000e+00
1.730000000000000000e+02 1.800000000000000000e+02 3.015648456209512468e-02 5.100000000000000000e+01
1.710000000000000000e+02 1.740000000000000000e+02 3.310657880306197565e-02 7.000000000000000000e+00
1.580000000000000000e+02 1.690000000000000000e+02 3.334547535643826027e-02 1.400000000000000000e+01
1.590000000000000000e+02 1.810000000000000000e+02 3.447243125181676665e-02 5.000000000000000000e+00
1.820000000000000000e+02 1.830000000000000000e+02 3.490601377749719819e-02 5.800000000000000000e+01
1.770000000000000000e+02 1.840000000000000000e+02 3.611634921049518276e-02 1.800000000000000000e+01
9.000000000000000000e+01 1.340000000000000000e+02 3.719257305557385762e-02 3.000000000000000000e+00
1.790000000000000000e+02 1.860000000000000000e+02 4.008965391397380229e-02 6.400000000000000000e+01
6.700000000000000000e+01 1.890000000000000000e+02 4.328576620071554470e-02 6.500000000000000000e+01
9.700000000000000000e+01 1.720000000000000000e+02 4.352099375923509234e-02 4.000000000000000000e+00
1.850000000000000000e+02 1.880000000000000000e+02 4.729191035511638025e-02 8.000000000000000000e+00
1.760000000000000000e+02 1.910000000000000000e+02 4.902758735999028505e-02 8.000000000000000000e+00
1.920000000000000000e+02 1.930000000000000000e+02 5.872978852347732204e-02 1.600000000000000000e+01
1.870000000000000000e+02 1.940000000000000000e+02 7.867528470286599962e-02 3.400000000000000000e+01
1.900000000000000000e+02 1.950000000000000000e+02 1.025119051191672043e-01 9.900000000000000000e+01
