# Supplementary material for: Mapping and classifying molecules from a high-throughput structural database
Source: J Cheminform. 2017 Feb 2;9:6. doi: 10.1186/s13321-017-0192-4 (PMC5289135; doi:10.1186/s13321-017-0192-4)
Supplement: Supplementary file 1 — Additional file 1. Supplementary file contains dissimilarity matrix data for all the oligopeptides available in the database including the one discussed in this paper. [file 13321_2017_192_MOESM1_ESM.tar › SI/cys.uncapped/COLVAR-OOS-Ba-0.26-1-4]

#! FIELDS CV1 CV2 Energy
-3.400000000000e-02 4.000000000000e-01	-244827.232889
-4.200000000000e-02 4.000000000000e-01	-244827.225244
-4.000000000000e-02 3.980000000000e-01	-244827.210911
-3.800000000000e-02 4.020000000000e-01	-244827.171343
-7.000000000000e-02 -1.200000000000e-02	-244827.156512
-4.400000000000e-02 4.020000000000e-01	-244827.140099
-4.800000000000e-02 4.000000000000e-01	-244827.133402
-5.000000000000e-02 4.060000000000e-01	-244827.077798
-5.000000000000e-02 4.120000000000e-01	-244827.021658
-1.560000000000e-01 -1.240000000000e-01	-244826.951301
-1.400000000000e-01 -2.380000000000e-01	-244826.914985
-7.600000000000e-02 3.960000000000e-01	-244826.910073
-7.200000000000e-02 3.900000000000e-01	-244826.901324
-6.400000000000e-02 4.060000000000e-01	-244826.86641
-5.600000000000e-02 4.020000000000e-01	-244826.861459
-5.600000000000e-02 4.020000000000e-01	-244826.861364
-3.100000000000e-01 1.840000000000e-01	-244826.773032
-3.180000000000e-01 1.700000000000e-01	-244826.771528
-2.820000000000e-01 -7.000000000000e-02	-244826.481265
-3.220000000000e-01 -8.800000000000e-02	-244826.454339
-2.780000000000e-01 -6.800000000000e-02	-244826.386877
0.000000000000e+00 4.180000000000e-01	-244826.367767
-3.160000000000e-01 -7.000000000000e-02	-244826.357657
-3.200000000000e-02 4.220000000000e-01	-244826.036969
