# Supplementary material for: Mapping and classifying molecules from a high-throughput structural database
Source: J Cheminform. 2017 Feb 2;9:6. doi: 10.1186/s13321-017-0192-4 (PMC5289135; doi:10.1186/s13321-017-0192-4)
Supplement: Supplementary file 1 — Additional file 1. Supplementary file contains dissimilarity matrix data for all the oligopeptides available in the database including the one discussed in this paper. [file 13321_2017_192_MOESM1_ESM.tar › SI/cys.uncapped/COLVAR-OOS-Hg-0.26-1-4]

#! FIELDS CV1 CV2 Energy
-6.600000000000e-02 -1.000000000000e-02	-573086.77116
-5.600000000000e-02 4.140000000000e-01	-573086.471672
-1.500000000000e-01 -1.220000000000e-01	-573086.443211
-5.600000000000e-02 4.100000000000e-01	-573086.430858
-1.500000000000e-01 -1.240000000000e-01	-573086.395865
-1.400000000000e-02 4.080000000000e-01	-573086.328799
-2.000000000000e-02 4.040000000000e-01	-573086.28938
-7.600000000000e-02 4.020000000000e-01	-573086.213792
-7.400000000000e-02 4.020000000000e-01	-573086.197159
-3.400000000000e-02 4.060000000000e-01	-573086.165862
-3.000000000000e-02 4.040000000000e-01	-573086.135372
-3.000000000000e-02 4.040000000000e-01	-573086.134509
-4.200000000000e-02 4.060000000000e-01	-573086.119075
-3.800000000000e-02 4.060000000000e-01	-573086.111832
-4.000000000000e-02 4.060000000000e-01	-573086.097109
-4.400000000000e-02 4.060000000000e-01	-573086.043934
-3.240000000000e-01 1.820000000000e-01	-573086.025336
-3.200000000000e-01 1.720000000000e-01	-573086.013491
-1.680000000000e-01 -1.160000000000e-01	-573085.659442
-2.620000000000e-01 -6.600000000000e-02	-573085.630854
-3.160000000000e-01 -7.000000000000e-02	-573085.570026
