# Supplementary material for: Mapping and classifying molecules from a high-throughput structural database
Source: J Cheminform. 2017 Feb 2;9:6. doi: 10.1186/s13321-017-0192-4 (PMC5289135; doi:10.1186/s13321-017-0192-4)
Supplement: Supplementary file 1 — Additional file 1. Supplementary file contains dissimilarity matrix data for all the oligopeptides available in the database including the one discussed in this paper. [file 13321_2017_192_MOESM1_ESM.tar › SI/cys.uncapped/sigmaE-sigmaD.dat]

# Sigma_D	Sigma_E	Idx of Representative Structure
0.0007334848329075378	0.655834397772805	1
0.001094988584444052	0.4710964132567359	1
0.0005796550698865568	0.4335060957640631	3
0.0850296859925991	0.4027431577832036	32
0.06360037735737165	0.002030881387444994	35
0.07125417180769136	0.02678574625952265	35
0.10836606479890279	0.3325658454997772	32
0.0010382677881607368	0.43187282052205983	2
0.0027477263328210704	0.425946346455537	4
0.09118381800882595	0.35210520276371177	4
0.12186603151150696	0.33392159374616776	35
0.12555819367926568	0.0429225836996991	90
0.13238541576658766	0.34487780290796455	35
0.0003605551276824491	0.43487745865362565	6
0.10500409991995563	0.3961894869479905	6
0.13076344290358827	0.36312733521153623	6
0.1389135503490866	0.34064777785785366	35
0.12682689777803416	0.018777079152238276	95
0.12976904099206435	0.02838015492714101	97
0.1410461697459382	0.05515524165542775	97
0.1609097899445524	0.04386030001772757	97
0.006315061361546946	0.017860880898497637	96
0.13605054575414272	0.0406899418928098	94
0.17765925652374942	0.04440271223343479	97
0.003719408555132167	0.436350432789631	26
0.08470903729827191	0.34291454074938355	71
0.10954863455713781	0.31142290279135126	71
0.0016278820596419012	0.0010468715889534997	61
0.10978260335772722	0.0039174316782122015	65
0.14453392220052244	0.1282415618413453	65
0.18145825100320698	0.24585015346597394	71
0.20992803624099377	0.20588592163194944	83
0.21465453428919007	0.3283467033720787	35
0.1631700340136021	0.003160484469508054	89
0.0012899612397325442	0.44251732316082876	76
0.09271122909335225	0.3585477769359191	28
0.007970319943385267	0.44428509011286904	30
0.12073579419542511	0.339994485042345	28
0.1368375411452088	0.3150206732361964	28
0.0017308957218990324	0.44109108878396275	67
0.0011857487086147675	0.44365831066386496	15
0.0782913490325294	0.36195293737728457	52
0.00035213633729814673	0.0033413623851741305	47
0.0028955137713414392	0.3604513272091483	47
0.0019616319736313905	0.4391262511711448	17
0.06818103108636597	0.33783117771284915	10
0.062140791755495986	0.005907099339818672	78
0.001027618606346879	0.024445317821283855	64
0.0016792855623955056	0.03388795948911715	77
0.03753137354267782	0.030080757847670767	84
0.05950824816779599	0.02670737450737087	84
0.10156844096470112	0.27522462468477293	64
0.11390233849349057	0.30273380741872163	64
0.0028294875861293958	0.4377980925030463	59
0.0728077949123584	0.35298091826594585	22
0.001985447052927632	0.4388501966834375	24
0.10283138869041897	0.33629445119133233	22
0.12426620576301849	0.30453250294472783	55
0.0014553350129956032	0.44411729367451097	85
0.003034798181095694	0.4430813822418038	21
0.0010564090116842522	0.44327109899008216	23
0.06471658983599213	0.3485424810467934	23
0.08029862701192367	0.33465317404569306	23
0.0844385733339137	0.3332469715452936	23
0.0011436782764784345	0.0658301564045311	74
0.0011497825881556054	0.3861562731406409	74
0.002272003521100259	0.43697692939891375	13
0.05345925551296079	0.3554161683509459	46
0.001139298029458233	0.4348522149448246	19
0.002241428116183993	0.43630920846422305	20
0.05820568128055312	0.35565231121939717	56
0.07542287119965665	0.3332176706256538	46
0.10221355226517988	0.32221910217294597	49
0.0036687872655565158	0.43308324590724795	7
0.004027654404235133	0.43063234309364246	11
0.07674253926821377	0.35285636200847065	44
0.11550809859964481	0.3202809475256595	49
0.13836170953940496	0.31639366521651285	81
0.002595380511602717	0.43638246472634395	9
0.0044515165954993165	0.4351853329495411	16
0.07564548896001681	0.356351714838358	50
0.001661324772614184	0.4436426836033408	27
0.08368246530785303	0.3569350872187334	75
0.10230211467348402	0.32298705891460144	75
0.11467685406019346	0.3424995411617926	50
0.0028576213884936082	0.44724864534403247	18
0.08295180528475538	0.36337099487048774	60
0.13098299355259826	0.32960710031284735	75
0.14628023543869487	0.3161065340259485	81
0.1498095247949817	0.3161517321813138	13
0.00240457896520341	0.43772031075908074	42
0.003205308097529444	0.43225324396793074	14
0.0012704329970896345	0.43353162231773035	5
0.06450805117709457	0.3550535251229224	14
0.10908567641995906	0.33758337989165765	5
0.15264269296067112	0.3183228861551809	81
0.15363741701242573	0.3174932292781393	81
0.2203423714428553	0.3268596944394565	13
