# Supplementary material for: Mapping and classifying molecules from a high-throughput structural database
Source: J Cheminform. 2017 Feb 2;9:6. doi: 10.1186/s13321-017-0192-4 (PMC5289135; doi:10.1186/s13321-017-0192-4)
Supplement: Supplementary file 1 — Additional file 1. Supplementary file contains dissimilarity matrix data for all the oligopeptides available in the database including the one discussed in this paper. [file 13321_2017_192_MOESM1_ESM.tar › SI/cys.uncapped/traj.cys.uncapped.Ca.xyz]

15
Lattice="100 0 0 0 100 0 0 0 100" Properties=species:S:1:pos:R:3
N    -0.066373  0.257735  0.462537
C    -0.275414  -0.745946  1.548054
C    1.081903  -1.005148  2.192749
O    2.131982  -0.926994  1.524203
H    -0.937166  0.346619  -0.074595
H    0.063689  1.185403  0.885698
H    -0.980496  -0.393659  2.317323
C    -0.848927  -2.053840  0.957968
S    0.092571  -2.775739  -0.459246
H    -1.851105  -1.855053  0.553654
H    -0.962134  -2.825381  1.728377
H    0.902634  -3.606485  0.246221
O    1.027283  -1.350763  3.446336
H    1.916346  -1.546103  3.821492
Ca    1.939207  -0.603643  -0.671774
15
Lattice="100 0 0 0 100 0 0 0 100" Properties=species:S:1:pos:R:3
N    0.161070  -0.287743  -0.025877
C    0.050568  0.239258  1.377362
C    1.419248  0.294339  2.041294
O    2.410262  -0.339128  1.529796
H    0.339619  0.443585  -0.725054
H    0.909572  -0.993983  -0.101048
H    -0.364474  1.254149  1.326033
C    -0.925347  -0.674417  2.185876
S    -2.379850  -1.184157  1.218080
H    -1.213939  -0.157557  3.107145
H    -0.431088  -1.615433  2.465280
H    -3.010341  0.018088  1.216048
O    1.546562  0.939947  3.132740
H    -0.789906  -0.736601  -0.211609
Ca    3.664042  0.380653  3.234935
15
Lattice="100 0 0 0 100 0 0 0 100" Properties=species:S:1:pos:R:3
N    -0.037656  -1.343246  0.754764
C    -0.124129  -0.152631  1.669204
C    1.292956  0.212658  2.125349
O    2.305053  -0.318166  1.544212
H    -0.175568  -2.178446  1.398833
H    -0.765040  -1.345137  0.028294
H    -0.496611  0.710345  1.095388
C    -1.096345  -0.456400  2.832681
S    -0.754358  -2.107598  3.557541
H    -2.132193  -0.414948  2.479299
H    -0.975460  0.316395  3.599800
H    -1.954834  -2.668421  3.279817
O    1.445368  1.069676  3.053235
H    0.894269  -1.405548  0.315195
Ca    3.626548  0.931464  2.845387
15
Lattice="100 0 0 0 100 0 0 0 100" Properties=species:S:1:pos:R:3
N    -0.361461  0.324284  0.388354
C    0.241639  0.035797  1.735776
C    1.753433  0.261345  1.654954
O    2.489904  -0.099562  2.628276
H    -0.435348  -0.630135  -0.079817
H    -1.298421  0.743261  0.449488
H    -0.135564  0.778989  2.456218
C    -0.173175  -1.382869  2.201471
S    -0.209512  -2.612913  0.855710
H    -1.200871  -1.353150  2.586317
H    0.472219  -1.701794  3.026729
H    1.129699  -2.794873  0.747640
O    2.255026  0.858855  0.636796
H    0.255776  0.935509  -0.169151
Ca    4.238656  0.820255  1.667236
15
Lattice="100 0 0 0 100 0 0 0 100" Properties=species:S:1:pos:R:3
N    -0.137361  -1.170640  0.201304
C    -0.271407  -0.146314  1.312964
C    1.129051  0.137795  1.848296
O    2.025697  -0.749277  1.647697
H    0.719008  -1.729279  0.392361
H    -0.955702  -1.790181  0.116668
H    -0.748009  0.748669  0.894354
C    -1.106084  -0.651192  2.519917
S    -0.240411  -1.546042  3.879191
H    -1.964304  -1.258776  2.202284
H    -1.515317  0.233412  3.023549
H    -0.030399  -2.732745  3.257147
O    1.266595  1.077399  2.682278
H    -0.002740  -0.713754  -0.713406
Ca    2.599382  -0.285075  3.794401
15
Lattice="100 0 0 0 100 0 0 0 100" Properties=species:S:1:pos:R:3
N    2.125618  1.001744  1.532929
C    2.700550  -0.047413  2.441090
C    4.201586  -0.186107  2.231898
O    4.879337  -0.853518  3.080297
H    2.167288  1.950248  1.926064
H    2.602127  1.011218  0.618405
H    2.513396  0.269035  3.476096
C    1.973115  -1.404173  2.182701
S    0.160546  -1.152460  2.082174
H    2.203071  -2.074542  3.017992
H    2.325264  -1.872876  1.256399
H    0.012123  -1.579069  0.805428
O    4.760607  0.329783  1.199573
H    1.104969  0.707703  1.419368
Ca    6.710404  -0.482575  1.935584
15
Lattice="100 0 0 0 100 0 0 0 100" Properties=species:S:1:pos:R:3
N    -0.222926  -0.386590  -0.061518
C    -0.252438  0.423452  1.223177
C    1.194444  0.639943  1.672320
O    1.410510  1.425594  2.636568
H    -1.039688  -1.004968  -0.169613
H    -0.186944  0.225912  -0.890255
H    -0.776071  1.366127  1.022979
C    -0.949941  -0.305745  2.389859
S    0.118230  -1.607781  3.183229
H    -1.884901  -0.781919  2.065740
H    -1.190013  0.450385  3.144793
H    -0.545733  -1.623652  4.365079
O    2.064269  -0.194944  1.247357
H    0.649872  -0.952299  -0.058449
Ca    2.806333  -0.119515  3.390735
15
Lattice="100 0 0 0 100 0 0 0 100" Properties=species:S:1:pos:R:3
N    -0.389720  -0.031334  -0.097236
C    -0.211729  0.334136  1.367447
C    1.277255  0.345372  1.700054
O    1.699702  1.178970  2.550134
H    -1.354137  -0.326356  -0.314766
H    -0.167170  0.764224  -0.715945
H    -0.662209  1.319812  1.526752
C    -0.870460  -0.762388  2.257160
S    -0.096960  -1.102232  3.888721
H    -0.810448  -1.739345  1.756228
H    -1.928210  -0.534540  2.435635
H    -0.413084  0.072361  4.491027
O    1.964167  -0.655845  1.303576
H    0.256748  -0.804918  -0.336241
Ca    2.901253  -0.506917  3.348452
15
Lattice="100 0 0 0 100 0 0 0 100" Properties=species:S:1:pos:R:3
N    -0.074471  0.309701  0.395058
C    -0.184495  -0.583525  1.584493
C    1.233324  -0.792517  2.125813
O    2.188962  -0.797732  1.330029
H    -0.990033  0.358252  -0.067683
H    0.101449  1.271502  0.711817
H    -0.838148  -0.151683  2.361183
C    -0.798735  -1.942288  1.166792
S    0.020910  -2.801498  -0.246262
H    -1.831751  -1.776574  0.830477
H    -0.848863  -2.642412  2.009116
H    0.907298  -3.543813  0.466996
O    1.461334  -1.036782  3.386152
H    0.677161  -0.962974  3.968291
Ca    1.840057  -0.667438  -0.839788
15
Lattice="100 0 0 0 100 0 0 0 100" Properties=species:S:1:pos:R:3
N    -0.091604  -0.127423  -0.139883
C    -0.064758  0.131118  1.356173
C    1.384250  0.123640  1.843145
O    2.131593  -0.828387  1.442778
H    -1.024755  -0.414574  -0.473506
H    0.177135  0.715116  -0.672273
H    -0.540929  1.099992  1.542952
C    -0.782328  -1.032865  2.087834
S    -0.230825  -1.203319  3.852327
H    -0.554820  -1.981888  1.586164
H    -1.866783  -0.869076  2.099076
H    -0.577005  -2.510152  3.959209
O    1.685724  0.882053  2.809780
H    0.588676  -0.874262  -0.370085
Ca    2.802425  -0.854971  3.610308
15
Lattice="100 0 0 0 100 0 0 0 100" Properties=species:S:1:pos:R:3
N    0.685971  -1.025770  -0.108507
C    0.243912  -0.502513  1.214440
C    1.489076  -0.421720  2.107997
O    2.390990  -1.265946  1.962288
H    -0.143777  -1.232300  -0.676600
H    1.166580  -0.276053  -0.621580
H    -0.232201  0.488569  1.125980
C    -0.791703  -1.452319  1.864564
S    -0.272969  -3.227439  1.977485
H    -1.735170  -1.417581  1.306466
H    -1.012445  -1.135335  2.891599
H    -1.073889  -3.715876  0.997317
O    1.601621  0.462528  3.057902
H    0.883390  1.127680  3.090158
Ca    2.171615  -2.914923  0.529491
15
Lattice="100 0 0 0 100 0 0 0 100" Properties=species:S:1:pos:R:3
N    1.050989  -0.175824  0.123026
C    0.873139  0.046208  1.609248
C    2.333830  0.278876  2.116233
O    2.451109  0.392904  3.405399
H    0.865698  -1.139963  -0.183038
H    0.489131  0.459196  -0.457466
H    0.300624  0.976298  1.736215
C    0.148991  -1.129687  2.281850
S    -0.340258  -0.682593  4.007372
H    0.771716  -2.033653  2.289595
H    -0.796082  -1.344441  1.765635
H    -0.892010  -1.875122  4.344225
O    3.225733  0.326450  1.285745
H    2.094437  0.029403  0.003504
Ca    2.101954  -0.031053  5.353457
15
Lattice="100 0 0 0 100 0 0 0 100" Properties=species:S:1:pos:R:3
N    2.647711  -6.096709  0.534226
C    2.850321  -7.386053  1.306403
C    4.363743  -7.704858  1.067397
O    4.798607  -8.783761  1.642033
H    1.984198  -6.170319  -0.247764
H    2.359186  -5.307519  1.125429
H    2.686937  -7.167854  2.369822
C    1.876473  -8.473078  0.817825
S    1.878592  -10.085905  1.700144
H    2.078044  -8.744786  -0.228898
H    0.837579  -8.121144  0.874512
H    1.378985  -9.664935  2.890306
O    5.002695  -6.933724  0.369276
H    3.635416  -5.929388  0.150559
Ca    4.658514  -10.673970  2.335733
15
Lattice="100 0 0 0 100 0 0 0 100" Properties=species:S:1:pos:R:3
N    -0.102758  -0.469670  0.009528
C    0.050203  -0.003979  1.462966
C    1.556861  0.077260  1.746575
O    2.370714  0.129632  0.751875
H    -0.973108  -0.114147  -0.409784
H    0.706078  -0.138125  -0.545600
H    -0.335235  1.026793  1.491724
C    -0.763786  -0.887079  2.427808
S    -1.011392  -0.114319  4.059412
H    -0.251885  -1.844535  2.596730
H    -1.742322  -1.110711  1.982514
H    -2.177712  0.499054  3.747845
O    1.988985  0.122566  2.939242
H    -0.126087  -1.498236  -0.054439
Ca    4.039444  0.401497  2.230605
15
Lattice="100 0 0 0 100 0 0 0 100" Properties=species:S:1:pos:R:3
N    -0.029767  -0.039313  -0.014562
C    0.006146  -0.009764  1.517932
C    1.475248  0.128704  1.930263
O    1.830197  -0.070349  3.134316
H    0.764553  0.505339  -0.393683
H    0.054507  -1.002262  -0.372843
H    -0.497384  0.922805  1.818633
C    -0.759287  -1.206260  2.117270
S    -1.372014  -0.913503  3.803427
H    -0.167931  -2.129969  2.058913
H    -1.672130  -1.362635  1.523115
H    -0.206353  -1.170846  4.438222
O    2.337674  0.488655  1.046821
H    -0.912618  0.349090  -0.375012
Ca    3.883157  0.551307  2.666192
15
Lattice="100 0 0 0 100 0 0 0 100" Properties=species:S:1:pos:R:3
N    2.521630  -6.119683  0.418714
C    2.756040  -7.313774  1.243607
C    4.261442  -7.618037  1.048334
O    4.825008  -8.634795  1.544721
H    1.978972  -6.293281  -0.429979
H    2.092102  -5.345967  0.927046
H    2.624756  -7.050950  2.305163
C    1.825136  -8.489320  0.886600
S    1.921521  -10.043325  1.877095
H    1.982494  -8.827749  -0.147779
H    0.779791  -8.166406  0.970407
H    1.485228  -9.557563  3.068238
O    4.884268  -6.753002  0.356637
H    4.068703  -6.086460  0.123693
Ca    4.679909  -10.515686  2.401504
15
Lattice="100 0 0 0 100 0 0 0 100" Properties=species:S:1:pos:R:3
N    2.563720  -6.162303  0.322825
C    2.795631  -7.318984  1.194839
C    4.315750  -7.583231  1.085940
O    4.869807  -8.593867  1.604769
H    2.106786  -6.387564  -0.563245
H    2.047574  -5.405943  0.773229
H    2.608303  -7.019602  2.239830
C    1.937425  -8.551883  0.852615
S    2.051738  -9.865592  2.157441
H    2.204694  -8.976014  -0.123341
H    0.880752  -8.258236  0.840936
H    1.357726  -10.837466  1.512473
O    4.958812  -6.698720  0.437286
H    4.148951  -6.058515  0.145931
Ca    4.783457  -10.540257  2.327781
15
Lattice="100 0 0 0 100 0 0 0 100" Properties=species:S:1:pos:R:3
N    0.133450  -0.706488  0.006842
C    0.080493  -0.304599  1.397781
C    1.155668  0.680538  1.889957
O    1.876232  1.314676  1.046601
H    -0.331595  -0.051084  -0.619672
H    1.083566  -0.849041  -0.339753
H    -0.872989  0.225306  1.565018
C    0.061366  -1.582503  2.266639
S    -1.087016  -2.705230  1.355371
H    -0.359586  -1.443791  3.269886
H    1.036445  -2.077168  2.345087
H    -1.172126  -3.674106  2.321434
O    1.289922  0.890969  3.148522
H    -0.216675  -3.420496  0.597078
Ca    2.758188  2.457307  2.701541
15
Lattice="100 0 0 0 100 0 0 0 100" Properties=species:S:1:pos:R:3
N    1.347646  0.328869  0.448834
C    1.411445  0.904045  1.826558
C    2.862523  0.931357  2.273614
O    3.701504  0.179194  1.721435
H    0.432786  -0.187418  0.440545
H    1.204204  1.097007  -0.217662
H    0.987774  1.919486  1.840447
C    0.599024  0.016161  2.842425
S    -0.968547  -0.602846  2.171896
H    0.436320  0.576190  3.770721
H    1.167743  -0.887424  3.105955
H    -1.634942  0.579316  2.171740
O    3.269055  1.662341  3.269923
H    2.584790  2.248404  3.654541
Ca    3.365281  -0.914254  -0.083013
15
Lattice="100 0 0 0 100 0 0 0 100" Properties=species:S:1:pos:R:3
N    0.820492  -0.031293  0.748476
C    0.109241  -0.333363  2.042784
C    1.193401  -0.290789  3.138232
O    2.028858  0.656515  3.075440
H    1.213139  -0.904818  0.372545
H    0.118388  0.245327  0.052175
H    -0.505792  0.556594  2.262423
C    -0.864944  -1.526540  2.040110
S    -0.047186  -3.143729  2.399657
H    -1.382617  -1.577141  1.073477
H    -1.625866  -1.351451  2.809898
H    -1.106380  -3.708240  3.028914
O    1.255801  -1.155740  4.074865
H    0.714494  -2.014886  3.803257
Ca    2.596073  1.629500  1.293564
15
Lattice="100 0 0 0 100 0 0 0 100" Properties=species:S:1:pos:R:3
N    0.467447  -0.528417  0.141585
C    0.296236  0.078983  1.497729
C    1.542186  -0.202753  2.320952
O    2.331820  -1.113796  1.974314
H    -0.502609  -0.847829  -0.104546
H    0.641017  0.230251  -0.529173
H    0.143183  1.165986  1.410793
C    -0.939881  -0.534990  2.244830
S    -2.398237  -0.580888  1.141532
H    -1.164408  0.083492  3.122415
H    -0.720625  -1.549451  2.600363
H    -2.675229  -1.894352  1.312990
O    1.802608  0.435572  3.423698
H    1.172365  1.153203  3.642194
Ca    2.289635  -2.129605  0.096514
15
Lattice="100 0 0 0 100 0 0 0 100" Properties=species:S:1:pos:R:3
N    0.057299  1.253451  0.729841
C    0.246027  0.040417  1.594969
C    1.731048  -0.033716  1.956566
O    2.449450  0.988127  1.846295
H    0.175549  0.946095  -0.247870
H    -0.950653  1.469891  0.761400
H    -0.265321  0.245130  2.552712
C    -0.362670  -1.249328  0.994682
S    -2.091311  -1.037733  0.455108
H    -0.308128  -2.078990  1.715077
H    0.192227  -1.555629  0.095113
H    -2.647912  -1.097574  1.690063
O    2.280969  -1.114057  2.419491
H    1.678472  -1.886854  2.458560
Ca    1.782389  2.908857  1.179897
15
Lattice="100 0 0 0 100 0 0 0 100" Properties=species:S:1:pos:R:3
N    -0.390921  -0.583179  -0.317926
C    0.064637  -0.240487  0.987871
C    1.588510  -0.375482  1.113463
O    2.325000  -0.388616  0.075916
H    -0.311956  -1.558975  -0.592353
H    -1.281312  -0.180928  -0.595623
H    -0.117417  0.839994  1.140587
C    -0.710403  -1.019370  2.088571
S    -0.370550  -0.452259  3.848805
H    -0.547070  -2.102821  2.047307
H    -1.781915  -0.810379  1.975581
H    -1.388933  -1.108711  4.479196
O    2.130111  -0.415044  2.286970
H    0.563938  -1.363380  4.222994
Ca    4.120568  -0.304630  1.267869
