# Supplementary material for: Mapping and classifying molecules from a high-throughput structural database
Source: J Cheminform. 2017 Feb 2;9:6. doi: 10.1186/s13321-017-0192-4 (PMC5289135; doi:10.1186/s13321-017-0192-4)
Supplement: Supplementary file 1 — Additional file 1. Supplementary file contains dissimilarity matrix data for all the oligopeptides available in the database including the one discussed in this paper. [file 13321_2017_192_MOESM1_ESM.tar › SI/cys.uncapped/traj.cys.uncapped.Pb.xyz]

15
Lattice="100 0 0 0 100 0 0 0 100" Properties=species:S:1:pos:R:3
N    -0.075365  0.252561  0.481268
C    -0.280720  -0.755385  1.554989
C    1.075399  -1.023382  2.203732
O    2.130529  -0.991822  1.540053
H    -0.935113  0.367898  -0.068373
H    0.118389  1.176949  0.887104
H    -0.984292  -0.399415  2.324296
C    -0.857523  -2.057745  0.958025
S    0.085624  -2.785936  -0.454432
H    -1.856597  -1.859816  0.545089
H    -0.973061  -2.831878  1.726641
H    0.974758  -3.527794  0.259045
O    1.011308  -1.330059  3.466309
H    1.894735  -1.535742  3.851486
Pb    1.905928  -0.597432  -0.796234
15
Lattice="100 0 0 0 100 0 0 0 100" Properties=species:S:1:pos:R:3
N    -0.083067  0.309133  0.415357
C    -0.189119  -0.592531  1.591243
C    1.226804  -0.812613  2.139954
O    2.193574  -0.855390  1.357440
H    -0.988602  0.381215  -0.063525
H    0.151282  1.264981  0.711975
H    -0.842556  -0.158972  2.367032
C    -0.806764  -1.946488  1.164938
S    0.020965  -2.815059  -0.237575
H    -1.835545  -1.781700  0.814778
H    -0.863497  -2.647611  2.006890
H    0.979519  -3.469407  0.472589
O    1.443682  -1.037136  3.404908
H    0.664901  -0.928597  3.989184
Pb    1.792421  -0.669605  -0.952704
15
Lattice="100 0 0 0 100 0 0 0 100" Properties=species:S:1:pos:R:3
N    0.710628  -1.074130  -0.079811
C    0.245469  -0.520235  1.215618
C    1.467543  -0.410978  2.141619
O    2.367207  -1.269260  2.080736
H    -0.089823  -1.295902  -0.682920
H    1.261493  -0.375255  -0.594142
H    -0.225074  0.468291  1.081429
C    -0.809231  -1.447894  1.865221
S    -0.271554  -3.207443  2.100359
H    -1.729038  -1.456157  1.267676
H    -1.071890  -1.083948  2.866817
H    -1.038607  -3.770370  1.129621
O    1.560767  0.518961  3.047718
H    0.860710  1.203648  3.020302
Pb    2.146168  -3.048943  0.573555
15
Lattice="100 0 0 0 100 0 0 0 100" Properties=species:S:1:pos:R:3
N    -0.165823  -1.161375  0.171014
C    -0.271029  -0.148332  1.295153
C    1.124900  0.123343  1.826866
O    1.998582  -0.788838  1.666694
H    0.628960  -1.798003  0.372344
H    -1.029379  -1.707711  0.035852
H    -0.758588  0.749666  0.895865
C    -1.091144  -0.661680  2.520333
S    -0.226987  -1.519452  3.904736
H    -1.929150  -1.302571  2.211579
H    -1.527687  0.218582  3.008693
H    0.081673  -2.684984  3.280434
O    1.257371  1.084055  2.643467
H    0.044046  -0.696585  -0.726515
Pb    2.632256  -0.282115  3.952490
15
Lattice="100 0 0 0 100 0 0 0 100" Properties=species:S:1:pos:R:3
N    0.202236  0.165928  -0.048532
C    0.035978  -0.031206  1.447368
C    1.369483  -0.484828  2.027813
O    1.470421  -0.523339  3.290328
H    -0.680733  0.058754  -0.569781
H    0.569996  1.107088  -0.259233
H    -0.319614  0.913162  1.878125
C    -0.964303  -1.155827  1.818007
S    -0.260535  -2.877236  1.699833
H    -1.858045  -1.126371  1.179308
H    -1.274954  -0.982732  2.853705
H    -1.091470  -3.421950  2.625324
O    2.171954  -1.079830  1.238227
H    0.900943  -0.516591  -0.400148
Pb    2.488849  -2.624577  3.087344
15
Lattice="100 0 0 0 100 0 0 0 100" Properties=species:S:1:pos:R:3
N    0.152018  -0.288930  -0.036471
C    0.047592  0.234489  1.368883
C    1.411817  0.296617  2.031373
O    2.403761  -0.341452  1.534044
H    0.348481  0.441190  -0.732963
H    0.877293  -1.017726  -0.120848
H    -0.371313  1.248183  1.319837
C    -0.928680  -0.682509  2.181639
S    -2.385058  -1.181738  1.214675
H    -1.212558  -0.165426  3.104370
H    -0.433675  -1.624320  2.456533
H    -3.019897  0.018397  1.233667
O    1.531178  0.956890  3.118188
H    -0.809996  -0.715885  -0.222724
Pb    3.775036  0.403221  3.320798
15
Lattice="100 0 0 0 100 0 0 0 100" Properties=species:S:1:pos:R:3
N    -0.403960  -0.032204  -0.113758
C    -0.216543  0.343571  1.345956
C    1.262445  0.360448  1.689220
O    1.653096  1.186020  2.564344
H    -1.373630  -0.315425  -0.326101
H    -0.175461  0.758811  -0.737161
H    -0.679568  1.323258  1.505860
C    -0.857800  -0.761143  2.253589
S    -0.082875  -1.109257  3.883229
H    -0.803316  -1.737587  1.751183
H    -1.913448  -0.532810  2.448084
H    -0.356460  0.081525  4.478580
O    1.955052  -0.638555  1.300761
H    0.230276  -0.814295  -0.357592
Pb    2.957189  -0.561358  3.474801
15
Lattice="100 0 0 0 100 0 0 0 100" Properties=species:S:1:pos:R:3
N    -0.050508  -1.349818  0.751307
C    -0.125235  -0.156617  1.664644
C    1.287268  0.210924  2.119368
O    2.302054  -0.332857  1.561819
H    -0.175793  -2.183507  1.402955
H    -0.799282  -1.353915  0.045882
H    -0.499418  0.707830  1.093516
C    -1.097644  -0.461203  2.832827
S    -0.760888  -2.115325  3.550959
H    -2.132515  -0.413582  2.476871
H    -0.975625  0.310023  3.601380
H    -1.961222  -2.672675  3.264011
O    1.430016  1.089254  3.032889
H    0.863966  -1.419652  0.279625
Pb    3.746828  0.991119  2.900945
15
Lattice="100 0 0 0 100 0 0 0 100" Properties=species:S:1:pos:R:3
N    2.110492  1.003543  1.533782
C    2.693701  -0.045755  2.436588
C    4.191397  -0.179404  2.232098
O    4.865487  -0.841415  3.091736
H    2.167639  1.954660  1.920091
H    2.556818  1.005836  0.604295
H    2.505129  0.267580  3.472599
C    1.968321  -1.409117  2.180134
S    0.157471  -1.159818  2.080962
H    2.198865  -2.073942  3.019831
H    2.323848  -1.880892  1.256794
H    0.013151  -1.557150  0.793819
O    4.753679  0.327427  1.200114
H    1.085138  0.713135  1.444872
Pb    6.848865  -0.507690  1.938282
15
Lattice="100 0 0 0 100 0 0 0 100" Properties=species:S:1:pos:R:3
N    -0.374925  0.322185  0.386279
C    0.237226  0.038927  1.731627
C    1.743926  0.269015  1.657675
O    2.466905  -0.062041  2.655342
H    -0.439708  -0.635024  -0.081645
H    -1.320004  0.722347  0.458965
H    -0.143372  0.777092  2.455770
C    -0.173287  -1.386675  2.196687
S    -0.222684  -2.611307  0.848400
H    -1.198525  -1.352611  2.588057
H    0.475330  -1.707654  3.018609
H    1.114718  -2.803873  0.733327
O    2.258902  0.829368  0.628697
H    0.216462  0.946866  -0.182486
Pb    4.381035  0.836384  1.690692
15
Lattice="100 0 0 0 100 0 0 0 100" Properties=species:S:1:pos:R:3
N    -0.131434  -0.033149  -0.151035
C    -0.075284  0.171624  1.351819
C    1.370843  0.150316  1.829733
O    2.107809  -0.798863  1.405214
H    -1.075695  -0.292401  -0.477934
H    0.139221  0.826565  -0.655394
H    -0.562796  1.124775  1.584750
C    -0.760543  -1.035379  2.058716
S    -0.215138  -1.246356  3.821703
H    -0.515491  -1.964611  1.529645
H    -1.849070  -0.896453  2.083364
H    -0.468419  -2.580011  3.866354
O    1.660909  0.874826  2.826354
H    0.530927  -0.779669  -0.428968
Pb    2.855965  -0.974304  3.685342
15
Lattice="100 0 0 0 100 0 0 0 100" Properties=species:S:1:pos:R:3
N    2.637557  -6.089320  0.570424
C    2.858045  -7.389534  1.322010
C    4.362326  -7.706127  1.049207
O    4.903529  -8.664081  1.759415
H    1.816682  -6.082118  -0.049568
H    2.567624  -5.277105  1.198299
H    2.682552  -7.204930  2.388853
C    1.899265  -8.468435  0.776384
S    1.882634  -10.110093  1.601315
H    2.126625  -8.706291  -0.273424
H    0.855721  -8.125593  0.823315
H    1.362415  -9.727215  2.798841
O    4.937587  -7.049342  0.201571
H    3.533294  -6.003166  0.000464
Pb    4.611144  -10.640656  2.539896
15
Lattice="100 0 0 0 100 0 0 0 100" Properties=species:S:1:pos:R:3
N    1.020700  -0.145380  0.124686
C    0.888742  0.048605  1.621768
C    2.366674  0.241474  2.094045
O    2.565594  0.411274  3.376656
H    0.759820  -1.084010  -0.205853
H    0.492719  0.545543  -0.424136
H    0.331953  0.983047  1.781856
C    0.166502  -1.140859  2.281472
S    -0.477160  -0.664093  3.947708
H    0.821154  -2.017050  2.368807
H    -0.729890  -1.417787  1.709242
H    -0.779211  -1.917205  4.380327
O    3.239003  0.230739  1.245876
H    2.069638  -0.008264  -0.021214
Pb    1.942762  0.030966  5.399761
15
Lattice="100 0 0 0 100 0 0 0 100" Properties=species:S:1:pos:R:3
N    -0.024854  -0.369183  0.009748
C    0.120198  0.130838  1.452018
C    1.609657  0.131520  1.792344
O    2.462091  -0.031131  0.849091
H    -0.895668  -0.019132  -0.415694
H    0.777717  -0.061573  -0.564688
H    -0.212703  1.179869  1.445805
C    -0.792094  -0.682009  2.404699
S    -1.199689  0.179684  3.949110
H    -0.375508  -1.678280  2.602202
H    -1.761254  -0.822792  1.903001
H    -0.108949  -0.216477  4.644236
O    1.990910  0.317658  2.993028
H    -0.052705  -1.399364  -0.031466
Pb    4.243150  0.312930  2.393614
15
Lattice="100 0 0 0 100 0 0 0 100" Properties=species:S:1:pos:R:3
N    2.546779  -6.155205  0.355608
C    2.810429  -7.328414  1.193526
C    4.333456  -7.576701  1.042062
O    4.957250  -8.574461  1.518282
H    2.079244  -6.360778  -0.529927
H    2.035414  -5.412671  0.834051
H    2.642998  -7.051734  2.248245
C    1.950413  -8.558350  0.835976
S    1.948545  -9.814121  2.200365
H    2.264772  -9.030180  -0.103121
H    0.899426  -8.253155  0.749906
H    1.413326  -10.859290  1.511955
O    4.944756  -6.670174  0.395381
H    4.123982  -6.030806  0.140025
Pb    4.680338  -10.582138  2.416975
15
Lattice="100 0 0 0 100 0 0 0 100" Properties=species:S:1:pos:R:3
N    -0.135013  1.284037  1.109917
C    0.214140  -0.020875  1.732333
C    1.711805  -0.096152  1.972341
O    2.518566  0.625703  1.326043
H    -0.929507  1.055224  0.452419
H    -0.529638  1.919424  1.814175
H    -0.323911  -0.133229  2.685438
C    -0.194058  -1.213722  0.779004
S    -1.752519  -0.930052  -0.104117
H    -0.229273  -2.144776  1.356436
H    0.558407  -1.349975  -0.011192
H    -2.584954  -1.091385  0.956181
O    2.232778  -0.961600  2.786887
H    1.588528  -1.499355  3.293630
Pb    1.822084  2.354820  0.052408
15
Lattice="100 0 0 0 100 0 0 0 100" Properties=species:S:1:pos:R:3
N    0.079929  -0.689490  -0.017950
C    0.089012  -0.297568  1.375771
C    1.189196  0.675241  1.825848
O    1.826018  1.361232  0.955742
H    -0.388931  -0.018933  -0.625595
H    1.008225  -0.871136  -0.402769
H    -0.849164  0.247762  1.581753
C    0.084720  -1.578710  2.241615
S    -1.131408  -2.676138  1.388147
H    -0.283863  -1.432965  3.264488
H    1.052570  -2.092385  2.272573
H    -1.189738  -3.642770  2.358084
O    1.432930  0.824641  3.076758
H    -0.312950  -3.408640  0.588596
Pb    2.954455  2.524862  2.626936
15
Lattice="100 0 0 0 100 0 0 0 100" Properties=species:S:1:pos:R:3
N    0.798834  -0.022656  0.743760
C    0.120449  -0.342364  2.042236
C    1.203254  -0.314096  3.141671
O    2.061256  0.627903  3.121973
H    1.211868  -0.870366  0.332689
H    0.107425  0.304707  0.059101
H    -0.499838  0.538814  2.282366
C    -0.851422  -1.545107  2.022667
S    -0.065092  -3.162989  2.448870
H    -1.328438  -1.615189  1.036779
H    -1.644010  -1.352385  2.755029
H    -1.124488  -3.664401  3.131027
O    1.237815  -1.176830  4.072965
H    0.693024  -2.049761  3.780553
Pb    2.596466  1.694666  1.244132
15
Lattice="100 0 0 0 100 0 0 0 100" Properties=species:S:1:pos:R:3
N    0.443880  -0.495069  0.142202
C    0.303104  0.089010  1.504033
C    1.542788  -0.207143  2.331478
O    2.339852  -1.132301  2.019174
H    -0.531565  -0.826040  -0.096404
H    0.645733  0.247855  -0.538555
H    0.166724  1.178399  1.422955
C    -0.944260  -0.520282  2.250712
S    -2.381736  -0.627981  1.125596
H    -1.193456  0.129090  3.098557
H    -0.717215  -1.516558  2.649654
H    -2.596266  -1.956003  1.279886
O    1.797232  0.430067  3.432548
H    1.178543  1.159735  3.647262
Pb    2.232149  -2.187373  0.027094
15
Lattice="100 0 0 0 100 0 0 0 100" Properties=species:S:1:pos:R:3
N    -0.396207  -0.592078  -0.309838
C    0.057793  -0.243866  0.994224
C    1.581383  -0.362929  1.108500
O    2.306163  -0.309584  0.058798
H    -0.333550  -1.570546  -0.578437
H    -1.270195  -0.167291  -0.605126
H    -0.128131  0.837020  1.143269
C    -0.712287  -1.026422  2.097517
S    -0.406738  -0.443761  3.860071
H    -0.531437  -2.107323  2.065167
H    -1.785121  -0.834761  1.967427
H    -1.425985  -1.111521  4.476649
O    2.135130  -0.464836  2.267546
H    0.534591  -1.341388  4.253753
Pb    4.266877  -0.324982  1.229709
