# Supplementary material for: Mapping and classifying molecules from a high-throughput structural database
Source: J Cheminform. 2017 Feb 2;9:6. doi: 10.1186/s13321-017-0192-4 (PMC5289135; doi:10.1186/s13321-017-0192-4)
Supplement: Supplementary file 1 — Additional file 1. Supplementary file contains dissimilarity matrix data for all the oligopeptides available in the database including the one discussed in this paper. [file 13321_2017_192_MOESM1_ESM.tar › SI/cys.uncapped/traj.cys.uncapped.Hg.xyz]

15
Lattice="100 0 0 0 100 0 0 0 100" Properties=species:S:1:pos:R:3
N    -0.099885  0.304495  0.522823
C    -0.257436  -0.757901  1.525790
C    1.108524  -1.001634  2.199923
O    2.171347  -0.937756  1.573580
H    -0.971505  0.517913  0.025156
H    0.267811  1.177463  0.917432
H    -0.978597  -0.466067  2.308127
C    -0.830024  -2.066280  0.898846
S    0.119886  -2.888320  -0.465440
H    -1.811703  -1.862823  0.448131
H    -0.971804  -2.827610  1.677595
H    1.060523  -3.518052  0.296214
O    0.992650  -1.312641  3.463886
H    1.864774  -1.487040  3.889041
Hg    1.569440  -0.772744  -0.802109
15
Lattice="100 0 0 0 100 0 0 0 100" Properties=species:S:1:pos:R:3
N    -0.139304  -0.551244  -0.076713
C    -0.088721  -0.055738  1.358989
C    1.422140  0.132351  1.705509
O    2.218793  0.136509  0.768350
H    -0.892774  -0.116004  -0.628078
H    0.790325  -0.303798  -0.490456
H    -0.519338  0.958069  1.354426
C    -0.831811  -0.962050  2.339060
S    -0.588189  -0.431671  4.048109
H    -0.466833  -1.999133  2.303644
H    -1.913419  -0.968144  2.125202
H    -1.134902  0.810100  3.925745
O    1.671103  0.315680  2.968082
H    -0.246276  -1.574773  -0.143297
Hg    3.947207  0.685846  2.878431
15
Lattice="100 0 0 0 100 0 0 0 100" Properties=species:S:1:pos:R:3
N    -0.127061  0.325152  0.525981
C    -0.195382  -0.746114  1.530199
C    1.202886  -0.898584  2.184897
O    2.226564  -0.769621  1.505611
H    -1.018922  0.477712  0.042021
H    0.185885  1.221256  0.915948
H    -0.946450  -0.502537  2.301656
C    -0.674270  -2.093924  0.899192
S    0.316001  -2.845480  -0.476584
H    -1.672198  -1.958644  0.458403
H    -0.756700  -2.871578  1.670266
H    1.312027  -3.399005  0.275190
O    1.310746  -1.230714  3.444143
H    0.473212  -1.237302  3.952132
Hg    1.608656  -0.635615  -0.821057
15
Lattice="100 0 0 0 100 0 0 0 100" Properties=species:S:1:pos:R:3
N    -0.058835  -0.458250  -0.034740
C    0.064372  0.141891  1.354744
C    1.586663  0.190103  1.692030
O    2.375519  0.030101  0.760161
H    -0.783079  -0.000879  -0.607436
H    0.877013  -0.332425  -0.483719
H    -0.248741  1.195137  1.269211
C    -0.764915  -0.595046  2.406814
S    -0.564983  0.266625  3.993829
H    -0.473030  -1.647481  2.508223
H    -1.835675  -0.546231  2.146926
H    -0.154966  -0.808599  4.717030
O    1.857723  0.448507  2.933768
H    -0.258748  -1.469860  -0.016624
Hg    4.161983  0.558965  2.786832
15
Lattice="100 0 0 0 100 0 0 0 100" Properties=species:S:1:pos:R:3
N    0.711289  -1.003493  -0.111528
C    0.268988  -0.541990  1.209292
C    1.518284  -0.390051  2.122064
O    2.456750  -1.190372  2.038826
H    -0.063683  -1.144803  -0.768364
H    1.393964  -0.374227  -0.548377
H    -0.246219  0.431113  1.128161
C    -0.784033  -1.503356  1.849607
S    -0.274318  -3.271634  2.154296
H    -1.695886  -1.526140  1.240514
H    -1.052964  -1.133800  2.848476
H    -1.055815  -3.861014  1.205303
O    1.566419  0.551638  3.024832
H    0.835685  1.203362  2.995902
Hg    1.806305  -3.014847  0.644796
15
Lattice="100 0 0 0 100 0 0 0 100" Properties=species:S:1:pos:R:3
N    0.169394  -0.404968  -0.108207
C    0.028465  -0.006805  1.354165
C    1.460431  0.064505  1.999320
O    2.424542  0.005214  1.201163
H    -0.757100  -0.391991  -0.567656
H    0.800227  0.240436  -0.609165
H    -0.348133  1.028340  1.355483
C    -0.903150  -0.940512  2.141287
S    -2.581008  -0.931497  1.457683
H    -0.896681  -0.615121  3.191812
H    -0.556287  -1.983190  2.112632
H    -2.936478  0.302279  1.908161
O    1.500917  0.206006  3.246596
H    0.566099  -1.352005  -0.214508
Hg    3.864488  0.282299  3.204427
15
Lattice="100 0 0 0 100 0 0 0 100" Properties=species:S:1:pos:R:3
N    1.159279  0.276624  1.127512
C    0.826391  0.153690  2.607654
C    2.163463  0.205184  3.427964
O    2.072221  -0.108829  4.644344
H    0.301534  0.442004  0.576558
H    1.815859  1.059594  0.972991
H    0.290001  1.079073  2.874561
C    -0.008329  -1.084930  2.952580
S    -1.656013  -0.949396  2.195635
H    -0.121343  -1.088866  4.049192
H    0.484551  -2.022806  2.668087
H    -1.589373  -2.059160  1.413929
O    3.178284  0.591353  2.808257
H    1.617304  -0.572111  0.760370
Hg    4.343617  0.355910  5.020723
15
Lattice="100 0 0 0 100 0 0 0 100" Properties=species:S:1:pos:R:3
N    2.623382  -6.155901  0.601710
C    2.929402  -7.476328  1.291842
C    4.470670  -7.674107  0.992177
O    5.151051  -8.704023  1.415442
H    2.000333  -6.238645  -0.214264
H    2.232034  -5.444745  1.234638
H    2.810574  -7.304397  2.371180
C    1.933191  -8.554762  0.794312
S    1.677141  -10.100772  1.774825
H    2.190006  -8.921653  -0.210432
H    0.915516  -8.135058  0.747833
H    1.325699  -9.531670  2.964981
O    5.027609  -6.778027  0.377486
H    3.582388  -5.843366  0.257834
Hg    4.168005  -10.380551  2.307437
15
Lattice="100 0 0 0 100 0 0 0 100" Properties=species:S:1:pos:R:3
N    0.942673  -0.288901  0.119029
C    0.828002  -0.042580  1.612709
C    2.333561  0.153162  2.054287
O    2.693341  0.323427  3.297180
H    0.762342  -1.263575  -0.161324
H    0.341819  0.326314  -0.446836
H    0.314823  0.924127  1.728926
C    0.023863  -1.182611  2.284492
S    -0.883918  -0.646465  3.817908
H    0.651343  -2.051244  2.519599
H    -0.796472  -1.507526  1.625503
H    -0.945145  -1.876259  4.406061
O    3.166397  0.177384  1.161764
H    1.967659  -0.080913  -0.077238
Hg    1.281073  0.208582  4.906743
15
Lattice="100 0 0 0 100 0 0 0 100" Properties=species:S:1:pos:R:3
N    -0.402031  0.421160  0.379799
C    0.230305  0.022240  1.700402
C    1.775176  0.218549  1.585087
O    2.517603  -0.478660  2.319646
H    -0.283790  -0.338371  -0.316958
H    -1.413328  0.599871  0.482465
H    -0.101212  0.765353  2.445781
C    -0.207878  -1.381579  2.147788
S    0.010998  -2.733107  0.956370
H    -1.290805  -1.354942  2.352802
H    0.309816  -1.616432  3.086831
H    1.274633  -3.074484  1.320756
O    2.142337  1.123410  0.787499
H    0.049401  1.273789  0.006921
Hg    4.410776  0.736201  1.530806
15
Lattice="100 0 0 0 100 0 0 0 100" Properties=species:S:1:pos:R:3
N    -0.288333  0.124834  0.008280
C    0.094500  0.055544  1.471987
C    1.629709  0.296752  1.592202
O    2.171174  -0.019865  2.688050
H    -0.070285  -0.781704  -0.449201
H    -1.295422  0.311086  -0.114673
H    -0.375422  0.919630  1.971162
C    -0.388966  -1.246311  2.140170
S    0.087671  -2.796580  1.308336
H    -1.481481  -1.221159  2.250237
H    0.059180  -1.270764  3.144332
H    -1.112026  -3.059299  0.728058
O    2.192880  0.838623  0.609526
H    0.251203  0.863876  -0.473994
Hg    4.231914  0.810688  1.988032
15
Lattice="100 0 0 0 100 0 0 0 100" Properties=species:S:1:pos:R:3
N    -0.050702  -1.361023  0.721763
C    -0.127850  -0.184373  1.673421
C    1.315870  0.156996  2.151888
O    2.259739  -0.290112  1.455215
H    0.042782  -2.242348  1.261353
H    -0.896178  -1.432544  0.135005
H    -0.455852  0.687099  1.082017
C    -1.123382  -0.425585  2.823139
S    -0.853167  -1.924849  3.823053
H    -2.148669  -0.437515  2.428539
H    -1.026778  0.431023  3.506359
H    -1.818626  -2.692367  3.253651
O    1.417661  0.897745  3.169263
H    0.777226  -1.277511  0.107489
Hg    3.739927  0.945360  2.986843
15
Lattice="100 0 0 0 100 0 0 0 100" Properties=species:S:1:pos:R:3
N    -0.418925  -0.032502  -0.130116
C    -0.215234  0.353296  1.322075
C    1.299662  0.352154  1.635800
O    1.600373  1.143310  2.577951
H    -1.383855  -0.333240  -0.340988
H    -0.207793  0.764731  -0.753318
H    -0.677980  1.331007  1.490924
C    -0.796872  -0.755240  2.261625
S    -0.035876  -1.121154  3.891540
H    -0.771171  -1.734739  1.763494
H    -1.841233  -0.508920  2.514624
H    -0.280811  0.079616  4.488760
O    1.944917  -0.607510  1.171153
H    0.241337  -0.795826  -0.373989
Hg    2.738458  -0.583982  3.641465
15
Lattice="100 0 0 0 100 0 0 0 100" Properties=species:S:1:pos:R:3
N    -0.212183  -1.126878  0.120865
C    -0.257838  -0.151130  1.278601
C    1.195612  0.046492  1.773843
O    1.945736  -0.930972  1.612438
H    0.568101  -1.793646  0.292121
H    -1.096338  -1.634428  -0.033000
H    -0.736063  0.772071  0.929649
C    -1.026486  -0.667085  2.534175
S    -0.189070  -1.479589  3.966955
H    -1.814769  -1.385610  2.253433
H    -1.515514  0.194613  3.005972
H    0.276424  -2.601636  3.350562
O    1.326876  1.043107  2.554405
H    0.008605  -0.632343  -0.759279
Hg    2.294905  -0.228966  4.178264
15
Lattice="100 0 0 0 100 0 0 0 100" Properties=species:S:1:pos:R:3
N    0.182993  0.229915  -0.052612
C    0.049158  -0.024461  1.434129
C    1.440150  -0.489008  1.949133
O    1.533807  -0.501254  3.218072
H    -0.700622  0.131850  -0.574713
H    0.533797  1.185935  -0.227165
H    -0.319665  0.891581  1.911623
C    -0.893854  -1.192878  1.812863
S    -0.193807  -2.926284  1.767518
H    -1.753093  -1.248424  1.123197
H    -1.271703  -1.012955  2.824210
H    -1.003848  -3.405951  2.752479
O    2.132100  -1.084036  1.105089
H    0.901246  -0.425753  -0.425285
Hg    2.123545  -2.707832  3.249148
15
Lattice="100 0 0 0 100 0 0 0 100" Properties=species:S:1:pos:R:3
N    -0.124257  -0.125525  -0.169988
C    -0.055640  0.158411  1.316695
C    1.433639  0.095329  1.759715
O    2.110085  -0.819402  1.274381
H    -1.058909  -0.424366  -0.490285
H    0.127793  0.716391  -0.714031
H    -0.512700  1.133801  1.511163
C    -0.729044  -0.998370  2.110164
S    -0.229517  -1.200979  3.884213
H    -0.561325  -1.961449  1.614111
H    -1.811384  -0.798638  2.186990
H    -0.327010  -2.559407  3.886520
O    1.637390  0.813487  2.791730
H    0.573528  -0.860590  -0.399966
Hg    2.563347  -0.913691  3.972586
15
Lattice="100 0 0 0 100 0 0 0 100" Properties=species:S:1:pos:R:3
N    2.482138  -6.181984  0.501689
C    2.826079  -7.392053  1.252125
C    4.364507  -7.587819  0.980588
O    5.114376  -8.528345  1.385537
H    1.931691  -6.327578  -0.347456
H    2.066046  -5.435896  1.061441
H    2.732900  -7.179457  2.329269
C    1.889553  -8.561817  0.859984
S    1.735043  -10.074099  1.940059
H    2.123569  -8.980620  -0.129962
H    0.850476  -8.195816  0.831704
H    1.454718  -9.454025  3.125453
O    4.882360  -6.638806  0.311064
H    4.039490  -6.021705  0.128033
Hg    4.194052  -10.255978  2.364472
15
Lattice="100 0 0 0 100 0 0 0 100" Properties=species:S:1:pos:R:3
N    2.519736  -6.204910  0.415954
C    2.867823  -7.380324  1.208280
C    4.415178  -7.563406  0.992641
O    5.152677  -8.505178  1.407324
H    2.043382  -6.388123  -0.469510
H    2.037441  -5.465918  0.929312
H    2.741025  -7.128805  2.274832
C    1.994610  -8.606473  0.839959
S    1.796999  -9.841077  2.228925
H    2.343598  -9.129553  -0.059019
H    0.956723  -8.274735  0.676274
H    1.409559  -10.913117  1.472753
O    4.954323  -6.605739  0.346985
H    4.130947  -5.994920  0.122816
Hg    4.267104  -10.255900  2.421783
15
Lattice="100 0 0 0 100 0 0 0 100" Properties=species:S:1:pos:R:3
N    -0.161153  1.283861  1.108937
C    0.225881  -0.008603  1.692167
C    1.748550  -0.097096  2.011708
O    2.603554  0.566053  1.411131
H    -0.968194  1.139986  0.461299
H    -0.399633  1.993709  1.813136
H    -0.317104  -0.136960  2.643027
C    -0.153938  -1.159896  0.717931
S    -1.809061  -0.930348  -0.024914
H    -0.092271  -2.133633  1.217809
H    0.533028  -1.188616  -0.142216
H    -2.544387  -1.275884  1.066844
O    2.155666  -0.968877  2.890668
H    1.447877  -1.448382  3.369501
Hg    1.698620  2.162773  -0.035125
15
Lattice="100 0 0 0 100 0 0 0 100" Properties=species:S:1:pos:R:3
N    0.517575  -0.579537  0.114316
C    0.304888  -0.036583  1.458982
C    1.575180  -0.121146  2.375645
O    2.506717  -0.899145  2.168789
H    -0.277178  -1.141338  -0.218309
H    0.738127  0.135337  -0.587695
H    0.072873  1.041469  1.367386
C    -0.859859  -0.783824  2.142506
S    -2.371009  -0.267199  1.245841
H    -0.958700  -0.519592  3.204603
H    -0.716054  -1.871829  2.078361
H    -3.233477  -1.097474  1.894694
O    1.621307  0.637650  3.435616
H    0.884986  1.277416  3.529292
Hg    2.480135  -2.008799  0.086164
15
Lattice="100 0 0 0 100 0 0 0 100" Properties=species:S:1:pos:R:3
N    0.533879  0.039576  0.807005
C    0.068150  -0.333821  2.146868
C    1.208508  -0.324347  3.223822
O    2.404342  -0.239537  2.941573
H    0.419288  -0.703756  0.111035
H    0.101569  0.898467  0.452130
H    -0.648206  0.437937  2.475556
C    -0.658864  -1.704912  2.120705
S    0.478626  -3.121036  2.050502
H    -1.376134  -1.736258  1.287049
H    -1.260906  -1.786199  3.042301
H    -0.451938  -4.025794  1.644829
O    0.873443  -0.431386  4.482973
H    -0.086691  -0.431958  4.672120
Hg    2.912036  0.512972  0.757349
