# Supplementary material for: Mapping and classifying molecules from a high-throughput structural database
Source: J Cheminform. 2017 Feb 2;9:6. doi: 10.1186/s13321-017-0192-4 (PMC5289135; doi:10.1186/s13321-017-0192-4)
Supplement: Supplementary file 1 — Additional file 1. Supplementary file contains dissimilarity matrix data for all the oligopeptides available in the database including the one discussed in this paper. [file 13321_2017_192_MOESM1_ESM.tar › SI/cys.uncapped/COLVAR-bare-0.26-1-4]

#! FIELDS CV1 CV2 Energy
-2.292149791903e-01 5.940271975041e-02	-19690.6204063
-1.779485426910e-01 1.215407425174e-01	-19690.5706184
-2.814091189136e-01 6.879036112605e-02	-19690.5344173
-1.748671865646e-01 1.681983608758e-01	-19690.5032629
2.168530765659e-01 -8.552468738078e-02	-19690.4914493
-1.558756474886e-01 2.615517462049e-01	-19690.4909724
5.015577353347e-02 -9.363008597598e-02	-19690.4793106
1.334624631688e-01 -1.882303790506e-01	-19690.4695672
8.603247825668e-02 -5.363114605767e-02	-19690.4643658
1.772312280424e-01 -1.180470276128e-02	-19690.4585312
1.968103609244e-02 -8.735228811534e-02	-19690.4548284
-2.161145842647e-03 -6.394721983826e-03	-19690.4534344
4.032921514573e-02 1.048576338952e-02	-19690.4356123
2.376045606094e-01 -5.248538813316e-02	-19690.432266
2.025881006681e-01 3.374889860838e-02	-19690.4313373
1.106067671861e-01 9.813783257251e-02	-19690.4297006
1.435646146042e-01 3.995946736430e-02	-19690.4093856
9.624811775154e-02 -1.244692479559e-01	-19690.4089981
8.650696576139e-03 -3.034144687892e-02	-19690.4053706
4.448641129645e-02 -1.265905031957e-02	-19690.4045233
-1.091921608678e-02 3.906761335785e-02	-19690.3984018
2.089135523452e-01 8.702129435619e-02	-19690.3956592
3.452350196569e-02 5.728599667241e-02	-19690.3956052
1.694039601353e-01 1.286150025043e-01	-19690.3924532
1.572780915439e-01 8.117003764672e-02	-19690.3890777
-2.359621116951e-01 -1.845444472285e-01	-19690.3758342
9.613651341726e-02 1.359564534290e-01	-19690.3683037
7.120403848708e-02 1.856542725336e-01	-19690.3642369
5.017198325507e-02 7.040625623400e-02	-19690.3461949
1.050930432417e-02 1.266540270993e-01	-19690.3454655
6.010707599719e-04 7.773585000195e-02	-19690.3286208
-2.287245210010e-01 5.969256465447e-02	-19690.0130739
-1.777800416823e-01 1.211780380550e-01	-19689.959858
-2.812318263172e-01 6.894515464252e-02	-19689.9213471
-2.147644124332e-01 1.077455084721e-01	-19689.9161912
-2.281888510201e-01 1.369880653343e-01	-19689.9133191
-1.740438923878e-01 1.685326918316e-01	-19689.9008838
2.171602702048e-01 -8.538799178356e-02	-19689.878343
-1.558928906645e-01 2.617137103093e-01	-19689.8759628
-2.518195914638e-01 1.290415103232e-01	-19689.8684276
4.993169535230e-02 -9.517918179954e-02	-19689.8668384
1.344211439742e-01 -1.882712768934e-01	-19689.8505372
8.546688180100e-02 -5.350976778343e-02	-19689.8472278
2.028078205719e-02 -8.617931524608e-02	-19689.8458223
1.787854613426e-01 -1.220021377069e-02	-19689.8365873
-1.535270547851e-03 -6.366284978694e-03	-19689.8360183
1.786526019100e-01 -1.214038959959e-02	-19689.8318619
2.367750021982e-01 -5.166046380399e-02	-19689.8209676
3.912966792264e-02 1.021463087912e-02	-19689.8176336
1.094199446790e-01 9.719852008015e-02	-19689.8142556
-2.176015102451e-01 -2.302246115009e-01	-19689.8081188
2.023185316937e-01 3.391577517033e-02	-19689.8039097
1.532418201024e-01 -7.548796941478e-02	-19689.7923447
9.265609085696e-03 -3.011772480736e-02	-19689.7903967
1.439433451374e-01 3.936582349959e-02	-19689.7883673
4.377939870200e-02 -1.274349438906e-02	-19689.7874889
1.011367121342e-01 -9.366435470765e-02	-19689.7827965
-2.963228874080e-01 -1.060048469702e-01	-19689.7777903
2.091592563657e-01 8.604838527586e-02	-19689.7765192
9.670684998942e-02 -1.236655040931e-01	-19689.776493
-2.197489566816e-01 -8.998108860167e-02	-19689.7718676
1.699982781804e-01 1.287198541670e-01	-19689.7718253
-1.210864751370e-02 3.854360193517e-02	-19689.7717901
1.201497268203e-01 -1.019514303533e-02	-19689.7711894
-2.192925841057e-01 -8.996961759834e-02	-19689.7703871
3.472151566538e-02 5.733993404126e-02	-19689.7687252
1.575675683635e-01 8.082470764566e-02	-19689.7652807
4.648982562713e-02 -1.722166938353e-01	-19689.7624694
1.300518300221e-01 -2.889362345961e-02	-19689.7606767
4.915706405565e-02 1.298507864785e-01	-19689.7596777
-2.346286823186e-01 -1.838842691234e-01	-19689.7587415
-2.590789740076e-01 1.918840857382e-01	-19689.7507775
1.891176482423e-01 -1.506105809548e-01	-19689.7481185
-1.793226431894e-03 -6.197912444543e-03	-19689.7429204
9.532110435583e-02 1.354847139383e-01	-19689.7408982
7.159060426090e-02 1.855407724408e-01	-19689.7384229
1.197022599003e-01 -1.002538852546e-02	-19689.7366185
1.089771489592e-01 2.747955882812e-02	-19689.7223993
-2.004234984199e-01 5.690167294193e-03	-19689.717651
1.262627629094e-02 1.217951996699e-01	-19689.7171515
9.715082662317e-02 1.735919203171e-02	-19689.7140454
-2.026026930926e-01 2.237874643837e-01	-19689.7092837
-1.772076609107e-01 -1.551731668878e-01	-19689.7082032
1.190013486469e-01 -1.025969042649e-02	-19689.7034181
1.224532131086e-03 7.759676159289e-02	-19689.7005441
-2.294692194054e-01 5.925063212279e-02	-19689.6929164
1.617522018866e-01 -1.270164702775e-01	-19689.6797529
3.411108655178e-02 1.735317293483e-01	-19689.6778293
1.352612793611e-01 1.824427335297e-01	-19689.6752833
-2.706132722879e-01 -6.573426521558e-03	-19689.6569493
-1.944666530950e-02 -2.538893645900e-01	-19689.6567684
-1.087985500017e-01 -2.192513178598e-01	-19689.6198662
-9.603332183620e-02 -1.390049223553e-01	-19689.6062005
-9.143530506521e-02 -3.013559721412e-01	-19689.6024017
-1.175186467890e-01 -9.586601420592e-02	-19689.5796457
-8.790053465188e-02 -3.016193422703e-01	-19689.5771426
-7.371232765607e-02 -2.103073942410e-01	-19689.55095
-1.742794838540e-01 -6.403366940191e-02	-19689.516945
-1.374277623456e-01 -1.888889178175e-01	-19689.5108144
