# Supplementary material for: Mapping and classifying molecules from a high-throughput structural database
Source: J Cheminform. 2017 Feb 2;9:6. doi: 10.1186/s13321-017-0192-4 (PMC5289135; doi:10.1186/s13321-017-0192-4)
Supplement: Supplementary file 1 — Additional file 1. Supplementary file contains dissimilarity matrix data for all the oligopeptides available in the database including the one discussed in this paper. [file 13321_2017_192_MOESM1_ESM.tar › SI/cys.uncapped/traj.cys.uncapped.Sr.xyz]

15
Lattice="100 0 0 0 100 0 0 0 100" Properties=species:S:1:pos:R:3
N    -0.083248  0.265188  0.468088
C    -0.274557  -0.745279  1.546597
C    1.082733  -1.005775  2.191588
O    2.139839  -0.904770  1.544599
H    -0.961628  0.349081  -0.055931
H    0.038924  1.188952  0.900089
H    -0.975370  -0.401358  2.324056
C    -0.853887  -2.052702  0.963317
S    0.081875  -2.815055  -0.431908
H    -1.850827  -1.847570  0.549187
H    -0.985026  -2.810316  1.744554
H    0.898754  -3.615559  0.298493
O    1.011278  -1.382491  3.439865
H    1.898217  -1.578040  3.817668
Sr    2.066924  -0.543302  -0.821265
15
Lattice="100 0 0 0 100 0 0 0 100" Properties=species:S:1:pos:R:3
N    0.151042  -0.288511  -0.027743
C    0.035185  0.242427  1.374040
C    1.410749  0.293279  2.035851
O    2.386655  -0.343985  1.506461
H    0.314564  0.443957  -0.728703
H    0.922601  -0.971548  -0.091034
H    -0.379026  1.257061  1.319599
C    -0.937181  -0.670132  2.181363
S    -2.391976  -1.191391  1.218358
H    -1.227758  -0.152952  3.101712
H    -0.440397  -1.608926  2.463791
H    -3.021807  0.010743  1.201216
O    1.531537  0.936734  3.124879
H    -0.786604  -0.757800  -0.215877
Sr    3.818415  0.382041  3.307087
15
Lattice="100 0 0 0 100 0 0 0 100" Properties=species:S:1:pos:R:3
N    -0.047361  -1.345389  0.751316
C    -0.140205  -0.156069  1.666892
C    1.283273  0.209015  2.119872
O    2.280474  -0.319997  1.516510
H    -0.191767  -2.182121  1.388334
H    -0.759571  -1.345778  0.010825
H    -0.514571  0.704304  1.091259
C    -1.109855  -0.460075  2.828894
S    -0.759709  -2.106711  3.561382
H    -2.147051  -0.427032  2.478883
H    -0.989993  0.315435  3.593182
H    -1.960748  -2.671507  3.296018
O    1.427664  1.053654  3.055287
H    0.897684  -1.398536  0.336476
Sr    3.783735  0.980805  2.883870
15
Lattice="100 0 0 0 100 0 0 0 100" Properties=species:S:1:pos:R:3
N    -0.371704  0.320180  0.388858
C    0.227006  0.028797  1.737629
C    1.743481  0.255458  1.650887
O    2.474813  -0.123072  2.616500
H    -0.452892  -0.630690  -0.080312
H    -1.301756  0.753802  0.442014
H    -0.150748  0.773630  2.455396
C    -0.188377  -1.386334  2.203253
S    -0.212942  -2.620934  0.860643
H    -1.218167  -1.362057  2.582643
H    0.455697  -1.702039  3.030564
H    1.128088  -2.787129  0.752662
O    2.221953  0.868663  0.633714
H    0.267413  0.920264  -0.158078
Sr    4.400136  0.874462  1.669623
15
Lattice="100 0 0 0 100 0 0 0 100" Properties=species:S:1:pos:R:3
N    1.065234  0.365250  1.198377
C    0.835914  0.268004  2.680153
C    2.166326  0.165346  3.422446
O    2.163400  0.315583  4.684301
H    0.177773  -0.037963  0.768476
H    1.195485  1.329466  0.869219
H    0.315625  1.180860  2.998534
C    -0.064174  -0.967625  2.978075
S    -1.485783  -1.028088  1.821639
H    -0.432732  -0.877512  4.005555
H    0.505360  -1.900747  2.896621
H    -1.184837  -2.223686  1.262109
O    3.233183  -0.102707  2.768185
H    1.893804  -0.183457  0.920994
Sr    4.492869  -0.025391  4.825672
15
Lattice="100 0 0 0 100 0 0 0 100" Properties=species:S:1:pos:R:3
N    -0.132528  -1.183913  0.217138
C    -0.282057  -0.149184  1.317724
C    1.122921  0.142509  1.850368
O    2.027512  -0.725471  1.608983
H    0.773762  -1.669330  0.394379
H    -0.905390  -1.862541  0.182102
H    -0.751382  0.743156  0.885624
C    -1.132990  -0.644194  2.511606
S    -0.294744  -1.591597  3.847453
H    -2.013020  -1.211992  2.180194
H    -1.511442  0.245061  3.030669
H    -0.112749  -2.765240  3.193837
O    1.256484  1.088058  2.674172
H    -0.068483  -0.740622  -0.710683
Sr    2.792104  -0.250702  3.875438
15
Lattice="100 0 0 0 100 0 0 0 100" Properties=species:S:1:pos:R:3
N    0.206894  0.101979  -0.033645
C    0.028896  -0.036230  1.469078
C    1.378422  -0.483958  2.048115
O    1.507077  -0.509050  3.301341
H    -0.617139  -0.199064  -0.572203
H    0.418061  1.073655  -0.302487
H    -0.293438  0.931848  1.870689
C    -0.996215  -1.114694  1.859380
S    -0.330163  -2.832994  1.631949
H    -1.921868  -1.018236  1.276437
H    -1.236082  -0.964753  2.917419
H    -1.277016  -3.445712  2.382987
O    2.198762  -1.031014  1.235591
H    1.031914  -0.482968  -0.288353
Sr    2.662100  -2.568363  3.071389
15
Lattice="100 0 0 0 100 0 0 0 100" Properties=species:S:1:pos:R:3
N    -0.395916  -0.026592  -0.088072
C    -0.222004  0.329713  1.380025
C    1.274341  0.337558  1.697696
O    1.707529  1.180434  2.529697
H    -1.351162  -0.346327  -0.308465
H    -0.191607  0.777313  -0.701162
H    -0.667887  1.316510  1.544493
C    -0.893267  -0.767510  2.252301
S    -0.159411  -1.085443  3.902239
H    -0.807097  -1.745908  1.757873
H    -1.958948  -0.551332  2.395513
H    -0.471191  0.105446  4.472493
O    1.951891  -0.651591  1.260500
H    0.275641  -0.780742  -0.322786
Sr    3.104086  -0.540529  3.388652
15
Lattice="100 0 0 0 100 0 0 0 100" Properties=species:S:1:pos:R:3
N    -0.119437  -0.036368  -0.127581
C    -0.085693  0.152720  1.378858
C    1.377231  0.145964  1.835677
O    2.129438  -0.755749  1.341732
H    -1.039252  -0.354276  -0.468386
H    0.106655  0.839706  -0.623061
H    -0.571839  1.105275  1.616207
C    -0.784921  -1.052287  2.051767
S    -0.249861  -1.262588  3.812131
H    -0.525996  -1.975271  1.517276
H    -1.873293  -0.915192  2.048924
H    -0.663105  -2.550126  3.905806
O    1.688898  0.870857  2.821402
H    0.598598  -0.738724  -0.385139
Sr    3.024379  -0.927029  3.604051
15
Lattice="100 0 0 0 100 0 0 0 100" Properties=species:S:1:pos:R:3
N    -0.089501  0.317234  0.401800
C    -0.182453  -0.582036  1.584340
C    1.235761  -0.792899  2.124653
O    2.199364  -0.776097  1.345075
H    -1.011099  0.361763  -0.047489
H    0.080101  1.276503  0.726793
H    -0.829743  -0.155744  2.370190
C    -0.803770  -1.939224  1.175541
S    0.008444  -2.836008  -0.213795
H    -1.833103  -1.767845  0.830846
H    -0.869308  -2.624946  2.028588
H    0.904342  -3.547095  0.517456
O    1.445772  -1.063786  3.387122
H    0.650042  -1.003233  3.953874
Sr    1.959150  -0.626368  -1.002510
15
Lattice="100 0 0 0 100 0 0 0 100" Properties=species:S:1:pos:R:3
N    0.718136  -1.092576  -0.086812
C    0.256160  -0.525616  1.207639
C    1.476888  -0.409129  2.130917
O    2.395666  -1.236924  2.040772
H    -0.104166  -1.317659  -0.657379
H    1.201657  -0.357437  -0.616206
H    -0.212199  0.465063  1.076402
C    -0.804863  -1.436451  1.870221
S    -0.320312  -3.208924  2.085301
H    -1.732282  -1.416121  1.285335
H    -1.050791  -1.066236  2.873433
H    -1.118899  -3.733059  1.123282
O    1.539827  0.508811  3.059111
H    0.807058  1.157538  3.041357
Sr    2.332887  -3.100894  0.600426
15
Lattice="100 0 0 0 100 0 0 0 100" Properties=species:S:1:pos:R:3
N    1.046492  -0.177412  0.116564
C    0.860983  0.044949  1.601212
C    2.320608  0.287504  2.109938
O    2.437775  0.434614  3.388482
H    0.836117  -1.133471  -0.196346
H    0.511871  0.477465  -0.466507
H    0.276989  0.967063  1.729786
C    0.150968  -1.140554  2.270989
S    -0.332172  -0.709012  3.999545
H    0.782619  -2.038440  2.268005
H    -0.793110  -1.360055  1.755234
H    -0.964490  -1.871490  4.293358
O    3.212245  0.305667  1.271019
H    2.102546  0.002978  0.021102
Sr    2.229561  0.007193  5.518620
15
Lattice="100 0 0 0 100 0 0 0 100" Properties=species:S:1:pos:R:3
N    2.642757  -6.089540  0.538176
C    2.840708  -7.378389  1.310921
C    4.354025  -7.700254  1.066622
O    4.804788  -8.749007  1.667922
H    1.945214  -6.146639  -0.214177
H    2.405682  -5.288527  1.135365
H    2.672411  -7.166098  2.374241
C    1.868121  -8.461311  0.809588
S    1.855616  -10.075923  1.683404
H    2.080768  -8.727164  -0.236330
H    0.831005  -8.102635  0.854695
H    1.323942  -9.658319  2.859723
O    4.971677  -6.944376  0.325488
H    3.628434  -5.962672  0.119872
Sr    4.811854  -10.793149  2.411492
15
Lattice="100 0 0 0 100 0 0 0 100" Properties=species:S:1:pos:R:3
N    -0.113636  -0.472874  0.009759
C    0.037756  -0.005347  1.461430
C    1.551027  0.072701  1.735936
O    2.343930  0.134696  0.727538
H    -0.953421  -0.079033  -0.434941
H    0.732309  -0.179285  -0.514276
H    -0.345222  1.026022  1.488662
C    -0.773403  -0.883679  2.428829
S    -1.022760  -0.099937  4.056602
H    -0.259768  -1.839307  2.602515
H    -1.753548  -1.110557  1.989387
H    -2.219515  0.459142  3.760237
O    1.978540  0.106219  2.926504
H    -0.181870  -1.499212  -0.048961
Sr    4.207582  0.446453  2.247780
15
Lattice="100 0 0 0 100 0 0 0 100" Properties=species:S:1:pos:R:3
N    -0.045366  -0.035884  -0.011673
C    -0.008637  -0.020649  1.519587
C    1.467661  0.121632  1.922521
O    1.822060  -0.096123  3.119482
H    0.787691  0.470053  -0.365638
H    -0.007043  -0.998149  -0.377868
H    -0.515333  0.906483  1.830221
C    -0.763006  -1.224456  2.111525
S    -1.404840  -0.934649  3.787534
H    -0.155600  -2.138613  2.067243
H    -1.667022  -1.400444  1.509652
H    -0.228092  -1.104350  4.431676
O    2.306673  0.501477  1.027936
H    -0.901542  0.402809  -0.376443
Sr    4.046394  0.591862  2.703249
15
Lattice="100 0 0 0 100 0 0 0 100" Properties=species:S:1:pos:R:3
N    2.502401  -6.110107  0.424999
C    2.754075  -7.306093  1.239596
C    4.257659  -7.612105  1.038574
O    4.825024  -8.621059  1.531516
H    1.955429  -6.286193  -0.419841
H    2.064829  -5.347090  0.941407
H    2.628185  -7.051314  2.303619
C    1.820928  -8.481171  0.881779
S    1.889981  -10.028315  1.880855
H    1.988950  -8.825167  -0.148977
H    0.778321  -8.146005  0.947444
H    1.432296  -9.530990  3.057769
O    4.882594  -6.745419  0.338238
H    4.093918  -6.076247  0.107242
Sr    4.812410  -10.648722  2.469782
15
Lattice="100 0 0 0 100 0 0 0 100" Properties=species:S:1:pos:R:3
N    2.544387  -6.156363  0.319046
C    2.790141  -7.312704  1.185422
C    4.311321  -7.570358  1.087771
O    4.866545  -8.575967  1.601262
H    2.105394  -6.388540  -0.573868
H    2.000603  -5.418796  0.766927
H    2.596748  -7.019433  2.231017
C    1.940645  -8.551025  0.839985
S    2.048534  -9.855563  2.150108
H    2.218382  -8.974694  -0.133269
H    0.884397  -8.257361  0.815593
H    1.258047  -10.784928  1.557765
O    4.960780  -6.673902  0.449148
H    4.174653  -6.033089  0.154663
Sr    4.930550  -10.685452  2.357738
15
Lattice="100 0 0 0 100 0 0 0 100" Properties=species:S:1:pos:R:3
N    1.448776  0.399872  0.369884
C    1.415268  0.947424  1.755394
C    2.832843  1.003589  2.304499
O    3.724476  0.269193  1.829674
H    0.535380  -0.102885  0.279519
H    1.369203  1.182588  -0.288808
H    0.966773  1.952763  1.763530
C    0.564485  0.024257  2.701072
S    -0.964509  -0.591102  1.941174
H    0.350979  0.551929  3.637992
H    1.129656  -0.881568  2.964889
H    -1.641732  0.584358  1.941221
O    3.139981  1.759319  3.323822
H    2.409876  2.330426  3.638515
Sr    3.618544  -0.966161  -0.111378
15
Lattice="100 0 0 0 100 0 0 0 100" Properties=species:S:1:pos:R:3
N    0.821268  -0.078002  0.746622
C    0.101941  -0.332935  2.042488
C    1.176089  -0.277662  3.150015
O    1.986818  0.683148  3.116669
H    1.223741  -0.962702  0.411480
H    0.121038  0.160006  0.035326
H    -0.505247  0.568352  2.234353
C    -0.882678  -1.514226  2.066935
S    -0.049896  -3.139020  2.340643
H    -1.452022  -1.538044  1.128718
H    -1.598463  -1.351627  2.882002
H    -1.101811  -3.746551  2.940249
O    1.246728  -1.162826  4.076218
H    0.719907  -2.014265  3.797983
Sr    2.709691  1.756300  1.246116
15
Lattice="100 0 0 0 100 0 0 0 100" Properties=species:S:1:pos:R:3
N    0.053981  -0.692172  -0.008419
C    0.075342  -0.290927  1.385757
C    1.201391  0.665602  1.827902
O    1.931634  1.228194  0.947499
H    -0.447752  -0.035321  -0.604267
H    0.988508  -0.813239  -0.402953
H    -0.858634  0.253495  1.602517
C    0.077647  -1.573108  2.247427
S    -1.108591  -2.681436  1.367974
H    -0.306880  -1.438607  3.265615
H    1.050742  -2.076111  2.287971
H    -1.166279  -3.657299  2.329481
O    1.350928  0.901114  3.077044
H    -0.271785  -3.397664  0.574687
Sr    2.990748  2.532481  2.611763
15
Lattice="100 0 0 0 100 0 0 0 100" Properties=species:S:1:pos:R:3
N    0.461339  -0.515067  0.143295
C    0.289793  0.077625  1.501726
C    1.539620  -0.187208  2.329700
O    2.336874  -1.091941  2.006100
H    -0.507089  -0.814149  -0.117296
H    0.656709  0.248652  -0.514122
H    0.121872  1.163813  1.425711
C    -0.933768  -0.555242  2.245792
S    -2.411413  -0.551009  1.165460
H    -1.140620  0.027451  3.151750
H    -0.713474  -1.584186  2.556630
H    -2.722419  -1.857132  1.331009
O    1.783540  0.481058  3.423978
H    1.140827  1.194291  3.615893
Sr    2.383716  -2.271551  0.030565
15
Lattice="100 0 0 0 100 0 0 0 100" Properties=species:S:1:pos:R:3
N    0.058328  1.235048  0.707657
C    0.246508  0.038622  1.587610
C    1.731679  -0.041021  1.956029
O    2.449100  0.978011  1.885337
H    0.247000  0.928089  -0.258140
H    -0.960171  1.398967  0.682866
H    -0.262866  0.260008  2.542976
C    -0.372989  -1.255275  1.010948
S    -2.108332  -1.040233  0.490043
H    -0.318761  -2.079050  1.738145
H    0.168041  -1.574476  0.107443
H    -2.650522  -1.096949  1.731213
O    2.271348  -1.142709  2.392930
H    1.660029  -1.908699  2.396663
Sr    1.809041  3.097752  1.230185
15
Lattice="100 0 0 0 100 0 0 0 100" Properties=species:S:1:pos:R:3
N    -0.406160  -0.579851  -0.323169
C    0.049940  -0.237105  0.983984
C    1.573836  -0.383754  1.120522
O    2.307398  -0.438662  0.086967
H    -0.296292  -1.550490  -0.605246
H    -1.317107  -0.212152  -0.582024
H    -0.130977  0.843077  1.136885
C    -0.728528  -1.011856  2.082930
S    -0.345557  -0.462797  3.838409
H    -0.582702  -2.097351  2.031212
H    -1.798426  -0.785446  1.989912
H    -1.373490  -1.092240  4.481715
O    2.091126  -0.389485  2.303632
H    0.566398  -1.401509  4.195251
Sr    4.282829  -0.264646  1.288248
