# Supplementary material for: Mapping and classifying molecules from a high-throughput structural database
Source: J Cheminform. 2017 Feb 2;9:6. doi: 10.1186/s13321-017-0192-4 (PMC5289135; doi:10.1186/s13321-017-0192-4)
Supplement: Supplementary file 1 — Additional file 1. Supplementary file contains dissimilarity matrix data for all the oligopeptides available in the database including the one discussed in this paper. [file 13321_2017_192_MOESM1_ESM.tar › SI/cys.uncapped/traj.cys.uncapped.Ba.xyz]

15
Lattice="100 0 0 0 100 0 0 0 100" Properties=species:S:1:pos:R:3
N    0.139675  -0.288031  -0.031626
C    0.022110  0.244594  1.369526
C    1.403680  0.288601  2.026756
O    2.367419  -0.352211  1.487282
H    0.290855  0.445477  -0.733861
H    0.927167  -0.954278  -0.088369
H    -0.390141  1.259785  1.314785
C    -0.947966  -0.667148  2.177075
S    -2.402663  -1.197166  1.217749
H    -1.240009  -0.149239  3.096483
H    -0.449040  -1.604038  2.462069
H    -3.032691  0.004464  1.189902
O    1.526317  0.930493  3.115294
H    -0.788544  -0.772218  -0.219837
Ba    3.959829  0.391914  3.387774
15
Lattice="100 0 0 0 100 0 0 0 100" Properties=species:S:1:pos:R:3
N    -0.058212  -1.348623  0.747729
C    -0.154042  -0.160289  1.664012
C    1.274897  0.202728  2.111861
O    2.261265  -0.327505  1.498188
H    -0.207878  -2.186345  1.380118
H    -0.760070  -1.347175  -0.002011
H    -0.529961  0.698899  1.088054
C    -1.120427  -0.463879  2.827009
S    -0.768490  -2.109760  3.561097
H    -2.159124  -0.432236  2.481609
H    -0.997475  0.311594  3.590720
H    -1.970720  -2.674036  3.301157
O    1.418976  1.043128  3.049676
H    0.895398  -1.396580  0.349432
Ba    3.927863  1.040078  2.930347
15
Lattice="100 0 0 0 100 0 0 0 100" Properties=species:S:1:pos:R:3
N    -0.383578  0.315727  0.388821
C    0.212906  0.023530  1.738256
C    1.731759  0.252672  1.644756
O    2.462921  -0.129178  2.607702
H    -0.471457  -0.633428  -0.079710
H    -1.307906  0.761043  0.436600
H    -0.165744  0.768525  2.454983
C    -0.199775  -1.390621  2.204337
S    -0.218277  -2.627635  0.863513
H    -1.230019  -1.371310  2.582652
H    0.445559  -1.703696  3.031606
H    1.123863  -2.780150  0.750448
O    2.196559  0.867083  0.625644
H    0.270932  0.906089  -0.152539
Ba    4.554256  0.924349  1.688929
15
Lattice="100 0 0 0 100 0 0 0 100" Properties=species:S:1:pos:R:3
N    2.107057  1.004040  1.535268
C    2.671714  -0.045028  2.451186
C    4.179733  -0.180879  2.229986
O    4.848441  -0.846033  3.080174
H    2.126532  1.948081  1.938813
H    2.635017  1.023084  0.648311
H    2.483348  0.274384  3.484295
C    1.947684  -1.396486  2.187173
S    0.132772  -1.153887  2.078445
H    2.176925  -2.071515  3.018612
H    2.302985  -1.859973  1.259477
H    -0.013209  -1.610676  0.812560
O    4.704641  0.342316  1.190612
H    1.096947  0.708645  1.380024
Ba    7.039412  -0.519075  1.911062
15
Lattice="100 0 0 0 100 0 0 0 100" Properties=species:S:1:pos:R:3
N    -0.099197  0.265221  0.475476
C    -0.279094  -0.746194  1.549573
C    1.077898  -1.008820  2.191767
O    2.138693  -0.887521  1.558680
H    -0.976935  0.337076  -0.050352
H    0.009943  1.189159  0.909300
H    -0.974477  -0.405815  2.334200
C    -0.863893  -2.053414  0.973761
S    0.071987  -2.835161  -0.405662
H    -1.857533  -1.844023  0.553893
H    -1.005904  -2.801219  1.762391
H    0.889543  -3.619234  0.340361
O    0.999145  -1.413253  3.434165
H    1.885653  -1.609771  3.810722
Ba    2.218171  -0.466028  -0.959277
15
Lattice="100 0 0 0 100 0 0 0 100" Properties=species:S:1:pos:R:3
N    -0.225357  -0.430863  -0.023021
C    -0.266074  0.428688  1.230526
C    1.193575  0.652620  1.663352
O    1.412813  1.459323  2.606588
H    -0.924837  -1.185533  -0.023822
H    -0.362006  0.127647  -0.876567
H    -0.766412  1.373947  0.988556
C    -0.994854  -0.250090  2.398481
S    0.004476  -1.647602  3.090738
H    -1.978630  -0.628262  2.090407
H    -1.142992  0.509746  3.173428
H    -0.763962  -1.836855  4.189821
O    2.067639  -0.137827  1.175431
H    0.736443  -0.840196  -0.050936
Ba    3.205179  -0.040742  3.529020
15
Lattice="100 0 0 0 100 0 0 0 100" Properties=species:S:1:pos:R:3
N    -0.129503  -1.198365  0.232132
C    -0.292042  -0.153612  1.321963
C    1.116801  0.144075  1.852204
O    2.033889  -0.694238  1.568156
H    0.814412  -1.620254  0.391990
H    -0.858279  -1.924038  0.243504
H    -0.751615  0.736948  0.875493
C    -1.158969  -0.637641  2.503559
S    -0.340047  -1.634992  3.810526
H    -2.059613  -1.164887  2.160817
H    -1.505525  0.254866  3.038976
H    -0.198350  -2.797995  3.129344
O    1.246568  1.086927  2.679615
H    -0.128756  -0.773477  -0.705573
Ba    2.979028  -0.199318  3.956299
15
Lattice="100 0 0 0 100 0 0 0 100" Properties=species:S:1:pos:R:3
N    -0.406161  -0.018763  -0.080271
C    -0.230375  0.321952  1.392302
C    1.273026  0.323251  1.694218
O    1.722949  1.175945  2.506701
H    -1.357515  -0.348730  -0.300910
H    -0.211794  0.792396  -0.686214
H    -0.668600  1.310663  1.566035
C    -0.913565  -0.776366  2.246306
S    -0.216713  -1.063681  3.914209
H    -0.796541  -1.756343  1.761289
H    -1.986830  -0.575385  2.351647
H    -0.537263  0.139452  4.451789
O    1.942406  -0.655933  1.228884
H    0.276061  -0.762772  -0.318320
Ba    3.305913  -0.554687  3.433333
15
Lattice="100 0 0 0 100 0 0 0 100" Properties=species:S:1:pos:R:3
N    -0.106754  -0.115854  -0.128717
C    -0.086732  0.115304  1.372430
C    1.380270  0.119381  1.827193
O    2.133346  -0.780120  1.335843
H    -1.016201  -0.463554  -0.467066
H    0.107432  0.748520  -0.648455
H    -0.568720  1.077083  1.579391
C    -0.802185  -1.064266  2.065515
S    -0.326493  -1.177969  3.847317
H    -0.513230  -2.005878  1.580458
H    -1.890801  -0.938621  2.010003
H    -0.813828  -2.431290  4.014659
O    1.699600  0.881634  2.781685
H    0.630195  -0.811088  -0.352607
Ba    3.210097  -0.898280  3.716350
15
Lattice="100 0 0 0 100 0 0 0 100" Properties=species:S:1:pos:R:3
N    -0.121658  0.283929  0.478153
C    -0.212695  -0.734999  1.553506
C    1.179727  -0.908966  2.165429
O    2.189966  -0.732888  1.472466
H    -1.011149  0.299959  -0.032261
H    -0.057329  1.214019  0.907235
H    -0.930874  -0.437389  2.338037
C    -0.713184  -2.081677  0.979839
S    0.246872  -2.794861  -0.416735
H    -1.726383  -1.939361  0.578824
H    -0.792541  -2.845233  1.762675
H    1.142124  -3.504109  0.315802
O    1.321902  -1.315697  3.403612
H    0.484513  -1.376479  3.906100
Ba    2.245706  -0.291246  -1.004685
15
Lattice="100 0 0 0 100 0 0 0 100" Properties=species:S:1:pos:R:3
N    0.706843  -1.083850  -0.086600
C    0.253631  -0.521523  1.207955
C    1.471636  -0.405346  2.132484
O    2.400452  -1.219030  2.041281
H    -0.117998  -1.327316  -0.644711
H    1.171313  -0.343571  -0.624521
H    -0.210385  0.472779  1.083045
C    -0.812305  -1.423338  1.873631
S    -0.341655  -3.195502  2.092019
H    -1.740176  -1.395295  1.289961
H    -1.054490  -1.046672  2.875332
H    -1.149466  -3.713998  1.135720
O    1.519062  0.508376  3.069585
H    0.776905  1.145758  3.049857
Ba    2.511400  -3.221085  0.538763
15
Lattice="100 0 0 0 100 0 0 0 100" Properties=species:S:1:pos:R:3
N    1.042781  -0.176722  0.110463
C    0.850198  0.040104  1.595703
C    2.304980  0.287338  2.110999
O    2.417627  0.457116  3.387415
H    0.814211  -1.126356  -0.208479
H    0.524591  0.492113  -0.471210
H    0.257801  0.956044  1.727812
C    0.146865  -1.154296  2.255805
S    -0.329077  -0.737301  3.986497
H    0.784265  -2.048321  2.241588
H    -0.794204  -1.373304  1.734521
H    -1.031322  -1.868276  4.238770
O    3.204593  0.286816  1.278110
H    2.102061  -0.014741  0.022847
Ba    2.383630  0.076784  5.670158
15
Lattice="100 0 0 0 100 0 0 0 100" Properties=species:S:1:pos:R:3
N    2.641129  -6.081063  0.543339
C    2.829590  -7.373239  1.314304
C    4.337730  -7.707359  1.066729
O    4.798266  -8.732892  1.701159
H    1.906852  -6.118040  -0.174285
H    2.458920  -5.271186  1.147623
H    2.657086  -7.167059  2.377738
C    1.852017  -8.446127  0.798642
S    1.832898  -10.062953  1.660091
H    2.071304  -8.701268  -0.248481
H    0.818877  -8.075464  0.837806
H    1.261877  -9.652174  2.819391
O    4.948230  -6.983960  0.285848
H    3.610465  -5.985465  0.084035
Ba    5.011761  -10.885754  2.493063
15
Lattice="100 0 0 0 100 0 0 0 100" Properties=species:S:1:pos:R:3
N    -0.126632  -0.474964  0.006888
C    0.022648  -0.004023  1.456703
C    1.540529  0.073920  1.721758
O    2.321840  0.107077  0.707543
H    -0.934862  -0.045515  -0.461360
H    0.750960  -0.221933  -0.490072
H    -0.363291  1.025816  1.484320
C    -0.781696  -0.884359  2.427118
S    -1.024529  -0.104244  4.058085
H    -0.265475  -1.839505  2.596069
H    -1.764463  -1.111842  1.994291
H    -2.235195  0.432006  3.777368
O    1.967550  0.131916  2.911005
H    -0.239695  -1.497244  -0.046620
Ba    4.360311  0.488896  2.293905
15
Lattice="100 0 0 0 100 0 0 0 100" Properties=species:S:1:pos:R:3
N    -0.059524  -0.036536  -0.012644
C    -0.026156  -0.023847  1.518040
C    1.454774  0.123321  1.913756
O    1.807180  -0.076312  3.113450
H    0.809249  0.424266  -0.348337
H    -0.069075  -0.998787  -0.379641
H    -0.537970  0.898906  1.831827
C    -0.770378  -1.234723  2.106493
S    -1.410216  -0.962796  3.786169
H    -0.156298  -2.144212  2.054899
H    -1.676174  -1.414168  1.508422
H    -0.222341  -1.083008  4.420982
O    2.284816  0.483830  1.007195
H    -0.885395  0.449522  -0.385459
Ba    4.191505  0.635542  2.763853
15
Lattice="100 0 0 0 100 0 0 0 100" Properties=species:S:1:pos:R:3
N    -0.044927  -0.351787  0.016526
C    0.088427  0.102998  1.472481
C    1.596251  0.104518  1.785298
O    2.412970  0.037999  0.800716
H    -0.805993  0.136652  -0.472874
H    0.862252  -0.164017  -0.454157
H    -0.248901  1.150482  1.502210
C    -0.799548  -0.735868  2.407482
S    -1.278836  0.123686  3.936026
H    -0.342330  -1.711091  2.623689
H    -1.758733  -0.925875  1.903325
H    -0.087769  -0.008107  4.562470
O    1.988889  0.206578  2.984740
H    -0.229840  -1.363065  -0.045204
Ba    4.428387  0.369457  2.404320
15
Lattice="100 0 0 0 100 0 0 0 100" Properties=species:S:1:pos:R:3
N    2.499967  -6.100509  0.428249
C    2.746286  -7.301304  1.240312
C    4.248228  -7.612585  1.034914
O    4.819901  -8.614100  1.536431
H    1.927947  -6.268478  -0.401341
H    2.088708  -5.329180  0.953713
H    2.618822  -7.053640  2.305400
C    1.810177  -8.471142  0.872288
S    1.869708  -10.012176  1.873272
H    1.988884  -8.813342  -0.157197
H    0.769753  -8.127148  0.923929
H    1.375983  -9.513011  3.033758
O    4.867347  -6.755366  0.315247
H    4.072553  -6.087213  0.088084
Ba    4.982735  -10.756804  2.546942
15
Lattice="100 0 0 0 100 0 0 0 100" Properties=species:S:1:pos:R:3
N    2.540785  -6.150506  0.314955
C    2.779782  -7.307998  1.184162
C    4.301289  -7.566617  1.094752
O    4.857837  -8.561245  1.625849
H    2.084526  -6.381233  -0.569468
H    2.013410  -5.403773  0.767010
H    2.577823  -7.018991  2.228969
C    1.932432  -8.543794  0.827046
S    2.044705  -9.856341  2.123245
H    2.214148  -8.956249  -0.150054
H    0.877052  -8.247547  0.800262
H    1.193678  -10.746650  1.557389
O    4.949716  -6.679099  0.439426
H    4.158529  -6.043311  0.139280
Ba    5.105414  -10.794823  2.426487
15
Lattice="100 0 0 0 100 0 0 0 100" Properties=species:S:1:pos:R:3
N    1.438059  0.416292  0.375328
C    1.403650  0.951381  1.759656
C    2.820655  1.012424  2.309594
O    3.714271  0.277216  1.845171
H    0.522604  -0.073033  0.268656
H    1.383054  1.203789  -0.279114
H    0.950631  1.955116  1.781081
C    0.561652  0.018374  2.701462
S    -0.981004  -0.578999  1.954721
H    0.363135  0.530823  3.650034
H    1.126485  -0.893950  2.942013
H    -1.651508  0.599713  1.979930
O    3.122028  1.781071  3.324254
H    2.386593  2.351321  3.626980
Ba    3.739694  -1.087537  -0.188766
15
Lattice="100 0 0 0 100 0 0 0 100" Properties=species:S:1:pos:R:3
N    0.815327  -0.113257  0.746038
C    0.090004  -0.338762  2.036522
C    1.158846  -0.275298  3.147941
O    1.944496  0.704690  3.137357
H    1.227302  -1.000537  0.432788
H    0.123496  0.111680  0.023465
H    -0.512454  0.568733  2.211557
C    -0.902062  -1.513177  2.082009
S    -0.069172  -3.144118  2.315539
H    -1.496670  -1.526494  1.159611
H    -1.593034  -1.354458  2.919018
H    -1.105439  -3.754805  2.938044
O    1.255597  -1.181113  4.055087
H    0.735599  -2.031612  3.768035
Ba    2.845266  1.898474  1.242805
15
Lattice="100 0 0 0 100 0 0 0 100" Properties=species:S:1:pos:R:3
N    0.451593  -0.499192  0.148945
C    0.278032  0.082264  1.505875
C    1.530878  -0.173493  2.332155
O    2.330834  -1.075897  2.016639
H    -0.512555  -0.789236  -0.125194
H    0.666429  0.264605  -0.501155
H    0.100103  1.168199  1.441491
C    -0.936033  -0.564761  2.250092
S    -2.427295  -0.529553  1.188868
H    -1.130258  -0.006126  3.173801
H    -0.713667  -1.601986  2.530090
H    -2.751705  -1.833593  1.342188
O    1.772525  0.508867  3.421228
H    1.124311  1.219528  3.602504
Ba    2.502316  -2.404220  -0.031335
15
Lattice="100 0 0 0 100 0 0 0 100" Properties=species:S:1:pos:R:3
N    0.039618  -0.699031  -0.006763
C    0.062333  -0.295667  1.388245
C    1.198428  0.653505  1.825885
O    1.960030  1.165217  0.943956
H    -0.476257  -0.049516  -0.598531
H    0.976420  -0.795315  -0.403353
H    -0.870065  0.248859  1.608328
C    0.067257  -1.579251  2.247472
S    -1.104757  -2.693092  1.356132
H    -0.324910  -1.450309  3.263436
H    1.043139  -2.076497  2.292728
H    -1.162219  -3.672093  2.314778
O    1.318303  0.922696  3.069290
H    -0.258348  -3.402030  0.567033
Ba    3.092027  2.647527  2.641363
15
Lattice="100 0 0 0 100 0 0 0 100" Properties=species:S:1:pos:R:3
N    0.051629  1.221584  0.702770
C    0.240213  0.033067  1.583330
C    1.725055  -0.050325  1.949882
O    2.447841  0.962379  1.880186
H    0.266916  0.921863  -0.258846
H    -0.967590  1.373147  0.660204
H    -0.266832  0.256830  2.539468
C    -0.378881  -1.266399  1.016534
S    -2.117184  -1.060315  0.502576
H    -0.320541  -2.087811  1.746277
H    0.158104  -1.587932  0.111542
H    -2.653248  -1.111781  1.746440
O    2.258136  -1.158602  2.386110
H    1.638768  -1.917807  2.386104
Ba    1.885048  3.270190  1.249328
15
Lattice="100 0 0 0 100 0 0 0 100" Properties=species:S:1:pos:R:3
N    -0.413344  -0.582769  -0.326267
C    0.037338  -0.236889  0.983237
C    1.559834  -0.391977  1.134410
O    2.298030  -0.463692  0.104695
H    -0.292973  -1.553113  -0.605321
H    -1.331808  -0.230658  -0.580654
H    -0.142151  0.843890  1.131891
C    -0.747199  -1.005070  2.081056
S    -0.332866  -0.472278  3.832671
H    -0.617709  -2.092246  2.021525
H    -1.814607  -0.762534  2.001058
H    -1.370024  -1.080229  4.483099
O    2.059922  -0.387768  2.319828
H    0.558943  -1.433581  4.177963
Ba    4.440902  -0.215355  1.270036
