# Supplementary material for: Mapping and classifying molecules from a high-throughput structural database
Source: J Cheminform. 2017 Feb 2;9:6. doi: 10.1186/s13321-017-0192-4 (PMC5289135; doi:10.1186/s13321-017-0192-4)
Supplement: Supplementary file 1 — Additional file 1. Supplementary file contains dissimilarity matrix data for all the oligopeptides available in the database including the one discussed in this paper. [file 13321_2017_192_MOESM1_ESM.tar › SI/cys.uncapped/traj.cys.uncapped.Cd.xyz]

15
Lattice="100 0 0 0 100 0 0 0 100" Properties=species:S:1:pos:R:3
N    -0.080991  0.291500  0.492643
C    -0.260917  -0.752842  1.532397
C    1.104311  -0.999045  2.196507
O    2.168029  -0.941476  1.555522
H    -0.954858  0.459209  -0.019153
H    0.190391  1.190513  0.907967
H    -0.976764  -0.437887  2.308108
C    -0.829924  -2.060275  0.914135
S    0.107706  -2.839685  -0.491894
H    -1.822043  -1.858963  0.486334
H    -0.953811  -2.832195  1.683897
H    0.993856  -3.569350  0.241727
O    1.014955  -1.305902  3.458937
H    1.893994  -1.485949  3.867243
Cd    1.640066  -0.756650  -0.655374
15
Lattice="100 0 0 0 100 0 0 0 100" Properties=species:S:1:pos:R:3
N    -0.108411  0.312936  0.493510
C    -0.196961  -0.741457  1.534238
C    1.201111  -0.896064  2.176832
O    2.225201  -0.768040  1.487215
H    -1.001691  0.423768  -0.000075
H    0.115061  1.227386  0.903736
H    -0.941362  -0.473414  2.302310
C    -0.675176  -2.088387  0.914963
S    0.299721  -2.801987  -0.498155
H    -1.682841  -1.955996  0.496345
H    -0.740259  -2.872842  1.679322
H    1.254536  -3.447994  0.229007
O    1.328536  -1.227593  3.431355
H    0.496696  -1.244288  3.948585
Cd    1.670836  -0.611025  -0.691189
15
Lattice="100 0 0 0 100 0 0 0 100" Properties=species:S:1:pos:R:3
N    0.681306  -0.976272  -0.127719
C    0.257246  -0.518890  1.216429
C    1.523250  -0.406543  2.102488
O    2.452245  -1.220712  1.976001
H    -0.126047  -1.119642  -0.744679
H    1.281790  -0.281748  -0.587596
H    -0.248436  0.459422  1.159979
C    -0.773237  -1.496936  1.855972
S    -0.273052  -3.290242  2.013323
H    -1.714003  -1.474711  1.292455
H    -0.993764  -1.185000  2.885073
H    -1.044708  -3.789120  1.009076
O    1.612902  0.503022  3.030742
H    0.887875  1.161595  3.047688
Cd    1.847632  -2.873221  0.589768
15
Lattice="100 0 0 0 100 0 0 0 100" Properties=species:S:1:pos:R:3
N    0.203461  0.011996  0.114220
C    -0.023467  -0.071818  1.610908
C    1.261352  0.344240  2.356784
O    1.202113  0.435580  3.616565
H    -0.564548  -0.531359  -0.339464
H    0.178648  0.979574  -0.237598
H    -0.804938  0.660805  1.858434
C    -0.479046  -1.492912  2.019064
S    -1.880925  -2.070990  1.019952
H    -0.725204  -1.483436  3.088566
H    0.323562  -2.227539  1.863172
H    -2.825971  -1.270538  1.579437
O    2.309243  0.560868  1.674421
H    1.115492  -0.389896  -0.154125
Cd    3.384718  0.990016  3.666546
15
Lattice="100 0 0 0 100 0 0 0 100" Properties=species:S:1:pos:R:3
N    -0.174481  -1.137098  0.140835
C    -0.258825  -0.140347  1.279876
C    1.154081  0.118557  1.802374
O    1.963046  -0.848521  1.676439
H    0.601989  -1.797809  0.339140
H    -1.052046  -1.653860  -0.019995
H    -0.761852  0.760438  0.907553
C    -1.037998  -0.664502  2.529909
S    -0.179477  -1.466461  3.964106
H    -1.832806  -1.371366  2.247451
H    -1.518906  0.201680  3.001491
H    0.168253  -2.646588  3.384257
O    1.275498  1.085760  2.606726
H    0.061114  -0.658416  -0.743750
Cd    2.360409  -0.357469  3.942595
15
Lattice="100 0 0 0 100 0 0 0 100" Properties=species:S:1:pos:R:3
N    0.035144  -0.391278  -0.196541
C    -0.041710  0.139559  1.223163
C    1.367189  0.311224  1.786505
O    2.164380  -0.652002  1.569009
H    -0.859369  -0.783915  -0.530075
H    0.300465  0.359071  -0.855456
H    -0.601701  1.080379  1.208966
C    -0.712303  -0.931901  2.156638
S    -0.134333  -1.174724  3.892078
H    -0.588801  -1.937729  1.731173
H    -1.786730  -0.722257  2.255078
H    -0.553175  0.017313  4.399364
O    1.490261  1.188486  2.684454
H    0.769029  -1.122249  -0.249921
Cd    2.554561  -0.445089  3.848868
15
Lattice="100 0 0 0 100 0 0 0 100" Properties=species:S:1:pos:R:3
N    2.180839  -0.308337  0.474735
C    2.685440  -0.041490  1.879328
C    4.211218  -0.250696  1.942398
O    4.812104  -0.620295  0.888190
H    1.140811  -0.360033  0.533629
H    2.439379  0.438039  -0.186499
H    2.496937  1.024206  2.080649
C    1.942472  -0.909402  2.916645
S    0.144932  -0.610312  2.803531
H    2.297166  -0.602425  3.910488
H    2.161747  -1.976893  2.793552
H    -0.218443  -1.882667  2.504093
O    4.782374  -0.034810  3.050094
H    2.546572  -1.194818  0.094898
Cd    6.763706  -0.569238  2.119595
15
Lattice="100 0 0 0 100 0 0 0 100" Properties=species:S:1:pos:R:3
N    0.210830  0.211535  -0.045418
C    0.046401  -0.025882  1.442971
C    1.394335  -0.484515  2.011901
O    1.480868  -0.527760  3.271341
H    -0.670933  0.133473  -0.574160
H    0.590202  1.155394  -0.224417
H    -0.334621  0.896569  1.898347
C    -0.921375  -1.187527  1.798967
S    -0.229341  -2.931522  1.784629
H    -1.769079  -1.227247  1.098438
H    -1.307276  -0.999659  2.805641
H    -0.990183  -3.376283  2.820319
O    2.130025  -1.114780  1.194968
H    0.908093  -0.466937  -0.410737
Cd    2.222259  -2.634416  2.994899
15
Lattice="100 0 0 0 100 0 0 0 100" Properties=species:S:1:pos:R:3
N    -0.105114  -0.513326  -0.028168
C    -0.014646  -0.023744  1.416476
C    1.481503  0.130738  1.770936
O    2.313397  0.070822  0.825718
H    -0.964796  -0.189105  -0.494993
H    0.722477  -0.164680  -0.547309
H    -0.432154  0.995685  1.418160
C    -0.811565  -0.938083  2.359519
S    -0.840687  -0.384306  4.083066
H    -0.382952  -1.950457  2.385241
H    -1.849232  -1.018103  1.998711
H    -1.562047  0.749549  3.876874
O    1.778734  0.353157  2.988211
H    -0.085012  -1.543173  -0.087244
Cd    3.980093  0.501029  2.471803
15
Lattice="100 0 0 0 100 0 0 0 100" Properties=species:S:1:pos:R:3
N    -0.376866  0.359688  0.382141
C    0.241990  0.033662  1.722495
C    1.767422  0.247592  1.634208
O    2.497818  -0.237720  2.546359
H    -0.352941  -0.519702  -0.188336
H    -1.360363  0.653796  0.473998
H    -0.114339  0.784731  2.447280
C    -0.183606  -1.376304  2.183382
S    -0.134184  -2.654078  0.888377
H    -1.234618  -1.340879  2.505411
H    0.420510  -1.666381  3.051367
H    1.195506  -2.917972  0.953317
O    2.213411  0.959372  0.679654
H    0.152909  1.098673  -0.107423
Cd    4.289349  0.758522  1.613764
15
Lattice="100 0 0 0 100 0 0 0 100" Properties=species:S:1:pos:R:3
N    -0.021970  -0.096444  -0.052164
C    -0.004991  0.040308  1.468821
C    1.461989  0.201101  1.922906
O    1.709702  0.109539  3.166414
H    0.755867  0.462078  -0.448091
H    0.124243  -1.072270  -0.353505
H    -0.490017  1.005105  1.690788
C    -0.768680  -1.110268  2.142267
S    -1.051744  -0.764845  3.906502
H    -0.256036  -2.071551  2.017185
H    -1.765881  -1.189045  1.680009
H    -0.265516  -1.756322  4.392230
O    2.318989  0.464851  1.035067
H    -0.913246  0.226809  -0.457050
Cd    3.901288  0.591955  2.787626
15
Lattice="100 0 0 0 100 0 0 0 100" Properties=species:S:1:pos:R:3
N    0.075223  -0.558115  0.062612
C    0.070330  0.043048  1.447741
C    1.522197  0.362468  1.857326
O    2.415452  0.372633  0.953279
H    -0.817761  -0.405312  -0.427889
H    0.846754  -0.181745  -0.511263
H    -0.444373  1.016270  1.395755
C    -0.667228  -0.884848  2.438797
S    -0.120371  -2.627845  2.324539
H    -1.748852  -0.827979  2.269412
H    -0.464264  -0.520815  3.454162
H    -1.267683  -3.132875  1.807372
O    1.749335  0.649264  3.070014
H    0.212328  -1.591387  0.186716
Cd    3.901175  1.024383  2.565616
15
Lattice="100 0 0 0 100 0 0 0 100" Properties=species:S:1:pos:R:3
N    2.628966  -6.140340  0.588682
C    2.909050  -7.453099  1.297401
C    4.447333  -7.681574  1.006893
O    5.070709  -8.719188  1.480683
H    1.976682  -6.211210  -0.204114
H    2.292519  -5.398788  1.216964
H    2.775923  -7.274703  2.373486
C    1.926939  -8.535470  0.795746
S    1.742157  -10.108161  1.748990
H    2.173627  -8.875029  -0.221056
H    0.898205  -8.144014  0.778880
H    1.349406  -9.579444  2.943160
O    5.005670  -6.812337  0.354887
H    3.605285  -5.892260  0.216130
Cd    4.234530  -10.418387  2.330272
15
Lattice="100 0 0 0 100 0 0 0 100" Properties=species:S:1:pos:R:3
N    -0.089526  -0.149158  -0.164299
C    -0.057656  0.168413  1.318738
C    1.387973  0.159216  1.823242
O    2.102339  -0.813608  1.436608
H    -1.024499  -0.433269  -0.497078
H    0.192321  0.674526  -0.720970
H    -0.543142  1.137269  1.474998
C    -0.750182  -0.983023  2.117114
S    -0.173561  -1.233545  3.874191
H    -0.613242  -1.941604  1.603365
H    -1.822482  -0.765032  2.222717
H    -0.336885  -2.583715  3.865218
O    1.605045  0.888817  2.829881
H    0.588571  -0.906791  -0.368753
Cd    2.570921  -0.963495  3.719027
15
Lattice="100 0 0 0 100 0 0 0 100" Properties=species:S:1:pos:R:3
N    0.953288  -0.298498  0.105250
C    0.810668  -0.040925  1.591415
C    2.308345  0.160799  2.058622
O    2.600034  0.336840  3.313436
H    0.756079  -1.267750  -0.179217
H    0.389063  0.331545  -0.480057
H    0.285974  0.920575  1.695517
C    0.019019  -1.178150  2.272213
S    -0.820689  -0.630812  3.840510
H    0.647214  -2.052697  2.481621
H    -0.827764  -1.489068  1.642253
H    -0.937548  -1.864933  4.406909
O    3.148665  0.171398  1.172335
H    1.999693  -0.110783  -0.039555
Cd    1.349320  0.185383  4.967551
15
Lattice="100 0 0 0 100 0 0 0 100" Properties=species:S:1:pos:R:3
N    2.485656  -6.164187  0.479599
C    2.812295  -7.369185  1.244648
C    4.339970  -7.599203  0.994144
O    5.036586  -8.572569  1.408915
H    1.973583  -6.327340  -0.389999
H    2.012210  -5.438839  1.019541
H    2.713487  -7.140309  2.318274
C    1.875110  -8.541801  0.872241
S    1.782513  -10.072670  1.933482
H    2.080817  -8.942560  -0.131235
H    0.833740  -8.186887  0.883655
H    1.486504  -9.479718  3.126652
O    4.898769  -6.660906  0.338869
H    4.088809  -6.018435  0.145819
Cd    4.266950  -10.301389  2.349397
15
Lattice="100 0 0 0 100 0 0 0 100" Properties=species:S:1:pos:R:3
N    2.532365  -6.192563  0.388323
C    2.856512  -7.362742  1.201817
C    4.394990  -7.574743  1.010225
O    5.084746  -8.544620  1.441671
H    2.087547  -6.397012  -0.508945
H    1.996276  -5.475207  0.877766
H    2.721426  -7.090959  2.262674
C    1.975036  -8.586314  0.854682
S    1.850527  -9.852693  2.229062
H    2.288908  -9.089126  -0.068298
H    0.931838  -8.256120  0.744829
H    1.444115  -10.915745  1.475443
O    4.968286  -6.627093  0.379639
H    4.162112  -5.999028  0.145161
Cd    4.336445  -10.294212  2.375260
15
Lattice="100 0 0 0 100 0 0 0 100" Properties=species:S:1:pos:R:3
N    1.421542  0.389333  0.354405
C    1.446373  0.926639  1.741897
C    2.879232  1.004810  2.304487
O    3.817784  0.303437  1.873890
H    0.519526  -0.142569  0.262697
H    1.408653  1.146072  -0.340718
H    1.012672  1.938383  1.737119
C    0.596802  0.006689  2.679920
S    -0.942970  -0.573550  1.895331
H    0.382068  0.519927  3.624383
H    1.147222  -0.913326  2.929171
H    -1.625795  0.599896  1.960885
O    3.130098  1.764888  3.329611
H    2.384861  2.325810  3.630072
Cd    3.321932  -0.832441  0.067848
15
Lattice="100 0 0 0 100 0 0 0 100" Properties=species:S:1:pos:R:3
N    0.317474  -0.692795  -0.055313
C    0.059143  -0.306051  1.289626
C    1.147901  0.723225  1.856834
O    0.862975  1.948281  1.765766
H    0.025183  -0.032805  -0.774080
H    1.236238  -1.087917  -0.255443
H    -0.891665  0.240765  1.327935
C    0.015553  -1.530383  2.218923
S    -1.264067  -2.680718  1.524702
H    -0.339246  -1.283320  3.228481
H    0.972619  -2.061054  2.283614
H    -1.226611  -3.619355  2.517011
O    2.233711  0.268698  2.311256
H    -0.492431  -3.415405  0.676169
Cd    2.904222  2.453837  2.594517
15
Lattice="100 0 0 0 100 0 0 0 100" Properties=species:S:1:pos:R:3
N    0.435401  -0.532585  0.130456
C    0.315866  0.044941  1.499722
C    1.589413  -0.181855  2.340977
O    2.435142  -1.059459  2.076771
H    -0.519437  -0.877025  -0.129685
H    0.683513  0.191614  -0.555365
H    0.151492  1.131024  1.411065
C    -0.891904  -0.604431  2.237567
S    -2.375275  -0.494932  1.155436
H    -1.088703  -0.074419  3.177572
H    -0.690567  -1.655665  2.480312
H    -2.772133  -1.784102  1.300175
O    1.778822  0.518330  3.420394
H    1.117685  1.222080  3.588555
Cd    2.116193  -2.078111  0.162239
15
Lattice="100 0 0 0 100 0 0 0 100" Properties=species:S:1:pos:R:3
N    0.763846  -0.033455  0.716448
C    0.152264  -0.326428  2.053954
C    1.241638  -0.271586  3.162830
O    2.162063  0.581127  3.122607
H    1.108736  -0.890769  0.264360
H    0.064109  0.368162  0.081932
H    -0.471477  0.552464  2.296058
C    -0.795033  -1.541156  2.059523
S    0.026478  -3.133775  2.467423
H    -1.309229  -1.623826  1.090144
H    -1.574133  -1.350619  2.811702
H    -1.120795  -3.818787  2.708983
O    1.169026  -1.038563  4.193785
H    0.596948  -1.862881  4.026016
Cd    2.502661  1.440039  1.160053
15
Lattice="100 0 0 0 100 0 0 0 100" Properties=species:S:1:pos:R:3
N    -0.596031  -0.690176  -0.213549
C    -0.064378  -0.262375  1.003727
C    1.573798  -0.311541  1.114287
O    2.236467  0.021835  0.109844
H    -0.617878  -1.681115  -0.441455
H    -0.523083  -0.076139  -1.020869
H    -0.247439  0.819309  1.123687
C    -0.736760  -1.054516  2.143795
S    -0.229420  -0.482263  3.831642
H    -0.557987  -2.134438  2.081794
H    -1.817718  -0.866282  2.102969
H    -1.331082  -0.930254  4.505729
O    2.061546  -0.631564  2.233734
H    0.551192  -1.521690  4.232181
Cd    4.191059  -0.263059  1.221713
