# Supplementary material for: Mapping and classifying molecules from a high-throughput structural database
Source: J Cheminform. 2017 Feb 2;9:6. doi: 10.1186/s13321-017-0192-4 (PMC5289135; doi:10.1186/s13321-017-0192-4)
Supplement: Supplementary file 1 — Additional file 1. Supplementary file contains dissimilarity matrix data for all the oligopeptides available in the database including the one discussed in this paper. [file 13321_2017_192_MOESM1_ESM.tar › SI/cys.uncapped/COLVAR-OOS-Ca-0.26-1-4]

#! FIELDS CV1 CV2 Energy
-7.000000000000e-02 -1.200000000000e-02	-38234.1044152
-3.200000000000e-02 4.020000000000e-01	-38234.0307935
-4.000000000000e-02 4.000000000000e-01	-38234.0068051
-3.600000000000e-02 3.980000000000e-01	-38233.990159
-4.200000000000e-02 4.040000000000e-01	-38233.9717546
-3.600000000000e-02 4.060000000000e-01	-38233.9704864
-4.200000000000e-02 4.040000000000e-01	-38233.9652965
-4.600000000000e-02 4.080000000000e-01	-38233.9400264
-1.560000000000e-01 -1.220000000000e-01	-38233.8893397
-4.600000000000e-02 4.100000000000e-01	-38233.8725489
4.000000000000e-03 -2.900000000000e-01	-38233.8566325
-7.400000000000e-02 4.000000000000e-01	-38233.7235807
-7.400000000000e-02 3.920000000000e-01	-38233.7218413
-6.200000000000e-02 4.100000000000e-01	-38233.6461825
-5.600000000000e-02 4.060000000000e-01	-38233.6359627
-3.180000000000e-01 1.780000000000e-01	-38233.5385928
-3.240000000000e-01 1.660000000000e-01	-38233.5279839
-1.000000000000e-02 4.220000000000e-01	-38233.2615699
-2.960000000000e-01 -6.600000000000e-02	-38233.2480318
-3.280000000000e-01 -8.800000000000e-02	-38233.1884885
-2.860000000000e-01 -6.600000000000e-02	-38233.1593213
-3.040000000000e-01 -6.800000000000e-02	-38233.0995954
-3.800000000000e-02 4.240000000000e-01	-38232.9104821
