# Supplementary material for: Mapping and classifying molecules from a high-throughput structural database
Source: J Cheminform. 2017 Feb 2;9:6. doi: 10.1186/s13321-017-0192-4 (PMC5289135; doi:10.1186/s13321-017-0192-4)
Supplement: Supplementary file 1 — Additional file 1. Supplementary file contains dissimilarity matrix data for all the oligopeptides available in the database including the one discussed in this paper. [file 13321_2017_192_MOESM1_ESM.tar › SI/glu.uncapped/traj.glu.uncapped.Ca.xyz]

19
Lattice="100 0 0 0 100 0 0 0 100" Properties=species:S:1:pos:R:3
N    0.427540  0.086771  0.346985
C    0.159155  -0.106380  1.822994
C    1.500353  -0.642136  2.392651
O    1.451290  -1.416428  3.390655
H    1.287851  0.640206  0.232673
H    0.654275  -0.898745  -0.008879
H    -0.055648  0.877044  2.263640
C    -1.029016  -1.055168  2.066935
C    -1.072481  -2.395437  1.269358
C    0.297213  -3.034878  1.168443
O    1.135387  -2.483146  0.340851
O    0.692911  -3.936634  1.954871
H    -1.965981  -0.515643  1.871525
H    -1.008404  -1.274557  3.141117
H    -1.450539  -2.224650  0.251528
H    -1.768534  -3.073254  1.774164
O    2.556712  -0.444093  1.714523
H    -0.354968  0.515948  -0.156432
Ca    2.679883  -2.808820  2.055399
19
Lattice="100 0 0 0 100 0 0 0 100" Properties=species:S:1:pos:R:3
N    0.325497  -0.436550  0.187784
C    0.011433  -0.273060  1.621224
C    1.373822  -0.433808  2.347385
O    1.541581  -0.286776  3.572468
H    0.141653  0.403577  -0.357574
H    -0.179313  -1.212206  -0.238798
H    -0.319605  0.757971  1.819891
C    -1.076612  -1.262984  2.129447
C    -2.099647  -0.677414  3.130608
C    -1.389379  -0.249495  4.387810
O    -1.053720  0.979596  4.539790
O    -0.962708  -1.144336  5.201603
H    -0.610936  -2.157253  2.565946
H    -1.643972  -1.600433  1.251547
H    -2.829407  -1.459740  3.373961
H    -2.625277  0.179822  2.692869
O    2.356378  -0.724814  1.554572
H    1.862356  -0.724277  0.631035
Ca    0.730854  0.191180  5.559433
19
Lattice="100 0 0 0 100 0 0 0 100" Properties=species:S:1:pos:R:3
N    0.361166  -0.370914  0.218973
C    0.008927  -0.228371  1.680371
C    1.421299  -0.404055  2.358330
O    1.517516  -0.257150  3.613502
H    0.209318  0.480081  -0.327563
H    -0.119343  -1.150808  -0.238048
H    -0.336492  0.799411  1.854347
C    -1.075382  -1.244707  2.113670
C    -2.116803  -0.702434  3.119522
C    -1.424529  -0.299465  4.399731
O    -1.114680  0.929382  4.586308
O    -0.996778  -1.213161  5.187571
H    -0.602680  -2.145833  2.527919
H    -1.633089  -1.562576  1.220093
H    -2.837261  -1.502182  3.331095
H    -2.651102  0.159246  2.701055
O    2.348901  -0.668441  1.566167
H    1.451516  -0.583283  0.367720
Ca    0.710494  0.128262  5.564239
19
Lattice="100 0 0 0 100 0 0 0 100" Properties=species:S:1:pos:R:3
N    0.234188  0.156146  0.276938
C    -0.631840  -0.239173  1.448969
C    -0.050266  0.681103  2.589081
O    0.936446  1.366663  2.251268
H    0.891091  0.871755  0.835518
H    -0.278151  0.618588  -0.477788
H    -1.662910  0.074819  1.238735
C    -0.574533  -1.762008  1.721182
C    -1.917479  -2.402208  2.142114
C    -2.387433  -1.787675  3.439060
O    -1.789981  -2.101859  4.526611
O    -3.241835  -0.833686  3.408683
H    0.187868  -1.980134  2.481590
H    -0.255613  -2.270367  0.799015
H    -1.754457  -3.477395  2.286128
H    -2.678982  -2.256141  1.366308
O    -0.611930  0.672111  3.725294
H    0.768145  -0.625557  -0.112697
Ca    -2.097328  -0.001981  5.119990
19
Lattice="100 0 0 0 100 0 0 0 100" Properties=species:S:1:pos:R:3
N    0.407467  -0.175235  0.009836
C    0.180818  -0.084107  1.463383
C    1.587642  -0.148086  2.100644
O    1.798549  -0.249623  3.326403
H    0.181086  -1.098021  -0.362187
H    -0.120107  0.518835  -0.515959
H    -0.161541  0.940160  1.687301
C    -0.879157  -1.035004  2.058848
C    -0.619461  -2.558210  1.956347
C    0.522082  -2.930771  2.869247
O    0.339369  -2.920048  4.137816
O    1.704896  -3.060994  2.387413
H    -1.825310  -0.809257  1.548481
H    -1.028743  -0.773711  3.115123
H    -0.392717  -2.879150  0.931351
H    -1.528923  -3.076978  2.283858
O    2.554869  -0.053395  1.239025
H    2.019347  -0.030484  0.345262
Ca    2.390163  -2.160547  4.289039
19
Lattice="100 0 0 0 100 0 0 0 100" Properties=species:S:1:pos:R:3
N    0.493581  -1.524640  2.743034
C    -0.050469  -0.680206  1.647067
C    0.747958  0.624751  1.655376
O    1.637742  0.881364  2.476452
H    1.308384  -2.039304  2.400624
H    -0.193776  -2.234437  3.005876
H    0.162222  -1.124029  0.659632
C    -1.599107  -0.485400  1.700291
C    -2.287567  -0.478301  3.092553
C    -1.389929  0.130069  4.143524
O    -0.804471  1.236589  3.866075
O    -1.028932  -0.551854  5.162341
H    -2.050817  -1.291741  1.108999
H    -1.819285  0.446432  1.167749
H    -2.569545  -1.487642  3.413153
H    -3.214159  0.106039  3.011990
O    0.449727  1.420482  0.643963
H    0.994424  2.232440  0.698764
Ca    1.008019  0.174386  4.610536
19
Lattice="100 0 0 0 100 0 0 0 100" Properties=species:S:1:pos:R:3
N    1.423666  -1.395409  1.575388
C    0.455492  -0.261550  1.570705
C    1.156158  0.923339  2.231928
O    2.254646  0.834374  2.786743
H    0.900840  -2.272296  1.514594
H    2.004776  -1.342895  0.735582
H    0.242407  0.058619  0.537765
C    -0.931999  -0.635757  2.179178
C    -1.112804  -0.722905  3.720012
C    0.146379  -1.236303  4.379321
O    0.880457  -0.399187  5.014254
O    0.595547  -2.398394  4.090522
H    -1.198692  -1.599634  1.723271
H    -1.657820  0.092010  1.796332
H    -1.956216  -1.394247  3.924688
H    -1.346342  0.261758  4.138711
O    0.478630  2.054650  2.129325
H    0.970292  2.768766  2.585918
Ca    2.537583  -1.276939  3.841761
19
Lattice="100 0 0 0 100 0 0 0 100" Properties=species:S:1:pos:R:3
N    0.910483  -0.913922  0.255835
C    0.365297  -0.204217  1.473748
C    1.452209  -0.281418  2.560973
O    1.124801  -0.076522  3.765739
H    1.918106  -0.722355  0.168085
H    0.800033  -1.982090  0.470735
H    0.204842  0.851164  1.212521
C    -0.968901  -0.852165  1.902017
C    -0.877499  -2.153074  2.747532
C    0.406693  -2.949297  2.509389
O    1.136522  -3.207296  3.549822
O    0.750413  -3.245724  1.343214
H    -1.556831  -1.024085  0.988847
H    -1.526773  -0.107271  2.480703
H    -1.727914  -2.800868  2.494167
H    -0.955819  -1.913473  3.811805
O    2.611284  -0.701875  2.225874
H    0.416510  -0.651346  -0.601604
Ca    2.549545  -1.800166  4.235597
19
Lattice="100 0 0 0 100 0 0 0 100" Properties=species:S:1:pos:R:3
N    0.056789  -0.252687  -0.045827
C    0.025397  0.044990  1.443409
C    1.369478  -0.525972  1.947618
O    1.922666  -1.413733  1.228695
H    0.780228  -1.032125  -0.080621
H    0.390448  0.537498  -0.608292
H    -0.001603  1.129868  1.594658
C    -1.229545  -0.644037  2.047082
C    -1.232954  -0.902705  3.563801
C    -0.206244  -1.959568  3.952685
O    0.450361  -1.866426  5.035181
O    0.119490  -2.832088  3.065620
H    -1.346376  -1.621497  1.554777
H    -2.098772  -0.023181  1.785366
H    -2.234225  -1.261380  3.844754
H    -1.040554  0.001914  4.152522
O    1.771898  -0.163894  3.086066
H    -0.849197  -0.564987  -0.412318
Ca    2.197716  -2.326992  3.665825
19
Lattice="100 0 0 0 100 0 0 0 100" Properties=species:S:1:pos:R:3
N    0.681744  -0.538296  0.149827
C    0.184827  -0.205197  1.506839
C    1.419502  -0.159059  2.426167
O    2.551814  -0.436697  2.026587
H    -0.084876  -0.887342  -0.429460
H    1.015600  0.313262  -0.307587
H    -0.224786  0.820971  1.533517
C    -0.962065  -1.148368  2.002633
C    -1.002363  -2.591087  1.436012
C    0.394633  -3.148074  1.275728
O    1.219610  -2.967179  2.239240
O    0.804671  -3.553563  0.137072
H    -1.917768  -0.665768  1.762720
H    -0.908850  -1.200290  3.098336
H    -1.516798  -2.635971  0.468971
H    -1.576280  -3.216509  2.133360
O    1.271072  0.267078  3.670173
H    0.341707  0.479629  3.879312
Ca    2.576366  -2.267845  0.617947
19
Lattice="100 0 0 0 100 0 0 0 100" Properties=species:S:1:pos:R:3
N    0.670379  -0.127630  -0.200306
C    0.229470  -0.098207  1.220704
C    1.487978  -0.299331  2.078957
O    2.555980  -0.662577  1.591935
H    -0.124281  -0.388015  -0.789025
H    0.954611  0.812897  -0.483414
H    -0.166230  0.901328  1.471711
C    -0.933408  -1.099875  1.519531
C    -0.632869  -2.610080  1.706412
C    0.441414  -3.073101  0.744770
O    0.292529  -2.883766  -0.511047
O    1.581902  -3.403082  1.220693
H    -1.651404  -0.966059  0.698177
H    -1.455734  -0.747442  2.420020
H    -1.565960  -3.162349  1.534266
H    -0.295606  -2.823377  2.726942
O    1.419699  -0.063868  3.381971
H    0.536488  0.249066  3.654021
Ca    2.379041  -2.022533  -0.313317
19
Lattice="100 0 0 0 100 0 0 0 100" Properties=species:S:1:pos:R:3
N    -0.434557  -0.062264  0.508792
C    0.032643  -0.189089  1.880663
C    1.555757  -0.010296  1.941193
O    2.433765  -0.794337  1.525692
H    -0.315114  0.873124  0.126463
H    -0.047150  -0.763023  -0.123973
H    -0.360238  0.671918  2.436234
C    -0.509964  -1.459925  2.587690
C    -0.730824  -2.725550  1.723443
C    0.568365  -3.193651  1.138283
O    1.443543  -3.756635  1.889509
O    0.880992  -2.866817  -0.069259
H    -1.491659  -1.186546  2.994987
H    0.128671  -1.705922  3.447894
H    -1.448614  -2.522108  0.921426
H    -1.137206  -3.508886  2.375382
O    1.900514  1.175818  2.427096
H    2.873807  1.281367  2.381850
Ca    2.941271  -2.788178  0.648634
19
Lattice="100 0 0 0 100 0 0 0 100" Properties=species:S:1:pos:R:3
N    0.002315  -1.928212  2.033856
C    -0.359049  -0.656553  1.436798
C    0.743715  0.373257  1.690969
O    1.417932  0.489164  2.728458
H    -0.402893  -2.079292  2.956223
H    -0.237733  -2.708177  1.429031
H    -0.354673  -0.778018  0.345536
C    -1.759081  -0.033085  1.792943
C    -2.302774  -0.286753  3.221216
C    -1.274847  0.036536  4.272774
O    -0.913532  1.245445  4.485016
O    -0.632232  -0.931290  4.834124
H    -2.487017  -0.461040  1.091866
H    -1.735260  1.047461  1.593963
H    -2.611590  -1.331327  3.341553
H    -3.184861  0.351143  3.362789
O    0.931600  1.184904  0.662678
H    1.622199  1.844208  0.882357
Ca    1.079780  0.412627  4.932852
19
Lattice="100 0 0 0 100 0 0 0 100" Properties=species:S:1:pos:R:3
N    -0.537101  0.576738  0.436005
C    0.023857  0.171347  1.704864
C    1.533817  0.369190  1.867853
O    2.113773  0.564737  2.955782
H    -0.171316  0.039122  -0.349329
H    -0.399268  1.566835  0.239007
H    -0.428403  0.795415  2.491673
C    -0.327207  -1.326918  2.000816
C    -1.010794  -1.575580  3.365812
C    -0.107657  -1.071026  4.456023
O    -0.300811  0.102402  4.947648
O    0.962731  -1.718116  4.750333
H    0.561596  -1.967823  1.917419
H    -1.023106  -1.629719  1.208202
H    -1.174076  -2.653588  3.487697
H    -1.973630  -1.053908  3.414849
O    2.219427  0.322360  0.737796
H    3.173085  0.436802  0.928927
Ca    1.865082  0.220731  5.168623
19
Lattice="100 0 0 0 100 0 0 0 100" Properties=species:S:1:pos:R:3
N    0.301157  0.120649  -0.111390
C    -0.154254  0.248530  1.261216
C    0.948766  0.867168  2.104176
O    0.760339  1.605269  3.091414
H    -0.486299  -0.031390  -0.739204
H    0.961002  -0.646776  -0.237114
H    -0.974473  0.981409  1.269396
C    -0.667137  -1.063694  1.977385
C    -2.033246  -0.929511  2.693144
C    -1.949302  0.180573  3.703471
O    -1.287177  0.008747  4.790079
O    -2.370898  1.354980  3.388663
H    0.080683  -1.444904  2.687525
H    -0.764429  -1.821965  1.189889
H    -2.263353  -1.875476  3.199066
H    -2.827760  -0.703215  1.972027
O    2.168729  0.527784  1.735859
H    2.822025  0.944974  2.334162
Ca    -0.769545  2.124970  4.653378
19
Lattice="100 0 0 0 100 0 0 0 100" Properties=species:S:1:pos:R:3
N    -0.544237  0.308605  0.434245
C    0.004904  -0.070400  1.710355
C    1.546323  -0.084339  1.804196
O    2.309652  -0.403677  0.881050
H    -0.310548  1.261442  0.164853
H    -0.301482  -0.331561  -0.321587
H    -0.320166  0.689507  2.442130
C    -0.576074  -1.430757  2.221406
C    -0.776320  -2.541547  1.163310
C    0.495206  -2.826405  0.409362
O    0.624661  -2.397926  -0.797894
O    1.501313  -3.341896  1.014770
H    -1.564003  -1.207964  2.643400
H    0.046631  -1.813954  3.042542
H    -1.561609  -2.261029  0.453286
H    -1.092769  -3.450633  1.691667
O    2.111452  0.273895  2.950801
H    1.439566  0.539962  3.607648
Ca    2.760499  -2.189325  -0.360543
19
Lattice="100 0 0 0 100 0 0 0 100" Properties=species:S:1:pos:R:3
N    0.355550  -0.104580  -0.095164
C    -0.132978  0.239673  1.227510
C    0.984879  0.816730  2.081953
O    0.791344  1.473465  3.126506
H    0.646951  0.713266  -0.630385
H    -0.372304  -0.576616  -0.629652
H    -0.923063  1.017799  1.250121
C    -0.708328  -1.046885  1.918947
C    -2.095619  -0.873010  2.576452
C    -1.994625  0.172038  3.652865
O    -1.368437  -0.098205  4.741366
O    -2.352560  1.381550  3.403309
H    -0.000594  -1.443960  2.658748
H    -0.780820  -1.810841  1.134752
H    -2.394070  -1.831272  3.020012
H    -2.845816  -0.567560  1.837414
O    2.206525  0.580261  1.649261
H    2.849671  0.977585  2.272653
Ca    -0.713708  1.978562  4.716332
19
Lattice="100 0 0 0 100 0 0 0 100" Properties=species:S:1:pos:R:3
N    0.138109  -0.191114  -0.186131
C    -0.010676  -0.174928  1.304724
C    1.347923  -0.066246  1.989432
O    1.527497  0.018948  3.168411
H    0.213928  0.775119  -0.515326
H    -0.732924  -0.555149  -0.583362
H    -0.539233  0.742296  1.611854
C    -0.876769  -1.349000  1.844455
C    -0.252786  -2.765886  1.976851
C    0.701297  -3.015603  0.838510
O    0.277138  -3.081836  -0.367890
O    1.960185  -2.897183  1.067714
H    -1.763404  -1.394950  1.195908
H    -1.236560  -1.049756  2.836214
H    -1.067216  -3.500494  1.968529
H    0.295757  -2.857219  2.920090
O    2.416907  -0.032904  1.072758
H    3.218019  0.052261  1.630311
Ca    1.998970  -1.728933  -0.780948
19
Lattice="100 0 0 0 100 0 0 0 100" Properties=species:S:1:pos:R:3
N    0.062414  0.130048  0.147641
C    -0.073611  0.011746  1.585831
C    1.313804  -0.084084  2.232827
O    2.272230  -0.698530  1.749756
H    0.136842  -0.772681  -0.321922
H    -0.713017  0.648634  -0.257390
H    -0.499815  0.962087  1.944140
C    -1.000385  -1.127218  2.161995
C    -1.041539  -2.453828  1.367008
C    0.341740  -3.002706  1.127463
O    1.040661  -3.443087  2.105029
O    0.876535  -2.869068  -0.036775
H    -2.023500  -0.729420  2.180749
H    -0.726651  -1.336713  3.206930
H    -1.539699  -2.314159  0.401013
H    -1.622767  -3.177907  1.952879
O    1.505743  0.496773  3.409880
H    0.717414  0.996645  3.694149
Ca    2.800600  -2.710530  0.999795
19
Lattice="100 0 0 0 100 0 0 0 100" Properties=species:S:1:pos:R:3
N    1.232011  -0.930532  0.638129
C    0.043465  -0.220683  1.118218
C    0.549185  1.061279  1.772987
O    0.871046  1.222599  2.969636
H    1.872188  -1.190847  1.387915
H    1.738987  -0.429968  -0.089884
H    -0.534393  0.090440  0.236513
C    -0.796740  -1.182967  1.966968
C    -2.147265  -0.659827  2.511694
C    -1.887892  0.244631  3.684341
O    -1.353938  -0.254185  4.744553
O    -2.001131  1.518009  3.569530
H    -0.198149  -1.568613  2.805238
H    -0.989395  -2.038395  1.306857
H    -2.731904  -1.523095  2.854843
H    -2.722201  -0.128094  1.744289
O    0.747277  2.025699  0.879174
H    1.199701  2.782834  1.302829
Ca    -0.249853  1.598714  4.891169
19
Lattice="100 0 0 0 100 0 0 0 100" Properties=species:S:1:pos:R:3
N    -0.007996  -0.015019  -0.214162
C    -0.097496  -0.105544  1.283051
C    1.331289  0.000552  1.839411
O    2.284616  0.285116  1.143163
H    0.204492  -0.966143  -0.541772
H    0.878978  0.487813  -0.384459
H    -0.618793  0.797202  1.644039
C    -0.870230  -1.350186  1.763401
C    -2.417377  -1.198840  1.786370
C    -2.838467  -0.540030  0.505830
O    -2.987644  0.738651  0.481893
O    -2.808649  -1.196963  -0.597776
H    -0.542998  -1.592139  2.780627
H    -0.593470  -2.206705  1.129749
H    -2.727678  -0.576188  2.632952
H    -2.872445  -2.191781  1.879596
O    1.378292  -0.195528  3.165526
H    2.302343  -0.060461  3.458195
Ca    -2.038220  0.647239  -1.464012
19
Lattice="100 0 0 0 100 0 0 0 100" Properties=species:S:1:pos:R:3
N    0.835936  -1.071171  0.458789
C    0.135244  -0.458273  1.627621
C    1.076591  -0.318277  2.823891
O    0.796942  0.168350  3.877654
H    1.320121  -0.332600  -0.058229
H    0.137604  -1.444832  -0.189922
H    -0.127960  0.589189  1.402527
C    -1.205844  -1.141419  2.013914
C    -1.325540  -2.695579  1.931927
C    0.023565  -3.360784  1.979869
O    0.815138  -3.070015  2.948234
O    0.466313  -4.008761  0.968116
H    -1.986081  -0.715351  1.370833
H    -1.426225  -0.798804  3.031664
H    -1.834653  -3.006208  1.013757
H    -1.930638  -3.039706  2.780756
O    2.405715  -0.727196  2.540743
H    2.907388  -0.486314  3.346806
Ca    2.332383  -2.890250  1.363051
19
Lattice="100 0 0 0 100 0 0 0 100" Properties=species:S:1:pos:R:3
N    -0.812578  0.343371  0.183284
C    -0.440793  -0.008409  1.554420
C    0.991936  0.473168  1.783818
O    2.008219  -0.149441  1.426102
H    -0.216733  -0.110888  -0.509228
H    -0.827284  1.346460  0.003731
H    -1.103344  0.553660  2.234004
C    -0.677638  -1.510901  1.770574
C    -0.440670  -2.061294  3.197795
C    1.036373  -2.070994  3.489099
O    1.565656  -1.111276  4.161565
O    1.788462  -2.926058  2.896839
H    -0.068483  -2.084159  1.056181
H    -1.726537  -1.680237  1.494908
H    -0.819463  -3.090171  3.232755
H    -0.967331  -1.464267  3.952380
O    1.179451  1.685276  2.302789
H    0.335471  2.075240  2.600026
Ca    3.294286  -1.352079  2.814957
19
Lattice="100 0 0 0 100 0 0 0 100" Properties=species:S:1:pos:R:3
N    -0.591084  1.237285  0.899317
C    -0.061355  0.393678  1.952747
C    1.448652  0.170385  1.853993
O    2.250178  0.378892  2.789705
H    -0.482450  0.835754  -0.031173
H    -0.204735  2.179347  0.904557
H    -0.203439  0.918035  2.906754
C    -0.885352  -0.919885  2.006976
C    -0.370839  -2.086787  2.886045
C    0.437056  -1.650317  4.080939
O    0.070562  -0.635320  4.781013
O    1.584443  -2.186229  4.297293
H    -0.991607  -1.300496  0.981426
H    -1.883864  -0.601916  2.328765
H    0.252213  -2.781856  2.311664
H    -1.236702  -2.662310  3.245187
O    1.876641  -0.226701  0.666485
H    2.851467  -0.318503  0.680610
Ca    2.209215  -0.215056  4.981697
19
Lattice="100 0 0 0 100 0 0 0 100" Properties=species:S:1:pos:R:3
N    1.401985  -0.870386  0.881062
C    0.121639  -0.550052  1.512495
C    0.543906  0.571757  2.469231
O    0.946653  0.440666  3.642244
H    1.366745  -0.875620  -0.133532
H    1.810829  -1.734808  1.227319
H    -0.531893  -0.071048  0.770470
C    -0.585165  -1.778569  2.103270
C    -1.919333  -1.553377  2.857392
C    -1.625471  -0.998926  4.224854
O    -0.943730  -1.716073  5.048395
O    -1.867486  0.230081  4.500970
H    0.105515  -2.321310  2.765880
H    -0.779326  -2.438879  1.246684
H    -2.414207  -2.526675  2.971853
H    -2.592235  -0.879867  2.313596
O    0.527208  1.754131  1.875742
H    0.939960  2.424594  2.456881
Ca    0.001404  0.135362  5.656194
19
Lattice="100 0 0 0 100 0 0 0 100" Properties=species:S:1:pos:R:3
N    -0.033195  0.378957  0.291076
C    -0.275454  -0.138954  1.630989
C    0.956665  0.190869  2.465652
O    0.926555  0.808055  3.548372
H    -0.908059  0.581333  -0.188310
H    0.509441  -0.264114  -0.285106
H    -1.081848  0.457526  2.073015
C    -0.697266  -1.637186  1.697207
C    -0.769453  -2.346517  3.078628
C    -0.987041  -1.413263  4.241770
O    -0.188536  -1.459787  5.246296
O    -1.854317  -0.465838  4.165367
H    -0.008738  -2.214070  1.064084
H    -1.679002  -1.669779  1.207484
H    0.145515  -2.912619  3.284914
H    -1.595577  -3.072245  3.060704
O    2.094107  -0.229415  1.946450
H    2.841965  0.046007  2.515831
Ca    -0.434003  0.702941  5.357512
19
Lattice="100 0 0 0 100 0 0 0 100" Properties=species:S:1:pos:R:3
N    0.844413  -1.375290  0.751053
C    0.194562  -0.200524  1.275674
C    1.109453  0.766771  2.033247
O    2.189113  0.466828  2.579572
H    1.026050  -2.087607  1.454532
H    1.657775  -1.190341  0.170192
H    -0.170341  0.394162  0.423282
C    -1.075000  -0.598802  2.109049
C    -0.996214  -0.636330  3.652476
C    0.298788  -1.175735  4.203653
O    0.909038  -0.533465  5.131004
O    0.884835  -2.173793  3.638630
H    -1.349912  -1.585237  1.716027
H    -1.892260  0.083756  1.848655
H    -1.819895  -1.266082  4.022233
H    -1.146384  0.357260  4.091770
O    0.663512  2.012742  2.035998
H    1.282886  2.587875  2.531643
Ca    2.746582  -1.105189  4.099309
19
Lattice="100 0 0 0 100 0 0 0 100" Properties=species:S:1:pos:R:3
N    0.629182  -1.807487  0.123153
C    -0.037962  -0.787903  1.013246
C    0.882288  0.399099  1.352425
O    0.683960  1.169836  2.256492
H    1.246869  -1.277386  -0.503162
H    1.280852  -2.331509  0.719966
H    -0.858290  -0.342320  0.425210
C    -0.618551  -1.404010  2.299575
C    -2.045229  -2.000002  2.170772
C    -2.060394  -2.872706  0.952933
O    -2.466586  -2.383231  -0.166882
O    -1.443657  -4.001194  0.964397
H    -0.645297  -0.611778  3.056981
H    0.070303  -2.178284  2.670764
H    -2.788097  -1.201936  2.060962
H    -2.269674  -2.585330  3.070094
O    1.911336  0.506686  0.466770
H    2.417477  1.309008  0.705312
Ca    -0.821829  -3.480309  -1.045086
19
Lattice="100 0 0 0 100 0 0 0 100" Properties=species:S:1:pos:R:3
N    0.386782  -0.625910  -0.054621
C    0.061491  -0.243622  1.389002
C    1.324714  0.276535  2.126155
O    1.327439  1.399495  2.566890
H    -0.526483  -0.657769  -0.526588
H    0.834617  0.207619  -0.455438
H    -0.567627  0.655121  1.341572
C    -0.784704  -1.297232  2.131280
C    -0.135872  -2.632721  2.587473
C    0.598457  -3.217064  1.422585
O    -0.024485  -3.696411  0.417626
O    1.878576  -3.015796  1.326723
H    -1.657659  -1.528162  1.501733
H    -1.180047  -0.799113  3.026888
H    -0.935391  -3.310508  2.910049
H    0.554844  -2.477088  3.424184
O    2.406255  -0.520688  2.226309
H    2.228655  -1.465001  1.978217
Ca    1.510393  -2.722735  -0.797281
19
Lattice="100 0 0 0 100 0 0 0 100" Properties=species:S:1:pos:R:3
N    0.117338  0.040899  0.079436
C    -0.194553  -0.098077  1.490116
C    1.080374  -0.029188  2.335281
O    2.076560  -0.679508  2.245408
H    0.474801  0.963990  -0.161229
H    0.782103  -0.662838  -0.243099
H    -0.837961  0.743830  1.772149
C    -0.978038  -1.414215  1.707379
C    -1.187641  -1.889555  3.163945
C    -1.333010  -0.756219  4.139431
O    -0.637457  -0.740796  5.219907
O    -2.022265  0.288860  3.823908
H    -0.457964  -2.218213  1.168515
H    -1.939023  -1.262583  1.202221
H    -0.360325  -2.518281  3.512889
H    -2.097930  -2.505996  3.208816
O    1.068830  1.066220  3.314855
H    2.003808  1.084153  3.610945
Ca    -0.614462  1.414581  5.011563
19
Lattice="100 0 0 0 100 0 0 0 100" Properties=species:S:1:pos:R:3
N    0.059767  -0.044061  0.029963
C    0.104216  -0.027470  1.480029
C    1.561485  0.125813  1.865856
O    2.522282  -0.324001  1.324207
H    -0.900991  -0.023515  -0.307448
H    0.528000  -0.861349  -0.361749
H    -0.432405  0.873773  1.810124
C    -0.495775  -1.273249  2.244661
C    -1.673747  -0.931285  3.191238
C    -1.173794  0.073276  4.185612
O    -0.395718  -0.292780  5.140178
O    -1.348518  1.332430  3.959921
H    0.278186  -1.803346  2.817721
H    -0.851396  -1.974429  1.479362
H    -1.997628  -1.842770  3.708079
H    -2.517383  -0.507848  2.633254
O    1.785518  0.905363  3.079043
H    2.764666  0.879790  3.136346
Ca    0.533781  1.658078  4.964917
19
Lattice="100 0 0 0 100 0 0 0 100" Properties=species:S:1:pos:R:3
N    0.154043  -0.643193  0.218581
C    -0.091188  -0.325722  1.598416
C    1.112745  -0.181869  2.559237
O    1.197754  0.571922  3.479570
H    0.718543  0.046342  -0.269221
H    0.499420  -1.583498  0.041204
H    -0.472025  0.706956  1.636703
C    -1.220472  -1.190573  2.235032
C    -1.244813  -2.691112  1.855960
C    0.100316  -3.315848  2.063637
O    0.588058  -3.446932  3.244336
O    0.846815  -3.575274  1.039993
H    -2.172319  -0.764030  1.895711
H    -1.186464  -1.078193  3.326342
H    -1.541434  -2.823601  0.810045
H    -1.980993  -3.191741  2.498556
O    2.316460  -0.971640  2.245407
H    2.987202  -0.481395  2.766417
Ca    2.554353  -3.333599  2.333075
19
Lattice="100 0 0 0 100 0 0 0 100" Properties=species:S:1:pos:R:3
N    0.662066  -0.235370  0.047486
C    -0.357485  -0.381208  1.078883
C    0.204887  0.382430  2.272513
O    1.195040  0.153016  2.894677
H    0.292693  -0.461008  -0.874138
H    1.476952  -0.821669  0.228612
H    -1.248071  0.147369  0.720718
C    -0.757434  -1.836929  1.438631
C    -1.660060  -2.048681  2.684833
C    -2.553300  -0.874120  2.969885
O    -2.553037  -0.332381  4.135123
O    -3.195788  -0.294843  2.011294
H    0.160394  -2.420801  1.591781
H    -1.248582  -2.237678  0.542527
H    -1.064807  -2.234419  3.585571
H    -2.291774  -2.934649  2.524376
O    -0.575763  1.558872  2.624450
H    0.015910  2.021850  3.255557
Ca    -2.940406  1.543327  3.122451
19
Lattice="100 0 0 0 100 0 0 0 100" Properties=species:S:1:pos:R:3
N    -0.496996  -0.160868  0.317201
C    0.055992  -0.026893  1.658175
C    1.566197  -0.284325  1.705412
O    2.169058  -0.946143  0.889451
H    0.010720  -0.894220  -0.184765
H    -0.367169  0.697305  -0.216793
H    -0.129305  0.993358  2.024341
C    -0.636147  -1.030924  2.614326
C    -2.149913  -0.818296  2.577020
C    -2.975256  -1.942938  3.084529
O    -4.143556  -1.719705  3.605151
O    -2.579953  -3.174947  2.989603
H    -0.242615  -0.913464  3.632845
H    -0.398090  -2.051629  2.282155
H    -2.415397  -0.693812  1.503952
H    -2.471153  0.102729  3.080887
O    2.140700  0.289878  2.791078
H    3.091565  0.061343  2.766336
Ca    -4.419817  -3.811838  3.846946
19
Lattice="100 0 0 0 100 0 0 0 100" Properties=species:S:1:pos:R:3
N    -0.581265  0.297867  0.085184
C    -0.171776  0.130022  1.472519
C    1.350177  0.002898  1.529414
O    2.087018  0.148083  0.578761
H    0.220258  0.581380  -0.481341
H    -1.315664  0.994548  -0.012577
H    -0.414051  1.003882  2.104706
C    -0.883085  -1.094149  2.101084
C    -0.609608  -2.345965  1.264006
C    -1.533013  -3.485157  1.485106
O    -1.117168  -4.707735  1.348231
O    -2.783224  -3.301162  1.782055
H    -1.961288  -0.886786  2.106486
H    -0.562968  -1.228355  3.142166
H    0.420101  -2.715278  1.355547
H    -0.742791  -2.034703  0.203850
O    1.787361  -0.284363  2.781111
H    2.763744  -0.304920  2.737933
Ca    -3.080438  -5.407126  1.748863
19
Lattice="100 0 0 0 100 0 0 0 100" Properties=species:S:1:pos:R:3
N    -0.826817  0.484487  1.376231
C    0.542372  0.062769  1.640649
C    1.493993  0.331357  0.469169
O    1.143754  0.453694  -0.682962
H    -0.906616  1.499327  1.433251
H    -1.078749  0.237967  0.415209
H    0.920667  0.609593  2.515616
C    0.576958  -1.454759  1.952198
C    -0.419792  -1.848411  3.044215
C    0.008980  -1.630302  4.452127
O    0.994192  -0.846360  4.760721
O    -0.625466  -2.217267  5.420708
H    1.599811  -1.759425  2.208449
H    0.300705  -1.999954  1.037576
H    -0.756439  -2.890644  2.962905
H    -1.329404  -1.228125  2.900461
O    2.789635  0.386222  0.876267
H    3.331411  0.524217  0.073492
Ca    0.646597  -1.264001  6.823988
19
Lattice="100 0 0 0 100 0 0 0 100" Properties=species:S:1:pos:R:3
N    -0.106350  -0.787427  0.055601
C    0.016454  -0.082164  1.333398
C    1.459461  0.346086  1.607159
O    1.981758  0.362615  2.700781
H    0.512768  -0.382700  -0.645327
H    -1.057965  -0.715815  -0.303059
H    -0.546856  0.874034  1.352000
C    -0.526585  -0.949435  2.481011
C    0.195040  -2.296940  2.544739
C    -0.432126  -3.323832  3.414172
O    0.285634  -4.282461  3.916679
O    -1.701098  -3.313541  3.684255
H    -1.600398  -1.108902  2.312746
H    -0.418555  -0.406283  3.428369
H    1.245538  -2.197364  2.848320
H    0.215552  -2.716420  1.517735
O    2.082954  0.759210  0.475368
H    2.977846  1.054850  0.734879
Ca    -1.437287  -5.058684  4.875731
19
Lattice="100 0 0 0 100 0 0 0 100" Properties=species:S:1:pos:R:3
N    0.279338  -0.274861  -0.275437
C    0.062088  -0.225562  1.163069
C    1.164213  0.389069  2.043132
O    1.070037  0.515550  3.244112
H    0.186646  0.647940  -0.696573
H    1.221080  -0.601816  -0.493300
H    -0.822044  0.406474  1.347825
C    -0.245937  -1.639642  1.702375
C    -1.486555  -2.203969  1.008654
C    -1.722020  -3.657697  1.205080
O    -0.739766  -4.493827  1.342224
O    -2.929607  -4.133316  1.218975
H    -0.384334  -1.589315  2.789695
H    0.617407  -2.293433  1.509565
H    -1.350305  -2.044876  -0.081612
H    -2.406089  -1.668863  1.281041
O    2.255470  0.765908  1.329575
H    2.889243  1.142439  1.972291
Ca    -2.143485  -6.085462  1.505228
19
Lattice="100 0 0 0 100 0 0 0 100" Properties=species:S:1:pos:R:3
N    -0.668991  0.760340  0.708214
C    -0.127805  0.117136  1.898931
C    1.391242  0.166204  2.112304
O    1.923306  0.066661  3.196446
H    -0.559611  1.772439  0.755688
H    -0.173111  0.452612  -0.129759
H    -0.548092  0.619198  2.781722
C    -0.561934  -1.367060  1.934197
C    -2.082861  -1.530789  1.870708
C    -2.812857  -1.376439  3.160305
O    -4.023734  -1.826396  3.281231
O    -2.279870  -0.786666  4.183449
H    -0.142858  -1.849541  2.826409
H    -0.130178  -1.878379  1.061056
H    -2.393430  -2.489258  1.433672
H    -2.481043  -0.751003  1.189458
O    2.074208  0.298580  0.946025
H    3.024944  0.288950  1.174061
Ca    -4.065472  -1.136629  5.290987
19
Lattice="100 0 0 0 100 0 0 0 100" Properties=species:S:1:pos:R:3
N    -0.375717  0.414000  -0.036453
C    -0.094532  0.081100  1.368930
C    1.371873  -0.319932  1.548136
O    1.817330  -1.446165  1.409539
H    0.073983  -0.244347  -0.674380
H    -0.013476  1.338989  -0.266076
H    -0.262097  0.993525  1.955319
C    -1.058124  -0.993899  1.897293
C    -1.068965  -2.277327  1.064430
C    -1.867452  -3.399813  1.624346
O    -2.156993  -4.425600  0.882005
O    -2.266063  -3.411483  2.856838
H    -2.063754  -0.551487  1.906919
H    -0.795836  -1.228012  2.938251
H    -0.036239  -2.664355  0.965926
H    -1.419823  -2.108866  0.035683
O    2.151632  0.753907  1.814907
H    3.077788  0.439342  1.840658
Ca    -3.114289  -5.340760  2.537055
19
Lattice="100 0 0 0 100 0 0 0 100" Properties=species:S:1:pos:R:3
N    -0.350463  0.281185  0.156865
C    -0.016726  -0.104270  1.532476
C    1.500866  -0.220108  1.722759
O    2.132489  -1.260130  1.745715
H    0.083892  -0.355146  -0.514125
H    -0.011385  1.220210  -0.051912
H    -0.379240  0.700285  2.190785
C    -0.724614  -1.419242  1.868409
C    -0.517169  -1.861340  3.316055
C    -1.107557  -3.185541  3.668877
O    -1.209571  -3.541138  4.912529
O    -1.499814  -4.020392  2.762406
H    -0.356786  -2.203632  1.192518
H    -1.791898  -1.279249  1.652430
H    -0.890421  -1.130367  4.049687
H    0.562475  -1.965194  3.531524
O    2.080119  1.003335  1.803150
H    3.046844  0.862303  1.843979
Ca    -1.979911  -5.422704  4.294874
19
Lattice="100 0 0 0 100 0 0 0 100" Properties=species:S:1:pos:R:3
N    -0.435862  0.010030  -0.033591
C    -0.301628  0.088172  1.401222
C    1.172269  0.309226  1.728847
O    2.091541  -0.047065  1.023504
H    -1.309043  -0.402254  -0.350089
H    0.369436  -0.428618  -0.477332
H    -0.859072  0.958497  1.783363
C    -0.829726  -1.138799  2.208962
C    -0.074861  -2.439456  1.871839
C    -0.726834  -3.638582  2.464994
O    -0.093170  -4.402202  3.298247
O    -1.950545  -3.950613  2.162651
H    -1.894881  -1.258677  1.965191
H    -0.759491  -0.922436  3.285084
H    0.968978  -2.408099  2.204137
H    -0.081824  -2.567503  0.774847
O    1.332100  0.904454  2.934865
H    2.294868  0.991692  3.082574
Ca    -1.811662  -5.652880  3.432286
19
Lattice="100 0 0 0 100 0 0 0 100" Properties=species:S:1:pos:R:3
N    0.175090  0.419667  0.146400
C    -0.008029  -0.065115  1.494319
C    1.380484  -0.264595  2.106176
O    2.331322  -0.701666  1.498482
H    -0.690572  0.597006  -0.355272
H    0.795936  -0.176883  -0.398922
H    -0.537637  0.700110  2.081036
C    -0.757956  -1.424216  1.670176
C    -2.209130  -1.349985  1.148005
C    -2.869628  -2.678303  1.291208
O    -3.667221  -2.925702  2.281712
O    -2.630093  -3.631750  0.445403
H    -0.765130  -1.694963  2.737149
H    -0.205443  -2.201589  1.122384
H    -2.198865  -1.086241  0.080114
H    -2.784978  -0.604043  1.710098
O    1.399756  0.056121  3.422635
H    2.306613  -0.122135  3.743661
Ca    -3.902985  -4.919951  1.564059
19
Lattice="100 0 0 0 100 0 0 0 100" Properties=species:S:1:pos:R:3
N    0.169070  0.489506  0.217783
C    0.011081  -0.100750  1.526177
C    1.353525  -0.421168  2.195425
O    1.468497  -0.633539  3.382916
H    -0.690616  0.880076  -0.158813
H    0.603581  -0.128712  -0.464206
H    -0.456191  0.650547  2.181514
C    -0.836635  -1.406238  1.631626
C    -2.296662  -1.180275  1.185460
C    -3.082314  -2.431336  1.379867
O    -3.888990  -2.561811  2.385109
O    -2.945017  -3.435951  0.571010
H    -0.811707  -1.745115  2.677477
H    -0.378142  -2.187845  1.007501
H    -2.319811  -0.914965  0.117942
H    -2.760678  -0.379001  1.774418
O    2.373818  -0.501230  1.310981
H    3.173577  -0.723531  1.827832
Ca    -4.300311  -4.559453  1.770861
19
Lattice="100 0 0 0 100 0 0 0 100" Properties=species:S:1:pos:R:3
N    -0.661391  -0.160944  0.069535
C    0.065918  -0.027122  1.326039
C    1.572490  -0.167951  1.194334
O    2.090104  -0.817657  0.204320
H    -2.268114  -0.915705  0.436303
H    -0.287812  -0.925924  -0.495918
H    -0.122095  0.973992  1.741177
C    -0.402017  -1.065206  2.384944
C    -1.874837  -0.903302  2.819964
C    -2.901717  -1.752626  2.058882
O    -2.967367  -1.565920  0.723450
O    -3.622180  -2.541176  2.624735
H    0.238494  -0.948143  3.269520
H    -0.226013  -2.079840  1.993646
H    -2.175948  0.154933  2.757944
H    -1.968918  -1.198721  3.870338
O    2.357201  0.310814  2.102484
H    -0.616388  0.688806  -0.492005
Ca    4.029208  -0.541705  1.081567
19
Lattice="100 0 0 0 100 0 0 0 100" Properties=species:S:1:pos:R:3
N    -0.631694  0.038019  0.270780
C    0.195494  0.110033  1.468305
C    1.672114  -0.250308  1.198061
O    2.008436  -0.994950  0.312221
H    -0.351752  -0.784694  -0.271978
H    -0.456188  0.840567  -0.333680
H    0.132837  1.136220  1.865438
C    -0.346574  -0.878023  2.532663
C    -1.844214  -0.701131  2.786698
C    -2.246964  0.373139  3.733229
O    -1.438224  1.320624  4.095761
O    -3.454448  0.392824  4.207822
H    0.231804  -0.798481  3.463384
H    -0.188637  -1.898145  2.153630
H    -2.335253  -1.626380  3.117704
H    -2.315219  -0.448195  1.813332
O    2.597435  0.280550  2.046742
H    2.169007  0.891607  2.671163
Ca    -3.012913  2.165439  5.277588
19
Lattice="100 0 0 0 100 0 0 0 100" Properties=species:S:1:pos:R:3
N    -0.250177  0.174886  0.036671
C    -0.022167  0.078173  1.469630
C    1.472154  -0.053055  1.851766
O    2.277031  -0.627852  1.163193
H    0.284933  -0.555364  -0.440447
H    0.106913  1.060986  -0.321754
H    -0.428319  0.994102  1.929527
C    -0.805164  -1.149335  1.986769
C    -0.711902  -1.473539  3.501250
C    -1.328564  -0.422956  4.362123
O    -0.744081  0.728481  4.545088
O    -2.464699  -0.613615  4.942061
H    -0.429078  -2.037398  1.458442
H    -1.854178  -1.026488  1.686225
H    0.342217  -1.582935  3.798212
H    -1.230742  -2.417975  3.699438
O    1.843294  0.500591  3.044333
H    1.059913  0.883826  3.485582
Ca    -2.354122  1.316551  5.840172
