# Supplementary material for: Mapping and classifying molecules from a high-throughput structural database
Source: J Cheminform. 2017 Feb 2;9:6. doi: 10.1186/s13321-017-0192-4 (PMC5289135; doi:10.1186/s13321-017-0192-4)
Supplement: Supplementary file 1 — Additional file 1. Supplementary file contains dissimilarity matrix data for all the oligopeptides available in the database including the one discussed in this paper. [file 13321_2017_192_MOESM1_ESM.tar › SI/glu.uncapped/traj.glu.uncapped.Sr.xyz]

19
Lattice="100 0 0 0 100 0 0 0 100" Properties=species:S:1:pos:R:3
N    0.42243  0.07028  0.34488
C    0.15076  -0.10437  1.82120
C    1.49626  -0.61760  2.40389
O    1.45286  -1.37408  3.41376
H    1.28732  0.61740  0.23315
H    0.64951  -0.92705  0.00336
H    -0.06762  0.88418  2.24897
C    -1.03383  -1.05285  2.07421
C    -1.08349  -2.38176  1.26256
C    0.28163  -3.03368  1.14966
O    1.11983  -2.48279  0.32152
O    0.65355  -3.96028  1.91596
H    -1.97379  -0.51238  1.89642
H    -0.99845  -1.28325  3.14578
H    -1.46319  -2.19709  0.24747
H    -1.78243  -3.06270  1.75919
O    2.55112  -0.38860  1.73244
H    -0.35528  0.49766  -0.16664
Sr    2.82980  -2.88103  2.08523
19
Lattice="100 0 0 0 100 0 0 0 100" Properties=species:S:1:pos:R:3
N    0.30999  -0.42489  0.17620
C    0.01596  -0.27932  1.61575
C    1.38255  -0.44880  2.32761
O    1.55675  -0.31706  3.55108
H    0.11903  0.42248  -0.35511
H    -0.20425  -1.19319  -0.25226
H    -0.31288  0.74890  1.83188
C    -1.06408  -1.27379  2.13161
C    -2.09767  -0.67883  3.11359
C    -1.41138  -0.24119  4.38517
O    -1.08259  0.98894  4.53011
O    -1.02785  -1.13481  5.21916
H    -0.59176  -2.15366  2.58991
H    -1.61893  -1.63667  1.25567
H    -2.83358  -1.45700  3.35192
H    -2.61504  0.17548  2.66002
O    2.36104  -0.73214  1.52156
H    1.86419  -0.72189  0.60435
Sr    0.80350  0.22644  5.71276
19
Lattice="100 0 0 0 100 0 0 0 100" Properties=species:S:1:pos:R:3
N    0.35069  -0.36570  0.20742
C    0.01028  -0.23316  1.67157
C    1.42664  -0.41202  2.33647
O    1.53347  -0.28191  3.58911
H    0.19250  0.48763  -0.33304
H    -0.13074  -1.14439  -0.25008
H    -0.33484  0.79277  1.85665
C    -1.06658  -1.25251  2.11429
C    -2.11526  -0.70111  3.10512
C    -1.44491  -0.29433  4.39976
O    -1.14372  0.93531  4.58530
O    -1.05662  -1.21113  5.20232
H    -0.58811  -2.14202  2.54678
H    -1.61467  -1.59187  1.22252
H    -2.84311  -1.49582  3.31072
H    -2.64020  0.16062  2.67450
O    2.34771  -0.66484  1.52687
H    1.45174  -0.57578  0.35997
Sr    0.78675  0.15326  5.71876
19
Lattice="100 0 0 0 100 0 0 0 100" Properties=species:S:1:pos:R:3
N    0.23403  0.15145  0.26192
C    -0.62479  -0.23897  1.43980
C    -0.03723  0.68512  2.57165
O    0.94770  1.37185  2.21677
H    0.89282  0.87462  0.82934
H    -0.28171  0.61129  -0.49170
H    -1.65773  0.07265  1.23538
C    -0.56623  -1.75897  1.72464
C    -1.91329  -2.39641  2.13002
C    -2.39913  -1.80273  3.43486
O    -1.81579  -2.14845  4.51914
O    -3.26569  -0.86184  3.40649
H    0.18460  -1.96858  2.49894
H    -0.22949  -2.27305  0.81186
H    -1.75626  -3.47425  2.26142
H    -2.66764  -2.23864  1.34923
O    -0.58539  0.67832  3.71049
H    0.76591  -0.63158  -0.12724
Sr    -2.13969  0.05117  5.28300
19
Lattice="100 0 0 0 100 0 0 0 100" Properties=species:S:1:pos:R:3
N    0.41345  -0.19623  0.00581
C    0.17073  -0.07490  1.45440
C    1.56681  -0.12375  2.11341
O    1.75923  -0.20066  3.34090
H    0.19815  -1.12988  -0.34514
H    -0.11643  0.47986  -0.54041
H    -0.17826  0.95225  1.65287
C    -0.88797  -1.02055  2.05931
C    -0.63240  -2.54242  1.95026
C    0.52110  -2.93667  2.84429
O    0.33790  -2.98203  4.11025
O    1.69446  -3.05274  2.33970
H    -1.83860  -0.79113  1.55876
H    -1.02507  -0.75874  3.11728
H    -0.42266  -2.85766  0.91958
H    -1.53972  -3.05995  2.28531
O    2.55002  -0.04688  1.26176
H    2.03126  -0.04308  0.36176
Sr    2.52833  -2.19945  4.38112
19
Lattice="100 0 0 0 100 0 0 0 100" Properties=species:S:1:pos:R:3
N    0.48370  -1.53134  2.73212
C    -0.04997  -0.68102  1.63775
C    0.75261  0.62029  1.63519
O    1.66006  0.87776  2.43342
H    1.28707  -2.06080  2.38696
H    -0.21617  -2.22777  2.99594
H    0.15868  -1.12764  0.65035
C    -1.59588  -0.47239  1.69274
C    -2.27522  -0.49550  3.08463
C    -1.40581  0.13453  4.14995
O    -0.82308  1.24072  3.87109
O    -1.09922  -0.52698  5.19830
H    -2.05669  -1.25922  1.08227
H    -1.80927  0.47477  1.18544
H    -2.52931  -1.51462  3.39927
H    -3.22153  0.05817  3.01036
O    0.43333  1.41685  0.62700
H    0.98482  2.22435  0.66970
Sr    1.11588  0.20486  4.76553
19
Lattice="100 0 0 0 100 0 0 0 100" Properties=species:S:1:pos:R:3
N    1.42881  -1.38498  1.54379
C    0.45433  -0.25925  1.55172
C    1.13112  0.93137  2.22514
O    2.21531  0.86236  2.80618
H    0.90660  -2.26264  1.49350
H    1.99288  -1.33191  0.69312
H    0.23311  0.06628  0.52227
C    -0.92379  -0.64639  2.17212
C    -1.08915  -0.68110  3.71159
C    0.13384  -1.25893  4.39327
O    0.85262  -0.47871  5.10952
O    0.54666  -2.42446  4.06908
H    -1.17205  -1.63094  1.75099
H    -1.66753  0.05279  1.77032
H    -1.97247  -1.29184  3.94091
H    -1.26368  0.32520  4.10833
O    0.43641  2.05445  2.10813
H    0.90924  2.77342  2.57604
Sr    2.69074  -1.35670  3.92998
19
Lattice="100 0 0 0 100 0 0 0 100" Properties=species:S:1:pos:R:3
N    0.90576  -0.91323  0.25288
C    0.35733  -0.20286  1.46690
C    1.44977  -0.26447  2.55292
O    1.12004  -0.05075  3.75420
H    1.91448  -0.72120  0.17674
H    0.79299  -1.98578  0.47678
H    0.19279  0.85136  1.20287
C    -0.97499  -0.85304  1.89357
C    -0.88059  -2.14948  2.74238
C    0.39488  -2.96058  2.50411
O    1.09679  -3.26368  3.54466
O    0.75115  -3.23412  1.33190
H    -1.56072  -1.02991  0.97976
H    -1.53751  -0.10893  2.46885
H    -1.73767  -2.79410  2.50203
H    -0.94842  -1.90509  3.80641
O    2.61437  -0.65657  2.20526
H    0.41843  -0.65159  -0.60815
Sr    2.66413  -1.84198  4.34093
19
Lattice="100 0 0 0 100 0 0 0 100" Properties=species:S:1:pos:R:3
N    0.05020  -0.24825  -0.05051
C    0.01559  0.04957  1.43846
C    1.36720  -0.50952  1.94152
O    1.92892  -1.38146  1.20544
H    0.79839  -1.00918  -0.07724
H    0.35964  0.54897  -0.61620
H    -0.01737  1.13439  1.58955
C    -1.23395  -0.64453  2.04162
C    -1.23076  -0.89018  3.55847
C    -0.22613  -1.96764  3.95646
O    0.39571  -1.89009  5.05974
O    0.08744  -2.84616  3.07332
H    -1.34044  -1.62790  1.55830
H    -2.10817  -0.03351  1.77283
H    -2.23658  -1.22514  3.85251
H    -1.01608  0.01600  4.13724
O    1.77117  -0.14152  3.07428
H    -0.84739  -0.58817  -0.41239
Sr    2.32762  -2.42266  3.71761
19
Lattice="100 0 0 0 100 0 0 0 100" Properties=species:S:1:pos:R:3
N    0.66675  -0.53167  0.14884
C    0.18181  -0.19496  1.50794
C    1.41481  -0.13715  2.42757
O    2.55395  -0.37908  2.03007
H    -0.10420  -0.89445  -0.41529
H    0.98199  0.32043  -0.31939
H    -0.23023  0.83063  1.53334
C    -0.95839  -1.13965  2.01257
C    -1.00210  -2.57103  1.42774
C    0.38688  -3.15905  1.28660
O    1.20847  -2.97529  2.25073
O    0.77196  -3.62500  0.16367
H    -1.91804  -0.65487  1.79295
H    -0.88909  -1.20771  3.10658
H    -1.49962  -2.59934  0.45074
H    -1.60074  -3.19809  2.10316
O    1.25010  0.26904  3.67921
H    0.31311  0.44595  3.88671
Sr    2.74033  -2.33903  0.55365
19
Lattice="100 0 0 0 100 0 0 0 100" Properties=species:S:1:pos:R:3
N    0.66964  -0.09616  -0.19459
C    0.22501  -0.08089  1.22312
C    1.46753  -0.30045  2.09879
O    2.53880  -0.68125  1.63747
H    -0.11765  -0.38042  -0.78173
H    0.92515  0.85207  -0.47713
H    -0.17192  0.91612  1.48256
C    -0.93268  -1.09125  1.50960
C    -0.60298  -2.58650  1.72752
C    0.42475  -3.09069  0.73129
O    0.24351  -2.87703  -0.51580
O    1.54513  -3.51320  1.17620
H    -1.63541  -0.98406  0.67123
H    -1.47964  -0.73451  2.39394
H    -1.53730  -3.15479  1.62203
H    -0.21798  -2.76674  2.73812
O    1.37312  -0.06713  3.40358
H    0.48768  0.25698  3.65398
Sr    2.51922  -2.08811  -0.42719
19
Lattice="100 0 0 0 100 0 0 0 100" Properties=species:S:1:pos:R:3
N    -0.47574  -0.13583  0.38484
C    0.01399  -0.13148  1.74174
C    1.53885  -0.01448  1.89801
O    2.40732  -0.56546  1.19821
H    -0.29701  0.73408  -0.11042
H    -0.16100  -0.93175  -0.16950
H    -0.36933  0.77252  2.23544
C    -0.52733  -1.33767  2.57574
C    -0.68173  -2.68535  1.83394
C    0.60608  -3.12750  1.18985
O    1.59290  -3.50047  1.91624
O    0.74814  -2.98788  -0.08327
H    -1.52637  -1.04894  2.92536
H    0.09494  -1.47306  3.47125
H    -1.45957  -2.61194  1.06631
H    -0.98864  -3.43768  2.57243
O    1.88226  0.79681  2.89163
H    2.85845  0.83911  2.96177
Sr    3.02778  -2.68405  0.26244
19
Lattice="100 0 0 0 100 0 0 0 100" Properties=species:S:1:pos:R:3
N    0.04545  -1.72833  2.44136
C    -0.33549  -0.61439  1.53606
C    0.74934  0.45749  1.64574
O    1.73829  0.37121  2.38164
H    -0.78240  -2.28338  2.66717
H    0.67960  -2.36138  1.94949
H    -0.29509  -0.93028  0.47936
C    -1.78311  -0.07821  1.76475
C    -2.36569  -0.16730  3.19751
C    -1.31030  0.07041  4.25443
O    -0.49895  1.04670  4.08232
O    -1.10852  -0.80287  5.16400
H    -2.45077  -0.63695  1.09676
H    -1.79824  0.96012  1.41595
H    -2.83748  -1.13854  3.38766
H    -3.15443  0.59205  3.29161
O    0.56708  1.45919  0.79946
H    1.29494  2.10488  0.90590
Sr    1.18777  -0.52942  4.63381
19
Lattice="100 0 0 0 100 0 0 0 100" Properties=species:S:1:pos:R:3
N    -0.55574  0.58628  0.44801
C    0.02893  0.17213  1.70451
C    1.53993  0.36858  1.84443
O    2.13212  0.58004  2.91989
H    -0.19816  0.05643  -0.34640
H    -0.42128  1.57810  0.25695
H    -0.41117  0.78777  2.50434
C    -0.31025  -1.32941  1.99541
C    -1.01554  -1.57565  3.34730
C    -0.13176  -1.07708  4.46107
O    -0.34648  0.08794  4.95917
O    0.92183  -1.73902  4.77485
H    0.58833  -1.95948  1.93543
H    -0.98362  -1.64607  1.18879
H    -1.18504  -2.65321  3.46569
H    -1.97806  -1.05185  3.37879
O    2.21028  0.29484  0.70325
H    3.16619  0.40732  0.88193
Sr    1.94949  0.28134  5.30659
19
Lattice="100 0 0 0 100 0 0 0 100" Properties=species:S:1:pos:R:3
N    0.28211  0.13115  -0.11899
C    -0.15021  0.24961  1.26318
C    0.96618  0.85898  2.09295
O    0.79551  1.61142  3.06932
H    -0.51654  -0.02499  -0.73168
H    0.94137  -0.63468  -0.25763
H    -0.96942  0.98271  1.29039
C    -0.65073  -1.06513  1.98157
C    -2.02513  -0.93848  2.67750
C    -1.96953  0.17117  3.69604
O    -1.32998  -0.00921  4.79264
O    -2.41503  1.33407  3.37850
H    0.09196  -1.42757  2.70698
H    -0.72383  -1.83337  1.20097
H    -2.25792  -1.88660  3.17838
H    -2.81044  -0.71724  1.94460
O    2.17930  0.48736  1.72200
H    2.84178  0.90036  2.31239
Sr    -0.78459  2.25855  4.76403
19
Lattice="100 0 0 0 100 0 0 0 100" Properties=species:S:1:pos:R:3
N    -0.55977  0.30873  0.42664
C    -0.00544  -0.05328  1.70539
C    1.53498  -0.07197  1.79452
O    2.29444  -0.32406  0.85110
H    -0.31564  1.25405  0.14036
H    -0.31855  -0.34587  -0.31767
H    -0.32495  0.71586  2.43035
C    -0.58611  -1.40815  2.23081
C    -0.77480  -2.52601  1.18096
C    0.49857  -2.82240  0.42666
O    0.60568  -2.43549  -0.79474
O    1.50127  -3.32653  1.04419
H    -1.57597  -1.18362  2.64730
H    0.03461  -1.78281  3.05741
H    -1.56012  -2.25439  0.46746
H    -1.09120  -3.43229  1.71454
O    2.09931  0.20198  2.96829
H    1.42538  0.41875  3.64065
Sr    2.91129  -2.21051  -0.45923
19
Lattice="100 0 0 0 100 0 0 0 100" Properties=species:S:1:pos:R:3
N    0.33527  -0.09390  -0.10658
C    -0.12623  0.24170  1.22873
C    1.00639  0.80786  2.06955
O    0.82880  1.47302  3.10885
H    0.60291  0.72958  -0.64565
H    -0.40060  -0.57190  -0.62461
H    -0.91440  1.02028  1.27177
C    -0.69001  -1.04659  1.92546
C    -2.08752  -0.88079  2.55824
C    -2.01913  0.16326  3.64347
O    -1.42300  -0.11775  4.74406
O    -2.39718  1.36377  3.38921
H    0.01005  -1.42144  2.68421
H    -0.73410  -1.82261  1.15089
H    -2.38904  -1.84156  2.99449
H    -2.82599  -0.57991  1.80541
O    2.22259  0.54345  1.62979
H    2.87454  0.93318  2.24825
Sr    -0.72136  2.09835  4.83747
19
Lattice="100 0 0 0 100 0 0 0 100" Properties=species:S:1:pos:R:3
N    0.12797  -0.16915  -0.18227
C    -0.01593  -0.16511  1.30703
C    1.33750  -0.06504  2.00166
O    1.50230  0.00873  3.18501
H    0.19248  0.80012  -0.50361
H    -0.74418  -0.53544  -0.57447
H    -0.54362  0.74968  1.62366
C    -0.87988  -1.34450  1.83713
C    -0.23810  -2.74728  1.98853
C    0.69299  -3.03531  0.83641
O    0.23682  -3.11673  -0.35635
O    1.95659  -2.96851  1.05173
H    -1.75428  -1.40550  1.17310
H    -1.26137  -1.04495  2.82075
H    -1.04640  -3.48880  2.01978
H    0.33010  -2.81118  2.92256
O    2.41714  -0.02388  1.10396
H    3.20606  0.06079  1.67819
Sr    2.09996  -1.77051  -0.94068
19
Lattice="100 0 0 0 100 0 0 0 100" Properties=species:S:1:pos:R:3
N    0.06029  0.12233  0.13819
C    -0.07460  0.02529  1.57865
C    1.30933  -0.07069  2.22928
O    2.28194  -0.64107  1.72747
H    0.13999  -0.79072  -0.31162
H    -0.72745  0.61832  -0.27212
H    -0.49618  0.98241  1.92503
C    -1.00475  -1.10560  2.16554
C    -1.04608  -2.43389  1.37718
C    0.33433  -2.99869  1.13292
O    1.02761  -3.43745  2.11290
O    0.84480  -2.89805  -0.04376
H    -2.02692  -0.70517  2.18426
H    -0.72966  -1.31070  3.21101
H    -1.54705  -2.29700  0.41216
H    -1.62931  -3.15427  1.96596
O    1.47560  0.46076  3.43699
H    0.67209  0.92756  3.73397
Sr    2.96303  -2.76737  0.94698
19
Lattice="100 0 0 0 100 0 0 0 100" Properties=species:S:1:pos:R:3
N    1.23301  -0.94143  0.61914
C    0.04848  -0.22996  1.10896
C    0.55436  1.05229  1.76166
O    0.89525  1.20773  2.95079
H    1.87993  -1.19555  1.36539
H    1.73423  -0.43687  -0.11027
H    -0.53660  0.07843  0.23117
C    -0.78716  -1.18484  1.96842
C    -2.13927  -0.65452  2.49803
C    -1.90467  0.24328  3.68534
O    -1.41329  -0.27488  4.75475
O    -2.02501  1.51460  3.57376
H    -0.18963  -1.55559  2.81443
H    -0.97344  -2.05089  1.32037
H    -2.73621  -1.51520  2.82630
H    -2.69849  -0.11677  1.72297
O    0.72684  2.02428  0.86665
H    1.18239  2.78083  1.28707
Sr    -0.20971  1.67208  5.05006
19
Lattice="100 0 0 0 100 0 0 0 100" Properties=species:S:1:pos:R:3
N    0.01650  -0.03248  -0.21552
C    -0.08732  -0.11277  1.27802
C    1.33251  0.00515  1.85248
O    2.29755  0.27727  1.16684
H    0.19005  -0.99245  -0.53842
H    0.92245  0.43529  -0.38298
H    -0.61970  0.78690  1.63120
C    -0.85795  -1.36011  1.75658
C    -2.40164  -1.20393  1.79254
C    -2.85098  -0.53812  0.52082
O    -3.02314  0.73638  0.52019
O    -2.85000  -1.19654  -0.57993
H    -0.52228  -1.61258  2.76852
H    -0.58687  -2.21106  1.11269
H    -2.70041  -0.58565  2.64665
H    -2.85829  -2.19612  1.88848
O    1.36108  -0.16614  3.18334
H    2.28142  -0.02680  3.48499
Sr    -2.08443  0.75481  -1.59486
19
Lattice="100 0 0 0 100 0 0 0 100" Properties=species:S:1:pos:R:3
N    0.81174  -1.08296  0.46495
C    0.13114  -0.45150  1.63343
C    1.08057  -0.28674  2.81862
O    0.79780  0.20808  3.86939
H    1.28174  -0.35219  -0.07477
H    0.10095  -1.46763  -0.16281
H    -0.13677  0.59205  1.39519
C    -1.19843  -1.13827  2.05653
C    -1.32507  -2.67511  1.87541
C    0.00431  -3.37906  1.98937
O    0.77704  -3.07062  2.96532
O    0.42844  -4.10354  1.02390
H    -2.01166  -0.66976  1.48814
H    -1.35752  -0.86269  3.10544
H    -1.76894  -2.93364  0.90740
H    -2.00373  -3.05620  2.65093
O    2.41293  -0.67291  2.53746
H    2.90914  -0.39746  3.33539
Sr    2.48233  -3.00784  1.35272
19
Lattice="100 0 0 0 100 0 0 0 100" Properties=species:S:1:pos:R:3
N    -0.84059  0.35219  0.17869
C    -0.45061  -0.00693  1.54318
C    0.98717  0.46312  1.76349
O    1.99228  -0.15091  1.37155
H    -0.25408  -0.10332  -0.52111
H    -0.84200  1.35657  0.00484
H    -1.10514  0.55146  2.23358
C    -0.68129  -1.50987  1.75846
C    -0.44907  -2.05013  3.18859
C    1.02690  -2.05992  3.50254
O    1.54099  -1.09057  4.17016
O    1.77393  -2.94429  2.95229
H    -0.06315  -2.08026  1.04922
H    -1.72734  -1.68618  1.47619
H    -0.82699  -3.07910  3.22905
H    -0.98457  -1.44858  3.93365
O    1.18619  1.66009  2.32131
H    0.34719  2.03574  2.64857
Sr    3.46919  -1.35213  2.84176
19
Lattice="100 0 0 0 100 0 0 0 100" Properties=species:S:1:pos:R:3
N    -0.59614  1.25019  0.89722
C    -0.06372  0.40166  1.94676
C    1.44150  0.15817  1.83451
O    2.25525  0.37525  2.75391
H    -0.50445  0.84064  -0.03176
H    -0.18922  2.18369  0.89020
H    -0.18989  0.92756  2.90214
C    -0.89377  -0.90615  2.01339
C    -0.33910  -2.07651  2.85408
C    0.41762  -1.65663  4.09277
O    0.01690  -0.65012  4.78266
O    1.54090  -2.21748  4.35632
H    -1.03960  -1.27279  0.98734
H    -1.87921  -0.59417  2.37901
H    0.33124  -2.71580  2.26695
H    -1.17960  -2.71456  3.16580
O    1.84614  -0.27495  0.64832
H    2.81946  -0.37911  0.65351
Sr    2.27466  -0.15089  5.13085
19
Lattice="100 0 0 0 100 0 0 0 100" Properties=species:S:1:pos:R:3
N    1.41010  -0.87344  0.85887
C    0.13154  -0.55479  1.49682
C    0.54413  0.57035  2.45256
O    0.96823  0.43839  3.61484
H    1.34865  -0.93865  -0.15275
H    1.83815  -1.71523  1.23747
H    -0.52250  -0.08065  0.75231
C    -0.57744  -1.77650  2.09844
C    -1.91258  -1.53351  2.84247
C    -1.63566  -1.00449  4.22745
O    -0.98691  -1.75353  5.04681
O    -1.88724  0.21704  4.51989
H    0.10934  -2.31188  2.77130
H    -0.76743  -2.44781  1.24939
H    -2.43022  -2.49709  2.93808
H    -2.56561  -0.84071  2.29825
O    0.48678  1.75771  1.86595
H    0.89165  2.43322  2.44626
Sr    0.06403  0.15256  5.82659
19
Lattice="100 0 0 0 100 0 0 0 100" Properties=species:S:1:pos:R:3
N    -0.02966  0.38809  0.27986
C    -0.27177  -0.13194  1.62015
C    0.96914  0.16536  2.45279
O    0.95735  0.78253  3.53279
H    -0.90690  0.58601  -0.19763
H    0.50708  -0.26071  -0.29590
H    -1.06364  0.47715  2.07114
C    -0.71973  -1.62196  1.69194
C    -0.71369  -2.32800  3.06944
C    -1.01568  -1.42280  4.24164
O    -0.27770  -1.49360  5.28785
O    -1.89864  -0.49625  4.13097
H    -0.07832  -2.20488  1.01572
H    -1.73004  -1.63659  1.26244
H    0.25239  -2.80569  3.27141
H    -1.46174  -3.13490  3.05895
O    2.09370  -0.29379  1.93087
H    2.84913  -0.04105  2.50024
Sr    -0.49951  0.81492  5.47726
19
Lattice="100 0 0 0 100 0 0 0 100" Properties=species:S:1:pos:R:3
N    0.85449  -1.37778  0.76250
C    0.19253  -0.19931  1.26471
C    1.09109  0.78268  2.02166
O    2.17942  0.50399  2.55519
H    1.01935  -2.08193  1.47875
H    1.67769  -1.19712  0.19460
H    -0.17092  0.38123  0.40178
C    -1.07555  -0.59442  2.09990
C    -0.98564  -0.61221  3.64071
C    0.29063  -1.19458  4.20230
O    0.89091  -0.58361  5.15428
O    0.84511  -2.20645  3.63346
H    -1.34960  -1.58617  1.71961
H    -1.89480  0.08367  1.83362
H    -1.82999  -1.20446  4.02614
H    -1.09940  0.39260  4.06593
O    0.60777  2.01730  2.04316
H    1.21593  2.60176  2.54097
Sr    2.89797  -1.18419  4.12874
19
Lattice="100 0 0 0 100 0 0 0 100" Properties=species:S:1:pos:R:3
N    0.65708  -1.80531  0.13773
C    -0.02622  -0.79024  1.01448
C    0.87114  0.41446  1.34974
O    0.65067  1.19513  2.24048
H    1.29808  -1.27850  -0.46659
H    1.28332  -2.34224  0.74914
H    -0.85273  -0.36039  0.42298
C    -0.60326  -1.40896  2.30171
C    -2.03424  -1.98867  2.17707
C    -2.08156  -2.86814  0.96051
O    -2.51212  -2.37513  -0.14681
O    -1.49636  -4.01090  0.97942
H    -0.61666  -0.62316  3.06606
H    0.08161  -2.19276  2.66074
H    -2.76682  -1.18023  2.07267
H    -2.26244  -2.56897  3.07895
O    1.91115  0.52862  0.47619
H    2.39991  1.34158  0.71439
Sr    -0.83386  -3.56695  -1.19494
19
Lattice="100 0 0 0 100 0 0 0 100" Properties=species:S:1:pos:R:3
N    0.35899  -0.59743  -0.04390
C    0.05684  -0.22887  1.40270
C    1.34264  0.27666  2.11049
O    1.38868  1.41609  2.50651
H    -0.56305  -0.68357  -0.49062
H    0.75033  0.25615  -0.46031
H    -0.56675  0.67497  1.37961
C    -0.78930  -1.28827  2.13631
C    -0.15012  -2.62873  2.58300
C    0.60363  -3.22548  1.43204
O    -0.00192  -3.72058  0.42815
O    1.88797  -3.04027  1.38047
H    -1.66114  -1.50895  1.50078
H    -1.18855  -0.79757  3.03425
H    -0.95600  -3.30479  2.89368
H    0.52877  -2.48094  3.43098
O    2.40247  -0.54745  2.22355
H    2.20070  -1.49785  2.00672
Sr    1.65574  -2.74417  -0.91164
19
Lattice="100 0 0 0 100 0 0 0 100" Properties=species:S:1:pos:R:3
N    0.10661  0.05998  0.07946
C    -0.19040  -0.09871  1.49336
C    1.09251  -0.05162  2.32528
O    2.06756  -0.73650  2.23084
H    0.48109  0.98040  -0.14619
H    0.76088  -0.64763  -0.25662
H    -0.82784  0.74176  1.79440
C    -0.97590  -1.41272  1.70466
C    -1.16332  -1.89140  3.16032
C    -1.36121  -0.76323  4.13868
O    -0.69179  -0.74437  5.23335
O    -2.08288  0.25272  3.80921
H    -0.46437  -2.21362  1.15279
H    -1.94375  -1.25523  1.21431
H    -0.30975  -2.48457  3.50898
H    -2.04533  -2.54764  3.20760
O    1.11656  1.04473  3.28236
H    2.04806  1.03072  3.58851
Sr    -0.67355  1.56398  5.08114
19
Lattice="100 0 0 0 100 0 0 0 100" Properties=species:S:1:pos:R:3
N    0.01285  -0.01906  0.04430
C    0.12060  -0.02409  1.49119
C    1.58879  0.11215  1.83012
O    2.52937  -0.32710  1.24242
H    -0.96250  -0.00930  -0.24922
H    0.47206  -0.82690  -0.37697
H    -0.39614  0.87536  1.85730
C    -0.45723  -1.27301  2.26620
C    -1.67604  -0.94203  3.16005
C    -1.22883  0.07542  4.17303
O    -0.49275  -0.28858  5.15869
O    -1.42055  1.32765  3.93484
H    0.31288  -1.75315  2.88716
H    -0.75275  -2.01159  1.51045
H    -2.00925  -1.85472  3.66883
H    -2.50254  -0.53398  2.56580
O    1.84260  0.84378  3.05546
H    2.82057  0.79314  3.10719
Sr    0.54941  1.77843  5.05446
19
Lattice="100 0 0 0 100 0 0 0 100" Properties=species:S:1:pos:R:3
N    0.15808  -0.65391  0.22063
C    -0.08954  -0.32401  1.59790
C    1.10348  -0.19542  2.57224
O    1.14407  0.49136  3.54915
H    0.75055  0.01468  -0.26301
H    0.47838  -1.60546  0.05460
H    -0.45933  0.71362  1.62831
C    -1.23078  -1.17487  2.23072
C    -1.25495  -2.67508  1.85768
C    0.08843  -3.31414  2.06263
O    0.57566  -3.43506  3.24272
O    0.80712  -3.61177  1.03168
H    -2.17819  -0.74445  1.88418
H    -1.20078  -1.05627  3.32124
H    -1.55629  -2.81089  0.81351
H    -1.99149  -3.17283  2.50244
O    2.33163  -0.89489  2.20290
H    2.98438  -0.40492  2.74614
Sr    2.70555  -3.41869  2.32335
19
Lattice="100 0 0 0 100 0 0 0 100" Properties=species:S:1:pos:R:3
N    0.65020  -0.22070  0.03705
C    -0.35353  -0.37725  1.08459
C    0.22976  0.36285  2.28199
O    1.21578  0.09355  2.89899
H    0.27019  -0.46721  -0.87532
H    1.47198  -0.79950  0.21309
H    -1.24792  0.16056  0.74825
C    -0.75927  -1.83298  1.43238
C    -1.63172  -2.03741  2.69620
C    -2.57771  -0.89316  2.95557
O    -2.61681  -0.35215  4.11835
O    -3.22901  -0.36208  1.97800
H    0.15552  -2.42861  1.55701
H    -1.27800  -2.21898  0.54502
H    -1.01586  -2.16626  3.59346
H    -2.22490  -2.95642  2.57884
O    -0.51234  1.54581  2.64013
H    0.07715  1.97635  3.29531
Sr    -3.06207  1.66668  3.07631
19
Lattice="100 0 0 0 100 0 0 0 100" Properties=species:S:1:pos:R:3
N    -0.48165  -0.15413  0.30184
C    0.06117  -0.02447  1.64793
C    1.57159  -0.27673  1.70614
O    2.18391  -0.93931  0.89741
H    0.02150  -0.89580  -0.19238
H    -0.32965  0.70029  -0.23261
H    -0.12917  0.99453  2.01545
C    -0.63505  -1.03221  2.59612
C    -2.14693  -0.80931  2.57985
C    -2.97548  -1.93660  3.09438
O    -4.14195  -1.69948  3.60460
O    -2.56911  -3.16182  3.00534
H    -0.23050  -0.93093  3.61236
H    -0.40839  -2.05122  2.25105
H    -2.43384  -0.67170  1.51615
H    -2.45187  0.10877  3.09924
O    2.13882  0.30385  2.79329
H    3.09006  0.07653  2.77353
Sr    -4.52460  -3.92566  3.89818
19
Lattice="100 0 0 0 100 0 0 0 100" Properties=species:S:1:pos:R:3
N    -0.58058  0.32473  0.08403
C    -0.16970  0.14092  1.46982
C    1.35074  0.00492  1.52450
O    2.08936  0.14912  0.57472
H    0.22261  0.60705  -0.48053
H    -1.30624  1.03184  -0.00358
H    -0.40547  1.01111  2.10978
C    -0.88573  -1.08437  2.08954
C    -0.60074  -2.34150  1.26646
C    -1.52421  -3.48753  1.49317
O    -1.09689  -4.70126  1.34548
O    -2.76720  -3.29582  1.80038
H    -1.96423  -0.87888  2.08045
H    -0.58014  -1.21272  3.13604
H    0.42937  -2.70524  1.37544
H    -0.72149  -2.04958  0.20147
O    1.78856  -0.29040  2.77483
H    2.76447  -0.31872  2.72740
Sr    -3.17017  -5.54070  1.76370
19
Lattice="100 0 0 0 100 0 0 0 100" Properties=species:S:1:pos:R:3
N    -0.83155  0.49671  1.36547
C    0.53248  0.06154  1.63659
C    1.49754  0.33853  0.47877
O    1.16282  0.47403  -0.67680
H    -0.89546  1.51368  1.40536
H    -1.08464  0.24071  0.40732
H    0.90629  0.59496  2.52179
C    0.55706  -1.45879  1.93116
C    -0.42404  -1.86346  3.03140
C    0.01227  -1.63016  4.44140
O    1.02851  -0.88296  4.72470
O    -0.65361  -2.17525  5.40875
H    1.58120  -1.77152  2.17273
H    0.26918  -1.99043  1.01188
H    -0.72741  -2.91700  2.95771
H    -1.35426  -1.27805  2.89555
O    2.79013  0.38664  0.89971
H    3.33839  0.52966  0.10235
Sr    0.70091  -1.21843  6.96442
19
Lattice="100 0 0 0 100 0 0 0 100" Properties=species:S:1:pos:R:3
N    -0.09795  -0.76020  0.03362
C    0.01904  -0.07624  1.32386
C    1.45903  0.35065  1.61148
O    1.96932  0.37348  2.71094
H    0.51382  -0.33367  -0.66080
H    -1.05153  -0.69127  -0.32042
H    -0.54326  0.88083  1.35507
C    -0.53037  -0.95891  2.45622
C    0.19141  -2.30512  2.52221
C    -0.42768  -3.32541  3.41500
O    0.29634  -4.29305  3.88151
O    -1.68290  -3.27862  3.72676
H    -1.60240  -1.11950  2.27746
H    -0.43528  -0.42192  3.40871
H    1.24378  -2.20000  2.81797
H    0.20924  -2.73859  1.50306
O    2.09759  0.75914  0.48564
H    2.98849  1.05569  0.75730
Sr    -1.47091  -5.14246  5.02898
19
Lattice="100 0 0 0 100 0 0 0 100" Properties=species:S:1:pos:R:3
N    0.27549  -0.24017  -0.28203
C    0.05682  -0.20806  1.15719
C    1.15572  0.40224  2.04281
O    1.03566  0.58089  3.23510
H    0.19535  0.69059  -0.68830
H    1.21511  -0.57300  -0.50047
H    -0.83100  0.41584  1.34965
C    -0.24067  -1.62999  1.68235
C    -1.48761  -2.19653  1.00355
C    -1.71941  -3.65573  1.20793
O    -0.72979  -4.47610  1.35602
O    -2.92666  -4.12327  1.21446
H    -0.36522  -1.59144  2.77217
H    0.62295  -2.27831  1.47290
H    -1.37261  -2.03955  -0.08772
H    -2.40307  -1.66225  1.29108
O    2.28299  0.70499  1.34809
H    2.91339  1.07773  1.99610
Sr    -2.16206  -6.24312  1.54504
19
Lattice="100 0 0 0 100 0 0 0 100" Properties=species:S:1:pos:R:3
N    -0.66076  0.77566  0.69743
C    -0.13472  0.12105  1.88982
C    1.38011  0.18054  2.12329
O    1.90006  0.13056  3.21710
H    -0.53542  1.78582  0.74958
H    -0.16168  0.46379  -0.13718
H    -0.57018  0.61092  2.77188
C    -0.56049  -1.36540  1.90324
C    -2.07913  -1.54195  1.85551
C    -2.80193  -1.38113  3.15563
O    -4.03124  -1.77301  3.25443
O    -2.22921  -0.84917  4.18465
H    -0.13133  -1.85871  2.78494
H    -0.13010  -1.85865  1.01896
H    -2.37783  -2.51387  1.43904
H    -2.50037  -0.78598  1.16528
O    2.08013  0.26185  0.96134
H    3.02700  0.26316  1.20436
Sr    -4.12104  -1.11552  5.43581
19
Lattice="100 0 0 0 100 0 0 0 100" Properties=species:S:1:pos:R:3
N    -0.36805  0.42163  -0.03804
C    -0.08842  0.08659  1.36733
C    1.38022  -0.30655  1.54920
O    1.83644  -1.42754  1.40803
H    0.06178  -0.25218  -0.67371
H    0.01998  1.33503  -0.27279
H    -0.26009  0.99832  1.95392
C    -1.04919  -0.99234  1.89225
C    -1.06819  -2.27294  1.05532
C    -1.87226  -3.39707  1.61926
O    -2.16870  -4.40893  0.86641
O    -2.25395  -3.40252  2.85400
H    -2.05454  -0.54904  1.90981
H    -0.78320  -1.23197  2.93096
H    -0.03934  -2.66399  0.94769
H    -1.42794  -2.09808  0.03107
O    2.15142  0.77375  1.82318
H    3.07945  0.46533  1.85040
Sr    -3.19613  -5.46865  2.59504
19
Lattice="100 0 0 0 100 0 0 0 100" Properties=species:S:1:pos:R:3
N    -0.34722  0.28872  0.14841
C    -0.01393  -0.09860  1.52449
C    1.50395  -0.22411  1.70162
O    2.13761  -1.26144  1.64770
H    0.07772  -0.35532  -0.52136
H    0.00386  1.22278  -0.06326
H    -0.36786  0.70905  2.18314
C    -0.72535  -1.40947  1.86536
C    -0.52439  -1.84162  3.31641
C    -1.10720  -3.17406  3.67414
O    -1.18934  -3.51964  4.91880
O    -1.50121  -4.00004  2.76463
H    -0.35603  -2.19869  1.19598
H    -1.79176  -1.26988  1.64438
H    -0.91507  -1.10913  4.03930
H    0.55275  -1.92998  3.54627
O    2.08317  0.99296  1.86206
H    3.05027  0.84940  1.88315
Sr    -1.99882  -5.57206  4.34777
19
Lattice="100 0 0 0 100 0 0 0 100" Properties=species:S:1:pos:R:3
N    -0.43622  0.02730  -0.04246
C    -0.30084  0.09890  1.39478
C    1.17251  0.31761  1.72316
O    2.09289  -0.01497  1.00787
H    -1.30129  -0.40709  -0.35268
H    0.37329  -0.40804  -0.48256
H    -0.85548  0.97008  1.77936
C    -0.83014  -1.12969  2.19670
C    -0.07199  -2.42942  1.87205
C    -0.72292  -3.63391  2.46933
O    -0.06852  -4.40128  3.27778
O    -1.95160  -3.92533  2.18220
H    -1.89340  -1.25261  1.94601
H    -0.76960  -0.91061  3.27294
H    0.97017  -2.39274  2.20909
H    -0.06929  -2.56679  0.77655
O    1.33413  0.88336  2.94431
H    2.29728  0.96918  3.08890
Sr    -1.86838  -5.78906  3.49828
19
Lattice="100 0 0 0 100 0 0 0 100" Properties=species:S:1:pos:R:3
N    0.18472  0.42713  0.14406
C    -0.00173  -0.05861  1.49361
C    1.38489  -0.25618  2.10700
O    2.33945  -0.68888  1.50131
H    -0.68371  0.57049  -0.36448
H    0.81649  -0.16859  -0.39029
H    -0.53153  0.70753  2.07921
C    -0.75473  -1.41487  1.66638
C    -2.20670  -1.33918  1.15083
C    -2.87310  -2.67093  1.29046
O    -3.65722  -2.91191  2.28902
O    -2.64082  -3.60741  0.42897
H    -0.75925  -1.68894  2.73264
H    -0.20475  -2.19209  1.11558
H    -2.20333  -1.07027  0.08450
H    -2.77838  -0.59409  1.71832
O    1.40254  0.06026  3.42522
H    2.30986  -0.11813  3.74442
Sr    -3.98116  -5.05956  1.57206
19
Lattice="100 0 0 0 100 0 0 0 100" Properties=species:S:1:pos:R:3
N    0.18017  0.49963  0.21843
C    0.01709  -0.09313  1.52763
C    1.35786  -0.41461  2.19633
O    1.47765  -0.61606  3.38543
H    -0.68806  0.86356  -0.16634
H    0.62284  -0.12206  -0.45570
H    -0.44961  0.65883  2.18266
C    -0.83510  -1.39497  1.62874
C    -2.29433  -1.16803  1.18471
C    -3.08534  -2.42258  1.37521
O    -3.87894  -2.54793  2.38732
O    -2.95055  -3.41121  0.55180
H    -0.81155  -1.73632  2.67396
H    -0.37762  -2.17673  1.00384
H    -2.32020  -0.89808  0.11876
H    -2.75603  -0.36788  1.77703
O    2.37584  -0.51176  1.30944
H    3.17488  -0.73371  1.82722
Sr    -4.37293  -4.69775  1.79440
19
Lattice="100 0 0 0 100 0 0 0 100" Properties=species:S:1:pos:R:3
N    -0.67940  -0.15150  0.07572
C    0.05593  -0.01694  1.33069
C    1.56381  -0.16465  1.18715
O    2.05916  -0.81022  0.18693
H    -2.24887  -0.94693  0.43367
H    -0.26962  -0.88394  -0.50786
H    -0.12846  0.98497  1.74476
C    -0.41047  -1.05184  2.39135
C    -1.88640  -0.90062  2.81878
C    -2.89965  -1.76670  2.05899
O    -2.94799  -1.60076  0.72059
O    -3.62333  -2.55126  2.62749
H    0.22601  -0.92550  3.27745
H    -0.22592  -2.06746  2.00625
H    -2.19745  0.15394  2.74343
H    -1.98514  -1.18575  3.87151
O    2.34494  0.30347  2.09911
H    -0.66573  0.71227  -0.46575
Sr    4.17721  -0.61396  1.07100
