# Supplementary material for: Mapping and classifying molecules from a high-throughput structural database
Source: J Cheminform. 2017 Feb 2;9:6. doi: 10.1186/s13321-017-0192-4 (PMC5289135; doi:10.1186/s13321-017-0192-4)
Supplement: Supplementary file 1 — Additional file 1. Supplementary file contains dissimilarity matrix data for all the oligopeptides available in the database including the one discussed in this paper. [file 13321_2017_192_MOESM1_ESM.tar › SI/glu.uncapped/COLVAR-OOS-Sr-0.23-1-4]

#! FIELDS CV1 CV2 Energy
3.300000000000e-01 -1.460000000000e-01	-102199.402215
-5.400000000000e-02 -2.840000000000e-01	-102199.237576
-7.200000000000e-02 -3.340000000000e-01	-102199.218409
-7.200000000000e-02 -3.340000000000e-01	-102199.201121
9.600000000000e-02 -2.860000000000e-01	-102199.198539
-1.940000000000e-01 -1.740000000000e-01	-102199.195094
-1.840000000000e-01 -1.880000000000e-01	-102199.178677
3.160000000000e-01 -1.740000000000e-01	-102199.102148
-8.600000000000e-02 -3.420000000000e-01	-102199.008532
1.160000000000e-01 -9.400000000000e-02	-102198.993298
-1.020000000000e-01 -2.640000000000e-01	-102198.877174
-4.200000000000e-02 -6.000000000000e-03	-102198.867597
-1.940000000000e-01 -1.740000000000e-01	-102198.827821
-1.300000000000e-01 1.800000000000e-01	-102198.817938
-2.300000000000e-01 -1.360000000000e-01	-102198.810998
5.200000000000e-02 -2.400000000000e-02	-102198.797311
-2.020000000000e-01 -1.500000000000e-01	-102198.795202
-1.820000000000e-01 -2.000000000000e-01	-102198.771234
4.000000000000e-02 -8.800000000000e-02	-102198.755500
-1.180000000000e-01 1.560000000000e-01	-102198.753089
-1.280000000000e-01 1.020000000000e-01	-102198.751000
-1.840000000000e-01 -1.820000000000e-01	-102198.748132
3.600000000000e-02 -1.600000000000e-02	-102198.725424
-1.420000000000e-01 2.000000000000e-01	-102198.722734
-2.120000000000e-01 -1.460000000000e-01	-102198.714997
-2.200000000000e-01 -1.620000000000e-01	-102198.620675
-1.160000000000e-01 1.960000000000e-01	-102198.308375
-1.520000000000e-01 8.400000000000e-02	-102198.181161
-1.400000000000e-02 2.280000000000e-01	-102198.166483
-1.360000000000e-01 1.940000000000e-01	-102198.149833
-1.280000000000e-01 1.900000000000e-01	-102198.140603
-1.700000000000e-01 -1.600000000000e-01	-102197.889902
-1.300000000000e-01 1.960000000000e-01	-102197.875404
-2.720000000000e-01 -8.000000000000e-03	-102197.859578
-1.300000000000e-01 1.880000000000e-01	-102197.844686
-2.660000000000e-01 3.000000000000e-02	-102197.832851
-2.360000000000e-01 -1.160000000000e-01	-102197.830471
-2.460000000000e-01 -9.200000000000e-02	-102197.827234
-2.700000000000e-01 -1.600000000000e-02	-102197.822092
-2.660000000000e-01 -2.000000000000e-03	-102197.737399
-2.680000000000e-01 2.400000000000e-02	-102197.688245
-1.500000000000e-01 7.800000000000e-02	-102197.658293
-2.520000000000e-01 -1.800000000000e-02	-102197.612035
-2.320000000000e-01 -1.060000000000e-01	-102197.566416
1.400000000000e-01 -1.240000000000e-01	-102197.545719
