# Supplementary material for: Mapping and classifying molecules from a high-throughput structural database
Source: J Cheminform. 2017 Feb 2;9:6. doi: 10.1186/s13321-017-0192-4 (PMC5289135; doi:10.1186/s13321-017-0192-4)
Supplement: Supplementary file 1 — Additional file 1. Supplementary file contains dissimilarity matrix data for all the oligopeptides available in the database including the one discussed in this paper. [file 13321_2017_192_MOESM1_ESM.tar › SI/glu.uncapped/traj.glu.uncapped.bare.xyz]

18
Lattice="100 0 0 0 100 0 0 0 100" Properties=species:S:1:pos:R:3
N    1.054389  -0.484695  3.314355
C    0.263024  -0.585610  2.072103
C    1.018564  0.012120  0.841962
O    0.593397  -0.354361  -0.318236
H    1.683163  -1.289091  3.354145
H    1.683226  0.313497  3.146346
H    0.066106  -1.648075  1.864311
C    -1.092039  0.124162  2.291517
C    -2.037535  0.225243  1.077988
C    -2.418104  -1.127440  0.461341
O    -3.520235  -1.635435  0.662054
O    -1.490689  -1.702512  -0.286272
H    -0.876724  1.143681  2.650996
H    -1.603241  -0.394003  3.117036
H    -1.570469  0.850849  0.302926
H    -2.971345  0.707105  1.394778
O    1.953940  0.805332  1.058674
H    -0.559427  -1.110767  -0.301022
18
Lattice="100 0 0 0 100 0 0 0 100" Properties=species:S:1:pos:R:3
N    -0.380709  1.006168  0.570456
C    -0.074058  0.195412  1.759945
C    1.452518  -0.125752  1.796388
O    2.102234  -0.031299  0.738971
H    -1.197258  0.626514  0.088194
H    0.427875  0.867072  -0.051471
H    -0.300052  0.780678  2.666260
C    -0.915933  -1.101419  1.804932
C    -0.639678  -2.091578  2.954359
C    -0.764474  -1.487881  4.360373
O    -1.752849  -1.702367  5.060877
O    0.249183  -0.739232  4.755927
H    -0.761275  -1.631781  0.849882
H    -1.979618  -0.808407  1.838859
H    0.372026  -2.505865  2.834744
H    -1.361769  -2.916054  2.893922
O    1.921604  -0.484929  2.940994
H    0.996235  -0.617279  3.949390
18
Lattice="100 0 0 0 100 0 0 0 100" Properties=species:S:1:pos:R:3
N    -1.030560  0.728265  0.540354
C    -0.389196  0.226329  1.772446
C    1.130041  -0.085612  1.643580
O    1.924137  0.432905  2.434258
H    -1.006409  -0.006687  -0.174199
H    -0.464659  1.493839  0.169284
H    -0.438022  1.042470  2.507695
C    -1.187677  -0.956768  2.368506
C    -0.933423  -2.378765  1.824443
C    -1.203390  -2.579136  0.318756
O    -2.181378  -3.240415  -0.049438
O    -0.347355  -2.009262  -0.487674
H    -2.254317  -0.706449  2.250099
H    -0.982517  -0.978613  3.450372
H    -1.585024  -3.076472  2.366717
H    0.110269  -2.663104  2.033142
O    1.496405  -0.883537  0.668128
H    0.610587  -1.405936  0.125274
18
Lattice="100 0 0 0 100 0 0 0 100" Properties=species:S:1:pos:R:3
N    -0.759076  1.558003  2.056107
C    -0.217123  0.190474  1.900287
C    1.079104  0.185985  1.014643
O    1.740444  1.244088  1.009567
H    0.063946  2.162109  1.923542
H    -1.342444  1.750991  1.235507
H    0.128933  -0.130757  2.902262
C    -1.334375  -0.771304  1.478983
C    -1.086891  -2.270206  1.785728
C    -0.942903  -3.164750  0.552074
O    -1.673714  -4.136779  0.373487
O    0.010081  -2.821623  -0.296044
H    -1.544776  -0.636669  0.405282
H    -2.242443  -0.454346  2.013798
H    -1.906450  -2.686449  2.382705
H    -0.163996  -2.371500  2.379563
O    1.405318  -0.896457  0.408467
H    0.568366  -1.965810  0.057042
18
Lattice="100 0 0 0 100 0 0 0 100" Properties=species:S:1:pos:R:3
N    -0.625896  0.889045  0.403360
C    -0.126933  0.147209  1.581756
C    1.441536  0.131627  1.648384
O    2.020264  1.113078  1.140305
H    0.124952  1.562799  0.201134
H    -0.607660  0.249516  -0.397396
H    -0.428212  0.730137  2.472819
C    -0.794269  -1.223905  1.701871
C    -0.312468  -2.285023  0.678544
C    0.353248  -3.503821  1.325697
O    -0.010122  -4.648856  1.069380
O    1.331951  -3.239969  2.176179
H    -1.880713  -1.081980  1.595264
H    -0.629525  -1.601720  2.719478
H    0.427660  -1.835331  -0.005890
H    -1.135840  -2.660502  0.060633
O    2.008625  -0.841549  2.264388
H    1.554400  -2.187754  2.226094
18
Lattice="100 0 0 0 100 0 0 0 100" Properties=species:S:1:pos:R:3
N    -0.313206  0.487390  0.203174
C    0.016371  -0.088008  1.520339
C    1.546506  -0.361209  1.627007
O    2.281083  -0.044304  0.675160
H    -0.649978  1.442616  0.317887
H    0.597528  0.561325  -0.274186
H    -0.213987  0.639850  2.319169
C    -0.791408  -1.383149  1.816518
C    -1.620647  -1.364333  3.102923
C    -0.932890  -1.378625  4.484472
O    -1.653827  -1.484488  5.479969
O    0.371096  -1.280791  4.564917
H    -0.118433  -2.253978  1.822703
H    -1.473758  -1.516107  0.965184
H    -2.303347  -2.227580  3.121006
H    -2.279673  -0.479599  3.108948
O    1.931415  -0.920307  2.720947
H    1.005671  -1.120368  3.636364
18
Lattice="100 0 0 0 100 0 0 0 100" Properties=species:S:1:pos:R:3
N    -0.099559  1.001159  0.871404
C    0.265972  -0.187423  1.665379
C    1.520390  -0.913563  1.090444
O    2.137179  -0.390030  0.148307
H    -0.737745  0.692052  0.133046
H    0.759844  1.241962  0.358996
H    0.570108  0.164833  2.669045
C    -0.940702  -1.138523  1.841958
C    -1.322002  -1.489261  3.284079
C    -0.444755  -2.443196  4.123695
O    -0.904450  -2.829205  5.202887
O    0.728280  -2.803358  3.678011
H    -0.775686  -2.060523  1.263988
H    -1.815575  -0.640710  1.393168
H    -2.324384  -1.942706  3.301865
H    -1.413531  -0.562573  3.874372
O    1.844123  -2.022164  1.668355
H    1.163683  -2.368581  2.692674
18
Lattice="100 0 0 0 100 0 0 0 100" Properties=species:S:1:pos:R:3
N    0.145410  0.314630  -0.053269
C    0.115020  0.062994  1.411853
C    1.556069  -0.426130  1.857287
O    2.418060  -0.439580  0.926929
H    -0.806356  -0.645859  -0.728543
H    1.157135  0.146751  -0.260719
H    -0.071477  1.001091  1.959769
C    -0.970274  -0.946673  1.811320
C    -0.923139  -2.288457  1.047432
C    -1.716105  -2.345991  -0.261311
O    -2.488265  -3.267733  -0.505923
O    -1.521230  -1.347826  -1.120633
H    -1.972953  -0.498558  1.705157
H    -0.812594  -1.146616  2.879747
H    -1.313504  -3.097926  1.674922
H    0.128137  -2.540703  0.825987
O    1.678686  -0.729122  3.064321
H    -0.070620  1.287709  -0.266327
18
Lattice="100 0 0 0 100 0 0 0 100" Properties=species:S:1:pos:R:3
N    -0.445497  0.565404  0.304260
C    0.134358  -0.018199  1.523149
C    1.451569  -0.772235  1.128585
O    2.038794  -0.367947  0.104217
H    0.346001  0.643769  -0.347703
H    -0.793339  1.506881  0.486680
H    0.478596  0.769897  2.228814
C    -0.913995  -0.860722  2.274102
C    -0.628074  -1.099150  3.778314
C    -0.349118  -2.551274  4.170106
O    -1.004812  -3.120807  5.039668
O    0.638195  -3.144270  3.520624
H    -1.050822  -1.815675  1.745224
H    -1.873046  -0.330503  2.181385
H    -1.471194  -0.767238  4.395508
H    0.250111  -0.502774  4.078660
O    1.861765  -1.704441  1.903591
H    1.111506  -2.476715  2.825818
18
Lattice="100 0 0 0 100 0 0 0 100" Properties=species:S:1:pos:R:3
N    -0.617678  1.203494  1.051608
C    -0.151559  0.129964  1.943036
C    1.396169  -0.037849  1.747737
O    2.030163  1.000517  1.467080
H    0.201068  1.810249  0.921289
H    -1.346550  1.756643  1.503086
H    -0.246496  0.415543  3.013495
C    -0.969011  -1.153798  1.755532
C    -0.797024  -1.842996  0.380500
C    -0.206680  -3.250397  0.459667
O    -0.742687  -4.211371  -0.086131
O    0.916460  -3.375080  1.156795
H    -2.032524  -0.905379  1.901291
H    -0.706470  -1.853070  2.562244
H    -0.139394  -1.223429  -0.250909
H    -1.750374  -1.927069  -0.152042
O    1.893019  -1.199581  1.947096
H    1.267567  -2.439391  1.514624
18
Lattice="100 0 0 0 100 0 0 0 100" Properties=species:S:1:pos:R:3
N    0.376314  0.186212  0.002228
C    0.135559  0.148565  1.472379
C    1.518918  0.008163  2.220667
O    1.482986  0.144677  3.464011
H    0.377580  1.153594  -0.322501
H    -0.662625  -0.626317  -0.650835
H    -0.335509  1.089463  1.798019
C    -0.789991  -1.016706  1.840921
C    -2.213882  -0.960353  1.255146
C    -2.433190  -1.464176  -0.180984
O    -3.464778  -2.060669  -0.478233
O    -1.484549  -1.210581  -1.071433
H    -0.850979  -1.027067  2.937729
H    -0.303183  -1.962725  1.550911
H    -2.581406  0.081414  1.287219
H    -2.907548  -1.542599  1.875671
O    2.500370  -0.246388  1.458588
H    1.373910  -0.127507  -0.034502
18
Lattice="100 0 0 0 100 0 0 0 100" Properties=species:S:1:pos:R:3
N    -1.007652  0.806749  0.604693
C    -0.380261  0.265737  1.825913
C    1.116213  -0.115592  1.588147
O    1.929529  0.141681  2.489134
H    -1.946834  0.422354  0.487709
H    -0.471860  0.473686  -0.198803
H    -0.367429  1.053116  2.595679
C    -1.133245  -0.941123  2.439269
C    -0.881077  -2.333035  1.820307
C    -1.300693  -2.506789  0.355016
O    -2.372310  -3.030619  0.058024
O    -0.439804  -2.085080  -0.559515
H    -2.215728  -0.722634  2.414416
H    -0.854122  -1.002863  3.502924
H    -1.454918  -3.074446  2.391633
H    0.187612  -2.575002  1.920978
O    1.377667  -0.710567  0.470361
H    0.354912  -1.501574  -0.109884
18
Lattice="100 0 0 0 100 0 0 0 100" Properties=species:S:1:pos:R:3
N    0.079211  0.290334  0.000949
C    -0.113368  0.129932  1.454683
C    1.246009  -0.061729  2.175373
O    1.538648  0.666645  3.124512
H    0.482596  -0.568884  -0.384681
H    -0.840556  0.379787  -0.437424
H    -0.490415  1.090391  1.833629
C    -1.145701  -0.951327  1.889007
C    -0.722467  -2.433243  1.846151
C    -0.229208  -2.932274  0.470100
O    -0.978824  -3.621498  -0.234462
O    0.978841  -2.570208  0.139003
H    -2.039679  -0.815943  1.255134
H    -1.458498  -0.716379  2.920424
H    -1.585814  -3.050684  2.127600
H    0.070990  -2.601237  2.590877
O    2.020594  -1.030635  1.743326
H    1.527617  -1.744205  0.995407
18
Lattice="100 0 0 0 100 0 0 0 100" Properties=species:S:1:pos:R:3
N    -0.065809  -0.415905  -0.163196
C    0.012533  -0.033952  1.261913
C    1.376979  0.584867  1.649687
O    1.458041  1.784416  1.920328
H    0.197525  0.394849  -0.726399
H    0.645424  -1.132824  -0.343214
H    -0.701895  0.788176  1.406097
C    -0.403419  -1.207837  2.198292
C    -0.363973  -2.639451  1.641694
C    0.985110  -3.308934  1.278193
O    1.982134  -2.545009  0.965212
O    1.004159  -4.549926  1.249794
H    -1.443264  -1.021003  2.509907
H    0.199144  -1.152399  3.117904
H    -0.977317  -2.684451  0.727258
H    -0.856316  -3.309203  2.360851
O    2.420731  -0.219351  1.646608
H    2.155213  -1.247062  1.367070
18
Lattice="100 0 0 0 100 0 0 0 100" Properties=species:S:1:pos:R:3
N    0.124160  0.201074  0.010740
C    0.113219  -0.015087  1.471431
C    1.573253  -0.290706  1.911321
O    1.942041  -0.380069  3.070986
H    -0.686020  -0.348717  -0.415353
H    -0.010399  1.186035  -0.212817
H    -0.220447  0.879018  2.025827
C    -0.792843  -1.194200  1.868217
C    -2.296695  -0.951845  1.672570
C    -2.894445  -1.110313  0.233003
O    -4.141158  -1.170726  0.174681
O    -2.068814  -1.159382  -0.742120
H    -0.580865  -1.419064  2.924157
H    -0.485339  -2.076140  1.283052
H    -2.564904  0.060390  2.022673
H    -2.864836  -1.640046  2.315750
O    2.378354  -0.427229  0.851394
H    1.678154  -0.240250  0.093512
18
Lattice="100 0 0 0 100 0 0 0 100" Properties=species:S:1:pos:R:3
N    -0.201215  1.035172  0.861661
C    -0.116986  0.097864  1.995846
C    1.305094  -0.499785  2.048006
O    2.064137  -0.249406  2.979715
H    -0.134684  0.502733  -0.011533
H    -1.121741  1.477685  0.854672
H    -0.192821  0.703436  2.908161
C    -1.198911  -1.043126  2.074394
C    -2.075700  -1.283981  0.839926
C    -1.439075  -1.801692  -0.479312
O    -2.229183  -2.222198  -1.341181
O    -0.157720  -1.727552  -0.614680
H    -1.870497  -0.803690  2.915331
H    -0.702114  -1.985496  2.352072
H    -2.616762  -0.361572  0.567988
H    -2.865143  -2.004131  1.100692
O    1.631965  -1.305400  1.053401
H    0.807355  -1.472860  0.372841
18
Lattice="100 0 0 0 100 0 0 0 100" Properties=species:S:1:pos:R:3
N    -0.378237  1.117049  0.717815
C    -0.180630  0.218334  1.866728
C    1.334628  -0.127923  1.978265
O    1.887933  -0.008213  3.081050
H    -1.327825  1.034104  0.346747
H    0.264935  0.799357  -0.013935
H    -0.448759  0.754619  2.789736
C    -1.049466  -1.069024  1.828818
C    -0.981939  -1.929499  0.540422
C    -0.086672  -3.170124  0.588339
O    -0.571725  -4.298185  0.592298
O    1.226665  -2.978675  0.599236
H    -2.098032  -0.750103  1.958373
H    -0.811414  -1.680792  2.713272
H    -0.657491  -1.292578  -0.298581
H    -1.982633  -2.307460  0.300269
O    1.862562  -0.547447  0.875474
H    1.484098  -1.963442  0.661675
18
Lattice="100 0 0 0 100 0 0 0 100" Properties=species:S:1:pos:R:3
N    0.443671  2.061718  2.324674
C    0.015781  0.680873  2.637637
C    0.858582  -0.293516  1.748124
O    1.871884  -0.807675  2.244880
H    -0.216737  2.724434  2.741291
H    0.363209  2.184381  1.311198
H    0.295604  0.476564  3.683369
C    -1.498326  0.473687  2.453008
C    -1.977372  -0.996970  2.546684
C    -2.606233  -1.522582  1.253072
O    -3.715743  -2.048298  1.243210
O    -1.888348  -1.369888  0.148476
H    -1.773607  0.886378  1.470864
H    -2.029741  1.081949  3.204598
H    -2.720833  -1.135032  3.339703
H    -1.120520  -1.647719  2.790436
O    0.419283  -0.451032  0.544770
H    -0.933554  -0.939274  0.339004
18
Lattice="100 0 0 0 100 0 0 0 100" Properties=species:S:1:pos:R:3
N    -0.609646  0.831124  1.179570
C    -0.271429  -0.237790  2.140561
C    1.274359  -0.403519  2.112906
O    1.895502  -1.176529  2.824612
H    -1.285120  0.433283  0.438827
H    -1.061335  1.615875  1.644697
H    -0.512082  0.065968  3.173355
C    -0.981654  -1.576106  1.862488
C    -0.859023  -2.128010  0.427819
C    -1.926200  -1.628229  -0.598703
O    -2.243595  -0.387820  -0.533789
O    -2.371670  -2.474338  -1.402232
H    -2.047283  -1.457499  2.113689
H    -0.560410  -2.303208  2.572951
H    -0.923832  -3.223556  0.451120
H    0.138197  -1.893769  0.015106
O    1.829544  0.424176  1.225665
H    0.948676  0.895947  0.881357
18
Lattice="100 0 0 0 100 0 0 0 100" Properties=species:S:1:pos:R:3
N    -0.025553  -0.106288  -0.069918
C    0.052513  -0.131332  1.418409
C    1.530963  0.104364  1.912975
O    1.778107  -0.223214  3.097335
H    -1.587277  0.053796  -0.180135
H    0.327152  -1.003170  -0.418606
H    -0.519893  0.749545  1.758736
C    -0.618489  -1.385348  1.985218
C    -1.884258  -1.874407  1.237069
C    -2.961935  -0.832169  0.915026
O    -2.621707  0.110055  0.030294
O    -4.083460  -0.883113  1.402458
H    -0.856041  -1.196280  3.039065
H    0.110728  -2.211876  1.992692
H    -2.373541  -2.660752  1.825271
H    -1.586316  -2.331364  0.278290
O    2.284909  0.637450  1.045917
H    0.727097  0.558105  -0.317096
18
Lattice="100 0 0 0 100 0 0 0 100" Properties=species:S:1:pos:R:3
N    -0.191671  0.306348  0.134164
C    0.034187  0.074657  1.589878
C    1.575012  -0.036303  1.891696
O    1.922188  0.199134  3.072543
H    -1.733302  0.186333  -0.014721
H    0.576157  -0.233404  -0.303765
H    -0.381811  0.933430  2.133563
C    -0.664447  -1.224572  2.078733
C    -1.797315  -1.812892  1.207413
C    -3.010993  -0.920911  0.943231
O    -2.779546  0.133321  0.157015
O    -4.122933  -1.167846  1.392139
H    -1.040063  -1.049300  3.095949
H    0.096189  -2.014463  2.169849
H    -2.172496  -2.723567  1.690965
H    -1.379942  -2.108271  0.231193
O    2.272662  -0.395577  0.896158
H    0.070125  1.276884  -0.054002
18
Lattice="100 0 0 0 100 0 0 0 100" Properties=species:S:1:pos:R:3
N    0.317214  0.111846  -0.022746
C    -0.012877  0.007589  1.416965
C    1.282799  0.265641  2.215462
O    1.412198  0.095541  3.414034
H    -0.546082  0.405524  -0.512695
H    0.489404  -0.830809  -0.384954
H    -0.668834  0.865817  1.648932
C    -0.749425  -1.271861  1.838084
C    -2.209246  -1.318884  1.354725
C    -2.318205  -1.197502  -0.200122
O    -2.470755  -0.016064  -0.651900
O    -2.172408  -2.262889  -0.850863
H    -0.697036  -1.347142  2.934596
H    -0.202628  -2.141350  1.432311
H    -2.771067  -0.496199  1.825188
H    -2.652671  -2.274547  1.670562
O    2.261883  0.750908  1.428728
H    1.788003  0.734455  0.517986
18
Lattice="100 0 0 0 100 0 0 0 100" Properties=species:S:1:pos:R:3
N    0.065900  0.504179  0.322814
C    0.105426  0.128929  1.753378
C    1.575043  0.063932  2.199593
O    1.980085  -0.426414  3.236894
H    -0.894363  0.916135  0.203740
H    0.077137  -0.349042  -0.243336
H    -0.327808  0.991900  2.288316
C    -0.724219  -1.105252  2.138826
C    -2.142171  -1.094051  1.530196
C    -2.895391  0.271293  1.689784
O    -3.737427  0.349267  2.612299
O    -2.561542  1.182715  0.856761
H    -0.785616  -1.145910  3.235432
H    -0.186373  -2.018294  1.827069
H    -2.735696  -1.884217  2.010380
H    -2.082207  -1.329743  0.454892
O    2.390866  0.659358  1.302033
H    1.717354  0.909215  0.575930
18
Lattice="100 0 0 0 100 0 0 0 100" Properties=species:S:1:pos:R:3
N    -0.002810  -0.752767  0.310783
C    0.110752  0.000131  1.576799
C    1.533635  -0.194285  2.118267
O    2.078027  0.509458  2.947707
H    -1.026054  -0.727892  0.043872
H    0.450805  -0.201574  -0.422883
H    -0.066510  1.079814  1.446714
C    -0.878531  -0.531664  2.653439
C    -2.265503  -0.965904  2.142633
C    -2.967153  0.065724  1.202931
O    -3.757108  0.881490  1.728303
O    -2.639620  -0.031351  -0.029603
H    -0.987824  0.264311  3.402944
H    -0.414082  -1.386943  3.172545
H    -2.903108  -1.138747  3.021591
H    -2.168955  -1.921545  1.604856
O    2.119777  -1.294682  1.592398
H    1.413259  -1.588573  0.921703
18
Lattice="100 0 0 0 100 0 0 0 100" Properties=species:S:1:pos:R:3
N    0.391278  -0.437493  -0.106185
C    0.069659  -0.273619  1.307159
C    1.336173  -0.109172  2.114051
O    2.422621  -0.601976  1.870684
H    -0.379561  -1.016242  -0.511084
H    1.233881  -1.015023  -0.163936
H    -0.519865  0.649854  1.447905
C    -0.757976  -1.432394  1.955405
C    -2.252542  -1.429852  1.599145
C    -2.701487  -1.965760  0.193623
O    -3.931957  -2.188405  0.094679
O    -1.803557  -2.114567  -0.692266
H    -0.661755  -1.357215  3.052816
H    -0.294923  -2.383008  1.648619
H    -2.654785  -0.406199  1.695018
H    -2.799849  -2.026146  2.345238
O    1.148192  0.655438  3.241721
H    2.008452  0.624776  3.702410
18
Lattice="100 0 0 0 100 0 0 0 100" Properties=species:S:1:pos:R:3
N    -0.771135  0.637018  0.219787
C    -0.208198  0.688491  1.561524
C    1.192755  0.110697  1.606484
O    1.753240  -0.513317  0.724778
H    -0.161551  0.066989  -0.368716
H    -1.684650  0.136347  0.279751
H    -0.076901  1.741778  1.888414
C    -1.107386  0.017552  2.637564
C    -1.373733  -1.481818  2.446436
C    -2.606434  -1.861740  1.548455
O    -3.074973  -0.940272  0.807854
O    -2.998159  -3.047729  1.654970
H    -2.070109  0.549463  2.599421
H    -0.657745  0.215449  3.623314
H    -1.535264  -1.959158  3.424030
H    -0.495938  -1.990943  2.012552
O    1.835947  0.385064  2.790462
H    2.702233  -0.054870  2.701921
18
Lattice="100 0 0 0 100 0 0 0 100" Properties=species:S:1:pos:R:3
N    0.104044  0.127949  -0.163163
C    0.040389  0.005671  1.292998
C    1.424071  -0.106401  1.899185
O    1.830110  0.471520  2.892513
H    0.541322  -0.717721  -0.537678
H    -0.889247  0.083034  -0.491626
H    -0.369434  0.945776  1.693860
C    -0.833284  -1.153487  1.864118
C    -2.351062  -0.970114  1.675207
C    -2.897378  -1.274836  0.237878
O    -2.606568  -0.424874  -0.663939
O    -3.573247  -2.325572  0.117127
H    -0.618393  -1.236805  2.944644
H    -0.507017  -2.100594  1.402786
H    -2.620538  0.066173  1.943724
H    -2.868109  -1.642062  2.374749
O    2.222809  -1.003852  1.236772
H    3.058531  -1.005805  1.740847
18
Lattice="100 0 0 0 100 0 0 0 100" Properties=species:S:1:pos:R:3
N    0.062436  -0.118595  0.038056
C    0.119714  -0.074586  1.494803
C    1.560870  -0.151975  1.976025
O    2.541845  0.029195  1.287252
H    -0.822348  0.350127  -0.213953
H    0.841909  0.423704  -0.336044
H    -0.252152  0.898856  1.889674
C    -0.797671  -1.158349  2.108860
C    -2.235423  -1.081063  1.568606
C    -2.793165  0.378985  1.661941
O    -3.315853  0.706193  2.758008
O    -2.605351  1.092946  0.627760
H    -0.858669  -1.020050  3.206033
H    -0.361521  -2.152322  1.914240
H    -2.869672  -1.757838  2.159467
H    -2.242059  -1.415635  0.521995
O    1.722610  -0.394122  3.317440
H    0.835502  -0.554472  3.692838
18
Lattice="100 0 0 0 100 0 0 0 100" Properties=species:S:1:pos:R:3
N    -0.298198  0.498595  0.194786
C    -0.179132  0.042830  1.574877
C    1.224735  0.270800  2.089543
O    2.256070  0.200695  1.447299
H    0.240538  -0.114049  -0.420549
H    -1.305058  0.390675  -0.033333
H    -0.869638  0.652241  2.175131
C    -0.533778  -1.457046  1.853428
C    -1.816894  -1.921353  1.144183
C    -3.031542  -0.965787  1.397436
O    -3.738684  -1.214836  2.405216
O    -3.150863  -0.014040  0.561929
H    -0.647448  -1.585794  2.941144
H    0.316861  -2.087369  1.537032
H    -2.064436  -2.927544  1.514063
H    -1.634226  -1.991159  0.060924
O    1.251785  0.516634  3.441478
H    2.201877  0.568665  3.661736
18
Lattice="100 0 0 0 100 0 0 0 100" Properties=species:S:1:pos:R:3
N    0.212049  -0.231999  -0.227030
C    0.157936  -0.106447  1.230404
C    1.553853  -0.271358  1.826510
O    2.149471  0.570985  2.481590
H    -0.653634  -0.736994  -0.535627
H    0.212277  0.691337  -0.656581
H    -0.153084  0.900825  1.563319
C    -0.811502  -1.128032  1.860805
C    -2.298264  -0.790222  1.673953
C    -2.983443  -1.181562  0.316835
O    -4.234473  -1.104709  0.320256
O    -2.222166  -1.529852  -0.640762
H    -0.585030  -1.191148  2.939370
H    -0.595556  -2.116278  1.427403
H    -2.461568  0.292433  1.814427
H    -2.886314  -1.277009  2.466640
O    2.118018  -1.489485  1.576159
H    2.992429  -1.444486  2.007328
18
Lattice="100 0 0 0 100 0 0 0 100" Properties=species:S:1:pos:R:3
N    -0.297112  1.089844  0.642827
C    0.055307  -0.174132  1.282978
C    1.421462  -0.085182  1.917218
O    2.063083  0.932859  2.112672
H    -1.332924  1.067680  0.599300
H    -0.016152  1.860123  1.250991
H    -0.627399  -0.410310  2.131171
C    -0.081209  -1.355181  0.295349
C    -1.447251  -1.382014  -0.414308
C    -2.652473  -1.256841  0.576528
O    -2.944794  -0.064018  0.917444
O    -3.191264  -2.325764  0.956320
H    0.062127  -2.291866  0.852161
H    0.727456  -1.283145  -0.451812
H    -1.529690  -2.329734  -0.966032
H    -1.492091  -0.554442  -1.137332
O    1.902678  -1.302679  2.332403
H    2.752246  -1.088199  2.762124
18
Lattice="100 0 0 0 100 0 0 0 100" Properties=species:S:1:pos:R:3
N    0.242943  0.741624  0.151567
C    0.027837  0.293096  1.527502
C    1.172983  -0.497846  2.128207
O    1.386872  -0.632669  3.321309
H    0.971286  0.176364  -0.282212
H    -0.626995  0.523690  -0.380635
H    -0.050234  1.167393  2.201072
C    -1.293002  -0.511903  1.725711
C    -1.455829  -1.768402  0.862675
C    -2.042034  -1.553792  -0.580277
O    -2.139737  -0.351714  -0.984466
O    -2.354698  -2.605049  -1.187232
H    -2.107167  0.184344  1.473355
H    -1.377094  -0.749081  2.798711
H    -2.126554  -2.478657  1.369069
H    -0.500413  -2.305956  0.743897
O    1.984719  -1.097216  1.201070
H    2.636117  -1.594226  1.731677
18
Lattice="100 0 0 0 100 0 0 0 100" Properties=species:S:1:pos:R:3
N    0.144182  0.261658  -0.133165
C    0.080333  0.001248  1.314860
C    1.521065  -0.148615  1.788080
O    2.104765  -1.159299  2.127604
H    -0.803796  -0.001329  -0.507155
H    0.290752  1.257395  -0.301042
H    -0.348202  0.849652  1.891869
C    -0.763821  -1.244203  1.608535
C    -2.275098  -0.984367  1.700980
C    -3.091716  -0.682176  0.396084
O    -4.332358  -0.615598  0.561462
O    -2.443279  -0.537669  -0.689976
H    -0.414647  -1.680081  2.557663
H    -0.552355  -1.989471  0.826610
H    -2.469654  -0.148200  2.395203
H    -2.760491  -1.858051  2.163369
O    2.172905  1.065992  1.777246
H    3.092987  0.850951  2.022377
18
Lattice="100 0 0 0 100 0 0 0 100" Properties=species:S:1:pos:R:3
N    0.176210  0.107403  -0.234616
C    0.036510  0.049686  1.220898
C    1.374481  0.035827  1.928500
O    1.636584  0.572827  2.990042
H    -0.793273  0.275991  -0.572689
H    0.470619  -0.804718  -0.590452
H    -0.459695  0.980203  1.527800
C    -0.808599  -1.134203  1.795915
C    -2.109691  -1.393799  1.017007
C    -2.979730  -0.106523  0.816386
O    -3.861166  0.114851  1.682189
O    -2.678576  0.594192  -0.202772
H    -1.044527  -0.903096  2.846379
H    -0.189595  -2.049591  1.797557
H    -2.694982  -2.141315  1.572641
H    -1.867579  -1.817236  0.029679
O    2.314463  -0.729252  1.281791
H    3.097825  -0.687236  1.862495
18
Lattice="100 0 0 0 100 0 0 0 100" Properties=species:S:1:pos:R:3
N    0.199699  -0.354600  -0.145687
C    0.056446  -0.236946  1.294149
C    1.410336  -0.164501  1.988249
O    2.500993  -0.478594  1.558590
H    -0.725935  -0.686688  -0.500470
H    0.400516  0.554738  -0.562629
H    -0.485548  0.673032  1.630821
C    -0.744992  -1.449923  1.846819
C    -2.267053  -1.252074  1.875017
C    -3.062699  -1.195668  0.522900
O    -4.301680  -1.059061  0.661007
O    -2.402252  -1.302840  -0.557377
H    -0.401857  -1.670112  2.870181
H    -0.479185  -2.313467  1.218446
H    -2.514457  -0.334512  2.434345
H    -2.718246  -2.073072  2.455765
O    1.280609  0.335155  3.271993
H    2.185627  0.295384  3.634325
18
Lattice="100 0 0 0 100 0 0 0 100" Properties=species:S:1:pos:R:3
N    -0.191078  0.174003  -0.010649
C    0.016570  0.023973  1.433737
C    1.513760  0.049027  1.761419
O    2.391314  0.209752  0.933723
H    0.727765  0.269918  -0.452040
H    -0.611146  -0.680677  -0.375777
H    -0.400354  0.913364  1.950501
C    -0.721017  -1.203482  2.010628
C    -0.908334  -1.259611  3.526560
C    -2.208560  -2.068514  3.991273
O    -2.188716  -2.411865  5.197039
O    -3.087552  -2.231464  3.108477
H    -0.228200  -2.121425  1.648322
H    -1.742406  -1.212926  1.594035
H    -1.050673  -0.244498  3.941891
H    -0.067833  -1.731256  4.062110
O    1.835777  -0.073815  3.073135
H    1.022306  -0.332937  3.567663
18
Lattice="100 0 0 0 100 0 0 0 100" Properties=species:S:1:pos:R:3
N    -0.210398  0.187450  0.113284
C    -0.103725  0.135197  1.577352
C    1.327527  0.215880  2.060177
O    1.801786  -0.311283  3.049931
H    0.327542  0.985386  -0.227858
H    -1.213142  0.426526  -0.038698
H    -0.590333  1.023931  2.043896
C    -0.820980  -1.100309  2.146519
C    -2.259822  -1.268465  1.623070
C    -3.108434  0.043012  1.703927
O    -3.856833  0.182083  2.701593
O    -2.928705  0.857611  0.738105
H    -0.832671  -1.012068  3.242157
H    -0.226613  -1.995670  1.900683
H    -2.751999  -2.053267  2.215184
H    -2.223643  -1.600754  0.574757
O    2.105090  1.036806  1.273354
H    2.974873  1.035336  1.716086
18
Lattice="100 0 0 0 100 0 0 0 100" Properties=species:S:1:pos:R:3
N    -0.083603  -0.292559  -0.052591
C    0.052674  -0.132001  1.397668
C    1.469721  0.378557  1.679252
O    2.162996  0.935236  0.848826
H    -1.067352  -0.253415  -0.314852
H    0.414709  0.465670  -0.521516
H    -0.599007  0.677894  1.801984
C    -0.353910  -1.421130  2.134493
C    -0.548331  -1.319393  3.650156
C    -1.758556  -2.201002  4.215082
O    -1.685377  -2.442077  5.443485
O    -2.641000  -2.505745  3.373846
H    0.352469  -2.222954  1.869592
H    -1.338520  -1.733647  1.746698
H    -0.807501  -0.286826  3.948831
H    0.334788  -1.624766  4.238000
O    1.918848  0.231770  2.948475
H    1.244752  -0.275124  3.462883
18
Lattice="100 0 0 0 100 0 0 0 100" Properties=species:S:1:pos:R:3
N    -0.695442  0.994360  0.940539
C    -0.386729  0.057535  2.021391
C    1.068354  -0.396934  2.012249
O    1.670880  -0.800771  2.995912
H    -1.098701  0.424575  0.158878
H    -1.478874  1.568250  1.257344
H    -0.484367  0.580758  2.986145
C    -1.290735  -1.214319  2.109964
C    -1.122435  -2.296167  1.031304
C    -1.718198  -2.048987  -0.399381
O    -1.855477  -3.084657  -1.093485
O    -1.994132  -0.850819  -0.723185
H    -2.330475  -0.850108  2.103250
H    -1.112292  -1.669111  3.099384
H    -1.577586  -3.228941  1.396888
H    -0.055299  -2.538573  0.890489
O    1.654648  -0.362091  0.787960
H    2.541861  -0.745001  0.930355
18
Lattice="100 0 0 0 100 0 0 0 100" Properties=species:S:1:pos:R:3
N    1.172793  0.235153  0.099337
C    0.336716  0.017621  1.289018
C    1.241047  -0.211491  2.473006
O    2.337785  -0.744611  2.443741
H    0.605015  0.018935  -0.722687
H    1.929018  -0.454046  0.119996
H    -0.251618  0.929191  1.482359
C    -0.662657  -1.173105  1.202934
C    -1.664018  -1.051396  0.059510
C    -2.885160  -2.057433  0.170677
O    -3.418349  -2.346547  -0.931383
O    -3.196477  -2.416898  1.336294
H    -1.239088  -1.255175  2.136503
H    -0.083975  -2.106911  1.103801
H    -1.200414  -1.204997  -0.926721
H    -2.104383  -0.037579  0.052989
O    0.673971  0.190065  3.651782
H    1.297796  -0.103774  4.342844
18
Lattice="100 0 0 0 100 0 0 0 100" Properties=species:S:1:pos:R:3
N    1.115377  -1.149554  -0.658504
C    0.455999  -0.709148  0.584106
C    1.485486  -0.197371  1.538971
O    2.611446  0.185943  1.245624
H    0.432090  -1.011597  -1.406934
H    1.896123  -0.516525  -0.846884
H    -0.234211  0.146453  0.369367
C    -0.504416  -1.792063  1.128699
C    -1.816001  -1.235068  1.694671
C    -2.699146  -0.415915  0.690475
O    -3.914444  -0.327225  0.986554
O    -2.103321  0.096861  -0.312318
H    0.011263  -2.427323  1.868013
H    -0.734203  -2.439383  0.270021
H    -1.614192  -0.585203  2.562253
H    -2.436801  -2.058902  2.075646
O    1.041783  -0.114900  2.835149
H    1.782168  0.303920  3.313092
18
Lattice="100 0 0 0 100 0 0 0 100" Properties=species:S:1:pos:R:3
N    1.626362  -0.961840  0.417887
C    0.581733  -0.343855  1.243251
C    1.121208  -0.161050  2.638517
O    1.963686  -0.855249  3.180917
H    1.170398  -1.418561  -0.374733
H    2.061721  -1.704306  0.971176
H    0.351924  0.655812  0.839315
C    -0.756879  -1.140703  1.340457
C    -1.462436  -1.325644  0.001750
C    -2.717185  -2.288481  0.068614
O    -3.586550  -2.066087  -0.813532
O    -2.686811  -3.172870  0.964338
H    -1.429490  -0.610547  2.032633
H    -0.569025  -2.131257  1.781799
H    -0.785018  -1.784376  -0.742147
H    -1.783260  -0.360465  -0.418950
O    0.509698  0.868977  3.304824
H    0.864925  0.822503  4.212883
18
Lattice="100 0 0 0 100 0 0 0 100" Properties=species:S:1:pos:R:3
N    0.183772  -1.358134  0.280429
C    0.318812  -0.538097  1.504056
C    1.446994  0.471008  1.300980
O    1.045909  1.632856  0.661800
H    0.097832  -0.745641  -0.534668
H    0.077796  1.585802  0.563777
H    -0.612398  0.039426  1.700466
C    0.551299  -1.429689  2.728344
C    -0.488916  -2.559714  2.865164
C    -1.957006  -2.066743  2.650582
O    -2.325046  -1.992440  1.428956
O    -2.619309  -1.764605  3.671679
H    0.516438  -0.788113  3.623241
H    1.567665  -1.846694  2.664389
H    -0.396902  -2.999473  3.868272
H    -0.265735  -3.341798  2.124676
O    2.608957  0.349380  1.607352
H    -0.757161  -1.799332  0.407504
18
Lattice="100 0 0 0 100 0 0 0 100" Properties=species:S:1:pos:R:3
N    1.414727  -2.605502  1.993228
C    0.448538  -1.602101  1.519956
C    0.819301  -0.203303  1.990976
O    1.271215  0.079713  3.091379
H    1.557480  -2.466722  2.997487
H    2.323282  -2.432057  1.558791
H    0.396901  -1.619261  0.421569
C    -0.969793  -1.964420  2.007280
C    -2.086261  -1.044482  1.511288
C    -2.302757  -0.992160  -0.048558
O    -3.175385  -0.167966  -0.423959
O    -1.598614  -1.779927  -0.743345
H    -0.955825  -2.006511  3.112425
H    -1.142912  -2.982668  1.632168
H    -1.948509  -0.009611  1.864428
H    -3.040890  -1.375965  1.950757
O    0.601466  0.750391  1.045233
H    0.801036  1.601552  1.481898
18
Lattice="100 0 0 0 100 0 0 0 100" Properties=species:S:1:pos:R:3
N    1.358448  -0.350865  0.332513
C    0.316267  -0.018981  1.320692
C    0.887171  -0.016519  2.719025
O    0.582568  0.750283  3.615414
H    0.901023  -0.385427  -0.582094
H    1.671521  -1.309039  0.508510
H    -0.006195  1.015888  1.133951
C    -0.936539  -0.944233  1.303449
C    -1.732084  -0.891091  0.003860
C    -2.748126  -2.094036  -0.167681
O    -2.393087  -3.187288  0.347422
O    -3.777531  -1.815939  -0.835028
H    -1.590383  -0.666982  2.146022
H    -0.628749  -1.988922  1.469573
H    -1.057311  -0.963543  -0.869377
H    -2.282320  0.056059  -0.096571
O    1.764799  -1.048330  2.936090
H    1.994530  -0.983038  3.882229
18
Lattice="100 0 0 0 100 0 0 0 100" Properties=species:S:1:pos:R:3
N    1.211268  0.174488  0.212997
C    0.275534  -0.025744  1.338349
C    1.037173  -0.154516  2.636562
O    0.732050  0.343051  3.704555
H    1.799386  -0.659069  0.133265
H    0.646821  0.185460  -0.640541
H    -0.325407  0.889949  1.438736
C    -0.696979  -1.228704  1.199615
C    -1.610839  -1.133370  -0.017297
C    -2.767610  -2.217482  -0.042625
O    -3.128312  -2.664064  1.077307
O    -3.205628  -2.475846  -1.193570
H    -1.332786  -1.310739  2.093926
H    -0.103701  -2.157403  1.154017
H    -1.057340  -1.225471  -0.964011
H    -2.112112  -0.148203  -0.034082
O    2.127514  -0.984350  2.527117
H    2.486967  -1.038986  3.432677
18
Lattice="100 0 0 0 100 0 0 0 100" Properties=species:S:1:pos:R:3
N    1.827241  -2.208623  1.548361
C    0.618684  -1.399672  1.261486
C    0.838080  0.006674  1.804823
O    1.263488  0.960789  1.179542
H    1.982091  -2.248256  2.558592
H    2.649306  -1.760798  1.138983
H    0.507579  -1.313865  0.171877
C    -0.637096  -2.092396  1.787197
C    -1.937991  -1.368856  1.428077
C    -2.311458  -1.342716  -0.102207
O    -3.383493  -0.738843  -0.363710
O    -1.512461  -1.927149  -0.888664
H    -0.550420  -2.226684  2.880751
H    -0.641896  -3.088274  1.322298
H    -1.930425  -0.326422  1.788645
H    -2.779324  -1.848191  1.952867
O    0.607569  0.107283  3.159871
H    0.835525  1.031999  3.374211
18
Lattice="100 0 0 0 100 0 0 0 100" Properties=species:S:1:pos:R:3
N    1.844956  -2.013677  1.624542
C    0.837787  -1.092475  1.055616
C    0.768910  0.211421  1.843430
O    1.143598  1.304742  1.456981
H    1.506520  -2.361858  2.523813
H    2.719790  -1.518618  1.810102
H    1.181565  -0.800173  0.052489
C    -0.525626  -1.779406  0.944068
C    -1.629882  -0.908072  0.351553
C    -2.939812  -1.707510  -0.015265
O    -3.988093  -1.012713  -0.064825
O    -2.785027  -2.939420  -0.242430
H    -0.829250  -2.132810  1.944000
H    -0.419324  -2.677863  0.319521
H    -1.275626  -0.437611  -0.583187
H    -1.910454  -0.084498  1.025780
O    0.287709  0.037367  3.116901
H    0.292260  0.931173  3.507912
18
Lattice="100 0 0 0 100 0 0 0 100" Properties=species:S:1:pos:R:3
N    1.265409  -0.442954  0.215615
C    0.352103  0.060422  1.245727
C    0.924581  0.141935  2.650184
O    0.675100  1.008718  3.472074
H    2.214615  -0.103741  0.369109
H    1.298899  -1.462972  0.261504
H    0.069070  1.095237  0.994106
C    -0.927322  -0.813342  1.297730
C    -1.763342  -0.809682  0.020320
C    -2.653371  -2.105342  -0.137415
O    -2.177239  -3.164184  0.357283
O    -3.723683  -1.934833  -0.776899
H    -1.538399  -0.483922  2.151936
H    -0.640401  -1.860480  1.495721
H    -1.101894  -0.785823  -0.860406
H    -2.409931  0.077689  -0.038201
O    1.760650  -0.904197  2.961522
H    1.984155  -0.763530  3.901088
18
Lattice="100 0 0 0 100 0 0 0 100" Properties=species:S:1:pos:R:3
N    1.360347  -0.164540  0.216193
C    0.382972  -0.143370  1.314003
C    1.065767  -0.222259  2.667035
O    0.759712  0.445203  3.642090
H    0.854264  -0.368085  -0.647756
H    1.786236  0.755549  0.100015
H    -0.209627  0.789071  1.355208
C    -0.615966  -1.315680  1.175689
C    -1.478632  -1.237884  -0.080976
C    -2.765756  -2.165968  -0.036404
O    -3.210019  -2.435351  1.109480
O    -3.204879  -2.489844  -1.169860
H    -1.297367  -1.329749  2.038935
H    -0.051670  -2.260884  1.196116
H    -0.924358  -1.499582  -0.995215
H    -1.856061  -0.207742  -0.216066
O    2.048079  -1.170371  2.740188
H    2.324958  -1.152514  3.676325
18
Lattice="100 0 0 0 100 0 0 0 100" Properties=species:S:1:pos:R:3
N    0.885518  0.727811  0.332140
C    0.166414  0.313770  1.540491
C    0.903459  -0.649486  2.464982
O    0.748768  -0.721479  3.670394
H    1.877222  0.865562  0.528316
H    0.826759  -0.023701  -0.357918
H    -0.000974  1.204320  2.168120
C    -1.227594  -0.261441  1.177361
C    -1.246489  -1.469932  0.246951
C    -2.673900  -2.149421  0.120193
O    -3.455256  -1.974512  1.092563
O    -2.840232  -2.814269  -0.935080
H    -1.789870  0.567076  0.718913
H    -1.768311  -0.529608  2.095466
H    -0.569690  -2.260164  0.614843
H    -0.918267  -1.222361  -0.773999
O    1.796817  -1.463776  1.815678
H    2.136627  -2.056391  2.513584
18
Lattice="100 0 0 0 100 0 0 0 100" Properties=species:S:1:pos:R:3
N    1.369089  -0.132765  0.188324
C    0.372298  -0.046424  1.264990
C    0.953536  -0.053135  2.669293
O    0.637020  0.690627  3.581987
H    1.711123  -1.092841  0.119657
H    2.178339  0.454238  0.395271
H    -0.151882  0.917442  1.175248
C    -0.671285  -1.179790  1.152119
C    -1.505240  -1.161021  -0.124400
C    -2.745635  -2.139709  -0.067953
O    -3.197476  -2.398601  1.080303
O    -3.156148  -2.523341  -1.194695
H    -1.368008  -1.133586  2.002421
H    -0.143459  -2.144629  1.248066
H    -0.909024  -1.400637  -1.014116
H    -1.913247  -0.147349  -0.285517
O    1.901180  -1.034552  2.857168
H    2.132819  -0.968927  3.802835
