# Supplementary material for: Mapping and classifying molecules from a high-throughput structural database
Source: J Cheminform. 2017 Feb 2;9:6. doi: 10.1186/s13321-017-0192-4 (PMC5289135; doi:10.1186/s13321-017-0192-4)
Supplement: Supplementary file 1 — Additional file 1. Supplementary file contains dissimilarity matrix data for all the oligopeptides available in the database including the one discussed in this paper. [file 13321_2017_192_MOESM1_ESM.tar › SI/glu.uncapped/COLVAR-OOS-Ba-0.23-1-4]

#! FIELDS CV1 CV2 Energy
3.260000000000e-01 -1.480000000000e-01	-240146.411894
-5.200000000000e-02 -2.840000000000e-01	-240146.234017
-6.800000000000e-02 -3.340000000000e-01	-240146.227240
-7.000000000000e-02 -3.340000000000e-01	-240146.221807
9.600000000000e-02 -2.820000000000e-01	-240146.183885
-1.940000000000e-01 -1.760000000000e-01	-240146.179014
-1.860000000000e-01 -1.860000000000e-01	-240146.144692
3.140000000000e-01 -1.760000000000e-01	-240146.116792
-8.400000000000e-02 -3.400000000000e-01	-240145.995108
1.240000000000e-01 -9.000000000000e-02	-240145.982051
-1.000000000000e-01 -2.620000000000e-01	-240145.861896
-8.000000000000e-02 9.400000000000e-02	-240145.861246
-1.940000000000e-01 -1.760000000000e-01	-240145.822244
-2.380000000000e-01 -1.040000000000e-01	-240145.820975
-2.300000000000e-01 -1.320000000000e-01	-240145.808750
6.000000000000e-02 -2.800000000000e-02	-240145.798171
-1.980000000000e-01 -1.500000000000e-01	-240145.790441
-1.840000000000e-01 -2.000000000000e-01	-240145.788991
4.800000000000e-02 -8.800000000000e-02	-240145.777056
-1.180000000000e-01 1.540000000000e-01	-240145.776791
-1.280000000000e-01 1.020000000000e-01	-240145.776166
-1.820000000000e-01 -1.820000000000e-01	-240145.753753
3.600000000000e-02 -1.600000000000e-02	-240145.750186
-1.420000000000e-01 2.000000000000e-01	-240145.746105
-2.200000000000e-01 -1.360000000000e-01	-240145.740312
-2.200000000000e-01 -1.600000000000e-01	-240145.644996
-1.160000000000e-01 1.940000000000e-01	-240145.360370
-1.520000000000e-01 8.200000000000e-02	-240145.246421
-1.400000000000e-02 2.300000000000e-01	-240145.213886
-1.360000000000e-01 1.940000000000e-01	-240145.208699
-1.280000000000e-01 1.880000000000e-01	-240145.183428
-1.700000000000e-01 -1.580000000000e-01	-240145.050755
-1.260000000000e-01 1.920000000000e-01	-240145.035171
-2.700000000000e-01 -8.000000000000e-03	-240145.021489
-1.320000000000e-01 1.880000000000e-01	-240145.003445
-2.640000000000e-01 3.400000000000e-02	-240144.996126
-2.320000000000e-01 -1.180000000000e-01	-240144.991541
-2.460000000000e-01 -9.000000000000e-02	-240144.991135
-2.700000000000e-01 -1.200000000000e-02	-240144.982471
-2.660000000000e-01 -2.000000000000e-03	-240144.902231
-2.660000000000e-01 2.600000000000e-02	-240144.855312
-1.500000000000e-01 7.600000000000e-02	-240144.825036
-2.520000000000e-01 -1.800000000000e-02	-240144.791587
-2.300000000000e-01 -1.040000000000e-01	-240144.732255
1.400000000000e-01 -1.260000000000e-01	-240144.728833
