# Supplementary material for: Mapping and classifying molecules from a high-throughput structural database
Source: J Cheminform. 2017 Feb 2;9:6. doi: 10.1186/s13321-017-0192-4 (PMC5289135; doi:10.1186/s13321-017-0192-4)
Supplement: Supplementary file 1 — Additional file 1. Supplementary file contains dissimilarity matrix data for all the oligopeptides available in the database including the one discussed in this paper. [file 13321_2017_192_MOESM1_ESM.tar › SI/glu.uncapped/cluster-linkage.dat]

# Cluster linkage matrix for distance matrix file: glu.uncapped.bare-12-8-3_rem-0.1.sim clustering mode= average
3.900000000000000000e+01 4.100000000000000000e+01 2.584418036622715062e-03 2.000000000000000000e+00
4.400000000000000000e+01 4.500000000000000000e+01 3.203003238672625774e-03 2.000000000000000000e+00
7.000000000000000000e+00 1.000000000000000000e+01 4.456858398614199981e-03 2.000000000000000000e+00
2.800000000000000000e+01 3.300000000000000000e+01 4.628478584710760818e-03 2.000000000000000000e+00
4.800000000000000000e+01 5.100000000000000000e+01 4.882398515202244181e-03 2.000000000000000000e+00
3.200000000000000000e+01 3.400000000000000000e+01 5.150040464354550297e-03 2.000000000000000000e+00
4.300000000000000000e+01 4.600000000000000000e+01 5.520519081058298735e-03 2.000000000000000000e+00
3.000000000000000000e+01 3.600000000000000000e+01 5.826253359222362781e-03 2.000000000000000000e+00
3.000000000000000000e+00 4.000000000000000000e+00 6.262974056041907371e-03 2.000000000000000000e+00
1.400000000000000000e+01 1.800000000000000000e+01 6.267881426354227417e-03 2.000000000000000000e+00
8.000000000000000000e+00 9.000000000000000000e+00 6.420540534603899965e-03 2.000000000000000000e+00
2.000000000000000000e+00 1.200000000000000000e+01 6.853985438555519963e-03 2.000000000000000000e+00
2.500000000000000000e+01 3.100000000000000000e+01 7.055102404547649447e-03 2.000000000000000000e+00
4.700000000000000000e+01 5.600000000000000000e+01 7.119941085711910950e-03 3.000000000000000000e+00
1.300000000000000000e+01 1.500000000000000000e+01 8.085608558080142200e-03 2.000000000000000000e+00
5.200000000000000000e+01 5.300000000000000000e+01 8.474285159410437779e-03 4.000000000000000000e+00
2.400000000000000000e+01 2.600000000000000000e+01 8.733535018432809702e-03 2.000000000000000000e+00
5.000000000000000000e+00 6.000000000000000000e+00 8.843735636335043823e-03 2.000000000000000000e+00
1.900000000000000000e+01 2.000000000000000000e+01 9.387459563298970744e-03 2.000000000000000000e+00
3.500000000000000000e+01 3.700000000000000000e+01 9.720299134220192205e-03 2.000000000000000000e+00
1.100000000000000000e+01 6.300000000000000000e+01 1.058386683194430765e-02 3.000000000000000000e+00
5.000000000000000000e+01 6.500000000000000000e+01 1.148958827446047021e-02 4.000000000000000000e+00
2.100000000000000000e+01 2.200000000000000000e+01 1.202639665257503911e-02 2.000000000000000000e+00
2.900000000000000000e+01 5.700000000000000000e+01 1.214610429564704636e-02 3.000000000000000000e+00
5.500000000000000000e+01 5.900000000000000000e+01 1.220390455853880528e-02 4.000000000000000000e+00
6.000000000000000000e+01 6.200000000000000000e+01 1.250043732394508222e-02 4.000000000000000000e+00
6.700000000000000000e+01 7.300000000000000000e+01 1.425550460438365641e-02 8.000000000000000000e+00
6.400000000000000000e+01 6.800000000000000000e+01 1.454085927844208162e-02 4.000000000000000000e+00
0.000000000000000000e+00 1.000000000000000000e+00 1.570835863300608370e-02 2.000000000000000000e+00
2.300000000000000000e+01 6.100000000000000000e+01 1.609314704571884053e-02 3.000000000000000000e+00
6.900000000000000000e+01 7.700000000000000000e+01 1.862104391149032798e-02 6.000000000000000000e+00
7.600000000000000000e+01 7.900000000000000000e+01 1.895343561304467517e-02 8.000000000000000000e+00
3.800000000000000000e+01 7.500000000000000000e+01 1.947334883299297811e-02 4.000000000000000000e+00
6.600000000000000000e+01 7.200000000000000000e+01 1.966475268406535012e-02 5.000000000000000000e+00
4.900000000000000000e+01 7.800000000000000000e+01 1.991367322415935059e-02 9.000000000000000000e+00
2.700000000000000000e+01 4.200000000000000000e+01 1.991523062769688657e-02 2.000000000000000000e+00
5.400000000000000000e+01 7.000000000000000000e+01 2.030882736752063003e-02 4.000000000000000000e+00
1.600000000000000000e+01 1.700000000000000000e+01 2.049288619712995654e-02 2.000000000000000000e+00
5.800000000000000000e+01 8.600000000000000000e+01 2.273908942137021702e-02 1.100000000000000000e+01
7.400000000000000000e+01 8.100000000000000000e+01 2.386382928871745232e-02 5.000000000000000000e+00
8.300000000000000000e+01 8.400000000000000000e+01 2.504850424268696349e-02 1.200000000000000000e+01
4.000000000000000000e+01 9.000000000000000000e+01 2.617501755164502661e-02 1.200000000000000000e+01
8.000000000000000000e+01 8.500000000000000000e+01 2.759124846843723569e-02 7.000000000000000000e+00
8.200000000000000000e+01 8.900000000000000000e+01 2.786046769201248191e-02 8.000000000000000000e+00
9.200000000000000000e+01 9.300000000000000000e+01 2.804127319263747045e-02 2.400000000000000000e+01
9.400000000000000000e+01 9.500000000000000000e+01 3.165308831477867124e-02 1.500000000000000000e+01
8.800000000000000000e+01 9.100000000000000000e+01 3.750138604098803008e-02 9.000000000000000000e+00
7.100000000000000000e+01 8.700000000000000000e+01 3.801717914286768807e-02 4.000000000000000000e+00
9.800000000000000000e+01 9.900000000000000000e+01 5.869111067329413345e-02 1.300000000000000000e+01
9.700000000000000000e+01 1.000000000000000000e+02 7.424898053210612914e-02 2.800000000000000000e+01
9.600000000000000000e+01 1.010000000000000000e+02 8.932167481099781425e-02 5.200000000000000000e+01
