# Supplementary material for: Mapping and classifying molecules from a high-throughput structural database
Source: J Cheminform. 2017 Feb 2;9:6. doi: 10.1186/s13321-017-0192-4 (PMC5289135; doi:10.1186/s13321-017-0192-4)
Supplement: Supplementary file 1 — Additional file 1. Supplementary file contains dissimilarity matrix data for all the oligopeptides available in the database including the one discussed in this paper. [file 13321_2017_192_MOESM1_ESM.tar › SI/glu.uncapped/traj.glu.uncapped.Cd.xyz]

19
Lattice="100 0 0 0 100 0 0 0 100" Properties=species:S:1:pos:R:3
N    0.43061  0.11741  0.35364
C    0.17103  -0.10363  1.83059
C    1.49982  -0.67677  2.40286
O    1.42231  -1.39201  3.42968
H    1.27176  0.69417  0.22445
H    0.66035  -0.84994  -0.02996
H    -0.04841  0.86846  2.29152
C    -1.02283  -1.06094  2.04968
C    -1.07736  -2.41373  1.26552
C    0.31391  -3.02028  1.15511
O    1.09720  -2.49283  0.29241
O    0.72667  -3.85588  2.02005
H    -1.94886  -0.51525  1.81797
H    -1.03295  -1.26629  3.12617
H    -1.47128  -2.26151  0.25252
H    -1.75357  -3.09003  1.79707
O    2.53890  -0.55885  1.66871
H    -0.36915  0.53813  -0.13155
Cd    2.72885  -2.85023  2.07657
19
Lattice="100 0 0 0 100 0 0 0 100" Properties=species:S:1:pos:R:3
N    0.26892  -0.31593  0.26756
C    0.03541  -0.25828  1.72188
C    1.44035  -0.51024  2.35325
O    1.77737  -0.34259  3.54777
H    0.28525  0.60487  -0.16940
H    -0.40905  -0.89505  -0.22418
H    -0.28278  0.74638  2.03858
C    -1.02541  -1.30611  2.18363
C    -2.16076  -0.75124  3.08853
C    -1.45790  -0.20353  4.30645
O    -1.09614  1.02472  4.28450
O    -1.01871  -1.03289  5.17411
H    -0.54525  -2.14691  2.70116
H    -1.50158  -1.72655  1.28738
H    -2.83212  -1.57154  3.36449
H    -2.72535  0.04125  2.58564
O    2.31284  -0.92722  1.49409
H    1.75642  -0.87713  0.60809
Cd    0.73150  0.31700  5.35750
19
Lattice="100 0 0 0 100 0 0 0 100" Properties=species:S:1:pos:R:3
N    0.29734  -0.23932  0.30524
C    0.04605  -0.24223  1.79439
C    1.50285  -0.51503  2.35241
O    1.79868  -0.38037  3.59042
H    0.27139  0.69650  -0.10950
H    -0.33060  -0.85458  -0.21945
H    -0.28102  0.76032  2.09814
C    -1.02049  -1.30361  2.18534
C    -2.18358  -0.77218  3.06982
C    -1.50912  -0.22388  4.30596
O    -1.13282  0.99865  4.28317
O    -1.09911  -1.05505  5.18462
H    -0.54145  -2.14503  2.70274
H    -1.46945  -1.72158  1.27224
H    -2.84729  -1.60532  3.32406
H    -2.75072  0.01473  2.56051
O    2.32294  -0.86139  1.48403
H    1.33656  -0.61958  0.33177
Cd    0.71081  0.23194  5.32909
19
Lattice="100 0 0 0 100 0 0 0 100" Properties=species:S:1:pos:R:3
N    0.06908  0.17346  0.30202
C    -0.64843  -0.23239  1.56754
C    0.07636  0.68055  2.63943
O    1.10338  1.24119  2.21835
H    0.87736  0.76305  0.77439
H    -0.49404  0.77017  -0.31065
H    -1.70189  0.06396  1.48544
C    -0.53190  -1.76246  1.81694
C    -1.87901  -2.48910  2.09060
C    -2.44935  -1.79920  3.30807
O    -1.95569  -2.09052  4.44931
O    -3.18520  -0.77039  3.11626
H    0.14844  -1.95558  2.65658
H    -0.07580  -2.24067  0.93756
H    -1.67814  -3.54536  2.29850
H    -2.56551  -2.39987  1.24146
O    -0.37054  0.82537  3.83018
H    0.42740  -0.61775  -0.23997
Cd    -2.08153  0.08856  4.88399
19
Lattice="100 0 0 0 100 0 0 0 100" Properties=species:S:1:pos:R:3
N    0.46653  -0.22063  0.03489
C    0.16962  -0.08618  1.46831
C    1.55397  -0.13620  2.17378
O    1.68078  -0.20703  3.41655
H    0.27096  -1.15565  -0.32332
H    -0.02661  0.45836  -0.54138
H    -0.19168  0.93867  1.65010
C    -0.90607  -1.03120  2.05495
C    -0.68724  -2.56542  1.97730
C    0.54630  -2.89645  2.79542
O    0.45194  -2.93809  4.06678
O    1.67005  -2.89389  2.18712
H    -1.83800  -0.81096  1.51539
H    -1.07619  -0.75058  3.10260
H    -0.55137  -2.92077  0.94886
H    -1.56457  -3.06045  2.40750
O    2.56022  -0.08973  1.35887
H    2.06955  -0.08411  0.43929
Cd    2.53215  -2.13432  4.13823
19
Lattice="100 0 0 0 100 0 0 0 100" Properties=species:S:1:pos:R:3
N    0.73246  -1.55590  2.65493
C    -0.00786  -0.69999  1.68170
C    0.61035  0.70231  1.73154
O    1.49539  1.03983  2.51971
H    1.58857  -1.92086  2.23317
H    0.15302  -2.35012  2.93611
H    0.20445  -1.05812  0.66107
C    -1.56501  -0.78223  1.82293
C    -2.31241  -0.00401  2.94856
C    -1.40478  0.03828  4.15985
O    -0.74562  1.12587  4.33652
O    -1.10829  -1.04890  4.74746
H    -1.79223  -1.85369  1.91617
H    -1.98419  -0.46446  0.86058
H    -3.24641  -0.53202  3.17049
H    -2.54342  1.01743  2.63251
O    0.12556  1.49713  0.79188
H    0.55103  2.37769  0.85891
Cd    1.04338  -0.17324  4.54391
19
Lattice="100 0 0 0 100 0 0 0 100" Properties=species:S:1:pos:R:3
N    1.43758  -1.40460  1.60222
C    0.47322  -0.26532  1.61625
C    1.18437  0.93879  2.24546
O    2.31827  0.89830  2.72595
H    0.93190  -2.29219  1.55737
H    2.05011  -1.34653  0.78650
H    0.27476  0.04439  0.57719
C    -0.93079  -0.63183  2.20443
C    -1.15551  -0.73167  3.74414
C    0.12579  -1.24824  4.36413
O    0.89451  -0.36715  4.89447
O    0.51947  -2.42268  4.07980
H    -1.19935  -1.59113  1.73976
H    -1.63867  0.10695  1.80956
H    -1.98980  -1.41801  3.92669
H    -1.39557  0.24693  4.16992
O    0.46386  2.04508  2.16307
H    0.95762  2.78647  2.57219
Cd    2.52125  -1.28957  3.69687
19
Lattice="100 0 0 0 100 0 0 0 100" Properties=species:S:1:pos:R:3
N    0.79824  -1.01347  0.25956
C    0.37717  -0.19112  1.46134
C    1.59462  -0.22039  2.43015
O    1.36072  -0.06489  3.65199
H    1.68863  -0.66247  -0.11567
H    0.99152  -1.98612  0.64994
H    0.18795  0.83726  1.12640
C    -0.90221  -0.76704  2.11035
C    -0.98165  -2.29710  2.42754
C    0.36354  -2.80780  2.92274
O    0.62382  -2.84579  4.16676
O    1.26628  -2.98599  2.03430
H    -1.75618  -0.52654  1.46084
H    -1.03502  -0.19826  3.03769
H    -1.26122  -2.86676  1.53209
H    -1.75624  -2.44944  3.18515
O    2.70765  -0.61408  1.94141
H    0.08430  -1.03503  -0.47656
Cd    2.68112  -2.04096  3.78897
19
Lattice="100 0 0 0 100 0 0 0 100" Properties=species:S:1:pos:R:3
N    -0.01213  -0.01804  -0.03445
C    0.09558  -0.05683  1.47842
C    1.44698  -0.83581  1.67459
O    1.77828  -1.57650  0.73892
H    0.64269  -0.83500  -0.28124
H    0.36182  0.84696  -0.43876
H    0.16923  0.96477  1.86824
C    -1.16149  -0.79097  2.00888
C    -1.33388  -0.95858  3.53011
C    -0.19753  -1.78213  4.12453
O    0.42223  -1.32623  5.13668
O    0.19330  -2.80490  3.46741
H    -1.20321  -1.78522  1.53985
H    -2.03317  -0.21376  1.66026
H    -2.28184  -1.48629  3.70454
H    -1.38218  0.00208  4.05401
O    2.04822  -0.60827  2.78278
H    -0.96414  -0.16562  -0.38558
Cd    2.25625  -2.24665  4.19181
19
Lattice="100 0 0 0 100 0 0 0 100" Properties=species:S:1:pos:R:3
N    0.73745  -0.48893  0.12931
C    0.22197  -0.23361  1.49284
C    1.43586  -0.20069  2.45419
O    2.59073  -0.48123  2.11718
H    0.02441  -0.90319  -0.47353
H    1.04780  0.37952  -0.30928
H    -0.17718  0.79520  1.54835
C    -0.96574  -1.15616  1.94927
C    -1.02903  -2.65843  1.51857
C    0.37712  -3.15625  1.26097
O    1.21778  -3.04988  2.20751
O    0.72115  -3.37748  0.04449
H    -1.89014  -0.67702  1.60322
H    -0.99420  -1.11321  3.04649
H    -1.63178  -2.78462  0.61434
H    -1.49881  -3.22850  2.32855
O    1.24494  0.24727  3.68190
H    0.31325  0.48384  3.85307
Cd    2.52217  -2.13692  0.55997
19
Lattice="100 0 0 0 100 0 0 0 100" Properties=species:S:1:pos:R:3
N    0.68194  -0.16416  -0.21771
C    0.26245  -0.13842  1.21187
C    1.53556  -0.28546  2.07315
O    2.64120  -0.52911  1.59627
H    -0.10110  -0.44175  -0.81378
H    0.99974  0.76041  -0.51472
H    -0.12290  0.86998  1.44132
C    -0.92264  -1.11476  1.53359
C    -0.68364  -2.64362  1.71410
C    0.41979  -3.05584  0.75938
O    0.23007  -2.92377  -0.48961
O    1.58133  -3.22428  1.27646
H    -1.65145  -0.95849  0.72566
H    -1.41816  -0.74285  2.44142
H    -1.62093  -3.16496  1.48880
H    -0.38041  -2.88177  2.73822
O    1.43050  -0.08652  3.37878
H    0.52052  0.13606  3.65209
Cd    2.32212  -1.87869  -0.32229
19
Lattice="100 0 0 0 100 0 0 0 100" Properties=species:S:1:pos:R:3
N    -0.46175  -0.13596  0.35744
C    0.04358  -0.16677  1.70269
C    1.57922  -0.06029  1.86668
O    2.47085  -0.45027  1.08011
H    -0.29825  0.74705  -0.11883
H    -0.17366  -0.91416  -0.23124
H    -0.30833  0.74351  2.21044
C    -0.55392  -1.34221  2.54923
C    -0.69352  -2.72959  1.87395
C    0.62740  -3.08952  1.22991
O    1.64359  -3.30159  1.96832
O    0.72599  -2.95395  -0.04395
H    -1.57179  -1.02918  2.81556
H    0.01443  -1.44095  3.48312
H    -1.47495  -2.72265  1.10853
H    -0.94272  -3.47114  2.64220
O    1.91159  0.60667  2.96009
H    2.88756  0.66591  3.03432
Cd    2.85867  -2.48589  0.27343
19
Lattice="100 0 0 0 100 0 0 0 100" Properties=species:S:1:pos:R:3
N    0.27155  -1.79547  2.32731
C    -0.29933  -0.64344  1.56920
C    0.63784  0.55385  1.76732
O    1.62367  0.54496  2.50661
H    -0.46301  -2.47370  2.54177
H    0.98910  -2.26846  1.77470
H    -0.23975  -0.86384  0.49081
C    -1.81974  -0.39383  1.84700
C    -2.29161  0.33202  3.14387
C    -1.32893  -0.03499  4.25347
O    -0.41977  0.83022  4.52431
O    -1.26584  -1.24352  4.64163
H    -2.29052  -1.38603  1.79984
H    -2.20698  0.16825  0.98856
H    -3.30921  -0.00210  3.37463
H    -2.29187  1.41742  3.00800
O    0.30159  1.58415  1.00894
H    0.92848  2.32141  1.16506
Cd    1.01633  -0.85589  4.36196
19
Lattice="100 0 0 0 100 0 0 0 100" Properties=species:S:1:pos:R:3
N    -0.51496  0.64207  0.52873
C    0.04939  0.16711  1.77372
C    1.57330  0.35422  1.88530
O    2.22386  0.73236  2.88715
H    -0.16652  0.13991  -0.28727
H    -0.37675  1.64089  0.38194
H    -0.38228  0.77391  2.58376
C    -0.33450  -1.33370  2.00031
C    -1.02614  -1.65166  3.35423
C    -0.13264  -1.06980  4.42405
O    -0.41859  0.10314  4.86064
O    0.98679  -1.63211  4.66892
H    0.53946  -1.98799  1.88444
H    -1.04575  -1.58269  1.20123
H    -1.11255  -2.73735  3.47340
H    -2.01684  -1.18951  3.41140
O    2.21628  0.11893  0.75439
H    3.17755  0.25695  0.88562
Cd    1.76089  0.42433  5.05805
19
Lattice="100 0 0 0 100 0 0 0 100" Properties=species:S:1:pos:R:3
N    0.27210  0.21892  -0.05417
C    -0.17532  0.27098  1.32793
C    0.96745  0.87126  2.14736
O    0.88731  1.76224  3.02283
H    -0.51759  0.14607  -0.69269
H    0.91242  -0.55332  -0.23578
H    -0.99370  1.00282  1.36977
C    -0.67452  -1.07914  1.97645
C    -2.04036  -1.01148  2.71634
C    -1.94749  0.15989  3.66597
O    -1.20312  0.06266  4.69716
O    -2.41997  1.28534  3.26675
H    0.08157  -1.48884  2.65978
H    -0.78052  -1.79553  1.15104
H    -2.20496  -1.94170  3.27143
H    -2.86580  -0.84714  2.01597
O    2.14502  0.35882  1.85172
H    2.84109  0.78700  2.39246
Cd    -0.78878  2.23928  4.41283
19
Lattice="100 0 0 0 100 0 0 0 100" Properties=species:S:1:pos:R:3
N    -0.65580  0.39175  0.44229
C    -0.03211  -0.01643  1.66520
C    1.51925  -0.11971  1.63457
O    2.15814  -0.19281  0.57452
H    -0.55193  1.38425  0.24655
H    -0.35761  -0.14265  -0.37166
H    -0.26554  0.73673  2.43591
C    -0.64179  -1.36569  2.19532
C    -0.75113  -2.53957  1.20090
C    0.60882  -2.80103  0.56983
O    0.76701  -2.53190  -0.66636
O    1.58463  -3.08968  1.34138
H    -1.66544  -1.11003  2.49816
H    -0.10052  -1.69931  3.09138
H    -1.47789  -2.33210  0.40972
H    -1.06767  -3.43599  1.74890
O    2.18897  -0.17400  2.77732
H    1.60234  -0.07955  3.55232
Cd    2.93126  -2.16028  -0.19125
19
Lattice="100 0 0 0 100 0 0 0 100" Properties=species:S:1:pos:R:3
N    0.28677  0.01927  -0.06200
C    -0.14785  0.28198  1.29722
C    1.02641  0.81451  2.12195
O    0.95213  1.58645  3.10599
H    0.51194  0.87097  -0.57564
H    -0.43286  -0.47882  -0.58343
H    -0.93393  1.05770  1.38470
C    -0.69420  -1.04641  1.93654
C    -2.10458  -0.95548  2.57739
C    -2.01605  0.15607  3.59568
O    -1.34438  -0.04465  4.66243
O    -2.39048  1.32804  3.23105
H    0.00742  -1.43896  2.68354
H    -0.72869  -1.78963  1.12976
H    -2.33935  -1.90735  3.06657
H    -2.87326  -0.71888  1.83423
O    2.20650  0.40005  1.71492
H    2.89979  0.77189  2.30077
Cd    -0.73332  2.09126  4.49134
19
Lattice="100 0 0 0 100 0 0 0 100" Properties=species:S:1:pos:R:3
N    0.19666  -0.19358  -0.21653
C    0.02652  -0.21920  1.28878
C    1.36790  -0.09489  2.01126
O    1.48666  -0.14688  3.20412
H    0.44257  0.75671  -0.50530
H    -0.70542  -0.41241  -0.65132
H    -0.51527  0.70279  1.55845
C    -0.86102  -1.38458  1.81937
C    -0.23700  -2.79408  2.04047
C    0.65361  -3.04773  0.84830
O    0.12289  -3.18553  -0.29998
O    1.90700  -2.79843  1.00414
H    -1.71756  -1.47320  1.13564
H    -1.26294  -1.04966  2.78316
H    -1.04588  -3.53077  2.09260
H    0.35158  -2.82452  2.96184
O    2.41073  0.14232  1.14317
H    3.21784  0.22142  1.69244
Cd    1.77728  -1.74033  -0.91850
19
Lattice="100 0 0 0 100 0 0 0 100" Properties=species:S:1:pos:R:3
N    -0.06970  0.24422  0.10354
C    -0.08619  0.06400  1.52852
C    1.33687  -0.14866  2.06665
O    2.27315  -0.53399  1.35428
H    0.19854  -0.58502  -0.42384
H    -0.94102  0.62536  -0.25584
H    -0.44313  1.00547  1.97814
C    -1.04857  -1.06326  2.10213
C    -1.03634  -2.43712  1.40410
C    0.39671  -2.93555  1.29579
O    1.04563  -3.15115  2.37215
O    0.95023  -2.92735  0.14618
H    -2.06246  -0.65516  1.99401
H    -0.86586  -1.20113  3.17777
H    -1.46843  -2.38642  0.39990
H    -1.61848  -3.14515  2.00661
O    1.56767  0.03931  3.35920
H    0.78691  0.39123  3.82745
Cd    2.91146  -2.67363  1.21426
19
Lattice="100 0 0 0 100 0 0 0 100" Properties=species:S:1:pos:R:3
N    1.19778  -0.90830  0.62734
C    0.02839  -0.20101  1.15508
C    0.57798  1.04238  1.85148
O    1.04957  1.10275  3.01470
H    1.85654  -1.19565  1.35077
H    1.68686  -0.39957  -0.10717
H    -0.55963  0.15684  0.29887
C    -0.80794  -1.19692  1.97114
C    -2.17927  -0.72695  2.51864
C    -1.87490  0.28995  3.59654
O    -1.41302  -0.13991  4.71235
O    -1.85668  1.52583  3.27892
H    -0.20867  -1.60583  2.79726
H    -0.99532  -2.03143  1.28034
H    -2.70106  -1.58554  2.95505
H    -2.80121  -0.27231  1.74015
O    0.66720  2.07336  1.02017
H    1.16853  2.80080  1.44227
Cd    -0.19414  1.68851  4.79112
19
Lattice="100 0 0 0 100 0 0 0 100" Properties=species:S:1:pos:R:3
N    0.04055  -0.02681  -0.25325
C    -0.11959  -0.10803  1.24943
C    1.30312  0.01994  1.82451
O    2.25178  0.33604  1.13566
H    0.24100  -0.97276  -0.59889
H    0.91884  0.49736  -0.40465
H    -0.64961  0.80121  1.57638
C    -0.89512  -1.35546  1.73632
C    -2.44667  -1.20873  1.82914
C    -2.85934  -0.54171  0.54035
O    -2.95524  0.73901  0.54685
O    -2.79026  -1.21761  -0.54115
H    -0.52966  -1.61079  2.73746
H    -0.65335  -2.20591  1.08150
H    -2.73127  -0.58623  2.68331
H    -2.89777  -2.20184  1.92589
O    1.33705  -0.19594  3.14342
H    2.25244  -0.04676  3.45746
Cd    -1.85833  0.64608  -1.37811
19
Lattice="100 0 0 0 100 0 0 0 100" Properties=species:S:1:pos:R:3
N    1.02664  -0.90645  0.43147
C    0.15971  -0.48829  1.60367
C    0.95160  -0.45577  2.91112
O    0.45130  -0.23889  3.98102
H    1.70030  -0.15974  0.24232
H    0.43168  -0.98635  -0.39956
H    -0.11217  0.56566  1.42365
C    -1.19498  -1.24718  1.71557
C    -1.24288  -2.63699  2.41568
C    -0.04391  -3.39601  1.90261
O    1.00951  -3.37819  2.64163
O    -0.01212  -3.74004  0.67686
H    -1.59967  -1.34292  0.69771
H    -1.87458  -0.58233  2.26213
H    -2.17591  -3.13838  2.13717
H    -1.18637  -2.53337  3.50299
O    2.29681  -0.63788  2.70873
H    2.72377  -0.57479  3.58782
Cd    2.10726  -2.93007  0.78942
19
Lattice="100 0 0 0 100 0 0 0 100" Properties=species:S:1:pos:R:3
N    -0.82659  0.33820  0.18683
C    -0.42820  -0.01038  1.54815
C    1.02898  0.42234  1.75691
O    1.99786  -0.22886  1.31367
H    -0.24814  -0.12002  -0.51798
H    -0.83739  1.34150  0.00815
H    -1.05758  0.57384  2.24028
C    -0.69839  -1.51028  1.77460
C    -0.46538  -2.10153  3.18827
C    1.01730  -1.99847  3.48678
O    1.42852  -0.94763  4.08914
O    1.81682  -2.82953  2.93865
H    -0.12842  -2.09498  1.03857
H    -1.76193  -1.64489  1.53219
H    -0.76837  -3.15412  3.18300
H    -1.03321  -1.56184  3.95436
O    1.28290  1.58379  2.34891
H    0.47008  1.98589  2.71089
Cd    3.31014  -1.18603  2.86461
19
Lattice="100 0 0 0 100 0 0 0 100" Properties=species:S:1:pos:R:3
N    -0.75446  1.10706  1.11803
C    0.03140  0.25426  1.98291
C    1.55144  0.35708  1.76137
O    2.45007  0.37006  2.63439
H    -0.65610  0.87672  0.12980
H    -0.55518  2.09827  1.24451
H    -0.13781  0.58842  3.01761
C    -0.43948  -1.23267  1.84426
C    -0.84650  -1.93196  3.17017
C    0.31974  -1.74277  4.11107
O    0.26849  -0.75239  4.92623
O    1.39732  -2.39355  3.89891
H    0.31960  -1.84389  1.33863
H    -1.32855  -1.20505  1.20000
H    -1.02101  -2.99707  2.98190
H    -1.74431  -1.47604  3.59962
O    1.89032  0.48729  0.49031
H    2.86520  0.55035  0.41267
Cd    2.45883  -0.58611  4.66164
19
Lattice="100 0 0 0 100 0 0 0 100" Properties=species:S:1:pos:R:3
N    1.35166  -0.83821  0.84928
C    0.10498  -0.54247  1.55089
C    0.59167  0.52597  2.54038
O    1.15039  0.30452  3.64099
H    1.25579  -0.89527  -0.15995
H    1.84314  -1.64997  1.21523
H    -0.56739  -0.01738  0.85932
C    -0.59243  -1.79625  2.10392
C    -1.94667  -1.63208  2.84741
C    -1.63137  -0.92231  4.14477
O    -1.03894  -1.58866  5.06585
O    -1.74391  0.34824  4.18413
H    0.10325  -2.35338  2.74834
H    -0.78466  -2.43183  1.22646
H    -2.35974  -2.62507  3.05651
H    -2.66719  -1.04654  2.26638
O    0.47112  1.74642  2.05070
H    0.93990  2.38715  2.62372
Cd    0.02741  0.26812  5.57666
19
Lattice="100 0 0 0 100 0 0 0 100" Properties=species:S:1:pos:R:3
N    -0.28460  0.30825  0.37852
C    -0.22995  -0.20806  1.73626
C    1.02351  0.37628  2.38832
O    1.11971  0.88406  3.52831
H    -1.22624  0.23903  -0.00247
H    0.35996  -0.16584  -0.25325
H    -1.08210  0.22704  2.27626
C    -0.26941  -1.77624  1.91433
C    -1.28901  -2.31500  2.95734
C    -1.04887  -1.53018  4.22577
O    0.01126  -1.75228  4.89929
O    -1.79151  -0.50397  4.43725
H    0.72799  -2.16849  2.15472
H    -0.54766  -2.18949  0.93578
H    -1.11117  -3.38248  3.12871
H    -2.32034  -2.16019  2.62382
O    2.08873  0.31613  1.61479
H    2.85750  0.71541  2.07283
Cd    -0.02604  0.42791  5.38534
19
Lattice="100 0 0 0 100 0 0 0 100" Properties=species:S:1:pos:R:3
N    1.27028  -1.36664  1.32501
C    0.35176  -0.19884  1.46826
C    1.16205  0.96003  2.06117
O    2.33502  0.86715  2.42718
H    0.73239  -2.23590  1.29997
H    1.80449  -1.29853  0.45670
H    0.06451  0.15200  0.46357
C    -1.00098  -0.54044  2.17866
C    -1.08044  -0.68881  3.72888
C    0.23671  -1.26432  4.20480
O    1.08214  -0.42487  4.68342
O    0.56139  -2.44031  3.84868
H    -1.34748  -1.47292  1.71097
H    -1.71655  0.23485  1.87915
H    -1.91514  -1.35684  3.96850
H    -1.24703  0.28045  4.20776
O    0.47629  2.09096  2.08346
H    1.03333  2.80178  2.46470
Cd    2.55427  -1.35780  3.30714
19
Lattice="100 0 0 0 100 0 0 0 100" Properties=species:S:1:pos:R:3
N    0.68612  -1.81593  0.11354
C    -0.04019  -0.82749  0.99896
C    0.86872  0.37380  1.34358
O    0.66927  1.11172  2.27268
H    1.26797  -1.28024  -0.53930
H    1.34361  -2.35071  0.69225
H    -0.84999  -0.39630  0.38781
C    -0.63291  -1.43827  2.29064
C    -2.08637  -1.98395  2.19798
C    -2.09170  -2.85601  0.96566
O    -2.45005  -2.31473  -0.13980
O    -1.45815  -3.96591  1.01411
H    -0.61976  -0.64273  3.04626
H    0.03044  -2.23847  2.65100
H    -2.81013  -1.16984  2.09059
H    -2.31155  -2.56714  3.09686
O    1.86563  0.52153  0.43591
H    2.37018  1.32758  0.66809
Cd    -0.68443  -3.36766  -0.99293
19
Lattice="100 0 0 0 100 0 0 0 100" Properties=species:S:1:pos:R:3
N    0.41050  -0.58668  -0.11452
C    0.06651  -0.28439  1.35601
C    1.29818  0.23866  2.13587
O    1.21121  1.33021  2.64990
H    -0.45319  -0.43972  -0.64970
H    1.04349  0.15722  -0.42708
H    -0.57962  0.60350  1.29871
C    -0.77725  -1.34662  2.11242
C    -0.11028  -2.64117  2.65524
C    0.60142  -3.24056  1.47197
O    -0.09103  -3.74062  0.52884
O    1.85071  -2.95575  1.31021
H    -1.62360  -1.62976  1.46951
H    -1.20385  -0.80882  2.96997
H    -0.89510  -3.31500  3.01486
H    0.59165  -2.43244  3.46965
O    2.40681  -0.50034  2.21507
H    2.27222  -1.44282  1.91658
Cd    1.28117  -2.63595  -0.84078
19
Lattice="100 0 0 0 100 0 0 0 100" Properties=species:S:1:pos:R:3
N    -0.14283  -0.00907  0.12899
C    -0.17758  -0.16326  1.56355
C    1.18780  0.21082  2.18301
O    2.27440  -0.12069  1.82618
H    -0.07832  0.96057  -0.17624
H    0.59287  -0.55489  -0.32013
H    -0.93211  0.53212  1.95311
C    -0.54745  -1.63350  1.95698
C    -1.68567  -1.77061  2.99492
C    -1.34727  -0.84845  4.14758
O    -0.36075  -1.14118  4.90163
O    -1.92385  0.29528  4.18743
H    0.34009  -2.17434  2.30804
H    -0.88708  -2.11485  1.03114
H    -1.73668  -2.80488  3.35353
H    -2.65099  -1.47709  2.57045
O    1.11394  1.17597  3.28791
H    2.05647  1.41623  3.42719
Cd    -0.15181  1.04887  5.27717
19
Lattice="100 0 0 0 100 0 0 0 100" Properties=species:S:1:pos:R:3
N    0.28735  -0.06395  0.08530
C    0.05040  -0.05675  1.51163
C    1.46275  0.05589  2.10588
O    2.36502  -0.70659  1.95061
H    -0.53999  0.16111  -0.46090
H    0.73283  -0.91370  -0.25704
H    -0.51469  0.85626  1.74172
C    -0.69975  -1.30510  2.11120
C    -1.66979  -1.01256  3.28124
C    -1.01370  0.00318  4.19509
O    -0.01586  -0.35133  4.90322
O    -1.36305  1.22966  4.06603
H    0.03753  -2.06180  2.40847
H    -1.29371  -1.72711  1.29106
H    -1.86495  -1.93095  3.84615
H    -2.61485  -0.59651  2.91858
O    1.71139  1.27297  2.84955
H    2.69049  1.28482  2.93518
Cd    0.60313  1.80490  4.89836
19
Lattice="100 0 0 0 100 0 0 0 100" Properties=species:S:1:pos:R:3
N    0.18726  -0.65572  0.21942
C    -0.07741  -0.32947  1.57706
C    1.12415  -0.22505  2.57526
O    1.13345  0.44507  3.56164
H    0.58330  0.07934  -0.35551
H    0.56430  -1.57658  0.01726
H    -0.43921  0.70875  1.61292
C    -1.22238  -1.18443  2.21815
C    -1.26588  -2.68871  1.87987
C    0.11781  -3.27980  2.07752
O    0.58956  -3.37745  3.25429
O    0.82896  -3.49119  1.03199
H    -2.15977  -0.75486  1.84119
H    -1.20215  -1.04075  3.30559
H    -1.57404  -2.85761  0.84353
H    -1.97044  -3.18612  2.55672
O    2.32059  -0.94230  2.21921
H    2.99029  -0.54031  2.81498
Cd    2.63760  -3.37580  2.32792
19
Lattice="100 0 0 0 100 0 0 0 100" Properties=species:S:1:pos:R:3
N    0.49182  -0.32887  -0.00940
C    -0.38949  -0.42081  1.13326
C    0.22781  0.56532  2.13694
O    1.32592  0.52141  2.59710
H    0.07688  -0.68405  -0.86683
H    1.41482  -0.73121  0.14526
H    -1.37243  -0.04843  0.81542
C    -0.55199  -1.84316  1.78916
C    -1.95737  -2.17400  2.34705
C    -2.49216  -0.93802  3.04244
O    -1.96913  -0.56946  4.14401
O    -3.31347  -0.20004  2.39142
H    0.20726  -1.96909  2.57162
H    -0.33435  -2.57086  0.99757
H    -1.89074  -2.99338  3.07149
H    -2.64834  -2.44888  1.54409
O    -0.60891  1.70165  2.46138
H    0.01775  2.32257  2.89482
Cd    -2.67244  1.50241  3.64842
19
Lattice="100 0 0 0 100 0 0 0 100" Properties=species:S:1:pos:R:3
N    -0.34455  -0.09421  0.21239
C    0.04883  -0.04725  1.58504
C    1.58225  -0.27731  1.78677
O    2.24609  -1.02073  1.10747
H    0.02658  -0.89009  -0.30471
H    -0.21653  0.77077  -0.30550
H    -0.17365  0.94953  1.99147
C    -0.65959  -1.13723  2.43374
C    -2.14246  -0.82125  2.57768
C    -2.98286  -1.96785  3.14121
O    -4.07556  -1.64622  3.71957
O    -2.61331  -3.17454  2.99542
H    -0.18256  -1.19276  3.42123
H    -0.51696  -2.11218  1.94776
H    -2.58464  -0.60352  1.59086
H    -2.33025  0.05646  3.20789
O    2.03342  0.44451  2.83068
H    2.98708  0.25016  2.93991
Cd    -4.49246  -3.81171  4.08896
19
Lattice="100 0 0 0 100 0 0 0 100" Properties=species:S:1:pos:R:3
N    -0.54033  0.54950  0.14586
C    -0.15987  0.16212  1.46791
C    1.35895  -0.03027  1.49605
O    2.07816  0.19042  0.54776
H    0.23960  0.78900  -0.46622
H    -1.36276  1.13466  0.04955
H    -0.37016  0.96523  2.20373
C    -0.95820  -1.07076  1.99469
C    -0.58567  -2.35140  1.26011
C    -1.53281  -3.52037  1.52773
O    -1.02675  -4.69257  1.48627
O    -2.76919  -3.31417  1.73792
H    -2.02812  -0.85969  1.86612
H    -0.76987  -1.16685  3.07140
H    0.42848  -2.69693  1.49105
H    -0.63467  -2.19772  0.16853
O    1.78599  -0.45731  2.70232
H    2.76182  -0.51524  2.66337
Cd    -3.04229  -5.55466  1.91896
19
Lattice="100 0 0 0 100 0 0 0 100" Properties=species:S:1:pos:R:3
N    -0.77619  0.59999  1.40903
C    0.52106  0.05358  1.65259
C    1.54894  0.32107  0.50122
O    1.25252  0.43525  -0.66198
H    -0.81537  1.61612  1.39858
H    -1.25709  0.21808  0.59566
H    0.95292  0.53586  2.54413
C    0.48307  -1.47084  1.87414
C    -0.44030  -1.92514  3.00874
C    0.02352  -1.57679  4.41347
O    0.88042  -0.65067  4.61031
O    -0.50103  -2.23795  5.37273
H    1.50631  -1.82973  2.04330
H    0.12776  -1.96197  0.95411
H    -0.59602  -3.01095  2.98307
H    -1.43966  -1.47209  2.90902
O    2.80230  0.37709  0.99627
H    3.41407  0.50486  0.24234
Cd    0.71856  -1.07537  6.83355
19
Lattice="100 0 0 0 100 0 0 0 100" Properties=species:S:1:pos:R:3
N    -0.08727  -0.61362  -0.01369
C    0.03752  -0.07499  1.31448
C    1.48876  0.33131  1.62591
O    1.97184  0.30235  2.73469
H    0.41007  -0.10472  -0.73966
H    -1.03184  -0.86674  -0.29215
H    -0.50831  0.89249  1.42056
C    -0.55386  -1.00402  2.38886
C    0.18561  -2.33717  2.49711
C    -0.44736  -3.32680  3.46181
O    0.27840  -4.30979  3.84282
O    -1.65188  -3.17961  3.84938
H    -1.61385  -1.17483  2.15456
H    -0.52338  -0.47671  3.34993
H    1.22685  -2.20672  2.81798
H    0.22601  -2.85474  1.52466
O    2.12740  0.77284  0.52310
H    3.02369  1.06034  0.78984
Cd    -1.41262  -5.05402  5.08436
