# Supplementary material for: Mapping and classifying molecules from a high-throughput structural database
Source: J Cheminform. 2017 Feb 2;9:6. doi: 10.1186/s13321-017-0192-4 (PMC5289135; doi:10.1186/s13321-017-0192-4)
Supplement: Supplementary file 1 — Additional file 1. Supplementary file contains dissimilarity matrix data for all the oligopeptides available in the database including the one discussed in this paper. [file 13321_2017_192_MOESM1_ESM.tar › SI/glu.uncapped/COLVAR-OOS-Pb-0.23-1-4]

#! FIELDS CV1 CV2 Energy
3.420000000000e-01 -1.420000000000e-01	-605152.237648
-5.600000000000e-02 -2.840000000000e-01	-605152.162216
-8.000000000000e-02 -3.340000000000e-01	-605152.158765
-8.000000000000e-02 -3.340000000000e-01	-605152.155950
-4.400000000000e-02 -2.940000000000e-01	-605152.129051
-1.840000000000e-01 -1.840000000000e-01	-605152.123560
-1.840000000000e-01 -1.840000000000e-01	-605152.089666
3.240000000000e-01 -1.660000000000e-01	-605152.004243
-8.400000000000e-02 -3.420000000000e-01	-605151.977777
-9.800000000000e-02 -2.640000000000e-01	-605151.940045
-9.800000000000e-02 -2.640000000000e-01	-605151.883571
-1.000000000000e-01 1.620000000000e-01	-605151.837848
-1.620000000000e-01 -1.520000000000e-01	-605151.826616
-1.300000000000e-01 1.820000000000e-01	-605151.811910
-2.320000000000e-01 -1.400000000000e-01	-605151.784700
5.800000000000e-02 -2.600000000000e-02	-605151.750424
-2.060000000000e-01 -1.480000000000e-01	-605151.736826
-1.840000000000e-01 -1.900000000000e-01	-605151.717006
4.400000000000e-02 -8.800000000000e-02	-605151.704084
-1.180000000000e-01 1.640000000000e-01	-605151.674847
-1.280000000000e-01 1.040000000000e-01	-605151.672189
-1.840000000000e-01 -1.900000000000e-01	-605151.643855
3.600000000000e-02 -1.400000000000e-02	-605151.430963
-1.300000000000e-01 1.800000000000e-01	-605151.190209
-2.200000000000e-01 -1.400000000000e-01	-605151.185169
-2.320000000000e-01 -1.400000000000e-01	-605151.180400
-1.160000000000e-01 1.980000000000e-01	-605151.027633
-2.620000000000e-01 2.600000000000e-02	-605151.026315
-2.200000000000e-02 2.200000000000e-01	-605150.989607
-1.420000000000e-01 1.920000000000e-01	-605150.983027
-1.360000000000e-01 1.920000000000e-01	-605150.971493
-1.780000000000e-01 -1.640000000000e-01	-605150.955236
-1.360000000000e-01 1.920000000000e-01	-605150.951114
-2.740000000000e-01 -1.400000000000e-02	-605150.912184
-1.260000000000e-01 1.860000000000e-01	-605150.889597
-2.740000000000e-01 -2.000000000000e-03	-605150.823013
-2.340000000000e-01 -1.180000000000e-01	-605150.805927
-2.440000000000e-01 -9.400000000000e-02	-605150.664199
-2.440000000000e-01 -9.400000000000e-02	-605150.659973
-2.700000000000e-01 -4.000000000000e-03	-605150.555293
