# Supplementary material for: Mapping and classifying molecules from a high-throughput structural database
Source: J Cheminform. 2017 Feb 2;9:6. doi: 10.1186/s13321-017-0192-4 (PMC5289135; doi:10.1186/s13321-017-0192-4)
Supplement: Supplementary file 1 — Additional file 1. Supplementary file contains dissimilarity matrix data for all the oligopeptides available in the database including the one discussed in this paper. [file 13321_2017_192_MOESM1_ESM.tar › SI/glu.uncapped/COLVAR-OOS-Cd-0.23-1-4]

#! FIELDS CV1 CV2 Energy
3.400000000000e-01 -1.380000000000e-01	-169127.416343
-6.200000000000e-02 -2.860000000000e-01	-169127.415538
-9.000000000000e-02 -3.340000000000e-01	-169127.321753
-9.000000000000e-02 -3.340000000000e-01	-169127.294642
-4.600000000000e-02 -2.940000000000e-01	-169127.269470
-1.840000000000e-01 -1.840000000000e-01	-169127.253746
-1.840000000000e-01 -1.840000000000e-01	-169127.241864
3.420000000000e-01 -1.360000000000e-01	-169127.155835
-8.400000000000e-02 -3.420000000000e-01	-169127.149667
1.060000000000e-01 -9.200000000000e-02	-169127.097114
-9.800000000000e-02 -2.620000000000e-01	-169127.074046
-1.020000000000e-01 1.660000000000e-01	-169127.073014
-1.840000000000e-01 -1.840000000000e-01	-169127.067180
-1.360000000000e-01 1.840000000000e-01	-169126.991273
-2.380000000000e-01 -1.320000000000e-01	-169126.955231
-5.200000000000e-02 2.480000000000e-01	-169126.929897
-2.080000000000e-01 -1.600000000000e-01	-169126.892709
-1.840000000000e-01 -1.900000000000e-01	-169126.880937
8.000000000000e-02 -8.800000000000e-02	-169126.840890
-1.200000000000e-01 1.700000000000e-01	-169126.832546
-1.300000000000e-01 1.040000000000e-01	-169126.821382
-1.840000000000e-01 -1.880000000000e-01	-169126.779397
-6.200000000000e-02 2.180000000000e-01	-169126.637273
-1.360000000000e-01 1.840000000000e-01	-169126.551342
-2.180000000000e-01 -1.440000000000e-01	-169126.506880
-2.380000000000e-01 -1.320000000000e-01	-169126.501385
-1.840000000000e-01 -1.840000000000e-01	-169126.494258
-2.580000000000e-01 3.600000000000e-02	-169126.480528
-1.800000000000e-02 2.160000000000e-01	-169126.480077
-1.380000000000e-01 1.880000000000e-01	-169126.470901
-1.400000000000e-01 1.960000000000e-01	-169126.466007
-1.800000000000e-01 -1.680000000000e-01	-169126.458190
-1.400000000000e-01 1.960000000000e-01	-169126.438709
-2.640000000000e-01 -2.600000000000e-02	-169126.430873
-1.160000000000e-01 1.720000000000e-01	-169126.395033
-2.740000000000e-01 6.000000000000e-03	-169126.205871
-2.320000000000e-01 -1.180000000000e-01	-169126.176722
