# Supplementary material for: Mapping and classifying molecules from a high-throughput structural database
Source: J Cheminform. 2017 Feb 2;9:6. doi: 10.1186/s13321-017-0192-4 (PMC5289135; doi:10.1186/s13321-017-0192-4)
Supplement: Supplementary file 1 — Additional file 1. Supplementary file contains dissimilarity matrix data for all the oligopeptides available in the database including the one discussed in this paper. [file 13321_2017_192_MOESM1_ESM.tar › SI/glu.uncapped/COLVAR-OOS-Hg-0.23-1-4]

#! FIELDS CV1 CV2 Energy
3.400000000000e-01 -1.400000000000e-01	-568408.651402
-6.400000000000e-02 -2.840000000000e-01	-568407.990655
-9.600000000000e-02 -3.360000000000e-01	-568407.976679
-9.600000000000e-02 -3.360000000000e-01	-568407.976178
-5.400000000000e-02 -2.840000000000e-01	-568407.975773
-1.840000000000e-01 -1.780000000000e-01	-568407.972883
-1.840000000000e-01 -1.780000000000e-01	-568405.861934
3.400000000000e-01 -1.400000000000e-01	-568405.861387
-8.600000000000e-02 -3.440000000000e-01	-568405.849821
1.160000000000e-01 -9.000000000000e-02	-568405.831213
1.180000000000e-01 -9.600000000000e-02	-568405.756158
-1.080000000000e-01 1.680000000000e-01	-568405.725758
-1.340000000000e-01 2.020000000000e-01	-568405.722685
-2.420000000000e-01 -1.180000000000e-01	-568405.719709
-2.420000000000e-01 -1.140000000000e-01	-568405.700518
7.600000000000e-02 -8.400000000000e-02	-568405.681535
-2.420000000000e-01 -1.180000000000e-01	-568405.676062
-1.840000000000e-01 -1.820000000000e-01	-568405.671903
7.600000000000e-02 -8.600000000000e-02	-568405.671743
-2.300000000000e-01 -1.000000000000e-01	-568405.663290
-1.320000000000e-01 1.020000000000e-01	-568405.653615
-1.840000000000e-01 -1.820000000000e-01	-568405.644682
-6.600000000000e-02 2.300000000000e-01	-568405.625206
-1.860000000000e-01 3.460000000000e-01	-568405.606404
-2.300000000000e-01 -1.000000000000e-01	-568405.602705
-1.860000000000e-01 3.460000000000e-01	-568405.597818
-1.840000000000e-01 -1.780000000000e-01	-568405.591484
-1.560000000000e-01 8.400000000000e-02	-568405.579931
8.000000000000e-03 2.040000000000e-01	-568405.572897
-1.860000000000e-01 3.460000000000e-01	-568405.569650
-1.800000000000e-01 3.580000000000e-01	-568405.559971
-2.020000000000e-01 -1.600000000000e-01	-568405.555789
-1.880000000000e-01 3.520000000000e-01	-568405.513149
-2.660000000000e-01 -2.600000000000e-02	-568405.499674
-2.720000000000e-01 2.600000000000e-02	-568405.472743
-1.320000000000e-01 1.840000000000e-01	-568405.446492
-2.280000000000e-01 -1.220000000000e-01	-568405.446262
-2.320000000000e-01 -9.200000000000e-02	-568405.387588
-2.280000000000e-01 -1.000000000000e-01	-568405.321005
