# Supplementary material for: Mapping and classifying molecules from a high-throughput structural database
Source: J Cheminform. 2017 Feb 2;9:6. doi: 10.1186/s13321-017-0192-4 (PMC5289135; doi:10.1186/s13321-017-0192-4)
Supplement: Supplementary file 1 — Additional file 1. Supplementary file contains dissimilarity matrix data for all the oligopeptides available in the database including the one discussed in this paper. [file 13321_2017_192_MOESM1_ESM.tar › SI/glu.uncapped/sigmaE-sigmaD.dat]

# Sigma_D	Sigma_E	Idx of Representative Structure
0.12533298847470256	0.01756552239401655	1
0.08278880359082434	0.04449186577820677	3
0.09138196211507002	0.03500184250809849	13
0.08992000889679684	0.05190078921043742	14
0.11102614331768897	0.07782231453555932	3
0.12283989444259	0.11623300391886537	3
0.07913895374592703	0.002276530282271364	4
0.08012827216407402	0.000268205601836886	9
0.1004681176626034	0.007486057449277736	4
0.09404113993354181	0.0018064456929458902	6
0.11425589700317473	0.005897897633166879	4
0.14315336531147282	0.017558239194019897	17
0.12380190167013953	0.09169312537425393	4
0.14507411258683306	0.10197725451432019	5
0.14112133077603847	0.10087302497693973	43
0.09859158179073862	0.024600103496122797	38
0.15859311880826799	0.0601430892621372	28
0.06675970341455954	0.005692704563468163	8
0.09688890545361684	0.0038234677874181525	20
0.1162060067294283	0.12556917215298147	21
0.07916995642287512	0.042566484724531485	15
0.10198093449267825	0.1265101953931829	15
0.10966492602468665	0.01846616430102202	22
0.128033528811792	0.09539620783960628	15
0.16030275808606656	0.13399666164456564	15
0.18856524335094196	0.30059690002882056	21
0.21039721393029331	0.2789693626164591	5
0.06987415831335572	0.013862121339075183	52
0.07311892367916775	0.0116821841696082	52
0.08366989502403664	0.009540219061892856	52
0.056595088126090536	0.002720027654826331	46
0.05083717143980464	0.009563477794613156	42
0.07727046438754351	0.028985388002911935	46
0.09863119616603507	0.059282208639789155	52
0.10234200506146068	0.057894737980525766	52
0.0743002018839782	0.05262854351136647	47
0.10976007015303897	0.05439180852777521	52
0.11518308351174128	0.057315841175614106	52
0.08399465459182527	0.03423613044583627	26
0.09345338945164076	0.024442065131047196	27
0.10855130584198452	0.025254947962869406	32
0.06803291850273735	0.02076843327061023	34
0.0763299023974224	0.027596044216223272	37
0.09769402574705718	0.02263704790666519	34
0.11656725342663155	0.029299669496592753	27
0.07176377916470096	0.011375085367780213	33
0.08346432770950671	0.013884417826020729	33
0.1060727014834633	0.03582999145206243	33
0.12676078257884013	0.035167949916758263	27
0.14116381911129694	0.10070217520136221	46
0.23661072506479133	0.3824623978191171	29
