# Supplementary material for: Mapping and classifying molecules from a high-throughput structural database
Source: J Cheminform. 2017 Feb 2;9:6. doi: 10.1186/s13321-017-0192-4 (PMC5289135; doi:10.1186/s13321-017-0192-4)
Supplement: Supplementary file 1 — Additional file 1. Supplementary file contains dissimilarity matrix data for all the oligopeptides available in the database including the one discussed in this paper. [file 13321_2017_192_MOESM1_ESM.tar › SI/glu.uncapped/traj.glu.uncapped.Ba.xyz]

19
Lattice="100 0 0 0 100 0 0 0 100" Properties=species:S:1:pos:R:3
N    0.41618  0.06034  0.34146
C    0.14179  -0.10196  1.81749
C    1.49142  -0.59589  2.40967
O    1.45278  -1.34204  3.42724
H    1.28529  0.60211  0.23364
H    0.64240  -0.94473  0.00813
H    -0.07881  0.89040  2.23576
C    -1.03943  -1.04955  2.07958
C    -1.09367  -2.37068  1.25939
C    0.26749  -3.03098  1.13167
O    1.10464  -2.48152  0.30395
O    0.62332  -3.97992  1.87766
H    -1.98217  -0.50931  1.91638
H    -0.99142  -1.28692  3.14923
H    -1.47765  -2.17721  0.24728
H    -1.79263  -3.05472  1.75191
O    2.54474  -0.33821  1.74861
H    -0.35690  0.48851  -0.17572
Ba    2.97963  -2.96771  2.12968
19
Lattice="100 0 0 0 100 0 0 0 100" Properties=species:S:1:pos:R:3
N    0.30170  -0.42782  0.15936
C    0.01796  -0.29359  1.60187
C    1.38518  -0.46005  2.30945
O    1.55015  -0.37522  3.53607
H    0.04059  0.39907  -0.37396
H    -0.16471  -1.23378  -0.25505
H    -0.30424  0.73663  1.81957
C    -1.06288  -1.27926  2.12884
C    -2.09415  -0.66736  3.10094
C    -1.42555  -0.23282  4.38492
O    -1.08581  0.99232  4.53325
O    -1.08976  -1.12692  5.23772
H    -0.59205  -2.15311  2.60013
H    -1.61700  -1.65368  1.25732
H    -2.84479  -1.43312  3.33414
H    -2.59556  0.19228  2.63885
O    2.37550  -0.68382  1.49402
H    1.88475  -0.66055  0.57883
Ba    0.87365  0.22982  5.88472
19
Lattice="100 0 0 0 100 0 0 0 100" Properties=species:S:1:pos:R:3
N    0.34567  -0.36934  0.19286
C    0.00739  -0.23704  1.65629
C    1.42294  -0.41230  2.31874
O    1.53005  -0.30048  3.57086
H    0.17112  0.47796  -0.35143
H    -0.12309  -1.15869  -0.25903
H    -0.33844  0.78853  1.84220
C    -1.06413  -1.25622  2.10844
C    -2.11095  -0.69671  3.09409
C    -1.45764  -0.29333  4.40080
O    -1.16657  0.93514  4.59810
O    -1.09616  -1.21348  5.21102
H    -0.58184  -2.13959  2.54936
H    -1.61077  -1.60669  1.22003
H    -2.84815  -1.48439  3.29449
H    -2.62659  0.16889  2.65938
O    2.34551  -0.64757  1.50070
H    1.45904  -0.56331  0.35585
Ba    0.86362  0.17160  5.88224
19
Lattice="100 0 0 0 100 0 0 0 100" Properties=species:S:1:pos:R:3
N    0.24315  0.14841  0.24888
C    -0.62099  -0.23954  1.42230
C    -0.03673  0.68332  2.55450
O    0.95575  1.36413  2.19797
H    0.90375  0.87190  0.83530
H    -0.26737  0.61338  -0.50464
H    -1.65366  0.07016  1.21444
C    -0.56161  -1.75698  1.71557
C    -1.90789  -2.38991  2.12393
C    -2.40146  -1.81333  3.43566
O    -1.81963  -2.17171  4.51591
O    -3.29016  -0.89569  3.41755
H    0.18983  -1.96252  2.49039
H    -0.22477  -2.27518  0.80505
H    -1.75379  -3.46939  2.24773
H    -2.66337  -2.22785  1.34485
O    -0.58628  0.68198  3.68990
H    0.77156  -0.63641  -0.14047
Ba    -2.19131  0.10823  5.45119
19
Lattice="100 0 0 0 100 0 0 0 100" Properties=species:S:1:pos:R:3
N    0.41653  -0.21188  -0.00096
C    0.16017  -0.06616  1.44268
C    1.54504  -0.10313  2.12183
O    1.71839  -0.16093  3.35038
H    0.20874  -1.15287  -0.33621
H    -0.11359  0.45067  -0.56316
H    -0.19431  0.96290  1.61999
C    -0.89664  -1.00642  2.05758
C    -0.64262  -2.52721  1.94637
C    0.51946  -2.94092  2.82282
O    0.34100  -3.03239  4.08628
O    1.68645  -3.05066  2.30578
H    -1.85205  -0.77697  1.56622
H    -1.02204  -0.74185  3.11639
H    -0.44779  -2.84021  0.91173
H    -1.54748  -3.04417  2.28932
O    2.54450  -0.04173  1.28192
H    2.04462  -0.05256  0.37602
Ba    2.66196  -2.24814  4.47624
19
Lattice="100 0 0 0 100 0 0 0 100" Properties=species:S:1:pos:R:3
N    0.46635  -1.54096  2.71489
C    -0.05464  -0.68433  1.62394
C    0.75514  0.61150  1.61795
O    1.68064  0.85899  2.39532
H    1.27713  -2.06397  2.37825
H    -0.23489  -2.24094  2.96360
H    0.14948  -1.12958  0.63432
C    -1.59700  -0.46375  1.68322
C    -2.26199  -0.51077  3.07750
C    -1.41707  0.14506  4.14783
O    -0.82741  1.24444  3.86244
O    -1.16229  -0.48336  5.22990
H    -2.06784  -1.23516  1.06066
H    -1.80720  0.49490  1.19687
H    -2.48563  -1.53718  3.39332
H    -3.22772  0.01070  3.01233
O    0.41671  1.41835  0.62057
H    0.97781  2.21910  0.65681
Ba    1.21442  0.24195  4.93828
19
Lattice="100 0 0 0 100 0 0 0 100" Properties=species:S:1:pos:R:3
N    1.42726  -1.37424  1.52082
C    0.45083  -0.25527  1.53408
C    1.10887  0.94175  2.21466
O    2.18017  0.88977  2.81634
H    0.90834  -2.25439  1.49314
H    1.97782  -1.33027  0.66133
H    0.22368  0.07276  0.50658
C    -0.92035  -0.64802  2.16375
C    -1.06815  -0.65369  3.70218
C    0.12364  -1.28046  4.39883
O    0.82664  -0.54763  5.17750
O    0.51472  -2.44655  4.05410
H    -1.16309  -1.64223  1.76249
H    -1.67418  0.03768  1.75729
H    -1.97753  -1.21860  3.94994
H    -1.19735  0.36405  4.08820
O    0.39911  2.05767  2.08303
H    0.85601  2.78231  2.55735
Ba    2.84656  -1.43664  4.03439
19
Lattice="100 0 0 0 100 0 0 0 100" Properties=species:S:1:pos:R:3
N    0.90237  -0.91235  0.24840
C    0.34776  -0.20382  1.46027
C    1.44579  -0.25069  2.54522
O    1.11550  -0.02997  3.74381
H    1.91293  -0.72048  0.18830
H    0.78599  -1.98462  0.46935
H    0.18063  0.84933  1.19302
C    -0.98332  -0.85531  1.88472
C    -0.88447  -2.14557  2.73956
C    0.38232  -2.96736  2.49433
O    1.07407  -3.29391  3.53394
O    0.74054  -3.23416  1.32060
H    -1.56724  -1.03868  0.97092
H    -1.55018  -0.11106  2.45574
H    -1.74780  -2.78815  2.51524
H    -0.93793  -1.89433  3.80285
O    2.61450  -0.61633  2.18745
H    0.42505  -0.64738  -0.61697
Ba    2.77648  -1.89117  4.45825
19
Lattice="100 0 0 0 100 0 0 0 100" Properties=species:S:1:pos:R:3
N    0.03289  -0.22364  -0.06220
C    0.00633  0.04850  1.43062
C    1.36894  -0.51839  1.90721
O    1.93011  -1.34486  1.12474
H    0.81735  -0.96012  -0.09123
H    0.30745  0.59107  -0.61987
H    -0.02505  1.13048  1.60231
C    -1.23500  -0.65467  2.03166
C    -1.22789  -0.87771  3.54989
C    -0.24466  -1.96428  3.97263
O    0.32660  -1.89932  5.10413
O    0.08460  -2.85025  3.10447
H    -1.32751  -1.64483  1.55905
H    -2.11716  -0.05910  1.75354
H    -2.23660  -1.19215  3.85751
H    -0.99822  0.03472  4.11336
O    1.78224  -0.17554  3.04525
H    -0.85414  -0.59285  -0.41987
Ba    2.45471  -2.52407  3.85779
19
Lattice="100 0 0 0 100 0 0 0 100" Properties=species:S:1:pos:R:3
N    0.63998  -0.52063  0.14721
C    0.17107  -0.18314  1.50789
C    1.40749  -0.12073  2.42071
O    2.54904  -0.32303  2.01299
H    -0.14109  -0.86217  -0.41535
H    0.97619  0.32524  -0.31686
H    -0.24202  0.84271  1.54007
C    -0.96230  -1.12900  2.01777
C    -0.99998  -2.55346  1.42363
C    0.38252  -3.16236  1.30621
O    1.20513  -2.96160  2.26516
O    0.75155  -3.69499  0.20834
H    -1.92586  -0.64755  1.80759
H    -0.88712  -1.20506  3.11105
H    -1.47966  -2.57522  0.43722
H    -1.61714  -3.18291  2.08067
O    1.23681  0.25310  3.68392
H    0.29507  0.39296  3.89761
Ba    2.90808  -2.43245  0.49156
19
Lattice="100 0 0 0 100 0 0 0 100" Properties=species:S:1:pos:R:3
N    0.66546  -0.07046  -0.18398
C    0.21715  -0.06487  1.22852
C    1.44644  -0.29729  2.11876
O    2.51723  -0.69905  1.67988
H    -0.10988  -0.37934  -0.77366
H    0.90073  0.88151  -0.46947
H    -0.18355  0.92924  1.49439
C    -0.93368  -1.08368  1.50648
C    -0.57794  -2.56728  1.73970
C    0.40727  -3.10292  0.71546
O    0.20843  -2.87137  -0.52434
O    1.50710  -3.60104  1.13272
H    -1.62930  -0.99412  0.66019
H    -1.49472  -0.73009  2.38333
H    -1.50956  -3.14864  1.68876
H    -0.15181  -2.72511  2.73799
O    1.33200  -0.05723  3.42387
H    0.44762  0.28382  3.65408
Ba    2.66501  -2.17006  -0.53968
19
Lattice="100 0 0 0 100 0 0 0 100" Properties=species:S:1:pos:R:3
N    -0.44429  -0.06404  0.51646
C    0.01537  -0.16976  1.89476
C    1.53366  0.02428  1.96379
O    2.41653  -0.76909  1.59494
H    -0.31614  0.86613  0.12385
H    -0.04004  -0.77230  -0.09849
H    -0.39755  0.68910  2.43897
C    -0.50239  -1.45030  2.60201
C    -0.74041  -2.69884  1.72329
C    0.53947  -3.21256  1.12118
O    1.36600  -3.86144  1.85431
O    0.85076  -2.88388  -0.08256
H    -1.47222  -1.18880  3.04404
H    0.16244  -1.70616  3.43939
H    -1.45672  -2.46903  0.92658
H    -1.16566  -3.48114  2.36471
O    1.85925  1.23792  2.40965
H    2.83205  1.34558  2.37421
Ba    3.24389  -2.96667  0.55089
19
Lattice="100 0 0 0 100 0 0 0 100" Properties=species:S:1:pos:R:3
N    0.03097  -1.72904  2.43224
C    -0.33800  -0.61738  1.52479
C    0.74778  0.45294  1.62843
O    1.74996  0.36225  2.34232
H    -0.79835  -2.28694  2.64317
H    0.67777  -2.35848  1.95304
H    -0.29762  -0.93448  0.46781
C    -1.78188  -0.07636  1.75296
C    -2.35847  -0.18622  3.18296
C    -1.32317  0.08898  4.25147
O    -0.50970  1.05984  4.06843
O    -1.16118  -0.74129  5.20809
H    -2.45258  -0.62318  1.07801
H    -1.79397  0.96700  1.41979
H    -2.80032  -1.17173  3.37445
H    -3.17519  0.54367  3.27810
O    0.54735  1.46389  0.79301
H    1.27982  2.10521  0.89055
Ba    1.29875  -0.52765  4.80539
19
Lattice="100 0 0 0 100 0 0 0 100" Properties=species:S:1:pos:R:3
N    -0.57077  0.58577  0.44523
C    0.02991  0.17271  1.69540
C    1.54125  0.36979  1.82209
O    2.13949  0.58135  2.89076
H    -0.21454  0.05999  -0.35259
H    -0.44054  1.57838  0.25487
H    -0.40352  0.78643  2.50002
C    -0.29909  -1.32965  1.98911
C    -1.01757  -1.56987  3.33317
C    -0.14884  -1.08495  4.46650
O    -0.37371  0.06922  4.98154
O    0.89021  -1.76003  4.79691
H    0.60607  -1.95178  1.94576
H    -0.95825  -1.65993  1.17623
H    -1.19846  -2.64618  3.44901
H    -1.97693  -1.03934  3.35417
O    2.20106  0.28890  0.67198
H    3.15825  0.39888  0.84388
Ba    2.03599  0.31929  5.46597
19
Lattice="100 0 0 0 100 0 0 0 100" Properties=species:S:1:pos:R:3
N    0.27228  0.12735  -0.13093
C    -0.14473  0.24673  1.25630
C    0.97934  0.85128  2.07792
O    0.81771  1.60228  3.05336
H    -0.53202  -0.04352  -0.73239
H    0.93864  -0.63184  -0.27258
H    -0.96204  0.98134  1.29183
C    -0.63893  -1.06555  1.98172
C    -2.01854  -0.93863  2.66314
C    -1.98507  0.16240  3.69426
O    -1.36584  -0.02755  4.79974
O    -2.44982  1.31961  3.38921
H    0.09952  -1.41398  2.71839
H    -0.69812  -1.84384  1.20985
H    -2.25987  -1.88952  3.15534
H    -2.79541  -0.71343  1.92212
O    2.18936  0.46868  1.69761
H    2.85663  0.87735  2.28518
Ba    -0.80825  2.37895  4.90306
19
Lattice="100 0 0 0 100 0 0 0 100" Properties=species:S:1:pos:R:3
N    -0.58366  0.31927  0.43218
C    -0.01959  -0.03909  1.70852
C    1.52073  -0.06095  1.78182
O    2.26778  -0.26306  0.82003
H    -0.33587  1.26297  0.14301
H    -0.33659  -0.33442  -0.31098
H    -0.33151  0.73273  2.43409
C    -0.59792  -1.39146  2.23854
C    -0.77244  -2.51062  1.18997
C    0.50493  -2.82403  0.44633
O    0.60544  -2.48934  -0.78921
O    1.50489  -3.31242  1.07952
H    -1.59111  -1.17007  2.64880
H    0.01959  -1.76138  3.06968
H    -1.54987  -2.24147  0.46674
H    -1.09878  -3.41510  1.72153
O    2.09517  0.15158  2.96692
H    1.42597  0.33177  3.65432
Ba    3.06583  -2.26292  -0.54681
19
Lattice="100 0 0 0 100 0 0 0 100" Properties=species:S:1:pos:R:3
N    0.32738  -0.10141  -0.11877
C    -0.11896  0.23690  1.22154
C    1.02067  0.79983  2.05406
O    0.85021  1.45949  3.09479
H    0.59649  0.72087  -0.65899
H    -0.41839  -0.57127  -0.63024
H    -0.90467  1.01739  1.27090
C    -0.67828  -1.04754  1.92642
C    -2.08035  -0.88092  2.54480
C    -2.03689  0.15483  3.64123
O    -1.46513  -0.13560  4.75135
O    -2.43323  1.35013  3.39766
H    0.01739  -1.40888  2.69582
H    -0.70980  -1.83309  1.16077
H    -2.38975  -1.84366  2.97186
H    -2.80982  -0.57662  1.78425
O    2.23447  0.53175  1.60198
H    2.89043  0.91807  2.21797
Ba    -0.73976  2.20771  4.98561
19
Lattice="100 0 0 0 100 0 0 0 100" Properties=species:S:1:pos:R:3
N    0.12301  -0.15652  -0.17286
C    -0.02164  -0.15721  1.31266
C    1.32660  -0.06288  2.01843
O    1.47439  -0.01405  3.20733
H    0.20233  0.81228  -0.49153
H    -0.75310  -0.50976  -0.56713
H    -0.54957  0.75657  1.63366
C    -0.88413  -1.33912  1.83407
C    -0.22653  -2.73009  1.99729
C    0.67922  -3.05187  0.83303
O    0.19974  -3.15959  -0.34721
O    1.94764  -3.01870  1.02747
H    -1.75018  -1.41234  1.16029
H    -1.28031  -1.04252  2.81276
H    -1.02750  -3.47774  2.06547
H    0.36293  -2.77077  2.91961
O    2.41019  0.00738  1.13942
H    3.19008  0.09696  1.72487
Ba    2.19299  -1.84259  -1.11552
19
Lattice="100 0 0 0 100 0 0 0 100" Properties=species:S:1:pos:R:3
N    0.04672  0.13056  0.13506
C    -0.08279  0.03957  1.57675
C    1.30210  -0.05917  2.22237
O    2.27929  -0.60083  1.70364
H    0.14730  -0.78491  -0.30596
H    -0.75884  0.59767  -0.27527
H    -0.50095  0.99918  1.92099
C    -1.01135  -1.08894  2.16828
C    -1.04764  -2.41623  1.38094
C    0.32876  -2.99695  1.14123
O    1.01472  -3.43726  2.12439
O    0.83012  -2.92947  -0.04033
H    -2.03450  -0.69088  2.18796
H    -0.73493  -1.29278  3.21370
H    -1.54375  -2.27922  0.41324
H    -1.63745  -3.13509  1.96566
O    1.45878  0.43832  3.44897
H    0.64796  0.88443  3.75711
Ba    3.12343  -2.85200  0.91226
19
Lattice="100 0 0 0 100 0 0 0 100" Properties=species:S:1:pos:R:3
N    1.23678  -0.95662  0.60161
C    0.05562  -0.24242  1.09520
C    0.55586  1.04255  1.74717
O    0.90986  1.19208  2.92993
H    1.88830  -1.20277  1.34663
H    1.73405  -0.45143  -0.13019
H    -0.53480  0.06062  0.21909
C    -0.77672  -1.18785  1.96678
C    -2.12750  -0.64455  2.48386
C    -1.91620  0.24331  3.68462
O    -1.45786  -0.28835  4.76185
O    -2.04684  1.51306  3.58876
H    -0.17940  -1.54482  2.81905
H    -0.96225  -2.06412  1.33252
H    -2.74045  -1.49978  2.79745
H    -2.67029  -0.09692  1.70370
O    0.70179  2.02293  0.85268
H    1.15376  2.78185  1.27240
Ba    -0.18271  1.74024  5.22188
19
Lattice="100 0 0 0 100 0 0 0 100" Properties=species:S:1:pos:R:3
N    0.02798  -0.03894  -0.20328
C    -0.07470  -0.11650  1.28526
C    1.34193  0.00017  1.86684
O    2.31431  0.25919  1.18650
H    0.17754  -1.00069  -0.53040
H    0.93873  0.41453  -0.37817
H    -0.60849  0.78190  1.64053
C    -0.84585  -1.36399  1.76072
C    -2.38665  -1.20414  1.79369
C    -2.85759  -0.54545  0.52398
O    -3.06237  0.72336  0.52779
O    -2.87507  -1.20727  -0.57284
H    -0.51327  -1.62019  2.77277
H    -0.57317  -2.21344  1.11543
H    -2.68336  -0.58264  2.64646
H    -2.84529  -2.19504  1.89744
O    1.36187  -0.15621  3.20073
H    2.28206  -0.01989  3.50383
Ba    -2.16006  0.84629  -1.74567
19
Lattice="100 0 0 0 100 0 0 0 100" Properties=species:S:1:pos:R:3
N    0.79093  -1.08312  0.47123
C    0.12487  -0.44436  1.64016
C    1.07814  -0.27236  2.82075
O    0.78435  0.20110  3.88028
H    1.27235  -0.36094  -0.06934
H    0.07295  -1.45689  -0.15413
H    -0.14365  0.59896  1.39938
C    -1.19802  -1.13222  2.07619
C    -1.32383  -2.65819  1.84788
C    -0.01136  -3.38891  1.99541
O    0.76298  -3.07461  2.96658
O    0.38675  -4.17246  1.06570
H    -2.02426  -0.64761  1.54101
H    -1.33309  -0.89006  3.13655
H    -1.73446  -2.89185  0.85831
H    -2.03707  -3.05700  2.58341
O    2.41325  -0.61139  2.52752
H    2.90683  -0.31834  3.32059
Ba    2.62835  -3.14776  1.32452
19
Lattice="100 0 0 0 100 0 0 0 100" Properties=species:S:1:pos:R:3
N    -0.86785  0.36060  0.17422
C    -0.46300  -0.00407  1.53299
C    0.97898  0.45652  1.74614
O    1.97333  -0.15385  1.33148
H    -0.28585  -0.09195  -0.53142
H    -0.86349  1.36603  0.00602
H    -1.11185  0.55010  2.23216
C    -0.68558  -1.50784  1.74646
C    -0.45487  -2.03835  3.17924
C    1.01824  -2.05348  3.51318
O    1.52793  -1.08761  4.18603
O    1.76321  -2.95701  2.99330
H    -0.05896  -2.07409  1.04123
H    -1.72887  -1.69337  1.45997
H    -0.83448  -3.06659  3.22680
H    -0.99466  -1.43172  3.91747
O    1.18856  1.64218  2.33113
H    0.35374  2.00950  2.67723
Ba    3.64446  -1.36801  2.88237
19
Lattice="100 0 0 0 100 0 0 0 100" Properties=species:S:1:pos:R:3
N    -0.60593  1.25982  0.88933
C    -0.06668  0.41162  1.93611
C    1.43434  0.14687  1.81180
O    2.25724  0.35162  2.72138
H    -0.52709  0.84280  -0.03762
H    -0.18542  2.18725  0.87007
H    -0.17721  0.94191  2.89094
C    -0.89928  -0.89288  2.01835
C    -0.30852  -2.06214  2.82878
C    0.39762  -1.66289  4.10514
O    -0.02240  -0.66248  4.78914
O    1.49327  -2.25081  4.41825
H    -1.07792  -1.25163  0.99457
H    -1.87317  -0.58877  2.42011
H    0.40287  -2.65081  2.23555
H    -1.12254  -2.75330  3.09626
O    1.81800  -0.30110  0.62084
H    2.78906  -0.42294  0.61943
Ba    2.34276  -0.11413  5.29557
19
Lattice="100 0 0 0 100 0 0 0 100" Properties=species:S:1:pos:R:3
N    1.41618  -0.87686  0.83195
C    0.14044  -0.55992  1.47709
C    0.54219  0.56670  2.43387
O    0.98112  0.43096  3.58703
H    1.32989  -1.00843  -0.17173
H    1.86979  -1.68807  1.24691
H    -0.51474  -0.09094  0.73040
C    -0.56909  -1.77500  2.09085
C    -1.90269  -1.51255  2.82877
C    -1.64323  -1.00689  4.22733
O    -1.01963  -1.77729  5.04588
O    -1.90586  0.20491  4.54220
H    0.11606  -2.30307  2.77118
H    -0.75936  -2.45742  1.25086
H    -2.44314  -2.46528  2.90907
H    -2.53769  -0.80185  2.28577
O    0.45038  1.75903  1.85667
H    0.84585  2.43695  2.44029
Ba    0.11052  0.16601  6.00661
19
Lattice="100 0 0 0 100 0 0 0 100" Properties=species:S:1:pos:R:3
N    -0.03085  0.39348  0.26511
C    -0.26733  -0.12516  1.60716
C    0.98209  0.14312  2.43560
O    0.98653  0.74214  3.52241
H    -0.91169  0.57369  -0.21326
H    0.51245  -0.25354  -0.30675
H    -1.04615  0.49446  2.06643
C    -0.73247  -1.60915  1.68764
C    -0.67375  -2.30652  3.06308
C    -1.04314  -1.43240  4.24144
O    -0.36088  -1.53026  5.32217
O    -1.93244  -0.51690  4.11365
H    -0.12293  -2.19768  0.98701
H    -1.75963  -1.61592  1.29943
H    0.32439  -2.71531  3.26563
H    -1.35720  -3.16957  3.05683
O    2.09577  -0.33333  1.89852
H    2.85784  -0.10414  2.46862
Ba    -0.55883  0.90489  5.62122
19
Lattice="100 0 0 0 100 0 0 0 100" Properties=species:S:1:pos:R:3
N    0.85752  -1.37435  0.75830
C    0.18463  -0.19720  1.25084
C    1.07001  0.79416  2.01100
O    2.15737  0.52885  2.54644
H    1.02602  -2.06831  1.48383
H    1.68458  -1.18806  0.19763
H    -0.18150  0.37483  0.38352
C    -1.07655  -0.59643  2.09171
C    -0.97138  -0.58717  3.62901
C    0.28019  -1.21276  4.20352
O    0.86702  -0.64094  5.18708
O    0.81721  -2.23014  3.63193
H    -1.34348  -1.59686  1.72929
H    -1.90430  0.06929  1.82016
H    -1.83575  -1.13541  4.03590
H    -1.04425  0.42935  4.03628
O    0.56485  2.02300  2.03524
H    1.16379  2.61319  2.53692
Ba    3.04103  -1.26407  4.19940
19
Lattice="100 0 0 0 100 0 0 0 100" Properties=species:S:1:pos:R:3
N    0.66481  -1.79165  0.14892
C    -0.01622  -0.77998  1.02133
C    0.87523  0.42798  1.36152
O    0.65201  1.20585  2.25466
H    1.30559  -1.27079  -0.45967
H    1.28692  -2.33428  0.75835
H    -0.84380  -0.34906  0.43143
C    -0.59354  -1.40374  2.30500
C    -2.02372  -1.97750  2.17474
C    -2.09118  -2.87355  0.96954
O    -2.54691  -2.39913  -0.13463
O    -1.52835  -4.02595  1.00029
H    -0.60614  -0.62371  3.07521
H    0.09032  -2.19076  2.65916
H    -2.75101  -1.16504  2.06206
H    -2.26123  -2.54728  3.08141
O    1.91587  0.55072  0.48950
H    2.39888  1.36542  0.73308
Ba    -0.86082  -3.69830  -1.33797
19
Lattice="100 0 0 0 100 0 0 0 100" Properties=species:S:1:pos:R:3
N    0.34265  -0.58339  -0.02502
C    0.04910  -0.21088  1.41485
C    1.34303  0.27885  2.11764
O    1.40403  1.41370  2.52502
H    -0.57863  -0.70475  -0.46369
H    0.71155  0.27096  -0.45881
H    -0.56917  0.69737  1.40287
C    -0.79747  -1.27240  2.14248
C    -0.15675  -2.61358  2.57821
C    0.60231  -3.22673  1.43665
O    0.00541  -3.74650  0.44208
O    1.88910  -3.06075  1.40291
H    -1.66880  -1.48786  1.50405
H    -1.19849  -0.79030  3.04420
H    -0.96191  -3.29040  2.89025
H    0.52129  -2.46762  3.42753
O    2.39906  -0.55441  2.20972
H    2.18695  -1.50366  1.99548
Ba    1.77670  -2.81870  -1.04369
19
Lattice="100 0 0 0 100 0 0 0 100" Properties=species:S:1:pos:R:3
N    0.09160  0.06467  0.06004
C    -0.17772  -0.09398  1.47986
C    1.11592  -0.07105  2.29611
O    2.08037  -0.77029  2.16826
H    0.48209  0.97813  -0.16689
H    0.73026  -0.65219  -0.28669
H    -0.79941  0.75316  1.79634
C    -0.97302  -1.39936  1.70369
C    -1.12269  -1.87560  3.16090
C    -1.39402  -0.76472  4.14264
O    -0.78372  -0.74901  5.27073
O    -2.13190  0.23241  3.79748
H    -0.48217  -2.20341  1.13742
H    -1.95254  -1.23417  1.23942
H    -0.23372  -2.41547  3.51000
H    -1.95979  -2.58853  3.21811
O    1.15236  0.98270  3.27267
H    2.07514  0.93658  3.60086
Ba    -0.77384  1.69720  5.20148
19
Lattice="100 0 0 0 100 0 0 0 100" Properties=species:S:1:pos:R:3
N    -0.02625  -0.00539  0.05364
C    0.13590  -0.02177  1.49512
C    1.61384  0.09766  1.79193
O    2.53126  -0.33746  1.16141
H    -1.01156  -0.02395  -0.20431
H    0.44123  -0.79632  -0.39027
H    -0.35887  0.87963  1.88687
C    -0.42594  -1.26862  2.28165
C    -1.67471  -0.94538  3.13352
C    -1.27649  0.07326  4.16765
O    -0.57512  -0.28897  5.17829
O    -1.48542  1.32285  3.93847
H    0.33859  -1.70965  2.93788
H    -0.67798  -2.03570  1.53853
H    -2.01998  -1.86044  3.63049
H    -2.48452  -0.54377  2.51204
O    1.89224  0.78839  3.01861
H    2.86920  0.72529  3.06697
Ba    0.54512  1.89276  5.18281
19
Lattice="100 0 0 0 100 0 0 0 100" Properties=species:S:1:pos:R:3
N    0.14696  -0.64864  0.21827
C    -0.09533  -0.31391  1.59779
C    1.09794  -0.19619  2.57037
O    1.11205  0.43784  3.58657
H    0.74897  0.01480  -0.26132
H    0.47452  -1.59950  0.06128
H    -0.46224  0.72508  1.62578
C    -1.23653  -1.16202  2.23093
C    -1.25505  -2.65980  1.85327
C    0.07924  -3.31640  2.06937
O    0.55871  -3.43742  3.25193
O    0.78840  -3.65246  1.04495
H    -2.18588  -0.73377  1.88721
H    -1.20401  -1.04475  3.32140
H    -1.54659  -2.79188  0.80563
H    -2.00084  -3.15934  2.48671
O    2.32714  -0.82710  2.15538
H    2.97598  -0.35396  2.71751
Ba    2.84256  -3.55356  2.35597
19
Lattice="100 0 0 0 100 0 0 0 100" Properties=species:S:1:pos:R:3
N    0.64595  -0.22410  0.00557
C    -0.33636  -0.36593  1.07603
C    0.27830  0.34532  2.27401
O    1.28743  0.05486  2.84797
H    0.25392  -0.51809  -0.88797
H    1.47829  -0.78600  0.18885
H    -1.22843  0.19099  0.76375
C    -0.76352  -1.81610  1.42476
C    -1.59845  -2.00040  2.71138
C    -2.61199  -0.90723  2.93963
O    -2.72807  -0.38180  4.10354
O    -3.25849  -0.40990  1.94324
H    0.14212  -2.43110  1.51978
H    -1.31816  -2.18864  0.55318
H    -0.96177  -2.05228  3.60292
H    -2.13855  -2.95810  2.65666
O    -0.46055  1.48909  2.69436
H    0.11662  1.88052  3.38380
Ba    -3.23685  1.77198  3.05379
19
Lattice="100 0 0 0 100 0 0 0 100" Properties=species:S:1:pos:R:3
N    -0.47127  -0.14712  0.29358
C    0.06666  -0.02052  1.64207
C    1.57685  -0.27198  1.70548
O    2.19289  -0.93535  0.90006
H    0.02990  -0.89176  -0.19814
H    -0.31058  0.70624  -0.24011
H    -0.12526  0.99781  2.01074
C    -0.63240  -1.02978  2.58606
C    -2.14356  -0.80244  2.57719
C    -2.97244  -1.92854  3.09811
O    -4.13626  -1.68769  3.60819
O    -2.56644  -3.15194  3.01347
H    -0.22438  -0.93564  3.60172
H    -0.41027  -2.04802  2.23568
H    -2.43797  -0.66182  1.51660
H    -2.44145  0.11621  3.10005
O    2.14081  0.31041  2.79378
H    3.09200  0.08280  2.77678
Ba    -4.61796  -4.02626  3.94655
19
Lattice="100 0 0 0 100 0 0 0 100" Properties=species:S:1:pos:R:3
N    -0.57890  0.33710  0.08347
C    -0.16669  0.14912  1.46851
C    1.35348  0.01083  1.52119
O    2.09167  0.15610  0.57111
H    0.22480  0.61779  -0.48115
H    -1.30117  1.04802  -0.00122
H    -0.40004  1.01862  2.11049
C    -0.88324  -1.07660  2.08685
C    -0.59340  -2.33655  1.27018
C    -1.51729  -3.48402  1.49797
O    -1.08924  -4.69520  1.34494
O    -2.75697  -3.29311  1.80910
H    -1.96202  -0.87260  2.07244
H    -0.58277  -1.20135  3.13536
H    0.43658  -2.69863  1.38759
H    -0.70714  -2.05149  0.20310
O    1.79281  -0.28831  2.77036
H    2.76853  -0.31873  2.72057
Ba    -3.25670  -5.65800  1.76225
19
Lattice="100 0 0 0 100 0 0 0 100" Properties=species:S:1:pos:R:3
N    -0.83346  0.50117  1.35694
C    0.52838  0.06065  1.63088
C    1.49898  0.34185  0.47882
O    1.17096  0.47977  -0.67849
H    -0.89204  1.51866  1.39258
H    -1.08673  0.24295  0.39947
H    0.90005  0.58829  2.52046
C    0.54889  -1.46105  1.91780
C    -0.42775  -1.86933  3.02042
C    0.01204  -1.63377  4.43060
O    1.04325  -0.91003  4.70890
O    -0.66835  -2.15667  5.39841
H    1.57315  -1.77688  2.15505
H    0.25776  -1.98699  0.99623
H    -0.72121  -2.92611  2.94735
H    -1.36403  -1.29467  2.88713
O    2.78973  0.39169  0.90643
H    3.34109  0.53708  0.11166
Ba    0.73510  -1.19624  7.09964
19
Lattice="100 0 0 0 100 0 0 0 100" Properties=species:S:1:pos:R:3
N    -0.10488  -0.75914  0.03794
C    0.02014  -0.06812  1.32317
C    1.46046  0.36442  1.60008
O    1.96742  0.42110  2.69976
H    0.50175  -0.33711  -0.66350
H    -1.06121  -0.69519  -0.30928
H    -0.54386  0.88805  1.35356
C    -0.51957  -0.94639  2.46418
C    0.20659  -2.29031  2.53310
C    -0.42533  -3.32255  3.40451
O    0.29819  -4.28068  3.88754
O    -1.68797  -3.29499  3.67641
H    -1.59202  -1.11171  2.29229
H    -0.42077  -0.40341  3.41293
H    1.25336  -2.18308  2.84710
H    0.24076  -2.71374  1.50997
O    2.10397  0.73636  0.46394
H    2.99410  1.04009  0.73010
Ba    -1.54534  -5.26877  5.07074
19
Lattice="100 0 0 0 100 0 0 0 100" Properties=species:S:1:pos:R:3
N    0.27973  -0.22124  -0.28463
C    0.05877  -0.19942  1.15452
C    1.15528  0.40719  2.04521
O    1.03006  0.58860  3.23664
H    0.20442  0.71325  -0.68327
H    1.21850  -0.55615  -0.50361
H    -0.83049  0.42148  1.34985
C    -0.23689  -1.62493  1.67038
C    -1.48555  -2.18995  0.99339
C    -1.72059  -3.64896  1.20475
O    -0.73346  -4.46995  1.34703
O    -2.92829  -4.11024  1.22468
H    -0.35823  -1.59310  2.76092
H    0.62678  -2.27143  1.45511
H    -1.37269  -2.03621  -0.09804
H    -2.39845  -1.65169  1.28197
O    2.28843  0.70293  1.35691
H    2.91683  1.07273  2.00851
Ba    -2.19877  -6.37818  1.59560
19
Lattice="100 0 0 0 100 0 0 0 100" Properties=species:S:1:pos:R:3
N    -0.65637  0.78304  0.68781
C    -0.13927  0.12364  1.88200
C    1.37251  0.19479  2.12962
O    1.88263  0.18940  3.22934
H    -0.52722  1.79265  0.74328
H    -0.15311  0.47091  -0.14421
H    -0.58593  0.60632  2.76243
C    -0.55578  -1.36520  1.88232
C    -2.07291  -1.55024  1.84209
C    -2.79009  -1.38837  3.14747
O    -4.03887  -1.71051  3.22979
O    -2.18991  -0.92742  4.19196
H    -0.12173  -1.86349  2.75894
H    -0.12385  -1.84732  0.99273
H    -2.36344  -2.53052  1.43745
H    -2.50816  -0.80962  1.14593
O    2.08421  0.23178  0.97206
H    3.02859  0.24492  1.22409
Ba    -4.17945  -1.09479  5.56002
19
Lattice="100 0 0 0 100 0 0 0 100" Properties=species:S:1:pos:R:3
N    -0.36160  0.42951  -0.03881
C    -0.08355  0.09192  1.36647
C    1.38520  -0.29940  1.54967
O    1.84376  -1.42005  1.41429
H    0.06574  -0.24542  -0.67490
H    0.03044  1.34149  -0.27237
H    -0.25609  1.00309  1.95372
C    -1.04395  -0.98796  1.88873
C    -1.06621  -2.26707  1.04987
C    -1.87368  -3.39016  1.61405
O    -2.16413  -4.40315  0.86280
O    -2.26175  -3.39032  2.84422
H    -2.04899  -0.54407  1.90947
H    -0.77707  -1.23008  2.92667
H    -0.03889  -2.66000  0.93880
H    -1.42784  -2.08834  0.02684
O    2.15574  0.78335  1.81849
H    3.08342  0.47403  1.84702
Ba    -3.26127  -5.58857  2.64430
19
Lattice="100 0 0 0 100 0 0 0 100" Properties=species:S:1:pos:R:3
N    -0.34610  0.29355  0.14585
C    -0.00967  -0.09442  1.52139
C    1.50902  -0.21340  1.69468
O    2.14860  -1.24644  1.63193
H    0.07865  -0.34996  -0.52459
H    0.00470  1.22778  -0.06582
H    -0.36547  0.71131  2.18137
C    -0.71566  -1.40778  1.86275
C    -0.51606  -1.83834  3.31452
C    -1.11146  -3.16559  3.67581
O    -1.19046  -3.50816  4.91989
O    -1.51901  -3.98515  2.76932
H    -0.34281  -2.19624  1.19430
H    -1.78230  -1.27253  1.63994
H    -0.90186  -1.10022  4.03452
H    0.56033  -1.93242  3.54454
O    2.08235  1.00604  1.86241
H    3.05017  0.86694  1.87977
Ba    -2.06184  -5.69611  4.39643
19
Lattice="100 0 0 0 100 0 0 0 100" Properties=species:S:1:pos:R:3
N    -0.44475  0.02118  -0.04388
C    -0.30006  0.10556  1.39255
C    1.17471  0.33030  1.70907
O    2.09132  -0.00268  0.98893
H    -1.30478  -0.43129  -0.34229
H    0.36758  -0.40903  -0.48410
H    -0.85344  0.97930  1.77314
C    -0.82209  -1.11803  2.20595
C    -0.05972  -2.41750  1.89446
C    -0.72289  -3.62795  2.46901
O    -0.07415  -4.41797  3.25692
O    -1.95236  -3.90053  2.17578
H    -1.88500  -1.24741  1.95681
H    -0.76307  -0.88879  3.28016
H    0.97571  -2.38353  2.25242
H    -0.03182  -2.55070  0.79841
O    1.34379  0.90320  2.92605
H    2.30777  0.99248  3.06248
Ba    -1.94615  -5.93171  3.48974
19
Lattice="100 0 0 0 100 0 0 0 100" Properties=species:S:1:pos:R:3
N    0.19355  0.43309  0.14208
C    0.00402  -0.05229  1.49197
C    1.38889  -0.25151  2.10759
O    2.34559  -0.68170  1.50327
H    -0.67477  0.56666  -0.36954
H    0.82898  -0.16284  -0.38790
H    -0.52533  0.71501  2.07656
C    -0.75258  -1.40642  1.66314
C    -2.20506  -1.32810  1.15067
C    -2.87463  -2.65988  1.28898
O    -3.65186  -2.90111  2.29021
O    -2.64874  -3.59117  0.42298
H    -0.75610  -1.68235  2.72899
H    -0.20483  -2.18415  1.11066
H    -2.20441  -1.05599  0.08511
H    -2.77383  -0.58260  1.72084
O    1.40371  0.05979  3.42743
H    2.31035  -0.12040  3.74736
Ba    -4.04141  -5.18829  1.58843
19
Lattice="100 0 0 0 100 0 0 0 100" Properties=species:S:1:pos:R:3
N    0.18290  0.51639  0.22599
C    0.02068  -0.08077  1.53436
C    1.36245  -0.40796  2.19623
O    1.49601  -0.57619  3.38902
H    -0.68707  0.88244  -0.15334
H    0.61676  -0.10834  -0.45134
H    -0.44284  0.66985  2.19278
C    -0.83266  -1.38173  1.63078
C    -2.28873  -1.15791  1.17771
C    -3.08125  -2.41347  1.36565
O    -3.88960  -2.53044  2.36469
O    -2.92988  -3.40621  0.55325
H    -0.81568  -1.72301  2.67642
H    -0.37048  -2.16410  1.00990
H    -2.30800  -0.88983  0.11100
H    -2.75508  -0.35585  1.76407
O    2.36561  -0.55598  1.29838
H    3.16657  -0.78021  1.81221
Ba    -4.42365  -4.82748  1.82313
19
Lattice="100 0 0 0 100 0 0 0 100" Properties=species:S:1:pos:R:3
N    -0.69302  -0.14723  0.07775
C    0.04580  -0.00934  1.33218
C    1.55303  -0.15621  1.18103
O    2.04002  -0.80403  0.18053
H    -2.24649  -0.95413  0.43348
H    -0.26915  -0.86795  -0.51057
H    -0.13992  0.99284  1.74498
C    -0.41667  -1.04337  2.39467
C    -1.89418  -0.90253  2.82007
C    -2.90020  -1.77508  2.05781
O    -2.94536  -1.61041  0.71961
O    -3.62109  -2.56371  2.62494
H    0.21788  -0.90975  3.28121
H    -0.22472  -2.05923  2.01355
H    -2.21205  0.15001  2.74443
H    -1.99340  -1.18895  3.87240
O    2.33675  0.31373  2.08765
H    -0.69085  0.72037  -0.45778
Ba    4.31224  -0.66843  1.07333
