# Supplementary material for: Mapping and classifying molecules from a high-throughput structural database
Source: J Cheminform. 2017 Feb 2;9:6. doi: 10.1186/s13321-017-0192-4 (PMC5289135; doi:10.1186/s13321-017-0192-4)
Supplement: Supplementary file 1 — Additional file 1. Supplementary file contains dissimilarity matrix data for all the oligopeptides available in the database including the one discussed in this paper. [file 13321_2017_192_MOESM1_ESM.tar › SI/glu.uncapped/COLVAR-OOS-Ca-0.23-1-4]

#! FIELDS CV1 CV2 Energy
3.340000000000e-01 -1.420000000000e-01	-33553.7929362
-5.200000000000e-02 -2.860000000000e-01	-33553.7112285
-7.400000000000e-02 -3.360000000000e-01	-33553.6745091
-7.400000000000e-02 -3.360000000000e-01	-33553.6738626
9.800000000000e-02 -2.880000000000e-01	-33553.6569476
-1.960000000000e-01 -1.740000000000e-01	-33553.6539673
-1.840000000000e-01 -1.880000000000e-01	-33553.6476124
3.180000000000e-01 -1.720000000000e-01	-33553.6141226
-8.800000000000e-02 -3.440000000000e-01	-33553.5167885
1.060000000000e-01 -9.600000000000e-02	-33553.4537301
-1.020000000000e-01 -2.640000000000e-01	-33553.4293603
-7.800000000000e-02 9.600000000000e-02	-33553.3451168
-1.600000000000e-01 -1.500000000000e-01	-33553.3441963
-1.300000000000e-01 1.800000000000e-01	-33553.3372696
-2.280000000000e-01 -1.400000000000e-01	-33553.2937132
4.000000000000e-02 -2.200000000000e-02	-33553.2688592
-2.040000000000e-01 -1.460000000000e-01	-33553.2646349
-1.820000000000e-01 -2.000000000000e-01	-33553.2555894
3.200000000000e-02 -8.600000000000e-02	-33553.2426282
-1.180000000000e-01 1.600000000000e-01	-33553.2263504
-1.320000000000e-01 9.800000000000e-02	-33553.2117544
-1.880000000000e-01 -1.820000000000e-01	-33553.2011111
3.600000000000e-02 -1.600000000000e-02	-33553.1897289
-1.420000000000e-01 2.000000000000e-01	-33553.1863481
-2.080000000000e-01 -1.520000000000e-01	-33553.1759251
-2.200000000000e-01 -1.620000000000e-01	-33553.161006
-1.180000000000e-01 1.980000000000e-01	-33553.1436208
-1.540000000000e-01 8.200000000000e-02	-33553.0816633
-1.600000000000e-02 2.240000000000e-01	-33552.7198227
-1.360000000000e-01 1.960000000000e-01	-33552.5991178
-1.280000000000e-01 1.920000000000e-01	-33552.5990472
-1.720000000000e-01 -1.620000000000e-01	-33552.5934129
-1.300000000000e-01 1.980000000000e-01	-33552.5503418
-2.740000000000e-01 -8.000000000000e-03	-33552.2679303
-1.300000000000e-01 1.880000000000e-01	-33552.2568266
-2.700000000000e-01 2.200000000000e-02	-33552.2321744
-2.360000000000e-01 -1.180000000000e-01	-33552.2275444
-2.500000000000e-01 -9.000000000000e-02	-33552.2072398
-2.700000000000e-01 -2.400000000000e-02	-33552.2025468
-2.680000000000e-01 -4.000000000000e-03	-33552.2000253
-2.660000000000e-01 2.600000000000e-02	-33552.1958226
-1.460000000000e-01 8.200000000000e-02	-33552.1062372
-2.560000000000e-01 -2.000000000000e-02	-33552.0518132
-2.360000000000e-01 -1.080000000000e-01	-33552.022255
1.380000000000e-01 -1.240000000000e-01	-33551.9395705
4.600000000000e-02 -2.000000000000e-02	-33551.9304327
-4.200000000000e-02 2.040000000000e-01	-33551.8686848
