# Supplementary material for: Mapping and classifying molecules from a high-throughput structural database
Source: J Cheminform. 2017 Feb 2;9:6. doi: 10.1186/s13321-017-0192-4 (PMC5289135; doi:10.1186/s13321-017-0192-4)
Supplement: Supplementary file 1 — Additional file 1. Supplementary file contains dissimilarity matrix data for all the oligopeptides available in the database including the one discussed in this paper. [file 13321_2017_192_MOESM1_ESM.tar › SI/glu.uncapped/COLVAR-bare-0.23-1-4]

#! FIELDS CV1 CV2 Energy
1.578099762839e-01 1.982728266806e-01	-15001.5844111
1.923986267163e-01 1.838681447261e-01	-15001.5595697
1.001105125395e-01 1.937063129393e-01	-15001.4638291
1.630972153129e-01 8.175968238315e-02	-15001.4477576
1.350803345360e-01 6.368605622887e-02	-15001.4445381
2.486700931736e-01 8.774436551622e-02	-15001.4424243
2.103998407174e-01 1.127604217809e-01	-15001.4398696
1.863612248109e-01 -2.187110443409e-01	-15001.4376376
2.070118142107e-01 4.515203377863e-02	-15001.4335755
1.687083052358e-01 3.657952138598e-02	-15001.4331962
1.582608874770e-01 -2.224168538527e-01	-15001.4295869
4.534977828632e-02 2.166927160873e-01	-15001.4057961
8.468219776776e-02 2.336501326822e-01	-15001.4009081
7.756729690146e-02 1.342365756480e-01	-15001.334111
4.750302812084e-03 -2.495272126219e-01	-15001.2849742
5.707840031042e-02 1.569707525614e-01	-15001.2607122
5.977872389805e-02 6.510164364750e-02	-15001.2553758
1.074511617641e-01 9.134369851684e-02	-15001.2305447
3.742204952068e-02 -2.764176178550e-01	-15001.2247761
2.177289212144e-01 -1.571141067931e-01	-15001.2189318
1.664186584172e-01 -1.565752379152e-01	-15001.2135246
6.985800420969e-02 -1.628936361214e-01	-15001.1388868
6.369784073581e-02 -2.100529132101e-01	-15001.1127717
8.407759768354e-03 -1.885498200861e-01	-15001.0420451
-1.231129892007e-01 6.405374384668e-02	-15000.7561917
-2.123920285161e-01 1.222640200629e-01	-15000.7511209
-1.161341377377e-01 1.904365907986e-02	-15000.7216254
1.014527284636e-01 -5.719253460568e-02	-15000.7213434
-8.408644442824e-02 1.458706433524e-03	-15000.7211085
-1.057570216495e-01 -1.031842634788e-01	-15000.7076198
-8.104189555642e-02 6.274961311998e-02	-15000.7073773
-2.295699678030e-01 9.149580502761e-02	-15000.7027037
-8.159623030767e-02 -6.954401357429e-02	-15000.6960611
-9.823872237634e-02 -1.759578023606e-02	-15000.6917375
-5.718634776203e-02 -5.400094011399e-02	-15000.6799743
1.919219086529e-01 -6.121205376691e-02	-15000.6758389
-6.498493454064e-02 2.927837446867e-02	-15000.6683506
2.412496768742e-01 -6.301772623752e-02	-15000.6410491
-1.236418959045e-01 -1.454145518165e-01	-15000.6265732
-2.084641950973e-01 1.656972929644e-03	-15000.6096307
-9.245122245570e-02 1.239537641372e-01	-15000.6051511
-2.237263786789e-01 1.272736834676e-02	-15000.5961059
4.646277821455e-02 -5.681314562152e-02	-15000.5786874
-1.440314696851e-01 1.508093387039e-01	-15000.5582857
-1.706688495188e-01 -4.937714760275e-02	-15000.5555819
-1.627496413746e-01 -3.023852902577e-02	-15000.5517352
-1.589832093153e-01 1.241265062535e-01	-15000.4838577
-1.834704737727e-01 4.891083715991e-02	-15000.4812736
-2.313092294164e-01 -5.502903402067e-02	-15000.4800673
-1.851097910040e-01 -1.204657335266e-01	-15000.4761488
-1.671894305943e-01 1.653704381512e-02	-15000.4735687
-2.032905121296e-01 -4.524674152461e-02	-15000.4604633
