# Supplementary material for: Mapping and classifying molecules from a high-throughput structural database
Source: J Cheminform. 2017 Feb 2;9:6. doi: 10.1186/s13321-017-0192-4 (PMC5289135; doi:10.1186/s13321-017-0192-4)
Supplement: Supplementary file 1 — Additional file 1. Supplementary file contains dissimilarity matrix data for all the oligopeptides available in the database including the one discussed in this paper. [file 13321_2017_192_MOESM1_ESM.tar › SI/glu.uncapped/traj.glu.uncapped.Pb.xyz]

19
Lattice="100 0 0 0 100 0 0 0 100" Properties=species:S:1:pos:R:3
N    0.38952  0.12702  0.33963
C    0.14560  -0.10979  1.81621
C    1.52875  -0.62063  2.31388
O    1.51161  -1.47848  3.26616
H    1.26789  0.66476  0.25334
H    0.60066  -0.82219  -0.06265
H    -0.06717  0.86499  2.27682
C    -1.03202  -1.06870  2.06316
C    -1.07732  -2.39686  1.24654
C    0.28322  -3.04960  1.23973
O    1.17311  -2.52133  0.45687
O    0.60932  -3.93861  2.07431
H    -1.97568  -0.53418  1.88616
H    -0.99974  -1.30531  3.13379
H    -1.39157  -2.20991  0.21003
H    -1.81781  -3.05932  1.70684
O    2.54219  -0.28365  1.66504
H    -0.38775  0.58767  -0.14410
Pb    2.83419  -3.03588  2.15124
19
Lattice="100 0 0 0 100 0 0 0 100" Properties=species:S:1:pos:R:3
N    0.31554  -0.38781  0.20748
C    0.00226  -0.26700  1.64394
C    1.36345  -0.47856  2.36652
O    1.57418  -0.34710  3.59059
H    0.21488  0.49117  -0.29727
H    -0.24482  -1.09646  -0.26330
H    -0.32676  0.75536  1.88306
C    -1.08282  -1.28129  2.10938
C    -2.11842  -0.72588  3.11935
C    -1.37689  -0.24056  4.32707
O    -1.03678  0.99620  4.40077
O    -0.92586  -1.08833  5.17672
H    -0.61495  -2.18213  2.52897
H    -1.64306  -1.60133  1.22076
H    -2.80554  -1.53321  3.39983
H    -2.68805  0.10055  2.67790
O    2.32136  -0.82024  1.56586
H    1.82385  -0.78727  0.64391
Pb    0.80143  0.36287  5.66946
19
Lattice="100 0 0 0 100 0 0 0 100" Properties=species:S:1:pos:R:3
N    0.34855  -0.31783  0.24296
C    0.00226  -0.23996  1.71045
C    1.41351  -0.46838  2.37746
O    1.55406  -0.38374  3.64104
H    0.22308  0.56590  -0.25700
H    -0.15534  -1.05704  -0.25498
H    -0.33490  0.78060  1.93383
C    -1.08595  -1.27107  2.09859
C    -2.14180  -0.74629  3.10352
C    -1.41330  -0.27342  4.32926
O    -1.06261  0.95845  4.40499
O    -0.98788  -1.13156  5.17654
H    -0.61706  -2.17759  2.50447
H    -1.63131  -1.57418  1.19297
H    -2.82263  -1.56625  3.36017
H    -2.71545  0.08173  2.66998
O    2.32693  -0.73120  1.57219
H    1.42842  -0.56938  0.37138
Pb    0.79242  0.28423  5.66717
19
Lattice="100 0 0 0 100 0 0 0 100" Properties=species:S:1:pos:R:3
N    0.18018  0.17365  0.28165
C    -0.63889  -0.25491  1.47532
C    -0.01518  0.63527  2.61865
O    0.97023  1.31057  2.26557
H    0.86931  0.86006  0.82882
H    -0.36004  0.66987  -0.43154
H    -1.67929  0.05472  1.31172
C    -0.55500  -1.78348  1.70935
C    -1.89126  -2.44490  2.12996
C    -2.37205  -1.75500  3.37484
O    -1.83603  -2.04424  4.49926
O    -3.16837  -0.75546  3.26120
H    0.21363  -2.00697  2.46144
H    -0.23751  -2.27170  0.77645
H    -1.71128  -3.50741  2.33091
H    -2.64229  -2.34591  1.33698
O    -0.51346  0.62599  3.79136
H    0.68770  -0.59752  -0.16111
Pb    -2.21539  0.14037  5.20517
19
Lattice="100 0 0 0 100 0 0 0 100" Properties=species:S:1:pos:R:3
N    0.43306  -0.17854  0.01118
C    0.15562  -0.07536  1.45466
C    1.53628  -0.17308  2.13994
O    1.67878  -0.27333  3.37927
H    0.18388  -1.08979  -0.37378
H    -0.03955  0.53895  -0.53510
H    -0.18919  0.94970  1.66620
C    -0.91733  -1.02587  2.03178
C    -0.64546  -2.55264  1.96883
C    0.54062  -2.87382  2.83463
O    0.42107  -2.86983  4.10976
O    1.70325  -2.96734  2.29494
H    -1.85029  -0.82424  1.48873
H    -1.09732  -0.74408  3.07758
H    -0.45864  -2.90364  0.94597
H    -1.53327  -3.06935  2.35334
O    2.53747  -0.13676  1.31732
H    2.03397  -0.10055  0.40208
Pb    2.63737  -2.21507  4.30390
19
Lattice="100 0 0 0 100 0 0 0 100" Properties=species:S:1:pos:R:3
N    0.67916  -1.52200  2.68270
C    -0.02533  -0.69541  1.66364
C    0.59905  0.70165  1.71016
O    1.49496  1.01920  2.49111
H    1.54669  -1.89711  2.29185
H    0.09304  -2.31587  2.95223
H    0.21198  -1.07541  0.65566
C    -1.57588  -0.77367  1.77475
C    -2.31020  -0.04636  2.94139
C    -1.37763  0.01946  4.12046
O    -0.67844  1.09695  4.24040
O    -1.10051  -1.01482  4.80485
H    -1.81562  -1.84579  1.80721
H    -1.98480  -0.40029  0.82833
H    -3.22062  -0.60480  3.18598
H    -2.58253  0.97248  2.64823
O    0.11352  1.50751  0.77771
H    0.55384  2.38014  0.84734
Pb    1.17332  -0.15084  4.78400
19
Lattice="100 0 0 0 100 0 0 0 100" Properties=species:S:1:pos:R:3
N    1.40011  -1.39822  1.65777
C    0.44908  -0.25299  1.61134
C    1.16464  0.94945  2.23249
O    2.30467  0.89814  2.69191
H    0.88496  -2.28037  1.60434
H    2.03356  -1.36126  0.85561
H    0.27425  0.03598  0.56128
C    -0.95794  -0.60023  2.17915
C    -1.15799  -0.76302  3.71608
C    0.13779  -1.23944  4.31468
O    0.92289  -0.32957  4.78362
O    0.55260  -2.42746  4.13706
H    -1.25936  -1.52835  1.67345
H    -1.64750  0.17539  1.82523
H    -1.96495  -1.48329  3.89103
H    -1.42747  0.19482  4.17224
O    0.44676  2.06053  2.16318
H    0.95496  2.79597  2.56451
Pb    2.73195  -1.38807  3.84103
19
Lattice="100 0 0 0 100 0 0 0 100" Properties=species:S:1:pos:R:3
N    0.89690  -0.88991  0.22671
C    0.36055  -0.19515  1.45908
C    1.43510  -0.31935  2.54872
O    1.09438  -0.11538  3.75028
H    1.89750  -0.68128  0.10698
H    0.81055  -1.95056  0.43492
H    0.20700  0.86489  1.21555
C    -0.97367  -0.85139  1.88496
C    -0.86979  -2.13609  2.75383
C    0.41663  -2.92688  2.52211
O    1.13044  -3.22052  3.58167
O    0.77814  -3.22069  1.36911
H    -1.55188  -1.04682  0.97048
H    -1.54522  -0.10435  2.44686
H    -1.71311  -2.79769  2.51113
H    -0.94999  -1.88278  3.81415
O    2.57934  -0.77692  2.21970
H    0.37579  -0.63505  -0.61786
Pb    2.65436  -1.85008  4.39661
19
Lattice="100 0 0 0 100 0 0 0 100" Properties=species:S:1:pos:R:3
N    -0.01831  -0.01762  -0.05343
C    0.07056  -0.04441  1.45925
C    1.41416  -0.81203  1.68825
O    1.81070  -1.50155  0.73514
H    0.69932  -0.79546  -0.27843
H    0.29714  0.86892  -0.45946
H    0.13482  0.98062  1.84244
C    -1.17862  -0.78083  1.99666
C    -1.30307  -0.92278  3.52499
C    -0.19787  -1.77452  4.10476
O    0.42491  -1.39244  5.15015
O    0.18952  -2.81029  3.45000
H    -1.21060  -1.78532  1.54806
H    -2.06253  -0.22658  1.64448
H    -2.26836  -1.40454  3.74058
H    -1.30205  0.04731  4.03574
O    1.95645  -0.65715  2.83759
H    -0.95197  -0.23700  -0.41563
Pb    2.34080  -2.41134  4.26986
19
Lattice="100 0 0 0 100 0 0 0 100" Properties=species:S:1:pos:R:3
N    0.83895  -0.36958  0.15500
C    0.21759  -0.20195  1.49437
C    1.34472  -0.35444  2.53464
O    2.48865  -0.66728  2.22237
H    0.13177  -0.64593  -0.53024
H    1.24863  0.51407  -0.15647
H    -0.13730  0.83860  1.59914
C    -1.04746  -1.09411  1.69068
C    -0.89877  -2.62940  1.90136
C    0.33270  -3.09772  1.16784
O    1.40378  -3.22946  1.87087
O    0.37455  -3.11084  -0.10133
H    -1.67468  -0.90686  0.80780
H    -1.61912  -0.68797  2.53663
H    -1.79997  -3.12155  1.51792
H    -0.78721  -2.86925  2.96375
O    1.07178  -0.08274  3.80435
H    0.14641  0.19634  3.93619
Pb    2.63275  -2.22022  0.21251
19
Lattice="100 0 0 0 100 0 0 0 100" Properties=species:S:1:pos:R:3
N    0.66612  -0.21895  -0.19082
C    0.24389  -0.13476  1.23148
C    1.51781  -0.27799  2.08728
O    2.61471  -0.52181  1.59606
H    -0.12388  -0.49675  -0.77801
H    0.99223  0.69407  -0.51604
H    -0.13169  0.88351  1.43596
C    -0.94269  -1.09036  1.56827
C    -0.70478  -2.62458  1.68381
C    0.42264  -3.00606  0.75816
O    0.27754  -2.96910  -0.50294
O    1.59028  -3.11342  1.29119
H    -1.70014  -0.89653  0.79576
H    -1.39885  -0.74474  2.50635
H    -1.63271  -3.14163  1.41377
H    -0.42813  -2.90128  2.70633
O    1.42459  -0.07449  3.39507
H    0.51802  0.15340  3.67398
Pb    2.51904  -1.98653  -0.48266
19
Lattice="100 0 0 0 100 0 0 0 100" Properties=species:S:1:pos:R:3
N    -0.47821  -0.11377  0.39269
C    0.01795  -0.15607  1.74700
C    1.54882  -0.05610  1.89518
O    2.43270  -0.62254  1.21828
H    -0.32258  0.78145  -0.06416
H    -0.15297  -0.87355  -0.20274
H    -0.34143  0.74783  2.25778
C    -0.55663  -1.35073  2.56930
C    -0.69049  -2.71443  1.84235
C    0.60951  -3.09067  1.20842
O    1.61678  -3.42432  1.92998
O    0.76763  -2.91787  -0.06051
H    -1.56860  -1.05715  2.87470
H    0.03178  -1.47785  3.48849
H    -1.46606  -2.66532  1.07042
H    -0.97352  -3.47125  2.58496
O    1.89942  0.79681  2.84561
H    2.87695  0.84035  2.91099
Pb    3.03295  -2.70583  0.25326
19
Lattice="100 0 0 0 100 0 0 0 100" Properties=species:S:1:pos:R:3
N    0.00135  -1.93730  2.02487
C    -0.36682  -0.66058  1.44879
C    0.72596  0.38033  1.71730
O    1.42360  0.50995  2.74068
H    -0.40089  -2.11632  2.94207
H    -0.20992  -2.71031  1.40113
H    -0.34399  -0.76553  0.35583
C    -1.78041  -0.05824  1.77718
C    -2.32641  -0.25903  3.21699
C    -1.26416  0.04516  4.22897
O    -0.86829  1.24446  4.43202
O    -0.62891  -0.93793  4.77367
H    -2.49692  -0.53358  1.09531
H    -1.77865  1.01297  1.53252
H    -2.66534  -1.29047  3.36536
H    -3.18215  0.41295  3.35780
O    0.90453  1.19350  0.68939
H    1.59113  1.85856  0.90684
Pb    1.20829  0.40241  5.08830
19
Lattice="100 0 0 0 100 0 0 0 100" Properties=species:S:1:pos:R:3
N    -0.52698  0.60504  0.44856
C    0.01273  0.16986  1.71686
C    1.52824  0.34260  1.88596
O    2.13642  0.56659  2.95490
H    -0.15392  0.08222  -0.34332
H    -0.38090  1.59843  0.27512
H    -0.43925  0.78940  2.50607
C    -0.35971  -1.32827  1.97447
C    -1.00193  -1.61663  3.35660
C    -0.09718  -1.05787  4.40741
O    -0.32917  0.11930  4.87592
O    1.00274  -1.65343  4.69989
H    0.51185  -1.98254  1.83637
H    -1.09292  -1.58947  1.20086
H    -1.11016  -2.70050  3.48350
H    -1.98556  -1.13873  3.43061
O    2.20813  0.24590  0.75596
H    3.16523  0.34563  0.94067
Pb    1.91233  0.37146  5.32361
19
Lattice="100 0 0 0 100 0 0 0 100" Properties=species:S:1:pos:R:3
N    0.30085  0.15481  -0.10206
C    -0.16945  0.24841  1.26776
C    0.93472  0.84801  2.12839
O    0.78094  1.60492  3.10947
H    -0.47828  0.03360  -0.74634
H    0.95977  -0.61002  -0.24468
H    -0.99049  0.97884  1.28233
C    -0.67653  -1.08455  1.94483
C    -2.02143  -0.96985  2.71301
C    -1.91439  0.17541  3.66867
O    -1.22938  0.05856  4.74774
O    -2.35193  1.33318  3.31139
H    0.08959  -1.50158  2.61340
H    -0.81340  -1.80957  1.13254
H    -2.20776  -1.90350  3.25732
H    -2.84837  -0.78228  2.01807
O    2.14700  0.46914  1.77491
H    2.80780  0.87230  2.37539
Pb    -0.82443  2.33230  4.71100
19
Lattice="100 0 0 0 100 0 0 0 100" Properties=species:S:1:pos:R:3
N    -0.58627  0.33972  0.43592
C    -0.01349  -0.05861  1.69523
C    1.52998  -0.11703  1.75180
O    2.26788  -0.34331  0.77825
H    -0.36073  1.29985  0.18485
H    -0.33697  -0.27407  -0.33858
H    -0.29682  0.70687  2.43826
C    -0.62527  -1.39816  2.22162
C    -0.77121  -2.54897  1.19376
C    0.52455  -2.78485  0.47790
O    0.65128  -2.40714  -0.74475
O    1.54995  -3.21141  1.12278
H    -1.63409  -1.15674  2.57849
H    -0.04894  -1.75541  3.08666
H    -1.54994  -2.31849  0.45893
H    -1.06116  -3.45726  1.73804
O    2.12913  0.10625  2.91349
H    1.48498  0.33173  3.61248
Pb    2.94014  -2.23099  -0.45015
19
Lattice="100 0 0 0 100 0 0 0 100" Properties=species:S:1:pos:R:3
N    0.34775  -0.07179  -0.09618
C    -0.15018  0.24276  1.23039
C    0.96973  0.79855  2.10065
O    0.80735  1.47023  3.14329
H    0.65358  0.75665  -0.60655
H    -0.37907  -0.52219  -0.65050
H    -0.94225  1.01702  1.26392
C    -0.71427  -1.06561  1.88816
C    -2.08553  -0.91374  2.59172
C    -1.95902  0.16794  3.61714
O    -1.30799  -0.04977  4.70255
O    -2.33368  1.36428  3.32495
H    0.01210  -1.49271  2.59177
H    -0.81822  -1.80000  1.07989
H    -2.34428  -1.86395  3.07467
H    -2.86834  -0.64484  1.87281
O    2.18709  0.52029  1.68300
H    2.83613  0.89943  2.31249
Pb    -0.75889  2.18545  4.78883
19
Lattice="100 0 0 0 100 0 0 0 100" Properties=species:S:1:pos:R:3
N    0.20733  -0.27037  -0.18139
C    0.02353  -0.22070  1.31230
C    1.36365  -0.09719  2.03885
O    1.49132  -0.19183  3.22921
H    0.45553  0.66734  -0.51035
H    -0.69658  -0.49788  -0.60835
H    -0.50049  0.72100  1.55078
C    -0.87713  -1.35350  1.85894
C    -0.26996  -2.77836  2.00907
C    0.63261  -2.99777  0.83604
O    0.16118  -3.20628  -0.33423
O    1.88394  -2.71641  0.98439
H    -1.76718  -1.40047  1.21519
H    -1.22500  -1.03491  2.84874
H    -1.08353  -3.51199  2.02889
H    0.31391  -2.85127  2.93233
O    2.39045  0.21279  1.17798
H    3.18960  0.32528  1.73235
Pb    1.92298  -1.87004  -1.12865
19
Lattice="100 0 0 0 100 0 0 0 100" Properties=species:S:1:pos:R:3
N    0.03982  0.15335  0.13639
C    -0.07937  0.01071  1.57181
C    1.31236  -0.12117  2.20671
O    2.28848  -0.68085  1.68670
H    0.12273  -0.73545  -0.35530
H    -0.73927  0.67771  -0.25395
H    -0.47539  0.96637  1.95118
C    -1.03744  -1.10244  2.14302
C    -1.05268  -2.45992  1.39470
C    0.34619  -2.95495  1.17236
O    1.06588  -3.33284  2.16228
O    0.87192  -2.84242  0.00258
H    -2.05737  -0.69881  2.09917
H    -0.81228  -1.27767  3.20551
H    -1.55266  -2.36666  0.42426
H    -1.60949  -3.18259  2.00475
O    1.50084  0.38828  3.41577
H    0.71477  0.87450  3.72956
Pb    2.97998  -2.78913  0.95348
19
Lattice="100 0 0 0 100 0 0 0 100" Properties=species:S:1:pos:R:3
N    1.21842  -0.92326  0.61824
C    0.03282  -0.22702  1.12093
C    0.54342  1.03233  1.81318
O    0.91978  1.13790  3.00417
H    1.86907  -1.19282  1.35581
H    1.71387  -0.41202  -0.11031
H    -0.54958  0.10973  0.25181
C    -0.80282  -1.21054  1.94818
C    -2.15304  -0.69040  2.50478
C    -1.85500  0.26576  3.61460
O    -1.34647  -0.18787  4.70854
O    -1.91840  1.53461  3.42337
H    -0.20274  -1.61164  2.77779
H    -1.00547  -2.05243  1.27391
H    -2.71264  -1.54536  2.90472
H    -2.75356  -0.19924  1.73017
O    0.70239  2.03632  0.95802
H    1.17157  2.77512  1.39666
Pb    -0.23059  1.77785  5.00044
19
Lattice="100 0 0 0 100 0 0 0 100" Properties=species:S:1:pos:R:3
N    -0.03040  -0.04611  -0.20368
C    -0.11742  -0.11473  1.29471
C    1.32083  0.01470  1.82606
O    2.25317  0.31233  1.10799
H    0.11966  -1.00230  -0.54796
H    0.86283  0.43843  -0.39878
H    -0.64249  0.79027  1.64329
C    -0.87517  -1.35907  1.79872
C    -2.42827  -1.23283  1.79259
C    -2.79729  -0.53867  0.51972
O    -2.90714  0.74568  0.52842
O    -2.75593  -1.16870  -0.59669
H    -0.56004  -1.56237  2.82811
H    -0.57420  -2.22897  1.19573
H    -2.76754  -0.63433  2.64520
H    -2.87566  -2.23167  1.84380
O    1.39113  -0.17957  3.14883
H    2.31674  -0.03135  3.43125
Pb    -1.97427  0.79029  -1.56568
19
Lattice="100 0 0 0 100 0 0 0 100" Properties=species:S:1:pos:R:3
N    0.97877  -0.96564  0.46734
C    0.14196  -0.47441  1.61839
C    0.94051  -0.44784  2.92267
O    0.45502  -0.23722  4.00057
H    1.63445  -0.22541  0.20047
H    0.36195  -1.11125  -0.33854
H    -0.09722  0.58591  1.42680
C    -1.22038  -1.19789  1.73964
C    -1.25149  -2.62525  2.35903
C    -0.02632  -3.33980  1.88195
O    1.01960  -3.30151  2.63794
O    0.07479  -3.75132  0.67547
H    -1.66400  -1.22513  0.73401
H    -1.86879  -0.55722  2.34896
H    -2.16372  -3.13598  2.03114
H    -1.23364  -2.56932  3.45226
O    2.28866  -0.61474  2.70647
H    2.71996  -0.53089  3.58148
Pb    2.32589  -3.08311  0.78595
19
Lattice="100 0 0 0 100 0 0 0 100" Properties=species:S:1:pos:R:3
N    -0.82841  0.34983  0.17911
C    -0.45627  -0.01010  1.54606
C    0.99235  0.41461  1.77655
O    1.97027  -0.25317  1.38169
H    -0.23965  -0.10548  -0.51878
H    -0.83974  1.35385  0.00510
H    -1.09904  0.56712  2.23195
C    -0.71874  -1.50954  1.76200
C    -0.45557  -2.07224  3.18353
C    1.01585  -2.00722  3.46431
O    1.49645  -1.00994  4.12058
O    1.81205  -2.83727  2.89457
H    -0.13490  -2.08775  1.03127
H    -1.77738  -1.66408  1.51707
H    -0.78522  -3.11811  3.20479
H    -1.00578  -1.50873  3.94691
O    1.24435  1.59287  2.33821
H    0.42534  2.01561  2.66063
Pb    3.48303  -1.25326  2.92043
19
Lattice="100 0 0 0 100 0 0 0 100" Properties=species:S:1:pos:R:3
N    -0.78154  1.09234  1.01979
C    -0.01873  0.27427  1.93546
C    1.50542  0.34236  1.77123
O    2.35772  0.20885  2.67598
H    -0.65239  0.82391  0.04462
H    -0.57458  2.08605  1.10912
H    -0.21661  0.63578  2.95586
C    -0.47556  -1.21887  1.83054
C    -0.81682  -1.89801  3.18262
C    0.35352  -1.71585  4.09479
O    0.35510  -0.73284  4.92707
O    1.42370  -2.40507  3.92220
H    0.27062  -1.82500  1.29892
H    -1.38682  -1.20854  1.21913
H    -1.00463  -2.96481  3.01155
H    -1.70418  -1.43687  3.63136
O    1.90098  0.57862  0.53179
H    2.88019  0.58910  0.49765
Pb    2.65360  -0.69742  4.86432
19
Lattice="100 0 0 0 100 0 0 0 100" Properties=species:S:1:pos:R:3
N    1.38008  -0.85614  0.85364
C    0.11108  -0.56061  1.51163
C    0.54660  0.52699  2.50073
O    1.01555  0.34239  3.64591
H    1.32354  -0.88767  -0.15940
H    1.84181  -1.68596  1.21734
H    -0.54916  -0.05665  0.79258
C    -0.59247  -1.80253  2.07691
C    -1.92564  -1.58092  2.84172
C    -1.60216  -0.95045  4.15889
O    -0.95266  -1.63686  5.03474
O    -1.79213  0.30528  4.34933
H    0.09968  -2.35794  2.72688
H    -0.79987  -2.44797  1.21240
H    -2.39067  -2.55983  3.01476
H    -2.62140  -0.94834  2.27826
O    0.48129  1.73470  1.96827
H    0.91390  2.38470  2.55887
Pb    0.01964  0.27882  5.80753
19
Lattice="100 0 0 0 100 0 0 0 100" Properties=species:S:1:pos:R:3
N    -0.25692  0.26624  0.30158
C    -0.23617  -0.21096  1.67233
C    0.99575  0.34832  2.37083
O    1.07834  0.68359  3.57088
H    -1.18250  0.15248  -0.10769
H    0.41947  -0.21007  -0.29456
H    -1.09931  0.23480  2.18625
C    -0.28030  -1.77373  1.88924
C    -1.28638  -2.26560  2.96546
C    -1.03067  -1.49848  4.22348
O    -0.01104  -1.77094  4.95376
O    -1.72750  -0.44246  4.46643
H    0.71954  -2.16743  2.11983
H    -0.57578  -2.21035  0.92682
H    -1.13754  -3.33852  3.13659
H    -2.31799  -2.08854  2.63922
O    2.05529  0.43325  1.59092
H    2.81489  0.78162  2.10233
Pb    0.02058  0.41869  5.68824
19
Lattice="100 0 0 0 100 0 0 0 100" Properties=species:S:1:pos:R:3
N    0.85766  -1.39098  0.81642
C    0.20707  -0.20641  1.30812
C    1.11784  0.78583  2.04367
O    2.21333  0.52850  2.58182
H    1.00507  -2.11953  1.50901
H    1.66976  -1.23186  0.22758
H    -0.13592  0.37233  0.43489
C    -1.09202  -0.55905  2.11264
C    -1.04587  -0.68721  3.66228
C    0.28782  -1.14521  4.17204
O    0.93973  -0.41892  5.00360
O    0.85790  -2.17962  3.65469
H    -1.42649  -1.50385  1.66796
H    -1.85738  0.19037  1.88187
H    -1.81589  -1.40844  3.97189
H    -1.27673  0.26574  4.15051
O    0.66086  2.02626  2.00988
H    1.27765  2.62235  2.48456
Pb    2.91264  -1.19931  4.07458
19
Lattice="100 0 0 0 100 0 0 0 100" Properties=species:S:1:pos:R:3
N    0.61075  -1.82080  0.15192
C    -0.05618  -0.78936  1.02516
C    0.87820  0.39635  1.33929
O    0.68882  1.17551  2.23664
H    1.25662  -1.32225  -0.47149
H    1.21139  -2.39996  0.75007
H    -0.87436  -0.34915  0.43068
C    -0.63337  -1.38139  2.32478
C    -2.04814  -2.01329  2.20166
C    -2.02552  -2.84082  0.95832
O    -2.41762  -2.30995  -0.14931
O    -1.39463  -3.95929  0.93996
H    -0.68398  -0.56630  3.05630
H    0.06897  -2.12844  2.72431
H    -2.81388  -1.23469  2.11324
H    -2.24979  -2.62940  3.08502
O    1.89621  0.48143  0.44268
H    2.41680  1.28119  0.65880
Pb    -0.76359  -3.47013  -1.22412
19
Lattice="100 0 0 0 100 0 0 0 100" Properties=species:S:1:pos:R:3
N    0.39495  -0.65309  -0.05224
C    0.06661  -0.26003  1.38923
C    1.31272  0.27501  2.14578
O    1.26851  1.37715  2.63170
H    -0.50628  -0.68836  -0.54509
H    0.88157  0.15200  -0.46453
H    -0.56206  0.63778  1.31126
C    -0.78805  -1.29521  2.14949
C    -0.14736  -2.63356  2.61108
C    0.57321  -3.19450  1.42972
O    -0.06519  -3.64983  0.42301
O    1.85192  -2.99454  1.32614
H    -1.67233  -1.52144  1.53536
H    -1.15997  -0.77973  3.04539
H    -0.94589  -3.31128  2.93551
H    0.55258  -2.48299  3.44091
O    2.41811  -0.48991  2.22212
H    2.26183  -1.42925  1.95310
Pb    1.56508  -2.72929  -0.94519
19
Lattice="100 0 0 0 100 0 0 0 100" Properties=species:S:1:pos:R:3
N    0.10432  0.05130  0.10843
C    -0.21363  -0.13025  1.51451
C    1.06294  0.00126  2.35122
O    2.06317  -0.64763  2.29833
H    0.38488  1.00403  -0.11786
H    0.82393  -0.59374  -0.21891
H    -0.90603  0.66900  1.80355
C    -0.90106  -1.49790  1.69941
C    -1.33582  -1.91613  3.14329
C    -1.25065  -0.78036  4.10774
O    -0.38952  -0.79850  5.06216
O    -1.94862  0.29070  3.91485
H    -0.23128  -2.27847  1.31489
H    -1.77353  -1.46739  1.03758
H    -0.71177  -2.72984  3.52530
H    -2.37603  -2.26719  3.11264
O    1.05224  1.17215  3.23014
H    1.98990  1.25527  3.50946
Pb    -0.50025  1.49075  5.20570
19
Lattice="100 0 0 0 100 0 0 0 100" Properties=species:S:1:pos:R:3
N    0.34326  -0.09023  0.06072
C    0.03332  -0.06952  1.48582
C    1.41879  0.05770  2.12198
O    2.32803  -0.70736  2.03382
H    -0.48510  0.08705  -0.50422
H    0.76545  -0.97252  -0.22856
H    -0.53170  0.85201  1.67811
C    -0.73256  -1.29670  2.05749
C    -1.64309  -1.00404  3.29032
C    -0.97127  -0.01415  4.18121
O    0.02591  -0.35446  4.91804
O    -1.29464  1.23336  4.09768
H    -0.01755  -2.09399  2.29918
H    -1.38000  -1.67651  1.25689
H    -1.82806  -1.93596  3.83813
H    -2.60029  -0.58009  2.96662
O    1.64098  1.30547  2.83599
H    2.62008  1.35051  2.89985
Pb    0.65900  1.85184  5.09228
19
Lattice="100 0 0 0 100 0 0 0 100" Properties=species:S:1:pos:R:3
N    0.12296  -0.60624  0.20523
C    -0.10951  -0.31647  1.59368
C    1.10411  -0.20776  2.54920
O    1.21045  0.52823  3.48062
H    0.66666  0.10719  -0.27292
H    0.50903  -1.52752  0.01296
H    -0.48177  0.71776  1.65703
C    -1.24106  -1.18218  2.21917
C    -1.24573  -2.69254  1.86235
C    0.10793  -3.27457  2.08642
O    0.58684  -3.39301  3.27270
O    0.87180  -3.52168  1.07350
H    -2.18988  -0.77223  1.85229
H    -1.23026  -1.05622  3.30952
H    -1.53184  -2.84527  0.81616
H    -1.97585  -3.19674  2.50862
O    2.29244  -1.00908  2.20620
H    2.98551  -0.55476  2.73218
Pb    2.71417  -3.46991  2.41408
19
Lattice="100 0 0 0 100 0 0 0 100" Properties=species:S:1:pos:R:3
N    0.55767  -0.31946  -0.00071
C    -0.37855  -0.44338  1.11018
C    0.18940  0.54317  2.13232
O    1.26152  0.50945  2.65129
H    0.17563  -0.71472  -0.85767
H    1.45679  -0.75644  0.20111
H    -1.34793  -0.06861  0.75598
C    -0.54796  -1.85791  1.73524
C    -1.94780  -2.14998  2.35823
C    -2.45048  -0.92664  3.04820
O    -1.95181  -0.54604  4.17059
O    -3.28803  -0.15557  2.43855
H    0.23890  -2.02481  2.48248
H    -0.38947  -2.58873  0.93199
H    -1.86491  -2.97637  3.07457
H    -2.66547  -2.42168  1.57599
O    -0.67103  1.68184  2.41257
H    -0.05297  2.32961  2.81654
Pb    -2.76206  1.57937  3.81777
19
Lattice="100 0 0 0 100 0 0 0 100" Properties=species:S:1:pos:R:3
N    -0.49706  -0.14402  0.34186
C    0.06375  -0.01523  1.67503
C    1.57483  -0.29392  1.70433
O    2.15182  -0.97362  0.88610
H    -0.01114  -0.87803  -0.17934
H    -0.42041  0.71927  -0.19256
H    -0.10784  1.00605  2.04321
C    -0.62767  -1.01727  2.63484
C    -2.14508  -0.82054  2.54726
C    -2.96488  -1.93164  3.06370
O    -4.11256  -1.70202  3.62580
O    -2.59026  -3.16885  2.94518
H    -0.26275  -0.87546  3.66040
H    -0.36898  -2.03991  2.32506
H    -2.36281  -0.73126  1.45583
H    -2.48898  0.11473  3.00782
O    2.16411  0.28487  2.77555
H    3.11332  0.04823  2.74849
Pb    -4.49854  -3.90678  3.89931
19
Lattice="100 0 0 0 100 0 0 0 100" Properties=species:S:1:pos:R:3
N    -0.55556  0.28311  0.09503
C    -0.15944  0.12835  1.48222
C    1.36477  0.01012  1.54256
O    2.09539  0.14386  0.58592
H    0.23857  0.56080  -0.48425
H    -1.33416  0.92340  -0.03502
H    -0.41514  1.00717  2.10219
C    -0.87215  -1.09306  2.11472
C    -0.62276  -2.32879  1.24060
C    -1.53226  -3.46457  1.46890
O    -1.10444  -4.68645  1.36773
O    -2.78884  -3.28894  1.74486
H    -1.94849  -0.87873  2.14743
H    -0.52884  -1.24729  3.14504
H    0.41111  -2.69479  1.28771
H    -0.78926  -1.97648  0.19384
O    1.79832  -0.25077  2.79755
H    2.77539  -0.26738  2.76414
Pb    -3.15989  -5.51658  1.77194
19
Lattice="100 0 0 0 100 0 0 0 100" Properties=species:S:1:pos:R:3
N    -0.80610  0.47096  1.38187
C    0.56669  0.06460  1.63279
C    1.49238  0.31719  0.43299
O    1.11278  0.40532  -0.71187
H    -0.92541  1.47835  1.47510
H    -1.08300  0.22296  0.42867
H    0.95603  0.63042  2.49007
C    0.61051  -1.44713  1.96681
C    -0.42730  -1.81586  3.03848
C    -0.01441  -1.64385  4.44448
O    0.87198  -0.76583  4.80102
O    -0.56204  -2.35850  5.38055
H    1.62680  -1.74152  2.25655
H    0.35793  -2.01417  1.05910
H    -0.83189  -2.82879  2.92451
H    -1.28238  -1.11568  2.87190
O    2.79003  0.39342  0.81800
H    3.32315  0.51861  0.00713
Pb    0.63007  -1.32013  6.98212
19
Lattice="100 0 0 0 100 0 0 0 100" Properties=species:S:1:pos:R:3
N    -0.11127  -0.79835  0.08767
C    0.02049  -0.07349  1.34713
C    1.46621  0.36703  1.59913
O    1.99198  0.40858  2.68886
H    0.52202  -0.44424  -0.62705
H    -1.06298  -0.76382  -0.27423
H    -0.55343  0.87629  1.35094
C    -0.50785  -0.92347  2.51473
C    0.20279  -2.28407  2.54062
C    -0.42806  -3.31095  3.38942
O    0.29789  -4.18083  4.02392
O    -1.71743  -3.39906  3.51615
H    -1.58787  -1.06953  2.37875
H    -0.35618  -0.38553  3.45853
H    1.25916  -2.20184  2.82555
H    0.18429  -2.66259  1.49346
O    2.07582  0.75168  0.45157
H    2.97364  1.05765  0.68920
Pb    -1.52343  -5.18861  4.88021
19
Lattice="100 0 0 0 100 0 0 0 100" Properties=species:S:1:pos:R:3
N    0.22605  -0.22114  -0.25394
C    0.01629  -0.17822  1.17931
C    1.14391  0.43361  2.03393
O    0.98331  0.82968  3.16480
H    0.07699  0.68076  -0.70155
H    1.15817  -0.55261  -0.50164
H    -0.86576  0.44673  1.38168
C    -0.25906  -1.60062  1.71945
C    -1.47322  -2.19018  0.98977
C    -1.67864  -3.64010  1.19354
O    -0.68065  -4.46595  1.25033
O    -2.87463  -4.12852  1.29896
H    -0.42859  -1.55624  2.80291
H    0.62343  -2.23285  1.54418
H    -1.29639  -2.02542  -0.09561
H    -2.40749  -1.66885  1.23562
O    2.33333  0.44021  1.38451
H    2.99324  0.81869  1.99953
Pb    -2.07491  -6.23422  1.49011
19
Lattice="100 0 0 0 100 0 0 0 100" Properties=species:S:1:pos:R:3
N    -0.64659  0.74630  0.72136
C    -0.10608  0.11001  1.90796
C    1.42254  0.13995  2.09231
O    1.96638  -0.02645  3.16048
H    -0.58607  1.76188  0.76026
H    -0.18121  0.43588  -0.13196
H    -0.50601  0.62830  2.79047
C    -0.55676  -1.36673  1.96060
C    -2.08693  -1.49980  1.86086
C    -2.82489  -1.37996  3.13872
O    -3.92784  -2.03520  3.32360
O    -2.41154  -0.61126  4.09700
H    -0.16246  -1.84148  2.86747
H    -0.12253  -1.90289  1.10397
H    -2.40478  -2.42953  1.37458
H    -2.43016  -0.66645  1.20681
O    2.07925  0.33684  0.92464
H    3.03646  0.31143  1.12478
Pb    -4.18893  -1.16089  5.39120
19
Lattice="100 0 0 0 100 0 0 0 100" Properties=species:S:1:pos:R:3
N    -0.35851  0.42712  -0.04144
C    -0.09746  0.09512  1.36214
C    1.36299  -0.33669  1.54637
O    1.77837  -1.47236  1.38712
H    0.07397  -0.23324  -0.68759
H    -0.01886  1.35819  -0.27734
H    -0.24827  1.01032  1.94831
C    -1.07841  -0.96490  1.88784
C    -1.07845  -2.25312  1.06039
C    -1.83965  -3.38699  1.62534
O    -2.13150  -4.41079  0.88045
O    -2.20521  -3.42051  2.86626
H    -2.08027  -0.51506  1.87664
H    -0.83316  -1.19331  2.93403
H    -0.03205  -2.61563  0.96488
H    -1.42860  -2.09611  0.02910
O    2.16093  0.70967  1.84038
H    3.08239  0.38082  1.87127
Pb    -3.12900  -5.47371  2.59517
