# Supplementary material for: Mapping and classifying molecules from a high-throughput structural database
Source: J Cheminform. 2017 Feb 2;9:6. doi: 10.1186/s13321-017-0192-4 (PMC5289135; doi:10.1186/s13321-017-0192-4)
Supplement: Supplementary file 1 — Additional file 1. Supplementary file contains dissimilarity matrix data for all the oligopeptides available in the database including the one discussed in this paper. [file 13321_2017_192_MOESM1_ESM.tar › SI/glu.uncapped/traj.glu.uncapped.Hg.xyz]

19
Lattice="100 0 0 0 100 0 0 0 100" Properties=species:S:1:pos:R:3
N    0.46445  0.11483  0.36112
C    0.16982  -0.11013  1.83130
C    1.45380  -0.69392  2.51933
O    1.32679  -1.17413  3.63647
H    1.31610  0.67651  0.24323
H    0.66013  -0.84805  -0.05241
H    -0.05713  0.86241  2.28678
C    -1.03526  -1.05565  2.02788
C    -1.08961  -2.43246  1.29316
C    0.32634  -2.98119  1.06322
O    0.98453  -2.50334  0.10473
O    0.80504  -3.75749  1.96359
H    -1.94414  -0.50675  1.73693
H    -1.08849  -1.21675  3.11046
H    -1.56268  -2.33660  0.30874
H    -1.67948  -3.12810  1.89653
O    2.49419  -0.72484  1.73674
H    -0.31741  0.56862  -0.12531
Hg    2.91000  -2.94297  1.95051
19
Lattice="100 0 0 0 100 0 0 0 100" Properties=species:S:1:pos:R:3
N    0.23725  -0.27690  0.27656
C    0.04117  -0.25817  1.73167
C    1.45485  -0.53971  2.33838
O    1.82282  -0.40372  3.52082
H    0.28855  0.65322  -0.13715
H    -0.45980  -0.82494  -0.22384
H    -0.26419  0.73853  2.08524
C    -1.00479  -1.31740  2.19049
C    -2.16656  -0.77161  3.06466
C    -1.46988  -0.19149  4.28990
O    -1.11891  1.02811  4.21628
O    -1.06688  -1.00955  5.17137
H    -0.52039  -2.14063  2.73113
H    -1.46528  -1.76301  1.29679
H    -2.82923  -1.59396  3.35342
H    -2.73590  0.01193  2.55405
O    2.30456  -0.96982  1.45346
H    1.75009  -0.90288  0.58103
Hg    0.75552  0.40099  5.47674
19
Lattice="100 0 0 0 100 0 0 0 100" Properties=species:S:1:pos:R:3
N    0.26670  -0.19490  0.33354
C    0.06847  -0.24878  1.83063
C    1.53621  -0.55031  2.32734
O    1.91359  -0.43711  3.55070
H    0.27147  0.75951  -0.03961
H    -0.41029  -0.75575  -0.19218
H    -0.24702  0.74323  2.17844
C    -0.98407  -1.32373  2.22239
C    -2.20006  -0.79175  3.03348
C    -1.56444  -0.18283  4.27633
O    -1.19513  1.02740  4.19715
O    -1.18946  -0.99731  5.18214
H    -0.50415  -2.12390  2.80034
H    -1.37627  -1.80353  1.31290
H    -2.85347  -1.62970  3.29626
H    -2.76509  -0.03212  2.48290
O    2.32019  -0.91067  1.43302
H    1.27624  -0.61475  0.28566
Hg    0.75759  0.23002  5.33357
19
Lattice="100 0 0 0 100 0 0 0 100" Properties=species:S:1:pos:R:3
N    0.00484  0.17168  0.30572
C    -0.64525  -0.22379  1.61178
C    0.13357  0.68908  2.63671
O    1.16100  1.21859  2.18116
H    0.85770  0.72618  0.70482
H    -0.57717  0.79549  -0.26213
H    -1.70238  0.06937  1.57883
C    -0.51184  -1.75065  1.87083
C    -1.85833  -2.50764  2.05442
C    -2.49912  -1.81317  3.24911
O    -2.05043  -2.12984  4.39973
O    -3.20234  -0.78673  3.00726
H    0.10885  -1.92604  2.75891
H    0.02373  -2.22183  1.03274
H    -1.65454  -3.56036  2.27429
H    -2.50396  -2.42510  1.17361
O    -0.24641  0.88436  3.84919
H    0.29740  -0.62545  -0.26737
Hg    -2.05032  0.11884  4.90639
19
Lattice="100 0 0 0 100 0 0 0 100" Properties=species:S:1:pos:R:3
N    0.45974  -0.24080  0.02756
C    0.14317  -0.07670  1.43919
C    1.51476  -0.12201  2.20210
O    1.57875  -0.21837  3.43358
H    0.34332  -1.19451  -0.31369
H    -0.03294  0.40502  -0.58484
H    -0.21675  0.95206  1.59532
C    -0.92613  -1.01309  2.04904
C    -0.71873  -2.54214  1.98855
C    0.56338  -2.87238  2.77859
O    0.48103  -2.94499  4.03649
O    1.63770  -2.85569  2.10951
H    -1.85748  -0.80842  1.49925
H    -1.09341  -0.71513  3.09193
H    -0.61155  -2.92116  0.96566
H    -1.56717  -3.04096  2.46795
O    2.56079  -0.06717  1.42628
H    2.14852  -0.05361  0.49410
Hg    2.72332  -2.25459  4.16467
19
Lattice="100 0 0 0 100 0 0 0 100" Properties=species:S:1:pos:R:3
N    0.74115  -1.54351  2.65731
C    -0.00477  -0.69883  1.68939
C    0.60141  0.71247  1.70123
O    1.51289  1.07222  2.43519
H    1.63886  -1.84698  2.27651
H    0.19671  -2.36384  2.93196
H    0.21156  -1.07348  0.67421
C    -1.56106  -0.78229  1.83059
C    -2.29779  0.03740  2.92652
C    -1.42724  -0.01779  4.17929
O    -0.73158  1.04672  4.38509
O    -1.23100  -1.12717  4.72824
H    -1.79781  -1.84788  1.96105
H    -1.98037  -0.48969  0.86022
H    -3.27176  -0.42531  3.11956
H    -2.44329  1.07717  2.62100
O    0.04635  1.48335  0.77120
H    0.47069  2.36644  0.79366
Hg    1.12105  -0.22399  4.66577
19
Lattice="100 0 0 0 100 0 0 0 100" Properties=species:S:1:pos:R:3
N    1.44584  -1.39534  1.60754
C    0.47912  -0.26771  1.62155
C    1.16771  0.96241  2.23227
O    2.30864  0.97277  2.67580
H    0.96642  -2.29505  1.53388
H    2.11595  -1.30673  0.84207
H    0.28565  0.02722  0.57592
C    -0.92460  -0.63367  2.20851
C    -1.14587  -0.68272  3.74622
C    0.10738  -1.30858  4.35319
O    0.91927  -0.45880  4.88030
O    0.39091  -2.49371  4.06044
H    -1.18956  -1.60969  1.77759
H    -1.63688  0.09022  1.79421
H    -2.02226  -1.30484  3.95813
H    -1.30022  0.31671  4.16205
O    0.38324  2.03379  2.16900
H    0.85928  2.80244  2.54691
Hg    2.63297  -1.39071  3.73043
19
Lattice="100 0 0 0 100 0 0 0 100" Properties=species:S:1:pos:R:3
N    0.83261  -1.00898  0.27014
C    0.37391  -0.19614  1.46504
C    1.53365  -0.15531  2.52130
O    1.25736  0.23066  3.64831
H    1.73283  -0.66110  -0.08116
H    0.99429  -1.99892  0.63039
H    0.17656  0.82871  1.12512
C    -0.91333  -0.78031  2.08645
C    -0.99707  -2.29435  2.46045
C    0.38962  -2.83951  2.83208
O    0.71599  -2.80980  4.07124
O    1.17470  -3.11770  1.89054
H    -1.74295  -0.58075  1.39082
H    -1.08973  -0.17298  2.98133
H    -1.36268  -2.89017  1.61586
H    -1.69349  -2.41031  3.29560
O    2.64322  -0.68766  2.09626
H    0.14159  -1.00518  -0.48901
Hg    2.86592  -2.18619  3.78423
19
Lattice="100 0 0 0 100 0 0 0 100" Properties=species:S:1:pos:R:3
N    -0.00686  -0.05081  -0.05149
C    0.07028  -0.03242  1.46190
C    1.42497  -0.80281  1.71759
O    1.78853  -1.55975  0.80758
H    0.67019  -0.86219  -0.25706
H    0.35717  0.80730  -0.47927
H    0.13802  1.00232  1.81544
C    -1.18247  -0.75283  2.01149
C    -1.32097  -0.94350  3.52896
C    -0.17444  -1.81540  4.08986
O    0.41106  -1.39408  5.12572
O    0.18671  -2.79738  3.37873
H    -1.26022  -1.73598  1.52440
H    -2.05149  -0.14744  1.70364
H    -2.26734  -1.46346  3.72998
H    -1.32793  0.00434  4.07663
O    1.95182  -0.54105  2.84826
H    -0.94759  -0.23098  -0.41750
Hg    2.38556  -2.36088  4.20613
19
Lattice="100 0 0 0 100 0 0 0 100" Properties=species:S:1:pos:R:3
N    0.70194  -0.45772  0.11802
C    0.21830  -0.23173  1.48479
C    1.43910  -0.20595  2.44440
O    2.59880  -0.47599  2.12070
H    -0.00397  -0.87003  -0.49188
H    1.04913  0.39935  -0.31274
H    -0.17832  0.79722  1.57025
C    -0.96678  -1.15680  1.94629
C    -1.03568  -2.65799  1.51886
C    0.38653  -3.16264  1.31321
O    1.18407  -3.08198  2.27612
O    0.72571  -3.36451  0.08484
H    -1.89402  -0.67891  1.60544
H    -0.98858  -1.11874  3.04387
H    -1.60874  -2.78597  0.59644
H    -1.52677  -3.22593  2.31695
O    1.23903  0.23643  3.67447
H    0.30668  0.47683  3.83742
Hg    2.62134  -2.17523  0.47996
19
Lattice="100 0 0 0 100 0 0 0 100" Properties=species:S:1:pos:R:3
N    0.69886  -0.17110  -0.20843
C    0.27074  -0.13846  1.21061
C    1.52304  -0.26955  2.11092
O    2.64540  -0.48482  1.67900
H    -0.06604  -0.44960  -0.82644
H    1.07132  0.73015  -0.51101
H    -0.11435  0.87552  1.41893
C    -0.91514  -1.11172  1.53443
C    -0.65541  -2.62812  1.75050
C    0.36828  -3.05819  0.70034
O    0.07373  -2.94116  -0.50902
O    1.55762  -3.23117  1.16945
H    -1.63976  -0.98521  0.71751
H    -1.42297  -0.72842  2.43102
H    -1.59782  -3.16885  1.60839
H    -0.26717  -2.83708  2.75171
O    1.35196  -0.08890  3.41745
H    0.42679  0.11430  3.65090
Hg    2.41491  -1.89562  -0.42325
19
Lattice="100 0 0 0 100 0 0 0 100" Properties=species:S:1:pos:R:3
N    -0.45898  0.07130  0.62625
C    -0.03972  -0.14441  1.97702
C    1.52462  -0.02872  2.05979
O    2.27570  -0.96642  2.22388
H    -0.64174  1.02526  0.33277
H    -0.04500  -0.51781  -0.09210
H    -0.41395  0.68835  2.58904
C    -0.56327  -1.46142  2.58958
C    -0.67350  -2.68951  1.68689
C    0.72381  -3.09524  1.12023
O    1.40415  -3.87922  1.83334
O    1.07115  -2.56593  0.03507
H    -1.59688  -1.24390  2.90224
H    0.01098  -1.69884  3.49357
H    -1.32161  -2.50388  0.82230
H    -1.05155  -3.54034  2.26158
O    1.89966  1.24447  1.87977
H    2.87673  1.29386  1.91504
Hg    3.30342  -3.51860  0.50575
19
Lattice="100 0 0 0 100 0 0 0 100" Properties=species:S:1:pos:R:3
N    -0.16982  -2.02371  1.87402
C    -0.38111  -0.72810  1.34922
C    0.74145  0.24850  1.76508
O    1.50615  0.05814  2.69595
H    0.00535  -2.13778  2.86878
H    -0.55267  -2.82225  1.38292
H    -0.37716  -0.77266  0.25256
C    -1.79271  -0.06775  1.73769
C    -2.28071  -0.24983  3.16608
C    -1.15473  0.15491  4.16157
O    -0.88365  1.37557  4.26600
O    -0.51983  -0.80763  4.68076
H    -2.51103  -0.57718  1.08127
H    -1.75662  0.99419  1.46646
H    -2.55526  -1.28655  3.38345
H    -3.13102  0.41339  3.36130
O    0.73148  1.33372  0.98665
H    1.43617  1.94446  1.28313
Hg    1.18772  0.74157  5.33212
19
Lattice="100 0 0 0 100 0 0 0 100" Properties=species:S:1:pos:R:3
N    -0.50610  0.59866  0.49842
C    0.06138  0.16803  1.74291
C    1.60017  0.36572  1.84454
O    2.26314  0.53479  2.86157
H    -0.25438  0.05327  -0.32242
H    -0.47327  1.59762  0.31171
H    -0.36081  0.78787  2.54960
C    -0.29142  -1.32726  2.00369
C    -1.03336  -1.60720  3.33359
C    -0.13761  -1.05156  4.44279
O    -0.35774  0.15706  4.77481
O    0.85298  -1.74029  4.81274
H    0.60106  -1.96420  1.95076
H    -0.97041  -1.64358  1.19715
H    -1.16956  -2.68596  3.46573
H    -2.00255  -1.09946  3.37157
O    2.17707  0.31264  0.64146
H    3.14576  0.41603  0.74869
Hg    1.85563  0.29682  5.50068
19
Lattice="100 0 0 0 100 0 0 0 100" Properties=species:S:1:pos:R:3
N    0.54459  -0.11266  -0.11839
C    -0.23100  0.17982  1.03355
C    0.63100  0.98973  2.02910
O    0.22604  2.02437  2.53846
H    0.07725  -0.13705  -1.01691
H    1.34081  -0.73538  -0.02743
H    -1.06393  0.83442  0.74485
C    -0.83751  -1.09892  1.77392
C    -1.97397  -0.86943  2.75942
C    -1.59043  0.17340  3.84619
O    -0.54570  -0.04963  4.50984
O    -2.29613  1.21954  3.87961
H    -0.01311  -1.65174  2.24194
H    -1.24222  -1.70316  0.95176
H    -2.18267  -1.79670  3.30915
H    -2.88904  -0.52793  2.26634
O    1.81470  0.42530  2.25366
H    2.33015  0.97772  2.87494
Hg    -0.60402  2.30643  5.11313
19
Lattice="100 0 0 0 100 0 0 0 100" Properties=species:S:1:pos:R:3
N    -0.67858  0.42796  0.48072
C    -0.05834  0.01172  1.68698
C    1.50981  -0.11509  1.60168
O    2.07766  -0.22441  0.52736
H    -0.81765  1.42744  0.37086
H    -0.32480  0.00002  -0.37179
H    -0.27776  0.75114  2.47170
C    -0.63605  -1.36590  2.19539
C    -0.74777  -2.50674  1.18651
C    0.65088  -2.80696  0.57557
O    0.79508  -2.57953  -0.65324
O    1.56354  -3.10860  1.39432
H    -1.66153  -1.12268  2.50757
H    -0.07789  -1.70423  3.07841
H    -1.43605  -2.27501  0.36822
H    -1.07826  -3.42011  1.69643
O    2.19466  -0.18052  2.74135
H    1.63128  -0.04283  3.52566
Hg    3.16475  -2.44367  -0.22871
19
Lattice="100 0 0 0 100 0 0 0 100" Properties=species:S:1:pos:R:3
N    0.04783  0.07919  -0.13383
C    -0.21752  0.28043  1.26096
C    1.00409  0.79179  2.07518
O    0.98656  1.46447  3.09970
H    0.24962  0.91443  -0.67750
H    0.68032  -0.68304  -0.36531
H    -0.97820  1.07104  1.35868
C    -0.75666  -1.03495  1.89920
C    -2.13615  -0.91457  2.59199
C    -1.98770  0.18761  3.64294
O    -1.42861  -0.10088  4.73695
O    -2.27429  1.36409  3.25164
H    -0.03539  -1.46024  2.60910
H    -0.88245  -1.76167  1.08207
H    -2.39540  -1.86243  3.07581
H    -2.92101  -0.62764  1.88469
O    2.15424  0.38822  1.52991
H    2.89770  0.70759  2.08291
Hg    -0.85499  2.19456  4.90790
19
Lattice="100 0 0 0 100 0 0 0 100" Properties=species:S:1:pos:R:3
N    0.25218  -0.20023  -0.20921
C    0.04510  -0.24478  1.27892
C    1.36203  -0.10253  2.04544
O    1.46628  -0.34308  3.22032
H    0.73168  0.66957  -0.45298
H    -0.65213  -0.21415  -0.68932
H    -0.50674  0.68175  1.52479
C    -0.85575  -1.40055  1.80838
C    -0.22108  -2.78852  2.08178
C    0.60746  -3.09068  0.83618
O    -0.02191  -3.33030  -0.23386
O    1.84347  -2.78463  0.90791
H    -1.69645  -1.51776  1.11020
H    -1.27624  -1.04929  2.75842
H    -1.01139  -3.53737  2.19418
H    0.42209  -2.77209  2.96498
O    2.35325  0.39451  1.25876
H    3.14127  0.51638  1.82656
Hg    1.63304  -1.95881  -1.23936
19
Lattice="100 0 0 0 100 0 0 0 100" Properties=species:S:1:pos:R:3
N    -0.19843  0.29723  0.14573
C    -0.14580  0.10421  1.54948
C    1.31309  -0.14552  2.00722
O    2.15972  -0.56018  1.23173
H    0.28093  -0.37418  -0.44752
H    -1.03556  0.71125  -0.24737
H    -0.51415  1.01600  2.04504
C    -1.06441  -1.08063  2.10961
C    -1.02230  -2.42253  1.39016
C    0.44004  -2.94353  1.33079
O    1.01218  -3.13923  2.43729
O    0.97436  -2.98215  0.19126
H    -2.08566  -0.68861  2.00395
H    -0.85923  -1.22269  3.17980
H    -1.40120  -2.36135  0.36548
H    -1.60323  -3.16265  1.95398
O    1.60579  0.03321  3.29525
H    0.86418  0.41778  3.79814
Hg    3.10666  -2.97042  1.31096
19
Lattice="100 0 0 0 100 0 0 0 100" Properties=species:S:1:pos:R:3
N    -0.12242  -0.13230  0.16356
C    0.19957  0.19192  1.50081
C    1.68103  0.67078  1.72676
O    2.19075  0.70545  2.81895
H    0.05605  -1.07821  -0.16141
H    0.00807  0.57979  -0.54784
H    -0.36287  1.10957  1.80171
C    -0.15964  -0.89139  2.51391
C    -1.65832  -1.06509  2.75558
C    -2.31844  0.15637  3.43389
O    -3.27963  -0.11814  4.20606
O    -1.89255  1.31816  3.16423
H    0.36170  -0.65742  3.45211
H    0.23579  -1.86960  2.19204
H    -1.85878  -1.93934  3.38312
H    -2.22153  -1.20498  1.82022
O    2.25368  1.06647  0.58159
H    3.15165  1.39998  0.78733
Hg    -3.62310  2.17499  4.70238
19
Lattice="100 0 0 0 100 0 0 0 100" Properties=species:S:1:pos:R:3
N    0.05348  -0.03409  -0.24404
C    -0.11765  -0.10645  1.25032
C    1.30543  0.01754  1.82911
O    2.25487  0.33132  1.14051
H    0.22177  -0.97612  -0.61360
H    0.92027  0.50052  -0.41486
H    -0.64246  0.80826  1.57001
C    -0.89347  -1.35271  1.74285
C    -2.44180  -1.21297  1.84397
C    -2.86175  -0.55899  0.53153
O    -2.98242  0.71231  0.56181
O    -2.77184  -1.25336  -0.52123
H    -0.52868  -1.60236  2.74640
H    -0.65234  -2.20591  1.09181
H    -2.73380  -0.57946  2.68666
H    -2.89826  -2.20311  1.94322
O    1.33674  -0.20103  3.14681
H    2.25296  -0.06036  3.46317
Hg    -1.86250  0.73801  -1.46284
19
Lattice="100 0 0 0 100 0 0 0 100" Properties=species:S:1:pos:R:3
N    1.06076  -0.92572  0.46103
C    0.17212  -0.51263  1.60081
C    0.93355  -0.44928  2.92676
O    0.38464  -0.37285  3.99543
H    1.85300  -0.28131  0.40597
H    0.54421  -0.87647  -0.42171
H    -0.09378  0.54136  1.39638
C    -1.19246  -1.25714  1.70738
C    -1.25491  -2.61738  2.44893
C    -0.08618  -3.42191  1.88658
O    0.99162  -3.37918  2.56695
O    -0.17392  -3.80786  0.68569
H    -1.58808  -1.38085  0.68947
H    -1.87178  -0.57553  2.23340
H    -2.19924  -3.11921  2.21571
H    -1.14061  -2.49479  3.52873
O    2.27911  -0.41252  2.73537
H    2.69496  -0.31053  3.61566
Hg    2.10299  -3.15421  0.55346
19
Lattice="100 0 0 0 100 0 0 0 100" Properties=species:S:1:pos:R:3
N    -0.88092  0.39696  0.20130
C    -0.45942  -0.00139  1.51681
C    1.06034  0.36855  1.72178
O    1.95593  -0.36167  1.32261
H    -0.39111  -0.05487  -0.56866
H    -0.98321  1.39616  0.04593
H    -1.03546  0.58784  2.24949
C    -0.71898  -1.50634  1.74501
C    -0.45455  -2.10388  3.13922
C    1.04538  -1.96967  3.47560
O    1.36900  -0.90710  4.08769
O    1.84768  -2.81048  2.98975
H    -0.18102  -2.08703  0.98308
H    -1.79490  -1.63847  1.55840
H    -0.70576  -3.16937  3.12917
H    -1.03386  -1.59785  3.91903
O    1.34663  1.53075  2.30397
H    0.54645  1.98031  2.63400
Hg    3.56678  -1.19545  3.19182
19
Lattice="100 0 0 0 100 0 0 0 100" Properties=species:S:1:pos:R:3
N    7.14895  0.02658  -4.53047
C    6.86814  -1.19842  -4.85000
C    7.55236  -1.83606  -6.03664
O    7.36192  -2.98663  -6.35513
H    6.63199  0.43821  -3.69833
H    7.83331  0.55149  -5.07687
H    4.84432  -1.66644  -0.37894
C    5.85420  -2.00370  -4.10618
C    5.90408  -1.98435  -2.56320
C    5.49872  -0.67602  -1.89594
O    4.95909  -0.74586  -0.67622
O    5.67139  0.42696  -2.39674
H    5.95227  -3.03853  -4.45545
H    4.86091  -1.66363  -4.45068
H    6.92026  -2.22314  -2.20849
H    5.26209  -2.80208  -2.20741
O    8.37103  -0.95747  -6.65151
H    8.79432  -1.40608  -7.41091
Hg    -110.22035  14.27317  114.47311
19
Lattice="100 0 0 0 100 0 0 0 100" Properties=species:S:1:pos:R:3
N    -0.22418  -0.29332  0.60018
C    0.21605  -0.29866  1.94319
C    1.68057  0.23338  2.16040
O    2.30305  0.02211  3.17121
H    -0.21241  0.58658  0.09443
H    -0.02423  -1.10476  0.02253
H    -0.36700  0.45767  2.52394
C    0.03207  -1.63414  2.65868
C    -1.41943  -1.99045  2.97727
C    -2.07032  -1.04884  4.01498
O    -2.92071  -1.59578  4.77208
O    -1.74692  0.17569  4.02635
H    0.63692  -1.60849  3.57535
H    0.44674  -2.45820  2.05393
H    -1.50053  -3.01211  3.36183
H    -2.07157  -1.92696  2.09275
O    2.09873  0.96918  1.12132
H    2.99100  1.31587  1.32997
Hg    -3.34083  0.45222  5.89059
19
Lattice="100 0 0 0 100 0 0 0 100" Properties=species:S:1:pos:R:3
N    8.50268  -3.21412  -1.71742
C    8.11325  -4.43718  -1.90195
C    9.04344  -5.42480  -2.56664
O    8.75022  -6.58661  -2.72712
H    9.43568  -2.92613  -2.01578
H    7.80997  -2.55161  -1.25887
H    4.51045  -3.54872  1.34257
C    6.75061  -4.90655  -1.51152
C    6.22524  -4.51573  -0.11331
C    5.87819  -3.04530  0.08340
O    6.45143  -2.12749  -0.48778
O    4.91631  -2.74930  0.96140
H    6.75323  -5.99940  -1.60203
H    6.05191  -4.54298  -2.28653
H    6.96490  -4.77651  0.66150
H    5.34455  -5.14070  0.08939
O    10.19777  -4.82979  -2.93246
H    10.77187  -5.49890  -3.35649
Hg    -135.50992  62.16373  67.74158
19
Lattice="100 0 0 0 100 0 0 0 100" Properties=species:S:1:pos:R:3
N    1.28911  -1.35927  1.33858
C    0.36340  -0.20540  1.47216
C    1.14267  0.98548  2.05090
O    2.31901  0.94986  2.38800
H    0.77719  -2.24231  1.28473
H    1.88934  -1.26684  0.51759
H    0.08497  0.12655  0.45725
C    -0.99185  -0.54893  2.17517
C    -1.07415  -0.63816  3.72470
C    0.20881  -1.31780  4.19673
O    1.09127  -0.50770  4.67048
O    0.42758  -2.50105  3.84678
H    -1.32476  -1.50367  1.74369
H    -1.71617  0.20686  1.84783
H    -1.94677  -1.24104  3.99866
H    -1.15880  0.35222  4.18032
O    0.38992  2.08048  2.08881
H    0.92234  2.82331  2.44242
Hg    2.66389  -1.45161  3.34320
19
Lattice="100 0 0 0 100 0 0 0 100" Properties=species:S:1:pos:R:3
N    0.67981  -1.79286  0.12634
C    -0.03185  -0.82140  1.00070
C    0.89321  0.36909  1.37211
O    0.72081  1.05578  2.34660
H    1.19696  -1.29084  -0.59981
H    1.36011  -2.33557  0.66697
H    -0.82733  -0.36498  0.38854
C    -0.63732  -1.42426  2.29380
C    -2.08272  -1.96002  2.19849
C    -2.08026  -2.87567  0.96794
O    -2.46298  -2.34443  -0.11981
O    -1.44759  -3.96622  1.07315
H    -0.63184  -0.61858  3.04163
H    0.02477  -2.21884  2.66698
H    -2.80991  -1.15509  2.05719
H    -2.33032  -2.53847  3.09412
O    1.85415  0.56312  0.44584
H    2.37052  1.35697  0.69601
Hg    -0.69152  -3.51848  -1.12287
19
Lattice="100 0 0 0 100 0 0 0 100" Properties=species:S:1:pos:R:3
N    0.47990  -0.55959  -0.07094
C    -0.01195  -0.27875  1.31326
C    1.15576  0.26806  2.19157
O    0.94487  1.28165  2.81668
H    0.04410  0.08259  -0.73625
H    1.49211  -0.43037  -0.13135
H    -0.72539  0.54928  1.22059
C    -0.78875  -1.38480  2.10723
C    -0.01890  -2.59324  2.68103
C    0.68437  -3.19831  1.46683
O    -0.07427  -3.88499  0.69739
O    1.83160  -2.77773  1.15758
H    -1.60335  -1.74555  1.46316
H    -1.24644  -0.84005  2.94423
H    -0.73080  -3.31240  3.09654
H    0.70690  -2.30812  3.45084
O    2.30602  -0.38829  2.21649
H    2.23298  -1.31969  1.83157
Hg    0.62117  -2.83076  -1.17368
19
Lattice="100 0 0 0 100 0 0 0 100" Properties=species:S:1:pos:R:3
N    6.93339  -4.32840  -1.48419
C    6.95627  -5.49037  -0.90903
C    8.13214  -6.41195  -1.13411
O    8.22604  -7.48873  -0.59265
H    7.71065  -4.03970  -2.07999
H    6.08013  -3.72011  -1.30769
H    3.37256  -3.85362  2.05571
C    5.83569  -5.97651  -0.05017
C    5.26278  -5.00737  1.00660
C    4.46168  -3.82911  0.46691
O    4.68642  -3.28854  -0.60757
O    3.48443  -3.34084  1.23504
H    6.19053  -6.88511  0.45082
H    5.02891  -6.30415  -0.73038
H    6.07481  -4.58756  1.62269
H    4.64342  -5.60316  1.69140
O    9.01742  -5.86508  -1.99277
H    9.76160  -6.48902  -2.11010
Hg    -116.91568  83.33639  51.07192
19
Lattice="100 0 0 0 100 0 0 0 100" Properties=species:S:1:pos:R:3
N    -0.88318  0.72617  1.07471
C    0.06175  -0.02993  1.55301
C    1.43978  0.62304  1.43318
O    1.55052  1.76230  1.04793
H    -1.85836  0.44050  1.04199
H    -0.64982  1.70329  0.84341
H    -1.21370  -1.48834  5.68801
C    -0.15801  -1.47636  1.89555
C    -0.93328  -1.64158  3.21448
C    -0.43951  -0.58224  4.18105
O    0.19062  0.38336  3.76427
O    -0.72266  -0.67299  5.47634
H    0.82125  -1.95789  1.97978
H    -0.69718  -1.96240  1.06992
H    -0.80368  -2.65606  3.61524
H    -2.01827  -1.49822  3.08243
O    2.41957  -0.21426  1.78137
H    3.27318  0.25771  1.69492
Hg    -1.02848  4.22634  1.94372
19
Lattice="100 0 0 0 100 0 0 0 100" Properties=species:S:1:pos:R:3
N    0.22612  -0.61060  0.24877
C    -0.12880  -0.21140  1.55504
C    1.07954  -0.02770  2.53701
O    1.00945  0.68575  3.50311
H    0.25146  0.07639  -0.49544
H    0.77371  -1.45526  0.10612
H    -0.57838  0.78735  1.51642
C    -1.17604  -1.15855  2.26254
C    -1.17074  -2.62664  1.87608
C    0.22547  -3.29804  2.08599
O    0.55531  -3.58871  3.25954
O    0.91874  -3.44871  1.04095
H    -2.15518  -0.76961  1.94490
H    -1.09875  -1.02805  3.34856
H    -1.43028  -2.77038  0.82198
H    -1.87099  -3.17720  2.51469
O    2.16804  -0.74803  2.18730
H    2.86660  -0.53464  2.84080
Hg    2.70074  -4.36899  2.42466
19
Lattice="100 0 0 0 100 0 0 0 100" Properties=species:S:1:pos:R:3
N    2.83657  -0.33143  3.83702
C    4.01151  -0.86578  3.75189
C    4.41634  -1.25008  2.34084
O    3.67725  -1.04892  1.40276
H    2.47466  -0.08167  4.80262
H    2.30427  -0.21423  2.96790
H    4.74590  0.57543  8.41096
C    4.86907  -1.11651  4.95033
C    4.92976  -0.02304  6.04120
C    3.66415  0.17954  6.86684
O    2.53323  0.07226  6.41397
O    3.80940  0.53445  8.14631
H    5.88808  -1.31234  4.59895
H    4.52443  -2.06968  5.39191
H    5.17105  0.95231  5.58770
H    5.77582  -0.26805  6.69769
O    5.63419  -1.81001  2.30050
H    5.83293  -2.04405  1.37050
Hg    -93.53715  -1.18511  -49.02465
19
Lattice="100 0 0 0 100 0 0 0 100" Properties=species:S:1:pos:R:3
N    -0.27275  -0.10666  0.16558
C    0.04759  -0.05034  1.54064
C    1.58844  -0.25875  1.81699
O    2.28479  -1.00077  1.17500
H    0.09294  -0.89908  -0.35787
H    -0.25748  0.76364  -0.35599
H    -0.19997  0.94379  1.93756
C    -0.65387  -1.16738  2.38153
C    -2.11117  -0.80699  2.59514
C    -2.96422  -2.00515  3.14773
O    -3.96083  -1.62353  3.83167
O    -2.65439  -3.17720  2.86091
H    -0.13828  -1.26844  3.34512
H    -0.55450  -2.12352  1.85100
H    -2.61157  -0.54674  1.64983
H    -2.24789  0.02817  3.28988
O    1.96668  0.48737  2.86673
H    2.91786  0.32049  3.03383
Hg    -4.66250  -3.83431  4.19257
19
Lattice="100 0 0 0 100 0 0 0 100" Properties=species:S:1:pos:R:3
N    -0.51607  0.73439  0.25764
C    -0.13777  0.21480  1.50729
C    1.36253  -0.08696  1.47622
O    2.00908  -0.11925  0.45418
H    0.16540  0.71158  -0.49813
H    -1.36927  1.26607  0.14235
H    -0.35072  0.93558  2.31772
C    -0.97620  -1.07131  1.96985
C    -0.56341  -2.32080  1.23453
C    -1.56508  -3.51233  1.50283
O    -0.97838  -4.60846  1.73493
O    -2.79014  -3.30760  1.42811
H    -2.03551  -0.84156  1.80166
H    -0.81456  -1.16826  3.05080
H    0.43532  -2.67333  1.50761
H    -0.60506  -2.20362  0.14114
O    1.83570  -0.32952  2.71181
H    2.79528  -0.50841  2.63721
Hg    -3.02880  -5.74803  1.95536
19
Lattice="100 0 0 0 100 0 0 0 100" Properties=species:S:1:pos:R:3
N    -0.75836  0.62420  1.45863
C    0.50759  0.03089  1.65245
C    1.57132  0.37244  0.52852
O    1.28641  0.72475  -0.58532
H    -0.77962  1.63588  1.36627
H    -1.39781  0.16553  0.81402
H    0.97610  0.45494  2.56639
C    0.46158  -1.48941  1.81662
C    -0.42813  -1.97766  2.96482
C    0.03654  -1.51503  4.36292
O    0.82675  -0.53857  4.48257
O    -0.46360  -2.18632  5.31440
H    1.48625  -1.85643  1.94966
H    0.07622  -1.96234  0.89721
H    -0.47353  -3.07280  2.98886
H    -1.46593  -1.62660  2.87154
O    2.81115  0.19631  1.01532
H    3.44947  0.38011  0.29556
Hg    0.68339  -0.90949  6.91983
19
Lattice="100 0 0 0 100 0 0 0 100" Properties=species:S:1:pos:R:3
N    -0.17239  -0.51969  -0.00619
C    0.03658  -0.05483  1.32019
C    1.50450  0.33528  1.58715
O    1.97362  0.40726  2.69763
H    0.41562  -0.14159  -0.74199
H    -1.11744  -0.76515  -0.28317
H    -0.49633  0.91160  1.49793
C    -0.55231  -0.98740  2.41119
C    0.23136  -2.28525  2.55657
C    -0.49422  -3.32605  3.45790
O    0.30215  -4.19115  3.94577
O    -1.73111  -3.28555  3.61892
H    -1.60004  -1.19837  2.15714
H    -0.55552  -0.43607  3.35841
H    1.22702  -2.12940  2.98465
H    0.36340  -2.80313  1.59410
O    2.16001  0.62494  0.44600
H    3.06556  0.91314  0.68025
Hg    -1.41470  -5.29376  5.05211
19
Lattice="100 0 0 0 100 0 0 0 100" Properties=species:S:1:pos:R:3
N    0.39782  -0.04688  -0.30033
C    0.01024  -0.14900  1.05777
C    1.05739  0.47141  2.05148
O    0.73210  1.05368  3.05387
H    0.11339  0.77944  -0.81606
H    1.31723  -0.39758  -0.55518
H    -0.90909  0.42585  1.22336
C    -0.18057  -1.62473  1.54368
C    -1.49759  -2.17868  1.03583
C    -1.63320  -3.72339  1.26935
O    -0.62235  -4.45066  1.23309
O    -2.83531  -4.09102  1.43873
H    -0.16062  -1.63120  2.64142
H    0.66327  -2.23328  1.19223
H    -1.59732  -2.06877  -0.05482
H    -2.36618  -1.70319  1.50311
O    2.31507  0.24169  1.64261
H    2.92917  0.62578  2.30187
Hg    -2.21805  -6.34474  1.65392
19
Lattice="100 0 0 0 100 0 0 0 100" Properties=species:S:1:pos:R:3
N    -0.47747  0.73782  0.61514
C    -0.15307  -0.03829  1.75099
C    1.36470  -0.00366  2.16263
O    1.85405  -0.82026  2.90261
H    -0.25335  1.72766  0.63046
H    -0.39519  0.30985  -0.30259
H    -0.62373  0.42005  2.65533
C    -0.64630  -1.48098  1.68724
C    -2.16054  -1.64170  1.81460
C    -2.70909  -1.23869  3.20152
O    -3.71567  -1.89656  3.58833
O    -2.15719  -0.28919  3.83258
H    -0.12689  -2.04686  2.47256
H    -0.34568  -1.95151  0.73592
H    -2.46550  -2.67623  1.62730
H    -2.71162  -1.01035  1.10085
O    1.99664  1.05275  1.63285
H    2.92007  1.05462  1.96024
Hg    -3.83232  -0.65853  5.60655
