# Supplementary material for: Mapping and classifying molecules from a high-throughput structural database
Source: J Cheminform. 2017 Feb 2;9:6. doi: 10.1186/s13321-017-0192-4 (PMC5289135; doi:10.1186/s13321-017-0192-4)
Supplement: Supplementary file 1 — Additional file 1. Supplementary file contains dissimilarity matrix data for all the oligopeptides available in the database including the one discussed in this paper. [file 13321_2017_192_MOESM1_ESM.tar › SI/hisE.dipeptide/COLVAR-OOS-Pb-0.15-1-4]

#! FIELDS CV1 CV2 Energy
1.640000000000e-01 -1.560000000000e-01	-609763.291096
1.680000000000e-01 -1.640000000000e-01	-609763.290291
1.740000000000e-01 -1.620000000000e-01	-609763.277369
-8.800000000000e-02 -2.060000000000e-01	-609763.199167
-8.200000000000e-02 -1.940000000000e-01	-609763.192258
1.840000000000e-01 -1.560000000000e-01	-609762.682905
1.660000000000e-01 -1.640000000000e-01	-609762.603615
2.460000000000e-01 6.800000000000e-02	-609762.563718
4.000000000000e-02 2.120000000000e-01	-609762.536662
4.600000000000e-02 -2.320000000000e-01	-609762.529728
2.580000000000e-01 5.000000000000e-02	-609762.491243
-2.300000000000e-01 6.000000000000e-03	-609762.450904
1.980000000000e-01 -1.800000000000e-01	-609762.423494
1.300000000000e-01 3.000000000000e-01	-609762.382806
2.660000000000e-01 -8.000000000000e-03	-609762.3334
-1.800000000000e-01 -4.000000000000e-03	-609762.322792
-4.200000000000e-02 -2.700000000000e-01	-609762.298617
2.480000000000e-01 4.000000000000e-03	-609762.285258
2.380000000000e-01 1.400000000000e-02	-609762.254219
1.980000000000e-01 1.860000000000e-01	-609762.209784
1.880000000000e-01 -1.600000000000e-01	-609762.202143
1.560000000000e-01 1.580000000000e-01	-609762.199094
2.660000000000e-01 -8.000000000000e-03	-609762.180323
1.680000000000e-01 1.480000000000e-01	-609762.177167
1.480000000000e-01 -1.880000000000e-01	-609762.176246
7.200000000000e-02 -2.640000000000e-01	-609762.148183
1.580000000000e-01 1.480000000000e-01	-609762.146878
6.200000000000e-02 -2.220000000000e-01	-609762.138
-7.600000000000e-02 -2.620000000000e-01	-609762.119177
1.900000000000e-01 -1.520000000000e-01	-609762.108194
-8.400000000000e-02 -1.740000000000e-01	-609762.106542
-8.800000000000e-02 -1.860000000000e-01	-609762.103187
2.400000000000e-02 -8.200000000000e-02	-609762.085578
7.600000000000e-02 -3.200000000000e-02	-609762.085471
1.700000000000e-01 -1.480000000000e-01	-609762.078111
1.920000000000e-01 -1.520000000000e-01	-609762.066006
1.360000000000e-01 -1.860000000000e-01	-609762.055691
-7.600000000000e-02 -1.660000000000e-01	-609762.043725
5.000000000000e-02 -2.260000000000e-01	-609762.035265
2.300000000000e-01 -4.000000000000e-03	-609762.026403
6.400000000000e-02 -2.380000000000e-01	-609762.025181
-1.200000000000e-02 -1.060000000000e-01	-609761.989681
-5.000000000000e-02 -2.660000000000e-01	-609761.964691
3.600000000000e-02 -1.360000000000e-01	-609761.901305
1.760000000000e-01 -1.500000000000e-01	-609761.896095
1.680000000000e-01 1.880000000000e-01	-609761.83894
-2.400000000000e-02 9.400000000000e-02	-609761.814566
5.000000000000e-02 -2.240000000000e-01	-609761.792199
1.320000000000e-01 2.260000000000e-01	-609761.714138
