# Supplementary material for: Mapping and classifying molecules from a high-throughput structural database
Source: J Cheminform. 2017 Feb 2;9:6. doi: 10.1186/s13321-017-0192-4 (PMC5289135; doi:10.1186/s13321-017-0192-4)
Supplement: Supplementary file 1 — Additional file 1. Supplementary file contains dissimilarity matrix data for all the oligopeptides available in the database including the one discussed in this paper. [file 13321_2017_192_MOESM1_ESM.tar › SI/hisE.dipeptide/COLVAR-OOS-Ba-0.15-1-4]

#! FIELDS CV1 CV2 Energy
1.720000000000e-01 -1.660000000000e-01	-244757.563697
1.660000000000e-01 -1.520000000000e-01	-244757.563218
1.660000000000e-01 -1.540000000000e-01	-244757.500888
-8.200000000000e-02 -1.940000000000e-01	-244757.454779
-7.600000000000e-02 -1.680000000000e-01	-244757.432806
2.440000000000e-01 6.600000000000e-02	-244757.156935
2.560000000000e-01 5.000000000000e-02	-244757.082599
1.600000000000e-01 -1.600000000000e-01	-244757.054797
4.200000000000e-02 -2.280000000000e-01	-244756.967373
3.200000000000e-02 1.560000000000e-01	-244756.955767
4.000000000000e-02 2.160000000000e-01	-244756.939855
2.620000000000e-01 -1.200000000000e-02	-244756.918864
2.400000000000e-01 0.000000000000e+00	-244756.892839
-1.700000000000e-01 2.000000000000e-03	-244756.883952
-2.300000000000e-01 6.000000000000e-03	-244756.862695
2.640000000000e-01 -1.200000000000e-02	-244756.798746
2.720000000000e-01 4.800000000000e-02	-244756.783343
1.400000000000e-01 -1.820000000000e-01	-244756.777037
6.400000000000e-02 -2.120000000000e-01	-244756.75542
2.560000000000e-01 -1.000000000000e-02	-244756.722448
1.880000000000e-01 -1.500000000000e-01	-244756.716906
-2.280000000000e-01 -1.000000000000e-02	-244756.684987
7.400000000000e-02 -2.640000000000e-01	-244756.675029
1.580000000000e-01 1.340000000000e-01	-244756.664299
5.800000000000e-02 -2.300000000000e-01	-244756.649735
6.000000000000e-02 -2.380000000000e-01	-244756.641455
2.380000000000e-01 1.800000000000e-02	-244756.629906
2.020000000000e-01 1.820000000000e-01	-244756.597142
1.520000000000e-01 1.560000000000e-01	-244756.581063
1.600000000000e-01 1.860000000000e-01	-244756.552761
1.840000000000e-01 -1.600000000000e-01	-244756.550703
1.680000000000e-01 -2.200000000000e-01	-244756.547668
1.900000000000e-01 -3.000000000000e-02	-244756.535969
1.180000000000e-01 -1.760000000000e-01	-244756.527559
-8.000000000000e-02 -1.440000000000e-01	-244756.48451
7.600000000000e-02 -3.000000000000e-02	-244756.480742
1.540000000000e-01 1.440000000000e-01	-244756.477037
2.600000000000e-02 -8.000000000000e-02	-244756.442937
1.260000000000e-01 2.200000000000e-01	-244756.442463
3.400000000000e-02 -1.300000000000e-01	-244756.422958
1.740000000000e-01 -1.440000000000e-01	-244756.413647
-7.200000000000e-02 -2.680000000000e-01	-244756.399017
-6.000000000000e-03 -1.000000000000e-01	-244756.380456
-4.000000000000e-02 -1.340000000000e-01	-244756.376654
4.200000000000e-02 -2.180000000000e-01	-244756.302018
-2.000000000000e-03 -1.900000000000e-01	-244756.291939
1.140000000000e-01 3.020000000000e-01	-244756.286528
-3.600000000000e-02 -2.740000000000e-01	-244756.26328
0.000000000000e+00 9.200000000000e-02	-244756.226583
