# Supplementary material for: Mapping and classifying molecules from a high-throughput structural database
Source: J Cheminform. 2017 Feb 2;9:6. doi: 10.1186/s13321-017-0192-4 (PMC5289135; doi:10.1186/s13321-017-0192-4)
Supplement: Supplementary file 1 — Additional file 1. Supplementary file contains dissimilarity matrix data for all the oligopeptides available in the database including the one discussed in this paper. [file 13321_2017_192_MOESM1_ESM.tar › SI/hisE.dipeptide/COLVAR-OOS-Cd-0.15-1-4]

#! FIELDS CV1 CV2 Energy
1.700000000000e-01 -1.580000000000e-01	-173738.766472
1.760000000000e-01 -1.660000000000e-01	-173738.715678
-8.200000000000e-02 -2.080000000000e-01	-173738.647078
-9.000000000000e-02 -2.100000000000e-01	-173738.619662
1.660000000000e-01 1.580000000000e-01	-173738.05796
1.840000000000e-01 -1.580000000000e-01	-173738.043149
3.800000000000e-02 1.580000000000e-01	-173738.026242
3.800000000000e-02 2.060000000000e-01	-173738.011381
1.780000000000e-01 2.760000000000e-01	-173737.976526
1.780000000000e-01 1.580000000000e-01	-173737.974209
-2.240000000000e-01 -2.400000000000e-02	-173737.932884
-2.260000000000e-01 6.000000000000e-03	-173737.909236
1.640000000000e-01 -1.640000000000e-01	-173737.881612
2.320000000000e-01 -6.000000000000e-03	-173737.857608
1.340000000000e-01 -1.900000000000e-01	-173737.853414
1.400000000000e-01 -1.920000000000e-01	-173737.852531
4.600000000000e-02 -2.300000000000e-01	-173737.808958
1.880000000000e-01 -1.580000000000e-01	-173737.792516
-2.240000000000e-01 -8.000000000000e-03	-173737.762157
8.400000000000e-02 -1.840000000000e-01	-173737.746352
2.440000000000e-01 1.200000000000e-02	-173737.712485
1.760000000000e-01 -1.540000000000e-01	-173737.673018
2.500000000000e-01 6.800000000000e-02	-173737.631277
1.600000000000e-01 1.680000000000e-01	-173737.59953
5.600000000000e-02 -2.300000000000e-01	-173737.575179
2.640000000000e-01 5.200000000000e-02	-173737.571284
-9.400000000000e-02 -2.000000000000e-01	-173737.507097
1.440000000000e-01 -1.480000000000e-01	-173737.484253
2.200000000000e-02 -8.400000000000e-02	-173737.483343
1.980000000000e-01 -1.820000000000e-01	-173737.456079
-1.800000000000e-02 -1.260000000000e-01	-173737.454599
2.580000000000e-01 -6.000000000000e-03	-173737.396898
2.420000000000e-01 0.000000000000e+00	-173737.33661
1.940000000000e-01 -1.560000000000e-01	-173737.32651
-5.200000000000e-02 -2.640000000000e-01	-173737.311015
1.800000000000e-01 -1.560000000000e-01	-173737.280793
1.860000000000e-01 -1.600000000000e-01	-173737.256458
1.740000000000e-01 -1.560000000000e-01	-173737.251017
1.860000000000e-01 -1.520000000000e-01	-173737.234029
1.400000000000e-01 -1.820000000000e-01	-173737.226802
1.980000000000e-01 1.860000000000e-01	-173737.216002
-3.200000000000e-02 9.800000000000e-02	-173737.20426
6.600000000000e-02 -2.040000000000e-01	-173737.176458
-4.200000000000e-02 -2.340000000000e-01	-173737.16062
-8.200000000000e-02 -2.540000000000e-01	-173737.152374
6.400000000000e-02 -2.660000000000e-01	-173737.116868
6.400000000000e-02 -2.260000000000e-01	-173737.064604
-7.000000000000e-02 -2.580000000000e-01	-173737.003583
1.500000000000e-01 1.680000000000e-01	-173736.947374
1.200000000000e-01 2.080000000000e-01	-173736.775412
