# Supplementary material for: Mapping and classifying molecules from a high-throughput structural database
Source: J Cheminform. 2017 Feb 2;9:6. doi: 10.1186/s13321-017-0192-4 (PMC5289135; doi:10.1186/s13321-017-0192-4)
Supplement: Supplementary file 1 — Additional file 1. Supplementary file contains dissimilarity matrix data for all the oligopeptides available in the database including the one discussed in this paper. [file 13321_2017_192_MOESM1_ESM.tar › SI/hisE.dipeptide/cluster-linkage.dat]

# Cluster linkage matrix for distance matrix file: hisE.dipeptide.bare-12-8-3_rem-0.1.sim clustering mode= average
2.200000000000000000e+01 4.600000000000000000e+01 1.459065950710195306e-03 2.000000000000000000e+00
8.000000000000000000e+00 9.000000000000000000e+00 1.464010565036880963e-03 2.000000000000000000e+00
3.400000000000000000e+01 8.300000000000000000e+01 1.691385333768188979e-03 2.000000000000000000e+00
1.200000000000000000e+02 1.230000000000000000e+02 1.911770756398080374e-03 2.000000000000000000e+00
2.000000000000000000e+00 3.000000000000000000e+00 1.960255214278130119e-03 2.000000000000000000e+00
6.300000000000000000e+01 9.600000000000000000e+01 1.974395099228723211e-03 2.000000000000000000e+00
5.000000000000000000e+01 5.300000000000000000e+01 2.178756864242042523e-03 2.000000000000000000e+00
1.300000000000000000e+01 1.700000000000000000e+01 2.407802444109004899e-03 2.000000000000000000e+00
9.300000000000000000e+01 1.170000000000000000e+02 2.508146645992559952e-03 2.000000000000000000e+00
7.500000000000000000e+01 9.500000000000000000e+01 2.622484942511412679e-03 2.000000000000000000e+00
3.100000000000000000e+01 6.400000000000000000e+01 2.836089635596560597e-03 2.000000000000000000e+00
5.600000000000000000e+01 6.100000000000000000e+01 2.977977418696595331e-03 2.000000000000000000e+00
7.400000000000000000e+01 7.600000000000000000e+01 3.281590862327377935e-03 2.000000000000000000e+00
1.500000000000000000e+01 1.600000000000000000e+01 3.308536273103079590e-03 2.000000000000000000e+00
7.800000000000000000e+01 8.900000000000000000e+01 3.468184897676987021e-03 2.000000000000000000e+00
1.130000000000000000e+02 1.210000000000000000e+02 3.608578768702388074e-03 2.000000000000000000e+00
0.000000000000000000e+00 1.000000000000000000e+00 4.074755260815813608e-03 2.000000000000000000e+00
3.800000000000000000e+01 5.400000000000000000e+01 4.152236796149045249e-03 2.000000000000000000e+00
2.000000000000000000e+01 2.600000000000000000e+01 4.156272139821491976e-03 2.000000000000000000e+00
4.200000000000000000e+01 1.330000000000000000e+02 4.380861155443541502e-03 3.000000000000000000e+00
1.000000000000000000e+02 1.010000000000000000e+02 4.567850499515625079e-03 2.000000000000000000e+00
9.100000000000000000e+01 1.390000000000000000e+02 4.695309466037220908e-03 3.000000000000000000e+00
9.900000000000000000e+01 1.190000000000000000e+02 4.784818348547065052e-03 2.000000000000000000e+00
7.100000000000000000e+01 1.420000000000000000e+02 4.922768922440197252e-03 3.000000000000000000e+00
1.050000000000000000e+02 1.120000000000000000e+02 4.956881048943618043e-03 2.000000000000000000e+00
2.500000000000000000e+01 1.370000000000000000e+02 4.985601268649147294e-03 3.000000000000000000e+00
8.700000000000000000e+01 9.800000000000000000e+01 5.452363026253923516e-03 2.000000000000000000e+00
3.900000000000000000e+01 4.000000000000000000e+01 5.543590655715849823e-03 2.000000000000000000e+00
4.000000000000000000e+00 1.200000000000000000e+01 5.660536695367367720e-03 2.000000000000000000e+00
3.000000000000000000e+01 1.310000000000000000e+02 5.835219876660087401e-03 3.000000000000000000e+00
3.700000000000000000e+01 5.900000000000000000e+01 5.888199052016882332e-03 2.000000000000000000e+00
7.000000000000000000e+01 1.060000000000000000e+02 6.116652310973674962e-03 2.000000000000000000e+00
1.150000000000000000e+02 1.180000000000000000e+02 6.314270613995748641e-03 2.000000000000000000e+00
1.070000000000000000e+02 1.080000000000000000e+02 6.422581483820099559e-03 2.000000000000000000e+00
6.600000000000000000e+01 7.200000000000000000e+01 6.477636621736262458e-03 2.000000000000000000e+00
7.300000000000000000e+01 9.000000000000000000e+01 6.978587870548484499e-03 2.000000000000000000e+00
4.100000000000000000e+01 1.500000000000000000e+02 7.301542291741437707e-03 4.000000000000000000e+00
1.100000000000000000e+02 1.550000000000000000e+02 7.390720938938537959e-03 3.000000000000000000e+00
7.700000000000000000e+01 8.100000000000000000e+01 7.561673398450113708e-03 2.000000000000000000e+00
5.000000000000000000e+00 6.000000000000000000e+00 7.711854152495435308e-03 2.000000000000000000e+00
6.900000000000000000e+01 1.360000000000000000e+02 7.747616314430651359e-03 3.000000000000000000e+00
1.800000000000000000e+01 1.380000000000000000e+02 7.832414141710711958e-03 3.000000000000000000e+00
5.200000000000000000e+01 1.430000000000000000e+02 8.255084230376895718e-03 3.000000000000000000e+00
9.400000000000000000e+01 1.090000000000000000e+02 8.272541017701504767e-03 2.000000000000000000e+00
1.100000000000000000e+01 3.200000000000000000e+01 8.526398508379199118e-03 2.000000000000000000e+00
1.280000000000000000e+02 1.290000000000000000e+02 8.550143666364772022e-03 2.000000000000000000e+00
6.000000000000000000e+01 1.560000000000000000e+02 8.653203662387708855e-03 4.000000000000000000e+00
1.510000000000000000e+02 1.520000000000000000e+02 8.672331912963347419e-03 5.000000000000000000e+00
8.800000000000000000e+01 1.710000000000000000e+02 8.679578355253991448e-03 4.000000000000000000e+00
3.600000000000000000e+01 1.480000000000000000e+02 8.724502914508661805e-03 3.000000000000000000e+00
3.300000000000000000e+01 1.800000000000000000e+02 9.076687151905878451e-03 4.000000000000000000e+00
7.900000000000000000e+01 1.540000000000000000e+02 9.207116663376696888e-03 4.000000000000000000e+00
2.100000000000000000e+01 5.500000000000000000e+01 9.371212768445600846e-03 2.000000000000000000e+00
1.900000000000000000e+01 1.490000000000000000e+02 9.381118454694697614e-03 3.000000000000000000e+00
1.300000000000000000e+02 1.760000000000000000e+02 9.692560114159688017e-03 3.000000000000000000e+00
6.800000000000000000e+01 1.580000000000000000e+02 9.697292040771748542e-03 3.000000000000000000e+00
4.300000000000000000e+01 4.700000000000000000e+01 9.813930771383452129e-03 2.000000000000000000e+00
4.800000000000000000e+01 1.610000000000000000e+02 1.018164306641576242e-02 3.000000000000000000e+00
2.700000000000000000e+01 6.200000000000000000e+01 1.023769189499040139e-02 2.000000000000000000e+00
1.450000000000000000e+02 1.820000000000000000e+02 1.051762160063619486e-02 6.000000000000000000e+00
1.600000000000000000e+02 1.720000000000000000e+02 1.075161525420290781e-02 6.000000000000000000e+00
2.400000000000000000e+01 1.440000000000000000e+02 1.084836061216569447e-02 3.000000000000000000e+00
1.260000000000000000e+02 1.850000000000000000e+02 1.102405496173083921e-02 4.000000000000000000e+00
1.350000000000000000e+02 1.590000000000000000e+02 1.125032071521305313e-02 4.000000000000000000e+00
1.570000000000000000e+02 1.660000000000000000e+02 1.136822230807852871e-02 4.000000000000000000e+00
1.250000000000000000e+02 1.270000000000000000e+02 1.149275100365400142e-02 2.000000000000000000e+00
1.000000000000000000e+01 1.320000000000000000e+02 1.153127710342694012e-02 3.000000000000000000e+00
1.400000000000000000e+02 1.790000000000000000e+02 1.160822136696698301e-02 6.000000000000000000e+00
1.460000000000000000e+02 1.780000000000000000e+02 1.170942147792229139e-02 7.000000000000000000e+00
1.630000000000000000e+02 1.640000000000000000e+02 1.188019828977280277e-02 4.000000000000000000e+00
8.600000000000000000e+01 1.030000000000000000e+02 1.192310688128039864e-02 2.000000000000000000e+00
1.750000000000000000e+02 1.830000000000000000e+02 1.193607952218700766e-02 4.000000000000000000e+00
5.800000000000000000e+01 1.860000000000000000e+02 1.214307895763746918e-02 4.000000000000000000e+00
1.410000000000000000e+02 1.910000000000000000e+02 1.232324932149327958e-02 8.000000000000000000e+00
4.400000000000000000e+01 1.810000000000000000e+02 1.297014605252255065e-02 5.000000000000000000e+00
3.500000000000000000e+01 4.500000000000000000e+01 1.299870855311064007e-02 2.000000000000000000e+00
5.100000000000000000e+01 1.620000000000000000e+02 1.392698654958919070e-02 3.000000000000000000e+00
1.400000000000000000e+01 1.700000000000000000e+02 1.420293275223307415e-02 3.000000000000000000e+00
1.770000000000000000e+02 2.050000000000000000e+02 1.458740747657299996e-02 9.000000000000000000e+00
8.500000000000000000e+01 1.690000000000000000e+02 1.464121302636428937e-02 3.000000000000000000e+00
1.040000000000000000e+02 1.740000000000000000e+02 1.478451030068664296e-02 3.000000000000000000e+00
7.000000000000000000e+00 1.940000000000000000e+02 1.492843444533266915e-02 5.000000000000000000e+00
1.110000000000000000e+02 1.530000000000000000e+02 1.516094058575608028e-02 3.000000000000000000e+00
4.900000000000000000e+01 6.700000000000000000e+01 1.544734561859720245e-02 2.000000000000000000e+00
1.930000000000000000e+02 1.960000000000000000e+02 1.588510949935075661e-02 6.000000000000000000e+00
6.500000000000000000e+01 2.060000000000000000e+02 1.597325029237740834e-02 3.000000000000000000e+00
1.160000000000000000e+02 1.240000000000000000e+02 1.640240158000332363e-02 2.000000000000000000e+00
1.670000000000000000e+02 1.920000000000000000e+02 1.644299068401533503e-02 7.000000000000000000e+00
1.870000000000000000e+02 1.880000000000000000e+02 1.675035378110387510e-02 5.000000000000000000e+00
5.700000000000000000e+01 1.730000000000000000e+02 1.701857429669229732e-02 4.000000000000000000e+00
1.650000000000000000e+02 2.020000000000000000e+02 1.743793206614034641e-02 6.000000000000000000e+00
9.700000000000000000e+01 1.980000000000000000e+02 1.746555321408590697e-02 7.000000000000000000e+00
1.890000000000000000e+02 2.210000000000000000e+02 1.803433045706898108e-02 8.000000000000000000e+00
9.200000000000000000e+01 2.080000000000000000e+02 1.810653307897451894e-02 4.000000000000000000e+00
2.800000000000000000e+01 2.190000000000000000e+02 1.911387144261974397e-02 6.000000000000000000e+00
1.990000000000000000e+02 2.170000000000000000e+02 1.949303068868440958e-02 9.000000000000000000e+00
8.000000000000000000e+01 2.220000000000000000e+02 1.995034603235121967e-02 8.000000000000000000e+00
1.140000000000000000e+02 1.680000000000000000e+02 1.995465006285294940e-02 4.000000000000000000e+00
2.070000000000000000e+02 2.130000000000000000e+02 2.020690793728163737e-02 6.000000000000000000e+00
2.010000000000000000e+02 2.030000000000000000e+02 2.033211887071410817e-02 6.000000000000000000e+00
2.120000000000000000e+02 2.240000000000000000e+02 2.050852570364703614e-02 9.000000000000000000e+00
1.220000000000000000e+02 1.950000000000000000e+02 2.062368697009470814e-02 5.000000000000000000e+00
2.900000000000000000e+01 2.090000000000000000e+02 2.116786085892377253e-02 1.000000000000000000e+01
1.470000000000000000e+02 1.970000000000000000e+02 2.126479882041594147e-02 5.000000000000000000e+00
2.180000000000000000e+02 2.200000000000000000e+02 2.163185023621798375e-02 1.100000000000000000e+01
1.900000000000000000e+02 2.230000000000000000e+02 2.180056342202649558e-02 1.400000000000000000e+01
2.110000000000000000e+02 2.270000000000000000e+02 2.217077468470936980e-02 1.100000000000000000e+01
1.340000000000000000e+02 2.140000000000000000e+02 2.217495195400931082e-02 4.000000000000000000e+00
2.310000000000000000e+02 2.340000000000000000e+02 2.231597493024480711e-02 1.400000000000000000e+01
2.250000000000000000e+02 2.330000000000000000e+02 2.303874794490500325e-02 1.600000000000000000e+01
1.020000000000000000e+02 2.000000000000000000e+02 2.332814421665674320e-02 5.000000000000000000e+00
1.840000000000000000e+02 2.390000000000000000e+02 2.364651394925272945e-02 1.700000000000000000e+01
2.040000000000000000e+02 2.300000000000000000e+02 2.381473675471937335e-02 1.400000000000000000e+01
2.300000000000000000e+01 8.200000000000000000e+01 2.406199785296719851e-02 2.000000000000000000e+00
2.150000000000000000e+02 2.260000000000000000e+02 2.429006752175952993e-02 1.500000000000000000e+01
8.400000000000000000e+01 2.380000000000000000e+02 2.523085688319596023e-02 5.000000000000000000e+00
2.100000000000000000e+02 2.350000000000000000e+02 2.542334716368247274e-02 1.400000000000000000e+01
2.280000000000000000e+02 2.320000000000000000e+02 2.580236964910880698e-02 9.000000000000000000e+00
2.420000000000000000e+02 2.430000000000000000e+02 2.619462552731865318e-02 3.100000000000000000e+01
2.290000000000000000e+02 2.400000000000000000e+02 2.661479431592033915e-02 2.200000000000000000e+01
2.160000000000000000e+02 2.490000000000000000e+02 2.739669910881906492e-02 3.400000000000000000e+01
2.410000000000000000e+02 2.500000000000000000e+02 2.780271693025639784e-02 2.700000000000000000e+01
2.450000000000000000e+02 2.480000000000000000e+02 2.842775864418301685e-02 2.400000000000000000e+01
2.360000000000000000e+02 2.460000000000000000e+02 2.905933228847432104e-02 1.900000000000000000e+01
2.440000000000000000e+02 2.470000000000000000e+02 2.908825746405501247e-02 1.600000000000000000e+01
2.370000000000000000e+02 2.530000000000000000e+02 3.220118990249218327e-02 3.500000000000000000e+01
2.510000000000000000e+02 2.540000000000000000e+02 3.242558602706967219e-02 5.300000000000000000e+01
2.520000000000000000e+02 2.570000000000000000e+02 3.492600127603428389e-02 8.000000000000000000e+01
2.550000000000000000e+02 2.580000000000000000e+02 3.959826508184711297e-02 9.600000000000000000e+01
2.560000000000000000e+02 2.590000000000000000e+02 4.185469602459698790e-02 1.310000000000000000e+02
