# Supplementary material for: Mapping and classifying molecules from a high-throughput structural database
Source: J Cheminform. 2017 Feb 2;9:6. doi: 10.1186/s13321-017-0192-4 (PMC5289135; doi:10.1186/s13321-017-0192-4)
Supplement: Supplementary file 1 — Additional file 1. Supplementary file contains dissimilarity matrix data for all the oligopeptides available in the database including the one discussed in this paper. [file 13321_2017_192_MOESM1_ESM.tar › SI/hisE.dipeptide/COLVAR-OOS-Hg-0.15-1-4]

#! FIELDS CV1 CV2 Energy
1.760000000000e-01 -1.660000000000e-01	-573017.220837
-8.200000000000e-02 -2.220000000000e-01	-573017.101469
1.780000000000e-01 -1.660000000000e-01	-573017.042256
1.860000000000e-01 1.640000000000e-01	-573016.978741
-9.000000000000e-02 -2.100000000000e-01	-573016.942962
1.440000000000e-01 -1.980000000000e-01	-573016.87478
1.400000000000e-01 -1.960000000000e-01	-573016.869774
1.800000000000e-01 -1.460000000000e-01	-573016.80121
1.240000000000e-01 -1.800000000000e-01	-573016.691965
1.780000000000e-01 1.660000000000e-01	-573016.672727
1.960000000000e-01 2.640000000000e-01	-573016.641458
1.840000000000e-01 -1.580000000000e-01	-573016.594882
1.920000000000e-01 -1.620000000000e-01	-573016.578154
1.060000000000e-01 2.000000000000e-01	-573016.543755
2.480000000000e-01 1.000000000000e-02	-573016.514609
1.840000000000e-01 -1.600000000000e-01	-573016.496892
6.600000000000e-02 -2.340000000000e-01	-573016.496685
-2.400000000000e-01 -2.800000000000e-02	-573016.443682
1.660000000000e-01 1.780000000000e-01	-573016.41014
-2.560000000000e-01 1.000000000000e-02	-573016.395203
-8.600000000000e-02 -2.020000000000e-01	-573016.253377
1.580000000000e-01 -1.600000000000e-01	-573016.221143
2.360000000000e-01 7.000000000000e-02	-573016.201767
2.800000000000e-02 -1.240000000000e-01	-573016.197562
4.000000000000e-02 -2.240000000000e-01	-573016.144185
2.600000000000e-01 5.200000000000e-02	-573016.14216
1.960000000000e-01 -1.820000000000e-01	-573016.096635
1.900000000000e-01 -1.560000000000e-01	-573015.997911
2.460000000000e-01 -2.000000000000e-03	-573015.99646
1.960000000000e-01 -2.800000000000e-02	-573015.994115
1.760000000000e-01 -1.500000000000e-01	-573015.95468
-6.800000000000e-02 -2.620000000000e-01	-573015.941116
1.820000000000e-01 -1.520000000000e-01	-573015.9248
-4.000000000000e-02 1.020000000000e-01	-573015.911658
1.840000000000e-01 -1.500000000000e-01	-573015.908877
1.980000000000e-01 1.900000000000e-01	-573015.901353
1.280000000000e-01 -1.720000000000e-01	-573015.857771
7.000000000000e-02 -1.760000000000e-01	-573015.840036
-3.000000000000e-02 -2.220000000000e-01	-573015.826045
-8.200000000000e-02 -2.520000000000e-01	-573015.821545
1.380000000000e-01 -1.840000000000e-01	-573015.773118
5.600000000000e-02 -2.680000000000e-01	-573015.771729
1.180000000000e-01 1.460000000000e-01	-573015.697776
-4.400000000000e-02 -2.640000000000e-01	-573015.655964
5.000000000000e-02 1.680000000000e-01	-573015.536792
