# Supplementary material for: Mapping and classifying molecules from a high-throughput structural database
Source: J Cheminform. 2017 Feb 2;9:6. doi: 10.1186/s13321-017-0192-4 (PMC5289135; doi:10.1186/s13321-017-0192-4)
Supplement: Supplementary file 1 — Additional file 1. Supplementary file contains dissimilarity matrix data for all the oligopeptides available in the database including the one discussed in this paper. [file 13321_2017_192_MOESM1_ESM.tar › SI/hisE.dipeptide/traj.hisE.dipeptide.Cd.xyz]

30
Lattice="100 0 0 0 100 0 0 0 100" Properties=species:S:1:pos:R:3
C    -0.940712  0.364748  0.009073
C    -0.717577  0.434784  1.486125
O    0.236693  1.157551  1.904679
H    -1.137588  1.377545  -0.367827
H    -1.762911  -0.297805  -0.280445
H    -0.013945  0.021543  -0.470901
N    -1.542222  -0.292325  2.269483
C    -1.540427  -0.535774  3.728992
C    -2.054703  0.704323  4.488158
O    -1.439409  1.808487  4.475411
H    -2.259121  -0.799162  1.758036
H    -2.297027  -1.318080  3.857169
C    -0.174510  -1.169608  4.227855
C    0.487217  -0.678508  5.480298
N    1.218906  0.512356  5.527719
C    0.649927  -1.307636  6.689826
C    1.787439  0.598053  6.730246
N    1.460768  -0.493229  7.446302
H    0.551025  -1.113129  3.402755
H    -0.361250  -2.242330  4.354228
H    0.289146  -2.261574  7.055268
H    2.418779  1.402067  7.090635
H    1.786058  -0.691015  8.390139
N    -3.204134  0.567219  5.139620
C    -3.862971  1.639037  5.889709
H    -3.692982  -0.321360  5.076098
H    -4.307149  1.217143  6.796966
H    -4.652746  2.096702  5.280100
H    -3.125214  2.400975  6.152648
Cd    0.686315  1.796591  3.887677
30
Lattice="100 0 0 0 100 0 0 0 100" Properties=species:S:1:pos:R:3
C    -1.122134  -2.484242  -0.056908
C    -1.539690  -1.245584  0.673735
O    -0.990579  -0.970492  1.773433
H    -0.050590  -2.407237  -0.288305
H    -1.676037  -2.658578  -0.985200
H    -1.240495  -3.349390  0.607865
N    -2.478364  -0.470625  0.082409
C    -3.042966  0.827232  0.488871
C    -1.966796  1.871353  0.892180
O    -1.554026  2.042502  2.082066
H    -2.824699  -0.824330  -0.804657
H    -3.468611  1.220937  -0.442958
C    -4.276885  0.784736  1.470234
C    -4.453974  -0.285769  2.507140
N    -3.648046  -0.458484  3.634513
C    -5.519425  -1.144830  2.634451
C    -4.205680  -1.398244  4.400728
N    -5.341529  -1.820280  3.818734
H    -5.166218  0.724003  0.830915
H    -4.339911  1.772258  1.955100
H    -6.388865  -1.301675  2.007267
H    -3.823711  -1.771879  5.343790
H    -5.975171  -2.515164  4.207904
N    -1.517055  2.654320  -0.076442
C    -0.511344  3.704413  0.111567
H    -1.919679  2.557546  -1.004763
H    0.207753  3.391370  0.873653
H    -0.992199  4.637699  0.432057
H    0.000805  3.869288  -0.840706
Cd    -1.671886  0.340145  3.389327
30
Lattice="100 0 0 0 100 0 0 0 100" Properties=species:S:1:pos:R:3
C    -1.217876  -0.359747  -0.594340
C    -0.727919  -0.334613  0.818518
O    0.406374  -0.847595  1.057891
H    -2.218630  0.065994  -0.720919
H    -1.219954  -1.399929  -0.947731
H    -0.505370  0.188798  -1.225387
N    -1.541905  0.220090  1.742195
C    -1.441234  0.312361  3.214935
C    -0.417517  1.388119  3.622368
O    0.802739  1.305677  3.295088
H    -2.408368  0.586777  1.358818
H    -2.426993  0.682409  3.510218
C    -1.286298  -1.107092  3.906855
C    -0.275963  -1.326026  4.993271
N    1.091532  -1.472137  4.739589
C    -0.473317  -1.575985  6.329046
C    1.691574  -1.784647  5.888159
N    0.764214  -1.857527  6.860067
H    -1.120972  -1.854035  3.116255
H    -2.269610  -1.358644  4.320801
H    -1.377040  -1.608438  6.925656
H    2.750675  -1.961589  6.036332
H    0.952291  -2.105553  7.829025
N    -0.837143  2.444771  4.310792
C    -2.195309  2.803873  4.736318
H    -0.096984  3.116629  4.517644
H    -2.833387  3.050576  3.878156
H    -2.122021  3.693658  5.367843
H    -2.652880  2.007301  5.334446
Cd    1.612293  -0.684480  2.807093
30
Lattice="100 0 0 0 100 0 0 0 100" Properties=species:S:1:pos:R:3
C    0.555805  2.418209  3.205505
C    -0.147045  1.098339  3.274083
O    0.431023  0.068786  2.836445
H    -0.038307  3.255684  3.585930
H    0.844426  2.617321  2.165476
H    1.487781  2.347657  3.783587
N    -1.377007  1.081919  3.839550
C    -2.262358  -0.060081  4.105749
C    -1.521084  -1.243730  4.778260
O    -1.111521  -2.265901  4.138410
H    -1.729653  1.985904  4.140213
H    -2.940301  0.311182  4.884510
C    -3.232238  -0.490953  2.942047
C    -2.871526  -0.354784  1.491268
N    -1.886217  -1.092670  0.831870
C    -3.549664  0.361710  0.534075
C    -1.964667  -0.816194  -0.471287
N    -2.968467  0.054687  -0.673663
H    -4.142046  0.107391  3.075057
H    -3.540388  -1.529348  3.143869
H    -4.403275  1.024612  0.610017
H    -1.334591  -1.219907  -1.255415
H    -3.260043  0.410620  -1.581445
N    -1.371262  -1.218994  6.094559
C    -1.827673  -0.212240  7.058606
H    -0.894470  -2.039558  6.471776
H    -1.452519  -0.499581  8.044662
H    -2.923929  -0.177809  7.110706
H    -1.425104  0.778471  6.817961
Cd    -0.383916  -1.857217  2.157740
30
Lattice="100 0 0 0 100 0 0 0 100" Properties=species:S:1:pos:R:3
C    -1.818103  -2.354673  0.809192
C    -1.727793  -1.214878  1.773871
O    -1.037998  -1.156980  2.763914
H    -2.817367  -2.472745  0.371054
H    -1.512066  -3.278828  1.309126
H    -1.111577  -2.173524  -0.016825
N    -2.578309  -0.063156  1.471829
C    -2.114966  1.209483  2.070485
C    -2.241883  1.109446  3.605471
O    -3.307544  0.651647  4.148483
H    -2.790704  0.027254  0.474163
H    -1.050938  1.351966  1.833469
C    -2.921465  2.454069  1.530093
C    -4.171240  2.245742  0.717503
N    -5.265143  1.466903  1.118844
C    -4.535332  2.886902  -0.441957
C    -6.242432  1.635655  0.223746
N    -5.824434  2.495266  -0.720223
H    -2.235269  3.045292  0.912313
H    -3.167112  3.099275  2.388340
H    -4.001796  3.597924  -1.061786
H    -7.218759  1.164779  0.238154
H    -6.383140  2.812680  -1.510187
N    -1.271659  1.605253  4.341905
C    -1.260173  1.627794  5.807946
H    -0.414613  1.877149  3.865378
H    -2.286338  1.660008  6.182021
H    -0.714929  2.516361  6.140222
H    -0.759473  0.728160  6.189006
Cd    -4.723445  0.076777  2.666454
30
Lattice="100 0 0 0 100 0 0 0 100" Properties=species:S:1:pos:R:3
C    -1.581115  -2.714807  1.155936
C    -1.617922  -1.430453  1.919277
O    -1.062419  -1.178562  2.957300
H    -0.782628  -2.650539  0.398761
H    -2.518319  -2.934218  0.628627
H    -1.326821  -3.534034  1.835740
N    -2.435478  -0.354157  1.308372
C    -2.039623  1.016709  1.750956
C    -2.452671  1.215143  3.226379
O    -3.552033  0.754312  3.673899
H    -2.455760  -0.428214  0.285885
H    -0.941734  1.077472  1.711666
C    -2.582930  2.100302  0.779068
C    -4.055243  2.416176  0.666808
N    -5.117134  1.516801  0.819109
C    -4.591010  3.609143  0.244609
C    -6.247566  2.162722  0.510790
N    -5.949584  3.420714  0.151389
H    -2.201995  1.834608  -0.222024
H    -2.070039  3.037740  1.033860
H    -4.120904  4.550665  -0.013752
H    -7.250993  1.754218  0.542000
H    -6.626015  4.120348  -0.147488
N    -1.649745  1.930975  3.988795
C    -1.891929  2.229453  5.403809
H    -0.746067  2.197459  3.605071
H    -2.966798  2.221226  5.599809
H    -1.479919  3.217477  5.630581
H    -1.400315  1.476257  6.033153
Cd    -4.662287  -0.187937  2.071618
30
Lattice="100 0 0 0 100 0 0 0 100" Properties=species:S:1:pos:R:3
C    -0.084242  -1.243812  -0.726617
C    -0.919481  -1.632475  0.432456
O    -0.428527  -2.233002  1.431965
H    -0.584643  -0.538837  -1.398442
H    0.103425  -2.165293  -1.307077
H    0.891497  -0.868384  -0.399786
N    -2.277831  -1.371375  0.447860
C    -2.929400  -0.068096  0.248303
C    -2.052262  1.045790  0.864036
O    -1.349010  0.820475  1.891882
H    -2.827897  -2.071486  0.945338
H    -3.086675  0.128163  -0.823110
C    -4.329728  -0.129208  0.916513
C    -4.477464  -0.132300  2.423856
N    -3.652154  -0.744437  3.380504
C    -5.584153  0.338117  3.089505
C    -4.255266  -0.624964  4.570401
N    -5.422538  0.015945  4.415142
H    -4.829333  -1.021775  0.502420
H    -4.912962  0.722072  0.542365
H    -6.471874  0.840643  2.723644
H    -3.875035  -0.980596  5.521274
H    -6.082838  0.222169  5.161953
N    -2.091847  2.234447  0.279546
C    -1.385574  3.428770  0.751305
H    -2.633389  2.324605  -0.577236
H    -2.099108  4.252753  0.865212
H    -0.618317  3.716837  0.022431
H    -0.913995  3.209241  1.711527
Cd    -1.549379  -1.127986  2.998832
30
Lattice="100 0 0 0 100 0 0 0 100" Properties=species:S:1:pos:R:3
C    -0.422052  -1.386824  -0.620011
C    -1.197019  -1.502927  0.637985
O    -0.690115  -1.999935  1.683712
H    -0.903353  -0.740370  -1.361146
H    -0.372980  -2.399266  -1.059362
H    0.609360  -1.076680  -0.420367
N    -2.516109  -1.092248  0.688948
C    -3.002418  0.260479  0.393393
C    -1.937929  1.310649  0.781404
O    -1.238595  1.184770  1.833603
H    -3.065061  -1.589622  1.391273
H    -3.240809  0.367069  -0.675088
C    -4.318505  0.529958  1.197647
C    -4.556901  -0.148308  2.528105
N    -3.638616  -0.399212  3.561496
C    -5.799718  -0.504368  2.998893
C    -4.325901  -0.886780  4.601439
N    -5.629036  -0.946243  4.286978
H    -5.162819  0.247502  0.555860
H    -4.398495  1.619384  1.332393
H    -6.776543  -0.451464  2.532261
H    -3.913428  -1.198066  5.554489
H    -6.368839  -1.268390  4.908022
N    -1.814930  2.362902  -0.012037
C    -0.930156  3.506573  0.228839
H    -2.375810  2.382944  -0.861036
H    -0.166175  3.552761  -0.556571
H    -0.449949  3.390304  1.202642
H    -1.519078  4.430847  0.211380
Cd    -1.494022  -0.536440  3.181855
30
Lattice="100 0 0 0 100 0 0 0 100" Properties=species:S:1:pos:R:3
C    -1.598066  -3.690358  0.405141
C    -0.788427  -2.456216  0.655559
O    0.208538  -2.207148  -0.106999
H    -1.237514  -4.494618  1.065732
H    -1.455355  -4.026348  -0.626394
H    -2.665641  -3.537129  0.603147
N    -1.014276  -1.564031  1.644385
C    -1.710595  -1.825386  2.888624
C    -3.192851  -1.476900  2.718099
O    -3.508997  -0.740044  1.690668
H    -2.666141  -0.635436  1.166899
H    -1.626606  -2.875253  3.215605
C    -1.100372  -0.877622  3.979420
C    0.362362  -1.037215  4.293454
N    1.426618  -0.703979  3.439787
C    0.907296  -1.373560  5.509046
C    2.559282  -0.853449  4.131936
N    2.270404  -1.251657  5.382033
H    -1.649024  -1.004033  4.922094
H    -1.286150  0.157529  3.651398
H    0.441414  -1.659010  6.444597
H    3.563954  -0.679202  3.763637
H    2.953871  -1.414635  6.118215
N    -4.127494  -1.851353  3.547806
C    -5.557968  -1.516308  3.456860
H    -3.840790  -2.434541  4.332605
H    -6.140507  -2.440386  3.540370
H    -5.761470  -1.030980  2.500047
H    -5.824625  -0.842199  4.279879
Cd    1.049245  -0.720759  1.297911
30
Lattice="100 0 0 0 100 0 0 0 100" Properties=species:S:1:pos:R:3
C    -0.461857  -1.721104  0.276244
C    -0.424868  -0.301529  0.728288
O    0.216875  0.521984  -0.045301
H    -0.915403  -1.774476  -0.722711
H    -1.014768  -2.363355  0.969178
H    0.569207  -2.089657  0.179395
N    -1.021183  0.029599  1.861619
C    -1.036656  1.275455  2.618088
C    -1.361248  0.777645  4.078697
O    -1.853552  -0.341847  4.193884
H    -1.463833  -0.708117  2.451962
H    -0.030125  1.733289  2.621907
C    -2.140017  2.293766  2.134338
C    -1.713715  3.727028  2.057182
N    -0.729100  4.153447  1.155406
C    -2.176491  4.846151  2.700169
C    -0.608854  5.482932  1.256225
N    -1.476342  5.915536  2.182762
H    -3.011477  2.216665  2.796604
H    -2.516505  1.969916  1.148615
H    -2.948682  4.969125  3.450359
H    0.064665  6.118468  0.692441
H    -1.603508  6.891055  2.447878
N    -1.124882  1.645409  5.071382
C    -1.410920  1.342194  6.478134
H    -0.629037  2.506079  4.863940
H    -1.881031  2.210191  6.952456
H    -0.486909  1.089503  7.012783
H    -2.093059  0.488978  6.518563
Cd    0.167163  2.554439  0.149501
30
Lattice="100 0 0 0 100 0 0 0 100" Properties=species:S:1:pos:R:3
C    -0.275871  -0.547022  -0.149277
C    -0.193302  -0.384525  1.320306
O    0.892179  -0.561795  1.946460
H    0.586333  -0.084632  -0.642945
H    -1.220948  -0.188513  -0.569258
H    -0.216205  -1.630907  -0.354518
N    -1.311370  -0.054779  2.062548
C    -2.211954  1.087370  1.844996
C    -1.395888  2.302932  1.359565
O    -0.188789  2.451371  1.717003
H    -1.310970  -0.445651  3.004538
H    -2.990137  0.834013  1.112214
C    -2.924917  1.393324  3.190075
C    -2.170010  2.021318  4.343298
N    -0.839334  1.804479  4.736802
C    -2.755860  2.796104  5.315684
C    -0.653460  2.443213  5.899240
N    -1.796490  3.038783  6.268305
H    -3.371855  0.441457  3.524004
H    -3.779993  2.047180  2.975764
H    -3.771422  3.160671  5.416482
H    0.269041  2.487182  6.466980
H    -1.928647  3.577977  7.121589
N    -1.977715  3.202307  0.577031
C    -3.333461  3.187350  0.014232
H    -1.383673  3.997877  0.341744
H    -3.411956  4.018508  -0.691690
H    -4.094695  3.327605  0.791518
H    -3.527603  2.258992  -0.536322
Cd    0.692376  1.162069  3.332795
30
Lattice="100 0 0 0 100 0 0 0 100" Properties=species:S:1:pos:R:3
C    -0.731579  -0.919859  -0.008265
C    -0.479052  -0.691094  1.434384
O    0.662142  -0.881555  1.944473
H    -0.724212  -2.012909  -0.165788
H    0.081226  -0.509188  -0.618013
H    -1.708382  -0.551223  -0.337356
N    -1.500355  -0.283983  2.269824
C    -2.324730  0.916647  2.094747
C    -1.495242  2.051469  1.458081
O    -0.260656  2.195782  1.724364
H    -1.358748  -0.558659  3.242539
H    -3.195399  0.702483  1.461630
C    -2.860741  1.389806  3.484549
C    -2.034527  1.176408  4.735700
N    -0.639519  1.234299  4.895401
C    -2.577011  1.018304  5.990237
C    -0.379427  1.113842  6.203135
N    -1.532022  0.994586  6.879226
H    -3.819845  0.885990  3.661043
H    -3.098047  2.460939  3.395107
H    -3.609419  0.948113  6.312608
H    0.601781  1.104075  6.664090
H    -1.613089  0.900713  7.889860
N    -2.092611  2.905468  0.639654
C    -3.487051  2.910989  0.176938
H    -1.488605  3.657506  0.305863
H    -3.596035  3.727852  -0.541461
H    -4.185154  3.088533  1.004025
H    -3.741095  1.974696  -0.334831
Cd    0.751093  0.952406  3.231982
30
Lattice="100 0 0 0 100 0 0 0 100" Properties=species:S:1:pos:R:3
C    -1.844166  -2.742101  1.122973
C    -1.659327  -1.473181  1.884560
O    -0.585515  -0.816047  1.745364
H    -2.815312  -3.214380  1.305470
H    -1.040217  -3.440529  1.392260
H    -1.736475  -2.531915  0.050168
N    -2.668251  -1.063718  2.708823
C    -2.500154  0.201304  3.398176
C    -1.741793  0.053544  4.736500
O    -0.498883  0.320535  4.771617
H    -3.498899  -1.642374  2.797326
H    -1.791831  0.635070  2.704742
C    -3.545291  1.321027  3.325532
C    -2.793540  2.640774  3.206386
N    -1.441331  2.780091  2.829314
C    -3.311923  3.903509  3.345150
C    -1.190464  4.091692  2.751656
N    -2.299528  4.785058  3.053534
H    -4.231786  1.355031  4.181257
H    -4.159403  1.167670  2.424941
H    -4.310682  4.235576  3.602635
H    -0.242865  4.549501  2.492235
H    -2.374475  5.800033  3.061305
N    -2.397358  -0.371828  5.803201
C    -1.799085  -0.610258  7.121386
H    -3.392573  -0.558637  5.706605
H    -0.728804  -0.399487  7.070703
H    -1.957531  -1.655986  7.409750
H    -2.271595  0.044635  7.862866
Cd    0.118059  1.095395  2.795566
30
Lattice="100 0 0 0 100 0 0 0 100" Properties=species:S:1:pos:R:3
C    0.492150  0.142246  0.428576
C    0.035399  0.410205  1.821620
O    0.812297  1.126740  2.557977
H    -0.195144  -0.504369  -0.127256
H    1.486217  -0.325430  0.462589
H    0.609218  1.096543  -0.103583
N    -1.124197  -0.109059  2.237554
C    -1.723589  -0.033403  3.577437
C    -2.697847  -1.256571  3.818757
O    -3.848649  -1.029142  4.161247
H    -1.651757  -0.629640  1.537638
H    -0.908386  -0.161299  4.315493
C    -2.523017  1.282566  3.821448
C    -2.428646  1.824245  5.211328
N    -1.242141  2.394839  5.690765
C    -3.355195  1.924239  6.214629
C    -1.451635  2.824363  6.942190
N    -2.723733  2.550467  7.268290
H    -3.576224  1.051145  3.607478
H    -2.220349  2.055938  3.093572
H    -4.390241  1.606442  6.256845
H    -0.735286  3.316729  7.589498
H    -3.155879  2.784383  8.160637
N    -2.162111  -2.474659  3.611939
C    -2.927869  -3.710321  3.805343
H    -1.168174  -2.561445  3.425621
H    -2.559120  -4.472289  3.111798
H    -3.983240  -3.507891  3.601818
H    -2.827724  -4.075890  4.835469
Cd    0.300875  2.075316  4.321284
30
Lattice="100 0 0 0 100 0 0 0 100" Properties=species:S:1:pos:R:3
C    0.365504  -0.968399  -1.213653
C    0.089337  0.122656  -0.236928
O    1.129046  0.764410  0.205381
H    0.898564  -0.556382  -2.081121
H    -0.548417  -1.472231  -1.544236
H    1.037164  -1.701548  -0.744725
N    -1.160448  0.363032  0.124150
C    -1.722823  1.242691  1.145589
C    -3.092560  0.533376  1.469483
O    -3.566949  -0.173728  0.583565
H    -1.931181  -0.223755  -0.257612
H    -1.085068  1.239894  2.046690
C    -2.000764  2.705447  0.614973
C    -1.590693  3.839165  1.503991
N    -0.256849  4.051441  1.876532
C    -2.318977  4.877896  2.024923
C    -0.191424  5.177892  2.597931
N    -1.427508  5.688130  2.694645
H    -3.070816  2.804920  0.393234
H    -1.509015  2.815704  -0.366541
H    -3.375584  5.109511  1.960413
H    0.697948  5.619305  3.033151
H    -1.662110  6.552554  3.180281
N    -3.687500  0.786899  2.645787
C    -3.120784  1.412689  3.837775
H    -4.575679  0.299015  2.757020
H    -3.943872  1.701127  4.498902
H    -2.571501  2.327665  3.587685
H    -2.464746  0.724463  4.389631
Cd    1.016195  2.532382  1.219757
30
Lattice="100 0 0 0 100 0 0 0 100" Properties=species:S:1:pos:R:3
C    0.162650  -0.065132  0.035219
C    0.194562  -0.086430  1.525136
O    1.369789  -0.225379  2.062771
H    0.589769  -1.005623  -0.341137
H    0.804250  0.746724  -0.332896
H    -0.852056  0.056092  -0.357122
N    -0.940838  0.024315  2.193827
C    -1.256646  -0.118565  3.612522
C    -2.776471  -0.540886  3.560433
O    -3.384365  -0.283749  2.522416
H    -1.846325  0.071145  1.674707
H    -0.667247  -0.941299  4.053817
C    -1.099019  1.225528  4.426916
C    -0.392767  1.142796  5.746052
N    0.938978  0.722752  5.858217
C    -0.799728  1.510680  7.002572
C    1.313688  0.834264  7.139225
N    0.275363  1.309871  7.841237
H    -2.092985  1.659893  4.593202
H    -0.586471  1.960498  3.783329
H    -1.742166  1.910365  7.357626
H    2.284807  0.590952  7.555085
H    0.291194  1.503602  8.841368
N    -3.336220  -1.110085  4.638164
C    -2.735679  -1.527253  5.898120
H    -4.331076  -1.298522  4.516757
H    -2.959591  -0.817671  6.706012
H    -1.649046  -1.627345  5.803776
H    -3.133262  -2.509298  6.178151
Cd    1.743400  0.075131  4.044841
30
Lattice="100 0 0 0 100 0 0 0 100" Properties=species:S:1:pos:R:3
C    -0.083047  -0.544614  -0.462883
C    -0.210617  -0.380183  1.013967
O    0.814557  -0.512305  1.745168
H    -1.028232  -0.392724  -0.994927
H    0.301886  -1.550509  -0.678649
H    0.664252  0.168476  -0.836687
N    -1.443477  -0.087507  1.524853
C    -1.542784  0.122730  2.956889
C    -1.740036  -1.189285  3.744071
O    -0.736950  -1.683266  4.355753
H    -2.234693  -0.016759  0.891566
H    -0.506392  0.385002  3.116512
C    -2.153428  1.397654  3.560164
C    -1.265295  1.856828  4.709391
N    0.056361  1.430295  4.948858
C    -1.559050  2.820675  5.640948
C    0.512274  2.132674  5.992421
N    -0.439359  2.976187  6.421492
H    -3.184210  1.276162  3.914200
H    -2.169049  2.174387  2.780149
H    -2.454581  3.411692  5.791744
H    1.493855  2.047040  6.444008
H    -0.342302  3.625475  7.199213
N    -2.906129  -1.812290  3.779165
C    -4.160242  -1.453570  3.119840
H    -2.902163  -2.685125  4.310975
H    -4.411935  -2.206457  2.362333
H    -4.084146  -0.474760  2.638940
H    -4.967031  -1.414583  3.861268
Cd    1.040929  -0.413855  4.027100
30
Lattice="100 0 0 0 100 0 0 0 100" Properties=species:S:1:pos:R:3
C    1.231115  -1.212533  1.769375
C    0.325428  -1.315107  2.959523
O    0.555834  -1.972378  3.961947
H    2.208429  -0.838141  2.100516
H    0.845191  -0.569144  0.970784
H    1.401564  -2.220227  1.368027
N    -0.897649  -0.605251  2.878532
C    -1.702269  -0.562531  4.069620
C    -2.807211  -1.636891  4.096729
O    -3.418287  -1.924749  5.200587
H    -0.989210  0.130841  2.183952
H    -0.996024  -0.929300  4.853506
C    -2.241068  0.865237  4.426818
C    -1.599547  1.497555  5.628337
N    -1.712345  0.941826  6.907744
C    -0.881016  2.657193  5.759118
C    -1.077480  1.740500  7.774310
N    -0.573392  2.781969  7.097296
H    -3.334640  0.839526  4.571175
H    -2.095779  1.528816  3.565846
H    -0.581722  3.397651  5.027192
H    -0.977453  1.588595  8.842870
H    -0.044311  3.545581  7.515152
N    -3.089687  -2.277575  2.992977
C    -4.055058  -3.366536  2.832924
H    -2.527923  -1.994992  2.185904
H    -4.474442  -3.631184  3.805807
H    -3.544509  -4.233024  2.396993
H    -4.857740  -3.045326  2.158126
Cd    -2.681709  -0.935625  6.887187
30
Lattice="100 0 0 0 100 0 0 0 100" Properties=species:S:1:pos:R:3
C    0.059259  -2.174854  -0.288650
C    0.454154  -1.730548  1.070879
O    1.492893  -2.188481  1.631242
H    -0.852249  -1.691418  -0.650717
H    -0.010411  -3.269081  -0.341788
H    0.884604  -1.892732  -0.965150
N    -0.241023  -0.755177  1.754264
C    -1.643694  -0.687559  2.197223
C    -1.567782  -0.276306  3.687732
O    -0.579843  -0.634129  4.404794
H    0.383600  -0.210987  2.352329
H    -2.182208  0.081158  1.626385
C    -2.431560  -2.021206  2.035990
C    -2.264508  -3.153058  3.020832
N    -1.075699  -3.624134  3.590336
C    -3.266931  -4.015760  3.397792
C    -1.372374  -4.725529  4.288711
N    -2.685017  -4.983963  4.179088
H    -2.246003  -2.392357  1.017385
H    -3.497225  -1.757843  2.041406
H    -4.321970  -4.033140  3.151137
H    -0.678365  -5.328204  4.863461
H    -3.165528  -5.774083  4.604217
N    -2.542451  0.447960  4.213840
C    -3.710999  1.032685  3.543899
H    -2.429781  0.643162  5.209195
H    -3.413304  1.623414  2.669576
H    -4.200604  1.704929  4.253559
H    -4.432796  0.260877  3.250141
Cd    0.698814  -2.349636  3.720892
30
Lattice="100 0 0 0 100 0 0 0 100" Properties=species:S:1:pos:R:3
C    -0.226523  0.892733  0.003810
C    -0.178883  0.357784  1.393757
O    0.961345  -0.075081  1.810236
H    0.129974  0.117243  -0.688839
H    0.469082  1.738896  -0.082923
H    -1.230913  1.211728  -0.294329
N    -1.298789  0.336164  2.121140
C    -1.490321  -0.214109  3.471392
C    -3.015001  -0.593153  3.635886
O    -3.726200  0.137165  4.310996
H    -2.121768  0.746200  1.680794
H    -0.914053  -1.155514  3.535777
C    -1.110749  0.797265  4.594748
C    -0.480716  0.191278  5.806381
N    0.810365  -0.353052  5.758789
C    -0.913873  0.078679  7.101049
C    1.139157  -0.777663  6.985586
N    0.108926  -0.520566  7.805447
H    -2.053175  1.291983  4.879380
H    -0.462204  1.594489  4.191236
H    -1.844739  0.380120  7.566841
H    2.071587  -1.241936  7.285211
H    0.096821  -0.727589  8.802866
N    -3.441850  -1.694242  2.983944
C    -2.662312  -2.673359  2.230460
H    -4.435999  -1.877990  3.107216
H    -3.352893  -3.424354  1.836205
H    -1.936311  -3.200763  2.866140
H    -2.147640  -2.222825  1.371352
Cd    1.483747  -0.403993  3.781632
30
Lattice="100 0 0 0 100 0 0 0 100" Properties=species:S:1:pos:R:3
C    -0.898924  -1.696358  0.258637
C    -1.023258  -0.619856  1.294043
O    -0.124726  -0.348457  2.096438
H    -0.084888  -1.424630  -0.427448
H    -1.814635  -1.861597  -0.319906
H    -0.601372  -2.631726  0.748114
N    -2.212365  0.088580  1.331893
C    -2.305123  1.305116  2.124653
C    -2.575622  0.988223  3.628951
O    -3.660120  1.251272  4.300714
H    -2.922284  -0.100911  0.631705
H    -1.286454  1.726616  2.153473
C    -3.171564  2.398846  1.432619
C    -4.405369  2.022053  0.659458
N    -5.635752  1.699407  1.246852
C    -4.610642  2.037015  -0.698929
C    -6.539662  1.525353  0.276164
N    -5.936627  1.726559  -0.904994
H    -2.505313  2.894649  0.714791
H    -3.411708  3.189267  2.164165
H    -3.938946  2.270945  -1.516789
H    -7.585676  1.269701  0.402387
H    -6.400380  1.676280  -1.810840
N    -1.559129  0.444820  4.246653
C    -1.514390  0.018630  5.642855
H    -0.743833  0.238981  3.618937
H    -0.969359  0.764918  6.235995
H    -0.974998  -0.932908  5.697025
H    -2.525111  -0.093258  6.042617
Cd    -5.465527  1.445345  3.330347
30
Lattice="100 0 0 0 100 0 0 0 100" Properties=species:S:1:pos:R:3
C    -0.107108  0.197945  -0.231983
C    -0.101493  0.268260  1.256452
O    0.993025  -0.072673  1.843874
H    0.715602  0.807938  -0.628505
H    -1.054433  0.531167  -0.669106
H    0.088062  -0.839893  -0.538495
N    -1.208674  0.661203  1.896172
C    -1.447504  0.629166  3.343602
C    -2.916895  0.322506  3.762658
O    -3.061042  -0.403832  4.735145
H    -2.014498  0.827904  1.296507
H    -0.951441  -0.277281  3.733397
C    -0.933213  1.907154  4.103296
C    -0.415589  1.608185  5.475372
N    0.751734  0.855694  5.656370
C    -0.874471  1.941424  6.721384
C    0.980526  0.738068  6.970757
N    0.010442  1.392918  7.624174
H    -1.742896  2.644180  4.172277
H    -0.147968  2.404572  3.506976
H    -1.740631  2.511703  7.033957
H    1.805369  0.216810  7.442544
H    -0.054359  1.471967  8.637706
N    -3.910914  0.894825  3.045165
C    -5.322555  0.678009  3.385523
H    -3.709273  1.655942  2.403852
H    -5.926487  0.782453  2.479090
H    -5.665113  1.398548  4.139476
H    -5.433751  -0.333301  3.786915
Cd    1.440947  0.051197  3.855813
30
Lattice="100 0 0 0 100 0 0 0 100" Properties=species:S:1:pos:R:3
C    -2.474690  1.123270  -0.390723
C    -2.017872  0.017911  0.503643
O    -1.372512  -0.942559  -0.045874
H    -1.591253  1.580962  -0.859050
H    -3.039186  1.895511  0.142384
H    -3.085451  0.707062  -1.202365
N    -2.291286  0.098000  1.811366
C    -1.735330  -0.698697  2.916267
C    -2.539449  -2.000137  3.177082
O    -2.174764  -3.107826  2.595142
H    -2.831653  0.910279  2.114519
H    -0.729765  -1.037282  2.611604
C    -1.502967  0.220410  4.146721
C    -2.664683  1.065408  4.565572
N    -3.899178  0.507169  4.848193
C    -2.709931  2.419699  4.831128
C    -4.672185  1.491273  5.281978
N    -3.982889  2.660465  5.284597
H    -0.650547  0.871247  3.911579
H    -1.177412  -0.424044  4.978146
H    -1.960631  3.199618  4.764892
H    -5.705274  1.403450  5.600070
H    -4.342816  3.558998  5.595644
N    -3.551324  -1.997989  3.995965
C    -4.355353  -3.182861  4.298711
H    -3.826109  -1.048388  4.446762
H    -5.253014  -2.856940  4.830652
H    -3.788890  -3.872356  4.938128
H    -4.636183  -3.708178  3.378778
Cd    -1.104102  -2.867492  0.805147
30
Lattice="100 0 0 0 100 0 0 0 100" Properties=species:S:1:pos:R:3
C    0.229970  1.211303  0.888453
C    0.122589  0.728532  2.293524
O    1.131009  0.936395  3.100339
H    -0.684602  1.048614  0.309375
H    1.052140  0.656569  0.408657
H    0.514893  2.270607  0.861654
N    -0.958651  0.071052  2.669942
C    -1.223759  -0.793477  3.822349
C    -2.591527  -1.449596  3.423232
O    -3.254848  -0.898612  2.539471
H    -1.785751  -0.000385  2.034585
H    -0.433009  -1.558267  3.869731
C    -1.297532  -0.135311  5.234492
C    -2.005858  1.173784  5.389546
N    -1.300827  2.381566  5.422529
C    -3.326606  1.476626  5.602638
C    -2.171379  3.375621  5.640432
N    -3.397644  2.843418  5.753549
H    -0.273463  -0.034606  5.638843
H    -1.764291  -0.870587  5.904248
H    -4.201457  0.841509  5.671149
H    -1.943079  4.431555  5.728632
H    -4.245787  3.374243  5.945572
N    -2.947649  -2.552676  4.094071
C    -4.184310  -3.291070  3.819844
H    -2.272253  -2.992234  4.712627
H    -3.966281  -4.204129  3.251888
H    -4.848014  -2.653642  3.230009
H    -4.669385  -3.560238  4.764351
Cd    0.668364  2.196436  4.671271
30
Lattice="100 0 0 0 100 0 0 0 100" Properties=species:S:1:pos:R:3
C    0.015159  -0.358698  0.024035
C    0.037377  -0.231189  1.508684
O    1.178034  -0.404185  2.083319
H    0.742536  0.337245  -0.414562
H    -0.976442  -0.172734  -0.402287
H    0.339721  -1.373593  -0.248001
N    -1.101410  0.035257  2.156957
C    -1.294727  0.041362  3.609770
C    -2.619318  -0.561806  4.175143
O    -2.485439  -1.190910  5.217603
H    -1.922694  0.157512  1.568888
H    -0.597422  -0.711988  4.012537
C    -1.028787  1.438967  4.282419
C    -0.407825  1.333359  5.640191
N    0.881547  0.814166  5.812220
C    -0.870860  1.674424  6.882563
C    1.176448  0.837784  7.118790
N    0.130748  1.359598  7.774790
H    -1.969353  1.997992  4.358644
H    -0.385928  2.046442  3.621742
H    -1.812651  2.105881  7.198778
H    2.097947  0.505669  7.582595
H    0.090510  1.500842  8.782755
N    -3.808752  -0.318759  3.580356
C    -4.134222  0.489565  2.410164
H    -4.584088  -0.776256  4.057608
H    -5.185765  0.787307  2.474424
H    -4.020336  -0.068779  1.466129
H    -3.552059  1.420708  2.378460
Cd    1.655225  -0.013904  4.056090
30
Lattice="100 0 0 0 100 0 0 0 100" Properties=species:S:1:pos:R:3
C    0.064893  0.790894  0.109250
C    0.041939  0.592683  1.589137
O    1.050343  1.062971  2.244376
H    0.104068  1.870674  -0.096300
H    -0.817408  0.364059  -0.378345
H    0.980887  0.353799  -0.308615
N    -1.003636  -0.026771  2.128567
C    -1.413384  -0.073301  3.543097
C    -0.854376  -1.319611  4.256886
O    0.342110  -1.324661  4.739015
H    -1.761566  -0.422695  1.499910
H    -0.974844  0.792579  4.072493
C    -2.952619  0.102045  3.618428
C    -3.720631  -0.882774  2.786926
N    -3.345670  -1.128864  1.476000
C    -4.881514  -1.579830  3.073689
C    -4.259224  -1.947101  0.977283
N    -5.202258  -2.237186  1.912201
H    -3.167153  1.124759  3.272105
H    -3.267590  0.059854  4.669301
H    -5.506700  -1.623260  3.958096
H    -4.278469  -2.346912  -0.031002
H    -6.021321  -2.822034  1.767614
N    -1.603994  -2.388391  4.391041
C    -1.176740  -3.627517  5.051603
H    -2.551109  -2.337014  3.997580
H    -0.960222  -3.437513  6.109639
H    -0.276605  -4.023270  4.567227
H    -1.987684  -4.355070  4.969955
Cd    1.589383  0.275433  4.119186
30
Lattice="100 0 0 0 100 0 0 0 100" Properties=species:S:1:pos:R:3
C    0.106307  -0.531780  0.039115
C    0.074791  -0.506414  1.528161
O    1.051799  -1.080811  2.182133
H    -0.715831  0.029903  -0.415699
H    0.028637  -1.584460  -0.276758
H    1.070688  -0.166967  -0.336347
N    -0.951548  0.050626  2.143038
C    -1.426076  -0.046025  3.525783
C    -2.830331  0.637030  3.431102
O    -3.038960  1.366894  2.454890
H    -1.668675  0.589632  1.606319
H    -1.519604  -1.111211  3.782639
C    -0.561600  0.614921  4.644088
C    0.052832  1.954186  4.383550
N    1.388494  2.077016  3.985904
C    -0.437534  3.226471  4.533208
C    1.685896  3.379655  3.893738
N    0.593435  4.084862  4.223592
H    0.234724  -0.089587  4.946169
H    -1.191851  0.682548  5.540631
H    -1.413446  3.582861  4.839865
H    2.641578  3.809843  3.617183
H    0.547328  5.102029  4.259090
N    -3.724921  0.425846  4.408060
C    -3.669828  -0.490630  5.545318
H    -4.598821  0.930780  4.265449
H    -4.658561  -0.941515  5.682978
H    -3.398501  0.029166  6.474946
H    -2.962734  -1.307378  5.365438
Cd    2.197359  0.262008  3.257816
30
Lattice="100 0 0 0 100 0 0 0 100" Properties=species:S:1:pos:R:3
C    -1.377187  -0.401171  -0.201755
C    -1.701634  -0.232288  1.253716
O    -2.290725  -1.056110  1.934723
H    -0.711144  -1.266652  -0.316933
H    -0.910816  0.479577  -0.657663
H    -2.300202  -0.643987  -0.743247
N    -1.307650  0.985240  1.847706
C    -1.473181  1.103083  3.275358
C    -2.304992  2.335142  3.659457
O    -2.202773  2.986559  4.778098
H    -0.677690  1.604959  1.346847
H    -2.161957  0.249967  3.491220
C    -0.206751  0.734937  4.107953
C    1.088643  1.462621  3.910526
N    1.403556  2.639676  4.601515
C    2.203874  1.121813  3.186202
C    2.657413  2.993982  4.297384
N    3.154276  2.086368  3.443587
H    -0.031227  -0.324306  3.873476
H    -0.463133  0.713307  5.183538
H    2.405725  0.268471  2.549859
H    3.198608  3.854955  4.672711
H    4.101259  2.100354  3.068299
N    -3.285315  2.650866  2.839944
C    -4.302437  3.679452  3.055040
H    -3.364581  2.065813  2.006789
H    -5.229286  3.213878  3.415824
H    -4.502314  4.182844  2.103414
H    -3.950649  4.399754  3.797044
Cd    -0.320037  3.410270  5.536915
30
Lattice="100 0 0 0 100 0 0 0 100" Properties=species:S:1:pos:R:3
C    -1.472950  0.690084  0.025906
C    -1.190924  0.646641  1.500044
O    -0.635008  1.540494  2.126525
H    -2.200363  1.489723  -0.169270
H    -1.860503  -0.252089  -0.377245
H    -0.551631  0.964442  -0.502226
N    -1.596067  -0.507318  2.177094
C    -1.443529  -0.535959  3.617490
C    -0.828243  -1.880618  4.008792
O    -1.444984  -2.797840  4.697638
H    -2.162508  -1.204779  1.703177
H    -0.695989  0.259002  3.808836
C    -2.759485  -0.091429  4.330214
C    -2.671176  0.501678  5.704779
N    -2.732966  -0.261961  6.876356
C    -2.605489  1.816598  6.093155
C    -2.698216  0.565035  7.928766
N    -2.624428  1.823489  7.470102
H    -3.517902  -0.894622  4.304335
H    -3.171123  0.687081  3.675411
H    -2.565106  2.728444  5.508712
H    -2.732795  0.286177  8.975534
H    -2.605964  2.655532  8.057579
N    0.377981  -2.193235  3.570611
C    1.278446  -1.417582  2.714194
H    0.682895  -3.136254  3.818089
H    2.304131  -1.718441  2.949392
H    1.170176  -0.343892  2.895751
H    1.076506  -1.630264  1.656408
Cd    -2.457550  -2.307954  6.448524
30
Lattice="100 0 0 0 100 0 0 0 100" Properties=species:S:1:pos:R:3
C    0.813743  1.979162  1.223903
C    0.649622  1.063847  2.408826
O    1.825785  0.802876  2.972373
H    -0.148954  2.153949  0.733501
H    1.511789  1.535776  0.502720
H    1.255599  2.931859  1.546684
N    -0.555070  0.681318  2.734555
C    -0.868901  -0.060064  3.948948
C    -0.695158  -1.585292  3.770098
O    0.381890  -2.178088  4.149587
H    -1.876098  2.413924  2.706048
H    -0.201905  0.200078  4.803186
C    -2.311315  0.303823  4.397531
C    -2.533824  1.765316  4.598644
N    -2.322776  2.689946  3.586967
C    -3.036795  2.477155  5.657987
C    -2.667878  3.913636  3.994834
N    -3.107534  3.795222  5.253823
H    -2.566443  -0.224424  5.325024
H    -3.022627  -0.028643  3.624187
H    -3.360495  2.157869  6.640577
H    -2.605319  4.830596  3.420802
H    -3.453387  4.568543  5.817993
N    -1.643199  -2.304494  3.204719
C    -1.539074  -3.744982  2.939555
H    -2.495273  -1.832039  2.917909
H    -1.525618  -4.305112  3.882131
H    -0.619433  -3.958314  2.383399
H    -2.405640  -4.048161  2.347069
Cd    2.031286  -0.838281  4.202419
30
Lattice="100 0 0 0 100 0 0 0 100" Properties=species:S:1:pos:R:3
C    -0.885366  -0.204268  -0.173771
C    -1.261837  -0.082726  1.275128
O    -1.663621  -1.006786  1.966561
H    -0.446158  0.706302  -0.596878
H    -1.784856  -0.464627  -0.748119
H    -0.185336  -1.040282  -0.290671
N    -1.151407  1.195067  1.841370
C    -1.483819  1.349197  3.237606
C    -2.493500  2.480932  3.435125
O    -2.253037  3.631214  3.998657
H    -0.772343  1.960001  1.293904
H    -2.045195  0.416794  3.445497
C    -0.266355  1.241903  4.224180
C    1.067771  1.816494  3.854031
N    1.394638  3.172020  3.986433
C    2.209747  1.176974  3.441427
C    2.682605  3.338335  3.661635
N    3.188398  2.140650  3.332120
H    -0.109390  0.160875  4.341560
H    -0.564024  1.575815  5.234508
H    2.405683  0.129017  3.247387
H    3.238986  4.268557  3.666585
H    4.156941  1.973708  3.064046
N    -3.735541  2.303698  3.028189
C    -4.354215  1.130479  2.403602
H    -4.338432  3.118851  3.155269
H    -5.408399  1.109411  2.695861
H    -3.874601  0.202127  2.727952
H    -4.285027  1.207907  1.310821
Cd    -0.333726  4.292540  4.369214
30
Lattice="100 0 0 0 100 0 0 0 100" Properties=species:S:1:pos:R:3
C    -0.381264  0.615818  0.033491
C    -0.147007  0.622457  1.507928
O    0.920132  1.180332  1.941447
H    0.473062  0.149121  -0.473706
H    -0.421000  1.659711  -0.312083
H    -1.309126  0.110515  -0.254832
N    -1.070185  0.065581  2.305737
C    -1.283576  0.243629  3.760491
C    -0.615967  -0.909659  4.545661
O    0.643775  -1.164526  4.361411
H    -1.842848  -0.387372  1.819797
H    -0.763610  1.170179  4.061061
C    -2.816126  0.469373  3.921732
C    -3.359335  0.740180  5.285080
N    -3.396486  -0.250916  6.242169
C    -3.991246  1.872387  5.775315
C    -4.025045  0.256021  7.290849
N    -4.397633  1.541287  7.038766
H    -3.333522  -0.415425  3.511863
H    -3.070243  1.313197  3.267067
H    -4.188893  2.843457  5.337168
H    -4.241512  -0.257652  8.221212
H    -4.920559  2.141197  7.671667
N    -1.299196  -1.644762  5.380301
C    -0.705081  -2.733435  6.158313
H    -2.271017  -1.308691  5.693886
H    -1.420361  -3.024305  6.932066
H    0.238556  -2.416964  6.618182
H    -0.506838  -3.595865  5.509512
Cd    1.972154  0.267134  3.555449
30
Lattice="100 0 0 0 100 0 0 0 100" Properties=species:S:1:pos:R:3
C    -0.128962  1.705929  0.716079
C    0.008899  0.953906  2.001545
O    1.202978  0.683861  2.379803
H    -1.170555  1.959899  0.494482
H    0.280207  1.095265  -0.100623
H    0.477677  2.619564  0.767192
N    -1.111870  0.615387  2.643320
C    -1.241007  0.097984  4.011351
C    -0.858904  -1.400442  4.122620
O    0.306975  -1.754516  4.520796
H    -1.979366  1.129505  2.329771
H    -0.527120  0.629944  4.669375
C    -2.671326  0.390429  4.547985
C    -3.178393  1.763471  4.244075
N    -3.247527  2.192832  2.935460
C    -3.729879  2.721893  5.081144
C    -3.821423  3.387785  2.969793
N    -4.128519  3.733516  4.250901
H    -2.681318  0.198320  5.627616
H    -3.385428  -0.318370  4.095790
H    -3.880845  2.754565  6.153624
H    -4.037458  4.020156  2.115341
H    -4.594821  4.589810  4.539246
N    -1.748127  -2.324927  3.824968
C    -1.508974  -3.771326  3.876949
H    -2.687181  -2.017684  3.581368
H    -1.749804  -4.157797  4.875897
H    -0.458854  -3.978571  3.654842
H    -2.153234  -4.255075  3.136837
Cd    1.907160  -0.405312  4.063453
30
Lattice="100 0 0 0 100 0 0 0 100" Properties=species:S:1:pos:R:3
C    0.654695  0.956652  0.410438
C    0.221777  0.672601  1.812761
O    0.756801  1.354775  2.748923
H    1.747375  0.850486  0.355677
H    0.427080  2.003454  0.167790
H    0.191601  0.297693  -0.331274
N    -0.681262  -0.299986  2.009965
C    -1.142810  -0.974105  3.240246
C    -2.275755  -0.216454  3.967495
O    -2.250956  1.055756  4.139737
H    -1.030844  -0.724659  1.154508
H    -1.581534  -1.909570  2.873723
C    -0.013974  -1.388483  4.223298
C    -0.308118  -2.720981  4.833155
N    -1.581394  -3.242138  4.858488
C    0.580966  -3.629087  5.404687
C    -1.477711  -4.434702  5.427850
N    -0.182980  -4.697965  5.768883
H    0.108767  -0.617930  5.025504
H    0.952257  -1.412090  3.703289
H    1.654249  -3.602434  5.553591
H    -2.290550  -5.129775  5.610755
H    0.154926  -5.547438  6.215142
N    -3.264773  -0.953941  4.418001
C    -4.412899  -0.466763  5.176988
H    -3.101148  -1.975480  4.365109
H    -4.305527  0.602532  5.372209
H    -4.480074  -1.021412  6.120656
H    -5.329676  -0.641901  4.599800
Cd    -0.341508  1.967346  4.479605
30
Lattice="100 0 0 0 100 0 0 0 100" Properties=species:S:1:pos:R:3
C    -0.059196  -1.166340  0.187234
C    -0.251560  -0.786481  1.630530
O    0.820401  -0.175394  2.114293
H    0.081763  -0.262929  -0.421656
H    -0.919269  -1.736149  -0.178190
H    0.850887  -1.769002  0.076270
N    -1.393044  -1.069868  2.204534
C    -1.694874  -0.624534  3.552311
C    -1.013522  -1.477276  4.651489
O    -0.105141  -0.940389  5.393525
H    -3.079729  -0.586031  1.053226
H    -1.317711  0.407924  3.745523
C    -3.232166  -0.538218  3.775788
C    -3.939025  0.293214  2.757843
N    -3.797244  0.065934  1.397259
C    -4.872349  1.291678  2.876944
C    -4.592848  0.883603  0.703699
N    -5.256155  1.630998  1.594867
H    -3.437918  -0.128932  4.773298
H    -3.665194  -1.546928  3.750057
H    -5.299720  1.766732  3.750944
H    -4.686321  0.938029  -0.374451
H    -5.948782  2.336376  1.352930
N    -1.310224  -2.745873  4.865147
C    -2.231522  -3.629625  4.145752
H    -0.779541  -3.168379  5.629593
H    -3.191571  -3.707914  4.672083
H    -1.776670  -4.625534  4.109197
H    -2.371058  -3.275432  3.120937
Cd    1.084306  0.301741  4.117022
30
Lattice="100 0 0 0 100 0 0 0 100" Properties=species:S:1:pos:R:3
C    -1.700270  -2.843908  1.231086
C    -1.326801  -1.567819  1.911979
O    -0.128287  -1.158926  1.791192
H    -1.026656  -3.643904  1.564582
H    -1.539170  -2.721776  0.150217
H    -2.740709  -3.137185  1.407158
N    -2.278186  -0.909336  2.600144
C    -2.184365  0.457941  3.125637
C    -1.627318  0.463246  4.567574
O    -0.368242  0.412254  4.782419
H    -3.191195  -1.357527  2.634191
H    -1.430681  0.997700  2.529188
C    -3.498962  1.220067  2.919156
C    -3.302166  2.678077  3.207585
N    -2.065787  3.148991  3.570309
C    -4.214286  3.728239  3.136142
C    -2.210860  4.460493  3.721685
N    -3.495270  4.841373  3.464906
H    -4.318233  0.790761  3.523293
H    -3.810792  1.074967  1.872321
H    -5.265398  3.769157  2.875123
H    -1.435494  5.161344  4.012373
H    -3.857106  5.790876  3.507572
N    -2.455404  0.453956  5.591679
C    -2.026377  0.429135  6.995142
H    -3.449699  0.540918  5.402256
H    -2.906073  0.261653  7.621397
H    -1.559761  1.385188  7.263711
H    -1.304421  -0.379272  7.151270
Cd    0.931388  0.200540  3.089273
30
Lattice="100 0 0 0 100 0 0 0 100" Properties=species:S:1:pos:R:3
C    -0.589558  1.579449  1.254630
C    -0.077299  0.331938  1.901510
O    1.176014  0.113018  1.829863
H    -0.350125  1.547721  0.183028
H    -0.055981  2.442318  1.675501
H    -1.667058  1.720983  1.386912
N    -0.968953  -0.449192  2.527520
C    -0.843162  -1.792262  3.130260
C    0.113750  -1.844178  4.339401
O    1.362327  -2.084802  4.233258
H    -1.942993  -0.231627  2.312610
H    -1.848540  -1.985203  3.527538
C    -0.589044  -2.917601  2.101664
C    -1.743669  -3.066613  1.170110
N    -2.723723  -2.107589  1.082170
C    -2.043894  -4.133819  0.320114
C    -3.607022  -2.573761  0.214123
N    -3.225064  -3.797453  -0.265913
H    -0.381165  -3.858112  2.630453
H    0.346542  -2.717755  1.500877
H    -1.537673  -5.070230  0.115004
H    -4.524428  -2.081699  -0.092295
H    -3.737481  -4.361658  -0.939858
N    -0.423364  -1.677728  5.535087
C    0.321718  -1.698099  6.797577
H    -1.432693  -1.562724  5.591937
H    1.349909  -1.371379  6.621137
H    0.331027  -2.713844  7.213838
H    -0.171410  -1.022724  7.503278
Cd    2.294011  -1.639376  2.338665
30
Lattice="100 0 0 0 100 0 0 0 100" Properties=species:S:1:pos:R:3
C    -1.388627  1.602841  1.601899
C    -0.582581  0.458296  2.121494
O    0.610285  0.344755  1.699295
H    -2.250248  1.842825  2.235242
H    -1.755669  1.310405  0.606066
H    -0.752648  2.485951  1.483219
N    -1.182913  -0.374971  2.991093
C    -0.836948  -1.740411  3.438352
C    0.185360  -1.726073  4.595726
O    1.419151  -1.457761  4.414330
H    -2.142434  -0.113715  3.198293
H    -1.778353  -2.128849  3.848976
C    -0.436420  -2.748308  2.327768
C    -1.374667  -2.863098  1.184884
N    -1.790067  -1.778121  0.450589
C    -1.920524  -4.037671  0.659346
C    -2.576901  -2.268861  -0.490639
N    -2.683562  -3.632727  -0.390403
H    -0.302918  -3.726537  2.809755
H    0.585433  -2.510855  1.906006
H    -1.833365  -5.078201  0.951442
H    -3.082995  -1.699305  -1.263638
H    -3.227061  -4.237900  -1.001301
N    -0.260467  -2.025174  5.803835
C    0.554693  -2.071566  7.021995
H    -1.252693  -2.224850  5.907387
H    0.366053  -3.017540  7.541636
H    0.280706  -1.237314  7.679792
H    1.610790  -1.998067  6.754633
Cd    2.127592  -0.959204  2.439928
30
Lattice="100 0 0 0 100 0 0 0 100" Properties=species:S:1:pos:R:3
C    0.649541  1.895171  1.030513
C    0.532393  1.032286  2.244937
O    1.576343  0.867250  2.951139
H    1.480719  1.541551  0.407822
H    0.903607  2.914048  1.357167
H    -0.271133  1.929646  0.438234
N    -0.665070  0.486953  2.523124
C    -1.095584  -0.107404  3.796834
C    -0.852998  -1.626066  3.816055
O    0.309954  -2.087909  4.083047
H    -1.405747  0.703194  1.859785
H    -0.450233  0.328645  4.582028
C    -2.513707  0.362878  4.154144
C    -2.490791  1.811769  4.553875
N    -1.329629  2.395557  4.983570
C    -3.546542  2.719209  4.637109
C    -1.658438  3.633879  5.332206
N    -2.990303  3.861580  5.135353
H    -2.872353  -0.243541  5.002583
H    -3.222199  0.196924  3.325802
H    -4.601781  2.638733  4.402848
H    -0.983671  4.387961  5.723811
H    -3.485045  4.728386  5.330690
N    -1.838273  -2.463097  3.557191
C    -1.701121  -3.925558  3.545494
H    -2.753096  -2.074656  3.344195
H    -1.219541  -4.254411  2.616019
H    -2.699059  -4.365945  3.614791
H    -1.094363  -4.245827  4.398414
Cd    1.946125  -0.706208  4.364220
30
Lattice="100 0 0 0 100 0 0 0 100" Properties=species:S:1:pos:R:3
C    0.173281  -0.163473  0.095511
C    0.088972  -0.104393  1.586986
O    1.195760  0.100183  2.210107
H    0.602849  0.779231  -0.271309
H    -0.806030  -0.322149  -0.366986
H    0.862971  -0.965176  -0.199620
N    -1.106292  -0.255696  2.152745
C    -1.472129  0.015987  3.545601
C    -1.200534  -1.199652  4.472286
O    -0.097074  -1.219902  5.139173
H    -1.969039  -0.367158  1.532713
H    -0.772097  0.772072  3.944420
C    -2.863273  0.706522  3.631103
C    -3.929068  0.288881  2.659774
N    -3.626054  -0.225006  1.414691
C    -5.301188  0.431006  2.775524
C    -4.782988  -0.394678  0.785565
N    -5.812023  -0.005433  1.580389
H    -2.663318  1.779123  3.475066
H    -3.232728  0.628750  4.663293
H    -5.931097  0.807182  3.572904
H    -4.915258  -0.784219  -0.217848
H    -6.796259  -0.019627  1.325750
N    -2.017637  -2.218487  4.650068
C    -3.333896  -2.509358  4.076107
H    -1.658503  -2.906893  5.315069
H    -3.478703  -3.593024  4.122018
H    -3.382798  -2.189967  3.032268
H    -4.127532  -2.023060  4.655950
Cd    1.558189  -0.177181  4.278050
30
Lattice="100 0 0 0 100 0 0 0 100" Properties=species:S:1:pos:R:3
C    -0.369750  1.284638  0.848652
C    0.122332  0.093495  1.641851
O    1.438463  -0.048379  1.453993
H    -0.139283  1.143478  -0.215523
H    0.167084  2.185391  1.172506
H    -1.443105  1.433602  0.993179
N    -0.747949  -0.575172  2.329629
C    -0.660501  -1.832874  3.072636
C    0.274534  -1.917254  4.302155
O    1.541180  -2.129137  4.259170
H    -2.201644  -1.162595  1.148262
H    -1.662819  -1.946579  3.519174
C    -0.491263  -3.058476  2.129165
C    -1.675457  -3.204942  1.221240
N    -2.430880  -2.117255  0.809645
C    -2.248784  -4.305657  0.636017
C    -3.423468  -2.517885  0.011675
N    -3.319445  -3.847571  -0.104854
H    -0.378325  -3.982124  2.713401
H    0.419655  -2.954634  1.516706
H    -1.990826  -5.355968  0.685589
H    -4.174716  -1.890285  -0.452987
H    -3.945885  -4.428518  -0.658190
N    -0.306901  -1.811787  5.484048
C    0.383047  -1.864910  6.774475
H    -1.318729  -1.707149  5.500500
H    0.390088  -2.893314  7.158607
H    -0.148618  -1.219782  7.480615
H    1.413528  -1.520700  6.654473
Cd    2.577438  -1.274657  2.627188
30
Lattice="100 0 0 0 100 0 0 0 100" Properties=species:S:1:pos:R:3
C    -0.135641  -0.011932  -0.013879
C    -0.036763  0.425518  1.424621
O    0.891708  1.073568  1.871879
H    0.615328  0.537213  -0.588893
H    -1.128109  0.177806  -0.444650
H    0.086766  -1.085119  -0.113615
N    -1.095653  0.101538  2.301660
C    -1.963529  -1.048951  2.167362
C    -3.408359  -0.684385  2.588165
O    -4.273948  -1.552024  2.986194
H    -0.855727  0.373716  3.256743
H    -2.066968  -1.258997  1.089063
C    -1.364475  -2.359091  2.766074
C    -0.970904  -2.371329  4.210190
N    -1.852591  -2.743038  5.230683
C    0.245053  -2.128880  4.800981
C    -1.187689  -2.723486  6.391740
N    0.079647  -2.354212  6.149515
H    -0.465323  -2.568271  2.171331
H    -2.031199  -3.210651  2.545324
H    1.200194  -1.843766  4.374868
H    -1.583631  -2.970632  7.370154
H    0.809150  -2.277929  6.856564
N    -3.764488  0.566910  2.391905
C    -5.098876  1.133469  2.575931
H    -3.018427  1.173630  2.041000
H    -5.529463  1.378522  1.596304
H    -5.020407  2.052485  3.167855
H    -5.741690  0.408858  3.080137
Cd    -3.887473  -2.869936  4.587547
30
Lattice="100 0 0 0 100 0 0 0 100" Properties=species:S:1:pos:R:3
C    0.626182  -1.209492  0.914308
C    0.032150  -0.058564  1.659698
O    0.668402  1.053165  1.614536
H    0.736623  -0.934101  -0.143236
H    0.018470  -2.116044  1.000688
H    1.635744  -1.406211  1.299702
N    -1.106020  -0.262817  2.327679
C    -1.920462  0.786473  2.935631
C    -1.279069  1.369525  4.217785
O    -0.857002  2.584045  4.206430
H    -1.663952  -1.134726  2.097654
H    -1.967585  1.643571  2.235700
C    -3.393369  0.328370  3.162689
C    -3.938914  -0.554113  2.085559
N    -3.250931  -1.685240  1.697000
C    -5.157107  -0.499938  1.423634
C    -4.025871  -2.305249  0.816245
N    -5.186142  -1.617204  0.634773
H    -4.009892  1.229064  3.271851
H    -3.469265  -0.211726  4.115863
H    -5.978430  0.205620  1.465156
H    -3.796896  -3.232454  0.301997
H    -5.952431  -1.895545  0.027117
N    -1.160078  0.683063  5.339570
C    -1.533939  -0.696590  5.663704
H    -0.738254  1.220501  6.100740
H    -0.751289  -1.109614  6.310211
H    -1.598663  -1.311744  4.763712
H    -2.484642  -0.721162  6.212272
Cd    0.230034  2.998911  2.393407
30
Lattice="100 0 0 0 100 0 0 0 100" Properties=species:S:1:pos:R:3
C    0.151893  1.324518  1.538038
C    -0.386447  0.032467  2.062725
O    0.232717  -1.034797  1.745172
H    1.201618  1.422530  1.846678
H    -0.409880  2.197109  1.886640
H    0.144799  1.294217  0.440013
N    -1.468280  0.087044  2.854057
C    -2.294178  -0.999367  3.411920
C    -1.504536  -1.946239  4.336661
O    -1.040491  -3.067957  3.936224
H    -1.982708  0.970045  2.825849
H    -3.011853  -0.475541  4.056684
C    -3.153126  -1.733320  2.358441
C    -4.155444  -0.812062  1.750650
N    -4.054742  0.551985  1.887820
C    -5.305933  -1.133505  1.026874
C    -5.116244  1.055011  1.278329
N    -5.893311  0.061715  0.746831
H    -3.640269  -2.603312  2.819271
H    -2.512448  -2.169499  1.534759
H    -5.738091  -2.080356  0.723710
H    -5.369800  2.107118  1.198392
H    -6.762669  0.192585  0.234747
N    -1.355225  -1.616065  5.608022
C    -1.868984  -0.435461  6.313599
H    -0.837600  -2.300726  6.162226
H    -2.962329  -0.473023  6.405372
H    -1.558542  0.488338  5.813100
H    -1.442266  -0.438673  7.320354
Cd    -0.369631  -3.091782  1.883842
30
Lattice="100 0 0 0 100 0 0 0 100" Properties=species:S:1:pos:R:3
C    0.736237  -0.268354  0.562217
C    -0.211025  0.516124  1.427890
O    -0.324707  1.774732  0.993269
H    0.397400  -0.244500  -0.482149
H    0.800521  -1.301886  0.915114
H    1.732443  0.192179  0.582735
N    -0.791240  -0.089962  2.424185
C    -1.821571  0.536813  3.219501
C    -1.230154  1.396899  4.359496
O    -1.325655  2.683739  4.288753
H    -5.579485  -0.801651  3.111241
H    -2.445388  1.258681  2.640533
C    -2.824547  -0.537422  3.734407
C    -3.533463  -1.252362  2.629224
N    -4.917543  -1.265856  2.493648
C    -3.060425  -2.038423  1.606668
C    -5.282246  -2.021398  1.449918
N    -4.157593  -2.490859  0.902845
H    -3.559140  -0.064334  4.401869
H    -2.283760  -1.282967  4.328424
H    -2.045685  -2.307404  1.347237
H    -6.294937  -2.217554  1.117416
H    -4.128252  -3.105669  0.092029
N    -0.594518  0.888470  5.399167
C    -0.244067  -0.504207  5.694611
H    -0.252904  1.593058  6.055362
H    -0.132827  -1.068695  4.764375
H    -0.988344  -0.967749  6.354607
H    0.720152  -0.499922  6.213614
Cd    -1.069275  3.239482  2.241797
30
Lattice="100 0 0 0 100 0 0 0 100" Properties=species:S:1:pos:R:3
C    -1.332787  0.909430  -0.546896
C    -1.027985  0.731319  0.922592
O    0.277298  0.498489  1.084240
H    -2.397385  1.105315  -0.701243
H    -1.021192  0.016007  -1.103668
H    -0.748218  1.749993  -0.942540
N    -2.017498  0.809508  1.759465
C    -2.029658  0.574665  3.207764
C    -1.164231  1.515822  4.066934
O    0.030824  1.233160  4.462165
H    -3.388638  -0.526335  1.349249
H    -3.057569  0.820401  3.516680
C    -1.846879  -0.923101  3.574279
C    -2.977313  -1.741723  3.026560
N    -3.643644  -1.394112  1.860693
C    -3.569702  -2.897138  3.469900
C    -4.601876  -2.284254  1.592464
N    -4.562765  -3.206176  2.562528
H    -1.810037  -1.052502  4.664485
H    -0.898690  -1.319536  3.173441
H    -3.373124  -3.511605  4.339373
H    -5.285943  -2.266520  0.752292
H    -5.182216  -4.012030  2.617363
N    -1.683790  2.662406  4.467839
C    -3.022652  3.204189  4.209582
H    -1.061306  3.227395  5.048693
H    -3.754959  2.796031  4.918687
H    -3.329024  3.001397  3.178677
H    -2.975167  4.288474  4.349091
Cd    1.252123  0.504033  2.890308
30
Lattice="100 0 0 0 100 0 0 0 100" Properties=species:S:1:pos:R:3
C    -0.859679  0.709340  -0.680347
C    -0.945796  1.212208  0.724231
O    -0.369653  2.324449  1.032381
H    0.192675  0.581678  -0.967786
H    -1.275745  1.477587  -1.347650
H    -1.395072  -0.233086  -0.832210
N    -1.655106  0.503825  1.593783
C    -2.064414  0.781962  2.973006
C    -1.100932  1.582487  3.836869
O    0.163000  1.368832  3.813771
H    -2.149193  -0.361978  1.239352
H    -3.025802  1.316466  2.923758
C    -2.305607  -0.587331  3.698286
C    -3.285678  -1.469047  2.992446
N    -3.210503  -1.676089  1.634934
C    -4.319126  -2.239301  3.522350
C    -4.166777  -2.545717  1.335949
N    -4.849068  -2.910105  2.458436
H    -2.649569  -0.392906  4.721984
H    -1.331583  -1.095390  3.780034
H    -4.686222  -2.367100  4.533951
H    -4.397229  -2.931129  0.348456
H    -5.619360  -3.573152  2.496486
N    -1.602594  2.417705  4.737870
C    -3.003278  2.762281  5.003871
H    -0.905549  2.816697  5.367954
H    -3.521379  3.034438  4.076568
H    -3.016586  3.629082  5.670354
H    -3.531099  1.936569  5.497774
Cd    1.348921  2.327726  2.287138
30
Lattice="100 0 0 0 100 0 0 0 100" Properties=species:S:1:pos:R:3
C    0.343049  -0.360386  -0.121370
C    -0.306039  0.596835  0.840271
O    0.114149  1.841588  0.628253
H    0.036181  -1.387290  0.097942
H    1.435219  -0.278036  -0.060963
H    0.056663  -0.100474  -1.149593
N    -1.170977  0.128765  1.699201
C    -1.971698  0.985906  2.537920
C    -1.243171  1.338272  3.857401
O    -0.733731  2.513324  3.991635
H    -5.432221  -1.094612  3.870083
H    -2.137813  1.996476  2.093222
C    -3.440339  0.464206  2.686615
C    -3.719977  -1.002882  2.570543
N    -4.797797  -1.578327  3.238635
C    -3.192959  -2.011270  1.801277
C    -4.930229  -2.868367  2.903271
N    -3.955021  -3.139977  2.033505
H    -4.015673  0.958125  1.888581
H    -3.864829  0.843840  3.628527
H    -2.348217  -1.996531  1.128898
H    -5.684564  -3.555738  3.268178
H    -3.808300  -4.050277  1.602346
N    -1.076881  0.491921  4.859225
C    -1.477975  -0.908847  4.957172
H    -0.554057  0.879362  5.646031
H    -0.764048  -1.418714  5.611787
H    -1.442042  -1.378196  3.970508
H    -2.478578  -1.005210  5.398945
Cd    -0.156127  3.288515  2.078955
30
Lattice="100 0 0 0 100 0 0 0 100" Properties=species:S:1:pos:R:3
C    -0.316132  -1.015017  2.698380
C    0.058524  0.241777  1.999616
O    1.262867  0.662560  2.063902
H    0.070651  -0.947700  3.726818
H    0.195194  -1.874098  2.240335
H    -1.396107  -1.184542  2.732727
N    -0.852001  0.972793  1.309310
C    -1.832826  0.449774  0.363384
C    -1.150039  0.419863  -1.043194
O    0.067339  0.811101  -1.235428
H    -0.562316  1.936297  1.130023
H    -2.045717  -0.591963  0.642325
C    -3.148809  1.275014  0.424691
C    -4.375271  0.534594  -0.010409
N    -4.381372  -0.307716  -1.095189
C    -5.652654  0.579815  0.540527
C    -5.622868  -0.764725  -1.215738
N    -6.413867  -0.244524  -0.239235
H    -3.031426  2.193944  -0.174810
H    -3.283248  1.597843  1.465397
H    -6.056886  1.112713  1.393151
H    -5.982555  -1.450405  -1.975328
H    -7.405434  -0.433683  -0.114795
N    -1.863917  -0.010923  -2.048202
C    -1.369645  -0.119326  -3.421204
H    -2.885232  -0.254794  -1.839347
H    -2.135106  -0.620887  -4.018896
H    -0.441829  -0.702147  -3.452433
H    -1.177648  0.875862  -3.841883
Cd    1.784170  1.211244  0.004554
30
Lattice="100 0 0 0 100 0 0 0 100" Properties=species:S:1:pos:R:3
C    -1.109255  1.544849  1.669340
C    -1.019100  0.661259  2.863546
O    -0.171100  0.951016  3.775091
H    -0.596625  2.486909  1.890591
H    -2.143784  1.735779  1.368234
H    -0.581074  1.076641  0.821987
N    -1.799705  -0.437270  3.041398
C    -2.137406  -1.506623  2.086817
C    -0.850479  -2.356946  1.839130
O    0.219603  -2.214631  2.553308
H    -1.826628  -0.743077  4.014425
H    -2.827625  -2.162125  2.640048
C    -2.895414  -1.009396  0.823565
C    -3.798932  -2.026568  0.196110
N    -3.360420  -3.279495  -0.151371
C    -5.132769  -1.890622  -0.175354
C    -4.386726  -3.901206  -0.719682
N    -5.473179  -3.083269  -0.749291
H    -2.181419  -0.641687  0.070378
H    -3.512143  -0.155827  1.129715
H    -5.833298  -1.069263  -0.080701
H    -4.386220  -4.911378  -1.114707
H    -6.382748  -3.318861  -1.138807
N    -0.883250  -3.270923  0.907272
C    0.228977  -4.176506  0.612964
H    -1.809790  -3.415256  0.384781
H    1.126715  -3.608931  0.341316
H    -0.065063  -4.810756  -0.227254
H    0.456653  -4.805968  1.482246
Cd    0.930403  -0.912656  4.103227
