# Supplementary material for: Mapping and classifying molecules from a high-throughput structural database
Source: J Cheminform. 2017 Feb 2;9:6. doi: 10.1186/s13321-017-0192-4 (PMC5289135; doi:10.1186/s13321-017-0192-4)
Supplement: Supplementary file 1 — Additional file 1. Supplementary file contains dissimilarity matrix data for all the oligopeptides available in the database including the one discussed in this paper. [file 13321_2017_192_MOESM1_ESM.tar › SI/hisE.dipeptide/traj.hisE.dipeptide.Ba.xyz]

30
Lattice="100 0 0 0 100 0 0 0 100" Properties=species:S:1:pos:R:3
C    -0.357604  0.790853  -0.011342
C    -0.331690  0.656286  1.479480
O    0.543522  1.249367  2.164827
H    0.597289  0.424851  -0.413175
H    -0.429221  1.853887  -0.275706
H    -1.177817  0.245829  -0.489885
N    -1.267932  -0.132098  2.048740
C    -1.397235  -0.492614  3.471930
C    -1.957247  0.692253  4.282430
O    -1.308098  1.756395  4.446787
H    -1.931941  -0.565395  1.414267
H    -2.161582  -1.279277  3.486771
C    -0.073855  -1.126234  4.027306
C    0.271100  -0.892226  5.463461
N    0.961744  0.243236  5.885978
C    0.089146  -1.728985  6.539122
C    1.181992  0.078745  7.188812
N    0.667767  -1.096312  7.613267
H    0.762975  -0.784771  3.407131
H    -0.144985  -2.206464  3.852003
H    -0.363849  -2.709390  6.623091
H    1.707128  0.763508  7.846100
H    0.728684  -1.463041  8.559098
N    -3.177517  0.540877  4.791363
C    -3.862648  1.576791  5.566152
H    -3.673208  -0.327826  4.619361
H    -3.261891  1.858802  6.438546
H    -4.824059  1.180527  5.902291
H    -4.033804  2.466623  4.948354
Ba    1.089835  2.429802  4.276442
30
Lattice="100 0 0 0 100 0 0 0 100" Properties=species:S:1:pos:R:3
C    -0.316506  0.685739  -0.038969
C    -0.307023  0.594962  1.455392
O    0.578255  1.184395  2.130754
H    -0.364870  1.741789  -0.334966
H    -1.142987  0.143115  -0.509381
H    0.634661  0.289773  -0.420552
N    -1.269803  -0.150166  2.038685
C    -1.423602  -0.465134  3.470165
C    -1.965414  0.756628  4.239257
O    -1.287436  1.807181  4.372007
H    -1.939437  -0.583565  1.410252
H    -2.205566  -1.234020  3.498003
C    -0.122094  -1.112886  4.059952
C    0.212587  -0.844588  5.492552
N    0.926226  0.285872  5.889256
C    -0.001467  -1.644225  6.590334
C    1.128068  0.155277  7.198861
N    0.580678  -0.993833  7.651926
H    0.729690  -0.810689  3.439788
H    -0.217532  -2.195865  3.915906
H    -0.478888  -2.610629  6.697933
H    1.662311  0.846720  7.841633
H    0.622114  -1.333290  8.608913
N    -3.194740  0.635309  4.737340
C    -3.905418  1.676859  5.475991
H    -3.690892  -0.236368  4.575964
H    -4.238781  1.282338  6.442810
H    -4.780552  2.010352  4.904720
H    -3.232087  2.522064  5.633980
Ba    1.127509  2.414884  4.212495
30
Lattice="100 0 0 0 100 0 0 0 100" Properties=species:S:1:pos:R:3
C    -2.046403  1.317939  2.235540
C    -1.250179  0.099568  2.590692
O    -0.041984  -0.002811  2.259327
H    -3.085777  1.281358  2.577741
H    -2.031433  1.449471  1.145808
H    -1.557563  2.200107  2.670459
N    -1.873281  -0.867346  3.294786
C    -1.304345  -2.143366  3.749911
C    0.095914  -1.961909  4.382960
O    1.147080  -2.263005  3.758077
H    -2.853251  -0.711080  3.510440
H    -1.961194  -2.456612  4.572882
C    -1.349190  -3.307134  2.706496
C    -1.342980  -3.000478  1.241323
N    -0.228720  -2.586983  0.514077
C    -2.387164  -3.205058  0.368632
C    -0.610590  -2.549520  -0.762532
N    -1.904372  -2.915035  -0.884058
H    -2.271026  -3.868941  2.901351
H    -0.526340  -3.995983  2.945263
H    -3.399754  -3.555643  0.528226
H    0.006693  -2.280490  -1.613396
H    -2.420602  -2.992801  -1.755956
N    0.119876  -1.519575  5.636371
C    1.335784  -1.306774  6.420928
H    -0.767221  -1.317306  6.089176
H    1.127483  -1.545493  7.468461
H    1.665168  -0.261556  6.352647
H    2.124743  -1.966116  6.049156
Ba    1.918628  -1.379430  1.572215
30
Lattice="100 0 0 0 100 0 0 0 100" Properties=species:S:1:pos:R:3
C    -1.315567  -0.342521  -0.640490
C    -0.835428  -0.345587  0.777752
O    0.266345  -0.875117  1.082589
H    -2.276292  0.163637  -0.780896
H    -1.406048  -1.382887  -0.982119
H    -0.559941  0.137916  -1.275534
N    -1.635739  0.222639  1.704359
C    -1.451181  0.264112  3.164223
C    -0.385235  1.303788  3.552342
O    0.798500  1.212042  3.131342
H    -2.503269  0.618720  1.355797
H    -2.412179  0.620825  3.547103
C    -1.216333  -1.166684  3.768827
C    -0.300586  -1.288310  4.944866
N    1.084496  -1.374578  4.807034
C    -0.626033  -1.435507  6.272741
C    1.566513  -1.568132  6.033199
N    0.564201  -1.608063  6.938016
H    -0.849262  -1.822539  2.970975
H    -2.201259  -1.560736  4.045920
H    -1.581129  -1.466307  6.783012
H    2.609492  -1.692161  6.304482
H    0.672038  -1.770527  7.935415
N    -0.739250  2.313326  4.346314
C    -2.048903  2.619119  4.931420
H    0.019366  2.963424  4.548659
H    -2.793781  2.844510  4.158006
H    -1.936435  3.509222  5.556601
H    -2.403654  1.801217  5.569910
Ba    2.301553  -0.665846  2.477139
30
Lattice="100 0 0 0 100 0 0 0 100" Properties=species:S:1:pos:R:3
C    0.382891  2.308411  3.111671
C    -0.321234  1.000696  3.308211
O    0.225257  -0.084130  2.986214
H    -0.201432  3.177027  3.432419
H    0.638599  2.420421  2.049973
H    1.330038  2.288468  3.667401
N    -1.551457  1.033029  3.861455
C    -2.422541  -0.116953  4.132809
C    -1.645532  -1.276185  4.789243
O    -1.350060  -2.316852  4.139465
H    -1.930498  1.949578  4.079318
H    -3.119209  0.241588  4.902780
C    -3.314607  -0.579050  2.936292
C    -2.857665  -0.357522  1.527968
N    -1.860910  -1.086668  0.882808
C    -3.435807  0.497927  0.618082
C    -1.853672  -0.668306  -0.382856
N    -2.789070  0.285721  -0.574898
H    -4.271000  -0.050949  3.036651
H    -3.545666  -1.642773  3.089772
H    -4.256009  1.199605  0.711022
H    -1.209877  -1.029062  -1.178345
H    -2.998729  0.743233  -1.457775
N    -1.334285  -1.171381  6.079416
C    -1.642402  -0.079545  7.006826
H    -0.861221  -1.987454  6.464819
H    -1.221647  -0.336453  7.982647
H    -2.726169  0.046678  7.129722
H    -1.190506  0.863353  6.677628
Ba    0.094182  -2.428928  2.129379
30
Lattice="100 0 0 0 100 0 0 0 100" Properties=species:S:1:pos:R:3
C    -0.171560  0.956392  0.060698
C    -0.169047  0.684666  1.530863
O    0.853567  0.950439  2.235913
H    -0.016178  2.032640  -0.098040
H    -1.100390  0.653835  -0.433476
H    0.673920  0.438234  -0.409884
N    -1.270468  0.167855  2.085978
C    -1.485228  -0.045452  3.521694
C    -0.716005  -1.294773  4.019175
O    0.479888  -1.115069  4.448338
H    -2.066823  -0.044234  1.484359
H    -1.005541  0.793123  4.047060
C    -2.999454  0.020890  3.836575
C    -3.892889  -0.798719  2.956344
N    -3.709572  -2.162986  2.807996
C    -5.019633  -0.413348  2.262393
C    -4.704736  -2.596496  2.049827
N    -5.517952  -1.566893  1.703607
H    -3.303887  1.073564  3.767215
H    -3.133054  -0.268621  4.890076
H    -5.513914  0.544111  2.150491
H    -4.871247  -3.620710  1.735034
H    -6.361702  -1.639627  1.142884
N    -1.289480  -2.471193  3.984267
C    -0.643619  -3.698198  4.440430
H    -2.265216  -2.535108  3.546775
H    0.049764  -4.081656  3.679381
H    -1.418810  -4.448789  4.619422
H    -0.089806  -3.517723  5.367896
Ba    2.371074  0.304845  4.022709
30
Lattice="100 0 0 0 100 0 0 0 100" Properties=species:S:1:pos:R:3
C    0.007705  0.627127  -0.020677
C    -0.061811  0.550237  1.470221
O    0.915623  0.966936  2.183118
H    0.908781  0.112839  -0.378614
H    0.103762  1.682402  -0.312782
H    -0.875194  0.201535  -0.507407
N    -1.161675  0.055278  2.025417
C    -1.446173  0.022644  3.466379
C    -0.719992  -1.169047  4.122044
O    0.492510  -1.024966  4.478901
H    -1.941542  -0.349740  1.446094
H    -0.993490  0.916379  3.921431
C    -2.973918  0.095471  3.683368
C    -3.769889  -0.928819  2.926564
N    -3.517508  -1.161650  1.581908
C    -4.853516  -1.682171  3.328761
C    -4.431409  -2.030168  1.180383
N    -5.256503  -2.366543  2.205414
H    -3.287528  1.102930  3.368196
H    -3.187440  0.031522  4.758394
H    -5.380095  -1.757152  4.272750
H    -4.532936  -2.434458  0.179112
H    -6.051911  -2.995456  2.146476
N    -1.378003  -2.303174  4.281451
C    -0.830708  -3.523220  4.869817
H    -2.345766  -2.321331  3.944552
H    0.056544  -3.278265  5.458777
H    -0.561053  -4.239087  4.082325
H    -1.586495  -3.976936  5.519455
Ba    2.386629  0.457880  3.997171
30
Lattice="100 0 0 0 100 0 0 0 100" Properties=species:S:1:pos:R:3
C    -1.926961  -2.892193  1.184492
C    -1.669760  -1.581381  1.849928
O    -0.589191  -0.955351  1.677914
H    -2.919212  -3.302088  1.399589
H    -1.161867  -3.612238  1.505216
H    -1.812294  -2.768671  0.099355
N    -2.638236  -1.062559  2.651349
C    -2.408587  0.224400  3.284960
C    -1.687659  0.083312  4.643127
O    -0.438607  0.264415  4.670177
H    -3.507689  -1.573777  2.772354
H    -1.659205  0.653304  2.621811
C    -3.496638  1.294248  3.203982
C    -2.813634  2.644115  3.222686
N    -1.482715  2.832604  2.833056
C    -3.370859  3.863177  3.522856
C    -1.273813  4.148722  2.896575
N    -2.385354  4.794911  3.306031
H    -4.246490  1.233927  4.004436
H    -4.037305  1.161781  2.253570
H    -4.366165  4.140234  3.848256
H    -0.351202  4.667915  2.659043
H    -2.479009  5.799604  3.428093
N    -2.396223  -0.245534  5.715730
C    -1.841940  -0.462567  7.053271
H    -3.400495  -0.358845  5.607131
H    -0.759962  -0.318395  7.014425
H    -2.065384  -1.483240  7.385575
H    -2.284002  0.250615  7.758933
Ba    0.759462  1.019558  2.588080
30
Lattice="100 0 0 0 100 0 0 0 100" Properties=species:S:1:pos:R:3
C    -0.760499  -0.193693  -0.672087
C    -0.573860  -0.026595  0.799306
O    0.526072  0.347949  1.286702
H    -1.777816  -0.487293  -0.950974
H    -0.053483  -0.950501  -1.038395
H    -0.504391  0.749285  -1.173001
N    -1.630083  -0.285566  1.617328
C    -1.461576  -0.099586  3.048410
C    -0.875196  -1.346200  3.742473
O    0.334356  -1.285744  4.108597
H    -2.513913  -0.572527  1.207887
H    -0.636237  0.609809  3.063646
C    -2.515185  0.696012  3.826345
C    -1.821893  1.454510  4.936320
N    -0.466880  1.797492  4.906226
C    -2.395778  1.989794  6.063859
C    -0.258264  2.534104  5.999500
N    -1.394343  2.668283  6.714456
H    -3.323659  0.081914  4.240867
H    -2.980772  1.408555  3.126786
H    -3.411183  1.959391  6.439693
H    0.680824  2.983157  6.305803
H    -1.493457  3.186750  7.583043
N    -1.589290  -2.449208  3.932690
C    -2.959985  -2.749877  3.528364
H    -1.071607  -3.206094  4.381571
H    -2.962668  -3.516487  2.742964
H    -3.464151  -1.855559  3.154517
H    -3.523661  -3.126205  4.390119
Ba    1.771580  0.690129  3.508983
30
Lattice="100 0 0 0 100 0 0 0 100" Properties=species:S:1:pos:R:3
C    -1.823401  -2.779146  2.119492
C    -0.714476  -2.082945  1.401737
O    0.238031  -2.708611  0.871994
H    -2.525509  -3.214814  1.392991
H    -2.374893  -2.126576  2.803678
H    -1.390865  -3.617146  2.679867
N    -0.729360  -0.721503  1.272189
C    -1.906526  0.116867  1.078945
C    -2.794804  -0.477470  -0.044462
O    -2.286832  -1.219637  -0.927370
H    0.158874  -0.306075  0.995537
H    -2.491823  0.172768  2.009903
C    -1.430784  1.545008  0.736278
C    -0.706243  1.770116  -0.567919
N    0.144003  0.868453  -1.213259
C    -0.660157  2.975635  -1.230154
C    0.684267  1.545729  -2.231936
N    0.221286  2.810771  -2.268855
H    -0.788028  1.866212  1.572961
H    -2.298487  2.216602  0.763662
H    -1.153811  3.920854  -1.038223
H    1.411258  1.168203  -2.944431
H    0.490200  3.524485  -2.941099
N    -4.079904  -0.148126  -0.022716
C    -5.074232  -0.554072  -1.016655
H    -4.407017  0.428886  0.748758
H    -5.914785  -1.046065  -0.513915
H    -4.610403  -1.248888  -1.720127
H    -5.445284  0.324981  -1.557491
Ba    0.071260  -1.883693  -1.550834
30
Lattice="100 0 0 0 100 0 0 0 100" Properties=species:S:1:pos:R:3
C    -0.496928  -1.310211  -0.597146
C    -1.278818  -1.581956  0.645181
O    -0.795732  -2.238399  1.603049
H    -1.055563  -0.759450  -1.359542
H    -0.203911  -2.284044  -1.017089
H    0.435635  -0.783945  -0.355921
N    -2.558891  -1.116245  0.763869
C    -3.001221  0.224300  0.402969
C    -1.911150  1.260665  0.761781
O    -1.164455  1.075104  1.761765
H    -3.075155  -1.530683  1.540253
H    -3.214398  0.290309  -0.674445
C    -4.318499  0.564532  1.171728
C    -4.572154  -0.103098  2.498190
N    -3.643972  -0.336739  3.519695
C    -5.818305  -0.493305  2.935899
C    -4.346699  -0.842182  4.537894
N    -5.653147  -0.942676  4.220499
H    -5.164297  0.309922  0.520917
H    -4.356585  1.657201  1.297515
H    -6.788001  -0.470406  2.452828
H    -3.956422  -1.143007  5.505180
H    -6.389253  -1.291097  4.829359
N    -1.837642  2.338644  -0.007184
C    -0.941209  3.474991  0.207631
H    -2.463299  2.388712  -0.808098
H    -0.339060  3.642339  -0.692868
H    -0.284766  3.256254  1.052577
H    -1.526508  4.377922  0.420050
Ba    -0.895595  -0.614451  3.590462
30
Lattice="100 0 0 0 100 0 0 0 100" Properties=species:S:1:pos:R:3
C    -0.312184  0.519605  0.048783
C    -0.160356  0.566345  1.537558
O    0.912654  0.996518  2.060929
H    0.534891  -0.015940  -0.397371
H    -0.274348  1.550022  -0.333241
H    -1.247490  0.055819  -0.281473
N    -1.191598  0.154271  2.285674
C    -1.380991  0.305594  3.741262
C    -0.664511  -0.848789  4.484816
O    0.585553  -1.017770  4.244362
H    -2.003204  -0.193230  1.779330
H    -0.857266  1.226696  4.045004
C    -2.906821  0.492958  3.942586
C    -3.415809  0.757376  5.322753
N    -3.402692  -0.236145  6.282956
C    -4.054859  1.868783  5.823795
C    -4.011408  0.260049  7.348328
N    -4.421781  1.530892  7.105171
H    -3.418331  -0.400808  3.544711
H    -3.200127  1.333834  3.299562
H    -4.298427  2.829706  5.387606
H    -4.179414  -0.252940  8.288539
H    -4.934703  2.122409  7.751747
N    -1.315825  -1.600379  5.336254
C    -0.679142  -2.692169  6.069265
H    -2.265976  -1.260922  5.711243
H    -1.459154  -3.246169  6.598819
H    0.044849  -2.308537  6.801182
H    -0.161223  -3.366927  5.378925
Ba    2.609697  0.021853  3.497923
30
Lattice="100 0 0 0 100 0 0 0 100" Properties=species:S:1:pos:R:3
C    -0.061964  1.581800  0.701626
C    -0.017468  0.848631  2.002934
O    1.097890  0.419274  2.459617
H    0.632642  2.431246  0.743540
H    -1.065983  1.940619  0.455504
H    0.288752  0.919384  -0.101654
N    -1.159149  0.661714  2.656526
C    -1.263047  0.125187  4.022818
C    -0.854802  -1.362445  4.079590
O    0.321086  -1.678400  4.441527
H    -1.999114  1.252645  2.384416
H    -0.532420  0.648128  4.661305
C    -2.687484  0.394604  4.572948
C    -3.178393  1.785419  4.322689
N    -3.230841  2.269454  3.024542
C    -3.707492  2.716149  5.186272
C    -3.776527  3.473254  3.102362
N    -4.081294  3.774172  4.390944
H    -2.693235  0.168968  5.646319
H    -3.406671  -0.298776  4.105121
H    -3.865432  2.713165  6.257628
H    -3.972645  4.142667  2.272299
H    -4.531623  4.626173  4.710695
N    -1.746513  -2.281544  3.745819
C    -1.510064  -3.724944  3.754412
H    -2.667361  -1.960419  3.458037
H    -2.449271  -4.233908  3.991258
H    -0.763408  -3.967761  4.515373
H    -1.159680  -4.066225  2.771268
Ba    2.551088  -0.903925  3.807833
30
Lattice="100 0 0 0 100 0 0 0 100" Properties=species:S:1:pos:R:3
C    -0.802632  -0.907195  -0.106671
C    -0.497229  -0.989024  1.352482
O    0.598450  -1.428402  1.784058
H    -1.873436  -0.838249  -0.323161
H    -0.387017  -1.799500  -0.590833
H    -0.289525  -0.040073  -0.548641
N    -1.409507  -0.548751  2.270665
C    -2.305324  0.592752  2.124272
C    -1.505690  1.829117  1.649199
O    -0.256494  1.873328  1.833085
H    -1.232219  -0.847459  3.228457
H    -3.093412  0.360072  1.394284
C    -2.983095  0.848852  3.487324
C    -2.120298  1.314106  4.634563
N    -0.787838  0.962082  4.867161
C    -2.583115  2.036727  5.710465
C    -0.484897  1.466478  6.067754
N    -1.539611  2.116810  6.597914
H    -3.487348  -0.091916  3.763883
H    -3.789670  1.579533  3.348250
H    -3.553262  2.470288  5.922100
H    0.464836  1.373959  6.585596
H    -1.562687  2.574760  7.505297
N    -2.142778  2.838662  1.066405
C    -3.567553  2.993204  0.767197
H    -1.540118  3.626241  0.827038
H    -4.051684  2.021949  0.629058
H    -3.667758  3.557182  -0.165720
H    -4.078769  3.545089  1.566752
Ba    1.402682  0.554375  3.194766
30
Lattice="100 0 0 0 100 0 0 0 100" Properties=species:S:1:pos:R:3
C    -0.305432  -0.434306  -0.041069
C    -0.136974  -0.204366  1.424369
O    0.971852  -0.359570  1.997516
H    0.011535  -1.466935  -0.249045
H    0.369078  0.218149  -0.610581
H    -1.334274  -0.310453  -0.392001
N    -1.205489  0.182722  2.183472
C    -2.177842  1.200324  1.807475
C    -1.473314  2.377326  1.099687
O    -0.270653  2.651985  1.374095
H    -1.041091  0.113085  3.187895
H    -2.940882  0.781093  1.138209
C    -2.902590  1.728459  3.085809
C    -2.152417  1.704681  4.393446
N    -0.799368  1.997429  4.601103
C    -2.748353  1.478198  5.614241
C    -0.619940  1.954028  5.924748
N    -1.770264  1.650903  6.559091
H    -3.814865  1.136054  3.228911
H    -3.240201  2.755623  2.880649
H    -3.769349  1.230542  5.879535
H    0.309564  2.132873  6.456299
H    -1.891466  1.565051  7.565014
N    -2.158754  3.104246  0.224920
C    -3.542276  2.917674  -0.228115
H    -1.643909  3.892570  -0.165454
H    -3.744398  3.661238  -1.003579
H    -4.259587  3.071128  0.587299
H    -3.686538  1.922899  -0.667275
Ba    1.475194  1.943358  3.014339
30
Lattice="100 0 0 0 100 0 0 0 100" Properties=species:S:1:pos:R:3
C    0.810556  0.983267  0.536463
C    0.169717  0.723992  1.865986
O    0.353569  1.528362  2.830411
H    1.901175  0.920114  0.663219
H    0.589347  2.005442  0.205332
H    0.506722  0.278095  -0.244088
N    -0.581672  -0.378465  1.987193
C    -1.140085  -1.016885  3.188150
C    -2.290349  -0.233285  3.860545
O    -2.390447  1.038884  3.774489
H    -0.663564  -0.936398  1.142146
H    -1.591756  -1.940711  2.805998
C    -0.060130  -1.450403  4.227710
C    -0.363618  -2.809264  4.793706
N    -1.666351  -3.238539  4.978633
C    0.505056  -3.800439  5.188409
C    -1.588510  -4.463547  5.480096
N    -0.292871  -4.833381  5.623241
H    0.017492  -0.696207  5.027264
H    0.917627  -1.474852  3.730427
H    1.586079  -3.863350  5.196191
H    -2.424916  -5.102027  5.741001
H    0.033540  -5.727504  5.976946
N    -3.120614  -0.973188  4.557922
C    -4.251071  -0.454714  5.317550
H    -2.813712  -1.986009  4.701708
H    -4.648615  0.445996  4.840709
H    -3.954766  -0.221927  6.350133
H    -5.031930  -1.221147  5.346900
Ba    -1.118902  3.052088  4.012606
30
Lattice="100 0 0 0 100 0 0 0 100" Properties=species:S:1:pos:R:3
C    0.837545  1.682121  1.141906
C    0.552764  0.869745  2.369916
O    1.564132  0.226525  2.902029
H    -0.064809  2.162205  0.752983
H    1.261004  1.038204  0.359354
H    1.594394  2.445848  1.367563
N    -0.666627  0.845035  2.848099
C    -0.889610  0.082735  4.082700
C    -0.658576  -1.425025  3.868475
O    0.310968  -2.016687  4.432117
H    -1.729800  2.295174  2.955825
H    -0.159159  0.372913  4.859308
C    -2.316342  0.355917  4.630524
C    -2.643073  1.807799  4.753934
N    -2.343188  2.680820  3.722790
C    -3.299720  2.546253  5.705781
C    -2.777743  3.905591  4.016047
N    -3.369190  3.837146  5.218597
H    -2.442002  -0.130974  5.605841
H    -3.063148  -0.097213  3.958962
H    -3.725291  2.267623  6.661083
H    -2.677245  4.794814  3.406059
H    -3.810427  4.622526  5.690004
N    -1.488475  -2.067240  3.053306
C    -1.406206  -3.487454  2.721261
H    -2.191490  -1.512675  2.572011
H    -0.922080  -4.022858  3.542320
H    -0.836860  -3.641908  1.794628
H    -2.418253  -3.880308  2.581552
Ba    2.685507  -1.399653  4.121025
30
Lattice="100 0 0 0 100 0 0 0 100" Properties=species:S:1:pos:R:3
C    0.244317  -0.329472  0.169460
C    0.044938  -0.170315  1.641488
O    1.055226  -0.049898  2.418727
H    0.793601  0.542905  -0.210599
H    -0.700021  -0.425008  -0.374917
H    0.869212  -1.211107  -0.024952
N    -1.195888  -0.148625  2.113619
C    -1.532562  0.133079  3.511533
C    -1.211944  -1.079721  4.418159
O    -0.111665  -1.033356  5.063811
H    -2.050094  -0.208329  1.480525
H    -0.812962  0.880082  3.877210
C    -2.930241  0.801562  3.623381
C    -4.012843  0.340751  2.690444
N    -3.729215  -0.078190  1.400304
C    -5.376089  0.350859  2.878062
C    -4.896745  -0.319493  0.819790
N    -5.912197  -0.067766  1.681399
H    -2.752359  1.873089  3.441033
H    -3.273432  0.732490  4.664627
H    -5.995305  0.627889  3.722440
H    -5.046574  -0.665350  -0.196729
H    -6.902335  -0.152346  1.472341
N    -1.983124  -2.149255  4.545058
C    -3.246070  -2.503870  3.895042
H    -1.617130  -2.829674  5.211245
H    -3.311732  -3.596091  3.869794
H    -3.279083  -2.125321  2.870598
H    -4.100906  -2.110854  4.457799
Ba    2.179725  -0.364261  4.506677
30
Lattice="100 0 0 0 100 0 0 0 100" Properties=species:S:1:pos:R:3
C    -0.023419  -0.729177  0.469232
C    -0.258022  -0.420878  1.911351
O    0.708744  -0.027588  2.654490
H    0.419330  0.148219  -0.020757
H    -0.941576  -1.014892  -0.052960
H    0.707094  -1.545492  0.385322
N    -1.483979  -0.563318  2.402582
C    -1.837044  -0.134298  3.760377
C    -1.089423  -0.962418  4.820686
O    -0.199857  -0.379965  5.524401
H    -2.328780  -0.642368  1.755006
H    -1.462659  0.892425  3.900356
C    -3.376988  -0.112239  3.966496
C    -4.132595  0.417624  2.787684
N    -3.922540  -0.125157  1.528086
C    -5.140358  1.351485  2.724724
C    -4.784613  0.472952  0.719380
N    -5.539608  1.365317  1.408326
H    -3.587123  0.493483  4.856775
H    -3.740279  -1.123686  4.190627
H    -5.609358  1.971989  3.478203
H    -4.897087  0.291940  -0.343652
H    -6.287170  1.933178  1.021507
N    -1.331050  -2.253776  5.011776
C    -2.226521  -3.172227  4.302573
H    -0.799305  -2.658244  5.782880
H    -1.716354  -4.136677  4.202436
H    -2.457462  -2.800099  3.302255
H    -3.154043  -3.326125  4.868522
Ba    1.847042  0.645012  4.656313
30
Lattice="100 0 0 0 100 0 0 0 100" Properties=species:S:1:pos:R:3
C    -0.661133  1.515797  1.135247
C    -0.151051  0.402198  1.994757
O    1.091267  0.359154  2.295491
H    -0.064450  1.565412  0.215296
H    -0.519239  2.469064  1.663450
H    -1.719412  1.406641  0.880034
N    -1.035323  -0.491111  2.424172
C    -0.842305  -1.786825  3.107096
C    0.145846  -1.802070  4.275894
O    1.400599  -1.886888  4.114064
H    -1.928772  -0.569368  1.882418
H    -1.834504  -1.997844  3.532304
C    -0.569821  -2.894459  2.064558
C    -1.772488  -3.064317  1.178604
N    -2.647497  -2.013176  0.951155
C    -2.211017  -4.182459  0.506034
C    -3.593075  -2.487099  0.154118
N    -3.360355  -3.791273  -0.139175
H    -0.341250  -3.838415  2.578885
H    0.327185  -2.623109  1.481720
H    -1.824856  -5.191747  0.435945
H    -4.446677  -1.935144  -0.223018
H    -3.941072  -4.381199  -0.727113
N    -0.393715  -1.801365  5.489555
C    0.355219  -1.896842  6.740973
H    -1.405520  -1.728114  5.555306
H    1.272739  -2.468175  6.574333
H    -0.262710  -2.411916  7.482721
H    0.605148  -0.897577  7.121826
Ba    3.139239  -0.601776  2.993348
30
Lattice="100 0 0 0 100 0 0 0 100" Properties=species:S:1:pos:R:3
C    0.658141  1.789722  1.023308
C    0.474082  0.966101  2.255426
O    1.467543  0.660329  2.983469
H    1.416916  1.327181  0.379499
H    1.045071  2.774757  1.320615
H    -0.265623  1.928682  0.452482
N    -0.760151  0.561304  2.578455
C    -1.130787  -0.067261  3.853677
C    -0.831934  -1.574610  3.829304
O    0.340586  -1.966297  4.123140
H    -1.522738  0.884202  1.987310
H    -0.469912  0.372548  4.617854
C    -2.548536  0.353933  4.258945
C    -2.545073  1.816678  4.604946
N    -1.418912  2.385951  5.165794
C    -3.557174  2.745870  4.512444
C    -1.747591  3.642808  5.418764
N    -3.029227  3.899973  5.041083
H    -2.843463  -0.245723  5.135549
H    -3.286428  0.144870  3.466648
H    -4.577079  2.688368  4.151965
H    -1.105082  4.394214  5.864731
H    -3.515817  4.785825  5.137161
N    -1.798510  -2.417745  3.504872
C    -1.674170  -3.873306  3.432336
H    -2.713720  -2.021646  3.304584
H    -1.806443  -4.208106  2.396072
H    -2.444719  -4.336597  4.059247
H    -0.684981  -4.166604  3.789903
Ba    2.533731  -0.910422  4.463419
30
Lattice="100 0 0 0 100 0 0 0 100" Properties=species:S:1:pos:R:3
C    -0.074414  -2.499987  0.032866
C    0.501355  -1.725451  1.171885
O    1.679741  -1.913567  1.562043
H    -0.844012  -1.948012  -0.515030
H    -0.491250  -3.452677  0.390732
H    0.751672  -2.751248  -0.642959
N    -0.207498  -0.760994  1.850741
C    -1.615270  -0.601228  2.228514
C    -1.595444  -0.188445  3.722365
O    -0.620479  -0.538099  4.445537
H    0.402527  -0.056415  2.262321
H    -2.063014  0.205766  1.629989
C    -2.492527  -1.855347  2.034666
C    -2.247497  -3.078223  2.879909
N    -1.017064  -3.536007  3.350910
C    -3.216061  -4.004183  3.197912
C    -1.263085  -4.715784  3.929049
N    -2.573055  -5.024114  3.852433
H    -2.460191  -2.127604  0.970703
H    -3.530779  -1.539582  2.203498
H    -4.280991  -4.029153  2.999600
H    -0.533916  -5.370202  4.396496
H    -3.007545  -5.871168  4.209237
N    -2.608346  0.505528  4.228865
C    -3.809447  1.024367  3.572111
H    -2.523864  0.684588  5.229738
H    -3.633832  1.201230  2.506908
H    -4.071620  1.981461  4.034483
H    -4.653712  0.333381  3.694810
Ba    1.260615  -2.224832  4.099668
30
Lattice="100 0 0 0 100 0 0 0 100" Properties=species:S:1:pos:R:3
C    -0.006097  -1.297138  0.280760
C    -0.290274  -0.903941  1.699443
O    0.730968  -0.514230  2.423812
H    0.442722  -0.451585  -0.258207
H    -0.910235  -1.625289  -0.239693
H    0.730248  -2.111913  0.260893
N    -1.521897  -0.960480  2.143073
C    -1.745807  -0.505550  3.519805
C    -1.011455  -1.371941  4.559788
O    -0.109091  -0.840338  5.282499
H    -2.979024  -0.464239  1.226233
H    -1.310642  0.500126  3.659882
C    -3.262094  -0.405711  3.844250
C    -4.042378  0.345463  2.815534
N    -3.827327  0.116740  1.467472
C    -5.077015  1.243332  2.893940
C    -4.674349  0.841227  0.737303
N    -5.447028  1.526899  1.593455
H    -3.395808  0.074219  4.822055
H    -3.697542  -1.411267  3.928694
H    -5.579158  1.685190  3.744797
H    -4.734553  0.877742  -0.343404
H    -6.198370  2.153813  1.317414
N    -1.281587  -2.667643  4.703255
C    -2.191311  -3.525509  3.942051
H    -0.758050  -3.115229  5.454827
H    -3.129410  -3.687700  4.489001
H    -1.707009  -4.497017  3.793433
H    -2.387389  -3.085835  2.960601
Ba    1.985964  0.032805  4.305031
30
Lattice="100 0 0 0 100 0 0 0 100" Properties=species:S:1:pos:R:3
C    0.549253  0.523765  0.411096
C    -0.046348  0.660301  1.771149
O    0.335038  1.604607  2.559539
H    1.634516  0.380532  0.505993
H    0.393541  1.453402  -0.152656
H    0.125617  -0.313777  -0.151599
N    -0.969355  -0.192416  2.171151
C    -1.597865  -0.210160  3.480783
C    -2.306331  -1.598584  3.523173
O    -2.458428  -2.205392  2.463730
H    -1.303745  -0.983900  1.591552
H    -0.817330  -0.152482  4.255604
C    -2.612548  0.966137  3.661611
C    -2.674732  1.512872  5.049550
N    -1.666967  2.321654  5.583811
C    -3.658470  1.351939  5.995034
C    -2.059037  2.631550  6.824168
N    -3.249007  2.063686  7.099537
H    -3.611152  0.633709  3.351158
H    -2.341681  1.769660  2.960544
H    -4.603198  0.822633  5.964476
H    -1.523784  3.250262  7.537055
H    -3.763512  2.160470  7.971324
N    -2.741592  -2.010955  4.727088
C    -3.442633  -3.279949  4.926487
H    -2.490891  -1.468601  5.546600
H    -2.788929  -4.012206  5.416785
H    -3.739284  -3.666506  3.947812
H    -4.335781  -3.122182  5.541472
Ba    0.472635  3.234931  4.246972
30
Lattice="100 0 0 0 100 0 0 0 100" Properties=species:S:1:pos:R:3
C    0.060386  1.300399  1.523490
C    -0.421953  0.053012  2.191242
O    0.281491  -1.012362  2.135142
H    1.005657  1.613230  1.988848
H    -0.657455  2.123343  1.589977
H    0.277148  1.086542  0.468779
N    -1.581432  0.107457  2.843422
C    -2.350736  -1.022639  3.399715
C    -1.520980  -1.960068  4.278261
O    -1.021253  -3.036394  3.820711
H    -2.259348  0.849089  2.560288
H    -3.089021  -0.542395  4.056860
C    -3.150374  -1.730008  2.288742
C    -4.175245  -0.781580  1.730598
N    -3.979121  0.590372  1.776909
C    -5.392090  -1.054326  1.147337
C    -5.055557  1.133614  1.229344
N    -5.927951  0.172138  0.833771
H    -3.640288  -2.624662  2.696633
H    -2.457891  -2.076617  1.500006
H    -5.913259  -1.981118  0.941821
H    -5.242981  2.194315  1.105225
H    -6.828028  0.331206  0.391574
N    -1.370494  -1.647762  5.559878
C    -1.882410  -0.473020  6.275469
H    -0.872212  -2.344039  6.113220
H    -2.958425  -0.567848  6.471865
H    -1.681388  0.446048  5.715543
H    -1.361604  -0.409909  7.235106
Ba    0.702817  -3.363021  2.137225
30
Lattice="100 0 0 0 100 0 0 0 100" Properties=species:S:1:pos:R:3
C    -0.891307  0.605804  -0.704960
C    -0.859255  1.133028  0.699117
O    -0.104917  2.133253  0.970551
H    0.129219  0.413001  -1.058720
H    -1.313135  1.384224  -1.356698
H    -1.490427  -0.304654  -0.804395
N    -1.622672  0.512575  1.585075
C    -2.026085  0.804296  2.966156
C    -1.115097  1.651766  3.839245
O    0.152601  1.594995  3.785532
H    -2.189168  -0.324506  1.243853
H    -3.004729  1.304712  2.906539
C    -2.236594  -0.568183  3.689245
C    -3.256491  -1.424122  3.003959
N    -3.231931  -1.591242  1.629029
C    -4.282142  -2.168834  3.539714
C    -4.223020  -2.419914  1.337737
N    -4.874282  -2.794073  2.467409
H    -2.542880  -0.390757  4.727919
H    -1.258404  -1.073186  3.726384
H    -4.624000  -2.317789  4.556420
H    -4.497140  -2.768045  0.348320
H    -5.660593  -3.434748  2.514376
N    -1.698671  2.409164  4.769835
C    -3.127132  2.612286  5.035062
H    -1.048297  2.837589  5.426060
H    -3.653324  2.946047  4.133144
H    -3.219320  3.396606  5.791429
H    -3.600117  1.701743  5.423628
Ba    1.831310  2.539965  2.283033
30
Lattice="100 0 0 0 100 0 0 0 100" Properties=species:S:1:pos:R:3
C    -0.788457  -1.579035  0.227906
C    -0.952373  -0.541762  1.300248
O    -0.127896  -0.378989  2.208558
H    0.075568  -1.300636  -0.391382
H    -1.665746  -1.687301  -0.419862
H    -0.551175  -2.543446  0.691654
N    -2.076160  0.249573  1.238465
C    -2.215642  1.441090  2.064679
C    -2.641893  1.104809  3.512060
O    -3.737468  1.552161  4.010030
H    -2.771952  0.078544  0.519530
H    -1.204803  1.871238  2.166260
C    -3.088401  2.509747  1.367816
C    -4.377544  2.068616  0.739522
N    -5.592421  1.940895  1.416959
C    -4.587516  1.776591  -0.589399
C    -6.495747  1.578711  0.501571
N    -5.921715  1.467383  -0.711673
H    -2.470222  2.945158  0.571912
H    -3.262716  3.332584  2.076405
H    -3.920255  1.798821  -1.443087
H    -7.551430  1.394597  0.672179
H    -6.400864  1.219842  -1.573748
N    -1.790888  0.374067  4.191831
C    -1.942680  -0.067709  5.571599
H    -0.956643  0.064236  3.630855
H    -0.971562  0.005535  6.072694
H    -2.271851  -1.114934  5.602563
H    -2.669513  0.560334  6.093906
Ba    -5.921033  2.405278  4.010948
30
Lattice="100 0 0 0 100 0 0 0 100" Properties=species:S:1:pos:R:3
C    -0.371828  1.289429  1.250042
C    -0.041388  0.031018  2.000067
O    1.230510  -0.168530  2.264367
H    0.163619  1.306390  0.291007
H    -0.024286  2.159767  1.823289
H    -1.446360  1.389716  1.075576
N    -1.022404  -0.762664  2.334877
C    -0.805389  -2.046407  3.022984
C    0.218314  -2.036690  4.168404
O    1.414400  -2.436471  4.040604
H    -2.246716  -1.302508  1.186498
H    -1.770336  -2.279426  3.504537
C    -0.545969  -3.179280  2.000094
C    -1.718929  -3.327826  1.079441
N    -2.498980  -2.233747  0.740422
C    -2.269416  -4.405986  0.433449
C    -3.486293  -2.607864  -0.072217
N    -3.355988  -3.927680  -0.272665
H    -0.363433  -4.133736  2.511113
H    0.358321  -2.946981  1.416136
H    -1.990705  -5.451648  0.420171
H    -4.256000  -1.972705  -0.493276
H    -3.974070  -4.487059  -0.854953
N    -0.244244  -1.587643  5.333555
C    0.533361  -1.485165  6.564414
H    -1.211870  -1.277621  5.362333
H    -0.120072  -1.692603  7.417718
H    0.952445  -0.476499  6.684488
H    1.340278  -2.223361  6.545995
Ba    3.202431  -1.153220  2.934529
30
Lattice="100 0 0 0 100 0 0 0 100" Properties=species:S:1:pos:R:3
C    -0.005784  1.532674  1.142772
C    -0.034793  0.796015  2.444852
O    0.911753  0.960114  3.297106
H    -0.897949  1.356628  0.533851
H    0.877043  1.205296  0.575489
H    0.105190  2.610408  1.319431
N    -1.044126  -0.020359  2.681223
C    -1.265962  -0.916063  3.808290
C    -2.652698  -1.553057  3.475623
O    -3.379379  -0.977601  2.660964
H    -1.866900  -0.044247  2.052682
H    -0.486636  -1.693630  3.814188
C    -1.278128  -0.227794  5.207212
C    -1.893133  1.135520  5.260961
N    -1.124956  2.292538  5.402075
C    -3.219455  1.488820  5.199188
C    -1.988990  3.311842  5.431391
N    -3.252153  2.858266  5.307181
H    -0.246219  -0.188073  5.587173
H    -1.803161  -0.897878  5.902299
H    -4.118376  0.895618  5.085413
H    -1.747092  4.362476  5.550216
H    -4.090548  3.433527  5.311816
N    -2.963312  -2.680269  4.135141
C    -4.222207  -3.401137  3.942250
H    -2.253207  -3.122563  4.710227
H    -4.039634  -4.361980  3.445639
H    -4.875625  -2.791840  3.312424
H    -4.705128  -3.581047  4.909637
Ba    1.532566  2.240794  5.190286
30
Lattice="100 0 0 0 100 0 0 0 100" Properties=species:S:1:pos:R:3
C    -0.148885  -1.033104  2.407656
C    0.036570  0.384607  1.967965
O    1.167944  0.950931  2.066708
H    0.540157  -1.229943  3.236450
H    0.114622  -1.724141  1.591556
H    -1.174726  -1.250935  2.722366
N    -1.002242  1.076343  1.448862
C    -1.946730  0.492009  0.499990
C    -1.190272  0.329817  -0.863767
O    0.075583  0.563297  -0.909543
H    -0.797160  2.064522  1.294941
H    -2.202915  -0.518708  0.848986
C    -3.244827  1.336837  0.436172
C    -4.454455  0.584552  -0.029446
N    -4.430496  -0.203558  -1.164745
C    -5.719650  0.564132  0.509826
C    -5.653814  -0.692214  -1.314656
N    -6.459152  -0.244777  -0.321800
H    -3.073298  2.221404  -0.200149
H    -3.438449  1.708504  1.450627
H    -6.149092  1.046537  1.379026
H    -5.986895  -1.355714  -2.104445
H    -7.443299  -0.468966  -0.210686
N    -1.880918  -0.053538  -1.902510
C    -1.303413  -0.261174  -3.226434
H    -2.950978  -0.213483  -1.757411
H    -2.108161  -0.546215  -3.909681
H    -0.553867  -1.062738  -3.206127
H    -0.832508  0.658034  -3.597213
Ba    2.267166  1.230426  -0.133469
30
Lattice="100 0 0 0 100 0 0 0 100" Properties=species:S:1:pos:R:3
C    1.194290  -0.969434  1.557125
C    0.394967  -1.059499  2.826409
O    0.827799  -1.484562  3.885993
H    2.012791  -0.252564  1.706314
H    0.606771  -0.664846  0.683460
H    1.659607  -1.942958  1.360595
N    -0.947012  -0.636984  2.740410
C    -1.693910  -0.521655  3.971205
C    -2.851464  -1.505861  4.067262
O    -3.621335  -1.453186  5.089278
H    -1.221531  -0.077486  1.937279
H    -0.966050  -0.882295  4.729383
C    -2.128695  0.934517  4.337428
C    -1.578513  1.433548  5.636054
N    -2.068451  1.034768  6.882244
C    -0.531816  2.299951  5.832728
C    -1.316655  1.660845  7.795787
N    -0.387054  2.425530  7.194663
H    -3.225578  1.019187  4.328746
H    -1.776939  1.603600  3.542848
H    0.105636  2.827555  5.134102
H    -1.415587  1.591317  8.874001
H    0.302749  3.001893  7.669747
N    -2.985895  -2.407922  3.119146
C    -3.971316  -3.482210  3.068933
H    -2.282791  -2.345232  2.379478
H    -4.707378  -3.338780  3.863360
H    -3.474147  -4.451849  3.197851
H    -4.476476  -3.468373  2.096497
Ba    -4.068927  -0.642241  7.280548
30
Lattice="100 0 0 0 100 0 0 0 100" Properties=species:S:1:pos:R:3
C    -1.367376  1.103449  -0.368731
C    -1.190503  0.914112  1.109930
O    0.041431  0.973154  1.561966
H    -2.418922  1.049357  -0.662736
H    -0.789596  0.346191  -0.915981
H    -0.966373  2.082709  -0.664080
N    -2.255385  0.707375  1.839402
C    -2.146094  0.455349  3.287332
C    -1.181599  1.374423  4.043815
O    -0.048407  0.981986  4.467477
H    -3.451702  -0.551633  1.462124
H    -3.143161  0.682962  3.699606
C    -1.892276  -1.044807  3.568320
C    -3.025799  -1.868799  3.037498
N    -3.726834  -1.472934  1.909296
C    -3.601712  -3.042741  3.453238
C    -4.691096  -2.350964  1.635557
N    -4.623340  -3.315759  2.564551
H    -1.783665  -1.228719  4.645029
H    -0.951508  -1.359388  3.089861
H    -3.380542  -3.691094  4.291092
H    -5.402466  -2.300276  0.820336
H    -5.241281  -4.122333  2.605277
N    -1.579468  2.625282  4.270063
C    -2.846138  3.251776  3.881706
H    -0.945429  3.179486  4.843298
H    -3.621462  3.076774  4.639702
H    -3.175206  2.874474  2.908804
H    -2.683719  4.330646  3.795237
Ba    1.885627  0.852944  2.952007
30
Lattice="100 0 0 0 100 0 0 0 100" Properties=species:S:1:pos:R:3
C    0.463937  0.184792  0.392315
C    -0.037381  0.418422  1.778432
O    0.578510  1.205785  2.573272
H    -0.157222  -0.514525  -0.176734
H    1.489826  -0.205423  0.442444
H    0.509508  1.141247  -0.145682
N    -1.139669  -0.206700  2.192859
C    -1.699578  -0.052859  3.540836
C    -2.710084  -1.204747  3.855176
O    -3.854204  -0.933907  4.195746
H    -1.631671  -0.805241  1.532259
H    -0.857034  -0.140269  4.246900
C    -2.399033  1.315081  3.731141
C    -2.356302  1.801723  5.142116
N    -1.238035  2.446150  5.680849
C    -3.318815  1.697108  6.114029
C    -1.547546  2.725615  6.953134
N    -2.788486  2.286871  7.237838
H    -3.445755  1.200373  3.423622
H    -1.950657  2.058161  3.053807
H    -4.305545  1.251233  6.091626
H    -0.919924  3.236758  7.675219
H    -3.258085  2.384967  8.134321
N    -2.223788  -2.458606  3.705882
C    -3.034980  -3.647076  3.972420
H    -1.232639  -2.592008  3.534884
H    -2.701007  -4.464857  3.326093
H    -4.081922  -3.414216  3.757326
H    -2.951949  -3.957240  5.022532
Ba    0.955530  2.858387  4.273338
30
Lattice="100 0 0 0 100 0 0 0 100" Properties=species:S:1:pos:R:3
C    0.111870  -0.091494  0.060870
C    0.050917  -0.105034  1.550559
O    1.130730  -0.162430  2.249100
H    0.606521  -1.009035  -0.286935
H    0.726949  0.754458  -0.273930
H    -0.878021  -0.022766  -0.400750
N    -1.119059  -0.060711  2.159503
C    -1.319637  -0.096524  3.600839
C    -2.843364  -0.376685  3.746639
O    -3.571078  -0.014685  2.822424
H    -2.014573  0.021884  1.651766
H    -0.705917  -0.903916  4.024532
C    -0.942299  1.275332  4.255652
C    -0.358301  1.183191  5.625375
N    0.927941  0.688652  5.862345
C    -0.917950  1.551145  6.824141
C    1.115651  0.764296  7.184684
N    0.025220  1.277116  7.787247
H    -1.831598  1.917982  4.275959
H    -0.232694  1.786324  3.587117
H    -1.883022  1.981269  7.063041
H    2.005454  0.468522  7.730744
H    -0.074985  1.446250  8.784974
N    -3.305180  -0.931296  4.886362
C    -2.568534  -1.654442  5.917150
H    -4.316807  -1.055646  4.876805
H    -3.122473  -1.588533  6.859866
H    -1.583720  -1.206982  6.084103
H    -2.446866  -2.716881  5.660966
Ba    2.721321  0.068007  3.969191
30
Lattice="100 0 0 0 100 0 0 0 100" Properties=species:S:1:pos:R:3
C    0.243017  -0.119388  0.180113
C    0.058535  -0.308787  1.652836
O    0.990168  -0.849612  2.352864
H    -0.591806  0.410698  -0.288711
H    0.339511  -1.108372  -0.290055
H    1.175285  0.425023  -0.018652
N    -1.076152  0.084406  2.198253
C    -1.544064  -0.072030  3.569095
C    -2.933482  0.634471  3.539235
O    -3.165578  1.411803  2.607150
H    -1.765876  0.639871  1.659648
H    -1.658644  -1.143008  3.790114
C    -0.619603  0.555862  4.657628
C    0.061595  1.832856  4.276031
N    1.423972  1.889197  3.977166
C    -0.469217  3.095239  4.164157
C    1.692038  3.169349  3.701427
N    0.573070  3.913937  3.801806
H    0.128488  -0.193821  4.955607
H    -1.222108  0.716239  5.561497
H    -1.476473  3.468244  4.302950
H    2.659259  3.587486  3.444274
H    0.514801  4.917950  3.651920
N    -3.806075  0.392045  4.533284
C    -3.715602  -0.550095  5.644000
H    -4.673599  0.917751  4.441163
H    -4.705294  -0.984578  5.821497
H    -3.384323  -0.060734  6.570970
H    -3.034735  -1.375252  5.409296
Ba    2.887938  -0.317253  3.664835
30
Lattice="100 0 0 0 100 0 0 0 100" Properties=species:S:1:pos:R:3
C    -1.527546  -0.651342  -0.185161
C    -1.863412  -0.428286  1.262636
O    -2.556196  -1.174317  1.933384
H    -0.892389  -1.544062  -0.264973
H    -1.016913  0.196027  -0.657339
H    -2.450967  -0.871692  -0.733900
N    -1.342668  0.746901  1.845038
C    -1.465836  0.891726  3.277074
C    -2.156984  2.189121  3.674086
O    -2.015889  2.663484  4.853841
H    -0.603162  1.244362  1.356150
H    -2.189449  0.085658  3.536555
C    -0.172109  0.571002  4.069111
C    0.985671  1.506547  3.909955
N    1.182438  2.623825  4.725874
C    2.026684  1.430125  3.014818
C    2.318923  3.193391  4.315298
N    2.845879  2.501680  3.286509
H    0.132983  -0.434183  3.749990
H    -0.427457  0.448297  5.134537
H    2.266238  0.700658  2.250601
H    2.784116  4.081309  4.729973
H    3.716988  2.721932  2.810582
N    -2.953089  2.747330  2.782448
C    -3.821728  3.899657  2.993577
H    -2.966863  2.280365  1.874243
H    -4.827807  3.662433  2.629762
H    -3.442740  4.770566  2.443952
H    -3.871254  4.129155  4.060706
Ba    -0.557788  3.217705  6.638218
30
Lattice="100 0 0 0 100 0 0 0 100" Properties=species:S:1:pos:R:3
C    -0.582084  1.791939  1.002830
C    -0.562448  1.127970  2.339185
O    0.404834  1.344932  3.154158
H    -0.523438  2.880772  1.130092
H    -1.474409  1.543005  0.420283
H    0.310858  1.484911  0.440429
N    -1.545265  0.306405  2.666261
C    -1.597763  -0.553868  3.836175
C    -2.302252  -1.845348  3.296244
O    -2.979654  -1.736192  2.274069
H    -2.247921  0.002604  1.968942
H    -0.567867  -0.773827  4.158228
C    -2.449177  0.016255  5.008702
C    -2.360401  1.473950  5.343486
N    -1.220632  2.150618  5.782999
C    -3.430349  2.336523  5.401660
C    -1.623453  3.387632  6.098884
N    -2.944504  3.528960  5.878851
H    -2.224755  -0.583135  5.904951
H    -3.504700  -0.184250  4.778814
H    -4.478427  2.193201  5.167347
H    -1.007228  4.188483  6.496649
H    -3.490949  4.367442  6.058052
N    -2.156477  -2.965501  4.021673
C    -2.809156  -4.230571  3.679687
H    -1.545586  -2.953276  4.831049
H    -3.405740  -4.587706  4.527130
H    -2.060845  -4.987932  3.416771
H    -3.463206  -4.057446  2.821108
Ba    1.353994  1.799451  5.254293
30
Lattice="100 0 0 0 100 0 0 0 100" Properties=species:S:1:pos:R:3
C    -1.468030  0.634215  -0.068847
C    -1.184801  0.638301  1.407493
O    -0.583794  1.531593  1.990776
H    -2.161542  1.455271  -0.295073
H    -1.897370  -0.305264  -0.434981
H    -0.537754  0.846355  -0.609142
N    -1.644209  -0.467707  2.125683
C    -1.515223  -0.451551  3.567414
C    -0.873952  -1.740974  4.060672
O    -1.519033  -2.541021  4.829313
H    -2.222039  -1.163506  1.665378
H    -0.804144  0.380242  3.741533
C    -2.834572  -0.075841  4.286103
C    -2.684126  0.446257  5.682831
N    -2.767473  -0.345733  6.829931
C    -2.460727  1.747786  6.064667
C    -2.599689  0.479035  7.869325
N    -2.409622  1.740542  7.438139
H    -3.550309  -0.913535  4.245609
H    -3.286443  0.716580  3.675778
H    -2.346291  2.655973  5.484922
H    -2.617041  0.208701  8.919633
H    -2.270512  2.554059  8.032054
N    0.358619  -2.050441  3.688903
C    1.273941  -1.285554  2.837839
H    0.686474  -2.960920  4.008880
H    2.297776  -1.501896  3.158006
H    1.092368  -0.210412  2.930828
H    1.156403  -1.579838  1.787201
Ba    -2.961649  -2.960534  6.673808
30
Lattice="100 0 0 0 100 0 0 0 100" Properties=species:S:1:pos:R:3
C    -0.846081  1.286146  1.633933
C    -1.039503  0.570370  2.933714
O    -0.313971  0.855812  3.935400
H    -0.157152  2.121606  1.785212
H    -1.795928  1.665840  1.240075
H    -0.422366  0.613079  0.873021
N    -1.982524  -0.392568  3.069650
C    -2.259657  -1.445388  2.081968
C    -0.925465  -2.220426  1.820276
O    0.109702  -1.951824  2.538146
H    -2.096066  -0.689516  4.037625
H    -2.924264  -2.150447  2.603233
C    -3.027516  -0.963474  0.818276
C    -3.887276  -2.020405  0.194508
N    -3.371038  -3.254022  -0.154529
C    -5.213309  -1.964536  -0.166075
C    -4.360395  -3.935377  -0.715105
N    -5.487135  -3.183787  -0.741989
H    -2.322812  -0.570259  0.070765
H    -3.669736  -0.129605  1.127646
H    -5.960817  -1.186091  -0.077432
H    -4.304258  -4.946215  -1.102457
H    -6.382579  -3.471957  -1.124524
N    -0.926448  -3.141736  0.894926
C    0.230999  -3.972895  0.580681
H    -1.867205  -3.331702  0.375603
H    1.107348  -3.353573  0.354200
H    -0.011530  -4.579020  -0.296618
H    0.473479  -4.641492  1.417341
Ba    1.431700  -0.869325  4.250846
30
Lattice="100 0 0 0 100 0 0 0 100" Properties=species:S:1:pos:R:3
C    -0.270743  0.939734  -0.000816
C    -0.249189  0.424582  1.399430
O    0.850679  0.096393  1.960065
H    0.177187  0.189002  -0.666358
H    0.352604  1.841542  -0.067894
H    -1.279113  1.176263  -0.355651
N    -1.393128  0.301662  2.072225
C    -1.466852  -0.212060  3.445016
C    -2.940161  -0.615942  3.774935
O    -3.593520  0.069329  4.551926
H    -2.254199  0.600817  1.618955
H    -0.830064  -1.110050  3.484151
C    -0.981099  0.833174  4.476671
C    -0.427892  0.210117  5.714294
N    0.871329  -0.304038  5.778126
C    -1.045005  0.008804  6.922865
C    1.016512  -0.792336  7.015831
N    -0.117292  -0.618975  7.721844
H    -1.845183  1.457917  4.738010
H    -0.239968  1.501874  4.011791
H    -2.043996  0.254850  7.262010
H    1.904874  -1.258979  7.427690
H    -0.257985  -0.896223  8.689972
N    -3.430465  -1.711581  3.145598
C    -2.720346  -2.690827  2.329252
H    -4.394229  -1.920953  3.397263
H    -3.457077  -3.377530  1.902171
H    -2.011814  -3.289149  2.921160
H    -2.190966  -2.221985  1.489825
Ba    2.493191  -0.169897  3.691824
30
Lattice="100 0 0 0 100 0 0 0 100" Properties=species:S:1:pos:R:3
C    -0.102283  0.243062  -0.250898
C    -0.149675  0.315654  1.237982
O    0.898694  0.108999  1.937693
H    0.640911  0.959428  -0.626181
H    -1.068652  0.450266  -0.721856
H    0.234945  -0.758494  -0.551799
N    -1.301866  0.593185  1.850869
C    -1.441335  0.571731  3.309672
C    -2.879503  0.275569  3.796296
O    -3.019065  -0.529083  4.707753
H    -2.140317  0.668820  1.279071
H    -0.882746  -0.302975  3.669779
C    -0.859132  1.853124  3.982333
C    -0.410612  1.591558  5.382008
N    0.755248  0.873906  5.660730
C    -1.024647  1.916059  6.564429
C    0.823940  0.783383  6.993949
N    -0.229897  1.399858  7.560558
H    -1.608697  2.654866  3.977230
H    -0.019810  2.228871  3.377002
H    -1.941304  2.452102  6.775901
H    1.604961  0.299855  7.571052
H    -0.406992  1.470245  8.559288
N    -3.891620  0.940295  3.180605
C    -5.288384  0.748879  3.577920
H    -3.686784  1.741226  2.591183
H    -5.936663  0.943082  2.717817
H    -5.566880  1.418712  4.402416
H    -5.418274  -0.285572  3.908980
Ba    2.361837  -0.153851  3.818583
30
Lattice="100 0 0 0 100 0 0 0 100" Properties=species:S:1:pos:R:3
C    0.905432  -0.208760  0.755689
C    -0.110691  0.493872  1.606160
O    -0.123764  1.813917  1.536769
H    0.750542  0.047296  -0.301472
H    0.849465  -1.293161  0.883473
H    1.916357  0.131441  1.018553
N    -0.914214  -0.213794  2.350170
C    -1.911023  0.521850  3.113489
C    -1.274442  1.388534  4.215176
O    -1.381089  2.654577  4.146997
H    -5.707323  -1.033781  3.266784
H    -2.438356  1.255447  2.475158
C    -2.978022  -0.446175  3.686801
C    -3.667139  -1.256328  2.636220
N    -5.045549  -1.437583  2.608759
C    -3.182746  -2.000401  1.587737
C    -5.397709  -2.248455  1.602510
N    -4.269568  -2.591896  0.975022
H    -3.724799  0.129783  4.252808
H    -2.511991  -1.140986  4.398012
H    -2.162067  -2.139783  1.259629
H    -6.402387  -2.563888  1.348558
H    -4.228442  -3.210219  0.168461
N    -0.575772  0.846188  5.211598
C    -0.200549  -0.551453  5.433769
H    -0.228490  1.525449  5.887363
H    -0.232805  -1.099174  4.487366
H    -0.852567  -1.021841  6.181645
H    0.827866  -0.576790  5.810657
Ba    -0.440155  3.975114  2.266140
30
Lattice="100 0 0 0 100 0 0 0 100" Properties=species:S:1:pos:R:3
C    -0.954138  -0.539037  -0.047189
C    -1.413852  -0.326822  1.369299
O    -2.018146  -1.162851  2.026283
H    -0.426588  0.320243  -0.477211
H    -1.826886  -0.772447  -0.670374
H    -0.301423  -1.420591  -0.077934
N    -1.135343  0.923694  1.925194
C    -1.443194  1.151380  3.318558
C    -2.318016  2.382989  3.514557
O    -1.931605  3.353012  4.261228
H    -0.559994  1.584425  1.414269
H    -2.065716  0.270174  3.578030
C    -0.200675  1.077522  4.246896
C    1.015642  1.857089  3.850140
N    1.277009  3.171146  4.246610
C    2.074778  1.413206  3.093417
C    2.468852  3.490608  3.733056
N    2.969752  2.455668  3.031663
H    0.079416  0.015954  4.272191
H    -0.502251  1.311574  5.280287
H    2.272151  0.453966  2.630600
H    2.991581  4.434156  3.848800
H    3.870034  2.441728  2.559391
N    -3.506110  2.452045  2.935882
C    -4.187429  1.451517  2.109069
H    -4.010002  3.321897  3.104457
H    -5.264789  1.559497  2.267946
H    -3.887559  0.437101  2.390022
H    -3.963994  1.614169  1.047170
Ba    -0.452924  4.577165  5.646922
30
Lattice="100 0 0 0 100 0 0 0 100" Properties=species:S:1:pos:R:3
C    0.500556  0.395113  -1.126404
C    -0.015203  0.793577  0.216130
O    0.796083  0.959296  1.196904
H    1.252000  1.120200  -1.465069
H    -0.291788  0.316939  -1.877144
H    1.007333  -0.576097  -1.037516
N    -1.315642  0.961055  0.383882
C    -1.998446  1.162156  1.650974
C    -3.343098  0.386977  1.451963
O    -3.694775  0.159020  0.293397
H    -1.995600  0.687817  -0.348393
H    -1.391162  0.711000  2.449496
C    -2.329590  2.652713  1.972096
C    -1.354387  3.718251  1.575837
N    -0.068641  3.887566  2.093840
C    -1.630058  4.772782  0.736959
C    0.395061  5.028020  1.568496
N    -0.519581  5.580645  0.748854
H    -2.538981  2.725312  3.050050
H    -3.275071  2.900421  1.470686
H    -2.515588  5.017846  0.162769
H    1.359637  5.486830  1.763891
H    -0.414089  6.457762  0.245547
N    -4.069348  0.043518  2.530869
C    -3.782796  0.253264  3.943304
H    -4.954900  -0.400933  2.294507
H    -4.257937  -0.545944  4.521652
H    -4.169248  1.216202  4.306970
H    -2.704998  0.195954  4.138842
Ba    1.678746  2.128960  3.033286
30
Lattice="100 0 0 0 100 0 0 0 100" Properties=species:S:1:pos:R:3
C    0.014998  -0.331696  -0.008511
C    -0.007576  -0.206341  1.477516
O    1.075916  -0.238846  2.153078
H    0.650019  0.457968  -0.431808
H    -0.980918  -0.271834  -0.459443
H    0.472182  -1.293248  -0.280473
N    -1.173983  -0.064836  2.110257
C    -1.263386  -0.016134  3.570599
C    -2.542782  -0.609122  4.211921
O    -2.368468  -1.330086  5.188975
H    -2.020964  -0.046759  1.549168
H    -0.505020  -0.718800  3.937080
C    -0.936268  1.397637  4.144705
C    -0.400846  1.325618  5.536141
N    0.872816  0.824117  5.814686
C    -1.015657  1.655152  6.716712
C    1.001715  0.862747  7.145980
N    -0.114889  1.357303  7.711701
H    -1.830837  2.032329  4.128013
H    -0.207923  1.888370  3.480309
H    -1.997168  2.060541  6.928045
H    1.869088  0.558182  7.722063
H    -0.265231  1.486700  8.708841
N    -3.772244  -0.270894  3.747516
C    -4.157351  0.591321  2.637175
H    -4.522703  -0.737814  4.253060
H    -5.162184  0.982575  2.827556
H    -4.200190  0.051376  1.676380
H    -3.494253  1.460842  2.545670
Ba    2.571280  -0.155092  4.027893
30
Lattice="100 0 0 0 100 0 0 0 100" Properties=species:S:1:pos:R:3
C    0.651192  1.990441  0.551727
C    0.369760  1.100527  1.721912
O    1.264616  0.302754  2.155566
H    1.528205  2.616336  0.762522
H    -0.190786  2.638433  0.287401
H    0.901403  1.363465  -0.315220
N    -0.832408  1.159925  2.288856
C    -1.348580  0.309921  3.378259
C    -2.795703  0.806408  3.664164
O    -2.988475  1.598001  4.583195
H    -1.481266  1.842796  1.904082
H    -1.361639  -0.727997  3.013423
C    -0.527308  0.338452  4.695830
C    0.154984  1.615055  5.083034
N    1.541946  1.768799  5.000837
C    -0.385269  2.758383  5.619635
C    1.813874  2.984512  5.487592
N    0.674809  3.599051  5.862542
H    0.208431  -0.480823  4.661278
H    -1.225417  0.055167  5.494593
H    -1.414233  3.015703  5.836594
H    2.794436  3.436488  5.589886
H    0.612453  4.525018  6.277668
N    -3.769852  0.373364  2.830873
C    -3.702750  -0.669211  1.807863
H    -4.691507  0.734863  3.069740
H    -4.625265  -0.630939  1.220961
H    -3.622218  -1.673912  2.246432
H    -2.869719  -0.505564  1.112650
Ba    3.000890  -0.041305  3.771195
30
Lattice="100 0 0 0 100 0 0 0 100" Properties=species:S:1:pos:R:3
C    -0.847800  -3.744993  0.961234
C    -0.705831  -2.261771  0.762207
O    0.015702  -1.835585  -0.199582
H    -0.216171  -4.085159  1.795728
H    -0.510760  -4.256922  0.055370
H    -1.881442  -4.043024  1.179587
N    -1.256771  -1.319256  1.562145
C    -1.863036  -1.680866  2.832475
C    -3.357282  -1.363477  2.695540
O    -3.699981  -0.772395  1.591705
H    -2.808979  -0.742771  1.087980
H    -1.764597  -2.751531  3.072919
C    -1.222088  -0.850118  3.984504
C    0.232137  -1.134788  4.199170
N    1.237608  -0.725519  3.323943
C    0.808412  -1.773643  5.272057
C    2.386652  -1.117720  3.874520
N    2.163011  -1.752022  5.044821
H    -1.750622  -1.041634  4.928471
H    -1.373755  0.218575  3.763146
H    0.382259  -2.212275  6.166138
H    3.381645  -0.961389  3.471274
H    2.877379  -2.130600  5.660836
N    -4.257683  -1.643788  3.599992
C    -5.696187  -1.354293  3.504721
H    -3.937124  -2.119101  4.441131
H    -6.256373  -2.275428  3.699626
H    -5.928013  -0.984619  2.503653
H    -5.966793  -0.598547  4.251675
Ba    0.806597  0.252432  0.824573
30
Lattice="100 0 0 0 100 0 0 0 100" Properties=species:S:1:pos:R:3
C    0.496637  -0.332861  0.064334
C    -0.303411  0.547568  0.977520
O    0.091300  1.802881  1.073822
H    0.108621  -1.354925  0.052248
H    1.548408  -0.349784  0.380533
H    0.476979  0.075790  -0.955249
N    -1.329530  0.043429  1.607736
C    -2.105614  0.957569  2.426745
C    -1.348540  1.350462  3.709765
O    -0.929928  2.544139  3.825333
H    -5.406762  -1.113836  4.062190
H    -2.220744  1.933112  1.921371
C    -3.569802  0.456887  2.645460
C    -3.848680  -1.011650  2.587098
N    -4.836492  -1.597465  3.373079
C    -3.382657  -2.022834  1.781966
C    -4.974973  -2.896371  3.075067
N    -4.090891  -3.162420  2.110249
H    -4.175046  0.922892  1.853469
H    -3.961574  0.862819  3.590279
H    -2.605738  -1.996873  1.031860
H    -5.670281  -3.592584  3.528065
H    -3.970015  -4.076136  1.680014
N    -1.072106  0.472696  4.674421
C    -1.334363  -0.962286  4.705935
H    -0.565815  0.870144  5.464132
H    -0.523804  -1.451011  5.256626
H    -1.347078  -1.355408  3.685313
H    -2.279786  -1.185902  5.218996
Ba    0.413682  3.813960  2.148622
30
Lattice="100 0 0 0 100 0 0 0 100" Properties=species:S:1:pos:R:3
C    -0.073594  -0.058456  -0.086019
C    0.043848  0.360807  1.357815
O    0.991163  0.957992  1.825551
H    0.697422  0.468215  -0.655135
H    -1.058134  0.168664  -0.516610
H    0.108695  -1.138078  -0.198240
N    -1.050028  0.071050  2.218211
C    -1.925389  -1.074052  2.083694
C    -3.334023  -0.729182  2.591668
O    -4.113126  -1.642477  3.027141
H    -0.788012  0.304217  3.178354
H    -2.056790  -1.268593  1.006112
C    -1.344687  -2.381565  2.695378
C    -1.031569  -2.337898  4.158043
N    -1.932545  -2.736910  5.148726
C    0.134608  -1.929320  4.761690
C    -1.302040  -2.570551  6.315760
N    -0.062578  -2.083397  6.113867
H    -0.418652  -2.592280  2.144279
H    -2.007318  -3.228505  2.454708
H    1.069355  -1.566911  4.349035
H    -1.696642  -2.792734  7.301470
H    0.620241  -1.882790  6.840518
N    -3.691572  0.536251  2.508228
C    -5.001151  1.095104  2.823564
H    -2.946923  1.158909  2.181463
H    -5.315048  1.755024  2.007110
H    -4.952549  1.681047  3.750262
H    -5.728493  0.286776  2.932552
Ba    -4.387958  -3.489751  4.513561
