# Supplementary material for: Mapping and classifying molecules from a high-throughput structural database
Source: J Cheminform. 2017 Feb 2;9:6. doi: 10.1186/s13321-017-0192-4 (PMC5289135; doi:10.1186/s13321-017-0192-4)
Supplement: Supplementary file 1 — Additional file 1. Supplementary file contains dissimilarity matrix data for all the oligopeptides available in the database including the one discussed in this paper. [file 13321_2017_192_MOESM1_ESM.tar › SI/hisE.dipeptide/sigmaE-sigmaD.dat]

# Sigma_D	Sigma_E	Idx of Representative Structure
0.06383381548991152	0.002369797665614233	1
0.038262383616289135	0.0003695340034135162	9
0.07560690444661826	0.005486088680523635	9
0.11042294598497193	0.0926689330633143	9
0.04427477837324597	0.0009378357239396113	3
0.07523653367879157	0.08086473149619558	5
0.08529358709774161	0.08367584562947845	5
0.09475477032846423	0.08394661970752647	5
0.08781716233174512	0.06337119257140565	6
0.10363020795115703	0.06620634086463488	6
0.11402881799498468	0.20085446482303304	7
0.11807767570544406	0.15901368847090477	5
0.1288777942321866	0.13782326830413877	5
0.06446915541559316	0.02698482111524061	21
0.08008226395401166	0.02256820603474668	21
0.13250301836184705	0.13193152334993025	5
0.049069359074681365	0.011447775944027398	14
0.06812056224078021	0.016977858054376765	18
0.0381977224451931	0.04660512510653726	23
0.05979162148662662	0.033108838041497966	23
0.07975014984311948	0.04881191255182324	23
0.053254952821310035	0.06476200089888891	32
0.08876152641448079	0.06097265149769483	23
0.10919297596457392	0.06333633220918285	87
0.07445528859658018	0.0005209255655827111	40
0.08714232037305406	0.06228018037479177	41
0.09412898951261875	0.053096787426858104	41
0.11409684482929405	0.10307564271362707	69
0.11907633556802001	0.10287096265709206	23
0.13795202209463978	0.14745199445124574	14
0.11401187657432899	0.01320889609316128	36
0.11537955191454015	0.04833700592907263	36
0.14044468489462852	0.14406892080018718	14
0.09233849684719858	0.08375375767105765	12
0.09680502053096222	0.08089329861159471	22
0.10055343189899939	0.07809432849028224	12
0.08048376233750547	0.010127961137742673	73
0.10706898150258079	0.09396386993933956	56
0.10118148051891719	0.07256096443427087	28
0.10942425168646505	0.08408370604050647	56
0.05889128967852487	0.05664964764414981	90
0.05457085302613569	0.007360486618042633	57
0.05627730448413551	0.025877224331552193	57
0.06965576788752026	0.03437557085301225	57
0.0845462453335455	0.054344222026409206	57
0.12074084262138918	0.08849940283937482	72
0.04372379215026962	0.0034494790095178176	124
0.12428735253435876	0.043787163161517824	68
0.12239946895309638	0.19434576966731373	124
0.1349806208312883	0.1723667343010648	124
0.13087301224214765	0.13386667065774685	72
0.1491540551035947	0.16040316915209216	41
0.07673460757702492	0.05057701460689547	38
0.08118847208809911	0.03601498826475314	60
0.09906528150669118	0.01815404736684182	44
0.10010659568679796	0.028428747782295236	60
0.11162521937268485	0.032949539602744896	60
0.04667714644234316	0.002129947048099272	51
0.054777294566270195	0.049131233624242904	51
0.06765831311327002	0.045833889856889416	51
0.0644378460223487	0.0424013045806061	39
0.07973606461319713	0.035316443729533686	55
0.08332760246960941	0.031198450931645437	39
0.08922171260405126	0.027127501477639135	39
0.09726888377071066	0.03637196283105529	54
0.10621132812568641	0.03640450298085297	51
0.11939210359148547	0.03403475179738649	55
0.06917237888059134	0.10112560351825246	120
0.09887624082660094	0.0734908586673557	120
0.0782090276119068	0.11441228135795177	107
0.09094154166276285	0.11442797761402936	71
0.12423171897707919	0.12600442003759127	71
0.13028268861357184	0.11739223883673769	37
0.08014101322044724	0.00035418978518310515	108
0.07946238103656388	0.006191144133256902	116
0.08999628881237279	0.023375455868553444	108
0.10518452357642745	0.027847243224472525	108
0.13740130415907764	0.1362043368474717	37
0.15990823262346285	0.1615883730024393	41
0.08695788635885743	0.018252335211831425	78
0.09735043913614366	0.01622908572965832	78
0.057285163873380486	0.004988709053799788	77
0.07184202112969852	0.043259169745452006	75
0.09915315089967314	0.04038731923776923	75
0.05751987482601147	0.00009991418753549529	16
0.07930027742700568	0.03267368488948661	16
0.04112646349979624	0.11543652552996443	35
0.05184722750543264	0.09170193836024951	35
0.06155012591376293	0.07897697848279348	35
0.09717027151689289	0.08461800295499025	35
0.11713662023466452	0.08614931256445392	35
0.12481121682827172	0.09185392038999383	35
0.15511930247393482	0.13786093217073533	83
0.13070822519387731	0.09264801763735706	35
0.16480971119828816	0.15201518942045633	27
0.09246698870407742	0.011955407903797295	130
0.09377482071430464	0.01785264744775178	130
0.09578748700465327	0.0261094551947251	130
0.1072042536469524	0.025287623419672025	128
0.10683538739574994	0.033103482432881776	129
0.06007144080176468	0.0730201595759941	122
0.05008139375057412	0.05971912746737868	118
0.05519621363825651	0.05190908388055383	94
0.06758587130458502	0.00004504270280448712	102
0.07536953296923127	0.03671138324037933	94
0.08662628354027439	0.06536210638101862	94
0.1280718626396914	0.12545707715038398	117
0.10114558690323577	0.08898413343778891	94
0.12660012017597544	0.14780457365343838	118
0.07040512765417095	0.02291033042169773	106
0.07526481249561463	0.016672653321473135	113
0.10259850226327201	0.018005318870861754	111
0.07384012459361057	0.052726972774930506	88
0.08353794347480642	0.07130818334935501	74
0.09458103756391478	0.05784406928083969	88
0.10792546038817724	0.11125805578021065	74
0.12837707739312365	0.08514187857696931	113
0.13956855912293487	0.1475595477970753	102
0.044434176036020345	0.1222311853046254	97
0.06612741488974203	0.09188040130104382	64
0.07567413913176278	0.08096603140526606	64
0.05121019429761989	0.08086876200466936	76
0.08532505142102169	0.07373483335432536	64
0.09688516570318358	0.07381810689855176	64
0.10238321430502459	0.06920874067822798	64
0.09095351560000334	0.031142467569192325	110
0.09931248159219493	0.0226498410850778	95
0.11568344911870507	0.07066915660998485	64
0.14812585249196233	0.14720746325429854	102
0.17073571705101157	0.19133398003552363	72
