# Supplementary material for: Mapping and classifying molecules from a high-throughput structural database
Source: J Cheminform. 2017 Feb 2;9:6. doi: 10.1186/s13321-017-0192-4 (PMC5289135; doi:10.1186/s13321-017-0192-4)
Supplement: Supplementary file 1 — Additional file 1. Supplementary file contains dissimilarity matrix data for all the oligopeptides available in the database including the one discussed in this paper. [file 13321_2017_192_MOESM1_ESM.tar › SI/hisE.dipeptide/traj.hisE.dipeptide.Hg.xyz]

30
Lattice="100 0 0 0 100 0 0 0 100" Properties=species:S:1:pos:R:3
C    -0.321261  1.052335  0.035360
C    -0.237874  0.868216  1.518321
O    0.631814  1.608842  2.100868
H    0.669735  0.878221  -0.404539
H    -0.584229  2.099367  -0.171300
H    -1.055073  0.395420  -0.443369
N    -1.066604  -0.036688  2.072517
C    -1.410544  -0.499086  3.452421
C    -1.992676  0.661592  4.282525
O    -1.297443  1.666218  4.550486
H    -1.643325  -0.488839  1.367865
H    -2.220289  -1.209662  3.253969
C    -0.279168  -1.357788  4.174050
C    0.216473  -0.986874  5.543913
N    1.081190  0.088983  5.774822
C    0.073146  -1.633535  6.745813
C    1.427999  0.104275  7.061917
N    0.830962  -0.938849  7.662761
H    0.579995  -1.442320  3.489396
H    -0.668167  -2.380454  4.246471
H    -0.473371  -2.530077  7.012833
H    2.078870  0.820510  7.549795
H    0.946184  -1.185510  8.644040
N    -3.258890  0.525807  4.681531
C    -3.978382  1.531201  5.466095
H    -3.781698  -0.292591  4.383830
H    -3.260737  2.259625  5.851362
H    -4.498459  1.041482  6.296556
H    -4.713208  2.046662  4.834918
Hg    1.070028  1.337518  4.117774
30
Lattice="100 0 0 0 100 0 0 0 100" Properties=species:S:1:pos:R:3
C    -1.156952  -0.303968  -0.613583
C    -0.646830  -0.353976  0.792746
O    0.551851  -0.792745  0.909903
H    -0.517323  0.379108  -1.190541
H    -2.197374  0.029752  -0.686993
H    -1.056512  -1.298092  -1.068598
N    -1.485231  0.057151  1.763613
C    -1.433566  0.276454  3.240996
C    -0.387637  1.349726  3.592838
O    0.814118  1.182644  3.284427
H    -2.383238  0.335011  1.376614
H    -2.426622  0.690682  3.436300
C    -1.359449  -1.044649  4.128026
C    -0.270206  -1.230735  5.147913
N    1.053488  -1.532481  4.808388
C    -0.340340  -1.285219  6.517533
C    1.755592  -1.739867  5.922622
N    0.922552  -1.601209  6.967573
H    -1.376577  -1.913912  3.451218
H    -2.310259  -1.105781  4.671067
H    -1.175983  -1.155770  7.194810
H    2.809871  -1.982345  5.989035
H    1.188466  -1.733604  7.941662
N    -0.795315  2.450075  4.230155
C    -2.152796  2.861229  4.603194
H    -0.042149  3.112355  4.416636
H    -2.074585  3.776841  5.196229
H    -2.647844  2.106567  5.226459
H    -2.765829  3.085368  3.720401
Hg    1.358944  -1.133438  2.796357
30
Lattice="100 0 0 0 100 0 0 0 100" Properties=species:S:1:pos:R:3
C    -1.139609  -2.408884  -0.001325
C    -1.568514  -1.164080  0.715850
O    -1.028610  -0.851008  1.801126
H    -0.079647  -2.305629  -0.272559
H    -1.719740  -2.619967  -0.905997
H    -1.208297  -3.260821  0.686369
N    -2.524063  -0.405899  0.115111
C    -3.069332  0.881814  0.552002
C    -1.951775  1.916997  0.897716
O    -1.486507  2.165606  2.063205
H    -2.879346  -0.757324  -0.768991
H    -3.523032  1.296051  -0.357593
C    -4.291857  0.820468  1.561144
C    -4.483488  -0.311454  2.530738
N    -3.717958  -0.493766  3.683938
C    -5.492155  -1.243005  2.583045
C    -4.224587  -1.503748  4.391124
N    -5.308365  -1.963265  3.741890
H    -5.189285  0.822519  0.929731
H    -4.335735  1.778846  2.105137
H    -6.328391  -1.426031  1.918858
H    -3.844865  -1.893129  5.328564
H    -5.909409  -2.714950  4.074533
N    -1.486198  2.621484  -0.119802
C    -0.419876  3.623280  -0.011013
H    -1.918479  2.498633  -1.031882
H    0.327790  3.285305  0.712952
H    -0.834141  4.584179  0.320892
H    0.039723  3.745969  -0.995876
Hg    -1.902256  0.572807  3.469112
30
Lattice="100 0 0 0 100 0 0 0 100" Properties=species:S:1:pos:R:3
C    -0.396267  -1.692096  0.339723
C    -0.376685  -0.258219  0.744184
O    0.301641  0.517385  -0.067030
H    -0.856563  -1.786365  -0.653419
H    -0.934015  -2.315664  1.061114
H    0.639488  -2.049110  0.247614
N    -1.010999  0.114373  1.841795
C    -1.037278  1.332134  2.662964
C    -1.369141  0.729737  4.087918
O    -1.847898  -0.402952  4.120661
H    -1.468524  -0.629103  2.428337
H    -0.035642  1.790666  2.707378
C    -2.152803  2.382156  2.259133
C    -1.713513  3.802836  2.044549
N    -0.797890  4.166789  1.046946
C    -2.128056  4.974188  2.625472
C    -0.662461  5.497968  1.030734
N    -1.466375  5.997746  1.979587
H    -2.928647  2.385943  3.034972
H    -2.667611  2.017786  1.355094
H    -2.846700  5.160484  3.414867
H    -0.024801  6.078832  0.374061
H    -1.576291  6.991336  2.178351
N    -1.145624  1.525895  5.138453
C    -1.438567  1.128258  6.520685
H    -0.661621  2.406284  4.993607
H    -1.969995  1.938303  7.031740
H    -0.508903  0.904637  7.058043
H    -2.066735  0.234084  6.499968
Hg    0.032364  2.514458  0.172487
30
Lattice="100 0 0 0 100 0 0 0 100" Properties=species:S:1:pos:R:3
C    -0.227209  -1.225289  1.119764
C    -0.578540  0.154359  1.587977
O    0.320399  0.966809  1.896757
H    0.415389  -1.705580  1.868209
H    0.368783  -1.140143  0.200495
H    -1.097776  -1.860271  0.923396
N    -1.900264  0.477970  1.626509
C    -2.470960  1.772494  1.992160
C    -1.789179  2.938566  1.216093
O    -0.932120  3.762219  1.699818
H    -2.557640  -0.249972  1.363607
H    -3.482728  1.752650  1.566362
C    -2.737798  2.006507  3.536023
C    -1.901990  1.361556  4.606336
N    -0.605201  1.761230  4.935689
C    -2.266588  0.422553  5.540799
C    -0.194105  1.081326  6.005784
N    -1.194744  0.270735  6.391661
H    -3.761431  1.650368  3.708354
H    -2.791925  3.093277  3.716200
H    -3.196139  -0.114859  5.685978
H    0.770560  1.161144  6.493283
H    -1.164919  -0.342208  7.204321
N    -2.170392  3.146302  -0.034090
C    -3.212241  2.467650  -0.812201
H    -1.680022  3.916666  -0.492406
H    -4.201683  2.600534  -0.355240
H    -2.985153  1.401657  -0.929797
H    -3.236173  2.924457  -1.805243
Hg    0.179792  2.879289  3.323402
30
Lattice="100 0 0 0 100 0 0 0 100" Properties=species:S:1:pos:R:3
C    0.384194  -0.996712  -1.190433
C    0.145468  0.132669  -0.248402
O    1.235453  0.766740  0.113062
H    0.853882  -0.616369  -2.107892
H    -0.539669  -1.529779  -1.436592
H    1.098546  -1.695389  -0.731600
N    -1.088521  0.402665  0.138672
C    -1.696643  1.219456  1.200809
C    -3.013398  0.387302  1.487289
O    -3.347383  -0.437607  0.635906
H    -1.858579  -0.241742  -0.183934
H    -1.068914  1.206519  2.105744
C    -2.089360  2.692925  0.769473
C    -1.556617  3.839187  1.584751
N    -0.187989  4.080086  1.765842
C    -2.207673  4.886235  2.185924
C    -0.021081  5.218019  2.450477
N    -1.238125  5.716935  2.706454
H    -3.183504  2.777748  0.766124
H    -1.801601  2.829207  -0.285559
H    -3.263731  5.115759  2.263874
H    0.920193  5.665807  2.748138
H    -1.411323  6.589626  3.203638
N    -3.703968  0.635682  2.607169
C    -3.404292  1.555743  3.696824
H    -4.558633  0.085048  2.684703
H    -3.733011  1.106134  4.639826
H    -3.923855  2.515989  3.572197
H    -2.326515  1.735766  3.779767
Hg    0.945140  2.552574  1.024423
30
Lattice="100 0 0 0 100 0 0 0 100" Properties=species:S:1:pos:R:3
C    -0.522239  -1.135287  -0.381000
C    -0.228121  -0.507343  0.937435
O    1.046364  -0.478379  1.245986
H    -1.596915  -1.185153  -0.583340
H    -0.101012  -2.150937  -0.391105
H    -0.015893  -0.571959  -1.176844
N    -1.224377  -0.046239  1.672972
C    -1.372480  0.393100  3.069778
C    -2.877821  -0.011030  3.344805
O    -3.601349  -0.156396  2.359994
H    -2.204213  -0.176279  1.315328
H    -0.716177  -0.190942  3.733589
C    -1.214292  1.956530  3.288345
C    -0.209442  2.440141  4.297423
N    1.157244  2.138527  4.226922
C    -0.352538  3.303847  5.354018
C    1.808495  2.786107  5.200708
N    0.904126  3.498045  5.886928
H    -2.189296  2.368654  3.577835
H    -1.000820  2.417517  2.310411
H    -1.229494  3.803023  5.749204
H    2.872247  2.751031  5.406423
H    1.124140  4.100962  6.678720
N    -3.288660  -0.116496  4.615494
C    -2.479342  -0.160625  5.831285
H    -4.274022  -0.362548  4.702001
H    -3.145031  -0.028379  6.689513
H    -1.747189  0.655029  5.860080
H    -1.964210  -1.124927  5.945590
Hg    1.547365  0.769905  2.762900
30
Lattice="100 0 0 0 100 0 0 0 100" Properties=species:S:1:pos:R:3
C    0.188682  -0.429239  -0.083572
C    0.057872  -0.292139  1.394566
O    1.042123  -0.789862  2.080299
H    0.356447  -1.487129  -0.330988
H    1.078804  0.120256  -0.421044
H    -0.694080  -0.066251  -0.620839
N    -1.029669  0.295807  1.901125
C    -1.494494  0.452016  3.298059
C    -3.084488  0.501725  3.303736
O    -3.642256  1.483735  3.767663
H    -1.672721  0.657429  1.196512
H    -1.230569  -0.467726  3.848387
C    -0.966714  1.741616  4.007596
C    -0.465488  1.572654  5.409256
N    0.690218  0.833671  5.705261
C    -0.897848  2.093637  6.600520
C    0.939499  0.898682  7.019275
N    -0.013088  1.665580  7.568673
H    -1.827208  2.430434  4.030817
H    -0.193900  2.228067  3.390631
H    -1.744133  2.731725  6.826734
H    1.758721  0.429510  7.551588
H    -0.061709  1.903131  8.558556
N    -3.693600  -0.570485  2.764973
C    -5.154378  -0.690641  2.700787
H    -3.143315  -1.382389  2.503945
H    -5.424024  -1.302884  1.834870
H    -5.588548  0.307743  2.595409
H    -5.548866  -1.155497  3.613510
Hg    1.282504  -0.195169  4.034872
30
Lattice="100 0 0 0 100 0 0 0 100" Properties=species:S:1:pos:R:3
C    -0.201440  0.826518  0.021993
C    -0.152344  0.300209  1.415015
O    0.997504  -0.182637  1.780109
H    0.136845  0.040622  -0.668386
H    0.507175  1.660929  -0.076220
H    -1.204415  1.157023  -0.268708
N    -1.254160  0.341956  2.167359
C    -1.537711  -0.224040  3.505639
C    -3.086167  -0.557169  3.540572
O    -3.829614  0.193042  4.154944
H    -2.046703  0.807837  1.724502
H    -1.001170  -1.183454  3.589222
C    -1.216145  0.755788  4.681899
C    -0.496645  0.172368  5.858890
N    0.820022  -0.305736  5.763984
C    -0.847584  0.055189  7.178394
C    1.240957  -0.701911  6.971670
N    0.240145  -0.481439  7.835961
H    -2.193719  1.147692  5.008684
H    -0.658593  1.628786  4.305097
H    -1.763913  0.320719  7.692607
H    2.210119  -1.118725  7.220032
H    0.289375  -0.673003  8.835763
N    -3.486410  -1.642989  2.848009
C    -2.674561  -2.646692  2.163727
H    -4.492626  -1.797122  2.884289
H    -3.349424  -3.399490  1.746456
H    -1.994137  -3.167354  2.852553
H    -2.104875  -2.221472  1.326340
Hg    1.376302  -0.389911  3.791784
30
Lattice="100 0 0 0 100 0 0 0 100" Properties=species:S:1:pos:R:3
C    -1.828732  -2.280494  0.833860
C    -1.748148  -1.116001  1.770901
O    -1.089967  -1.066846  2.793162
H    -2.790974  -2.347706  0.311690
H    -1.634605  -3.204469  1.387491
H    -1.036933  -2.177661  0.075317
N    -2.527492  0.031207  1.430572
C    -2.133261  1.281076  2.080419
C    -2.211583  1.090558  3.618423
O    -3.236779  0.567046  4.217852
H    -2.787617  0.118321  0.447577
H    -1.077585  1.506795  1.863119
C    -2.999999  2.505729  1.566247
C    -4.212383  2.258212  0.704001
N    -5.333850  1.520372  1.111346
C    -4.527692  2.785721  -0.524381
C    -6.274766  1.592583  0.167059
N    -5.803468  2.362829  -0.826770
H    -2.329333  3.151294  0.986613
H    -3.299575  3.119651  2.431580
H    -3.965950  3.437791  -1.183153
H    -7.249945  1.119516  0.186029
H    -6.323265  2.605325  -1.669026
N    -1.237737  1.574397  4.354479
C    -1.169688  1.484500  5.817100
H    -0.393569  1.868642  3.867168
H    -2.169656  1.607048  6.242365
H    -0.510458  2.277405  6.181208
H    -0.765799  0.506278  6.110309
Hg    -4.835190  0.451882  2.849441
30
Lattice="100 0 0 0 100 0 0 0 100" Properties=species:S:1:pos:R:3
C    -1.727969  -3.664178  0.251003
C    -0.828490  -2.533978  0.645557
O    0.213915  -2.332195  -0.094293
H    -1.245239  -4.613637  0.526084
H    -1.847052  -3.677727  -0.839166
H    -2.711049  -3.609302  0.729877
N    -0.986611  -1.704418  1.677152
C    -1.696691  -1.890603  2.918671
C    -3.170191  -1.516379  2.740687
O    -3.476479  -0.750355  1.729716
H    -2.647152  -0.634506  1.196338
H    -1.631476  -2.920579  3.308073
C    -1.067750  -0.879394  3.951257
C    0.392173  -1.014316  4.305380
N    1.493383  -0.725491  3.477137
C    0.900942  -1.242172  5.561538
C    2.604072  -0.807789  4.214854
N    2.266689  -1.109407  5.478412
H    -1.625498  -0.936014  4.895493
H    -1.238559  0.131539  3.549663
H    0.402256  -1.454327  6.499830
H    3.618011  -0.649952  3.865465
H    2.921260  -1.197416  6.253122
N    -4.115416  -1.895895  3.555789
C    -5.540377  -1.536902  3.466544
H    -3.840470  -2.499691  4.329356
H    -6.137058  -2.452085  3.547254
H    -5.736644  -1.044431  2.511840
H    -5.795746  -0.861860  4.292531
Hg    1.243329  -1.038766  1.366397
30
Lattice="100 0 0 0 100 0 0 0 100" Properties=species:S:1:pos:R:3
C    -0.159973  0.120558  -0.177039
C    -0.104003  0.220864  1.308853
O    1.027523  -0.145496  1.832167
H    0.655790  0.710835  -0.615559
H    -1.119847  0.454557  -0.585433
H    0.010322  -0.926840  -0.466890
N    -1.179217  0.650146  1.976681
C    -1.493487  0.610468  3.422675
C    -3.001200  0.302918  3.698451
O    -3.241337  -0.487219  4.596074
H    -1.980637  0.834719  1.373689
H    -1.032228  -0.297886  3.838937
C    -1.054413  1.890752  4.241247
C    -0.407725  1.595617  5.563382
N    0.836903  0.955026  5.647435
C    -0.783186  1.870701  6.851533
C    1.191216  0.837668  6.933316
N    0.221089  1.396780  7.669265
H    -1.932664  2.522767  4.422007
H    -0.377592  2.510806  3.629851
H    -1.665435  2.360876  7.245391
H    2.095853  0.383190  7.320448
H    0.234354  1.462948  8.686256
N    -3.918526  0.940305  2.930927
C    -5.357758  0.723817  3.133742
H    -3.655878  1.767969  2.403095
H    -5.885014  0.964534  2.205873
H    -5.743593  1.348876  3.949391
H    -5.521865  -0.327474  3.387358
Hg    1.387925  0.219978  3.817244
30
Lattice="100 0 0 0 100 0 0 0 100" Properties=species:S:1:pos:R:3
C    1.198822  -1.170609  1.736472
C    0.336820  -1.245330  2.959663
O    0.639377  -1.805197  3.999622
H    2.190427  -0.799159  2.023248
H    0.785969  -0.543110  0.938583
H    1.345628  -2.187959  1.348125
N    -0.942987  -0.636445  2.860826
C    -1.725313  -0.575373  4.065765
C    -2.849242  -1.644955  4.091433
O    -3.518510  -1.938187  5.171474
H    -1.096912  0.048924  2.125798
H    -1.002452  -0.963859  4.825852
C    -2.199957  0.883610  4.429434
C    -1.562724  1.503849  5.646351
N    -1.792959  1.013193  6.936731
C    -0.760028  2.605087  5.795714
C    -1.148606  1.774412  7.826916
N    -0.523757  2.747098  7.147562
H    -3.297276  0.925142  4.539092
H    -1.990282  1.534752  3.572354
H    -0.359471  3.298330  5.065802
H    -1.127425  1.641526  8.902453
H    0.039483  3.480676  7.575679
N    -3.081952  -2.324499  3.001111
C    -4.028318  -3.431515  2.839414
H    -2.493191  -2.055215  2.207814
H    -4.361017  -3.780130  3.819746
H    -3.526993  -4.243847  2.302300
H    -4.892820  -3.092447  2.254938
Hg    -2.847246  -0.773988  6.778601
30
Lattice="100 0 0 0 100 0 0 0 100" Properties=species:S:1:pos:R:3
C    0.138414  -0.989549  -0.433277
C    -0.870514  -1.562596  0.479099
O    -0.478833  -2.257200  1.493203
H    0.587054  -1.834480  -0.987704
H    0.946802  -0.508451  0.128418
H    -0.303618  -0.314858  -1.173412
N    -2.214191  -1.453765  0.238574
C    -2.982308  -0.192373  0.122163
C    -2.164410  0.938447  0.783277
O    -1.487751  0.672192  1.799198
H    -2.755637  -2.245058  0.589201
H    -3.201840  0.022300  -0.933126
C    -4.351383  -0.374629  0.862909
C    -4.472102  -0.165374  2.356755
N    -3.753555  -0.795043  3.389945
C    -5.448974  0.572566  2.978967
C    -4.271007  -0.427312  4.568126
N    -5.304334  0.391274  4.335181
H    -4.745279  -1.370907  0.598071
H    -5.057491  0.331378  0.407291
H    -6.245397  1.178462  2.562800
H    -3.920945  -0.730663  5.548136
H    -5.895291  0.801728  5.056219
N    -2.269167  2.150788  0.239564
C    -1.628356  3.352687  0.777310
H    -2.791913  2.246935  -0.627377
H    -0.886936  3.731065  0.063170
H    -1.131823  3.096675  1.716294
H    -2.382586  4.128353  0.953120
Hg    -1.923520  -1.666957  2.947488
30
Lattice="100 0 0 0 100 0 0 0 100" Properties=species:S:1:pos:R:3
C    -1.310652  0.218183  -0.347224
C    -1.849751  0.480476  1.025409
O    -2.985501  0.160714  1.382124
H    -1.302229  -0.867404  -0.515722
H    -0.303085  0.616152  -0.510890
H    -1.996925  0.647323  -1.088005
N    -1.006585  1.121597  1.926992
C    -1.390039  1.181604  3.325627
C    -2.387490  2.374871  3.567915
O    -2.147239  3.547635  4.112345
H    -0.045176  1.307042  1.659345
H    -2.049266  0.313849  3.490603
C    -0.186236  0.925372  4.301229
C    1.210464  1.415901  4.003634
N    1.605380  2.758154  4.107363
C    2.356382  0.705485  3.742389
C    2.922437  2.854919  3.905688
N    3.390263  1.615844  3.689825
H    -0.106259  -0.168082  4.362540
H    -0.472869  1.229556  5.322726
H    2.520376  -0.359185  3.621977
H    3.517269  3.761314  3.915967
H    4.371083  1.388160  3.530632
N    -3.601992  2.135295  3.153566
C    -4.730472  3.066111  3.180128
H    -3.704081  1.226324  2.648617
H    -5.358244  2.853927  4.055665
H    -5.323818  2.909362  2.273750
H    -4.374832  4.098604  3.230857
Hg    -0.123240  3.880271  4.242477
30
Lattice="100 0 0 0 100 0 0 0 100" Properties=species:S:1:pos:R:3
C    -1.562682  -2.709888  1.180326
C    -1.581828  -1.410721  1.917909
O    -1.001600  -1.137948  2.939442
H    -0.770038  -2.669077  0.415706
H    -2.507875  -2.930844  0.669038
H    -1.309539  -3.516401  1.875638
N    -2.400542  -0.347458  1.311297
C    -2.048467  1.021432  1.753579
C    -2.439589  1.201665  3.242564
O    -3.512184  0.716816  3.726328
H    -2.482834  -0.432081  0.293605
H    -0.951779  1.113069  1.717964
C    -2.610687  2.103442  0.785890
C    -4.082521  2.418099  0.657767
N    -5.151965  1.522860  0.767240
C    -4.615293  3.613797  0.236967
C    -6.282053  2.167280  0.454650
N    -5.972685  3.427404  0.115069
H    -2.221326  1.844296  -0.213638
H    -2.108245  3.045134  1.045558
H    -4.139203  4.555541  -0.010356
H    -7.284100  1.754715  0.469769
H    -6.641903  4.130596  -0.193120
N    -1.635244  1.928688  3.992391
C    -1.856070  2.198302  5.418097
H    -0.743175  2.211078  3.593234
H    -2.920058  2.373279  5.601084
H    -1.282377  3.086815  5.695349
H    -1.519624  1.342741  6.018083
Hg    -4.741512  -0.175634  2.072571
30
Lattice="100 0 0 0 100 0 0 0 100" Properties=species:S:1:pos:R:3
C    -0.003571  -0.416855  0.065168
C    0.046804  -0.259053  1.546194
O    1.219083  -0.456572  2.072326
H    0.725165  0.257990  -0.403120
H    -1.002148  -0.228216  -0.343629
H    0.299889  -1.443098  -0.190011
N    -1.072114  0.046920  2.209494
C    -1.342788  0.026991  3.661350
C    -2.714472  -0.572706  4.117281
O    -2.660070  -1.203594  5.164030
H    -1.880308  0.194813  1.607380
H    -0.681890  -0.739154  4.091700
C    -1.132646  1.413383  4.394048
C    -0.415923  1.320693  5.709415
N    0.921378  0.907328  5.795891
C    -0.808392  1.612876  6.988475
C    1.313624  0.935170  7.076165
N    0.276506  1.370211  7.804166
H    -2.107843  1.885208  4.565027
H    -0.590290  2.103042  3.725977
H    -1.754671  1.969898  7.376630
H    2.289070  0.665434  7.463930
H    0.296603  1.503345  8.814371
N    -3.853611  -0.327762  3.431577
C    -4.095979  0.521503  2.270024
H    -4.663773  -0.785179  3.847354
H    -5.150138  0.817341  2.268673
H    -3.916447  -0.003625  1.316625
H    -3.516368  1.454071  2.313087
Hg    1.562488  0.130871  4.011207
30
Lattice="100 0 0 0 100 0 0 0 100" Properties=species:S:1:pos:R:3
C    -0.518599  -0.670186  -0.198682
C    -0.538025  -0.876697  1.262972
O    0.531525  -1.292627  1.852863
H    -1.445654  -0.222116  -0.569816
H    -0.424489  -1.668550  -0.663946
H    0.362893  -0.092713  -0.499776
N    -1.679745  -0.730282  2.005007
C    -2.490175  0.502070  2.131228
C    -1.611181  1.706563  1.733736
O    -0.385965  1.655735  1.979627
H    -1.715555  -1.342800  2.820778
H    -3.395464  0.425892  1.516188
C    -2.942820  0.651657  3.624023
C    -2.036274  1.282292  4.659086
N    -0.725111  0.915245  5.016107
C    -2.413504  2.243206  5.564903
C    -0.341274  1.642891  6.071703
N    -1.355963  2.442811  6.421814
H    -3.268539  -0.342351  3.975090
H    -3.858758  1.256634  3.623647
H    -3.353720  2.769307  5.682379
H    0.623186  1.602904  6.564911
H    -1.342697  3.088238  7.209792
N    -2.195224  2.773825  1.187034
C    -3.595351  2.943199  0.782476
H    -1.557261  3.548786  1.008365
H    -3.898335  2.184941  0.049870
H    -3.691533  3.923326  0.307529
H    -4.273972  2.920562  1.644597
Hg    0.410584  -0.196764  3.679496
30
Lattice="100 0 0 0 100 0 0 0 100" Properties=species:S:1:pos:R:3
C    0.326544  0.836007  0.670131
C    0.157771  0.728847  2.142524
O    1.153454  1.201701  2.865890
H    -0.545396  0.468293  0.119848
H    1.199313  0.221767  0.390794
H    0.569159  1.866436  0.381418
N    -0.943665  0.188833  2.646588
C    -1.240156  -0.645815  3.833233
C    -2.524483  -1.412372  3.326585
O    -3.091090  -0.978040  2.318579
H    -1.748870  -0.014174  1.990496
H    -0.412471  -1.363186  3.942562
C    -1.458166  -0.046510  5.273374
C    -2.134528  1.269375  5.522910
N    -1.393301  2.458994  5.559207
C    -3.407148  1.600201  5.911406
C    -2.192735  3.469672  5.920110
N    -3.411558  2.958713  6.147770
H    -0.483763  -0.017483  5.789565
H    -2.021424  -0.811756  5.824126
H    -4.288762  0.987920  6.058590
H    -1.914803  4.511724  6.030009
H    -4.211229  3.498232  6.477090
N    -2.912954  -2.479029  4.032681
C    -4.062904  -3.307684  3.650125
H    -2.301996  -2.843409  4.757785
H    -3.736204  -4.166966  3.050853
H    -4.753564  -2.701662  3.058083
H    -4.564663  -3.665613  4.554719
Hg    0.320592  2.209983  4.449946
30
Lattice="100 0 0 0 100 0 0 0 100" Properties=species:S:1:pos:R:3
C    0.333253  -1.238717  -0.431357
C    0.500183  -1.756975  0.945501
O    1.438402  -2.648177  1.146459
H    -0.355582  -0.390968  -0.481198
H    0.010497  -2.043815  -1.107793
H    1.324484  -0.923102  -0.795104
N    -0.235943  -1.372278  1.991399
C    -1.655054  -1.066493  2.160884
C    -1.670094  -0.419683  3.574387
O    -0.744820  -0.753386  4.334836
H    0.155244  -1.375208  2.974183
H    -2.037954  -0.409621  1.371170
C    -2.491273  -2.401309  2.175776
C    -2.339167  -3.328837  3.353921
N    -1.248674  -4.180617  3.626452
C    -3.267206  -3.595693  4.329263
C    -1.516117  -4.898401  4.725432
N    -2.736778  -4.559480  5.155612
H    -2.291458  -2.943875  1.237785
H    -3.553717  -2.127077  2.127655
H    -4.262989  -3.195931  4.479206
H    -0.868798  -5.633151  5.190266
H    -3.202086  -4.972356  5.962586
N    -2.678177  0.384512  3.919850
C    -3.723207  0.941681  3.056325
H    -2.601637  0.760158  4.864345
H    -4.468547  1.424913  3.694354
H    -4.238788  0.160368  2.485168
H    -3.320392  1.697468  2.369124
Hg    0.529402  -3.872582  2.608583
30
Lattice="100 0 0 0 100 0 0 0 100" Properties=species:S:1:pos:R:3
C    -0.809085  0.063498  -0.411446
C    -1.252529  0.106141  1.021643
O    -1.742872  -0.832260  1.627181
H    -0.294387  0.971444  -0.745437
H    -1.692241  -0.097138  -1.044851
H    -0.155151  -0.805119  -0.555032
N    -1.083816  1.337617  1.686292
C    -1.486704  1.422637  3.068978
C    -2.548902  2.526089  3.231123
O    -2.321516  3.811923  3.399060
H    -0.660705  2.114779  1.189927
H    -2.037798  0.472883  3.194601
C    -0.324427  1.286599  4.143786
C    1.074475  1.768488  3.867565
N    1.436537  3.121653  3.801742
C    2.246375  1.062341  3.763415
C    2.761088  3.228504  3.649699
N    3.263043  1.985046  3.634103
H    -0.235036  0.203154  4.299996
H    -0.666591  1.674675  5.119267
H    2.436361  -0.004200  3.794481
H    3.334772  4.143910  3.561064
H    4.254966  1.764161  3.555210
N    -3.820858  2.207890  3.137516
C    -4.435252  0.884794  2.936014
H    -4.461320  3.003948  3.178788
H    -5.516082  1.008753  3.043056
H    -4.088417  0.171956  3.692143
H    -4.213098  0.499204  1.934855
Hg    -0.312249  4.196809  3.654493
30
Lattice="100 0 0 0 100 0 0 0 100" Properties=species:S:1:pos:R:3
C    -1.877071  -2.785516  1.152461
C    -1.638152  -1.530921  1.931824
O    -0.521489  -0.954452  1.837460
H    -2.846152  -3.244667  1.378216
H    -1.070561  -3.498554  1.364928
H    -1.826985  -2.551669  0.079886
N    -2.654049  -1.062679  2.721719
C    -2.458176  0.206851  3.383221
C    -1.733184  0.071692  4.744731
O    -0.520602  0.431249  4.840618
H    -3.531162  -1.575511  2.748017
H    -1.702203  0.607238  2.717022
C    -3.498829  1.329439  3.284175
C    -2.779169  2.665685  3.193314
N    -1.446820  2.866125  2.796831
C    -3.332251  3.912385  3.361138
C    -1.225080  4.183560  2.745109
N    -2.353331  4.832392  3.072589
H    -4.211049  1.352012  4.119209
H    -4.085666  1.170790  2.365897
H    -4.343016  4.205618  3.620323
H    -0.289552  4.668349  2.491934
H    -2.460820  5.844394  3.103002
N    -2.385089  -0.437451  5.776553
C    -1.795675  -0.659383  7.102930
H    -3.367644  -0.669082  5.654522
H    -0.720864  -0.830851  6.995779
H    -2.269554  -1.536538  7.553635
H    -1.961573  0.214550  7.745499
Hg    0.194770  1.234946  2.779457
30
Lattice="100 0 0 0 100 0 0 0 100" Properties=species:S:1:pos:R:3
C    -0.194691  0.959608  -0.028802
C    -0.088326  0.687823  1.442870
O    0.966759  1.106337  2.013960
H    -0.215267  2.047940  -0.182449
H    -1.093543  0.516904  -0.472375
H    0.701418  0.578014  -0.533417
N    -1.104831  0.041607  2.039878
C    -1.375083  -0.096179  3.475896
C    -0.689676  -1.351601  4.085110
O    0.407969  -1.226356  4.752491
H    -1.855218  -0.266893  1.423949
H    -0.900957  0.756028  3.987997
C    -2.889901  0.061072  3.769030
C    -3.837403  -0.759888  2.953289
N    -3.605535  -2.084716  2.659792
C    -5.080071  -0.390001  2.442610
C    -4.674285  -2.520672  2.003379
N    -5.581135  -1.515980  1.855624
H    -3.139116  1.123873  3.646011
H    -3.034295  -0.156273  4.840792
H    -5.620942  0.549328  2.460209
H    -4.833861  -3.528888  1.635608
H    -6.488503  -1.597544  1.402015
N    -1.244087  -2.530042  3.949950
C    -0.676769  -3.769511  4.478293
H    -2.181760  -2.560440  3.446131
H    0.416784  -3.737956  4.436180
H    -1.057313  -4.602498  3.879783
H    -0.984803  -3.912140  5.523195
Hg    1.646443  0.480043  4.068999
30
Lattice="100 0 0 0 100 0 0 0 100" Properties=species:S:1:pos:R:3
C    -1.478333  0.695246  0.074255
C    -1.154595  0.628672  1.538246
O    -0.559669  1.497400  2.161984
H    -2.195056  1.511498  -0.090295
H    -1.896150  -0.233752  -0.329076
H    -0.567632  0.959127  -0.477319
N    -1.569651  -0.526886  2.214476
C    -1.388738  -0.568938  3.651642
C    -0.773211  -1.940489  3.983281
O    -1.354263  -2.906577  4.664087
H    -2.180880  -1.195953  1.754299
H    -0.615051  0.203530  3.833859
C    -2.700821  -0.061060  4.362477
C    -2.670861  0.552227  5.737045
N    -2.749335  -0.205529  6.914284
C    -2.697427  1.866375  6.131656
C    -2.793561  0.611108  7.972402
N    -2.774021  1.869655  7.508179
H    -3.498095  -0.823367  4.311154
H    -3.045946  0.733435  3.688385
H    -2.688401  2.781510  5.550883
H    -2.847685  0.322807  9.015869
H    -2.832036  2.701843  8.093869
N    0.408816  -2.254270  3.489196
C    1.280779  -1.483624  2.600354
H    0.713687  -3.204090  3.714399
H    2.308836  -1.814296  2.778888
H    1.205400  -0.410866  2.803103
H    1.020171  -1.677019  1.551326
Hg    -2.241033  -2.147534  6.391768
30
Lattice="100 0 0 0 100 0 0 0 100" Properties=species:S:1:pos:R:3
C    -0.733964  -0.095072  -0.630573
C    -0.563136  -0.032341  0.854435
O    0.557333  0.297607  1.327813
H    -1.724115  -0.459065  -0.927180
H    0.041892  -0.745929  -1.053270
H    -0.575742  0.908592  -1.048707
N    -1.643055  -0.342316  1.637052
C    -1.504386  -0.185341  3.067535
C    -0.904731  -1.429843  3.760301
O    0.288870  -1.365807  4.193495
H    -2.513894  -0.607455  1.185886
H    -0.677552  0.514330  3.052637
C    -2.509040  0.641341  3.886361
C    -1.769068  1.456155  4.935003
N    -0.406922  1.793823  4.922534
C    -2.325317  2.105096  6.011255
C    -0.170560  2.602270  5.961352
N    -1.318170  2.810320  6.624695
H    -3.284087  0.040217  4.377413
H    -3.024251  1.325917  3.194318
H    -3.352592  2.147852  6.354263
H    0.787526  3.022404  6.243929
H    -1.420250  3.395343  7.451750
N    -1.595284  -2.550685  3.896483
C    -2.958262  -2.846879  3.457963
H    -1.080898  -3.315521  4.337657
H    -2.938075  -3.546416  2.612501
H    -3.482867  -1.935245  3.159677
H    -3.512154  -3.306512  4.284525
Hg    1.205749  0.709158  3.690897
30
Lattice="100 0 0 0 100 0 0 0 100" Properties=species:S:1:pos:R:3
C    -0.184530  0.785747  -0.118277
C    -0.027586  0.604344  1.360536
O    1.029517  1.135013  1.864246
H    0.682588  0.353360  -0.633896
H    -0.188918  1.862198  -0.341815
H    -1.113450  0.336562  -0.485659
N    -0.973312  -0.067888  2.018417
C    -1.279702  -0.080679  3.460667
C    -0.668644  -1.304639  4.177651
O    0.541398  -1.293622  4.615366
H    -1.761198  -0.487199  1.459516
H    -0.814587  0.798678  3.938803
C    -2.813344  0.093349  3.642834
C    -3.642059  -0.917287  2.907490
N    -3.384777  -1.203891  1.581737
C    -4.782285  -1.604450  3.317331
C    -4.341412  -2.032173  1.189084
N    -5.204289  -2.290176  2.212041
H    -3.057893  1.102272  3.276507
H    -3.048554  0.088701  4.715215
H    -5.325870  -1.617770  4.255498
H    -4.448616  -2.463686  0.199127
H    -6.033747  -2.876886  2.156361
N    -1.400829  -2.378744  4.375822
C    -0.929696  -3.596918  5.046331
H    -2.374809  -2.337343  4.055640
H    -0.839065  -3.425531  6.126475
H    0.047803  -3.888677  4.647524
H    -1.657540  -4.391252  4.862832
Hg    1.722406  0.379588  3.795593
30
Lattice="100 0 0 0 100 0 0 0 100" Properties=species:S:1:pos:R:3
C    0.900454  2.052045  1.318928
C    0.719150  1.072123  2.457177
O    1.918309  0.831039  3.001219
H    -0.038988  2.146620  0.764150
H    1.693581  1.711528  0.643308
H    1.209527  3.029590  1.714514
N    -0.477706  0.648941  2.734135
C    -0.880691  -0.084498  3.930904
C    -0.724966  -1.624923  3.813741
O    0.284299  -2.235714  4.332194
H    -1.881000  2.490719  2.633454
H    -0.284953  0.181736  4.830385
C    -2.350851  0.301329  4.260751
C    -2.554290  1.759238  4.501593
N    -2.314133  2.720241  3.529881
C    -3.056784  2.439441  5.581833
C    -2.644958  3.933399  3.981750
N    -3.099823  3.773192  5.229856
H    -2.696234  -0.248785  5.145648
H    -2.996742  0.013037  3.415794
H    -3.397047  2.087292  6.547595
H    -2.562699  4.870515  3.443560
H    -3.438472  4.530009  5.820639
N    -1.637568  -2.336117  3.183318
C    -1.578223  -3.788219  2.982294
H    -2.456457  -1.849545  2.828009
H    -0.533320  -4.104783  2.918794
H    -2.103669  -4.031080  2.053940
H    -2.059683  -4.307841  3.820848
Hg    1.950937  -0.823533  4.275784
30
Lattice="100 0 0 0 100 0 0 0 100" Properties=species:S:1:pos:R:3
C    0.608910  0.991526  0.367934
C    0.204340  0.683483  1.779908
O    0.782925  1.338016  2.699484
H    0.266135  2.005611  0.118403
H    0.208365  0.277338  -0.359681
H    1.704751  1.000142  0.306566
N    -0.721568  -0.272642  1.969180
C    -1.202372  -0.949581  3.187897
C    -2.352260  -0.178574  3.877407
O    -2.335597  1.086030  4.022576
H    -1.097784  -0.661218  1.108267
H    -1.635394  -1.885229  2.813655
C    -0.090520  -1.361886  4.186449
C    -0.374372  -2.682858  4.809873
N    -1.625551  -3.238209  4.810198
C    0.531235  -3.561517  5.433924
C    -1.505240  -4.415289  5.408818
N    -0.207922  -4.640017  5.792622
H    0.031107  -0.587175  4.986793
H    0.885983  -1.379183  3.682833
H    1.599730  -3.498440  5.609236
H    -2.304740  -5.126574  5.592044
H    0.138102  -5.469786  6.271066
N    -3.371727  -0.904582  4.301257
C    -4.545124  -0.379084  4.991142
H    -3.265075  -1.922811  4.210533
H    -5.395771  -0.332047  4.297382
H    -4.334879  0.626695  5.364958
H    -4.801184  -1.052405  5.816571
Hg    -0.298374  1.952627  4.604981
30
Lattice="100 0 0 0 100 0 0 0 100" Properties=species:S:1:pos:R:3
C    -0.376116  0.679550  0.052161
C    -0.168315  0.688257  1.535136
O    0.847406  1.310595  1.979442
H    0.472506  0.173211  -0.427290
H    -0.370741  1.717865  -0.308168
H    -1.315599  0.200428  -0.244834
N    -1.068274  0.054429  2.308077
C    -1.298718  0.193098  3.757088
C    -0.623793  -0.978297  4.509613
O    0.595472  -1.283994  4.231945
H    -1.789145  -0.455040  1.800397
H    -0.779465  1.109338  4.087679
C    -2.833553  0.414986  3.920762
C    -3.370281  0.721003  5.279014
N    -3.388638  -0.221355  6.275552
C    -4.016246  1.878785  5.729334
C    -4.017251  0.326202  7.305479
N    -4.407819  1.601194  7.001946
H    -3.354903  -0.479564  3.538695
H    -3.093999  1.241331  3.247028
H    -4.221187  2.828543  5.248330
H    -4.224185  -0.148439  8.259176
H    -4.930762  2.223488  7.614643
N    -1.278085  -1.685978  5.401911
C    -0.678532  -2.779906  6.162006
H    -2.239149  -1.366365  5.704798
H    -1.210029  -2.866090  7.114474
H    0.387843  -2.595026  6.327755
H    -0.788028  -3.723883  5.610006
Hg    2.009586  0.373636  3.684842
30
Lattice="100 0 0 0 100 0 0 0 100" Properties=species:S:1:pos:R:3
C    -0.022109  1.400851  0.599967
C    0.005032  0.710120  1.930471
O    1.113251  0.246272  2.330919
H    0.543155  2.340405  0.677304
H    -1.043973  1.612381  0.266246
H    0.489730  0.776203  -0.142262
N    -1.153723  0.600314  2.607007
C    -1.266783  0.145344  3.986334
C    -0.885936  -1.354116  4.140069
O    0.119317  -1.700631  4.826120
H    -1.946189  1.198593  2.294818
H    -0.539728  0.687745  4.619226
C    -2.689265  0.420005  4.546063
C    -3.164830  1.821359  4.336264
N    -3.191106  2.370511  3.082989
C    -3.724620  2.721681  5.257330
C    -3.745572  3.570469  3.216135
N    -4.083945  3.806268  4.521204
H    -2.693950  0.164570  5.612863
H    -3.413938  -0.254528  4.059656
H    -3.899426  2.652835  6.325335
H    -3.924539  4.285856  2.419593
H    -4.534976  4.646634  4.877169
N    -1.659531  -2.264508  3.566449
C    -1.442985  -3.710076  3.650474
H    -2.500987  -1.945264  3.090507
H    -2.001465  -4.131536  4.497347
H    -0.376771  -3.908116  3.794616
H    -1.797107  -4.169550  2.722117
Hg    1.942547  -0.325784  4.431240
30
Lattice="100 0 0 0 100 0 0 0 100" Properties=species:S:1:pos:R:3
C    -1.792444  -2.863513  1.264445
C    -1.339150  -1.592595  1.921684
O    -0.130620  -1.263050  1.763052
H    -1.144297  -3.686702  1.590164
H    -1.664022  -2.760719  0.177764
H    -2.839469  -3.103428  1.481520
N    -2.253671  -0.888056  2.623040
C    -2.122056  0.482209  3.128089
C    -1.572784  0.477918  4.578186
O    -0.324539  0.479662  4.808290
H    -3.176055  -1.313080  2.679627
H    -1.347791  0.993609  2.535801
C    -3.430277  1.255711  2.914320
C    -3.275027  2.713205  3.204209
N    -2.099256  3.217732  3.672858
C    -4.211378  3.751660  3.029111
C    -2.289471  4.527703  3.793004
N    -3.557941  4.878898  3.408070
H    -4.262487  0.823324  3.500424
H    -3.733650  1.117253  1.862953
H    -5.233921  3.759582  2.667626
H    -1.561868  5.250310  4.149147
H    -3.943998  5.821019  3.406387
N    -2.419116  0.407301  5.590981
C    -2.007448  0.351627  6.998757
H    -3.412805  0.473337  5.391460
H    -2.864617  0.031671  7.596873
H    -1.671076  1.339936  7.336859
H    -1.187366  -0.364365  7.115208
Hg    1.082022  0.229064  3.030650
30
Lattice="100 0 0 0 100 0 0 0 100" Properties=species:S:1:pos:R:3
C    -0.077216  -1.150051  0.156824
C    -0.242706  -0.802876  1.620419
O    0.865635  -0.198438  2.041936
H    -0.089730  -0.232816  -0.447556
H    -0.892762  -1.814936  -0.148265
H    0.886380  -1.642279  -0.016052
N    -1.360199  -1.106286  2.216026
C    -1.701377  -0.650935  3.553096
C    -1.041623  -1.467934  4.697282
O    -0.196950  -0.892008  5.480133
H    -3.149561  -0.604091  0.972573
H    -1.356345  0.388432  3.746316
C    -3.246814  -0.598837  3.727780
C    -3.930666  0.272838  2.728728
N    -3.812926  0.072137  1.360689
C    -4.821261  1.305460  2.879051
C    -4.584620  0.936049  0.694712
N    -5.205557  1.689163  1.610017
H    -3.490109  -0.234422  4.734422
H    -3.663620  -1.610894  3.642060
H    -5.218923  1.777229  3.768847
H    -4.690081  1.016039  -0.380869
H    -5.871780  2.427440  1.392227
N    -1.312545  -2.742095  4.920761
C    -2.202326  -3.655386  4.200288
H    -0.807030  -3.135491  5.717747
H    -3.175686  -3.733543  4.702158
H    -1.733428  -4.645679  4.204899
H    -2.318504  -3.331230  3.162811
Hg    1.057332  0.320439  4.088939
30
Lattice="100 0 0 0 100 0 0 0 100" Properties=species:S:1:pos:R:3
C    -0.540724  1.616325  1.452166
C    -0.073825  0.334592  2.075890
O    1.177785  0.157442  2.169697
H    -0.262301  1.615697  0.389203
H    -0.011232  2.454741  1.922248
H    -1.621347  1.767478  1.550511
N    -1.013658  -0.515304  2.522788
C    -0.885955  -1.861652  3.103360
C    0.088870  -1.914114  4.304543
O    1.268896  -2.365583  4.226897
H    -1.970557  -0.307261  2.235250
H    -1.882554  -2.063090  3.521464
C    -0.638032  -2.971019  2.058560
C    -1.787717  -3.122636  1.126723
N    -2.797884  -2.205282  1.061710
C    -2.047462  -4.181608  0.229097
C    -3.662020  -2.676279  0.173454
N    -3.234592  -3.875489  -0.344785
H    -0.416551  -3.918534  2.570108
H    0.289711  -2.760677  1.457209
H    -1.502191  -5.090866  -0.000275
H    -4.594429  -2.206610  -0.124969
H    -3.725311  -4.436061  -1.039251
N    -0.394284  -1.512295  5.474232
C    0.372764  -1.481201  6.719931
H    -1.384932  -1.284142  5.529740
H    1.431862  -1.331545  6.491011
H    0.255919  -2.428951  7.263032
H    -0.004138  -0.662483  7.340977
Hg    2.376891  -1.797595  2.279480
30
Lattice="100 0 0 0 100 0 0 0 100" Properties=species:S:1:pos:R:3
C    -0.134007  0.024359  0.086992
C    -0.065640  0.434201  1.534739
O    0.867461  1.052716  2.015519
H    0.619218  0.594088  -0.465019
H    -1.121882  0.207691  -0.356660
H    0.107464  -1.043148  -0.027663
N    -1.150449  0.120025  2.381418
C    -2.011298  -1.033586  2.220783
C    -3.479641  -0.651531  2.582779
O    -4.385669  -1.466588  2.995653
H    -0.935698  0.388059  3.343840
H    -2.089151  -1.234887  1.138588
C    -1.407494  -2.354030  2.801402
C    -0.935578  -2.393206  4.223125
N    -1.764660  -2.761877  5.283798
C    0.317602  -2.214639  4.758322
C    -1.052590  -2.793486  6.413809
N    0.214111  -2.468204  6.108588
H    -0.538694  -2.567274  2.163799
H    -2.090206  -3.197982  2.606937
H    1.261733  -1.961993  4.289083
H    -1.415274  -3.043831  7.404194
H    0.982870  -2.438561  6.777045
N    -3.820881  0.585921  2.284986
C    -5.157907  1.165027  2.398300
H    -3.067245  1.163549  1.902818
H    -5.653400  1.150480  1.417763
H    -5.062476  2.203484  2.732723
H    -5.754084  0.585259  3.107431
Hg    -3.830022  -2.709430  4.707661
30
Lattice="100 0 0 0 100 0 0 0 100" Properties=species:S:1:pos:R:3
C    0.695024  1.882988  1.018444
C    0.587430  1.032567  2.251006
O    1.626032  0.923869  2.959886
H    1.595960  1.605209  0.459677
H    0.811905  2.930342  1.331932
H    -0.187378  1.800046  0.373387
N    -0.605574  0.458196  2.511624
C    -1.064024  -0.107059  3.785064
C    -0.858156  -1.636970  3.806089
O    0.290284  -2.126868  4.041651
H    -1.324523  0.628964  1.812810
H    -0.407615  0.300501  4.571610
C    -2.480967  0.384926  4.117091
C    -2.477348  1.823101  4.545210
N    -1.321085  2.478249  4.838074
C    -3.583294  2.668558  4.773296
C    -1.684575  3.692267  5.240326
N    -3.048351  3.836042  5.210270
H    -2.876292  -0.226094  4.947048
H    -3.175031  0.238907  3.271971
H    -4.651820  2.517918  4.663824
H    -1.016608  4.487340  5.557042
H    -3.569387  4.670077  5.474050
N    -1.873808  -2.448294  3.559770
C    -1.765677  -3.912898  3.535804
H    -2.776564  -2.040250  3.335360
H    -1.341481  -4.249035  2.581098
H    -2.766275  -4.335486  3.660498
H    -1.117286  -4.244793  4.352974
Hg    2.024487  -0.697320  4.526116
30
Lattice="100 0 0 0 100 0 0 0 100" Properties=species:S:1:pos:R:3
C    -0.408342  1.277472  0.649603
C    0.179971  0.200098  1.543911
O    1.515864  0.218159  1.360628
H    -0.252661  1.006773  -0.403571
H    0.113389  2.227094  0.816723
H    -1.473502  1.406654  0.860100
N    -0.613414  -0.499729  2.279026
C    -0.590082  -1.718558  3.085461
C    0.319479  -1.891956  4.346995
O    1.590838  -2.109031  4.346096
H    -2.164971  -1.105819  1.073463
H    -1.599515  -1.751262  3.528943
C    -0.482288  -2.989300  2.188007
C    -1.671610  -3.149066  1.290488
N    -2.399475  -2.073569  0.804337
C    -2.266256  -4.270764  0.769490
C    -3.395952  -2.501377  0.023396
N    -3.320280  -3.836810  -0.008189
H    -0.397044  -3.888202  2.814191
H    0.433749  -2.946135  1.576608
H    -2.029899  -5.321171  0.884648
H    -4.129589  -1.887327  -0.485661
H    -3.955001  -4.437805  -0.530398
N    -0.305277  -1.911143  5.509330
C    0.341747  -2.114257  6.808865
H    -1.317603  -1.807780  5.502547
H    0.371130  -3.183798  7.054774
H    -0.237180  -1.582906  7.570154
H    1.363915  -1.727118  6.772916
Hg    2.428859  -1.058365  2.680120
30
Lattice="100 0 0 0 100 0 0 0 100" Properties=species:S:1:pos:R:3
C    0.203641  -0.378208  0.128504
C    0.084226  -0.250167  1.619883
O    1.171538  -0.129561  2.264284
H    0.538771  0.585612  -0.280615
H    -0.750806  -0.654521  -0.333082
H    0.971173  -1.122099  -0.114232
N    -1.147552  -0.274853  2.150408
C    -1.497423  0.059369  3.521734
C    -1.207469  -1.106498  4.520403
O    -0.238505  -0.980066  5.333762
H    -1.974339  -0.349926  1.511361
H    -0.795750  0.833901  3.877907
C    -2.899517  0.715811  3.642808
C    -3.982741  0.337398  2.683527
N    -3.735479  -0.161447  1.428357
C    -5.362287  0.528958  2.842509
C    -4.915329  -0.276954  0.831782
N    -5.916881  0.134826  1.664554
H    -2.729960  1.800566  3.523090
H    -3.254100  0.605302  4.677994
H    -5.951892  0.910765  3.668585
H    -5.091615  -0.640965  -0.175236
H    -6.908771  0.156204  1.436514
N    -1.926304  -2.217634  4.580006
C    -3.128813  -2.611527  3.846493
H    -1.604929  -2.868119  5.299818
H    -3.137467  -3.704766  3.785779
H    -3.118764  -2.207014  2.831553
H    -4.033585  -2.283607  4.373817
Hg    1.547433  0.213624  4.495102
30
Lattice="100 0 0 0 100 0 0 0 100" Properties=species:S:1:pos:R:3
C    0.015200  -0.833766  0.433122
C    -0.183884  -0.501121  1.881534
O    0.831140  -0.131053  2.544035
H    0.275137  0.085666  -0.109926
H    -0.878369  -1.285142  -0.012057
H    0.866199  -1.518698  0.332924
N    -1.419950  -0.638500  2.395189
C    -1.807670  -0.179065  3.720412
C    -1.112167  -0.972203  4.859091
O    -0.366088  -0.352187  5.679752
H    -2.215605  -0.727334  1.727748
H    -1.448591  0.857533  3.861930
C    -3.351050  -0.150373  3.909016
C    -4.103973  0.440925  2.761243
N    -3.913673  -0.012058  1.482717
C    -5.134327  1.395310  2.773506
C    -4.790645  0.637383  0.725300
N    -5.545857  1.491842  1.482004
H    -3.565754  0.400161  4.833374
H    -3.727374  -1.172824  4.062181
H    -5.585247  1.965869  3.577884
H    -4.919079  0.524962  -0.346644
H    -6.294082  2.089804  1.137065
N    -1.296540  -2.275640  5.037018
C    -2.161492  -3.226030  4.338947
H    -0.790212  -2.644652  5.845730
H    -1.621796  -4.178152  4.268364
H    -2.391333  -2.885628  3.327522
H    -3.086625  -3.398677  4.906011
Hg    1.078705  1.048646  4.540006
30
Lattice="100 0 0 0 100 0 0 0 100" Properties=species:S:1:pos:R:3
C    0.223182  1.300422  1.682815
C    -0.361729  0.016205  2.189838
O    0.298637  -1.045832  1.986634
H    1.263108  1.377579  2.025489
H    -0.335175  2.182507  2.015315
H    0.249106  1.270384  0.584862
N    -1.527522  0.085084  2.856086
C    -2.360480  -0.996292  3.400569
C    -1.568822  -1.958702  4.312252
O    -1.258389  -3.136821  3.958344
H    -2.029034  0.971908  2.792846
H    -3.071470  -0.481963  4.062950
C    -3.220093  -1.716647  2.340046
C    -4.224009  -0.804382  1.729667
N    -4.181481  0.549751  1.906825
C    -5.343731  -1.146186  0.939138
C    -5.237857  1.034520  1.269101
N    -5.962500  0.028292  0.675721
H    -3.705852  -2.594489  2.789052
H    -2.579368  -2.146898  1.520936
H    -5.724373  -2.100777  0.591820
H    -5.525550  2.079755  1.207689
H    -6.816801  0.145761  0.133741
N    -1.267147  -1.563737  5.544894
C    -1.687150  -0.349566  6.249089
H    -0.756686  -2.262089  6.089214
H    -2.741231  -0.412276  6.554046
H    -1.521394  0.540796  5.634254
H    -1.075932  -0.260528  7.152231
Hg    -0.414255  -3.232783  1.811538
30
Lattice="100 0 0 0 100 0 0 0 100" Properties=species:S:1:pos:R:3
C    0.722393  -0.283532  0.523345
C    -0.197216  0.519200  1.413567
O    -0.253869  1.775401  0.935404
H    0.363019  -0.260047  -0.513745
H    0.761719  -1.314918  0.887594
H    1.727671  0.155615  0.527877
N    -0.765555  -0.061418  2.422500
C    -1.816021  0.523828  3.230494
C    -1.281994  1.402825  4.391332
O    -1.469633  2.681149  4.354745
H    -5.531194  -0.706780  3.078321
H    -2.472688  1.219376  2.663786
C    -2.769231  -0.602204  3.737085
C    -3.508059  -1.281485  2.629771
N    -4.888086  -1.210361  2.471515
C    -3.067390  -2.096089  1.615572
C    -5.280694  -1.944949  1.423111
N    -4.178078  -2.483169  0.894586
H    -3.485912  -0.180350  4.456449
H    -2.183577  -1.359966  4.268991
H    -2.067812  -2.429032  1.371260
H    -6.298163  -2.081812  1.075418
H    -4.173668  -3.102142  0.086188
N    -0.627192  0.915821  5.429605
C    -0.227982  -0.462950  5.725741
H    -0.336817  1.628471  6.102533
H    -0.076794  -1.019138  4.796214
H    -0.965903  -0.958983  6.369347
H    0.724575  -0.421331  6.264584
Hg    -1.087850  3.187971  2.236809
30
Lattice="100 0 0 0 100 0 0 0 100" Properties=species:S:1:pos:R:3
C    -0.109921  1.579293  -0.050340
C    -0.284299  1.483468  1.428591
O    0.690031  1.222068  2.212351
H    0.198997  0.599902  -0.444564
H    0.706743  2.280272  -0.267823
H    -1.018958  1.895148  -0.571730
N    -1.497954  1.700302  1.948692
C    -1.859904  1.623718  3.357940
C    -1.030537  0.593469  4.134459
O    -0.914880  -0.586225  3.674348
H    -2.280601  2.034708  1.345898
H    -1.714815  2.618944  3.807732
C    -3.363587  1.227343  3.490294
C    -4.304728  2.119799  2.751689
N    -4.052992  2.542698  1.476185
C    -5.570485  2.592947  3.159180
C    -5.111987  3.249779  1.100270
N    -6.049003  3.291195  2.100592
H    -3.627423  1.201684  4.555612
H    -3.472083  0.195128  3.114874
H    -6.127148  2.467835  4.081554
H    -5.248780  3.739393  0.141009
H    -6.949550  3.764363  2.053976
N    -0.555052  0.915946  5.334216
C    -0.585645  2.208742  6.021558
H    -0.108937  0.141460  5.827041
H    0.089317  2.153759  6.880089
H    -1.592968  2.444675  6.388281
H    -0.232148  3.009711  5.359105
Hg    1.126074  -1.018482  2.606006
30
Lattice="100 0 0 0 100 0 0 0 100" Properties=species:S:1:pos:R:3
C    -1.327784  0.791711  -0.641692
C    -0.959842  0.700393  0.828427
O    0.369368  0.488666  0.889492
H    -2.391534  1.022037  -0.748187
H    -1.083785  -0.152163  -1.146651
H    -0.733433  1.577482  -1.123712
N    -1.895678  0.824985  1.708378
C    -1.977000  0.630469  3.161678
C    -1.152697  1.545960  4.107141
O    0.037621  1.273561  4.533674
H    -3.354570  -0.539743  1.276240
H    -3.013787  0.906801  3.404889
C    -1.851554  -0.865014  3.570336
C    -2.979074  -1.682645  3.016637
N    -3.615072  -1.376261  1.822453
C    -3.587962  -2.819535  3.485251
C    -4.570551  -2.273403  1.561728
N    -4.558757  -3.158445  2.565081
H    -1.854401  -0.959914  4.664907
H    -0.896177  -1.291901  3.222911
H    -3.413482  -3.403875  4.380025
H    -5.233151  -2.283621  0.704266
H    -5.182082  -3.960654  2.633357
N    -1.718133  2.639578  4.585248
C    -3.068769  3.166219  4.357646
H    -1.122800  3.169993  5.225785
H    -3.796351  2.683959  5.023791
H    -3.362498  3.043187  3.310704
H    -3.048244  4.236203  4.586742
Hg    1.138176  0.578971  2.804452
30
Lattice="100 0 0 0 100 0 0 0 100" Properties=species:S:1:pos:R:3
C    -0.220463  -0.985930  2.618275
C    0.032821  0.348611  2.004257
O    1.170163  0.887047  2.131373
H    0.377945  -1.069660  3.534020
H    0.135122  -1.773546  1.935472
H    -1.278486  -1.145827  2.852510
N    -0.932567  1.013518  1.318877
C    -1.882411  0.410914  0.395435
C    -1.141248  0.272574  -0.970567
O    0.128423  0.318573  -1.017292
H    -0.670652  1.974787  1.092995
H    -2.099708  -0.609363  0.744943
C    -3.196666  1.245558  0.387270
C    -4.424502  0.512934  -0.028724
N    -4.458522  -0.305880  -1.121411
C    -5.702203  0.547505  0.563512
C    -5.704636  -0.758779  -1.216820
N    -6.477930  -0.259388  -0.204469
H    -3.058535  2.121784  -0.272829
H    -3.344391  1.645175  1.399539
H    -6.079171  1.064554  1.439268
H    -6.088708  -1.422138  -1.985656
H    -7.468182  -0.449874  -0.062020
N    -1.856210  0.020823  -2.055183
C    -1.290514  -0.130011  -3.390091
H    -2.873045  -0.206188  -1.909345
H    -2.047457  0.164525  -4.124168
H    -1.013130  -1.179042  -3.571420
H    -0.395230  0.490151  -3.493996
Hg    1.915933  1.609336  0.015293
30
Lattice="100 0 0 0 100 0 0 0 100" Properties=species:S:1:pos:R:3
C    0.547885  -0.316274  0.029936
C    -0.122626  0.514769  1.090851
O    0.480942  1.617336  1.394653
H    0.237856  -1.362360  0.122542
H    1.636051  -0.225720  0.102688
H    0.246229  0.050477  -0.962387
N    -1.255102  0.050242  1.623449
C    -2.031751  0.931830  2.405732
C    -1.363034  1.363766  3.784128
O    -1.135700  2.574811  4.007026
H    -5.358779  -1.008975  4.084646
H    -2.113971  1.942209  1.922810
C    -3.515055  0.479293  2.578767
C    -3.835571  -0.981806  2.566061
N    -4.817870  -1.521132  3.391246
C    -3.423805  -2.021011  1.766785
C    -5.004122  -2.819202  3.119268
N    -4.156348  -3.131163  2.135902
H    -4.066826  0.938002  1.743331
H    -3.930556  0.942157  3.485785
H    -2.679974  -2.043083  0.983522
H    -5.709304  -3.485300  3.603070
H    -4.078524  -4.056335  1.717889
N    -1.084325  0.449946  4.709649
C    -1.236451  -1.000544  4.664987
H    -0.707198  0.843597  5.573012
H    -0.347521  -1.449910  5.123126
H    -1.297906  -1.343956  3.629595
H    -2.118638  -1.320536  5.234974
Hg    -0.476007  3.580873  1.923957
30
Lattice="100 0 0 0 100 0 0 0 100" Properties=species:S:1:pos:R:3
C    -1.017129  1.432854  1.743576
C    -1.051969  0.555240  2.949486
O    -0.299900  0.828999  3.930582
H    -0.467433  2.347764  1.988569
H    -2.023110  1.689902  1.394729
H    -0.470602  0.926043  0.932737
N    -1.890720  -0.512831  3.063499
C    -2.172267  -1.526173  2.047691
C    -0.813863  -2.215917  1.701069
O    0.274585  -1.720302  2.121529
H    -1.928977  -0.868171  4.019176
H    -2.796937  -2.274082  2.556374
C    -2.992101  -0.987263  0.835694
C    -3.861137  -2.008764  0.183294
N    -3.481000  -3.309764  -0.002845
C    -5.154888  -1.824607  -0.350347
C    -4.484700  -3.910677  -0.628854
N    -5.512736  -3.030830  -0.850745
H    -2.316449  -0.546869  0.083123
H    -3.627081  -0.168745  1.199482
H    -5.802762  -0.955618  -0.389536
H    -4.516959  -4.949790  -0.941443
H    -6.392876  -3.248824  -1.314953
N    -0.851242  -3.306069  0.949382
C    0.306546  -4.123730  0.622316
H    -1.781228  -3.544783  0.522559
H    0.651275  -3.895492  -0.397839
H    0.016528  -5.180357  0.657927
H    1.121533  -3.923591  1.322555
Hg    1.135797  -1.000343  4.309533
