# Supplementary material for: Mapping and classifying molecules from a high-throughput structural database
Source: J Cheminform. 2017 Feb 2;9:6. doi: 10.1186/s13321-017-0192-4 (PMC5289135; doi:10.1186/s13321-017-0192-4)
Supplement: Supplementary file 1 — Additional file 1. Supplementary file contains dissimilarity matrix data for all the oligopeptides available in the database including the one discussed in this paper. [file 13321_2017_192_MOESM1_ESM.tar › SI/hisE.dipeptide/traj.hisE.dipeptide.Pb.xyz]

30
Lattice="100 0 0 0 100 0 0 0 100" Properties=species:S:1:pos:R:3
C    -0.728857  0.329771  0.053709
C    -0.641004  0.345404  1.544417
O    0.342513  0.915037  2.107568
H    -0.735830  1.362682  -0.319129
H    -1.606579  -0.201382  -0.328705
H    0.179657  -0.144253  -0.344119
N    -1.603128  -0.281547  2.242400
C    -1.642665  -0.555325  3.688812
C    -2.115331  0.681914  4.467867
O    -1.534788  1.805718  4.382229
H    -2.346782  -0.701536  1.691489
H    -2.432320  -1.309343  3.789936
C    -0.315833  -1.230025  4.205612
C    0.385623  -0.668274  5.398899
N    1.041491  0.560928  5.408227
C    0.646451  -1.294657  6.593991
C    1.672911  0.664736  6.580756
N    1.452053  -0.442588  7.312315
H    0.392678  -1.264001  3.368358
H    -0.557239  -2.274889  4.431310
H    0.357547  -2.268841  6.969992
H    2.279614  1.499291  6.915336
H    1.837035  -0.624013  8.236355
N    -3.189976  0.532621  5.230247
C    -3.793746  1.592794  6.040257
H    -3.665520  -0.365833  5.216627
H    -4.194485  1.151428  6.958098
H    -4.609277  2.074978  5.485790
H    -3.035282  2.340371  6.284918
Pb    0.646744  2.346424  3.862478
30
Lattice="100 0 0 0 100 0 0 0 100" Properties=species:S:1:pos:R:3
C    -0.047902  0.820749  0.120006
C    -0.197707  0.643556  1.595249
O    0.700316  1.086798  2.373607
H    0.895889  0.352391  -0.193532
H    0.038965  1.891282  -0.108796
H    -0.870962  0.390059  -0.459527
N    -1.277229  -0.016923  2.047498
C    -1.554782  -0.466173  3.422339
C    -2.104507  0.688783  4.272864
O    -1.479212  1.779147  4.438402
H    -1.936209  -0.326178  1.338253
H    -2.375317  -1.183482  3.302284
C    -0.349545  -1.269409  4.042357
C    0.169985  -0.901838  5.393839
N    0.858078  0.278375  5.667469
C    0.214396  -1.687081  6.520785
C    1.297025  0.198777  6.926552
N    0.923716  -0.977910  7.461509
H    0.482286  -1.233292  3.327599
H    -0.656637  -2.320478  4.085856
H    -0.164548  -2.683393  6.714794
H    1.871066  0.949734  7.458595
H    1.149491  -1.295209  8.401374
N    -3.298617  0.517662  4.822276
C    -3.969661  1.523898  5.650703
H    -3.805758  -0.339581  4.621500
H    -3.271814  1.920626  6.395201
H    -4.815159  1.049221  6.155141
H    -4.334392  2.349973  5.027288
Pb    0.773743  2.263917  4.331516
30
Lattice="100 0 0 0 100 0 0 0 100" Properties=species:S:1:pos:R:3
C    -1.221092  -2.465750  -0.047398
C    -1.623793  -1.190723  0.624483
O    -1.058577  -0.855545  1.703063
H    -0.146347  -2.421313  -0.271235
H    -1.771441  -2.669865  -0.971680
H    -1.364420  -3.299441  0.652396
N    -2.560515  -0.438058  0.018054
C    -3.128164  0.856705  0.424887
C    -2.063021  1.863529  0.909638
O    -1.797887  2.023039  2.140742
H    -2.930501  -0.819168  -0.848340
H    -3.522075  1.279333  -0.509608
C    -4.359048  0.778810  1.378697
C    -4.434398  -0.269914  2.442766
N    -3.536194  -0.430296  3.494622
C    -5.477471  -1.142618  2.645358
C    -4.032095  -1.375422  4.300149
N    -5.203450  -1.817633  3.811053
H    -5.241605  0.632832  0.742903
H    -4.484475  1.775140  1.830672
H    -6.387002  -1.312786  2.081619
H    -3.580319  -1.745751  5.214176
H    -5.794742  -2.522778  4.244824
N    -1.492227  2.615883  -0.018512
C    -0.485360  3.650567  0.225250
H    -1.791929  2.489459  -0.982782
H    -0.284590  3.713068  1.296456
H    -0.862753  4.615514  -0.133811
H    0.434959  3.401615  -0.316837
Pb    -1.297472  0.372564  3.636396
30
Lattice="100 0 0 0 100 0 0 0 100" Properties=species:S:1:pos:R:3
C    -0.255868  -1.262750  1.136120
C    -0.645626  0.114287  1.571824
O    0.253296  0.956401  1.850238
H    0.353227  -1.727597  1.922618
H    0.383824  -1.183449  0.246457
H    -1.108780  -1.910750  0.909070
N    -1.959504  0.406707  1.616873
C    -2.597475  1.675816  1.990947
C    -1.885099  2.892646  1.372929
O    -1.107389  3.629772  2.059425
H    -2.591181  -0.351002  1.372591
H    -3.581928  1.640383  1.504560
C    -2.903209  1.854076  3.507413
C    -1.952791  1.343229  4.543612
N    -0.629410  1.745335  4.704993
C    -2.269472  0.513756  5.593488
C    -0.171304  1.168334  5.820905
N    -1.142890  0.423721  6.376178
H    -3.860301  1.351064  3.695986
H    -3.095571  2.925011  3.675978
H    -3.194662  0.015026  5.856730
H    0.825296  1.269708  6.237034
H    -1.059210  -0.103637  7.242150
N    -2.153826  3.218196  0.117589
C    -3.080684  2.572351  -0.818433
H    -1.675336  4.058830  -0.208881
H    -4.122242  2.695505  -0.493270
H    -2.843717  1.509336  -0.939597
H    -2.969269  3.058836  -1.791223
Pb    0.759104  2.832856  3.105693
30
Lattice="100 0 0 0 100 0 0 0 100" Properties=species:S:1:pos:R:3
C    -1.086061  -0.607437  -0.563716
C    -0.730495  -0.457453  0.878770
O    0.294872  -1.047680  1.336876
H    -1.999962  -0.076100  -0.848655
H    -1.208984  -1.677598  -0.782905
H    -0.249967  -0.252618  -1.181105
N    -1.539796  0.280061  1.657381
C    -1.518306  0.425531  3.120557
C    -0.462430  1.445030  3.563613
O    0.723551  1.421681  3.108948
H    -2.331209  0.709526  1.186181
H    -2.496996  0.858744  3.350758
C    -1.452161  -0.957195  3.874172
C    -0.381333  -1.190887  4.890613
N    0.981433  -1.243833  4.602761
C    -0.546916  -1.535487  6.210980
C    1.608793  -1.608176  5.724672
N    0.709167  -1.792952  6.707358
H    -1.397566  -1.747173  3.113961
H    -2.415042  -1.097718  4.378530
H    -1.439299  -1.648653  6.814985
H    2.677567  -1.743927  5.850866
H    0.925884  -2.091796  7.655399
N    -0.806261  2.386383  4.432019
C    -2.119149  2.648340  5.034312
H    -0.050435  3.029737  4.669576
H    -2.839302  3.000994  4.284784
H    -1.993540  3.438322  5.779831
H    -2.507292  1.759895  5.545518
Pb    2.056236  -0.398566  2.631967
30
Lattice="100 0 0 0 100 0 0 0 100" Properties=species:S:1:pos:R:3
C    -1.623766  -2.693333  1.101633
C    -1.666907  -1.427938  1.897218
O    -1.151939  -1.220899  2.967771
H    -0.833486  -2.605021  0.338249
H    -2.563116  -2.903895  0.572499
H    -1.363105  -3.529072  1.758076
N    -2.445729  -0.327758  1.295523
C    -2.001428  1.024827  1.736532
C    -2.452100  1.252536  3.183059
O    -3.589423  0.827117  3.575435
H    -2.477474  -0.395844  0.272905
H    -0.901544  1.044720  1.713696
C    -2.500884  2.118116  0.767038
C    -3.971567  2.418982  0.680395
N    -4.999400  1.506910  0.909236
C    -4.539401  3.591730  0.244405
C    -6.152539  2.125878  0.620481
N    -5.897669  3.379058  0.213397
H    -2.124394  1.851871  -0.235653
H    -1.977961  3.049035  1.025472
H    -4.096227  4.533086  -0.058249
H    -7.148053  1.702491  0.698089
H    -6.598778  4.058444  -0.074361
N    -1.666747  1.950747  3.977568
C    -1.961368  2.284598  5.373706
H    -0.742852  2.196510  3.628998
H    -3.029952  2.157290  5.559658
H    -1.671471  3.323873  5.560585
H    -1.391070  1.623747  6.038961
Pb    -4.836650  -0.470811  2.207680
30
Lattice="100 0 0 0 100 0 0 0 100" Properties=species:S:1:pos:R:3
C    -1.874207  -2.772396  1.123692
C    -1.676296  -1.496378  1.867774
O    -0.606616  -0.835206  1.722203
H    -2.849007  -3.234051  1.313247
H    -1.076935  -3.475637  1.400876
H    -1.764875  -2.577256  0.048195
N    -2.669015  -1.063212  2.691783
C    -2.486111  0.208138  3.361470
C    -1.742328  0.066792  4.700318
O    -0.490733  0.306703  4.717752
H    -3.517053  -1.616509  2.778441
H    -1.747588  0.648523  2.697055
C    -3.556957  1.296418  3.288964
C    -2.827028  2.624637  3.219802
N    -1.475608  2.750906  2.867232
C    -3.344427  3.884733  3.388194
C    -1.214522  4.061307  2.823957
N    -2.319448  4.763485  3.131388
H    -4.266178  1.290426  4.127253
H    -4.145042  1.147083  2.370354
H    -4.341673  4.220028  3.646765
H    -0.261222  4.519650  2.584180
H    -2.384355  5.778328  3.163857
N    -2.394940  -0.317715  5.781912
C    -1.795632  -0.535164  7.102777
H    -3.394623  -0.486613  5.696240
H    -0.725256  -0.326081  7.048700
H    -1.954921  -1.575878  7.408822
H    -2.268554  0.131931  7.832987
Pb    0.460154  1.073012  2.755811
30
Lattice="100 0 0 0 100 0 0 0 100" Properties=species:S:1:pos:R:3
C    -0.147010  0.977854  0.066528
C    -0.148358  0.689577  1.528924
O    0.899595  0.964671  2.213739
H    0.025626  2.054072  -0.078160
H    -1.081521  0.693946  -0.427894
H    0.694108  0.455423  -0.408361
N    -1.241663  0.177920  2.091604
C    -1.470083  -0.038215  3.524833
C    -0.721310  -1.301268  4.012373
O    0.490673  -1.152239  4.461912
H    -2.040344  -0.027959  1.488186
H    -0.996937  0.797116  4.063313
C    -2.987150  0.036490  3.827822
C    -3.874045  -0.795159  2.953075
N    -3.678498  -2.159736  2.821913
C    -5.009437  -0.432414  2.261591
C    -4.673505  -2.616182  2.075643
N    -5.497644  -1.599231  1.722605
H    -3.285411  1.089839  3.743205
H    -3.125833  -0.236479  4.885180
H    -5.516200  0.517537  2.140854
H    -4.830154  -3.646444  1.775801
H    -6.344227  -1.688504  1.167520
N    -1.297070  -2.467132  3.980307
C    -0.668196  -3.709881  4.422563
H    -2.292865  -2.518277  3.536223
H    -0.159139  -4.197768  3.579910
H    -1.453140  -4.377944  4.790713
H    0.056928  -3.513957  5.217618
Pb    2.064809  0.325343  4.016459
30
Lattice="100 0 0 0 100 0 0 0 100" Properties=species:S:1:pos:R:3
C    -0.384763  -1.356319  -0.514701
C    -1.219981  -1.517485  0.702295
O    -0.751798  -2.028851  1.762753
H    -0.893535  -0.822469  -1.323195
H    -0.148997  -2.370562  -0.879426
H    0.576023  -0.887363  -0.269711
N    -2.532486  -1.137865  0.704544
C    -3.001140  0.204514  0.360233
C    -1.952164  1.258497  0.762636
O    -1.255263  1.127107  1.818816
H    -3.044896  -1.549537  1.485106
H    -3.199017  0.289538  -0.718451
C    -4.333890  0.487811  1.117924
C    -4.541146  -0.157508  2.465034
N    -3.579208  -0.410059  3.452348
C    -5.766528  -0.528323  2.968631
C    -4.233572  -0.909269  4.509599
N    -5.548245  -0.981328  4.245581
H    -5.163358  0.161925  0.477213
H    -4.438890  1.579278  1.212212
H    -6.757435  -0.490946  2.531149
H    -3.792094  -1.224201  5.449502
H    -6.262105  -1.320108  4.887243
N    -1.828429  2.317342  -0.019029
C    -0.951743  3.465542  0.226386
H    -2.394195  2.343216  -0.865243
H    -1.555463  4.378408  0.293898
H    -0.241643  3.566152  -0.602966
H    -0.408642  3.311327  1.160873
Pb    -1.125396  -0.452464  3.504746
30
Lattice="100 0 0 0 100 0 0 0 100" Properties=species:S:1:pos:R:3
C    -0.698869  -0.041379  -0.616026
C    -0.576147  0.040343  0.867159
O    0.505967  0.428834  1.395404
H    -1.691574  -0.362913  -0.948467
H    0.058426  -0.738618  -0.999968
H    -0.470361  0.943084  -1.046445
N    -1.651107  -0.305689  1.628066
C    -1.531308  -0.164976  3.065045
C    -0.918016  -1.403210  3.735894
O    0.302826  -1.327110  4.104307
H    -2.505245  -0.607213  1.168021
H    -0.719203  0.555244  3.093355
C    -2.572955  0.618602  3.870622
C    -1.830919  1.430894  4.915136
N    -0.454932  1.691173  4.872492
C    -2.359311  2.102584  5.989364
C    -0.188140  2.505566  5.899426
N    -1.314586  2.768472  6.584318
H    -3.334624  -0.008631  4.349626
H    -3.100732  1.297242  3.182678
H    -3.374846  2.172683  6.360208
H    0.783537  2.906255  6.167067
H    -1.380689  3.365174  7.405781
N    -1.590018  -2.524944  3.921352
C    -2.963763  -2.849234  3.541159
H    -1.049672  -3.273771  4.359804
H    -2.961138  -3.654401  2.795882
H    -3.470485  -1.976395  3.122175
H    -3.519831  -3.186366  4.424076
Pb    1.470718  0.604701  3.614491
30
Lattice="100 0 0 0 100 0 0 0 100" Properties=species:S:1:pos:R:3
C    -0.017481  0.617743  -0.023063
C    -0.072462  0.541241  1.463773
O    0.936085  0.995119  2.137819
H    0.874414  0.092033  -0.389083
H    0.093427  1.672103  -0.315145
H    -0.913726  0.204915  -0.495987
N    -1.149859  0.046627  2.044972
C    -1.432218  0.021493  3.487595
C    -0.712453  -1.178880  4.123357
O    0.526372  -1.069705  4.451669
H    -1.947889  -0.380489  1.479047
H    -0.983649  0.915587  3.949217
C    -2.960229  0.094084  3.705479
C    -3.747896  -0.926844  2.935336
N    -3.458288  -1.164720  1.598675
C    -4.854818  -1.663048  3.303180
C    -4.372224  -2.020293  1.167585
N    -5.231704  -2.341192  2.167458
H    -3.271029  1.104791  3.397762
H    -3.173759  0.025193  4.780233
H    -5.412879  -1.728856  4.229730
H    -4.448141  -2.424027  0.163812
H    -6.034494  -2.958791  2.084126
N    -1.368276  -2.300606  4.315503
C    -0.817324  -3.531708  4.883804
H    -2.350150  -2.306536  4.014490
H    0.139095  -3.318858  5.366233
H    -0.673480  -4.275793  4.089764
H    -1.524018  -3.927807  5.621043
Pb    2.086054  0.468223  3.940614
30
Lattice="100 0 0 0 100 0 0 0 100" Properties=species:S:1:pos:R:3
C    -0.733555  -0.898220  0.058000
C    -0.526269  -0.702695  1.515155
O    0.597864  -0.919070  2.058558
H    -0.607845  -1.975041  -0.145102
H    0.045967  -0.384319  -0.517925
H    -1.732701  -0.608374  -0.281618
N    -1.553677  -0.302943  2.320757
C    -2.365289  0.891757  2.094475
C    -1.514069  2.009562  1.468518
O    -0.271503  2.118541  1.729654
H    -1.348396  -0.465447  3.306898
H    -3.213967  0.670634  1.434032
C    -2.932618  1.386576  3.457756
C    -2.086191  1.187834  4.691978
N    -0.687905  1.200674  4.788980
C    -2.593998  1.035904  5.961537
C    -0.391512  1.067303  6.088863
N    -1.519022  0.975041  6.812210
H    -3.886443  0.873443  3.635809
H    -3.179728  2.453912  3.353336
H    -3.615839  0.981791  6.318701
H    0.603076  1.028847  6.521117
H    -1.565481  0.872340  7.823817
N    -2.086209  2.884842  0.657387
C    -3.483472  2.932247  0.205315
H    -1.462945  3.618557  0.318747
H    -3.574136  3.752609  -0.511515
H    -4.169185  3.127407  1.038592
H    -3.767444  2.003114  -0.303812
Pb    1.186184  1.085611  3.193528
30
Lattice="100 0 0 0 100 0 0 0 100" Properties=species:S:1:pos:R:3
C    0.894133  1.752403  1.183753
C    0.610087  0.946891  2.414034
O    1.698116  0.502900  3.038504
H    -0.028896  2.091632  0.705548
H    1.465424  1.147751  0.466495
H    1.525270  2.614309  1.439939
N    -0.621408  0.767327  2.795042
C    -0.910296  0.027356  4.021199
C    -0.680393  -1.476085  3.791238
O    0.403130  -2.029205  4.192373
H    -1.859527  2.420895  2.811837
H    -0.217778  0.303679  4.838909
C    -2.352705  0.342997  4.491599
C    -2.619738  1.801322  4.667730
N    -2.370599  2.716025  3.656260
C    -3.192257  2.515942  5.689085
C    -2.758201  3.937835  4.028319
N    -3.264879  3.827408  5.263086
H    -2.564572  -0.174583  5.435640
H    -3.077882  -0.032384  3.751397
H    -3.560395  2.203779  6.658079
H    -2.679361  4.848929  3.447371
H    -3.653891  4.601174  5.797209
N    -1.586634  -2.188716  3.147935
C    -1.456546  -3.605844  2.799537
H    -2.418238  -1.705210  2.819252
H    -0.792389  -4.097283  3.514742
H    -1.050136  -3.713248  1.785265
H    -2.447011  -4.069365  2.839420
Pb    2.474572  -1.121629  4.205203
30
Lattice="100 0 0 0 100 0 0 0 100" Properties=species:S:1:pos:R:3
C    -0.830931  -3.767315  0.917593
C    -0.543458  -2.301010  0.908648
O    0.402261  -1.860374  0.174315
H    -0.227424  -4.258716  1.696641
H    -0.517608  -4.192902  -0.042168
H    -1.887146  -3.999868  1.095123
N    -1.208502  -1.369358  1.634947
C    -1.896747  -1.713816  2.868780
C    -3.379854  -1.370796  2.684027
O    -3.716754  -0.858746  1.536533
H    -2.860283  -0.844394  1.011560
H    -1.831529  -2.793343  3.082189
C    -1.259596  -0.931009  4.058134
C    0.210287  -1.174076  4.206900
N    1.153437  -0.748392  3.271061
C    0.882559  -1.762915  5.250208
C    2.355892  -1.075389  3.747671
N    2.219742  -1.689465  4.937896
H    -1.750918  -1.201169  5.002287
H    -1.451507  0.144067  3.908731
H    0.531350  -2.197552  6.178287
H    3.311150  -0.887121  3.270016
H    2.985422  -2.027099  5.516469
N    -4.293116  -1.567534  3.595413
C    -5.728470  -1.268790  3.464370
H    -3.991602  -1.983894  4.474425
H    -6.298684  -2.186660  3.647685
H    -5.935820  -0.896440  2.459209
H    -6.006911  -0.512560  4.207691
Pb    0.554875  0.234408  1.146919
30
Lattice="100 0 0 0 100 0 0 0 100" Properties=species:S:1:pos:R:3
C    -0.299198  0.493230  0.039893
C    -0.156297  0.548469  1.522928
O    0.929021  1.013825  2.026200
H    0.532597  -0.078560  -0.392147
H    -0.214473  1.517657  -0.352356
H    -1.250719  0.062694  -0.288758
N    -1.167102  0.138057  2.286749
C    -1.358400  0.318423  3.742722
C    -0.669150  -0.839381  4.493253
O    0.595223  -1.054250  4.255871
H    -1.978106  -0.229428  1.790567
H    -0.825560  1.239582  4.033118
C    -2.883716  0.527523  3.935895
C    -3.394411  0.772986  5.318539
N    -3.354449  -0.229448  6.268838
C    -4.062825  1.859528  5.833922
C    -3.973480  0.236244  7.343263
N    -4.417710  1.496020  7.111508
H    -3.403577  -0.353437  3.519969
H    -3.160132  1.382630  3.304462
H    -4.332704  2.818983  5.410051
H    -4.122671  -0.291508  8.278414
H    -4.943364  2.067546  7.766696
N    -1.316109  -1.580041  5.343614
C    -0.694984  -2.690233  6.066859
H    -2.278926  -1.209012  5.741958
H    -1.482360  -3.225378  6.604509
H    0.046214  -2.320278  6.788370
H    -0.198221  -3.373339  5.369415
Pb    2.305591  0.132899  3.542676
30
Lattice="100 0 0 0 100 0 0 0 100" Properties=species:S:1:pos:R:3
C    -0.156917  -2.698852  0.110479
C    0.350481  -1.926393  1.275508
O    1.433810  -2.256230  1.842934
H    -0.938389  -2.178889  -0.448823
H    -0.500828  -3.693082  0.430496
H    0.701477  -2.879153  -0.553953
N    -0.275656  -0.804994  1.745477
C    -1.656510  -0.617881  2.205209
C    -1.546020  -0.157968  3.676459
O    -0.548671  -0.511021  4.384710
H    0.380078  -0.201412  2.242128
H    -2.134378  0.174432  1.612064
C    -2.556570  -1.866009  2.106241
C    -2.272997  -3.082621  2.956638
N    -1.070082  -3.455213  3.563243
C    -3.183891  -4.090397  3.177919
C    -1.274323  -4.653506  4.127232
N    -2.535606  -5.056204  3.905888
H    -2.600203  -2.163626  1.049213
H    -3.577388  -1.532449  2.338920
H    -4.216406  -4.199778  2.867378
H    -0.548017  -5.233300  4.687236
H    -2.940565  -5.933233  4.225956
N    -2.487400  0.604784  4.208251
C    -3.693691  1.167882  3.595379
H    -2.336921  0.821240  5.194980
H    -3.883314  2.146602  4.047611
H    -4.561456  0.521498  3.780095
H    -3.563217  1.310450  2.518648
Pb    0.976576  -2.293310  4.171553
30
Lattice="100 0 0 0 100 0 0 0 100" Properties=species:S:1:pos:R:3
C    0.035355  -1.293268  0.284516
C    -0.272504  -0.869978  1.686605
O    0.755256  -0.339065  2.340501
H    0.397382  -0.432744  -0.294360
H    -0.841223  -1.728484  -0.203165
H    0.847456  -2.032836  0.289055
N    -1.479119  -1.015515  2.159282
C    -1.750257  -0.553014  3.515927
C    -1.008903  -1.415576  4.553117
O    -0.071899  -0.876466  5.250183
H    -3.116092  -0.508783  1.083217
H    -1.345521  0.465016  3.671203
C    -3.275136  -0.480069  3.792038
C    -4.022438  0.325890  2.781138
N    -3.868574  0.112766  1.419884
C    -4.996134  1.284295  2.904978
C    -4.695235  0.901425  0.729738
N    -5.391363  1.615150  1.623896
H    -3.448671  -0.049804  4.786722
H    -3.706342  -1.490212  3.805960
H    -5.442133  1.738212  3.780745
H    -4.788166  0.959730  -0.348072
H    -6.110808  2.293735  1.384766
N    -1.266260  -2.699300  4.737957
C    -2.200757  -3.579762  4.032280
H    -0.693700  -3.133410  5.463525
H    -3.134059  -3.694086  4.598461
H    -1.731078  -4.564723  3.938254
H    -2.397256  -3.192478  3.028796
Pb    1.633182  0.208353  4.230847
30
Lattice="100 0 0 0 100 0 0 0 100" Properties=species:S:1:pos:R:3
C    -0.063289  1.633169  0.737958
C    -0.002993  0.890345  2.028805
O    1.158366  0.512395  2.455018
H    0.616435  2.494530  0.785869
H    -1.076714  1.970349  0.499987
H    0.301253  0.984477  -0.071062
N    -1.127755  0.661173  2.684907
C    -1.237077  0.102008  4.039923
C    -0.854469  -1.392929  4.056876
O    0.343636  -1.742552  4.361257
H    -1.993578  1.258196  2.423956
H    -0.499213  0.601479  4.691380
C    -2.656479  0.384872  4.603097
C    -3.148065  1.769279  4.322076
N    -3.174024  2.224765  3.012424
C    -3.706238  2.714193  5.150423
C    -3.730019  3.426885  3.047974
N    -4.068209  3.749768  4.321456
H    -2.649035  0.183127  5.681006
H    -3.383107  -0.316414  4.158719
H    -3.889881  2.734816  6.217532
H    -3.909420  4.076382  2.198601
H    -4.532515  4.605615  4.611455
N    -1.759476  -2.304062  3.772893
C    -1.542381  -3.752824  3.737379
H    -2.699778  -1.973714  3.562730
H    -2.376144  -4.245720  4.248900
H    -0.604960  -3.994906  4.242264
H    -1.507691  -4.098234  2.696054
Pb    2.282399  -0.742164  3.863714
30
Lattice="100 0 0 0 100 0 0 0 100" Properties=species:S:1:pos:R:3
C    -0.747222  -1.602694  0.264559
C    -0.945989  -0.566948  1.329662
O    -0.148010  -0.397567  2.260760
H    0.134182  -1.320561  -0.328525
H    -1.604244  -1.715086  -0.408856
H    -0.518536  -2.565781  0.735698
N    -2.073310  0.221117  1.241212
C    -2.220593  1.422668  2.052256
C    -2.657703  1.099767  3.500111
O    -3.749843  1.551589  4.038204
H    -2.740050  0.053648  0.494679
H    -1.208563  1.847182  2.169181
C    -3.063730  2.494766  1.331363
C    -4.364346  2.071807  0.721630
N    -5.549748  1.885186  1.439162
C    -4.650630  1.866151  -0.606571
C    -6.512290  1.580701  0.555208
N    -5.991463  1.558125  -0.679806
H    -2.438691  2.892291  0.521162
H    -3.216872  3.343820  2.014465
H    -4.028677  1.945906  -1.490672
H    -7.555186  1.380462  0.777167
H    -6.512120  1.363088  -1.532959
N    -1.815645  0.379398  4.191386
C    -1.958008  -0.048538  5.577624
H    -0.975957  0.064192  3.626454
H    -1.012158  0.140854  6.098142
H    -2.160948  -1.127117  5.612204
H    -2.766444  0.498125  6.068242
Pb    -5.798205  2.209448  3.757859
30
Lattice="100 0 0 0 100 0 0 0 100" Properties=species:S:1:pos:R:3
C    -0.340272  1.311183  1.166697
C    0.005178  0.045571  1.892210
O    1.317477  -0.194209  1.949913
H    0.061625  1.277943  0.144853
H    0.140223  2.163928  1.665517
H    -1.420309  1.477064  1.141723
N    -0.953090  -0.685136  2.371589
C    -0.782058  -1.976059  3.045026
C    0.214956  -1.982161  4.212249
O    1.451993  -2.287003  4.076823
H    -2.319996  -1.263085  1.129195
H    -1.759111  -2.183930  3.512573
C    -0.535066  -3.119852  2.030358
C    -1.711672  -3.283124  1.116304
N    -2.509259  -2.210875  0.744200
C    -2.241172  -4.382241  0.488734
C    -3.484850  -2.619516  -0.070075
N    -3.328806  -3.938840  -0.237003
H    -0.356693  -4.069444  2.552430
H    0.365381  -2.906174  1.434035
H    -1.942485  -5.422672  0.499446
H    -4.260425  -2.005131  -0.511496
H    -3.931899  -4.522293  -0.812595
N    -0.271894  -1.669759  5.401400
C    0.494522  -1.586657  6.644794
H    -1.265194  -1.453560  5.452996
H    -0.104839  -2.009180  7.457884
H    0.724394  -0.539262  6.880962
H    1.420584  -2.156991  6.540502
Pb    2.971759  -1.235536  2.791758
30
Lattice="100 0 0 0 100 0 0 0 100" Properties=species:S:1:pos:R:3
C    1.186706  -1.040129  1.509576
C    0.403877  -1.085611  2.788922
O    0.843749  -1.472750  3.859570
H    1.989747  -0.297745  1.614332
H    0.582863  -0.791729  0.629432
H    1.673515  -2.010900  1.356288
N    -0.943386  -0.663062  2.707414
C    -1.657009  -0.509209  3.952956
C    -2.819769  -1.477476  4.085478
O    -3.591609  -1.448693  5.124447
H    -1.222656  -0.109575  1.901033
H    -0.907496  -0.866089  4.696252
C    -2.065219  0.959027  4.295159
C    -1.566724  1.435486  5.619269
N    -2.025269  0.927720  6.837506
C    -0.619321  2.386513  5.896801
C    -1.362594  1.570881  7.816277
N    -0.513456  2.449372  7.269986
H    -3.156342  1.087388  4.230441
H    -1.644159  1.616169  3.525317
H    -0.026801  3.016051  5.244063
H    -1.478125  1.420663  8.884358
H    0.109711  3.063954  7.790414
N    -3.003265  -2.374057  3.147321
C    -4.006472  -3.435205  3.120124
H    -2.323872  -2.314778  2.382988
H    -4.692228  -3.317117  3.961496
H    -3.507422  -4.410615  3.179265
H    -4.563894  -3.378151  2.177914
Pb    -3.685990  -0.685561  7.184473
30
Lattice="100 0 0 0 100 0 0 0 100" Properties=species:S:1:pos:R:3
C    -0.021032  1.553916  1.181763
C    -0.057400  0.800049  2.467598
O    0.931758  0.927184  3.304028
H    -0.911652  1.384702  0.568658
H    0.866643  1.234491  0.616121
H    0.095090  2.629002  1.373867
N    -1.059700  -0.006955  2.719124
C    -1.269344  -0.919845  3.837680
C    -2.635948  -1.586481  3.466442
O    -3.339214  -1.019146  2.623883
H    -1.893840  -0.053261  2.094743
H    -0.466301  -1.671962  3.848938
C    -1.327830  -0.235548  5.237751
C    -1.907142  1.142101  5.263329
N    -1.101993  2.283082  5.252034
C    -3.215074  1.553087  5.314892
C    -1.914298  3.348168  5.305515
N    -3.189467  2.929031  5.337381
H    -0.313409  -0.218965  5.669366
H    -1.903175  -0.885964  5.910154
H    -4.141082  0.991654  5.342965
H    -1.616940  4.390751  5.332143
H    -4.004797  3.536416  5.391617
N    -2.950668  -2.713694  4.116768
C    -4.189652  -3.459069  3.879734
H    -2.251793  -3.147366  4.712782
H    -3.976614  -4.389556  3.339228
H    -4.858284  -2.839721  3.276462
H    -4.667675  -3.698114  4.836201
Pb    1.261837  2.165012  5.075833
30
Lattice="100 0 0 0 100 0 0 0 100" Properties=species:S:1:pos:R:3
C    0.778633  1.024993  0.515649
C    0.163632  0.728117  1.841814
O    0.396749  1.520154  2.826836
H    1.872252  1.025869  0.636653
H    0.499008  2.036684  0.193092
H    0.506494  0.305469  -0.263320
N    -0.587307  -0.363323  1.971980
C    -1.123659  -1.016125  3.180568
C    -2.278410  -0.248737  3.852962
O    -2.415125  1.038645  3.745920
H    -0.698424  -0.907650  1.119573
H    -1.570781  -1.941272  2.795478
C    -0.030636  -1.448539  4.205661
C    -0.355856  -2.789447  4.802468
N    -1.665975  -3.195487  4.991273
C    0.494261  -3.784259  5.226606
C    -1.611086  -4.409770  5.523770
N    -0.322422  -4.792821  5.681674
H    0.080964  -0.680794  4.988908
H    0.935822  -1.504958  3.688944
H    1.574189  -3.863496  5.243020
H    -2.459024  -5.028107  5.795678
H    -0.011116  -5.682810  6.060118
N    -3.099107  -0.978478  4.554322
C    -4.246427  -0.486810  5.307335
H    -2.766081  -2.003600  4.705151
H    -4.433760  0.566590  5.087082
H    -4.063652  -0.620335  6.381807
H    -5.127200  -1.079443  5.032461
Pb    -1.038955  2.733739  4.013513
30
Lattice="100 0 0 0 100 0 0 0 100" Properties=species:S:1:pos:R:3
C    0.498744  0.629477  0.488704
C    -0.082013  0.699141  1.856845
O    0.304243  1.659497  2.642989
H    1.591588  0.541637  0.562932
H    0.287179  1.566900  -0.044262
H    0.104307  -0.213125  -0.087736
N    -0.958579  -0.193224  2.253236
C    -1.622268  -0.268704  3.541045
C    -2.279259  -1.688861  3.507555
O    -2.335664  -2.266926  2.422402
H    -1.261258  -0.996679  1.660024
H    -0.871996  -0.219958  4.347004
C    -2.685374  0.868083  3.711551
C    -2.673085  1.528937  5.045452
N    -1.600703  2.306308  5.494869
C    -3.641612  1.551963  6.016891
C    -1.936044  2.782779  6.706386
N    -3.156650  2.340883  7.038229
H    -3.687101  0.463531  3.521281
H    -2.520054  1.623984  2.930197
H    -4.626979  1.102560  6.052195
H    -1.334530  3.427557  7.338777
H    -3.648130  2.566726  7.901014
N    -2.771483  -2.149354  4.667679
C    -3.437386  -3.448626  4.791955
H    -2.595289  -1.622486  5.516658
H    -2.788276  -4.166597  5.308341
H    -3.656376  -3.821774  3.788107
H    -4.372484  -3.335334  5.351459
Pb    0.464532  2.856686  4.449219
30
Lattice="100 0 0 0 100 0 0 0 100" Properties=species:S:1:pos:R:3
C    0.210314  -0.246153  0.142931
C    0.041404  -0.121741  1.618533
O    1.105143  0.044440  2.338596
H    0.724244  0.650448  -0.231287
H    -0.745587  -0.361561  -0.376691
H    0.860501  -1.102288  -0.082576
N    -1.174656  -0.161005  2.131591
C    -1.517057  0.090158  3.534206
C    -1.186776  -1.154557  4.388598
O    -0.030112  -1.182833  4.960903
H    -2.062935  -0.247655  1.508062
H    -0.812705  0.839428  3.928255
C    -2.922825  0.741934  3.651061
C    -3.980772  0.308861  2.675861
N    -3.653325  -0.139861  1.406155
C    -5.349944  0.371206  2.795527
C    -4.799270  -0.347355  0.769715
N    -5.841241  -0.045346  1.579300
H    -2.748909  1.821197  3.517206
H    -3.282188  0.630565  4.683330
H    -5.999422  0.682431  3.604585
H    -4.911871  -0.703109  -0.248117
H    -6.823383  -0.099137  1.324482
N    -1.977324  -2.190921  4.577635
C    -3.321260  -2.481370  4.069997
H    -1.566867  -2.902387  5.185602
H    -3.457316  -3.566338  4.103980
H    -3.430232  -2.139930  3.037741
H    -4.084155  -2.009183  4.700265
Pb    1.945031  -0.313529  4.341922
30
Lattice="100 0 0 0 100 0 0 0 100" Properties=species:S:1:pos:R:3
C    -1.315899  1.092127  -0.409875
C    -1.139929  0.870258  1.061440
O    0.134329  0.793115  1.446757
H    -2.372593  1.156589  -0.681768
H    -0.830743  0.281907  -0.971048
H    -0.812560  2.023206  -0.704286
N    -2.193693  0.764936  1.814531
C    -2.132030  0.492813  3.256239
C    -1.193353  1.423981  4.027061
O    -0.023348  1.056083  4.415203
H    -3.508112  -0.597723  1.387163
H    -3.138922  0.721949  3.640573
C    -1.888182  -1.006955  3.546106
C    -3.023824  -1.835516  3.026299
N    -3.731954  -1.481679  1.886938
C    -3.585727  -3.005351  3.471020
C    -4.685619  -2.381485  1.636048
N    -4.602884  -3.316529  2.590779
H    -1.784477  -1.181887  4.625126
H    -0.950819  -1.340863  3.074452
H    -3.353030  -3.628982  4.324731
H    -5.396710  -2.361539  0.818848
H    -5.208991  -4.131530  2.653469
N    -1.608534  2.645936  4.312704
C    -2.900267  3.262018  3.989773
H    -0.949748  3.207771  4.853193
H    -3.643641  3.035471  4.765402
H    -3.251694  2.923261  3.010552
H    -2.757775  4.346242  3.950582
Pb    1.646729  0.685377  2.952988
30
Lattice="100 0 0 0 100 0 0 0 100" Properties=species:S:1:pos:R:3
C    -0.879829  -0.547677  -0.030740
C    -0.436457  0.469498  0.962977
O    0.676291  1.090414  0.744706
H    -0.961210  -0.083188  -1.022465
H    -1.835546  -1.007335  0.239592
H    -0.109115  -1.328022  -0.106535
N    -1.160392  0.684895  2.044432
C    -0.832563  1.483470  3.213943
C    -1.421686  0.624528  4.396893
O    -2.302768  -0.183985  4.105629
H    -1.943076  0.043739  2.285837
H    0.265708  1.561492  3.314586
C    -1.518185  2.875574  3.232184
C    -1.490197  3.714295  1.993082
N    -0.351279  4.038707  1.250995
C    -2.541515  4.424883  1.467162
C    -0.724657  4.924008  0.311547
N    -2.037336  5.169128  0.426152
H    -1.089472  3.447266  4.070885
H    -2.575876  2.723140  3.488489
H    -3.583063  4.476373  1.761880
H    -0.086187  5.384473  -0.435065
H    -2.568703  5.811565  -0.158324
N    -0.954757  0.877013  5.625640
C    -1.452557  0.200073  6.826963
H    -0.197455  1.542330  5.741410
H    -1.820186  0.939058  7.548197
H    -0.651065  -0.390300  7.286452
H    -2.270314  -0.463712  6.535123
Pb    1.737335  2.957062  1.158357
30
Lattice="100 0 0 0 100 0 0 0 100" Properties=species:S:1:pos:R:3
C    0.656958  -1.183529  0.995746
C    -0.010676  -0.066093  1.720397
O    0.586794  1.082005  1.757159
H    0.861559  -0.872664  -0.037832
H    0.052960  -2.095933  0.995240
H    1.629554  -1.391442  1.463191
N    -1.185190  -0.273874  2.291605
C    -1.977893  0.794830  2.901523
C    -1.270645  1.346603  4.151870
O    -0.784243  2.540893  4.104117
H    -1.794520  -1.141119  2.026642
H    -2.012177  1.644075  2.197876
C    -3.446675  0.347992  3.161832
C    -3.994559  -0.548816  2.096033
N    -3.268764  -1.660692  1.690780
C    -5.212102  -0.539350  1.457371
C    -4.030491  -2.307000  0.819028
N    -5.211702  -1.661300  0.662041
H    -4.060396  1.252389  3.255139
H    -3.515094  -0.168688  4.127852
H    -6.059618  0.132768  1.510414
H    -3.773680  -3.221954  0.297281
H    -5.977575  -1.965737  0.067917
N    -1.129359  0.659176  5.268011
C    -1.515158  -0.717094  5.598189
H    -0.658427  1.178147  6.012368
H    -0.705947  -1.159412  6.189945
H    -1.654097  -1.315013  4.694986
H    -2.432104  -0.723342  6.201065
Pb    0.620667  3.173948  2.474287
30
Lattice="100 0 0 0 100 0 0 0 100" Properties=species:S:1:pos:R:3
C    0.884503  -0.173747  0.709415
C    -0.142478  0.512056  1.554796
O    -0.225402  1.831737  1.353109
H    0.677689  0.011684  -0.353302
H    0.898279  -1.249163  0.904771
H    1.879087  0.245327  0.914085
N    -0.874472  -0.181376  2.373522
C    -1.892414  0.500152  3.148630
C    -1.234087  1.363320  4.237617
O    -1.306609  2.643269  4.137498
H    -5.679504  -0.877009  3.166677
H    -2.456648  1.227190  2.532770
C    -2.924439  -0.511835  3.712453
C    -3.634833  -1.278656  2.642505
N    -5.020527  -1.340647  2.545723
C    -3.163826  -2.075515  1.627390
C    -5.388679  -2.133503  1.531217
N    -4.264272  -2.580924  0.965586
H    -3.658985  0.024616  4.330091
H    -2.423414  -1.231949  4.370800
H    -2.147054  -2.313100  1.346601
H    -6.402876  -2.368266  1.230425
H    -4.236175  -3.213206  0.168607
N    -0.548129  0.852343  5.247282
C    -0.209476  -0.544172  5.534756
H    -0.161611  1.554600  5.879229
H    -0.195340  -1.124144  4.607331
H    -0.909214  -0.977458  6.260858
H    0.795085  -0.564147  5.970274
Pb    -0.746179  3.721523  2.219285
30
Lattice="100 0 0 0 100 0 0 0 100" Properties=species:S:1:pos:R:3
C    -0.636021  1.543497  1.287031
C    -0.154466  0.329577  2.005892
O    1.113759  0.157064  2.123944
H    -0.201403  1.562160  0.278487
H    -0.264249  2.436459  1.809467
H    -1.727033  1.594810  1.221958
N    -1.057083  -0.505480  2.510250
C    -0.860512  -1.834597  3.122564
C    0.111606  -1.842071  4.307199
O    1.364196  -2.066745  4.156338
H    -2.004722  -0.462214  2.097726
H    -1.852284  -2.080530  3.527672
C    -0.556067  -2.908668  2.059223
C    -1.731994  -3.068469  1.147179
N    -2.686814  -2.073031  1.036202
C    -2.080841  -4.142629  0.350270
C    -3.595860  -2.535125  0.193207
N    -3.261152  -3.780318  -0.242491
H    -0.303832  -3.858986  2.550098
H    0.353140  -2.620044  1.472622
H    -1.615046  -5.104481  0.172567
H    -4.495925  -2.018869  -0.122536
H    -3.798972  -4.348874  -0.890879
N    -0.400529  -1.680075  5.511752
C    0.344628  -1.688450  6.772673
H    -1.407653  -1.541769  5.575711
H    1.384249  -1.959955  6.580040
H    -0.109780  -2.420302  7.450568
H    0.294807  -0.694238  7.234050
Pb    2.646854  -1.411648  2.441214
30
Lattice="100 0 0 0 100 0 0 0 100" Properties=species:S:1:pos:R:3
C    0.273830  -0.091642  0.207861
C    0.062748  -0.288509  1.670618
O    0.988128  -0.880905  2.369781
H    -0.560242  0.430060  -0.271556
H    0.394046  -1.078750  -0.262336
H    1.205846  0.460988  0.028307
N    -1.060869  0.099198  2.222450
C    -1.540162  -0.078299  3.589295
C    -2.952817  0.586303  3.527947
O    -3.182634  1.338161  2.572538
H    -1.774278  0.648358  1.693510
H    -1.618237  -1.152851  3.806101
C    -0.650959  0.588286  4.684514
C    0.048369  1.843772  4.272973
N    1.376671  1.845523  3.841388
C    -0.402164  3.139424  4.245653
C    1.709852  3.116172  3.573255
N    0.650650  3.908141  3.804259
H    0.086736  -0.148675  5.041568
H    -1.279067  0.793891  5.560674
H    -1.362905  3.568672  4.503112
H    2.675106  3.476535  3.234810
H    0.638993  4.919756  3.689542
N    -3.832709  0.338479  4.508812
C    -3.736500  -0.584496  5.636901
H    -4.714883  0.835590  4.392928
H    -4.701246  -1.086588  5.768225
H    -3.491185  -0.059265  6.570453
H    -2.986752  -1.360663  5.451605
Pb    2.641681  -0.147169  3.596214
30
Lattice="100 0 0 0 100 0 0 0 100" Properties=species:S:1:pos:R:3
C    1.217526  2.539299  0.698765
C    0.688191  1.450191  1.568474
O    1.467515  0.457935  1.887936
H    2.123699  2.974115  1.141354
H    0.481973  3.329119  0.517226
H    1.513898  2.101071  -0.265711
N    -0.561080  1.484837  1.965824
C    -1.323777  0.496321  2.721944
C    -2.735246  1.155515  2.800927
O    -2.799928  2.378599  2.633990
H    -1.161528  2.318094  1.797526
H    -1.353424  -0.448243  2.161039
C    -0.773540  0.210887  4.156149
C    -0.096592  1.361020  4.828973
N    1.291804  1.511819  4.821586
C    -0.627544  2.405150  5.543258
C    1.579257  2.616404  5.525152
N    0.436883  3.170657  5.961663
H    -0.087466  -0.650698  4.110575
H    -1.607694  -0.132236  4.781611
H    -1.652852  2.658104  5.784957
H    2.566166  3.014145  5.734688
H    0.373908  4.012752  6.530526
N    -3.789084  0.374523  3.084087
C    -3.852995  -1.088201  3.096642
H    -4.671554  0.881409  3.122799
H    -4.871147  -1.378997  3.369698
H    -3.178871  -1.526071  3.843836
H    -3.633996  -1.514563  2.108271
Pb    2.722107  0.041153  3.631327
30
Lattice="100 0 0 0 100 0 0 0 100" Properties=species:S:1:pos:R:3
C    -1.462117  0.570069  -0.108441
C    -1.173055  0.596274  1.364705
O    -0.540823  1.479499  1.930598
H    -2.126847  1.410671  -0.349624
H    -1.925954  -0.361349  -0.451637
H    -0.527228  0.738214  -0.656502
N    -1.665942  -0.477560  2.113059
C    -1.524355  -0.419767  3.551689
C    -0.890000  -1.701916  4.064793
O    -1.540412  -2.542143  4.810984
H    -2.272785  -1.165440  1.677577
H    -0.795689  0.406381  3.689135
C    -2.830040  0.002352  4.265192
C    -2.670707  0.480603  5.673293
N    -2.675957  -0.369831  6.781308
C    -2.524794  1.763709  6.138038
C    -2.543651  0.391879  7.879056
N    -2.446006  1.677272  7.510432
H    -3.589568  -0.795732  4.203335
H    -3.236432  0.830431  3.670736
H    -2.485876  2.711893  5.614748
H    -2.520150  0.049302  8.907716
H    -2.346257  2.463808  8.149384
N    0.340620  -2.025121  3.718898
C    1.275708  -1.284469  2.866790
H    0.652427  -2.939436  4.049202
H    2.290603  -1.483125  3.224895
H    1.082110  -0.208559  2.908782
H    1.187620  -1.627112  1.827636
Pb    -2.849207  -2.690613  6.568898
30
Lattice="100 0 0 0 100 0 0 0 100" Properties=species:S:1:pos:R:3
C    -1.633193  -0.671228  -0.196445
C    -1.924968  -0.422588  1.254999
O    -2.620755  -1.136894  1.955639
H    -0.985436  -1.555306  -0.277349
H    -1.150537  0.173562  -0.701178
H    -2.569822  -0.918838  -0.709631
N    -1.353761  0.744337  1.815788
C    -1.438461  0.887511  3.250625
C    -2.122954  2.183332  3.655369
O    -2.018404  2.660296  4.854446
H    -0.608689  1.213229  1.306898
H    -2.166729  0.084557  3.520715
C    -0.137922  0.548330  4.020591
C    1.006243  1.501143  3.896775
N    1.124010  2.641555  4.697771
C    2.118637  1.444015  3.094299
C    2.280632  3.242199  4.380051
N    2.890267  2.540966  3.413085
H    0.177439  -0.439901  3.661940
H    -0.379471  0.383980  5.083755
H    2.436197  0.709378  2.363949
H    2.684276  4.147095  4.821287
H    3.792165  2.773298  3.001562
N    -2.925420  2.749751  2.783191
C    -3.805784  3.893772  3.006782
H    -2.945937  2.285314  1.871855
H    -4.824371  3.620391  2.707362
H    -3.474677  4.745143  2.399249
H    -3.800050  4.163800  4.064879
Pb    -0.484850  3.207175  6.319288
30
Lattice="100 0 0 0 100 0 0 0 100" Properties=species:S:1:pos:R:3
C    -1.425529  1.522224  1.650869
C    -0.658946  0.374949  2.208187
O    0.572366  0.260357  1.899029
H    -2.394670  1.673497  2.137720
H    -1.596038  1.303336  0.585626
H    -0.827350  2.438490  1.712034
N    -1.297383  -0.486393  3.008664
C    -0.885668  -1.832372  3.455808
C    0.158278  -1.745919  4.578881
O    1.382903  -1.482206  4.324541
H    -2.283528  -0.281485  3.142634
H    -1.799845  -2.264799  3.883144
C    -0.451237  -2.802558  2.327395
C    -1.375311  -2.872662  1.166585
N    -1.638400  -1.768439  0.378717
C    -2.035045  -3.985201  0.670646
C    -2.447575  -2.201196  -0.571110
N    -2.713405  -3.533349  -0.426551
H    -0.324393  -3.795214  2.781095
H    0.569902  -2.537129  1.945196
H    -2.074067  -5.019209  0.992845
H    -2.859834  -1.607438  -1.380304
H    -3.302371  -4.095674  -1.034635
N    -0.236146  -1.980033  5.816772
C    0.619217  -1.953227  7.006786
H    -1.221829  -2.184950  5.966191
H    0.444723  -2.863605  7.590961
H    0.369193  -1.078490  7.620298
H    1.666176  -1.902421  6.701114
Pb    2.393810  -0.910886  2.387862
30
Lattice="100 0 0 0 100 0 0 0 100" Properties=species:S:1:pos:R:3
C    0.675385  1.827994  1.052390
C    0.484152  0.991662  2.269526
O    1.502197  0.731974  3.002936
H    1.449167  1.380661  0.414742
H    1.051097  2.812506  1.367442
H    -0.244514  1.963329  0.474519
N    -0.736052  0.549467  2.573189
C    -1.142521  -0.079990  3.837647
C    -0.841877  -1.581141  3.808463
O    0.353317  -1.984834  4.054486
H    -1.489987  0.852842  1.958794
H    -0.510927  0.369917  4.626563
C    -2.569147  0.347108  4.203437
C    -2.546713  1.807981  4.563235
N    -1.392183  2.361257  5.079899
C    -3.556925  2.743532  4.534528
C    -1.700240  3.615885  5.369988
N    -2.996354  3.884190  5.056780
H    -2.893876  -0.255545  5.067722
H    -3.283354  0.151605  3.386326
H    -4.592930  2.698457  4.221224
H    -1.032445  4.355590  5.797948
H    -3.472656  4.771289  5.190569
N    -1.799189  -2.442590  3.540717
C    -1.658661  -3.899830  3.472806
H    -2.730362  -2.062430  3.379633
H    -1.861711  -4.238519  2.449346
H    -2.383600  -4.361059  4.153539
H    -0.644632  -4.181736  3.762322
Pb    2.223543  -0.794575  4.442282
30
Lattice="100 0 0 0 100 0 0 0 100" Properties=species:S:1:pos:R:3
C    0.246320  0.115294  0.148685
C    0.133694  0.000038  1.628254
O    1.226250  0.014084  2.331779
H    0.861314  -0.711554  -0.233031
H    0.768726  1.048175  -0.104868
H    -0.730338  0.099873  -0.344926
N    -1.042541  -0.116726  2.195159
C    -1.352973  -0.228938  3.610797
C    -2.862046  -0.653971  3.576086
O    -3.463418  -0.499333  2.510949
H    -1.934774  -0.159342  1.650871
H    -0.734760  -1.018586  4.064547
C    -1.145478  1.137298  4.351439
C    -0.366506  1.084855  5.621295
N    0.965931  0.666894  5.702340
C    -0.755993  1.474885  6.877748
C    1.350192  0.810312  6.983523
N    0.330648  1.294648  7.704657
H    -2.122926  1.587672  4.565301
H    -0.654868  1.831554  3.653780
H    -1.695281  1.875723  7.239609
H    2.326580  0.579665  7.397077
H    0.362873  1.504204  8.700615
N    -3.439663  -1.134250  4.688861
C    -2.856173  -1.430648  5.988963
H    -4.430129  -1.341589  4.566588
H    -3.096394  -0.652910  6.726919
H    -1.767705  -1.527929  5.917348
H    -3.250993  -2.386288  6.352324
Pb    2.516922  -0.075741  4.067654
30
Lattice="100 0 0 0 100 0 0 0 100" Properties=species:S:1:pos:R:3
C    0.492104  0.323345  -1.149439
C    0.005490  0.774047  0.184135
O    0.876598  0.951454  1.123763
H    1.238574  1.032967  -1.530140
H    -0.319319  0.216908  -1.876097
H    1.002692  -0.643193  -1.030843
N    -1.286769  0.943922  0.384639
C    -1.982174  1.188173  1.638235
C    -3.293426  0.333582  1.475679
O    -3.615130  0.038350  0.323917
H    -1.975085  0.613972  -0.322518
H    -1.374209  0.806500  2.476587
C    -2.388257  2.672673  1.849474
C    -1.394609  3.743259  1.524742
N    -0.089024  3.822316  2.017077
C    -1.638192  4.893813  0.815145
C    0.422320  4.995903  1.608780
N    -0.494206  5.654256  0.885567
H    -2.719206  2.784430  2.893876
H    -3.275887  2.869930  1.232672
H    -2.526370  5.234478  0.296081
H    1.416482  5.377092  1.817239
H    -0.363940  6.573676  0.467956
N    -4.005281  0.007094  2.564659
C    -3.740495  0.296520  3.968847
H    -4.864713  -0.496166  2.347274
H    -4.164038  -0.508076  4.578836
H    -4.195999  1.244766  4.287442
H    -2.663048  0.320806  4.171871
Pb    1.273606  2.129426  2.921219
30
Lattice="100 0 0 0 100 0 0 0 100" Properties=species:S:1:pos:R:3
C    0.102867  1.304148  1.563721
C    -0.429380  0.051207  2.170276
O    0.240382  -1.035048  2.019726
H    1.096924  1.509119  1.986261
H    -0.545403  2.168498  1.736488
H    0.242717  1.153149  0.484783
N    -1.563442  0.113651  2.863077
C    -2.345700  -1.007153  3.415874
C    -1.522659  -1.933498  4.312697
O    -1.048401  -3.044191  3.872556
H    -2.201721  0.903727  2.653962
H    -3.088874  -0.521121  4.062945
C    -3.145520  -1.734134  2.317794
C    -4.153002  -0.800357  1.723974
N    -3.996702  0.571990  1.818256
C    -5.332271  -1.091766  1.064873
C    -5.059215  1.099525  1.232299
N    -5.885073  0.124621  0.764013
H    -3.631179  -2.626424  2.736101
H    -2.453602  -2.111053  1.520820
H    -5.814802  -2.026850  0.806997
H    -5.272373  2.157810  1.127886
H    -6.766248  0.272802  0.279712
N    -1.349915  -1.625996  5.583062
C    -1.845274  -0.452652  6.313982
H    -0.830904  -2.321525  6.122578
H    -2.900195  -0.582844  6.589095
H    -1.715517  0.459556  5.723312
H    -1.256583  -0.355672  7.230700
Pb    0.007068  -3.246521  1.909183
30
Lattice="100 0 0 0 100 0 0 0 100" Properties=species:S:1:pos:R:3
C    0.485297  0.289186  0.495874
C    -0.053397  0.448677  1.874955
O    0.550585  1.239991  2.692100
H    -0.090790  -0.421592  -0.105783
H    1.530235  -0.046113  0.552985
H    0.490231  1.266399  -0.006866
N    -1.132278  -0.226015  2.252851
C    -1.748950  -0.113631  3.577243
C    -2.727112  -1.300420  3.871589
O    -3.843489  -1.055325  4.307574
H    -1.588234  -0.818471  1.559606
H    -0.931899  -0.179722  4.315355
C    -2.502586  1.231347  3.736332
C    -2.386567  1.797786  5.105422
N    -1.207962  2.394016  5.563978
C    -3.304748  1.847297  6.120219
C    -1.431696  2.801876  6.828427
N    -2.684532  2.480699  7.176655
H    -3.561305  1.049739  3.514628
H    -2.131416  1.958942  2.999921
H    -4.324040  1.483381  6.169809
H    -0.732679  3.316562  7.478817
H    -3.111386  2.684121  8.078529
N    -2.245919  -2.537059  3.612552
C    -3.034707  -3.745217  3.867142
H    -1.262089  -2.656891  3.393850
H    -2.710788  -4.535246  3.182751
H    -4.091185  -3.520542  3.694290
H    -2.911652  -4.087233  4.903193
Pb    0.851059  2.568458  4.444000
30
Lattice="100 0 0 0 100 0 0 0 100" Properties=species:S:1:pos:R:3
C    -0.897064  0.592376  -0.688943
C    -0.892143  1.118841  0.709465
O    -0.137214  2.151267  0.959447
H    0.126649  0.349934  -1.003042
H    -1.252597  1.389138  -1.358247
H    -1.535156  -0.288968  -0.804556
N    -1.661235  0.525461  1.593435
C    -2.052466  0.813639  2.979558
C    -1.135405  1.661059  3.835124
O    0.147737  1.560526  3.788731
H    -2.244972  -0.334209  1.262919
H    -3.036066  1.305217  2.927509
C    -2.245771  -0.563260  3.705938
C    -3.247153  -1.428185  3.005405
N    -3.220134  -1.554041  1.625833
C    -4.248837  -2.219910  3.517185
C    -4.185719  -2.403835  1.306923
N    -4.820869  -2.829918  2.425615
H    -2.564414  -0.387272  4.741188
H    -1.260819  -1.054007  3.751730
H    -4.585374  -2.410733  4.528649
H    -4.450005  -2.729122  0.307180
H    -5.586989  -3.496512  2.453347
N    -1.675726  2.439236  4.759923
C    -3.095368  2.675822  5.052589
H    -1.001972  2.872823  5.391947
H    -3.639832  2.964033  4.146154
H    -3.156622  3.501066  5.767159
H    -3.560830  1.789893  5.502213
Pb    1.578361  2.390642  2.283620
30
Lattice="100 0 0 0 100 0 0 0 100" Properties=species:S:1:pos:R:3
C    -1.000197  -0.512922  -0.089890
C    -1.420560  -0.307035  1.338239
O    -1.996388  -1.146472  2.014975
H    -0.489185  0.349873  -0.532124
H    -1.889721  -0.749109  -0.688166
H    -0.345315  -1.391968  -0.141446
N    -1.136843  0.946599  1.892791
C    -1.431776  1.161068  3.291010
C    -2.305438  2.387209  3.494630
O    -1.938239  3.404549  4.211923
H    -0.596071  1.622911  1.364546
H    -2.060100  0.278868  3.539374
C    -0.195962  1.052757  4.220977
C    1.025213  1.829378  3.849839
N    1.225990  3.173610  4.177347
C    2.157323  1.390120  3.209537
C    2.450672  3.518710  3.747895
N    3.024096  2.460568  3.157919
H    0.076339  -0.011050  4.220092
H    -0.493270  1.265509  5.260554
H    2.422339  0.413814  2.821656
H    2.924984  4.488626  3.851987
H    3.960318  2.449167  2.757774
N    -3.510857  2.442649  2.961941
C    -4.215921  1.429982  2.170778
H    -4.012261  3.314706  3.135958
H    -5.286859  1.534902  2.370143
H    -3.896655  0.419981  2.445677
H    -4.033270  1.591069  1.100469
Pb    -0.363802  4.492110  5.272825
30
Lattice="100 0 0 0 100 0 0 0 100" Properties=species:S:1:pos:R:3
C    0.464045  -0.334075  0.019280
C    -0.321636  0.562097  0.924675
O    0.039461  1.844952  0.866815
H    0.130479  -1.371679  0.102920
H    1.532916  -0.274077  0.264311
H    0.357447  0.005599  -1.019915
N    -1.281625  0.067361  1.649527
C    -2.069914  0.955743  2.476178
C    -1.256557  1.337181  3.725831
O    -0.750648  2.513933  3.788613
H    -5.475942  -1.141187  3.950153
H    -2.222609  1.935181  1.983790
C    -3.517911  0.429240  2.733698
C    -3.807040  -1.034365  2.597267
N    -4.866820  -1.616613  3.288439
C    -3.310541  -2.031730  1.793850
C    -5.018027  -2.899364  2.933966
N    -4.072709  -3.160113  2.028645
H    -4.165038  0.945578  2.008261
H    -3.860507  0.773855  3.721277
H    -2.486090  -2.008026  1.096736
H    -5.763684  -3.589449  3.310978
H    -3.944852  -4.062944  1.576834
N    -1.002429  0.499397  4.719779
C    -1.381871  -0.904656  4.850820
H    -0.423712  0.895529  5.460740
H    -0.629251  -1.404316  5.468576
H    -1.396304  -1.380479  3.866085
H    -2.356642  -1.008476  5.345763
Pb    0.140009  3.647901  2.023107
30
Lattice="100 0 0 0 100 0 0 0 100" Properties=species:S:1:pos:R:3
C    -0.141675  0.951615  0.120058
C    -0.216077  0.401564  1.501702
O    0.875583  0.061437  2.096240
H    0.366372  0.226366  -0.530632
H    0.473327  1.862411  0.125189
H    -1.126629  1.185379  -0.297420
N    -1.390433  0.256169  2.099668
C    -1.561465  -0.250041  3.465313
C    -3.062247  -0.638772  3.697872
O    -3.749445  0.051191  4.438718
H    -2.220258  0.560013  1.591541
H    -0.941541  -1.156455  3.553656
C    -1.134801  0.814363  4.505820
C    -0.469949  0.229874  5.698511
N    0.828921  -0.286314  5.645769
C    -0.926761  0.083650  6.981713
C    1.137692  -0.721027  6.882352
N    0.094653  -0.508048  7.695304
H    -2.048805  1.340137  4.815379
H    -0.474160  1.558033  4.037289
H    -1.874345  0.354110  7.432508
H    2.073565  -1.168604  7.199375
H    0.069497  -0.737104  8.687250
N    -3.523708  -1.720247  3.026438
C    -2.774124  -2.712089  2.260210
H    -4.504901  -1.918146  3.213396
H    -3.491302  -3.388985  1.786757
H    -2.116393  -3.319674  2.899227
H    -2.184542  -2.254616  1.455235
Pb    2.240042  -0.440653  3.767740
30
Lattice="100 0 0 0 100 0 0 0 100" Properties=species:S:1:pos:R:3
C    0.000629  0.294130  -0.139358
C    -0.133932  0.343318  1.342285
O    0.910953  0.150755  2.069454
H    0.746846  1.034670  -0.459018
H    -0.944045  0.487091  -0.658372
H    0.381946  -0.693114  -0.435689
N    -1.315669  0.580128  1.901782
C    -1.534445  0.580651  3.347778
C    -2.992292  0.310183  3.790319
O    -3.144554  -0.399572  4.775782
H    -2.123053  0.635559  1.283113
H    -1.005850  -0.296199  3.751452
C    -0.972338  1.873284  4.023065
C    -0.409014  1.592531  5.371041
N    0.734356  0.806875  5.540780
C    -0.847439  1.968507  6.612594
C    0.968134  0.724600  6.863910
N    0.029553  1.416695  7.521311
H    -1.763802  2.628238  4.106346
H    -0.196508  2.314233  3.380135
H    -1.695234  2.568731  6.919135
H    1.782928  0.196558  7.347672
H    -0.023631  1.516631  8.533255
N    -3.988190  0.887309  3.074074
C    -5.397317  0.706261  3.437704
H    -3.777448  1.638128  2.423569
H    -6.013285  0.794853  2.537582
H    -5.718431  1.453062  4.175665
H    -5.520362  -0.290800  3.870163
Pb    2.006893  -0.350538  3.932837
30
Lattice="100 0 0 0 100 0 0 0 100" Properties=species:S:1:pos:R:3
C    -0.169096  -1.005264  2.550029
C    0.067604  0.330737  1.943888
O    1.251087  0.831280  1.946443
H    0.364408  -1.030997  3.511433
H    0.283100  -1.794435  1.930399
H    -1.227349  -1.224869  2.716408
N    -0.929693  1.045039  1.392708
C    -1.916973  0.474441  0.473811
C    -1.204490  0.349132  -0.910668
O    0.072138  0.607178  -1.017093
H    -0.686934  2.018662  1.199921
H    -2.146090  -0.546329  0.812708
C    -3.221733  1.309966  0.472542
C    -4.428916  0.567591  -0.016197
N    -4.396348  -0.191230  -1.171353
C    -5.699565  0.532105  0.507651
C    -5.618090  -0.677598  -1.349196
N    -6.429584  -0.254776  -0.353087
H    -3.066494  2.226792  -0.120845
H    -3.402869  1.628462  1.507210
H    -6.138770  0.992001  1.384180
H    -5.941389  -1.320569  -2.159673
H    -7.415339  -0.481518  -0.257609
N    -1.906423  -0.029078  -1.933561
C    -1.361986  -0.218200  -3.275713
H    -3.006261  -0.197782  -1.754013
H    -2.193704  -0.424580  -3.954774
H    -0.665400  -1.066535  -3.295903
H    -0.834128  0.682000  -3.613248
Pb    2.025127  1.221116  -0.157352
30
Lattice="100 0 0 0 100 0 0 0 100" Properties=species:S:1:pos:R:3
C    -0.178452  -0.009424  -0.186404
C    0.004586  0.424242  1.244867
O    0.939559  1.078370  1.654272
H    0.535128  0.545869  -0.801529
H    -1.194663  0.175038  -0.560434
H    0.042528  -1.081123  -0.304760
N    -1.012845  0.076757  2.180498
C    -1.865937  -1.087163  2.088167
C    -3.274647  -0.748065  2.601472
O    -4.088998  -1.665457  3.002519
H    -0.702238  0.324674  3.122338
H    -2.010675  -1.309119  1.017266
C    -1.259800  -2.374439  2.715212
C    -1.013131  -2.334244  4.187611
N    -1.993809  -2.664542  5.128476
C    0.134224  -2.024250  4.874919
C    -1.436041  -2.561708  6.344778
N    -0.159464  -2.172236  6.212950
H    -0.304537  -2.545906  2.202591
H    -1.878406  -3.246603  2.449030
H    1.120721  -1.739531  4.527088
H    -1.915693  -2.760857  7.297012
H    0.492197  -2.029675  6.982601
N    -3.641990  0.509263  2.537138
C    -4.957138  1.064111  2.846564
H    -2.898791  1.136154  2.208556
H    -5.290880  1.675209  1.999815
H    -4.892215  1.702665  3.736489
H    -5.671482  0.254992  3.014293
Pb    -4.180599  -3.272396  4.509355
30
Lattice="100 0 0 0 100 0 0 0 100" Properties=species:S:1:pos:R:3
C    0.106976  -0.239086  0.096021
C    0.001882  -0.156329  1.578774
O    1.081180  -0.186528  2.279874
H    0.748748  0.574714  -0.268393
H    -0.866628  -0.183164  -0.402077
H    0.599284  -1.182685  -0.178469
N    -1.188701  -0.057825  2.161134
C    -1.359526  -0.012582  3.610995
C    -2.670897  -0.583635  4.209156
O    -2.530060  -1.220403  5.248195
H    -2.007038  -0.049632  1.556629
H    -0.628392  -0.724155  4.020564
C    -1.050675  1.404298  4.194016
C    -0.406421  1.320910  5.532595
N    0.848225  0.732150  5.711148
C    -0.856152  1.731014  6.759131
C    1.133914  0.796555  7.024935
N    0.123413  1.394340  7.668015
H    -1.971767  1.994982  4.267674
H    -0.393408  1.944193  3.496067
H    -1.774810  2.222260  7.055329
H    2.034412  0.437440  7.511674
H    0.088289  1.568763  8.670538
N    -3.873321  -0.315058  3.647847
C    -4.208776  0.490667  2.479333
H    -4.645270  -0.756342  4.144725
H    -5.242695  0.836964  2.578071
H    -4.154602  -0.083717  1.539293
H    -3.584316  1.391044  2.409301
Pb    2.234301  -0.387877  4.168709
30
Lattice="100 0 0 0 100 0 0 0 100" Properties=species:S:1:pos:R:3
C    -0.893105  1.367812  1.616428
C    -0.989067  0.584824  2.877857
O    -0.158183  0.822850  3.829279
H    -0.293797  2.264845  1.802555
H    -1.875894  1.644837  1.222899
H    -0.372822  0.774676  0.845547
N    -1.905841  -0.383598  3.070013
C    -2.252088  -1.444444  2.105543
C    -0.950398  -2.262478  1.846181
O    0.098754  -2.074119  2.602253
H    -1.967458  -0.681225  4.043783
H    -2.932159  -2.110854  2.657459
C    -3.022107  -0.956813  0.847249
C    -3.869374  -2.016018  0.210222
N    -3.331369  -3.231268  -0.167483
C    -5.196258  -1.980144  -0.148500
C    -4.306558  -3.923268  -0.741797
N    -5.445260  -3.192127  -0.750109
H    -2.319138  -0.549861  0.105573
H    -3.675097  -0.134372  1.165204
H    -5.959310  -1.218790  -0.044167
H    -4.229580  -4.924607  -1.149647
H    -6.335723  -3.489676  -1.138556
N    -0.945765  -3.150388  0.899493
C    0.196885  -4.007818  0.591770
H    -1.908715  -3.314722  0.346109
H    1.085537  -3.406889  0.363480
H    -0.058764  -4.614532  -0.281130
H    0.424408  -4.670469  1.436966
Pb    1.186445  -0.974151  4.193845
