# Supplementary material for: Mapping and classifying molecules from a high-throughput structural database
Source: J Cheminform. 2017 Feb 2;9:6. doi: 10.1186/s13321-017-0192-4 (PMC5289135; doi:10.1186/s13321-017-0192-4)
Supplement: Supplementary file 1 — Additional file 1. Supplementary file contains dissimilarity matrix data for all the oligopeptides available in the database including the one discussed in this paper. [file 13321_2017_192_MOESM1_ESM.tar › SI/hisE.dipeptide/COLVAR-OOS-Ca-0.15-1-4]

#! FIELDS CV1 CV2 Energy
1.640000000000e-01 -1.540000000000e-01	-38164.9737078
1.700000000000e-01 -1.660000000000e-01	-38164.9724062
1.740000000000e-01 -1.640000000000e-01	-38164.9370956
-8.200000000000e-02 -1.940000000000e-01	-38164.8656647
-8.800000000000e-02 -2.080000000000e-01	-38164.8569528
2.440000000000e-01 6.400000000000e-02	-38164.2635427
1.680000000000e-01 -1.640000000000e-01	-38164.2560963
1.660000000000e-01 -1.720000000000e-01	-38164.2503025
3.400000000000e-02 1.540000000000e-01	-38164.2488291
3.600000000000e-02 2.060000000000e-01	-38164.2398545
2.580000000000e-01 4.600000000000e-02	-38164.1839021
4.600000000000e-02 -2.340000000000e-01	-38164.1770336
-9.800000000000e-02 4.600000000000e-02	-38164.1732006
-2.200000000000e-01 8.000000000000e-03	-38164.1568796
2.640000000000e-01 -1.600000000000e-02	-38164.0396411
2.460000000000e-01 2.000000000000e-03	-38164.0030252
-2.200000000000e-01 -6.000000000000e-03	-38163.9929672
2.780000000000e-01 2.600000000000e-02	-38163.9731406
1.860000000000e-01 -1.560000000000e-01	-38163.9280106
2.660000000000e-01 -1.000000000000e-02	-38163.9143121
1.640000000000e-01 1.600000000000e-01	-38163.8924598
1.460000000000e-01 -1.880000000000e-01	-38163.8731712
1.860000000000e-01 -1.560000000000e-01	-38163.8502498
2.600000000000e-01 -4.000000000000e-03	-38163.8467341
5.600000000000e-02 -2.680000000000e-01	-38163.8446939
6.200000000000e-02 -2.160000000000e-01	-38163.8269135
2.000000000000e-01 1.860000000000e-01	-38163.7996362
1.640000000000e-01 1.420000000000e-01	-38163.7957831
2.540000000000e-01 -6.000000000000e-03	-38163.7893605
1.660000000000e-01 -1.460000000000e-01	-38163.7860058
2.340000000000e-01 1.200000000000e-02	-38163.7682393
6.000000000000e-02 -2.400000000000e-01	-38163.7588182
6.000000000000e-02 -2.380000000000e-01	-38163.7522127
6.600000000000e-02 -2.380000000000e-01	-38163.7507777
1.640000000000e-01 -2.220000000000e-01	-38163.7338924
1.820000000000e-01 -1.580000000000e-01	-38163.6909541
1.560000000000e-01 1.580000000000e-01	-38163.672547
1.320000000000e-01 -1.820000000000e-01	-38163.6649842
1.220000000000e-01 3.040000000000e-01	-38163.6557358
2.320000000000e-01 -4.000000000000e-03	-38163.6464467
-7.200000000000e-02 -2.680000000000e-01	-38163.6029144
1.580000000000e-01 1.500000000000e-01	-38163.6026528
7.400000000000e-02 -3.000000000000e-02	-38163.5804624
-8.200000000000e-02 -1.580000000000e-01	-38163.57625
1.660000000000e-01 1.860000000000e-01	-38163.5668486
2.600000000000e-02 -8.000000000000e-02	-38163.5652402
3.600000000000e-02 -1.380000000000e-01	-38163.5252416
-1.000000000000e-02 -1.040000000000e-01	-38163.5120915
1.780000000000e-01 -1.520000000000e-01	-38163.5112458
-8.200000000000e-02 -1.800000000000e-01	-38163.4991532
-4.600000000000e-02 -2.680000000000e-01	-38163.4606158
1.320000000000e-01 2.220000000000e-01	-38163.4497367
5.000000000000e-02 -2.220000000000e-01	-38163.3974427
-2.000000000000e-03 -1.900000000000e-01	-38163.3911109
-2.600000000000e-02 9.400000000000e-02	-38163.3079803
