# Supplementary material for: Mapping and classifying molecules from a high-throughput structural database
Source: J Cheminform. 2017 Feb 2;9:6. doi: 10.1186/s13321-017-0192-4 (PMC5289135; doi:10.1186/s13321-017-0192-4)
Supplement: Supplementary file 1 — Additional file 1. Supplementary file contains dissimilarity matrix data for all the oligopeptides available in the database including the one discussed in this paper. [file 13321_2017_192_MOESM1_ESM.tar › SI/hisE.dipeptide/traj.hisE.dipeptide.bare.xyz]

29
Lattice="100 0 0 0 100 0 0 0 100" Properties=species:S:1:pos:R:3
C    0.911900  -0.179118  0.465668
C    0.071262  -0.926612  1.484888
O    0.529574  -1.852716  2.159895
H    0.367926  0.622591  -0.048087
H    1.282531  -0.896310  -0.277435
H    1.786431  0.248161  0.972009
N    -1.212473  -0.491622  1.614042
C    -2.182274  -1.173594  2.441785
C    -3.568350  -0.670247  1.966669
O    -3.661582  0.101537  1.002834
H    -1.636907  0.157510  0.948885
H    -2.117235  -2.258791  2.250702
C    -1.911879  -0.950024  3.960478
C    -2.292046  -2.113864  4.816557
N    -3.599775  -2.552418  4.944084
C    -1.461880  -2.936127  5.544110
C    -3.561329  -3.611068  5.733500
N    -2.284632  -3.878229  6.125133
H    -2.425307  -0.036039  4.295551
H    -0.834752  -0.784693  4.072793
H    -0.387258  -2.941244  5.675306
H    -4.411725  -4.207056  6.046307
H    -1.989753  -4.635569  6.728976
N    -4.630278  -1.124744  2.658888
C    -5.979465  -0.709114  2.324114
H    -4.474160  -1.709024  3.495546
H    -6.244979  -1.008411  1.300675
H    -6.092144  0.382481  2.391131
H    -6.673439  -1.183644  3.025994
29
Lattice="100 0 0 0 100 0 0 0 100" Properties=species:S:1:pos:R:3
C    -0.153730  0.633525  0.177802
C    -0.551732  0.847318  1.626955
O    -0.359644  1.919163  2.208101
H    -0.666399  1.377874  -0.444324
H    -0.388046  -0.369744  -0.197959
H    0.924338  0.812339  0.079740
N    -1.150701  -0.215801  2.230651
C    -1.477884  -0.223558  3.639048
C    -1.699677  -1.711026  4.013732
O    -1.527309  -2.598959  3.168641
H    -1.167237  -1.145486  1.807730
H    -0.613548  0.157761  4.209754
C    -2.693036  0.699393  3.959239
C    -2.607843  1.360305  5.296113
N    -2.611890  0.645846  6.482573
C    -2.466484  2.701562  5.570848
C    -2.481510  1.534441  7.451522
N    -2.393743  2.795624  6.944877
H    -3.626992  0.124352  3.867819
H    -2.711042  1.483001  3.193987
H    -2.391863  3.565862  4.923230
H    -2.446466  1.321412  8.514361
H    -2.287514  3.649285  7.478830
N    -2.078314  -1.938062  5.288489
C    -2.347106  -3.271171  5.789843
H    -2.255690  -1.128416  5.904374
H    -3.374131  -3.343044  6.174931
H    -1.651917  -3.537440  6.599287
H    -2.221889  -3.983356  4.967808
29
Lattice="100 0 0 0 100 0 0 0 100" Properties=species:S:1:pos:R:3
C    -0.397792  0.687876  -0.232428
C    -0.082882  0.043010  1.101314
O    0.786434  -0.838745  1.206339
H    -0.682897  -0.093460  -0.947898
H    0.514191  1.163540  -0.615079
H    -1.195654  1.437620  -0.175021
N    -0.812183  0.484612  2.152148
C    -0.573163  0.103116  3.543020
C    -1.156762  -1.288762  3.932492
O    -1.884170  -1.440388  4.915608
H    -1.536636  1.196606  2.011989
H    0.519110  0.022315  3.675610
C    -1.107771  1.209188  4.469974
C    -2.531858  1.588140  4.209692
N    -2.903981  2.240621  3.042655
C    -3.644463  1.358766  4.985027
C    -4.213518  2.401407  3.116275
N    -4.704153  1.886750  4.279383
H    -0.469153  2.096255  4.346498
H    -1.008173  0.861025  5.503846
H    -3.769036  0.843381  5.928271
H    -4.841933  2.878624  2.372079
H    -5.672636  1.889731  4.574525
N    -0.743171  -2.289401  3.117686
C    -1.139500  -3.668807  3.310128
H    -0.077686  -2.037150  2.375678
H    -0.274864  -4.301161  3.559833
H    -1.615036  -4.071454  2.404615
H    -1.854664  -3.707254  4.138741
29
Lattice="100 0 0 0 100 0 0 0 100" Properties=species:S:1:pos:R:3
C    0.568738  -0.647884  -0.867028
C    -0.238308  -1.022451  0.358604
O    -0.904915  -2.070509  0.400806
H    1.305954  -1.438673  -1.055717
H    1.090442  0.311232  -0.767351
H    -0.099459  -0.610492  -1.736376
N    -0.187268  -0.142239  1.384917
C    -0.773245  -0.373916  2.704069
C    -2.311798  -0.137353  2.774001
O    -2.830279  0.570299  3.640001
H    0.352320  0.724539  1.291847
H    -0.619944  -1.439365  2.946643
C    -0.033423  0.485562  3.744290
C    0.039597  1.937822  3.391403
N    0.812154  2.384652  2.328574
C    -0.607001  3.003664  3.972518
C    0.634985  3.692987  2.273756
N    -0.213535  4.112622  3.254824
H    0.986163  0.087982  3.854484
H    -0.548471  0.370671  4.704275
H    -1.321957  3.055001  4.783127
H    1.091994  4.370784  1.560865
H    -0.504304  5.066884  3.427890
N    -3.009465  -0.813472  1.832410
C    -4.456176  -0.756696  1.764928
H    -2.480364  -1.452040  1.225331
H    -4.782258  -1.135262  0.790092
H    -4.799149  0.278569  1.884249
H    -4.930171  -1.358406  2.556156
29
Lattice="100 0 0 0 100 0 0 0 100" Properties=species:S:1:pos:R:3
C    -1.596549  -0.284038  -0.058551
C    -1.848684  0.112669  1.381013
O    -2.935221  0.594197  1.738801
H    -2.397883  -0.960230  -0.380619
H    -0.626210  -0.771054  -0.210889
H    -1.651127  0.611965  -0.690147
N    -0.807843  -0.076119  2.231593
C    -0.939385  0.035748  3.686601
C    -0.846170  1.514098  4.172336
O    0.088627  1.916088  4.864998
H    -0.027155  -0.652144  1.908066
H    -1.940361  -0.341588  3.956692
C    0.147422  -0.803432  4.377304
C    0.259092  -2.201066  3.863330
N    0.751819  -2.461196  2.592979
C    -0.067190  -3.387886  4.481382
C    0.721566  -3.773239  2.449574
N    0.234334  -4.378912  3.569623
H    -0.060770  -0.811061  5.453864
H    1.108432  -0.282311  4.260617
H    -0.468668  -3.609065  5.462486
H    1.039276  -4.327850  1.573078
H    0.128686  -5.375290  3.715214
N    -1.896854  2.271904  3.773077
C    -1.981104  3.691550  4.048067
H    -2.553173  1.829296  3.117480
H    -2.963755  3.946901  4.467341
H    -1.824005  4.289519  3.137496
H    -1.202149  3.947544  4.774194
29
Lattice="100 0 0 0 100 0 0 0 100" Properties=species:S:1:pos:R:3
C    0.338423  1.110457  0.010130
C    0.536658  0.514615  1.392422
O    1.624354  0.086993  1.771524
H    -0.695723  1.415079  -0.191824
H    0.654823  0.378062  -0.742864
H    0.994759  1.984077  -0.090749
N    -0.594523  0.470278  2.170503
C    -0.540724  0.126040  3.583708
C    -1.087155  -1.277440  3.927224
O    -1.218483  -1.627529  5.099998
H    -1.428391  0.988978  1.879443
H    0.524480  0.102735  3.862264
C    -1.273726  1.187211  4.431059
C    -2.719446  1.313543  4.070910
N    -3.124475  1.729867  2.810316
C    -3.824606  1.015165  4.834975
C    -4.444506  1.687660  2.819298
N    -4.914210  1.263274  4.026700
H    -0.762678  2.151561  4.295687
H    -1.181231  0.897756  5.483993
H    -3.922732  0.641025  5.846106
H    -5.097900  1.953007  1.994997
H    -5.886481  1.156093  4.288092
N    -1.383103  -2.060351  2.859171
C    -1.829959  -3.430644  2.987734
H    -1.212520  -1.659032  1.943308
H    -1.954019  -3.638962  4.056238
H    -1.093292  -4.133464  2.572489
H    -2.791615  -3.584053  2.478145
29
Lattice="100 0 0 0 100 0 0 0 100" Properties=species:S:1:pos:R:3
C    -2.323791  -0.798704  0.199885
C    -2.345480  -0.332280  1.644790
O    -3.387338  -0.061807  2.234493
H    -2.806536  -0.039468  -0.428124
H    -2.923077  -1.714396  0.120587
H    -1.314735  -0.994718  -0.182395
N    -1.106575  -0.205725  2.233059
C    -0.983653  -0.040684  3.677997
C    -1.147273  1.405444  4.187779
O    -1.224061  1.625266  5.395385
H    -0.333561  -0.707181  1.788739
H    -1.786935  -0.609233  4.172151
C    0.392102  -0.562404  4.152236
C    0.674223  -1.968093  3.737200
N    0.933499  -2.282530  2.411811
C    0.704069  -3.115107  4.498612
C    1.115094  -3.589807  2.375775
N    0.987603  -4.138164  3.617817
H    0.419319  -0.464586  5.243465
H    1.177223  0.096233  3.747814
H    0.554383  -3.287645  5.557088
H    1.341994  -4.179745  1.494163
H    1.095082  -5.116529  3.855660
N    -1.143179  2.365655  3.229123
C    -1.347326  3.768127  3.524621
H    -1.140076  2.043224  2.267318
H    -1.305901  3.887517  4.612764
H    -2.328537  4.115189  3.168791
H    -0.563554  4.385150  3.064396
29
Lattice="100 0 0 0 100 0 0 0 100" Properties=species:S:1:pos:R:3
C    -1.757227  -2.069033  -0.018131
C    -1.317081  -1.574409  1.343955
O    -0.833457  -2.337016  2.188809
H    -2.497033  -2.867629  0.116252
H    -0.890126  -2.508052  -0.527422
H    -2.184846  -1.285809  -0.655871
N    -1.477852  -0.241318  1.575498
C    -1.053723  0.402908  2.819263
C    -2.150550  0.223509  3.905502
O    -2.952530  1.113456  4.190965
H    -1.951945  0.326550  0.882394
H    -0.144639  -0.121667  3.146147
C    -0.736378  1.883020  2.579063
C    0.022487  2.497836  3.712314
N    1.404973  2.487213  3.734049
C    -0.463754  3.098520  4.853921
C    1.749714  3.073374  4.864430
N    0.650821  3.461790  5.578453
H    -1.678834  2.425305  2.416911
H    -0.119561  1.962594  1.673121
H    -1.474425  3.265783  5.203923
H    2.763388  3.246574  5.210811
H    0.649855  3.934155  6.474097
N    -2.131659  -1.010666  4.471748
C    -3.140503  -1.451025  5.414513
H    -1.524030  -1.700776  4.023175
H    -3.869911  -2.128111  4.944037
H    -3.672756  -0.567759  5.782864
H    -2.673418  -1.972318  6.260206
29
Lattice="100 0 0 0 100 0 0 0 100" Properties=species:S:1:pos:R:3
C    -0.633328  0.129622  0.166004
C    -0.592157  0.677112  1.582440
O    -0.048095  1.749900  1.849914
H    -1.080511  0.883786  -0.493228
H    -1.193991  -0.808199  0.072044
H    0.396715  -0.032375  -0.176165
N    -1.219092  -0.094554  2.518277
C    -1.135311  0.161675  3.947358
C    -1.602903  -1.143704  4.630988
O    -1.386507  -2.229414  4.082869
H    -1.429112  -1.067327  2.299376
H    -0.070250  0.275323  4.226459
C    -1.826297  1.480575  4.370059
C    -3.311831  1.506552  4.240920
N    -4.125805  1.153734  5.305240
C    -4.089760  1.825954  3.150278
C    -5.367336  1.257870  4.867661
N    -5.394974  1.663178  3.565546
H    -1.370778  2.269313  3.758954
H    -1.556304  1.695627  5.413910
H    -3.833332  2.150261  2.149706
H    -6.266862  1.062231  5.441388
H    -6.223136  1.830567  3.007516
N    -2.176742  -1.028139  5.853153
C    -2.642789  -2.214262  6.552618
H    -2.668123  -0.155939  6.062664
H    -2.862559  -1.948130  7.592159
H    -1.862961  -2.983002  6.531930
H    -3.547870  -2.639237  6.090963
29
Lattice="100 0 0 0 100 0 0 0 100" Properties=species:S:1:pos:R:3
C    -1.066289  0.147885  0.120278
C    -0.941247  0.727547  1.520249
O    -0.635514  1.908023  1.703975
H    -0.103618  0.264129  -0.393007
H    -1.806667  0.733120  -0.439292
H    -1.358449  -0.908963  0.101776
N    -1.218277  -0.149651  2.525908
C    -1.048641  0.109595  3.950607
C    -1.402947  -1.230236  4.640821
O    -1.003165  -2.285392  4.137097
H    -1.276911  -1.142770  2.310360
H    0.027680  0.257511  4.164905
C    -1.756701  1.390245  4.447654
C    -3.236134  1.433053  4.265385
N    -4.095787  0.920250  5.222597
C    -3.963628  1.926724  3.205864
C    -5.317048  1.099475  4.752405
N    -5.285606  1.707039  3.531691
H    -1.296897  2.227040  3.910409
H    -1.518201  1.515174  5.513698
H    -3.656357  2.404004  2.283602
H    -6.241136  0.820400  5.247004
H    -6.088200  1.965764  2.971242
N    -2.094282  -1.172908  5.803111
C    -2.458885  -2.400642  6.491019
H    -2.704090  -0.362660  5.956138
H    -2.831666  -2.147841  7.489423
H    -1.579366  -3.047021  6.584944
H    -3.233970  -2.964893  5.949137
29
Lattice="100 0 0 0 100 0 0 0 100" Properties=species:S:1:pos:R:3
C    -1.184176  0.444839  -0.055520
C    -0.784097  0.672927  1.391434
O    0.136289  1.430565  1.704928
H    -2.043387  -0.226600  -0.173242
H    -0.325468  0.026021  -0.595279
H    -1.417093  1.413011  -0.515833
N    -1.522617  -0.006756  2.312906
C    -1.211264  -0.002045  3.724168
C    -1.928870  -1.230595  4.323584
O    -2.593572  -1.989607  3.614686
H    -2.181785  -0.737165  2.043341
H    -0.121724  -0.122091  3.850599
C    -1.611806  1.335636  4.412174
C    -3.085410  1.533887  4.537221
N    -3.771955  1.154502  5.678255
C    -3.969737  2.028534  3.602447
C    -5.042721  1.416486  5.437554
N    -5.213471  1.947193  4.191170
H    -1.146001  2.135868  3.823266
H    -1.160443  1.384692  5.413970
H    -3.824855  2.417940  2.602628
H    -5.869519  1.251590  6.120539
H    -6.090041  2.237026  3.775369
N    -1.756352  -1.412013  5.656800
C    -2.533468  -2.388432  6.399609
H    -1.382188  -0.629489  6.181439
H    -3.473798  -1.950835  6.768632
H    -1.949323  -2.760584  7.249522
H    -2.772151  -3.221504  5.731634
29
Lattice="100 0 0 0 100 0 0 0 100" Properties=species:S:1:pos:R:3
C    0.231015  1.658359  2.348400
C    0.009936  0.735961  3.535000
O    0.762847  0.728497  4.506401
H    0.435163  1.086844  1.431540
H    1.094192  2.291136  2.569466
H    -0.644627  2.292714  2.152022
N    -1.084949  -0.094226  3.483051
C    -2.067856  -0.197757  2.417161
C    -3.234433  0.817294  2.497533
O    -4.045597  0.904232  1.576115
H    -1.195189  -0.741518  4.270073
H    -1.587337  -0.010558  1.446400
C    -2.664875  -1.624764  2.373112
C    -3.395351  -1.986300  3.625519
N    -2.732411  -2.122582  4.834365
C    -4.746221  -2.177870  3.811651
C    -3.662458  -2.395150  5.730075
N    -4.899771  -2.441156  5.156715
H    -1.844729  -2.335449  2.195021
H    -3.348244  -1.672032  1.517326
H    -5.584316  -2.138504  3.127194
H    -3.497945  -2.569862  6.788057
H    -5.772075  -2.648316  5.627386
N    -3.283099  1.552683  3.636667
C    -4.326907  2.518674  3.906314
H    -2.563738  1.369627  4.329114
H    -3.904508  3.512870  4.106794
H    -4.938960  2.215392  4.768050
H    -4.966558  2.572763  3.018475
29
Lattice="100 0 0 0 100 0 0 0 100" Properties=species:S:1:pos:R:3
C    -0.296642  0.221339  0.108042
C    -0.189987  0.036399  1.607581
O    0.892758  0.136912  2.198461
H    0.401555  -0.464405  -0.386777
H    0.016243  1.243778  -0.139168
H    -1.306384  0.053207  -0.285966
N    -1.350940  -0.249049  2.255693
C    -1.466763  -0.280422  3.714637
C    -1.025800  -1.659314  4.281611
O    -1.829773  -2.467312  4.745894
H    -2.212968  -0.261126  1.721861
H    -0.784953  0.491706  4.101904
C    -2.903068  0.041740  4.140392
C    -3.407294  1.325879  3.566469
N    -2.776166  2.530808  3.811630
C    -4.495360  1.526246  2.742201
C    -3.469526  3.440756  3.156879
N    -4.524265  2.883485  2.490931
H    -2.920318  0.083665  5.238365
H    -3.561128  -0.793193  3.861759
H    -5.242613  0.849721  2.344643
H    -3.258627  4.505038  3.128714
H    -5.210139  3.372998  1.929431
N    0.315570  -1.854188  4.209253
C    0.943273  -3.102347  4.592612
H    0.848348  -1.149599  3.688982
H    1.813982  -2.914886  5.234974
H    1.273632  -3.677186  3.713910
H    0.209353  -3.698648  5.145085
29
Lattice="100 0 0 0 100 0 0 0 100" Properties=species:S:1:pos:R:3
C    0.855298  -1.635289  1.358681
C    0.779690  -0.995653  2.730438
O    1.545204  -1.340039  3.642323
H    0.281999  -1.102083  0.590723
H    0.468455  -2.660624  1.433934
H    1.904979  -1.698673  1.051250
N    -0.172505  -0.037335  2.879974
C    -0.635668  0.556543  4.142484
C    0.319804  1.592573  4.782122
O    -0.123420  2.675674  5.165327
H    -0.770051  0.135843  2.081330
H    -1.523892  1.138703  3.874952
C    -1.073524  -0.506969  5.181470
C    -2.007876  -1.511569  4.593409
N    -3.212443  -1.144710  4.021846
C    -1.829128  -2.873244  4.479291
C    -3.757374  -2.262930  3.583200
N    -2.957414  -3.341192  3.837064
H    -1.559574  0.038025  6.004078
H    -0.196664  -1.019790  5.594296
H    -1.021819  -3.526823  4.786409
H    -4.717037  -2.352645  3.084285
H    -3.159067  -4.307725  3.612414
N    1.609306  1.193365  4.914165
C    2.622103  2.030471  5.523567
H    1.840653  0.245752  4.594363
H    2.174204  3.007025  5.736729
H    3.478107  2.165335  4.847663
H    2.986653  1.595985  6.466211
29
Lattice="100 0 0 0 100 0 0 0 100" Properties=species:S:1:pos:R:3
C    -1.837224  0.292975  0.349375
C    -1.301513  0.768382  1.688685
O    -0.718611  1.844804  1.816057
H    -1.003499  0.236167  -0.361284
H    -2.543618  1.040366  -0.032632
H    -2.335965  -0.683267  0.391084
N    -1.510089  -0.080977  2.736530
C    -1.075193  0.224264  4.097301
C    -1.105816  -1.080466  4.924305
O    -0.065534  -1.692971  5.166915
H    -2.045628  -0.927491  2.587824
H    -0.013992  0.500009  4.054438
C    -1.841210  1.432388  4.722139
C    -3.279034  1.537457  4.334375
N    -4.228138  0.602109  4.712085
C    -3.870793  2.493832  3.540441
C    -5.367485  0.987903  4.165813
N    -5.198918  2.133185  3.447529
H    -1.332362  2.345475  4.392698
H    -1.740345  1.376755  5.816458
H    -3.464957  3.361903  3.036425
H    -6.324572  0.486443  4.260531
H    -5.919965  2.636903  2.945973
N    -2.334931  -1.507295  5.314180
C    -2.486578  -2.714063  6.105406
H    -3.150250  -0.888114  5.188826
H    -2.121148  -2.579532  7.135182
H    -1.915661  -3.537148  5.657860
H    -3.547971  -2.983997  6.138481
29
Lattice="100 0 0 0 100 0 0 0 100" Properties=species:S:1:pos:R:3
C    -0.335181  0.240585  -0.157673
C    -0.024229  0.299911  1.331595
O    1.130194  0.373486  1.747352
H    -0.880743  1.139631  -0.480533
H    -0.952409  -0.627559  -0.426566
H    0.613508  0.190978  -0.698293
N    -1.091315  0.273805  2.189088
C    -2.495785  0.280373  1.854729
C    -3.237776  0.907671  3.066048
O    -2.642763  1.132094  4.122301
H    -0.897999  0.454730  3.176574
H    -2.676869  0.924625  0.980115
C    -3.053708  -1.146188  1.527376
C    -4.051442  -1.161730  0.414006
N    -5.137831  -0.303860  0.386968
C    -4.062962  -1.947811  -0.717258
C    -5.792963  -0.568419  -0.729126
N    -5.179524  -1.561367  -1.429931
H    -3.489052  -1.581880  2.440334
H    -2.206490  -1.788265  1.256693
H    -3.396514  -2.726678  -1.066344
H    -6.697587  -0.077252  -1.070734
H    -5.482785  -1.943866  -2.317168
N    -4.549427  1.156064  2.852566
C    -5.419815  1.662773  3.895298
H    -4.960229  0.833344  1.964949
H    -6.141000  0.899008  4.223064
H    -5.977103  2.540749  3.541505
H    -4.801201  1.952049  4.751065
29
Lattice="100 0 0 0 100 0 0 0 100" Properties=species:S:1:pos:R:3
C    -0.313221  -0.304846  -0.142708
C    -0.098382  -0.031825  1.339647
O    1.027538  0.100507  1.814633
H    0.667702  -0.433705  -0.607380
H    -0.826598  0.539355  -0.626394
H    -0.921599  -1.201468  -0.323922
N    -1.218689  0.065718  2.120991
C    -2.598515  0.032295  1.697377
C    -3.405239  0.829083  2.758411
O    -2.873065  1.220316  3.799997
H    -1.087247  0.393977  3.080550
H    -2.714432  0.548475  0.731244
C    -3.153700  -1.423271  1.536699
C    -4.096781  -1.587138  0.388155
N    -5.190996  -0.758062  0.207285
C    -4.043358  -2.501707  -0.640712
C    -5.786988  -1.164464  -0.899224
N    -5.127874  -2.222304  -1.446665
H    -3.635826  -1.731511  2.477593
H    -2.300535  -2.098129  1.395426
H    -3.351553  -3.304843  -0.862129
H    -6.679592  -0.733472  -1.339433
H    -5.382926  -2.713165  -2.294886
N    -4.703241  1.035020  2.451620
C    -5.600503  1.697102  3.380448
H    -5.086157  0.574987  1.613643
H    -6.568259  1.842875  2.888852
H    -5.198046  2.674332  3.676721
H    -5.750241  1.106441  4.296719
29
Lattice="100 0 0 0 100 0 0 0 100" Properties=species:S:1:pos:R:3
C    0.400538  -0.974595  0.835968
C    0.664785  -0.524408  2.254888
O    1.724412  -0.793728  2.836257
H    1.350572  -1.075330  0.303090
H    -0.261431  -0.292783  0.286887
H    -0.085661  -1.959816  0.885186
N    -0.350730  0.173713  2.840017
C    -0.558427  0.359611  4.283957
C    0.372073  1.374694  4.992014
O    -0.119296  2.176510  5.790579
H    -1.197315  0.240188  2.287687
H    -1.547392  0.823581  4.375647
C    -0.589802  -0.984661  5.060348
C    -1.738446  -1.858531  4.674461
N    -1.809937  -2.497576  3.447019
C    -2.866742  -2.146080  5.414145
C    -2.952998  -3.157388  3.450099
N    -3.630629  -2.976171  4.621328
H    -0.656905  -0.743995  6.129936
H    0.359890  -1.512872  4.898518
H    -3.180428  -1.845782  6.406494
H    -3.333382  -3.778862  2.645877
H    -4.521779  -3.386497  4.871958
N    1.691040  1.268044  4.712686
C    2.685935  2.118524  5.332540
H    1.969734  0.513926  4.069672
H    3.353892  1.539743  5.987634
H    2.166482  2.870994  5.935648
H    3.296946  2.623547  4.571464
29
Lattice="100 0 0 0 100 0 0 0 100" Properties=species:S:1:pos:R:3
C    -0.598020  -0.963542  0.536222
C    -0.007071  -0.329262  1.779069
O    1.222183  -0.282056  1.943583
H    -0.049976  -0.605236  -0.342394
H    -1.667873  -0.762356  0.407828
H    -0.450469  -2.050344  0.598801
N    -0.913431  0.172305  2.659987
C    -0.682463  0.528305  4.071154
C    0.207136  1.758580  4.369326
O    -0.126023  2.516529  5.284415
H    -1.870469  -0.132144  2.504560
H    -1.664879  0.843219  4.441252
C    -0.231153  -0.689529  4.906689
C    -1.323362  -1.705592  5.080504
N    -2.395217  -1.803394  4.209367
C    -1.451735  -2.651255  6.075628
C    -3.150277  -2.786101  4.666294
N    -2.617341  -3.333276  5.794699
H    0.092870  -0.330924  5.893692
H    0.651483  -1.139024  4.426099
H    -0.839667  -2.887317  6.937288
H    -4.080096  -3.133036  4.228243
H    -3.009917  -4.091619  6.338810
N    1.327165  1.898452  3.627214
C    2.258097  2.986988  3.843754
H    1.538579  1.147226  2.954240
H    3.085361  2.694792  4.509863
H    1.725486  3.822544  4.311372
H    2.680077  3.311067  2.884440
29
Lattice="100 0 0 0 100 0 0 0 100" Properties=species:S:1:pos:R:3
C    -0.788012  -0.341562  -0.227939
C    -0.536630  -0.421309  1.264898
O    0.491682  -0.923736  1.725023
H    -0.015043  0.292505  -0.680914
H    -1.774022  0.062033  -0.487662
H    -0.682015  -1.345183  -0.656831
N    -1.508921  0.132542  2.047433
C    -1.527785  0.009501  3.492879
C    -2.858042  -0.662051  3.882242
O    -3.880793  -0.477942  3.222676
H    -2.411198  0.354639  1.633461
H    -0.675537  -0.632274  3.763016
C    -1.423932  1.368675  4.215339
C    -0.110192  2.074642  4.078499
N    0.024394  3.367159  4.551739
C    1.086682  1.634238  3.552766
C    1.277450  3.704957  4.317299
N    1.961543  2.689179  3.713202
H    -1.635478  1.213437  5.286352
H    -2.227310  2.026768  3.849715
H    1.372435  0.706867  3.067441
H    1.736810  4.657894  4.559624
H    2.930587  2.702861  3.420191
N    -2.810156  -1.422476  5.008865
C    -3.978597  -2.067285  5.579061
H    -1.913140  -1.542024  5.464314
H    -4.831704  -1.832328  4.934305
H    -4.183119  -1.696085  6.592939
H    -3.849958  -3.157641  5.617069
29
Lattice="100 0 0 0 100 0 0 0 100" Properties=species:S:1:pos:R:3
C    -0.507302  -0.501538  -0.088857
C    -0.349310  -0.385837  1.417499
O    0.725906  -0.585964  1.977603
H    0.171992  0.213783  -0.569503
H    -1.528928  -0.315534  -0.442615
H    -0.195734  -1.506503  -0.398942
N    -1.486847  -0.024939  2.088587
C    -1.568120  0.019941  3.532214
C    -2.876229  -0.664815  3.949011
O    -3.861914  -0.670330  3.209096
H    -2.388173  -0.046667  1.616783
H    -0.690570  -0.512435  3.928465
C    -1.542653  1.481102  4.073807
C    -0.202533  2.107552  3.895772
N    0.813391  1.864830  4.799510
C    0.267634  2.871570  2.850006
C    1.879138  2.466267  4.309291
N    1.599218  3.093169  3.128563
H    -1.789819  1.469854  5.145038
H    -2.325213  2.053721  3.557007
H    -0.207797  3.250742  1.954035
H    2.865666  2.486009  4.760530
H    2.250366  3.614274  2.554689
N    -2.862020  -1.208868  5.195080
C    -4.025749  -1.824091  5.804850
H    -1.992307  -1.179080  5.714748
H    -4.311590  -1.304453  6.730012
H    -3.840853  -2.882713  6.033661
H    -4.849648  -1.755047  5.087060
29
Lattice="100 0 0 0 100 0 0 0 100" Properties=species:S:1:pos:R:3
C    -1.834640  2.391020  0.404081
C    -1.341147  0.956449  0.441971
O    -0.271156  0.618452  -0.055041
H    -1.042099  3.012893  -0.019580
H    -2.104792  2.766077  1.400230
H    -2.730733  2.478419  -0.227622
N    -2.144683  0.031029  1.082325
C    -3.528809  0.243171  1.489390
C    -3.698464  1.002019  2.823440
O    -4.774868  1.522040  3.112475
H    -1.883458  -0.937919  0.875395
H    -4.073799  0.839380  0.740762
C    -4.255129  -1.118001  1.633263
C    -4.178758  -1.961581  0.405170
N    -3.004614  -2.614516  0.071490
C    -5.134644  -2.199633  -0.558003
C    -3.243927  -3.233161  -1.068894
N    -4.523335  -3.012997  -1.489391
H    -5.297097  -0.906123  1.900366
H    -3.804883  -1.668243  2.474015
H    -6.163476  -1.876767  -0.658625
H    -2.539728  -3.843420  -1.624167
H    -4.953629  -3.390000  -2.324977
N    -2.603683  0.992162  3.627172
C    -2.576435  1.616166  4.933534
H    -1.769970  0.552647  3.247682
H    -2.355403  0.881624  5.720531
H    -3.567012  2.046909  5.116509
H    -1.824629  2.416905  4.977497
29
Lattice="100 0 0 0 100 0 0 0 100" Properties=species:S:1:pos:R:3
C    -0.385305  0.549813  -0.058916
C    -0.386799  0.323204  1.439916
O    0.642346  0.480476  2.110750
H    0.325706  -0.149822  -0.516314
H    -0.021831  1.564518  -0.261825
H    -1.366059  0.417761  -0.531479
N    -1.578854  -0.055059  1.977086
C    -1.842250  -0.428873  3.374985
C    -1.820561  0.768359  4.362485
O    -2.823413  1.051800  5.016269
H    -2.368117  -0.115480  1.346176
H    -2.884532  -0.766691  3.399653
C    -0.956756  -1.609780  3.848451
C    -1.393165  -2.112248  5.184244
N    -2.495265  -2.935711  5.314889
C    -0.876009  -1.816074  6.426854
C    -2.641410  -3.135483  6.609906
N    -1.682716  -2.477505  7.327413
H    0.096081  -1.305905  3.871578
H    -1.053793  -2.417225  3.108505
H    -0.042435  -1.199055  6.738607
H    -3.408369  -3.742239  7.080066
H    -1.583897  -2.468800  8.334965
N    -0.627828  1.410764  4.462268
C    -0.444095  2.564785  5.318272
H    0.095888  1.151224  3.782357
H    -0.419507  3.502468  4.741801
H    0.494553  2.478975  5.882057
H    -1.285608  2.609803  6.017979
29
Lattice="100 0 0 0 100 0 0 0 100" Properties=species:S:1:pos:R:3
C    -3.229396  3.345346  0.909966
C    -2.311986  2.201559  0.528281
O    -1.192396  2.380014  0.051918
H    -2.717546  4.280606  0.669511
H    -3.473386  3.313425  1.980186
H    -4.176604  3.303163  0.352560
N    -2.782951  0.920979  0.713010
C    -4.001716  0.484524  1.378562
C    -3.782203  0.352555  2.911529
O    -3.966102  1.341202  3.628113
H    -2.089710  0.206932  0.501420
H    -4.731433  1.299404  1.305557
C    -4.613580  -0.734986  0.636463
C    -3.653511  -1.808258  0.228373
N    -3.030046  -2.639190  1.144310
C    -3.224065  -2.127205  -1.041714
C    -2.246903  -3.440962  0.446068
N    -2.335138  -3.169184  -0.885604
H    -5.095774  -0.352555  -0.273418
H    -5.408576  -1.163760  1.264507
H    -3.464964  -1.713220  -2.012763
H    -1.608243  -4.219730  0.848360
H    -1.834568  -3.642097  -1.628223
N    -3.362506  -0.841714  3.386337
C    -3.063586  -1.021054  4.795198
H    -3.194236  -1.622646  2.738368
H    -2.196616  -0.418841  5.104589
H    -2.846821  -2.079599  4.975195
H    -3.916438  -0.716709  5.416342
29
Lattice="100 0 0 0 100 0 0 0 100" Properties=species:S:1:pos:R:3
C    0.047104  1.086240  0.297111
C    0.090220  0.639132  1.750526
O    1.135609  0.637686  2.397275
H    -0.523709  2.020210  0.190946
H    -0.417120  0.340317  -0.362328
H    1.074956  1.264751  -0.029083
N    -1.093839  0.248921  2.317032
C    -2.409316  0.212274  1.715339
C    -3.430723  0.516285  2.830078
O    -3.204869  0.212058  4.001559
H    -1.069773  0.024477  3.311744
H    -2.488343  0.981980  0.936760
C    -2.705782  -1.167071  1.065078
C    -4.001038  -1.232963  0.317556
N    -4.488324  -0.153301  -0.401533
C    -4.864125  -2.299101  0.191865
C    -5.616053  -0.563783  -0.954946
N    -5.883720  -1.858929  -0.626913
H    -2.678717  -1.940610  1.845315
H    -1.869653  -1.384254  0.381409
H    -4.841501  -3.303553  0.596034
H    -6.268361  0.028663  -1.587911
H    -6.684548  -2.401799  -0.926170
N    -4.566679  1.122102  2.398806
C    -5.700500  1.361454  3.270010
H    -4.689476  1.198768  1.390098
H    -6.084968  2.380112  3.130802
H    -5.363253  1.242237  4.304796
H    -6.515497  0.645698  3.081744
29
Lattice="100 0 0 0 100 0 0 0 100" Properties=species:S:1:pos:R:3
C    0.158676  -0.141041  -0.065874
C    0.225331  -0.085211  1.449911
O    1.296496  -0.099492  2.060185
H    0.730421  0.700456  -0.476713
H    -0.863637  -0.109291  -0.461998
H    0.646690  -1.063114  -0.405552
N    -0.977797  -0.007765  2.082846
C    -1.103737  -0.026343  3.523221
C    -2.543845  -0.492264  3.810581
O    -3.380277  -0.531521  2.902780
H    -1.865806  -0.097203  1.589738
H    -0.375360  -0.748068  3.927384
C    -0.776166  1.366889  4.145896
C    -1.851484  2.380853  3.949409
N    -2.855372  2.548782  4.887323
C    -2.072335  3.212975  2.872913
C    -3.664455  3.463565  4.388076
N    -3.232147  3.897414  3.167719
H    0.169202  1.687127  3.690393
H    -0.590217  1.257260  5.221173
H    -1.523801  3.370334  1.952713
H    -4.561861  3.849321  4.860474
H    -3.676203  4.596952  2.585815
N    -2.862249  -0.868290  5.075868
C    -2.064890  -0.757087  6.284656
H    -3.855690  -1.047483  5.187909
H    -2.118666  0.251564  6.721811
H    -1.016133  -1.003383  6.080940
H    -2.434687  -1.482938  7.018403
29
Lattice="100 0 0 0 100 0 0 0 100" Properties=species:S:1:pos:R:3
C    -0.272289  0.268766  0.143974
C    -0.272011  -0.090824  1.616359
O    0.729044  -0.514173  2.194145
H    -1.264728  0.190846  -0.317970
H    0.433588  -0.379111  -0.384868
H    0.069616  1.308946  0.046473
N    -1.464889  0.116174  2.253459
C    -1.598723  0.033842  3.690502
C    -2.921889  -0.666222  4.022530
O    -3.970984  -0.349710  3.464069
H    -2.244194  0.521902  1.746204
H    -0.731834  -0.546481  4.037488
C    -1.577564  1.435588  4.369596
C    -0.355813  2.221863  4.027776
N    -0.289438  2.991701  2.880944
C    0.855357  2.256760  4.685925
C    0.937175  3.476585  2.844754
N    1.669466  3.059918  3.919410
H    -1.653004  1.293080  5.457682
H    -2.470953  1.989010  4.047821
H    1.206320  1.781093  5.593469
H    1.342009  4.133605  2.081993
H    2.636208  3.288379  4.115236
N    -2.840511  -1.612548  5.000747
C    -3.992778  -2.355184  5.475543
H    -1.920957  -1.856336  5.348100
H    -3.920601  -3.420200  5.212839
H    -4.878397  -1.931977  4.989883
H    -4.100227  -2.263294  6.564916
29
Lattice="100 0 0 0 100 0 0 0 100" Properties=species:S:1:pos:R:3
C    -1.512325  1.271137  -0.191721
C    -1.184167  0.139657  0.759636
O    -0.113661  -0.461119  0.732424
H    -2.338033  0.983585  -0.858669
H    -0.619194  1.480135  -0.786054
H    -1.814959  2.182368  0.342619
N    -2.137511  -0.186872  1.707697
C    -3.541267  0.200939  1.723911
C    -3.965780  0.955728  3.003612
O    -5.151114  1.179551  3.240840
H    -1.892312  -1.039114  2.209363
H    -3.702548  0.908036  0.899025
C    -4.475761  -0.998725  1.471209
C    -4.226339  -1.620267  0.136171
N    -4.234716  -0.865249  -1.022231
C    -3.938896  -2.933572  -0.164317
C    -3.966062  -1.706193  -2.002789
N    -3.782186  -2.974327  -1.534318
H    -5.507114  -0.629120  1.554105
H    -4.344316  -1.749183  2.265971
H    -3.837792  -3.817111  0.453953
H    -3.891354  -1.455407  -3.055854
H    -3.554458  -3.792908  -2.085017
N    -2.937982  1.359857  3.797291
C    -3.136633  2.130050  5.007701
H    -2.001597  1.124296  3.484135
H    -2.710618  1.614997  5.879841
H    -4.216304  2.246434  5.152862
H    -2.679000  3.126400  4.927606
29
Lattice="100 0 0 0 100 0 0 0 100" Properties=species:S:1:pos:R:3
C    -1.278641  -2.528907  0.680645
C    -0.873998  -1.642374  1.842608
O    0.213832  -1.061002  1.871934
H    -0.606079  -3.396055  0.643056
H    -1.142157  -1.969289  -0.252351
H    -2.314465  -2.883115  0.745226
N    -1.781712  -1.579540  2.862196
C    -1.658960  -0.607221  3.940957
C    -1.610202  -1.250610  5.347150
O    -2.358925  -0.874653  6.250587
H    -2.742234  -1.893092  2.687872
H    -0.696926  -0.095383  3.771729
C    -2.794044  0.433190  3.851752
C    -4.173888  -0.147261  3.914475
N    -4.581730  -1.179067  3.081867
C    -5.208966  0.202925  4.749960
C    -5.832870  -1.445582  3.412701
N    -6.257270  -0.627758  4.416028
H    -2.659052  0.972593  2.901360
H    -2.677134  1.159207  4.664850
H    -5.273721  0.922364  5.555874
H    -6.465172  -2.203366  2.962860
H    -7.172567  -0.634433  4.848389
N    -0.686452  -2.229958  5.569457
C    0.352016  -2.750696  4.695106
H    -0.741743  -2.602098  6.512512
H    1.215615  -3.039980  5.306719
H    0.686212  -1.993264  3.976835
H    0.014338  -3.632090  4.128140
29
Lattice="100 0 0 0 100 0 0 0 100" Properties=species:S:1:pos:R:3
C    -0.203135  -1.121452  0.330596
C    -0.505891  -0.819950  1.786172
O    -0.140723  -1.568003  2.698439
H    -0.611927  -0.379825  -0.366019
H    -0.609328  -2.110178  0.084015
H    0.885153  -1.173287  0.199968
N    -1.195983  0.328514  2.013865
C    -1.612626  0.746812  3.333644
C    -2.770807  1.733237  3.113963
O    -2.946587  2.264387  2.012369
H    -1.553878  0.912356  1.258277
H    -1.956824  -0.141828  3.882737
C    -0.454567  1.411787  4.165570
C    -0.155064  0.748622  5.472300
N    -0.274705  1.426639  6.671948
C    0.258411  -0.548186  5.701284
C    0.065306  0.560876  7.609308
N    0.394313  -0.649903  7.068257
H    0.433467  1.402568  3.519894
H    -0.683386  2.466357  4.368031
H    0.442405  -1.366275  5.014688
H    0.091566  0.752688  8.676949
H    0.691977  -1.474994  7.574394
N    -3.574147  2.011892  4.172784
C    -3.493359  1.509999  5.537163
H    -4.264158  2.728556  3.969610
H    -3.183170  0.458243  5.545517
H    -4.489991  1.568459  5.989564
H    -2.780842  2.073704  6.155820
29
Lattice="100 0 0 0 100 0 0 0 100" Properties=species:S:1:pos:R:3
C    -0.520839  0.510223  0.168185
C    -0.453438  0.244456  1.658970
O    0.622109  0.289573  2.268831
H    -0.050253  1.478743  -0.038997
H    -1.538597  0.508812  -0.240361
H    0.068749  -0.257724  -0.348755
N    -1.642517  -0.043296  2.258427
C    -1.857825  -0.428097  3.664039
C    -1.674030  0.759045  4.650622
O    -2.621253  1.135289  5.347043
H    -2.470509  -0.003986  1.677827
H    -2.928743  -0.655188  3.735863
C    -1.066635  -1.695691  4.035734
C    -1.463265  -2.334495  5.332082
N    -0.932648  -3.566904  5.668668
C    -2.320306  -1.902724  6.324129
C    -1.454878  -3.875168  6.839267
N    -2.302488  -2.899228  7.278702
H    0.011315  -1.482538  4.045492
H    -1.216899  -2.430871  3.229875
H    -2.901708  -0.995470  6.440208
H    -1.260320  -4.780416  7.405348
H    -2.822362  -2.895386  8.147438
N    -0.431046  1.291412  4.687753
C    -0.087304  2.410442  5.541350
H    0.238984  0.951089  3.988276
H    -0.941553  2.618540  6.194035
H    0.135706  3.310973  4.950356
H    0.789552  2.171586  6.158591
29
Lattice="100 0 0 0 100 0 0 0 100" Properties=species:S:1:pos:R:3
C    -0.590419  -1.616602  0.685025
C    -0.212460  -0.807139  1.908108
O    0.722642  -1.164599  2.635083
H    0.309511  -2.074407  0.263105
H    -1.102359  -1.030700  -0.088831
H    -1.266259  -2.418430  1.015397
N    -0.979961  0.305146  2.110606
C    -1.214002  1.119504  3.317840
C    -0.020238  1.746172  4.075506
O    -0.238495  2.776869  4.721051
H    -1.713294  0.421687  1.420238
H    -1.744529  2.008443  2.951875
C    -2.174535  0.414587  4.322274
C    -1.698158  -0.916833  4.794893
N    -2.058718  -2.080699  4.139775
C    -0.821363  -1.206296  5.818711
C    -1.406485  -3.051683  4.750212
N    -0.643756  -2.570822  5.775247
H    -3.148084  0.278043  3.830967
H    -2.318511  1.110556  5.159655
H    -0.312508  -0.576521  6.538015
H    -1.452227  -4.106927  4.502376
H    -0.054197  -3.115017  6.392857
N    1.171580  1.122385  4.021949
C    2.313107  1.625084  4.759143
H    1.199224  0.193478  3.567007
H    2.375806  2.715411  4.658757
H    3.225033  1.168956  4.358255
H    2.244652  1.395355  5.834902
29
Lattice="100 0 0 0 100 0 0 0 100" Properties=species:S:1:pos:R:3
C    -2.241976  3.047953  1.145093
C    -1.841032  1.813497  0.362032
O    -0.808818  1.755642  -0.302847
H    -2.383877  2.821902  2.210841
H    -3.186678  3.467109  0.770139
H    -1.452063  3.794696  1.032432
N    -2.690509  0.732569  0.429473
C    -3.953155  0.616482  1.137833
C    -3.850429  0.321507  2.654209
O    -4.843218  0.454230  3.366390
H    -2.404408  -0.060662  -0.142815
H    -4.502597  1.567019  1.081373
C    -4.837649  -0.460422  0.456659
C    -4.130052  -1.754063  0.207086
N    -3.744810  -2.600044  1.232117
C    -3.733749  -2.280260  -1.006761
C    -3.139685  -3.616706  0.650438
N    -3.107408  -3.471164  -0.707481
H    -5.198986  -0.058858  -0.499937
H    -5.709662  -0.619406  1.104931
H    -3.853256  -1.930467  -2.025212
H    -2.713356  -4.477993  1.154682
H    -2.704064  -4.117448  -1.374847
N    -2.626794  -0.057030  3.100326
C    -2.414019  -0.537619  4.450227
H    -1.920702  -0.235576  2.394440
H    -2.462370  -1.636512  4.496486
H    -3.208425  -0.130716  5.084772
H    -1.439250  -0.202660  4.825921
29
Lattice="100 0 0 0 100 0 0 0 100" Properties=species:S:1:pos:R:3
C    0.499894  0.848442  0.644057
C    -0.025221  -0.329413  1.443347
O    0.715437  -1.224069  1.858561
H    1.025204  0.467324  -0.240331
H    1.234956  1.388971  1.253537
H    -0.282918  1.546937  0.324425
N    -1.368277  -0.329784  1.671752
C    -2.025395  -1.395064  2.400033
C    -3.481393  -1.408690  1.914356
O    -4.021245  -0.348815  1.580623
H    -1.986040  0.396568  1.316756
H    -1.491458  -2.326776  2.170627
C    -1.939286  -1.149852  3.938775
C    -2.312158  -2.320893  4.784779
N    -3.592651  -2.505393  5.272101
C    -1.505850  -3.370916  5.176606
C    -3.562023  -3.639766  5.945990
N    -2.318012  -4.205520  5.913586
H    -2.578904  -0.293906  4.192420
H    -0.897257  -0.868766  4.139178
H    -0.457782  -3.584060  5.003394
H    -4.394023  -4.088934  6.478731
H    -2.032103  -5.060968  6.374301
N    -4.154457  -2.587363  1.861278
C    -3.726420  -3.930178  2.206955
H    -5.129636  -2.461776  1.603141
H    -4.044526  -4.633123  1.425178
H    -4.144861  -4.251918  3.171485
H    -2.636711  -3.977279  2.280685
29
Lattice="100 0 0 0 100 0 0 0 100" Properties=species:S:1:pos:R:3
C    -2.442169  -0.132613  -0.979092
C    -1.068899  0.120215  -0.380486
O    -0.046616  0.083935  -1.063801
H    -3.051450  0.782845  -0.949270
H    -2.998530  -0.918106  -0.453188
H    -2.300351  -0.422265  -2.023527
N    -1.006905  0.435975  0.952581
C    -2.057536  0.418282  1.945924
C    -1.831820  1.603244  2.898804
O    -0.698476  1.946097  3.228976
H    -0.082452  0.685310  1.301131
H    -3.030393  0.511674  1.444987
C    -2.058968  -0.897337  2.786957
C    -2.364812  -2.097478  1.959247
N    -3.669435  -2.461119  1.677502
C    -1.489932  -2.932812  1.297486
C    -3.584757  -3.499376  0.866728
N    -2.283083  -3.821961  0.605815
H    -2.810677  -0.809022  3.584549
H    -1.074325  -0.989462  3.265499
H    -0.408764  -2.956630  1.242334
H    -4.419070  -4.053405  0.449214
H    -1.955273  -4.576367  0.014884
N    -2.969147  2.185967  3.370132
C    -2.958279  3.257561  4.348981
H    -3.859101  1.838126  3.033639
H    -1.911374  3.485159  4.574961
H    -3.467447  2.956764  5.275220
H    -3.441957  4.160799  3.952816
29
Lattice="100 0 0 0 100 0 0 0 100" Properties=species:S:1:pos:R:3
C    -0.313099  -0.251443  0.126355
C    -0.568664  -0.798288  1.518082
O    0.015847  -1.782997  1.957509
H    0.551984  0.424638  0.179461
H    -1.164275  0.306912  -0.283910
H    -0.058704  -1.078821  -0.543516
N    -1.518185  -0.109490  2.243825
C    -1.608693  -0.250096  3.692826
C    -0.315818  0.335916  4.349537
O    0.411249  1.100759  3.713684
H    -1.734284  0.817118  1.892847
H    -2.428930  0.416483  4.004356
C    -2.005445  -1.696508  4.103087
C    -2.871639  -1.786658  5.318691
N    -2.413684  -1.454878  6.582362
C    -4.185212  -2.194346  5.405099
C    -3.421853  -1.655354  7.410845
N    -4.518796  -2.107147  6.741534
H    -1.099267  -2.302615  4.227346
H    -2.552381  -2.133789  3.258756
H    -4.887901  -2.538663  4.656537
H    -3.410224  -1.494219  8.483390
H    -5.414132  -2.345008  7.150147
N    -0.092988  -0.003751  5.638349
C    1.035794  0.545786  6.365169
H    -0.792949  -0.555751  6.151929
H    1.067023  0.088089  7.360032
H    0.959154  1.638289  6.474155
H    1.976547  0.330372  5.841573
29
Lattice="100 0 0 0 100 0 0 0 100" Properties=species:S:1:pos:R:3
C    0.091861  0.717247  0.322628
C    -0.237561  -0.472033  1.207312
O    0.595640  -1.333691  1.483832
H    0.461921  0.346225  -0.641034
H    0.905653  1.287233  0.788118
H    -0.758831  1.387306  0.147128
N    -1.521303  -0.510146  1.673718
C    -2.024139  -1.585393  2.506703
C    -3.474076  -1.839963  2.076366
O    -4.238410  -0.887381  1.890400
H    -2.203271  0.191395  1.400084
H    -1.373128  -2.451567  2.340980
C    -1.971393  -1.196317  4.010592
C    -2.592442  -2.195727  4.929041
N    -2.054121  -3.455578  5.124246
C    -3.742945  -2.058815  5.675945
C    -2.858538  -4.063245  5.975488
N    -3.898909  -3.257000  6.340061
H    -2.480528  -0.229776  4.126665
H    -0.911453  -1.053441  4.264816
H    -4.444753  -1.240968  5.783439
H    -2.736709  -5.070484  6.360683
H    -4.640450  -3.486565  6.990224
N    -3.881825  -3.127143  1.931465
C    -3.076246  -4.341460  1.988484
H    -4.848326  -3.208052  1.629835
H    -3.755807  -5.198808  2.049825
H    -2.441533  -4.354635  2.882365
H    -2.448051  -4.464901  1.093209
29
Lattice="100 0 0 0 100 0 0 0 100" Properties=species:S:1:pos:R:3
C    1.057454  -2.644165  2.000482
C    0.417816  -1.582175  2.874915
O    0.463507  -1.634026  4.102869
H    2.108592  -2.754223  2.292998
H    1.004336  -2.424040  0.927206
H    0.560895  -3.603737  2.193395
N    -0.191536  -0.557171  2.196735
C    -0.971133  0.455477  2.888730
C    -2.462094  0.067810  2.834857
O    -3.031450  -0.068903  1.748467
H    -0.377650  -0.678333  1.206284
H    -0.597072  0.472981  3.917102
C    -0.778060  1.844846  2.252962
C    -1.574937  2.894805  2.957573
N    -1.296898  3.269510  4.259953
C    -2.673706  3.585296  2.494770
C    -2.204436  4.173805  4.574493
N    -3.063263  4.400296  3.536316
H    -1.083844  1.802060  1.197927
H    0.293278  2.089289  2.289583
H    -3.204951  3.553326  1.551638
H    -2.284295  4.694895  5.523089
H    -3.839009  5.050978  3.526296
N    -3.099284  -0.115466  4.019283
C    -2.533773  -0.022898  5.362443
H    -4.077716  -0.368636  3.922455
H    -3.307192  -0.325481  6.076461
H    -2.222932  1.003562  5.602576
H    -1.673648  -0.695682  5.481140
29
Lattice="100 0 0 0 100 0 0 0 100" Properties=species:S:1:pos:R:3
C    1.359016  -1.404100  2.534616
C    0.310233  -0.536993  3.209217
O    0.565967  0.143119  4.200611
H    1.727904  -2.138384  3.261684
H    2.208942  -0.771936  2.249406
H    0.991255  -1.932147  1.646271
N    -0.924377  -0.562860  2.617770
C    -2.081806  0.080399  3.199466
C    -3.254788  -0.902708  3.124744
O    -3.287857  -1.788889  2.266689
H    -1.145578  -1.276946  1.926604
H    -1.825306  0.332306  4.237706
C    -2.454834  1.397716  2.450509
C    -1.536665  2.509447  2.823193
N    -1.704680  3.180622  4.019189
C    -0.400958  2.956472  2.185712
C    -0.688107  4.016028  4.105880
N    0.129776  3.919784  3.016779
H    -3.485454  1.684598  2.703285
H    -2.427858  1.195115  1.371504
H    0.071136  2.670721  1.254118
H    -0.497654  4.708404  4.919230
H    0.979676  4.445307  2.854563
N    -4.275998  -0.709689  4.003878
C    -4.293985  0.171869  5.164371
H    -5.025248  -1.388577  3.908323
H    -3.867193  1.154306  4.930961
H    -3.742271  -0.251166  6.018228
H    -5.335289  0.326182  5.468493
29
Lattice="100 0 0 0 100 0 0 0 100" Properties=species:S:1:pos:R:3
C    -2.975638  -0.991590  0.594498
C    -2.141754  -0.105689  1.502196
O    -1.598998  0.922317  1.107224
H    -2.312174  -1.727269  0.116872
H    -3.424717  -0.377596  -0.192245
H    -3.758829  -1.539950  1.132686
N    -2.054017  -0.544797  2.808071
C    -0.995808  -0.067407  3.706183
C    -1.080367  1.441048  4.030473
O    -0.086368  2.071427  4.382228
H    -2.251454  -1.535830  2.942185
H    -1.189776  -0.569220  4.668378
C    0.410054  -0.471737  3.237942
C    0.657609  -1.942044  3.384682
N    -0.347201  -2.886422  3.233732
C    1.844606  -2.579987  3.674301
C    0.222745  -4.062683  3.424283
N    1.552283  -3.928569  3.690515
H    1.141745  0.100644  3.821508
H    0.529891  -0.152202  2.191395
H    2.841245  -2.203272  3.868038
H    -0.273670  -5.026595  3.385524
H    2.206604  -4.678253  3.877322
N    -2.339286  1.955771  4.015235
C    -2.594840  3.366667  4.222474
H    -3.055627  1.383621  3.582038
H    -3.522483  3.506662  4.791991
H    -2.673743  3.911220  3.268734
H    -1.756030  3.783736  4.789537
29
Lattice="100 0 0 0 100 0 0 0 100" Properties=species:S:1:pos:R:3
C    1.276375  -2.217504  1.973469
C    1.036603  -1.374114  3.213866
O    1.487943  -1.676289  4.314162
H    2.262938  -2.686182  2.044573
H    1.205567  -1.647412  1.038326
H    0.522586  -3.017260  1.945730
N    0.279880  -0.241760  3.004309
C    -0.376437  0.503386  4.084049
C    0.561401  1.402010  4.916227
O    0.167003  1.906572  5.965338
H    -0.177813  -0.174276  2.101712
H    -1.060954  1.196444  3.572439
C    -1.239376  -0.384174  5.004579
C    -2.182003  -1.234653  4.218329
N    -2.965665  -0.714293  3.202397
C    -2.409209  -2.588603  4.334500
C    -3.662199  -1.729228  2.726784
N    -3.362327  -2.889077  3.381799
H    -1.781206  0.290856  5.680722
H    -0.593318  -1.015767  5.625401
H    -1.990424  -3.339992  4.992554
H    -4.387386  -1.684166  1.920574
H    -3.767766  -3.800713  3.209628
N    1.783132  1.640009  4.370581
C    2.796301  2.423084  5.047038
H    2.032811  1.097259  3.552291
H    3.593963  1.784884  5.455878
H    2.311544  2.950679  5.875468
H    3.243036  3.157277  4.363276
29
Lattice="100 0 0 0 100 0 0 0 100" Properties=species:S:1:pos:R:3
C    -1.595217  -1.749045  -0.319512
C    -0.988188  -0.879244  0.765923
O    0.134723  -0.395056  0.628248
H    -1.030071  -2.688325  -0.370346
H    -1.455695  -1.229881  -1.274726
H    -2.652366  -2.000008  -0.188568
N    -1.721459  -0.617752  1.895325
C    -2.982548  -1.161868  2.347861
C    -3.681306  -0.076321  3.183359
O    -3.038333  0.693921  3.893741
H    -1.273213  0.014096  2.559137
H    -3.604428  -1.428001  1.482694
C    -2.808070  -2.434153  3.235656
C    -2.243453  -3.581484  2.472399
N    -3.036467  -4.343299  1.633848
C    -0.933266  -4.002432  2.393329
C    -2.223422  -5.210817  1.062618
N    -0.936111  -5.043538  1.490443
H    -3.789447  -2.718254  3.643190
H    -2.159471  -2.169108  4.081620
H    -0.026596  -3.650550  2.869549
H    -2.506056  -5.976662  0.347751
H    -0.130554  -5.588035  1.206921
N    -5.040751  -0.081852  3.106245
C    -5.878853  0.805532  3.891517
H    -5.481100  -0.747600  2.482312
H    -6.533498  0.239791  4.569083
H    -6.498597  1.440525  3.243893
H    -5.216188  1.443423  4.485489
29
Lattice="100 0 0 0 100 0 0 0 100" Properties=species:S:1:pos:R:3
C    0.018090  -1.043482  0.709506
C    -0.158580  -0.872098  2.208714
O    0.750845  -1.113880  3.001028
H    -0.027760  -0.069325  0.200464
H    -0.748209  -1.687745  0.261238
H    1.006285  -1.478846  0.539719
N    -1.363973  -0.393350  2.654077
C    -2.584184  -0.158593  1.914612
C    -3.245419  1.108458  2.480522
O    -3.212513  1.368394  3.682028
H    -1.418207  -0.205594  3.654195
H    -2.343077  -0.020646  0.852143
C    -3.594707  -1.342072  2.042722
C    -3.075825  -2.599163  1.434778
N    -3.201013  -2.845553  0.079284
C    -2.354725  -3.611082  2.032451
C    -2.573679  -3.986706  -0.136832
N    -2.042511  -4.488846  1.017414
H    -4.534372  -1.062625  1.544732
H    -3.812164  -1.482038  3.110536
H    -2.028418  -3.766062  3.053268
H    -2.479370  -4.492676  -1.092080
H    -1.516412  -5.348738  1.115394
N    -3.904875  1.877927  1.574789
C    -4.651645  3.060878  1.971280
H    -3.881878  1.613431  0.598145
H    -5.117705  3.499287  1.083128
H    -3.990498  3.805432  2.434653
H    -5.433436  2.804698  2.698782
29
Lattice="100 0 0 0 100 0 0 0 100" Properties=species:S:1:pos:R:3
C    0.565167  0.205811  0.652840
C    0.185700  -0.094744  2.090011
O    0.634096  -1.074926  2.694327
H    1.658572  0.221035  0.570258
H    0.159139  1.155979  0.285778
H    0.198464  -0.609138  0.015501
N    -0.671977  0.790398  2.663460
C    -1.164641  0.595726  4.013736
C    -2.330525  -0.418492  4.036796
O    -3.354568  -0.234665  3.380405
H    -1.093493  1.555974  2.131542
H    -0.326810  0.213999  4.610004
C    -1.608650  1.949196  4.619160
C    -2.639164  2.685358  3.824891
N    -2.389622  3.099126  2.526831
C    -3.920998  3.032163  4.183700
C    -3.502553  3.671785  2.107904
N    -4.457638  3.659723  3.080157
H    -0.705750  2.571671  4.714975
H    -1.987208  1.770965  5.634990
H    -4.492932  2.862549  5.087035
H    -3.666306  4.109359  1.129007
H    -5.395112  4.034001  3.004555
N    -2.187871  -1.500783  4.856985
C    -0.972794  -1.979531  5.507863
H    -2.985226  -2.128468  4.820228
H    -0.122320  -1.958758  4.812767
H    -1.138547  -3.016471  5.820219
H    -0.728431  -1.396840  6.409075
29
Lattice="100 0 0 0 100 0 0 0 100" Properties=species:S:1:pos:R:3
C    0.807870  0.547047  -0.431427
C    -0.046192  0.802595  0.794562
O    -1.261905  0.592584  0.794910
H    1.855543  0.846335  -0.308050
H    0.373707  1.086574  -1.281621
H    0.770689  -0.523942  -0.668587
N    0.633977  1.242318  1.894008
C    -0.029819  1.701171  3.099136
C    0.429354  3.146736  3.356885
O    1.541906  3.529552  2.991217
H    1.582094  1.594047  1.780378
H    -1.109155  1.657644  2.896448
C    0.314402  0.846361  4.337781
C    -0.275231  -0.529882  4.354745
N    0.051551  -1.402107  5.377046
C    -1.166428  -1.126511  3.487293
C    -0.626331  -2.506951  5.134184
N    -1.378602  -2.389703  4.000522
H    1.410293  0.776873  4.419807
H    -0.009982  1.379892  5.246233
H    -1.628259  -0.783483  2.567230
H    -0.611428  -3.409427  5.736804
H    -1.977615  -3.098717  3.596090
N    -0.426121  3.958908  4.036488
C    -1.786377  3.662248  4.460983
H    -0.054113  4.885613  4.217941
H    -1.824015  2.861796  5.214019
H    -2.427082  3.377358  3.614668
H    -2.209579  4.565535  4.911998
29
Lattice="100 0 0 0 100 0 0 0 100" Properties=species:S:1:pos:R:3
C    0.006327  0.667862  0.185478
C    -0.454482  -0.411653  1.149865
O    0.101501  -1.502239  1.225485
H    0.280273  0.200355  -0.766273
H    0.908990  1.138328  0.598973
H    -0.742828  1.449423  0.005353
N    -1.529356  -0.065325  1.930754
C    -1.982172  -0.853187  3.077172
C    -0.768567  -1.266184  3.958835
O    -0.068861  -0.371944  4.437346
H    -1.808929  0.907391  1.912453
H    -2.506872  -0.137397  3.727208
C    -3.043650  -1.917993  2.690018
C    -2.629012  -2.950777  1.695726
N    -1.893068  -4.058642  2.071327
C    -2.821752  -2.964679  0.332859
C    -1.628869  -4.718934  0.960187
N    -2.176069  -4.095224  -0.120380
H    -3.909655  -1.370141  2.291927
H    -3.380257  -2.413026  3.613074
H    -3.329193  -2.280924  -0.335744
H    -1.060228  -5.639112  0.883020
H    -2.113695  -4.401573  -1.083130
N    -0.606879  -2.582014  4.227933
C    0.534996  -3.024494  5.006706
H    -1.035133  -3.267735  3.591211
H    0.381908  -4.069579  5.298838
H    0.633670  -2.406331  5.906387
H    1.475020  -2.943073  4.438101
29
Lattice="100 0 0 0 100 0 0 0 100" Properties=species:S:1:pos:R:3
C    -0.505932  1.275762  0.196525
C    -0.448574  0.717410  1.605632
O    0.631676  0.444562  2.141664
H    0.092710  2.194079  0.157877
H    -1.520751  1.493847  -0.157813
H    -0.039693  0.552677  -0.484386
N    -1.654492  0.546137  2.217880
C    -1.899278  -0.027111  3.549542
C    -1.473245  0.877221  4.737217
O    -2.306881  1.203308  5.583952
H    -2.472451  0.860672  1.711634
H    -2.989952  -0.071552  3.652762
C    -1.344376  -1.472137  3.670672
C    -1.573740  -2.062025  5.024741
N    -0.608842  -1.989961  6.011537
C    -2.706256  -2.673954  5.520228
C    -1.146027  -2.543603  7.080829
N    -2.417952  -2.975637  6.833132
H    -0.267786  -1.471602  3.464687
H    -1.829694  -2.080111  2.893201
H    -3.665301  -2.907404  5.073940
H    -0.667048  -2.662985  8.047065
H    -3.039551  -3.429703  7.490892
N    -0.166747  1.223218  4.765941
C    0.416708  1.941606  5.879371
H    0.428382  0.873170  4.010266
H    -0.373866  2.501158  6.390981
H    1.182573  2.638399  5.516927
H    0.876385  1.250559  6.603103
29
Lattice="100 0 0 0 100 0 0 0 100" Properties=species:S:1:pos:R:3
C    0.080915  0.032249  0.500694
C    -0.296255  -0.204140  1.950422
O    0.348866  -0.961681  2.681944
H    -0.490132  0.840958  0.028739
H    -0.092394  -0.894940  -0.061183
H    1.152250  0.257446  0.444186
N    -1.401938  0.457025  2.381601
C    -1.858065  0.355282  3.756844
C    -2.387552  -1.068829  4.051497
O    -3.325456  -1.531856  3.406363
H    -1.833180  1.176662  1.801903
H    -1.021408  0.604036  4.426725
C    -3.021823  1.341599  3.997454
C    -2.711184  2.751219  3.615418
N    -2.575933  3.120294  2.286215
C    -2.509050  3.849491  4.422411
C    -2.298151  4.410256  2.292015
N    -2.248914  4.898476  3.564723
H    -3.298041  1.293736  5.059285
H    -3.885911  0.978378  3.421640
H    -2.533233  3.976118  5.497705
H    -2.129917  5.031302  1.418583
H    -2.071473  5.858540  3.833038
N    -1.833540  -1.737677  5.103040
C    -0.575749  -1.445653  5.780601
H    -2.230825  -2.663898  5.226210
H    -0.661481  -0.577668  6.451187
H    0.228990  -1.274064  5.053019
H    -0.312415  -2.311660  6.397720
29
Lattice="100 0 0 0 100 0 0 0 100" Properties=species:S:1:pos:R:3
C    0.090357  0.374362  1.179742
C    -0.303726  0.440937  2.640756
O    0.470263  0.812778  3.521858
H    -0.172151  1.332753  0.709219
H    -0.430538  -0.423375  0.634935
H    1.172009  0.229824  1.102885
N    -1.597046  0.059574  2.902560
C    -2.248024  0.375338  4.168061
C    -2.898076  -0.893418  4.759972
O    -4.119440  -1.046182  4.779970
H    -2.209669  -0.061116  2.101685
H    -1.438138  0.724637  4.824901
C    -3.293413  1.498567  4.011365
C    -2.723614  2.734259  3.395065
N    -2.570457  2.859523  2.024594
C    -2.240005  3.862892  4.021857
C    -2.005314  4.036460  1.830549
N    -1.785412  4.683330  3.012339
H    -3.709217  1.719903  5.003275
H    -4.130059  1.126223  3.404704
H    -2.175169  4.143876  5.065849
H    -1.746016  4.470254  0.870290
H    -1.369370  5.598875  3.129842
N    -2.057118  -1.843095  5.266518
C    -0.606013  -1.907701  5.204714
H    -2.552257  -2.676599  5.571103
H    -0.230352  -2.430817  6.092882
H    -0.164835  -0.905625  5.187646
H    -0.253199  -2.439434  4.306864
29
Lattice="100 0 0 0 100 0 0 0 100" Properties=species:S:1:pos:R:3
C    0.095716  -0.309652  1.011069
C    -0.473115  -0.266589  2.414089
O    0.207093  0.091502  3.376113
H    0.165374  -1.350066  0.664959
H    -0.513854  0.241536  0.285789
H    1.097508  0.126218  1.049185
N    -1.764912  -0.695777  2.623564
C    -2.870353  -0.944899  1.706159
C    -2.457839  -1.844654  0.510088
O    -2.010107  -2.969556  0.729082
H    -2.002036  -0.679393  3.611509
H    -3.552992  -1.612160  2.254964
C    -3.689831  0.347851  1.413827
C    -2.929169  1.474838  0.798837
N    -2.766373  1.571704  -0.572904
C    -2.240728  2.494920  1.418008
C    -1.995719  2.625300  -0.778262
N    -1.654224  3.216376  0.401375
H    -4.103732  0.680626  2.376222
H    -4.547899  0.090753  0.775826
H    -2.099421  2.745894  2.461635
H    -1.667634  2.999613  -1.741811
H    -1.072686  4.037868  0.514529
N    -2.680509  -1.361442  -0.737300
C    -2.310928  -2.147100  -1.900506
H    -2.853611  -0.359051  -0.875300
H    -2.702189  -3.166820  -1.805015
H    -1.217938  -2.220365  -2.017099
H    -2.735267  -1.676352  -2.793928
29
Lattice="100 0 0 0 100 0 0 0 100" Properties=species:S:1:pos:R:3
C    0.261754  0.278237  0.235984
C    0.153145  0.031319  1.727604
O    1.135526  -0.209239  2.432983
H    0.608892  1.308998  0.080177
H    -0.690086  0.150800  -0.294389
H    1.012904  -0.398680  -0.184521
N    -1.107025  0.113548  2.238646
C    -1.362027  0.030225  3.654892
C    -2.833360  -0.358322  3.832057
O    -3.654119  -0.180214  2.931326
H    -1.909200  0.345124  1.659593
H    -0.690305  -0.738532  4.065325
C    -1.039798  1.368175  4.398175
C    -1.903145  2.512445  3.983598
N    -1.664126  3.224555  2.822315
C    -3.038392  2.994143  4.602331
C    -2.633603  4.114958  2.740937
N    -3.493295  4.016131  3.797954
H    0.013046  1.594410  4.184578
H    -1.123701  1.208400  5.481901
H    -3.552558  2.703039  5.510253
H    -2.758667  4.852081  1.954449
H    -4.312198  4.587718  3.964760
N    -3.213634  -0.869790  5.039793
C    -2.396063  -1.191560  6.195814
H    -4.212434  -1.042685  5.099029
H    -1.386289  -1.487062  5.889482
H    -2.841410  -2.041441  6.726698
H    -2.309833  -0.350783  6.902254
29
Lattice="100 0 0 0 100 0 0 0 100" Properties=species:S:1:pos:R:3
C    0.192521  1.717687  0.856663
C    -0.168368  0.248512  0.994535
O    -0.118238  -0.532217  0.044703
H    -0.444472  2.168073  0.084822
H    1.229645  1.794461  0.507140
H    0.086461  2.285727  1.789164
N    -0.560059  -0.135268  2.244018
C    -0.894952  -1.508347  2.565501
C    -2.299717  -2.043269  2.197376
O    -2.471321  -3.262247  2.249140
H    -0.625295  0.543099  3.003533
H    -0.225464  -2.159255  1.985546
C    -0.656221  -1.760626  4.072085
C    -1.521636  -0.915866  4.951126
N    -1.408530  0.467014  4.972607
C    -2.536305  -1.308567  5.794715
C    -2.332325  0.895265  5.813734
N    -3.039939  -0.145366  6.338530
H    0.404244  -1.563202  4.288012
H    -0.848430  -2.821609  4.268141
H    -2.936242  -2.284764  6.038526
H    -2.524653  1.929448  6.079065
H    -3.789533  -0.080123  7.016155
N    -3.332148  -1.218154  1.859041
C    -3.438832  0.230494  1.759461
H    -4.158511  -1.756112  1.616300
H    -3.064509  0.730630  2.659811
H    -4.502359  0.477123  1.658215
H    -2.912661  0.631123  0.881471
29
Lattice="100 0 0 0 100 0 0 0 100" Properties=species:S:1:pos:R:3
C    -0.108140  -0.249776  -0.033620
C    -0.141115  0.642467  1.197539
O    0.487893  1.698058  1.247027
H    0.323649  -1.236282  0.184874
H    0.505711  0.244312  -0.791047
H    -1.116361  -0.414304  -0.440211
N    -0.909419  0.228750  2.252417
C    -1.711997  -0.964872  2.379671
C    -2.799710  -0.651195  3.436258
O    -2.770994  0.385447  4.095591
H    -1.031736  0.894959  3.017100
H    -2.208764  -1.196349  1.423409
C    -0.877016  -2.212838  2.812942
C    -0.412476  -2.143268  4.230170
N    -1.100641  -2.789965  5.241085
C    0.630863  -1.414543  4.760752
C    -0.483478  -2.460560  6.360447
N    0.572042  -1.628936  6.120078
H    -0.025779  -2.300992  2.124862
H    -1.476243  -3.126482  2.688059
H    1.372812  -0.770522  4.305291
H    -0.748925  -2.794773  7.357889
H    1.197772  -1.234351  6.811679
N    -3.758799  -1.603820  3.575708
C    -4.687548  -1.585762  4.693447
H    -3.593351  -2.498283  3.128705
H    -5.619933  -2.086527  4.408181
H    -4.900593  -0.543560  4.949883
H    -4.258725  -2.085030  5.575815
29
Lattice="100 0 0 0 100 0 0 0 100" Properties=species:S:1:pos:R:3
C    0.074501  0.225375  0.251616
C    0.006617  -0.015454  1.746565
O    1.003027  -0.277553  2.423287
H    0.378300  1.268096  0.083471
H    -0.884505  0.061013  -0.255469
H    0.839479  -0.426788  -0.182015
N    -1.236544  0.098743  2.294412
C    -1.446878  0.063353  3.720519
C    -2.920395  -0.274247  3.960656
O    -3.779111  -0.042986  3.109230
H    -2.040853  0.374612  1.738259
H    -0.784948  -0.710875  4.135371
C    -1.064497  1.414438  4.412385
C    -1.872694  2.581092  3.952162
N    -1.594693  3.239949  2.768013
C    -2.986843  3.136767  4.546244
C    -2.521162  4.171162  2.649269
N    -3.389362  4.149626  3.703786
H    -0.002390  1.584277  4.192184
H    -1.157761  1.299996  5.501290
H    -3.519946  2.899463  5.458809
H    -2.607618  4.885552  1.837037
H    -4.182124  4.763424  3.844876
N    -3.251358  -0.790106  5.181724
C    -2.357052  -1.274083  6.222332
H    -4.244647  -0.972062  5.281628
H    -1.818714  -0.458504  6.726357
H    -1.618231  -1.987941  5.831738
H    -2.956600  -1.793339  6.977264
29
Lattice="100 0 0 0 100 0 0 0 100" Properties=species:S:1:pos:R:3
C    -0.178252  0.540684  0.343863
C    -0.338406  0.549957  1.851296
O    0.463245  1.114355  2.596687
H    -0.581678  1.484541  -0.048850
H    -0.708496  -0.287422  -0.143146
H    0.887062  0.493957  0.096367
N    -1.455401  -0.087424  2.310607
C    -1.838814  -0.081437  3.700361
C    -2.389390  -1.466774  4.055490
O    -2.990240  -2.143368  3.220437
H    -2.077067  -0.574352  1.673188
H    -0.931685  0.165807  4.268003
C    -2.932799  0.989451  4.011652
C    -2.509389  2.368636  3.629709
N    -2.728714  2.864109  2.358418
C    -1.801344  3.286925  4.375933
C    -2.159321  4.054045  2.334561
N    -1.584701  4.355633  3.536138
H    -3.177332  0.945366  5.083191
H    -3.843060  0.723012  3.456473
H    -1.421080  3.266105  5.389844
H    -2.141072  4.736498  1.491223
H    -1.077647  5.201151  3.766553
N    -2.234416  -1.888052  5.343790
C    -1.498318  -1.234747  6.414474
H    -2.666929  -2.786422  5.533612
H    -1.466396  -1.912418  7.273994
H    -1.976322  -0.299683  6.743487
H    -0.462037  -1.014131  6.123645
29
Lattice="100 0 0 0 100 0 0 0 100" Properties=species:S:1:pos:R:3
C    -0.237978  1.539345  0.147060
C    0.045410  0.344689  1.037026
O    1.157743  -0.167253  1.123294
H    -0.898578  1.260020  -0.686955
H    0.712242  1.892667  -0.260908
H    -0.732213  2.354790  0.691989
N    -1.013224  -0.146659  1.774362
C    -2.423443  0.201750  1.631242
C    -2.860438  1.452692  2.429720
O    -3.943406  1.984937  2.198901
H    -0.796615  -1.025206  2.240230
H    -2.644394  0.449523  0.581241
C    -3.314083  -0.976964  2.047221
C    -3.149467  -2.218883  1.225454
N    -3.754017  -3.394805  1.625554
C    -2.467545  -2.420626  0.042474
C    -3.452767  -4.287557  0.703069
N    -2.675094  -3.746081  -0.279335
H    -4.356722  -0.631949  1.998367
H    -3.129225  -1.223219  3.106125
H    -1.857077  -1.775685  -0.577207
H    -3.763885  -5.327098  0.696509
H    -2.297467  -4.227455  -1.086256
N    -1.981613  1.870339  3.377615
C    -2.233424  3.009136  4.237284
H    -1.110104  1.355454  3.452431
H    -3.210503  3.421741  3.963316
H    -1.466518  3.784971  4.104356
H    -2.255596  2.711387  5.294823
29
Lattice="100 0 0 0 100 0 0 0 100" Properties=species:S:1:pos:R:3
C    -0.813305  0.256570  0.434835
C    -0.824609  0.713977  1.880454
O    -0.537683  1.866826  2.190650
H    -0.041752  0.825473  -0.093387
H    -1.781849  0.508031  -0.019668
H    -0.640255  -0.816652  0.299534
N    -1.144353  -0.208094  2.859754
C    -1.780771  -1.520173  2.716341
C    -0.847471  -2.614716  2.150015
O    -1.296964  -3.618701  1.601918
H    -1.271731  0.242906  3.762324
H    -1.988735  -1.834631  3.750924
C    -3.146359  -1.511863  1.997198
C    -4.052810  -0.477267  2.577999
N    -4.274876  -0.398763  3.940774
C    -4.740135  0.527130  1.933197
C    -5.087570  0.626037  4.114681
N    -5.402370  1.218884  2.926614
H    -3.573665  -2.518196  2.103919
H    -3.023947  -1.346642  0.919476
H    -4.817478  0.803582  0.888800
H    -5.474060  0.980000  5.064865
H    -5.997099  2.027800  2.795903
N    0.478334  -2.393114  2.363696
C    1.507721  -3.325022  1.951825
H    0.731600  -1.508621  2.791508
H    2.101291  -3.666495  2.811311
H    2.184324  -2.872442  1.212877
H    1.010619  -4.188743  1.497070
29
Lattice="100 0 0 0 100 0 0 0 100" Properties=species:S:1:pos:R:3
C    1.002563  0.314482  0.884585
C    0.831254  0.833034  2.302487
O    1.671230  1.566675  2.820336
H    0.063133  0.279771  0.316929
H    1.422765  -0.701294  0.898413
H    1.714911  0.968191  0.373753
N    -0.279889  0.437186  3.004432
C    -1.430536  -0.318459  2.542744
C    -2.599971  0.046617  3.495819
O    -2.626561  1.147437  4.045677
H    -0.445308  0.974874  3.855013
H    -1.755843  0.051381  1.552128
C    -1.142892  -1.834830  2.389084
C    -0.917133  -2.559946  3.674959
N    -1.925301  -3.325376  4.235583
C    0.185295  -2.561760  4.501408
C    -1.441525  -3.784250  5.375793
N    -0.165140  -3.348174  5.578105
H    -0.273653  -1.946717  1.728970
H    -1.981016  -2.311728  1.860759
H    1.150236  -2.076704  4.425312
H    -1.960912  -4.427611  6.077792
H    0.424286  -3.564327  6.372816
N    -3.596131  -0.869617  3.614888
C    -4.719300  -0.605801  4.500389
H    -3.358705  -1.851296  3.472312
H    -5.100364  0.404357  4.316999
H    -4.434300  -0.671779  5.562033
H    -5.510195  -1.335337  4.295483
29
Lattice="100 0 0 0 100 0 0 0 100" Properties=species:S:1:pos:R:3
C    -0.701125  -1.305685  0.881793
C    -0.302143  -0.524836  2.119035
O    0.631640  -0.857471  2.839322
H    -1.113659  -0.672605  0.085179
H    -1.471880  -2.031641  1.178114
H    0.168856  -1.851397  0.504850
N    -1.071695  0.602110  2.350910
C    -1.186242  1.270195  3.650138
C    0.182305  1.600477  4.294768
O    0.347877  1.550302  5.510366
H    -1.894407  0.685538  1.762311
H    -1.630279  2.256985  3.435079
C    -2.142141  0.553855  4.632986
C    -1.856024  -0.896379  4.837070
N    -2.430301  -1.863873  4.030752
C    -0.984431  -1.481556  5.728401
C    -1.908263  -3.011540  4.424729
N    -1.028362  -2.828446  5.452542
H    -3.165678  0.652314  4.244011
H    -2.088342  1.095878  5.585357
H    -0.323721  -1.053190  6.470874
H    -2.136835  -3.991217  4.018207
H    -0.490184  -3.548038  5.918891
N    1.114788  2.085032  3.426921
C    2.485734  2.306529  3.846825
H    0.946184  1.901058  2.443896
H    2.479838  2.673571  4.878258
H    2.954756  3.056851  3.199280
H    3.077733  1.378178  3.813133
29
Lattice="100 0 0 0 100 0 0 0 100" Properties=species:S:1:pos:R:3
C    0.560510  -0.015596  0.150547
C    -0.158782  0.113668  1.480304
O    -0.636041  1.182865  1.860367
H    1.414452  0.673034  0.142835
H    -0.122306  0.299385  -0.648088
H    0.916754  -1.030786  -0.063800
N    -0.251489  -1.040531  2.207499
C    -0.851281  -1.082625  3.531625
C    0.263608  -0.993897  4.591534
O    1.079015  -1.910611  4.717052
H    0.289300  -1.847316  1.915929
H    -1.532505  -0.226648  3.579969
C    -1.656755  -2.379395  3.741247
C    -2.810837  -2.490334  2.801831
N    -3.899087  -1.644552  2.901840
C    -2.979249  -3.347968  1.736166
C    -4.710115  -1.983544  1.919530
N    -4.198143  -3.013884  1.182374
H    -2.024949  -2.382858  4.778062
H    -0.982406  -3.241838  3.644622
H    -2.364357  -4.146200  1.338450
H    -5.669242  -1.527197  1.697144
H    -4.632620  -3.457190  0.382441
N    0.310334  0.126760  5.360395
C    -0.538908  1.311150  5.287085
H    1.060626  0.114865  6.044836
H    -0.031990  2.128455  5.811905
H    -1.516137  1.152360  5.767786
H    -0.692891  1.619640  4.245133
29
Lattice="100 0 0 0 100 0 0 0 100" Properties=species:S:1:pos:R:3
C    0.112085  -0.098267  -0.046774
C    0.107870  -0.110703  1.470116
O    1.139065  -0.246637  2.129641
H    0.702090  0.761373  -0.389362
H    -0.890154  -0.039065  -0.488499
H    0.614204  -1.004730  -0.405657
N    -1.114849  0.060164  2.052603
C    -1.288160  -0.020247  3.487878
C    -2.691247  -0.594672  3.739949
O    -3.541932  -0.616677  2.843490
H    -1.973378  0.010088  1.509772
H    -0.526274  -0.723007  3.863357
C    -1.019769  1.325306  4.201188
C    -1.945592  2.469054  3.914451
N    -1.647544  3.712015  4.444402
C    -3.113156  2.540444  3.182311
C    -2.610667  4.517478  4.042959
N    -3.523926  3.855187  3.274664
H    0.003047  1.622894  3.928033
H    -0.989935  1.162690  5.289291
H    -3.679062  1.798085  2.633619
H    -2.695524  5.574521  4.273520
H    -4.351524  4.248554  2.844065
N    -2.971513  -1.075594  4.980324
C    -2.106901  -1.177836  6.143645
H    -3.934851  -1.382077  5.077233
H    -2.141667  -0.276523  6.774026
H    -1.067584  -1.352006  5.842749
H    -2.424152  -2.035815  6.748005
29
Lattice="100 0 0 0 100 0 0 0 100" Properties=species:S:1:pos:R:3
C    -1.268475  -0.147501  0.505057
C    -0.668571  -0.044965  1.895140
O    0.208778  0.775386  2.149539
H    -0.520032  -0.604282  -0.156950
H    -1.451719  0.868660  0.139583
H    -2.187870  -0.736482  0.432960
N    -1.073342  -0.950287  2.858454
C    -2.292646  -1.762137  2.892701
C    -2.325387  -2.886185  1.833763
O    -3.385237  -3.330002  1.397445
H    -0.677161  -0.724012  3.767963
H    -2.247181  -2.284874  3.861243
C    -3.602605  -0.950471  2.916140
C    -3.599903  0.037226  4.037485
N    -3.233592  -0.331178  5.319329
C    -3.903711  1.380051  4.005734
C    -3.323742  0.764682  6.049136
N    -3.730459  1.829251  5.298874
H    -4.428922  -1.667396  3.020129
H    -3.763130  -0.432545  1.961346
H    -4.216329  2.037328  3.203723
H    -3.107951  0.844878  7.109546
H    -3.862834  2.779265  5.623111
N    -1.099823  -3.366185  1.486804
C    -0.917866  -4.442410  0.535014
H    -0.293392  -2.889550  1.876331
H    -0.356418  -5.275018  0.980911
H    -0.385080  -4.098176  -0.363389
H    -1.911638  -4.798512  0.242819
29
Lattice="100 0 0 0 100 0 0 0 100" Properties=species:S:1:pos:R:3
C    -0.774843  1.017423  -0.233772
C    -0.338381  0.569323  1.146228
O    0.836767  0.549738  1.498636
H    0.120802  1.303383  -0.791048
H    -1.453245  1.881174  -0.180278
H    -1.307652  0.220946  -0.773707
N    -1.335458  0.200756  2.034763
C    -2.717933  -0.110799  1.695087
C    -3.682050  0.306953  2.831536
O    -4.718459  -0.310756  3.064572
H    -0.956034  -0.228558  2.877384
H    -2.984671  0.522922  0.836692
C    -2.950417  -1.584080  1.270226
C    -3.980889  -1.712499  0.196527
N    -3.691296  -1.341049  -1.104661
C    -5.288138  -2.133534  0.285890
C    -4.800729  -1.541391  -1.790603
N    -5.797588  -2.023524  -0.990667
H    -3.235030  -2.180802  2.145601
H    -1.997110  -1.972093  0.885786
H    -5.885615  -2.456163  1.128678
H    -4.936662  -1.364153  -2.852431
H    -6.739846  -2.257503  -1.278018
N    -3.296401  1.424953  3.506655
C    -4.081992  2.012267  4.572896
H    -2.395570  1.822392  3.260718
H    -3.516848  2.040151  5.514974
H    -4.972916  1.390061  4.709969
H    -4.396799  3.034462  4.319368
29
Lattice="100 0 0 0 100 0 0 0 100" Properties=species:S:1:pos:R:3
C    -0.481227  -0.002065  -0.674448
C    -0.149002  -0.466802  0.733911
O    0.939427  -0.968977  1.009925
H    0.348060  -0.294421  -1.323849
H    -0.581210  1.093087  -0.706529
H    -1.415448  -0.430659  -1.057009
N    -1.096167  -0.272963  1.706021
C    -2.446885  0.220743  1.572469
C    -2.752861  1.120345  2.779912
O    -2.240457  0.900444  3.876410
H    -0.802969  -0.491719  2.657132
H    -2.532356  0.784275  0.636021
C    -3.499380  -0.934861  1.551262
C    -3.388448  -1.773535  0.325948
N    -3.981643  -1.383904  -0.861529
C    -2.663339  -2.929987  0.133181
C    -3.627251  -2.290568  -1.753143
N    -2.826474  -3.247969  -1.197699
H    -4.511143  -0.507645  1.603793
H    -3.349619  -1.536133  2.458284
H    -2.049225  -3.522354  0.799878
H    -3.921511  -2.308724  -2.797376
H    -2.426024  -4.048488  -1.671611
N    -3.664012  2.117383  2.592535
C    -4.260996  2.555517  1.339140
H    -3.840270  2.668016  3.427161
H    -5.072898  3.253583  1.569299
H    -4.695628  1.717839  0.778493
H    -3.540281  3.075780  0.689146
29
Lattice="100 0 0 0 100 0 0 0 100" Properties=species:S:1:pos:R:3
C    1.720064  0.555690  1.115614
C    0.876016  1.105713  2.252688
O    1.326753  1.982767  2.996592
H    2.598359  0.058235  1.546977
H    2.084025  1.394361  0.510343
H    1.196050  -0.156224  0.466117
N    -0.373613  0.565395  2.348316
C    -1.429529  0.721164  3.366297
C    -1.958342  2.139251  3.699191
O    -3.151119  2.240436  3.997397
H    -0.594837  -0.117009  1.633849
H    -2.312235  0.253529  2.912016
C    -1.142608  -0.086749  4.666327
C    0.100977  0.286871  5.399605
N    0.182984  1.425938  6.176528
C    1.317882  -0.362003  5.386020
C    1.425709  1.472989  6.611980
N    2.155251  0.409279  6.161416
H    -1.097325  -1.151339  4.394214
H    -2.018835  0.049529  5.315948
H    1.654088  -1.270621  4.901269
H    1.847801  2.237863  7.255706
H    3.130721  0.221765  6.356722
N    -1.083263  3.163013  3.665352
C    -1.458640  4.484507  4.125978
H    -0.088814  2.921969  3.559690
H    -0.814841  5.233079  3.649489
H    -1.360865  4.571470  5.219824
H    -2.503740  4.679138  3.861242
29
Lattice="100 0 0 0 100 0 0 0 100" Properties=species:S:1:pos:R:3
C    3.304360  -1.683156  2.064098
C    2.137496  -1.438031  3.001620
O    2.263609  -1.432694  4.223456
H    2.998910  -2.034493  1.070431
H    3.981764  -2.413100  2.518883
H    3.853489  -0.738503  1.945582
N    0.928611  -1.225608  2.383084
C    -0.209301  -0.677853  3.110379
C    0.138217  0.755345  3.608576
O    0.931667  1.453695  2.982187
H    0.962516  -1.020584  1.391554
H    -1.010838  -0.538190  2.368246
C    -0.747979  -1.684464  4.154126
C    -2.155076  -1.413881  4.585011
N    -3.167661  -1.189242  3.670116
C    -2.663488  -1.352968  5.867788
C    -4.262924  -1.005522  4.380541
N    -4.011812  -1.095846  5.719704
H    -0.075222  -1.729360  5.018614
H    -0.707904  -2.674057  3.674177
H    -2.203416  -1.489231  6.839292
H    -5.253091  -0.802924  3.985075
H    -4.686583  -0.996124  6.468271
N    -0.530931  1.185564  4.711694
C    -0.368807  2.523019  5.245470
H    -1.197079  0.557930  5.151723
H    0.363788  3.043698  4.619953
H    0.002897  2.495172  6.279637
H    -1.317215  3.079407  5.223709
29
Lattice="100 0 0 0 100 0 0 0 100" Properties=species:S:1:pos:R:3
C    0.276234  -0.210782  0.832042
C    0.145106  -0.870832  2.189375
O    0.673437  -1.944628  2.462663
H    0.666547  0.813275  0.908738
H    -0.700292  -0.147372  0.331027
H    0.952125  -0.815373  0.222350
N    -0.601647  -0.197902  3.136106
C    -1.376427  1.024384  2.954875
C    -0.520427  2.310337  2.937549
O    -0.927008  3.334772  2.396108
H    -0.750028  -0.736788  3.985953
H    -1.911529  1.006657  1.995015
C    -2.439819  1.105086  4.081176
C    -3.478558  2.150290  3.853211
N    -4.458165  1.976329  2.895977
C    -3.619674  3.378907  4.458488
C    -5.176332  3.081509  2.916226
N    -4.708218  3.963097  3.849545
H    -1.935467  1.271404  5.045154
H    -2.934974  0.122797  4.127027
H    -3.043875  3.885352  5.222982
H    -6.038719  3.294120  2.293028
H    -5.081944  4.882147  4.051303
N    0.667623  2.214942  3.599799
C    1.604600  3.315842  3.690996
H    0.938933  1.292467  3.923893
H    1.840780  3.550300  4.738253
H    1.134314  4.189315  3.226006
H    2.541154  3.091869  3.160249
29
Lattice="100 0 0 0 100 0 0 0 100" Properties=species:S:1:pos:R:3
C    0.056988  0.919215  1.541526
C    -0.551835  -0.171715  2.400970
O    0.060948  -0.674419  3.339048
H    1.125117  0.961471  1.770285
H    -0.388687  1.894996  1.780662
H    -0.076084  0.725361  0.470896
N    -1.854707  -0.556856  2.152070
C    -2.708502  -0.272195  1.012488
C    -2.122960  -0.851405  -0.319051
O    -1.091416  -1.520243  -0.331312
H    -2.108936  -1.363539  2.713223
H    -3.629170  -0.845082  1.200155
C    -3.130660  1.231160  0.929776
C    -4.571237  1.449199  0.592801
N    -5.126121  1.018008  -0.599536
C    -5.543619  2.061090  1.353227
C    -6.400913  1.360487  -0.562731
N    -6.699599  1.998932  0.602295
H    -2.497070  1.762047  0.204279
H    -2.938276  1.678923  1.912298
H    -5.514719  2.524234  2.331599
H    -7.135498  1.173682  -1.338487
H    -7.605682  2.362724  0.870873
N    -2.849570  -0.578779  -1.428824
C    -2.451335  -1.093114  -2.725896
H    -3.731147  -0.053867  -1.347108
H    -3.109132  -0.663918  -3.489624
H    -2.521492  -2.190316  -2.768248
H    -1.412013  -0.820030  -2.952086
29
Lattice="100 0 0 0 100 0 0 0 100" Properties=species:S:1:pos:R:3
C    -0.130583  0.412896  -0.261539
C    0.170462  0.237169  1.216469
O    1.299100  0.007733  1.636834
H    -0.048196  -0.565363  -0.753916
H    0.630733  1.066325  -0.702220
H    -1.126460  0.825288  -0.466297
N    -0.911437  0.373746  2.057892
C    -0.856821  0.016564  3.477482
C    0.146008  0.891218  4.272209
O    0.747601  0.455115  5.248162
H    -1.831545  0.408849  1.633666
H    -1.852631  0.265498  3.875584
C    -0.617530  -1.491246  3.736536
C    -1.343890  -1.984214  4.945250
N    -2.712116  -2.192459  4.917751
C    -0.850994  -2.263918  6.199764
C    -3.038223  -2.596421  6.131005
N    -1.942104  -2.657554  6.944869
H    0.457640  -1.678843  3.824615
H    -0.989490  -2.042129  2.861353
H    0.143854  -2.178899  6.617258
H    -4.034208  -2.861279  6.470906
H    -1.928984  -2.936784  7.917935
N    0.219211  2.188280  3.859247
C    1.163274  3.123701  4.437864
H    -0.191808  2.402318  2.957759
H    2.108013  3.156567  3.873145
H    1.385478  2.795133  5.458487
H    0.728646  4.130709  4.467930
29
Lattice="100 0 0 0 100 0 0 0 100" Properties=species:S:1:pos:R:3
C    -0.512528  -1.370951  0.142662
C    -0.284175  -0.460698  1.339020
O    0.843824  -0.187641  1.743292
H    0.459996  -1.757023  -0.173222
H    -0.961765  -0.818410  -0.695332
H    -1.177783  -2.213301  0.376565
N    -1.396483  0.065360  1.943634
C    -2.790836  -0.205853  1.646058
C    -3.569263  1.092016  1.919054
O    -3.425538  1.680048  2.992317
H    -1.221468  0.667505  2.746377
H    -2.877483  -0.502879  0.595979
C    -3.368604  -1.343755  2.529310
C    -4.797616  -1.652015  2.229414
N    -5.194726  -2.129343  0.991863
C    -5.896131  -1.502998  3.047484
C    -6.504795  -2.273311  1.065454
N    -6.977208  -1.906141  2.292609
H    -3.259326  -1.048946  3.581465
H    -2.746754  -2.237058  2.368765
H    -5.998849  -1.150707  4.066363
H    -7.152610  -2.636915  0.274430
H    -7.941567  -1.935336  2.600202
N    -4.418108  1.545266  0.957736
C    -4.627998  1.023174  -0.386160
H    -4.871302  2.419476  1.206950
H    -5.527014  1.493868  -0.799271
H    -4.796869  -0.060541  -0.370327
H    -3.786740  1.252059  -1.058940
29
Lattice="100 0 0 0 100 0 0 0 100" Properties=species:S:1:pos:R:3
C    0.686294  -1.163080  0.545612
C    0.184702  -0.397236  1.758077
O    0.720386  -0.488163  2.861824
H    1.742988  -0.915599  0.386501
H    0.122845  -0.951093  -0.371344
H    0.632466  -2.238620  0.757819
N    -0.924705  0.368785  1.541804
C    -1.430922  1.287917  2.549436
C    -1.816227  0.696124  3.921632
O    -1.655763  1.395900  4.920139
H    -1.239918  0.539264  0.584469
H    -0.651779  2.021161  2.810064
C    -2.657205  2.048031  1.988120
C    -2.374569  2.778850  0.716446
N    -2.127379  2.098282  -0.465900
C    -2.285121  4.135374  0.496420
C    -1.894241  3.024348  -1.377702
N    -1.981333  4.274942  -0.841704
H    -2.989760  2.752040  2.760756
H    -3.479487  1.334758  1.821069
H    -2.407154  4.986961  1.154058
H    -1.664445  2.848164  -2.423099
H    -1.857123  5.149686  -1.336455
N    -2.435200  -0.519004  4.013548
C    -2.680293  -1.543650  3.012026
H    -2.600684  -0.774332  4.982390
H    -3.440710  -2.228492  3.406360
H    -1.777686  -2.127470  2.774920
H    -3.068695  -1.114175  2.082725
29
Lattice="100 0 0 0 100 0 0 0 100" Properties=species:S:1:pos:R:3
C    0.096806  1.572846  1.191526
C    -0.022357  0.265473  1.940577
O    0.960539  -0.341030  2.355804
H    0.022023  2.387993  1.925229
H    -0.676775  1.720148  0.428402
H    1.086782  1.610596  0.727402
N    -1.285710  -0.265043  2.150660
C    -2.611982  0.296564  1.898501
C    -3.035753  0.286924  0.406644
O    -4.002449  0.941118  0.020886
H    -1.245045  -1.059853  2.781457
H    -3.303726  -0.414917  2.377198
C    -2.907141  1.680356  2.532311
C    -2.543274  1.753689  3.977945
N    -1.285201  2.162150  4.380165
C    -3.302287  1.425118  5.082550
C    -1.281424  2.084159  5.696586
N    -2.482530  1.639832  6.170994
H    -3.975183  1.874779  2.379517
H    -2.369391  2.467236  1.990041
H    -4.324332  1.082293  5.190221
H    -0.450628  2.333283  6.348434
H    -2.735676  1.510737  7.142966
N    -2.297281  -0.526861  -0.393231
C    -2.566533  -0.694803  -1.806425
H    -1.512613  -1.003710  0.038649
H    -1.710015  -0.372686  -2.415242
H    -3.434634  -0.074747  -2.055267
H    -2.795632  -1.742669  -2.045917
29
Lattice="100 0 0 0 100 0 0 0 100" Properties=species:S:1:pos:R:3
C    -0.163508  1.156679  0.518073
C    -0.067570  0.497506  1.878863
O    0.977544  0.441256  2.519435
H    0.819244  1.562499  0.266199
H    -0.907221  1.965204  0.506632
H    -0.463688  0.432984  -0.253054
N    -1.230003  -0.044928  2.391629
C    -2.526008  -0.167536  1.728841
C    -3.266593  1.188760  1.612573
O    -4.029577  1.423311  0.675820
H    -1.081885  -0.576410  3.246066
H    -2.398272  -0.520103  0.694271
C    -3.355131  -1.208589  2.508565
C    -4.545841  -1.805035  1.819813
N    -5.036690  -3.013497  2.280528
C    -5.299559  -1.362827  0.753076
C    -6.068155  -3.298047  1.509976
N    -6.265944  -2.329091  0.568587
H    -3.662088  -0.772515  3.475063
H    -2.685898  -2.048060  2.752812
H    -5.237026  -0.464626  0.151422
H    -6.693691  -4.181670  1.583059
H    -6.985958  -2.316054  -0.143232
N    -3.019471  2.059385  2.625687
C    -3.628704  3.371713  2.706506
H    -2.297529  1.798192  3.289358
H    -4.173794  3.495328  3.652273
H    -4.333214  3.463441  1.873060
H    -2.874995  4.167835  2.625774
29
Lattice="100 0 0 0 100 0 0 0 100" Properties=species:S:1:pos:R:3
C    0.363171  -0.434132  0.218310
C    -0.014631  -1.401954  1.325552
O    0.753850  -2.278087  1.720420
H    -0.367165  -0.443970  -0.602756
H    1.343476  -0.725531  -0.166815
H    0.416518  0.598918  0.591543
N    -1.259917  -1.254184  1.880624
C    -2.216530  -0.197678  1.614270
C    -1.891637  1.228714  2.126016
O    -2.431656  2.179404  1.556232
H    -1.481353  -1.901274  2.640608
H    -2.304941  -0.046731  0.528557
C    -3.622558  -0.608233  2.116720
C    -3.694141  -0.858147  3.587573
N    -3.082182  -1.960395  4.162325
C    -4.290902  -0.094608  4.566804
C    -3.308364  -1.866469  5.459443
N    -4.037742  -0.750952  5.753015
H    -3.919478  -1.518346  1.575318
H    -4.319077  0.191052  1.836634
H    -4.852718  0.830197  4.523643
H    -2.975479  -2.567388  6.217614
H    -4.358335  -0.467427  6.670897
N    -1.036202  1.437876  3.167762
C    -0.370070  0.516768  4.083455
H    -0.922160  2.430083  3.351847
H    -0.038585  1.097052  4.952388
H    0.510708  0.036195  3.636612
H    -1.047728  -0.264657  4.442196
29
Lattice="100 0 0 0 100 0 0 0 100" Properties=species:S:1:pos:R:3
C    -2.932409  2.295796  -0.737116
C    -1.948229  1.760940  0.284507
O    -0.735745  1.917680  0.161728
H    -3.873604  2.649891  -0.294868
H    -3.168440  1.494670  -1.452530
H    -2.452136  3.115682  -1.278562
N    -2.457611  1.082603  1.364105
C    -3.817543  0.679911  1.639591
C    -3.826242  0.127923  3.076455
O    -2.834158  -0.399841  3.577028
H    -1.764044  0.652478  1.976078
H    -4.486817  1.556149  1.604549
C    -4.403462  -0.396631  0.655660
C    -3.399820  -1.390433  0.171000
N    -2.975639  -1.359653  -1.144084
C    -2.718011  -2.369826  0.862909
C    -2.057357  -2.300979  -1.248478
N    -1.867161  -2.940633  -0.057202
H    -4.801210  0.115614  -0.228807
H    -5.256675  -0.888488  1.147293
H    -2.733354  -2.671247  1.902687
H    -1.505511  -2.558298  -2.146253
H    -1.207496  -3.686603  0.127169
N    -5.023330  0.233425  3.717390
C    -5.260322  -0.308373  5.042634
H    -5.780719  0.709130  3.241768
H    -5.606557  0.474143  5.730956
H    -4.310120  -0.709670  5.409589
H    -6.004277  -1.117362  5.018805
29
Lattice="100 0 0 0 100 0 0 0 100" Properties=species:S:1:pos:R:3
C    -2.589383  2.160110  0.397687
C    -1.339761  1.374480  0.748035
O    -0.235929  1.663217  0.290464
H    -3.367008  1.525491  -0.045958
H    -2.301982  2.937310  -0.315098
H    -3.022343  2.639997  1.286723
N    -1.468015  0.334485  1.641695
C    -2.685160  -0.315290  2.116683
C    -2.460180  -0.669172  3.601358
O    -2.033755  -1.771180  3.941332
H    -0.597533  -0.172496  1.790580
H    -3.508239  0.403505  2.022516
C    -3.045699  -1.583083  1.310533
C    -3.323273  -1.278028  -0.122720
N    -4.552725  -0.792073  -0.532435
C    -2.462008  -1.336711  -1.197749
C    -4.438144  -0.569707  -1.828458
N    -3.187099  -0.883036  -2.278358
H    -3.934624  -2.041454  1.765941
H    -2.226714  -2.306353  1.413756
H    -1.425454  -1.638230  -1.283759
H    -5.217530  -0.193969  -2.483359
H    -2.850163  -0.803145  -3.230060
N    -2.726245  0.309291  4.516568
C    -3.078392  1.696878  4.262939
H    -2.478121  0.046733  5.465494
H    -3.265063  2.186491  5.224453
H    -3.999239  1.780144  3.669294
H    -2.274624  2.244233  3.748001
29
Lattice="100 0 0 0 100 0 0 0 100" Properties=species:S:1:pos:R:3
C    -2.964199  2.358200  -0.508970
C    -1.983158  1.769775  0.485859
O    -0.770623  1.937099  0.378359
H    -3.908926  2.683189  -0.052142
H    -3.193595  1.598319  -1.270075
H    -2.484346  3.209298  -1.000338
N    -2.495619  1.030466  1.523235
C    -3.854901  0.605354  1.766633
C    -3.865565  -0.031877  3.167375
O    -2.875166  -0.583541  3.646408
H    -1.803269  0.567946  2.112771
H    -4.528801  1.478681  1.781882
C    -4.431453  -0.411948  0.716474
C    -3.420399  -1.368207  0.174724
N    -3.001957  -1.261640  -1.138266
C    -2.725936  -2.376890  0.809739
C    -2.074984  -2.186722  -1.297199
N    -1.873440  -2.888219  -0.143253
H    -4.829773  0.150978  -0.136359
H    -5.282986  -0.937493  1.174831
H    -2.733414  -2.734234  1.831753
H    -1.524469  -2.389255  -2.209699
H    -1.205332  -3.636099  -0.002073
N    -5.060689  0.012923  3.813196
C    -5.254426  -0.605707  5.114296
H    -5.822733  0.534432  3.398934
H    -4.954061  -1.660887  5.086689
H    -6.313890  -0.542075  5.382455
H    -4.656887  -0.104869  5.888760
29
Lattice="100 0 0 0 100 0 0 0 100" Properties=species:S:1:pos:R:3
C    0.529946  -0.331341  0.561507
C    0.519745  -0.677747  2.042167
O    1.334508  -1.454765  2.532063
H    0.807217  0.721812  0.409615
H    -0.450424  -0.491305  0.090188
H    1.271846  -0.966281  0.070614
N    -0.459115  -0.096782  2.809325
C    -1.382005  0.934574  2.395948
C    -0.691282  2.297241  2.134080
O    0.292767  2.675259  2.756744
H    -0.372935  -0.249263  3.818015
H    -1.888318  0.619768  1.466781
C    -2.487547  1.108768  3.474450
C    -1.960814  1.496446  4.817026
N    -1.237160  0.599962  5.582213
C    -2.025047  2.713388  5.458070
C    -0.865929  1.262033  6.660667
N    -1.324373  2.546751  6.632914
H    -3.024747  0.152108  3.552240
H    -3.204425  1.863151  3.123896
H    -2.475870  3.658843  5.183541
H    -0.276236  0.866114  7.480450
H    -1.173421  3.253346  7.342143
N    -1.311193  3.049589  1.171699
C    -0.858527  4.376195  0.800798
H    -2.076919  2.632749  0.655845
H    -1.650399  5.124966  0.943795
H    -0.524061  4.409290  -0.245862
H    -0.011042  4.623194  1.449521
29
Lattice="100 0 0 0 100 0 0 0 100" Properties=species:S:1:pos:R:3
C    0.439079  -0.314602  -0.268414
C    0.269522  -0.393639  1.234257
O    1.199725  -0.729351  1.960346
H    1.349403  0.261355  -0.465690
H    -0.395048  0.140044  -0.808749
H    0.600824  -1.333267  -0.646564
N    -0.979559  -0.172508  1.797329
C    -2.189714  0.452419  1.262551
C    -2.770578  -0.264582  0.018611
O    -3.425848  0.338857  -0.829005
H    -0.914618  -0.202443  2.811956
H    -2.954419  0.267672  2.036537
C    -2.146118  1.992051  1.097851
C    -1.132914  2.539825  0.148364
N    0.123061  2.922629  0.580861
C    -1.241382  2.731152  -1.213949
C    0.764880  3.332065  -0.496593
N    -0.021431  3.233133  -1.610743
H    -1.947725  2.421558  2.089275
H    -3.153335  2.302926  0.792162
H    -2.049852  2.532839  -1.906087
H    1.780787  3.711974  -0.529085
H    0.233832  3.499669  -2.553868
N    -2.568211  -1.609616  0.003210
C    -3.037677  -2.462683  -1.068886
H    -1.961373  -1.990172  0.721741
H    -3.584951  -3.326700  -0.669314
H    -2.205218  -2.827298  -1.689341
H    -3.711224  -1.870244  -1.697152
29
Lattice="100 0 0 0 100 0 0 0 100" Properties=species:S:1:pos:R:3
C    -0.620507  0.227511  -0.618825
C    -0.040853  0.649518  0.716440
O    1.099195  1.093522  0.818638
H    0.211538  -0.006186  -1.289171
H    -1.179738  1.069548  -1.050400
H    -1.302290  -0.628822  -0.559898
N    -0.834352  0.519631  1.841217
C    -2.258553  0.194827  1.935185
C    -2.570406  -1.267412  1.519552
O    -3.624024  -1.577510  0.968661
H    -0.412816  0.959845  2.654613
H    -2.483554  0.242314  3.011892
C    -3.215399  1.199103  1.246205
C    -4.498395  1.363279  1.994931
N    -4.530301  2.021865  3.210673
C    -5.756911  0.908736  1.671868
C    -5.786124  1.972803  3.612202
N    -6.569893  1.309161  2.710772
H    -3.424377  0.877803  0.219148
H    -2.702354  2.170238  1.208081
H    -6.120861  0.321866  0.838435
H    -6.181341  2.398922  4.528573
H    -7.564436  1.136361  2.789429
N    -1.602720  -2.161989  1.861816
C    -1.703384  -3.578257  1.573176
H    -0.732888  -1.782724  2.220513
H    -0.966117  -3.889704  0.818759
H    -2.708989  -3.767656  1.182874
H    -1.552276  -4.176048  2.482211
29
Lattice="100 0 0 0 100 0 0 0 100" Properties=species:S:1:pos:R:3
C    -0.494946  1.659838  1.706685
C    -1.517770  1.714147  2.831585
O    -1.229310  2.147896  3.945698
H    0.451278  2.046720  2.093597
H    -0.808676  2.275946  0.851453
H    -0.337596  0.637258  1.336639
N    -2.782069  1.272757  2.550590
C    -3.296265  0.721950  1.316560
C    -4.816041  1.006436  1.322746
O    -5.385870  1.331592  2.364281
H    -3.492712  1.417785  3.269630
H    -2.835997  1.233347  0.456459
C    -3.007158  -0.810214  1.184491
C    -3.873449  -1.653795  2.058419
N    -5.024882  -2.239121  1.563908
C    -3.756768  -1.907401  3.408379
C    -5.592632  -2.836479  2.594909
N    -4.860839  -2.663757  3.734396
H    -1.946569  -0.960804  1.425400
H    -3.147516  -1.131695  0.144945
H    -3.018031  -1.610230  4.142339
H    -6.516457  -3.404955  2.574262
H    -5.087085  -3.019640  4.655043
N    -5.497480  0.889085  0.150987
C    -5.039049  0.361022  -1.121692
H    -6.501177  0.977216  0.280972
H    -5.682130  0.753109  -1.918355
H    -5.070181  -0.739050  -1.149187
H    -4.016457  0.694379  -1.336058
29
Lattice="100 0 0 0 100 0 0 0 100" Properties=species:S:1:pos:R:3
C    -1.441222  2.199748  -0.408333
C    -0.752246  0.848867  -0.311542
O    0.125793  0.512153  -1.102522
H    -1.132063  2.669009  -1.345858
H    -1.142916  2.845506  0.429294
H    -2.537295  2.114018  -0.390820
N    -1.139803  0.015803  0.707097
C    -2.231333  0.199762  1.639026
C    -2.039274  1.430708  2.556132
O    -0.980755  1.669140  3.124414
H    -0.700180  -0.906915  0.692974
H    -3.191896  0.299997  1.095200
C    -2.337961  -1.039101  2.564256
C    -2.504921  -2.326725  1.827799
N    -1.442693  -2.901863  1.153392
C    -3.633677  -3.101398  1.666448
C    -1.916747  -3.998069  0.594691
N    -3.241499  -4.163965  0.878995
H    -3.182605  -0.884035  3.248702
H    -1.422865  -1.075730  3.173235
H    -4.646654  -3.001498  2.036738
H    -1.354811  -4.697499  -0.015074
H    -3.827397  -4.934935  0.582758
N    -3.171570  2.179770  2.717697
C    -3.219981  3.351663  3.570027
H    -3.977421  1.953698  2.147343
H    -2.263951  3.408731  4.101533
H    -4.035444  3.276002  4.302176
H    -3.352611  4.272158  2.983221
29
Lattice="100 0 0 0 100 0 0 0 100" Properties=species:S:1:pos:R:3
C    -0.278750  0.785935  -0.423696
C    0.263844  0.193138  0.861319
O    1.468554  0.107108  1.092608
H    -0.956378  1.626552  -0.221570
H    -0.835677  0.041599  -1.009115
H    0.572094  1.140615  -1.010911
N    -0.649446  -0.238150  1.795754
C    -2.086975  -0.404155  1.649599
C    -2.792386  0.341049  2.804213
O    -3.065967  1.532645  2.706690
H    -0.211803  -0.617171  2.632356
H    -2.398373  0.138449  0.750954
C    -2.473841  -1.895456  1.464332
C    -1.942629  -2.436403  0.177111
N    -2.656298  -2.302455  -0.998621
C    -0.714144  -3.008757  -0.079045
C    -1.878229  -2.788278  -1.947239
N    -0.688777  -3.228195  -1.438885
H    -3.569190  -1.988664  1.462984
H    -2.083294  -2.494573  2.303376
H    0.128232  -3.245363  0.559114
H    -2.122975  -2.853026  -3.002330
H    0.075800  -3.639479  -1.960573
N    -3.026192  -0.395125  3.931605
C    -3.646744  0.167435  5.117032
H    -2.848599  -1.391709  3.904758
H    -3.049374  -0.052542  6.011742
H    -4.665345  -0.220104  5.263702
H    -3.700790  1.251990  4.976878
29
Lattice="100 0 0 0 100 0 0 0 100" Properties=species:S:1:pos:R:3
C    -1.551651  -1.652584  -0.357696
C    -0.849825  -0.919478  0.774975
O    0.295462  -0.492627  0.654565
H    -2.456441  -1.119081  -0.684320
H    -1.845923  -2.669084  -0.066315
H    -0.853890  -1.704534  -1.197425
N    -1.553191  -0.723496  1.935349
C    -2.878639  -1.181542  2.288761
C    -3.575277  -0.052175  3.068034
O    -2.985059  0.570690  3.946400
H    -1.047963  -0.228304  2.667892
H    -3.431108  -1.399236  1.364133
C    -2.884420  -2.461158  3.181343
C    -2.298511  -3.658531  2.511517
N    -0.937433  -3.892902  2.508965
C    -2.944850  -4.638774  1.783800
C    -0.760200  -4.986050  1.793849
N    -1.948595  -5.477001  1.329343
H    -3.923616  -2.666111  3.479821
H    -2.317709  -2.237467  4.095425
H    -3.990436  -4.815696  1.561339
H    0.191284  -5.463962  1.584872
H    -2.079992  -6.314923  0.775766
N    -4.882683  0.157511  2.739581
C    -5.711895  1.144903  3.406327
H    -5.273921  -0.371957  1.970365
H    -6.598712  0.679087  3.857511
H    -6.035880  1.930483  2.709667
H    -5.105927  1.600999  4.196157
29
Lattice="100 0 0 0 100 0 0 0 100" Properties=species:S:1:pos:R:3
C    0.171405  -0.132140  1.451378
C    -0.901935  -0.879588  2.215183
O    -0.625457  -1.804980  2.975939
H    -0.083429  -0.037559  0.389788
H    1.102720  -0.694439  1.560506
H    0.318960  0.869659  1.878625
N    -2.221212  -0.483456  2.099425
C    -2.911428  0.419010  1.188054
C    -2.999782  -0.135130  -0.257429
O    -2.065312  -0.713609  -0.806843
H    -2.824335  -1.106749  2.628265
H    -3.934971  0.485844  1.581528
C    -2.369188  1.867182  1.200467
C    -3.308067  2.848148  0.565713
N    -4.682872  2.740949  0.690401
C    -2.996866  3.968052  -0.173359
C    -5.188886  3.778582  0.047915
N    -4.205240  4.553818  -0.489459
H    -1.396413  1.926028  0.697652
H    -2.203151  2.135002  2.256258
H    -2.050975  4.390156  -0.489564
H    -6.243478  4.009415  -0.060211
H    -4.334195  5.402483  -1.026860
N    -4.209431  0.085545  -0.846115
C    -4.460614  -0.223991  -2.239596
H    -4.853607  0.702216  -0.354463
H    -5.427134  -0.731672  -2.355008
H    -3.661445  -0.887891  -2.585677
H    -4.459283  0.682214  -2.865056
29
Lattice="100 0 0 0 100 0 0 0 100" Properties=species:S:1:pos:R:3
C    -2.435285  3.141052  1.823088
C    -1.760930  2.090529  0.959021
O    -0.618780  2.227496  0.531599
H    -1.781317  4.015592  1.866404
H    -2.591183  2.762861  2.843599
H    -3.413940  3.440743  1.422203
N    -2.499296  0.972206  0.650031
C    -3.773767  0.579195  1.205054
C    -3.684934  0.201446  2.710106
O    -2.667485  -0.248996  3.228363
H    -1.968083  0.245707  0.174922
H    -4.471776  1.429498  1.125610
C    -4.386845  -0.565011  0.365188
C    -3.509843  -1.755810  0.103863
N    -3.681392  -2.473257  -1.065955
C    -2.502882  -2.321836  0.861824
C    -2.801952  -3.454646  -1.017482
N    -2.063449  -3.403410  0.129812
H    -4.672364  -0.157733  -0.614690
H    -5.323387  -0.887167  0.848586
H    -2.075731  -2.044175  1.818315
H    -2.652771  -4.214878  -1.777172
H    -1.309924  -4.027222  0.392134
N    -4.845744  0.412128  3.396092
C    -5.012167  0.060184  4.793715
H    -5.633006  0.810838  2.898160
H    -5.762391  -0.732976  4.922040
H    -5.312101  0.933811  5.388187
H    -4.045275  -0.303170  5.157384
29
Lattice="100 0 0 0 100 0 0 0 100" Properties=species:S:1:pos:R:3
C    1.828744  -0.014673  0.276604
C    1.249619  -0.526520  1.585148
O    1.965990  -0.836596  2.535466
H    1.072728  0.178345  -0.493914
H    2.546632  -0.754373  -0.098419
H    2.385458  0.910737  0.472222
N    -0.117852  -0.566476  1.627144
C    -0.878974  -1.263658  2.665130
C    -0.257451  -1.214722  4.082379
O    -0.046551  -2.243718  4.717458
H    -0.618465  -0.550061  0.735772
H    -1.846266  -0.735303  2.740370
C    -1.162878  -2.717671  2.249273
C    -2.097771  -2.809154  1.082226
N    -2.033256  -1.944106  -0.000923
C    -3.122755  -3.708927  0.885127
C    -2.991854  -2.317059  -0.828914
N    -3.677606  -3.386164  -0.336515
H    -1.577561  -3.261161  3.106676
H    -0.199391  -3.199438  2.022444
H    -3.494568  -4.526757  1.489778
H    -3.229732  -1.853714  -1.780529
H    -4.455389  -3.857363  -0.781537
N    -0.123612  0.015780  4.667917
C    -0.178966  1.324632  4.043516
H    0.346067  -0.047202  5.566240
H    -0.362013  2.076782  4.820639
H    -1.006160  1.379005  3.326812
H    0.752715  1.582660  3.515491
29
Lattice="100 0 0 0 100 0 0 0 100" Properties=species:S:1:pos:R:3
C    0.002045  0.056905  -0.203700
C    -0.229331  -0.756461  1.056374
O    0.629648  -1.505461  1.519521
H    0.927305  -0.292988  -0.668403
H    0.107103  1.125028  0.035171
H    -0.827161  -0.029103  -0.919132
N    -1.439200  -0.602601  1.687394
C    -2.583880  0.159182  1.218959
C    -2.390443  1.686521  1.101700
O    -2.922287  2.285727  0.166699
H    -1.599372  -1.249568  2.463091
H    -2.860558  -0.143495  0.196345
C    -3.814841  -0.103265  2.125784
C    -4.125661  -1.553257  2.292949
N    -3.365348  -2.344859  3.136207
C    -5.092184  -2.319021  1.678509
C    -3.860430  -3.563575  3.033755
N    -4.910556  -3.597383  2.163100
H    -4.666027  0.426743  1.680798
H    -3.639342  0.336585  3.118863
H    -5.869591  -2.075995  0.964775
H    -3.503384  -4.443613  3.557863
H    -5.466400  -4.409533  1.924296
N    -1.672814  2.358100  2.050381
C    -0.987334  1.882592  3.245999
H    -1.626598  3.353072  1.853282
H    -0.799902  2.748522  3.891668
H    -0.025990  1.400552  3.020804
H    -1.598713  1.172003  3.813413
29
Lattice="100 0 0 0 100 0 0 0 100" Properties=species:S:1:pos:R:3
C    0.532843  0.066451  -0.010557
C    0.346152  -0.600505  1.345418
O    1.263697  -1.200423  1.900650
H    1.547507  -0.152086  -0.353201
H    0.411082  1.157107  0.061100
H    -0.184361  -0.300904  -0.757873
N    -0.886001  -0.487305  1.930700
C    -2.076201  0.145296  1.397873
C    -2.882225  0.640041  2.613504
O    -2.912013  -0.043927  3.637065
H    -0.998834  -0.915365  2.849398
H    -1.778354  0.982195  0.754062
C    -2.932238  -0.850482  0.553349
C    -4.038169  -0.220821  -0.227034
N    -5.304790  -0.050358  0.299238
C    -3.990576  0.296946  -1.506424
C    -6.008544  0.552635  -0.639756
N    -5.254201  0.788653  -1.754688
H    -3.345208  -1.606798  1.234384
H    -2.242689  -1.366677  -0.128551
H    -3.199675  0.343811  -2.245589
H    -7.055817  0.829501  -0.573965
H    -5.570869  1.211133  -2.619093
N    -3.539864  1.829215  2.537529
C    -3.713663  2.737872  1.419970
H    -4.097879  2.007991  3.368553
H    -3.641678  3.774588  1.774365
H    -4.685611  2.595373  0.924684
H    -2.930054  2.585200  0.672377
29
Lattice="100 0 0 0 100 0 0 0 100" Properties=species:S:1:pos:R:3
C    -0.920910  0.851695  -0.916976
C    -0.229974  0.937523  0.426832
O    0.967265  1.201328  0.515817
H    -0.571400  1.690245  -1.528492
H    -2.013222  0.865088  -0.882791
H    -0.593674  -0.074969  -1.409630
N    -0.936852  0.607573  1.576035
C    -2.376909  0.611164  1.835411
C    -3.181230  -0.430030  1.014062
O    -4.380538  -0.291010  0.802800
H    -0.344476  0.723145  2.395028
H    -2.470157  0.220878  2.862578
C    -3.048370  2.014434  1.866464
C    -2.713006  2.944262  0.747918
N    -3.483092  3.035866  -0.396392
C    -1.632777  3.800088  0.654471
C    -2.882101  3.922543  -1.164659
N    -1.751609  4.413872  -0.572135
H    -2.767016  2.485957  2.818482
H    -4.132711  1.844947  1.880013
H    -0.804258  4.004460  1.321613
H    -3.217851  4.250942  -2.142993
H    -1.119973  5.107334  -0.954126
N    -2.468447  -1.536447  0.662139
C    -3.049033  -2.638474  -0.076735
H    -1.474048  -1.528447  0.860339
H    -2.876295  -3.592916  0.438920
H    -2.634363  -2.705178  -1.093588
H    -4.127218  -2.459189  -0.147724
29
Lattice="100 0 0 0 100 0 0 0 100" Properties=species:S:1:pos:R:3
C    -0.063744  0.301480  0.189944
C    -0.229111  0.804783  1.610130
O    0.692193  1.322718  2.240740
H    0.986540  0.411548  -0.091123
H    -0.686919  0.878714  -0.508208
H    -0.358389  -0.752562  0.092147
N    -1.471237  0.665948  2.177702
C    -2.696674  0.216877  1.548364
C    -3.376895  1.153234  0.515821
O    -4.110961  0.629344  -0.322563
H    -1.546415  1.066061  3.111134
H    -2.480921  -0.672403  0.939693
C    -3.710593  -0.241155  2.629840
C    -3.974755  0.759916  3.707564
N    -4.821720  1.837388  3.523444
C    -3.440510  0.797929  4.981179
C    -4.805084  2.506943  4.659632
N    -3.981004  1.917812  5.576039
H    -3.319279  -1.162633  3.082387
H    -4.647272  -0.492001  2.115825
H    -2.762286  0.135821  5.506307
H    -5.365785  3.410806  4.875069
H    -3.808052  2.232273  6.523209
N    -3.133944  2.495221  0.494047
C    -2.492053  3.375715  1.464356
H    -3.669277  2.944644  -0.242600
H    -2.755415  4.405520  1.198254
H    -1.397791  3.292641  1.451259
H    -2.859285  3.196951  2.481789
29
Lattice="100 0 0 0 100 0 0 0 100" Properties=species:S:1:pos:R:3
C    -0.835480  -1.097815  1.218985
C    -1.480145  -1.022590  2.588624
O    -1.081505  -1.705419  3.531001
H    -1.454787  -1.709672  0.547409
H    0.136191  -1.585288  1.334439
H    -0.709478  -0.122003  0.735911
N    -2.576183  -0.205986  2.751879
C    -3.119848  0.832665  1.877571
C    -3.425523  0.338928  0.448378
O    -2.947509  0.883914  -0.544853
H    -2.896593  -0.184257  3.716360
H    -4.088377  1.098362  2.331018
C    -2.285292  2.126316  1.857387
C    -2.086125  2.654361  3.241166
N    -3.149133  2.799289  4.114903
C    -0.916814  3.034778  3.860696
C    -2.632906  3.265803  5.236485
N    -1.282307  3.429265  5.131371
H    -2.813338  2.860356  1.231182
H    -1.316731  1.952196  1.372161
H    0.112037  3.055571  3.523204
H    -3.181323  3.499040  6.143301
H    -0.657681  3.762542  5.855223
N    -4.275410  -0.724853  0.331336
C    -4.975272  -1.459464  1.372922
H    -4.424682  -1.005485  -0.632617
H    -5.374590  -0.781513  2.138273
H    -4.333998  -2.199959  1.871784
H    -5.825736  -1.979859  0.917827
29
Lattice="100 0 0 0 100 0 0 0 100" Properties=species:S:1:pos:R:3
C    0.261429  -0.315888  0.182059
C    0.086856  -0.093213  1.674442
O    1.036306  -0.060293  2.449900
H    0.985004  0.413169  -0.201342
H    -0.669727  -0.235430  -0.393018
H    0.687816  -1.315181  0.026826
N    -1.210611  0.067113  2.092760
C    -1.568473  0.193698  3.503757
C    -2.955381  -0.439791  3.714429
O    -3.101519  -1.544342  4.222540
H    -1.957594  -0.013228  1.413295
H    -0.863382  -0.415411  4.082622
C    -1.455675  1.656392  4.005413
C    -1.833359  1.799625  5.444150
N    -0.999779  1.350365  6.449472
C    -2.995364  2.306102  5.989599
C    -1.639263  1.581320  7.578106
N    -2.855701  2.162170  7.354034
H    -2.065630  2.326672  3.378699
H    -0.409213  1.960321  3.865793
H    -3.880636  2.747217  5.547248
H    -1.275690  1.354488  8.575048
H    -3.529946  2.440632  8.056283
N    -4.004577  0.299419  3.226433
C    -5.382826  -0.117982  3.405600
H    -3.827596  1.267852  2.985898
H    -5.989567  0.201381  2.549549
H    -5.821514  0.291185  4.329616
H    -5.400062  -1.210373  3.477647
29
Lattice="100 0 0 0 100 0 0 0 100" Properties=species:S:1:pos:R:3
C    0.288107  0.087084  0.936054
C    -0.248664  0.249473  2.343674
O    0.496187  0.490523  3.292662
H    1.313965  -0.286469  1.007816
H    0.326042  1.078579  0.462085
H    -0.305948  -0.566907  0.288898
N    -1.603600  0.134640  2.553199
C    -2.705103  -0.025739  1.603538
C    -2.606610  -1.326660  0.776688
O    -2.590285  -1.317357  -0.453879
H    -1.863097  0.383796  3.503292
H    -3.600797  -0.118259  2.237209
C    -2.940909  1.195422  0.695796
C    -3.064596  2.444877  1.504347
N    -3.946102  2.528753  2.567181
C    -2.365053  3.624640  1.382517
C    -3.787640  3.737699  3.071892
N    -2.841815  4.442955  2.385997
H    -3.859154  1.012796  0.118486
H    -2.134158  1.289054  -0.040830
H    -1.592965  3.945674  0.694171
H    -4.322628  4.150389  3.921007
H    -2.533507  5.386996  2.583154
N    -2.548955  -2.498737  1.475075
C    -2.593987  -2.713384  2.912343
H    -2.457675  -3.311959  0.874626
H    -3.367032  -2.092434  3.384332
H    -1.632889  -2.499420  3.400851
H    -2.857738  -3.760844  3.097223
29
Lattice="100 0 0 0 100 0 0 0 100" Properties=species:S:1:pos:R:3
C    -0.963808  1.727910  -0.604938
C    -0.412422  0.538802  0.168182
O    0.739839  0.143958  0.013284
H    -0.205457  2.043000  -1.326142
H    -1.180662  2.567740  0.071278
H    -1.890307  1.480079  -1.142805
N    -1.271064  -0.087991  1.035343
C    -2.591480  0.364924  1.409093
C    -2.556195  1.619659  2.316167
O    -1.626275  1.852249  3.078667
H    -0.848065  -0.799910  1.636701
H    -3.159349  0.597826  0.495894
C    -3.352805  -0.778052  2.137243
C    -2.687148  -1.229284  3.395811
N    -1.490311  -1.921257  3.359163
C    -3.057862  -1.004171  4.702808
C    -1.141246  -2.106511  4.617282
N    -2.063137  -1.571889  5.469180
H    -3.429030  -1.621179  1.435243
H    -4.374074  -0.441503  2.360891
H    -3.903893  -0.490720  5.142335
H    -0.247153  -2.614284  4.962741
H    -2.022893  -1.582635  6.480780
N    -3.653279  2.443491  2.255721
C    -4.745358  2.416480  1.295494
H    -3.572330  3.255167  2.860073
H    -5.310990  1.474916  1.335856
H    -4.402789  2.574818  0.260787
H    -5.442398  3.224330  1.542949
29
Lattice="100 0 0 0 100 0 0 0 100" Properties=species:S:1:pos:R:3
C    0.458113  0.081617  0.658553
C    -0.312846  -1.064693  1.290217
O    0.101591  -2.219475  1.258204
H    1.372685  -0.335699  0.229616
H    0.732155  0.850724  1.394177
H    -0.125649  0.568471  -0.133552
N    -1.493613  -0.766565  1.931735
C    -2.212334  0.499881  1.983394
C    -2.749869  0.676241  3.422775
O    -3.925930  0.459028  3.705720
H    -2.007503  -1.595941  2.221670
H    -1.487126  1.296867  1.770798
C    -3.372965  0.605883  0.969384
C    -2.924035  0.501754  -0.450443
N    -2.700151  -0.721919  -1.052770
C    -2.627317  1.519614  -1.335286
C    -2.274879  -0.453494  -2.271589
N    -2.211338  0.893885  -2.492329
H    -3.884070  1.563940  1.138587
H    -4.105278  -0.181163  1.190399
H    -2.682561  2.598522  -1.252557
H    -2.005943  -1.183201  -3.028327
H    -1.939736  1.351693  -3.353906
N    -1.848079  1.062552  4.375018
C    -0.413602  1.248773  4.235436
H    -2.241740  1.080002  5.310616
H    -0.023686  1.643908  5.179424
H    -0.175308  1.982263  3.452231
H    0.111603  0.309546  4.008379
29
Lattice="100 0 0 0 100 0 0 0 100" Properties=species:S:1:pos:R:3
C    -0.383492  -0.165458  -0.522124
C    -0.053682  -0.119248  0.962158
O    1.103274  -0.197116  1.367186
H    0.556710  -0.298220  -1.063525
H    -0.853682  0.770528  -0.858600
H    -1.064018  -0.990885  -0.766620
N    -1.095420  0.038324  1.838566
C    -2.507765  0.144026  1.560807
C    -3.098146  1.208510  2.502352
O    -2.664099  1.353977  3.642345
H    -0.833784  0.106338  2.820580
H    -2.638427  0.441235  0.513015
C    -3.294372  -1.186204  1.797448
C    -2.890251  -2.289553  0.878286
N    -1.822090  -3.116049  1.165689
C    -3.425460  -2.623984  -0.350572
C    -1.707737  -3.930341  0.135231
N    -2.657010  -3.671047  -0.813810
H    -4.370541  -0.982857  1.690301
H    -3.123606  -1.495377  2.837679
H    -4.259907  -2.229092  -0.917904
H    -0.970261  -4.718471  0.024118
H    -2.790512  -4.169473  -1.685374
N    -4.156361  1.936204  2.037100
C    -4.730642  1.927359  0.701882
H    -4.524751  2.595437  2.715431
H    -5.557242  2.645080  0.678073
H    -5.140276  0.943223  0.430391
H    -4.004475  2.229791  -0.067363
29
Lattice="100 0 0 0 100 0 0 0 100" Properties=species:S:1:pos:R:3
C    -0.058672  -0.697778  0.022468
C    -0.141281  -0.601402  1.535201
O    0.787535  -0.940510  2.262758
H    -0.815131  -1.389144  -0.373710
H    0.934893  -1.074303  -0.233449
H    -0.205039  0.276738  -0.464514
N    -1.300251  -0.093863  2.074384
C    -2.546679  0.229488  1.394977
C    -3.178329  1.477389  2.057705
O    -4.288680  1.449835  2.587554
H    -1.345776  -0.197445  3.085498
H    -2.295366  0.513809  0.361858
C    -3.544159  -0.951463  1.332102
C    -3.635769  -1.752852  2.592545
N    -3.018563  -2.987391  2.682846
C    -4.252976  -1.446168  3.788131
C    -3.260890  -3.422797  3.904310
N    -4.005274  -2.522480  4.613175
H    -3.210612  -1.637383  0.542367
H    -4.526372  -0.554054  1.044606
H    -4.820128  -0.578840  4.100265
H    -2.926487  -4.365785  4.324127
H    -4.326168  -2.625126  5.568212
N    -2.443384  2.628491  2.026459
C    -1.147891  2.876491  1.414150
H    -2.899030  3.399998  2.503203
H    -1.011628  3.959780  1.323024
H    -1.096266  2.454133  0.401607
H    -0.317047  2.463380  2.002478
29
Lattice="100 0 0 0 100 0 0 0 100" Properties=species:S:1:pos:R:3
C    0.683064  0.573437  1.423291
C    0.153788  -0.811356  1.735690
O    0.881419  -1.736033  2.095455
H    1.775006  0.530917  1.427466
H    0.350227  1.299742  2.178653
H    0.329901  0.940657  0.450135
N    -1.202528  -0.997172  1.624089
C    -2.202310  -0.047308  1.167062
C    -2.429865  1.181746  2.072118
O    -2.651254  2.274976  1.553964
H    -1.490430  -1.963656  1.756112
H    -1.905458  0.385564  0.200505
C    -3.551800  -0.768758  0.938293
C    -3.427801  -1.905696  -0.023052
N    -3.044921  -1.701401  -1.333519
C    -3.610818  -3.253033  0.210902
C    -3.002253  -2.897813  -1.884711
N    -3.338919  -3.873857  -0.990269
H    -4.256985  -0.018768  0.554295
H    -3.955239  -1.135470  1.894035
H    -3.914516  -3.807491  1.090876
H    -2.738413  -3.116146  -2.914447
H    -3.377752  -4.869732  -1.169988
N    -2.409280  1.042670  3.433233
C    -2.237074  -0.135974  4.271701
H    -2.574979  1.926997  3.903454
H    -2.550900  0.126936  5.288502
H    -1.196033  -0.484130  4.308799
H    -2.867050  -0.971427  3.941122
29
Lattice="100 0 0 0 100 0 0 0 100" Properties=species:S:1:pos:R:3
C    0.189942  0.750272  -0.080974
C    0.091501  0.996236  1.414180
O    0.974001  1.573681  2.044382
H    0.383334  1.705542  -0.583332
H    -0.706761  0.291652  -0.516241
H    1.051704  0.098316  -0.272679
N    -1.053455  0.535245  2.010568
C    -1.228651  0.563733  3.463381
C    -2.202052  -0.546971  3.899239
O    -1.820350  -1.431525  4.660770
H    -1.678472  -0.048777  1.467582
H    -0.273911  0.274519  3.921963
C    -1.573523  1.987018  3.988797
C    -1.956758  1.993600  5.431395
N    -3.265806  1.788266  5.830586
C    -1.145933  2.125472  6.538077
C    -3.245822  1.796864  7.149742
N    -1.982461  1.998271  7.625726
H    -2.388113  2.421092  3.396845
H    -0.682620  2.604507  3.819340
H    -0.080215  2.287247  6.642640
H    -4.102808  1.669225  7.802767
H    -1.706010  2.044497  8.598655
N    -3.465908  -0.579412  3.361301
C    -4.246452  0.518540  2.798787
H    -4.006350  -1.337465  3.770740
H    -4.587872  1.215937  3.578447
H    -3.665097  1.077887  2.056879
H    -5.115753  0.094152  2.282682
29
Lattice="100 0 0 0 100 0 0 0 100" Properties=species:S:1:pos:R:3
C    -0.764635  -0.576592  0.221234
C    -0.682583  -0.672522  1.730233
O    0.120398  -1.415445  2.292108
H    -1.779101  -0.425371  -0.164672
H    -0.332849  -1.489985  -0.197365
H    -0.153678  0.274134  -0.113631
N    -1.512399  0.124119  2.489297
C    -2.564572  1.067533  2.105487
C    -3.695270  0.381329  1.298848
O    -3.928995  0.661758  0.123279
H    -1.319073  0.032030  3.481974
H    -3.002757  1.403531  3.057025
C    -2.065094  2.338155  1.392352
C    -3.044888  3.458384  1.528557
N    -3.324078  4.013797  2.764488
C    -3.808481  4.064946  0.556919
C    -4.232064  4.944893  2.542736
N    -4.557471  5.015493  1.217559
H    -1.883396  2.129695  0.331846
H    -1.111655  2.623004  1.859579
H    -3.900382  3.885977  -0.506770
H    -4.679795  5.592103  3.289877
H    -5.227685  5.645607  0.794563
N    -4.426903  -0.564799  1.956788
C    -4.266127  -1.056438  3.314802
H    -5.112541  -1.021293  1.363456
H    -5.178762  -1.590473  3.601601
H    -4.136326  -0.228331  4.024210
H    -3.411671  -1.741751  3.416616
29
Lattice="100 0 0 0 100 0 0 0 100" Properties=species:S:1:pos:R:3
C    -1.015388  -1.349536  1.147762
C    -0.985056  -0.885315  2.589061
O    -0.300958  -1.450597  3.440584
H    -0.174382  -2.032582  1.002308
H    -0.959240  -0.527910  0.424897
H    -1.948245  -1.893208  0.942172
N    -1.776539  0.181556  2.954319
C    -2.627999  1.067541  2.160277
C    -3.634366  0.290091  1.278250
O    -3.628387  0.365419  0.051046
H    -1.659868  0.421132  3.934658
H    -3.221910  1.628274  2.898781
C    -1.860777  2.121604  1.336546
C    -2.715488  3.307616  1.027087
N    -3.147695  4.152960  2.033424
C    -3.217281  3.724195  -0.185254
C    -3.889185  5.068353  1.439361
N    -3.960025  4.852162  0.092031
H    -1.488575  1.675063  0.407045
H    -0.996851  2.439809  1.936897
H    -3.136872  3.308980  -1.181705
H    -4.387492  5.901150  1.924817
H    -4.466358  5.412662  -0.582239
N    -4.543369  -0.490144  1.934836
C    -4.699553  -0.700748  3.364790
H    -5.157280  -0.999691  1.307447
H    -5.692494  -1.126942  3.546041
H    -4.644663  0.247938  3.915154
H    -3.942751  -1.384267  3.775864
29
Lattice="100 0 0 0 100 0 0 0 100" Properties=species:S:1:pos:R:3
C    -3.101123  0.650569  3.070518
C    -1.907427  -0.279336  3.224488
O    -1.432712  -0.879854  2.265286
H    -3.767716  0.247626  2.301354
H    -2.733331  1.626057  2.723044
H    -3.665061  0.803851  3.999794
N    -1.447138  -0.382365  4.515859
C    -0.177733  -0.940913  4.953896
C    0.959438  0.094855  4.776344
O    0.854140  1.053578  4.018145
H    -1.878348  0.253273  5.175993
H    -0.299661  -1.144126  6.029419
C    0.168338  -2.294228  4.285213
C    -0.839699  -3.343764  4.613094
N    -0.926646  -3.882919  5.884072
C    -1.807826  -3.889237  3.800277
C    -1.925439  -4.744325  5.839179
N    -2.491490  -4.784633  4.596112
H    1.150362  -2.617591  4.655657
H    0.239191  -2.151249  3.203411
H    -2.067579  -3.702318  2.765829
H    -2.274394  -5.362256  6.660199
H    -3.266596  -5.368004  4.306336
N    2.091315  -0.093281  5.525574
C    2.417461  -1.146679  6.471930
H    2.811913  0.592212  5.318414
H    3.018954  -0.727050  7.288322
H    1.511696  -1.574477  6.914765
H    2.987831  -1.968440  6.010386
29
Lattice="100 0 0 0 100 0 0 0 100" Properties=species:S:1:pos:R:3
C    -0.701461  0.906300  0.316184
C    -0.375019  0.564165  1.760655
O    0.775053  0.381561  2.146761
H    -0.437557  0.047367  -0.314175
H    -0.071522  1.747107  0.002827
H    -1.754633  1.160663  0.142894
N    -1.455147  0.493513  2.600835
C    -1.393283  0.051380  3.992780
C    -0.188688  0.646999  4.768916
O    0.603421  -0.066823  5.374098
H    -2.378607  0.592270  2.196150
H    -2.305162  0.443390  4.472495
C    -1.418831  -1.486638  4.129451
C    -1.986302  -1.936536  5.436041
N    -3.352848  -1.925574  5.658278
C    -1.329565  -2.368230  6.566801
C    -3.518462  -2.349586  6.896860
N    -2.319558  -2.632457  7.488896
H    -0.400656  -1.867993  3.991052
H    -2.052033  -1.880512  3.322164
H    -0.275727  -2.470072  6.791090
H    -4.467256  -2.476275  7.408131
H    -2.178803  -2.973535  8.431730
N    -0.106923  2.011213  4.848345
C    -0.899769  3.021895  4.175774
H    0.737519  2.316342  5.321853
H    -0.805938  3.964846  4.728010
H    -1.962428  2.750265  4.171554
H    -0.582130  3.194922  3.135172
29
Lattice="100 0 0 0 100 0 0 0 100" Properties=species:S:1:pos:R:3
C    0.458208  0.602321  0.997463
C    0.084707  0.552192  2.469281
O    0.929987  0.543510  3.358834
H    0.000363  -0.218339  0.426983
H    1.545880  0.528444  0.921030
H    0.134457  1.550653  0.544488
N    -1.255813  0.494053  2.767119
C    -2.360193  0.671464  1.851325
C    -2.491750  2.136787  1.358735
O    -2.128670  3.096215  2.034715
H    -1.465398  0.594470  3.757942
H    -2.184807  0.034935  0.971802
C    -3.673450  0.169459  2.495568
C    -3.991454  0.687383  3.869188
N    -4.704057  -0.115840  4.740495
C    -3.702646  1.897267  4.470686
C    -4.848572  0.591426  5.844153
N    -4.256953  1.816490  5.729761
H    -3.622878  -0.925391  2.571696
H    -4.508586  0.391942  1.811948
H    -3.161478  2.767753  4.118704
H    -5.357364  0.267998  6.746276
H    -4.207439  2.533108  6.443728
N    -3.048937  2.312603  0.122064
C    -3.423623  1.302446  -0.855642
H    -3.121232  3.288345  -0.148461
H    -3.833519  1.810776  -1.734624
H    -4.199516  0.621972  -0.477736
H    -2.562033  0.703635  -1.188287
29
Lattice="100 0 0 0 100 0 0 0 100" Properties=species:S:1:pos:R:3
C    0.505695  0.488926  1.885750
C    0.065108  -0.909025  2.264916
O    0.763721  -1.669740  2.931108
H    1.568792  0.585696  2.120122
H    -0.057217  1.239135  2.458772
H    0.335352  0.709689  0.823719
N    -1.179281  -1.312270  1.834436
C    -2.175269  -0.553654  1.092056
C    -2.735253  0.699796  1.814903
O    -2.725561  1.777750  1.219878
H    -1.418210  -2.255459  2.128541
H    -1.713770  -0.114015  0.195636
C    -3.283366  -1.528022  0.619294
C    -4.500446  -0.847002  0.085019
N    -5.573159  -0.566650  0.910017
C    -4.739806  -0.358624  -1.181046
C    -6.443662  0.080412  0.158930
N    -5.983042  0.229957  -1.117446
H    -3.597540  -2.162136  1.460760
H    -2.840412  -2.191419  -0.137318
H    -4.149455  -0.363517  -2.088895
H    -7.411199  0.452565  0.478755
H    -6.461867  0.693582  -1.879834
N    -3.180785  0.605338  3.100674
C    -3.538115  -0.584106  3.860953
H    -3.570409  1.486493  3.423290
H    -4.447074  -1.064872  3.469082
H    -3.721707  -0.284033  4.898599
H    -2.713013  -1.304808  3.872568
29
Lattice="100 0 0 0 100 0 0 0 100" Properties=species:S:1:pos:R:3
C    0.153356  0.377805  -0.055898
C    -0.044035  1.082419  1.275752
O    0.732196  1.940320  1.686981
H    1.177864  -0.009965  -0.103877
H    0.045011  1.115690  -0.861316
H    -0.552003  -0.444362  -0.231205
N    -1.133618  0.674524  1.996766
C    -1.593901  1.376548  3.186778
C    -0.578922  1.544241  4.335243
O    -0.627244  2.569455  5.009670
H    -1.815040  0.072625  1.542730
H    -1.860765  2.411517  2.927749
C    -2.856435  0.673552  3.741480
C    -3.928141  0.508111  2.712936
N    -4.567447  1.594141  2.146509
C    -4.412105  -0.661803  2.160615
C    -5.425605  1.095096  1.280178
N    -5.371874  -0.270082  1.249543
H    -3.224464  1.286632  4.575170
H    -2.588191  -0.311150  4.152136
H    -4.188105  -1.705007  2.349909
H    -6.104207  1.665972  0.654420
H    -5.939960  -0.883968  0.678483
N    0.268125  0.524432  4.677427
C    0.566163  -0.731776  4.011775
H    0.886090  0.800876  5.434266
H    1.084309  -1.381375  4.727521
H    1.213182  -0.603001  3.130350
H    -0.347612  -1.248062  3.697698
29
Lattice="100 0 0 0 100 0 0 0 100" Properties=species:S:1:pos:R:3
C    -0.709839  0.793692  -0.369760
C    -0.302401  0.257626  0.992785
O    0.857651  -0.096438  1.217168
H    -0.647724  -0.025451  -1.098335
H    0.010722  1.561118  -0.674755
H    -1.722020  1.215162  -0.401672
N    -1.316364  0.184835  1.901220
C    -1.287862  -0.345396  3.270078
C    -1.054182  0.793845  4.300143
O    -2.047335  1.338451  4.788909
H    -2.215917  0.542124  1.604682
H    -2.330304  -0.615798  3.480356
C    -0.477105  -1.646935  3.439125
C    -1.010403  -2.734086  2.563282
N    -2.246664  -3.309987  2.787463
C    -0.430751  -3.282044  1.439556
C    -2.409521  -4.195562  1.823754
N    -1.334795  -4.216761  0.979437
H    -0.574741  -1.944463  4.494018
H    0.583145  -1.501438  3.222915
H    0.508108  -3.079216  0.939119
H    -3.269122  -4.844674  1.691396
H    -1.214519  -4.815792  0.172016
N    0.197703  1.204651  4.647703
C    1.517365  0.748675  4.233536
H    0.160628  1.942277  5.345603
H    1.890019  -0.072005  4.866883
H    2.215361  1.589988  4.321647
H    1.511562  0.427892  3.185762
29
Lattice="100 0 0 0 100 0 0 0 100" Properties=species:S:1:pos:R:3
C    0.613708  0.362606  0.121320
C    0.500043  0.582713  1.621725
O    1.489342  0.859054  2.301476
H    1.263680  1.136988  -0.300598
H    -0.347995  0.368132  -0.406983
H    1.098920  -0.607766  -0.051018
N    -0.767212  0.441466  2.117311
C    -1.243078  0.381723  3.505217
C    -1.988535  1.643966  4.007469
O    -3.093728  1.495294  4.531816
H    -1.475950  0.210049  1.431926
H    -2.047286  -0.365688  3.501116
C    -0.214088  -0.128151  4.537863
C    0.235785  -1.522016  4.235898
N    -0.645979  -2.586130  4.276543
C    1.491114  -1.963254  3.878931
C    0.062484  -3.651768  3.958767
N    1.366657  -3.326325  3.709399
H    -0.734752  -0.117490  5.506936
H    0.650918  0.538103  4.607080
H    2.421666  -1.435676  3.712516
H    -0.307556  -4.670220  3.898511
H    2.109747  -3.965300  3.455034
N    -1.430654  2.883603  3.903309
C    -0.164417  3.316021  3.338601
H    -2.054559  3.603106  4.257530
H    0.217315  4.161503  3.924749
H    -0.268486  3.640337  2.290529
H    0.583301  2.517197  3.368074
29
Lattice="100 0 0 0 100 0 0 0 100" Properties=species:S:1:pos:R:3
C    -0.169987  0.707833  0.098393
C    -0.211852  0.974470  1.594264
O    0.520525  1.805522  2.126259
H    0.693722  1.234679  -0.315269
H    -1.082587  1.084319  -0.384278
H    -0.084051  -0.363644  -0.134350
N    -1.114457  0.251985  2.330587
C    -1.959300  -0.827378  1.868249
C    -3.039117  -0.347403  0.869926
O    -3.602975  0.733533  0.990219
H    -1.078034  0.416536  3.337347
H    -1.341744  -1.613792  1.402343
C    -2.706490  -1.463050  3.069765
C    -1.797249  -1.934110  4.155952
N    -1.214759  -1.034201  5.029730
C    -1.374350  -3.212525  4.451300
C    -0.454638  -1.749831  5.835038
N    -0.519244  -3.077843  5.525253
H    -3.317153  -2.297294  2.698782
H    -3.396911  -0.706976  3.471535
H    -1.602842  -4.177047  4.014501
H    0.153615  -1.365354  6.646845
H    -0.041939  -3.830679  6.005779
N    -3.373180  -1.220528  -0.132310
C    -2.775778  -2.505975  -0.454173
H    -4.111102  -0.871711  -0.735440
H    -3.308368  -2.926703  -1.313913
H    -2.862857  -3.227853  0.371188
H    -1.714318  -2.417625  -0.731249
29
Lattice="100 0 0 0 100 0 0 0 100" Properties=species:S:1:pos:R:3
C    -0.039939  1.517298  1.512469
C    0.047590  0.127327  2.108099
O    1.005147  -0.248563  2.780875
H    -0.814459  2.114449  2.014071
H    -0.297926  1.494523  0.445159
H    0.928636  2.005143  1.647158
N    -1.002515  -0.727867  1.861112
C    -2.284369  -0.422984  1.238764
C    -3.140218  0.601504  2.026239
O    -3.631187  1.563941  1.431953
H    -0.887002  -1.639073  2.296740
H    -2.106653  0.086765  0.280428
C    -3.009007  -1.748565  0.951906
C    -4.286437  -1.670736  0.173781
N    -5.009253  -2.830350  -0.038264
C    -4.911029  -0.604131  -0.438067
C    -6.050827  -2.475037  -0.764230
N    -6.035790  -1.136447  -1.032758
H    -3.213196  -2.283401  1.893327
H    -2.300149  -2.386332  0.398487
H    -4.682452  0.454073  -0.465677
H    -6.835538  -3.135298  -1.118850
H    -6.728340  -0.617146  -1.558059
N    -3.331679  0.441225  3.367126
C    -2.826294  -0.568667  4.286581
H    -3.881037  1.197150  3.764165
H    -3.375207  -0.470806  5.229581
H    -1.754072  -0.450243  4.496901
H    -3.003820  -1.585541  3.915024
29
Lattice="100 0 0 0 100 0 0 0 100" Properties=species:S:1:pos:R:3
C    -2.910498  1.015592  0.771573
C    -1.978658  0.886608  1.966121
O    -0.860518  1.398301  1.974381
H    -3.027019  2.079112  0.530391
H    -3.902770  0.574071  0.927938
H    -2.439361  0.534553  -0.094972
N    -2.489417  0.180134  3.020302
C    -1.734503  -0.196185  4.215428
C    -2.556738  -1.105237  5.144749
O    -1.989340  -2.036500  5.710971
H    -3.361891  -0.311267  2.866669
H    -0.895298  -0.842359  3.916900
C    -1.080929  0.991472  4.985274
C    -1.968947  2.131736  5.351238
N    -2.595742  2.215110  6.581763
C    -2.294168  3.232637  4.584361
C    -3.283693  3.340557  6.560526
N    -3.136593  3.992304  5.367730
H    -0.260233  1.355389  4.357773
H    -0.648584  0.565000  5.900117
H    -1.989037  3.533101  3.589283
H    -3.890585  3.734090  7.369653
H    -3.537652  4.887766  5.116795
N    -3.912586  -0.927984  5.285710
C    -4.742596  0.258792  5.109996
H    -4.287074  -1.630799  5.919453
H    -5.691542  -0.016136  4.627347
H    -4.232064  0.997778  4.487704
H    -4.954788  0.735767  6.076641
29
Lattice="100 0 0 0 100 0 0 0 100" Properties=species:S:1:pos:R:3
C    0.011091  0.813732  1.026343
C    -0.027696  0.430886  2.491189
O    0.741530  0.905764  3.324820
H    0.900855  1.425509  0.858179
H    -0.880378  1.392249  0.745130
H    0.037083  -0.067325  0.371139
N    -0.975906  -0.491866  2.869039
C    -2.058860  -1.043267  2.068407
C    -3.118679  -0.018440  1.600412
O    -3.507954  -0.035244  0.434495
H    -0.954919  -0.701378  3.863426
H    -1.659504  -1.447437  1.127933
C    -2.710508  -2.221697  2.831735
C    -3.714231  -2.962448  2.012710
N    -3.315773  -3.872403  1.054315
C    -5.087054  -2.844111  2.012392
C    -4.424843  -4.296012  0.481611
N    -5.527178  -3.702359  1.028741
H    -3.176934  -1.858381  3.759608
H    -1.902281  -2.911610  3.116597
H    -5.766913  -2.231897  2.592050
H    -4.491487  -5.025753  -0.318570
H    -6.490876  -3.855456  0.758434
N    -3.631193  0.885491  2.493527
C    -3.294460  1.146510  3.885950
H    -4.288379  1.519429  2.049691
H    -4.060634  1.812285  4.299224
H    -2.315076  1.630740  4.006352
H    -3.306308  0.229819  4.489503
29
Lattice="100 0 0 0 100 0 0 0 100" Properties=species:S:1:pos:R:3
C    0.168839  -0.730269  1.371681
C    -0.368637  0.066382  2.541780
O    0.375840  0.508698  3.413706
H    0.250577  -1.786692  1.665700
H    1.176647  -0.360223  1.161600
H    -0.442005  -0.671572  0.466108
N    -1.731504  0.237744  2.669671
C    -2.841506  -0.065926  1.772921
C    -2.792930  -1.484278  1.159722
O    -2.948822  -1.677610  -0.045309
H    -1.949794  0.831334  3.465285
H    -3.733221  -0.086923  2.425323
C    -3.128865  1.023447  0.707565
C    -1.979579  1.403592  -0.167442
N    -1.088955  2.389855  0.214693
C    -1.606170  0.878005  -1.386922
C    -0.190698  2.456082  -0.748826
N    -0.462744  1.558514  -1.743862
H    -3.451052  1.925115  1.247105
H    -3.973262  0.675987  0.098863
H    -2.026947  0.081043  -1.986148
H    0.660457  3.128151  -0.783127
H    0.069859  1.421457  -2.594200
N    -2.626351  -2.532855  2.019885
C    -2.531219  -2.541941  3.471278
H    -2.611557  -3.427281  1.540257
H    -3.232459  -1.828684  3.922524
H    -1.521272  -2.303216  3.833565
H    -2.803371  -3.542560  3.826723
29
Lattice="100 0 0 0 100 0 0 0 100" Properties=species:S:1:pos:R:3
C    0.798369  -1.198300  1.335381
C    0.086017  -0.409783  2.420942
O    0.460380  -0.408176  3.589715
H    1.805616  -0.782528  1.204007
H    0.283812  -1.189342  0.366256
H    0.915008  -2.235337  1.671862
N    -1.012416  0.296030  2.009644
C    -1.764350  1.179935  2.894138
C    -2.272869  0.506215  4.192120
O    -2.193422  1.116602  5.256525
H    -1.264803  0.282133  1.028377
H    -1.092458  1.965856  3.270419
C    -2.895411  1.823392  2.071908
C    -3.580135  3.014955  2.669609
N    -4.458337  3.739595  1.884122
C    -3.493643  3.574634  3.926672
C    -4.896861  4.719406  2.649969
N    -4.340758  4.662392  3.895736
H    -3.655032  1.065531  1.816889
H    -2.464213  2.149441  1.110353
H    -2.943785  3.278705  4.811878
H    -5.603536  5.489280  2.357715
H    -4.515065  5.296641  4.665460
N    -2.876991  -0.718582  4.140070
C    -3.029001  -1.661765  3.046205
H    -3.122606  -1.048272  5.068550
H    -3.812705  -2.378199  3.319855
H    -2.105524  -2.223495  2.836650
H    -3.350597  -1.164108  2.124553
29
Lattice="100 0 0 0 100 0 0 0 100" Properties=species:S:1:pos:R:3
C    -0.057252  0.798813  -0.048032
C    -0.149888  0.879197  1.466326
O    0.571815  1.634800  2.114765
H    -0.326633  1.777422  -0.465401
H    -0.699531  0.031601  -0.497270
H    0.985113  0.600068  -0.324151
N    -1.075183  0.042374  2.029777
C    -1.453832  -0.014380  3.446789
C    -2.436778  1.147485  3.779262
O    -3.627222  0.967189  3.495859
H    -1.706147  -0.430377  1.394436
H    -2.131399  -0.877181  3.503841
C    -0.271578  -0.313616  4.377498
C    -0.678173  -0.495377  5.807125
N    0.271401  -0.485447  6.811694
C    -1.933091  -0.691268  6.350129
C    -0.390392  -0.675807  7.936381
N    -1.730501  -0.805007  7.710359
H    0.505675  0.453644  4.314417
H    0.199691  -1.239360  4.008534
H    -2.924892  -0.743075  5.916621
H    0.042674  -0.725541  8.930184
H    -2.450776  -0.946670  8.407820
N    -2.027200  2.321407  4.324937
C    -0.721154  2.771176  4.793685
H    -2.813070  2.947847  4.473426
H    -0.777963  3.854880  4.944133
H    0.049406  2.571261  4.041546
H    -0.442607  2.303830  5.749781
29
Lattice="100 0 0 0 100 0 0 0 100" Properties=species:S:1:pos:R:3
C    -0.252537  0.185922  1.796085
C    -1.255456  0.005487  2.916431
O    -0.894960  -0.115928  4.086662
H    -0.544385  -0.345390  0.884411
H    0.710106  -0.189598  2.155196
H    -0.133126  1.256013  1.572931
N    -2.604577  -0.007463  2.630414
C    -3.374603  0.180185  1.410579
C    -3.333797  -1.035967  0.461213
O    -2.334589  -1.734338  0.313137
H    -3.149587  -0.113794  3.479873
H    -4.407366  0.310841  1.759938
C    -3.040061  1.477628  0.622536
C    -3.316901  2.691204  1.443077
N    -4.614532  3.034810  1.773715
C    -2.433023  3.569147  2.029782
C    -4.517859  4.104090  2.540618
N    -3.214729  4.468286  2.723823
H    -3.664005  1.497428  -0.283264
H    -1.998710  1.458519  0.283124
H    -1.351742  3.627992  2.026352
H    -5.344871  4.651688  2.980622
H    -2.878754  5.247730  3.276140
N    -4.473570  -1.264604  -0.262225
C    -5.784412  -0.649884  -0.106653
H    -4.398158  -2.072557  -0.872857
H    -5.724931  0.445807  -0.089213
H    -6.302297  -0.984351  0.806303
H    -6.401704  -0.931065  -0.966939
29
Lattice="100 0 0 0 100 0 0 0 100" Properties=species:S:1:pos:R:3
C    -0.577729  0.663546  -0.249138
C    -0.194359  0.279926  1.160993
O    0.967826  0.319130  1.560220
H    -1.396616  0.068154  -0.669969
H    0.310986  0.575375  -0.880327
H    -0.897902  1.715498  -0.235709
N    -1.192234  -0.099020  2.034446
C    -2.631928  -0.246805  1.840721
C    -2.985968  -1.316017  0.774994
O    -3.696119  -1.056364  -0.194749
H    -0.839634  -0.209699  2.979416
H    -2.997856  -0.638283  2.803817
C    -3.402466  1.064887  1.560014
C    -3.000260  2.182996  2.463842
N    -1.982566  3.051487  2.116110
C    -3.490152  2.513994  3.710877
C    -1.858799  3.889117  3.126777
N    -2.750544  3.603979  4.121434
H    -4.474936  0.849290  1.656455
H    -3.245706  1.365332  0.518095
H    -4.284091  2.096504  4.318562
H    -1.152118  4.709836  3.192650
H    -2.866167  4.110727  4.990490
N    -2.483306  -2.572527  0.963754
C    -1.651816  -3.083071  2.041391
H    -2.725995  -3.208433  0.210736
H    -0.599214  -2.782377  1.942598
H    -1.707784  -4.177542  2.030517
H    -2.017141  -2.748433  3.021890
29
Lattice="100 0 0 0 100 0 0 0 100" Properties=species:S:1:pos:R:3
C    -0.862055  -1.468808  0.145483
C    -0.706424  -0.376717  1.189779
O    -0.079083  0.656150  0.949603
H    -1.409976  -1.055967  -0.711091
H    -1.386492  -2.361904  0.506272
H    0.134062  -1.757687  -0.210781
N    -1.293477  -0.641731  2.394007
C    -1.379483  0.273236  3.537606
C    -2.560301  1.263881  3.325762
O    -3.693946  0.838007  3.561347
H    -1.889703  -1.458705  2.445657
H    -1.770425  -0.337865  4.360706
C    -0.004809  0.774826  4.019552
C    -0.107252  1.455855  5.347268
N    -0.758188  0.858313  6.410354
C    0.391450  2.681551  5.733993
C    -0.656468  1.702241  7.417608
N    0.035383  2.824123  7.059556
H    0.490280  1.417879  3.288151
H    0.627675  -0.122257  4.118253
H    0.962827  3.436212  5.207449
H    -1.059732  1.557840  8.414658
H    0.245251  3.618045  7.651860
N    -2.387358  2.540840  2.883747
C    -1.211608  3.258792  2.413491
H    -3.277655  3.027381  2.830436
H    -1.549012  4.058598  1.743743
H    -0.556752  2.595050  1.838592
H    -0.652036  3.721844  3.240465
29
Lattice="100 0 0 0 100 0 0 0 100" Properties=species:S:1:pos:R:3
C    0.714047  -0.954633  0.606356
C    0.360035  -0.255635  1.908514
O    1.213526  0.206082  2.658003
H    1.371730  -0.299505  0.023031
H    -0.155504  -1.226315  -0.005386
H    1.281655  -1.864297  0.840897
N    -0.985497  -0.169643  2.175589
C    -1.499194  0.300172  3.467074
C    -2.946807  -0.182762  3.658303
O    -3.250624  -0.886677  4.615264
H    -1.607957  -0.730614  1.605365
H    -0.936584  -0.188770  4.273734
C    -1.328490  1.832884  3.661944
C    -1.939058  2.306363  4.939841
N    -1.337136  2.062644  6.158786
C    -3.137575  2.962670  5.131240
C    -2.150711  2.559941  7.067966
N    -3.258513  3.119353  6.496069
H    -1.756131  2.378419  2.811809
H    -0.248808  2.029149  3.669939
H    -3.891256  3.326076  4.442977
H    -1.991921  2.547544  8.141371
H    -4.025552  3.569142  6.980252
N    -3.893012  0.142084  2.710325
C    -3.864856  1.153481  1.664666
H    -4.808570  -0.212853  2.973800
H    -2.868515  1.227434  1.217505
H    -4.151750  2.152299  2.032387
H    -4.566396  0.865923  0.871595
29
Lattice="100 0 0 0 100 0 0 0 100" Properties=species:S:1:pos:R:3
C    0.677829  -0.254547  0.548888
C    0.438987  -0.091967  2.033818
O    1.349694  -0.255158  2.842336
H    1.626147  0.238838  0.311089
H    -0.111944  0.144220  -0.093273
H    0.781071  -1.327260  0.341908
N    -0.822897  0.211998  2.500342
C    -2.078673  0.494690  1.833764
C    -2.464589  -0.602740  0.802885
O    -2.026790  -1.743567  0.876658
H    -0.832873  0.254485  3.514415
H    -2.846672  0.361166  2.615441
C    -2.220574  1.982900  1.383974
C    -1.257693  2.468555  0.348543
N    -0.081400  3.084974  0.726871
C    -1.313895  2.373575  -1.028567
C    0.565889  3.348384  -0.390952
N    -0.141675  2.936107  -1.484254
H    -2.061694  2.593346  2.283093
H    -3.260766  2.178655  1.077206
H    -2.044843  1.951822  -1.707278
H    1.532692  3.834558  -0.468907
H    0.136298  3.030204  -2.453720
N    -3.386603  -0.223058  -0.134047
C    -3.949875  -1.157871  -1.089410
H    -3.745363  0.722015  -0.111051
H    -3.825760  -0.792794  -2.118433
H    -5.018974  -1.334071  -0.902018
H    -3.411813  -2.105039  -0.978310
29
Lattice="100 0 0 0 100 0 0 0 100" Properties=species:S:1:pos:R:3
C    0.016440  0.217425  0.023657
C    -0.012283  0.388074  1.526826
O    0.977212  0.760417  2.157570
H    0.768664  0.905422  -0.373189
H    -0.942150  0.394898  -0.473917
H    0.337015  -0.808088  -0.211418
N    -1.157244  0.040543  2.215351
C    -2.513554  -0.209726  1.740652
C    -2.601723  -1.247545  0.595127
O    -3.265889  -1.045134  -0.414977
H    -1.048629  0.198732  3.213484
H    -3.022021  -0.705086  2.586229
C    -3.335748  1.080020  1.445528
C    -2.636064  2.147419  0.666672
N    -2.855179  2.341773  -0.683834
C    -1.692179  3.048587  1.121374
C    -2.059044  3.330399  -1.039625
N    -1.329825  3.792041  0.020967
H    -3.643374  1.488200  2.419225
H    -4.240634  0.784908  0.900677
H    -1.240943  3.206899  2.093236
H    -1.974016  3.753887  -2.035163
H    -0.646977  4.539882  0.007849
N    -1.950831  -2.438606  0.782810
C    -1.217427  -2.935272  1.935918
H    -2.071121  -3.067002  -0.005022
H    -1.188042  -4.029660  1.878488
H    -1.716867  -2.669122  2.876540
H    -0.184809  -2.560285  1.979768
29
Lattice="100 0 0 0 100 0 0 0 100" Properties=species:S:1:pos:R:3
C    0.218139  2.223303  1.527460
C    0.526067  0.749419  1.662837
O    1.677156  0.333801  1.782325
H    1.124122  2.779685  1.782248
H    -0.603089  2.544725  2.182729
H    -0.060040  2.443689  0.487483
N    -0.515309  -0.153809  1.620824
C    -1.962299  0.031071  1.698550
C    -2.698449  -1.323536  1.722617
O    -3.706621  -1.434554  2.419727
H    -0.181619  -1.090305  1.831533
H    -2.240486  0.472435  2.669834
C    -2.623758  0.943610  0.621706
C    -2.401320  0.567327  -0.803627
N    -1.217663  0.853884  -1.458716
C    -3.259454  -0.096988  -1.655181
C    -1.353466  0.368469  -2.677716
N    -2.575035  -0.221047  -2.845309
H    -2.286627  1.975222  0.777374
H    -3.698615  0.929178  0.848488
H    -4.262661  -0.482729  -1.520134
H    -0.615153  0.419999  -3.471200
H    -2.929161  -0.640661  -3.696365
N    -2.231224  -2.392632  1.003366
C    -1.304786  -2.482400  -0.120405
H    -2.817675  -3.208267  1.163827
H    -0.792483  -1.531809  -0.279973
H    -0.549790  -3.258934  0.068300
H    -1.844576  -2.733706  -1.045043
29
Lattice="100 0 0 0 100 0 0 0 100" Properties=species:S:1:pos:R:3
C    0.429891  -0.013590  1.208327
C    -0.137059  0.206690  2.593544
O    0.601355  0.307112  3.570492
H    -0.268441  0.173420  0.388075
H    0.763252  -1.057217  1.144293
H    1.302843  0.638784  1.101463
N    -1.502667  0.262805  2.778632
C    -2.624126  0.217500  1.861298
C    -2.560690  -1.005881  0.905740
O    -1.936887  -2.022455  1.184487
H    -1.729969  0.380273  3.760881
H    -3.495099  -0.024539  2.494706
C    -2.964247  1.602513  1.225961
C    -1.919895  2.215225  0.348977
N    -0.991816  3.089508  0.879192
C    -1.666762  2.023768  -0.995670
C    -0.188609  3.412813  -0.114830
N    -0.557266  2.791839  -1.274271
H    -3.128893  2.294673  2.062741
H    -3.931737  1.539398  0.702340
H    -2.143514  1.416272  -1.755013
H    0.659602  4.086801  -0.056174
H    -0.106617  2.881971  -2.176922
N    -3.324686  -0.914256  -0.222195
C    -3.442950  -2.027977  -1.146978
H    -3.830872  -0.061977  -0.417246
H    -3.558430  -2.964544  -0.588533
H    -2.550599  -2.125922  -1.783165
H    -4.320359  -1.874318  -1.784596
29
Lattice="100 0 0 0 100 0 0 0 100" Properties=species:S:1:pos:R:3
C    0.272898  0.601710  1.090069
C    -0.236583  0.624995  2.513183
O    0.514924  0.930139  3.440047
H    -0.478332  0.406293  0.325034
H    0.774796  1.557901  0.898274
H    1.027664  -0.192488  1.033511
N    -1.541426  0.286145  2.816474
C    -2.732380  -0.003728  2.031308
C    -2.544971  -1.248476  1.117529
O    -1.450727  -1.780155  0.966079
H    -1.680782  0.320289  3.821810
H    -3.476697  -0.320953  2.780436
C    -3.351748  1.273092  1.375418
C    -2.704193  1.779364  0.132685
N    -2.809844  1.100399  -1.067018
C    -1.933204  2.909602  -0.031435
C    -2.104774  1.798649  -1.936399
N    -1.554152  2.905886  -1.355914
H    -3.318704  2.054253  2.146598
H    -4.413339  1.086325  1.167228
H    -1.608883  3.675477  0.662209
H    -1.965858  1.558920  -2.985433
H    -0.971227  3.597426  -1.811372
N    -3.663670  -1.803370  0.557749
C    -5.029606  -1.317969  0.497374
H    -3.421954  -2.571246  -0.061102
H    -5.157764  -0.515066  -0.245402
H    -5.369428  -0.959088  1.477900
H    -5.680878  -2.155300  0.220477
29
Lattice="100 0 0 0 100 0 0 0 100" Properties=species:S:1:pos:R:3
C    -0.147356  0.819280  2.023549
C    -0.640301  -0.205024  3.021765
O    0.131757  -0.711916  3.837140
H    -0.672514  1.776069  2.129790
H    -0.278872  0.483351  0.987698
H    0.919171  0.965851  2.212744
N    -1.966575  -0.589055  3.051506
C    -3.191453  -0.321753  2.289843
C    -3.737611  -1.560378  1.531126
O    -4.933476  -1.832478  1.635620
H    -2.097321  -1.276926  3.790370
H    -3.985181  -0.170324  3.037721
C    -3.226456  0.910526  1.377590
C    -3.141748  2.226450  2.087926
N    -3.004440  3.396140  1.366341
C    -3.194059  2.507907  3.437227
C    -2.978645  4.367788  2.258262
N    -3.090357  3.880568  3.528390
H    -4.187918  0.861259  0.842828
H    -2.455237  0.872359  0.596445
H    -3.270240  1.881272  4.316860
H    -2.881731  5.427129  2.044232
H    -3.087491  4.420415  4.385199
N    -2.909378  -2.332076  0.768463
C    -1.513782  -2.146543  0.402556
H    -3.406575  -3.104853  0.336925
H    -1.330637  -1.152599  -0.027113
H    -0.833193  -2.296880  1.250516
H    -1.266265  -2.883910  -0.368387
29
Lattice="100 0 0 0 100 0 0 0 100" Properties=species:S:1:pos:R:3
C    0.150063  -0.536472  0.917479
C    -0.547085  0.370927  1.915473
O    -0.090068  1.473503  2.211887
H    0.565216  -1.418424  1.423944
H    0.967437  0.030639  0.464714
H    -0.522502  -0.887840  0.123713
N    -1.696333  -0.086026  2.506602
C    -2.476432  -1.290180  2.244936
C    -1.618455  -2.563132  2.492477
O    -1.057773  -2.669108  3.580020
H    -2.069038  0.561438  3.193080
H    -3.185494  -1.350237  3.084243
C    -3.363538  -1.148260  0.982988
C    -4.285398  0.019896  1.126678
N    -5.287045  0.022264  2.078263
C    -4.271629  1.221077  0.452955
C    -5.873046  1.200161  1.978818
N    -5.294129  1.963307  1.005426
H    -3.964916  -2.060636  0.862059
H    -2.759309  -1.021930  0.076092
H    -3.635705  1.609271  -0.333077
H    -6.711581  1.548121  2.573136
H    -5.556958  2.905001  0.741521
N    -1.522634  -3.586438  1.584278
C    -1.876512  -3.706034  0.177580
H    -0.969944  -4.344426  1.974061
H    -1.503887  -2.864863  -0.421188
H    -2.958639  -3.802217  0.016603
H    -1.401943  -4.615278  -0.206845
29
Lattice="100 0 0 0 100 0 0 0 100" Properties=species:S:1:pos:R:3
C    -0.953701  -0.025986  0.029509
C    -0.612592  0.679855  1.326498
O    -0.033205  1.766036  1.311323
H    -2.038261  -0.127596  -0.100401
H    -0.517302  -1.029562  -0.033864
H    -0.554408  0.587679  -0.782134
N    -0.969530  0.143601  2.547588
C    -1.532217  -1.112761  3.064983
C    -0.500456  -1.818743  3.985275
O    -0.766140  -1.972144  5.179738
H    -0.680904  0.779964  3.288341
H    -2.311039  -0.816146  3.783676
C    -2.206118  -2.032446  2.041283
C    -2.939665  -3.200392  2.631175
N    -3.471316  -4.148600  1.776508
C    -3.233096  -3.524874  3.939478
C    -4.075573  -5.029331  2.549445
N    -3.959314  -4.695188  3.867956
H    -1.494828  -2.427433  1.305029
H    -2.927605  -1.431181  1.467192
H    -2.965113  -3.065705  4.883085
H    -4.604767  -5.915125  2.213598
H    -4.321439  -5.214875  4.657951
N    0.694417  -2.240943  3.481469
C    1.261805  -2.097651  2.150146
H    1.286614  -2.645721  4.199830
H    2.214974  -2.636230  2.129272
H    1.456035  -1.048582  1.888304
H    0.619865  -2.544051  1.379867
29
Lattice="100 0 0 0 100 0 0 0 100" Properties=species:S:1:pos:R:3
C    0.141400  -0.167319  0.806040
C    -0.146137  -0.598364  2.229760
O    0.753839  -0.941891  2.991824
H    -0.324157  -0.855632  0.088080
H    1.225047  -0.186195  0.665472
H    -0.227364  0.845900  0.601353
N    -1.450293  -0.598634  2.674092
C    -2.723635  -0.362998  1.984456
C    -3.006080  -1.497759  0.953566
O    -3.239503  -2.617622  1.409770
H    -1.521610  -1.021658  3.594317
H    -3.469457  -0.604006  2.754572
C    -2.958224  1.110878  1.621051
C    -4.371088  1.412172  1.225814
N    -4.682351  2.588523  0.570214
C    -5.517430  0.667537  1.423489
C    -5.987669  2.562048  0.381511
N    -6.539657  1.417503  0.879496
H    -2.289797  1.469487  0.829686
H    -2.692842  1.699089  2.513811
H    -5.701165  -0.300166  1.874613
H    -6.576991  3.332338  -0.105179
H    -7.518183  1.157563  0.854274
N    -2.972531  -1.313641  -0.402094
C    -2.860889  -0.129243  -1.244273
H    -3.186674  -2.185786  -0.877444
H    -2.900842  -0.463097  -2.286528
H    -1.906780  0.393519  -1.106124
H    -3.680866  0.582254  -1.081674
29
Lattice="100 0 0 0 100 0 0 0 100" Properties=species:S:1:pos:R:3
C    0.309337  0.541054  0.372538
C    0.102044  0.567654  1.873059
O    1.051287  0.621946  2.651729
H    -0.015052  -0.422911  -0.041598
H    1.377815  0.668352  0.181084
H    -0.245233  1.338279  -0.137963
N    -1.183341  0.537814  2.366853
C    -2.485525  0.328427  1.716824
C    -2.614333  -1.162448  1.280992
O    -2.731107  -1.986044  2.189554
H    -1.182982  0.417139  3.375435
H    -3.195792  0.357471  2.552994
C    -2.904213  1.501347  0.794284
C    -4.389260  1.626166  0.659644
N    -5.146394  0.752920  -0.098522
C    -5.214671  2.547160  1.270632
C    -6.400011  1.136867  0.047938
N    -6.492937  2.222192  0.869600
H    -2.440710  1.444747  -0.196416
H    -2.516328  2.413312  1.268708
H    -5.011640  3.380886  1.931719
H    -7.267184  0.673566  -0.410840
H    -7.342285  2.705840  1.134500
N    -2.513978  -1.591635  -0.013497
C    -2.605968  -0.903326  -1.297508
H    -2.610067  -2.602956  -0.044692
H    -2.553949  -1.667933  -2.080479
H    -1.764707  -0.217886  -1.461596
H    -3.554650  -0.359336  -1.397352
29
Lattice="100 0 0 0 100 0 0 0 100" Properties=species:S:1:pos:R:3
C    0.046244  0.449629  0.347349
C    -0.157444  0.597544  1.844232
O    0.754516  0.957752  2.584663
H    -0.003215  -0.608135  0.053924
H    1.039378  0.836703  0.105711
H    -0.704489  1.000680  -0.233511
N    -1.398719  0.314384  2.360261
C    -2.596359  -0.219087  1.710473
C    -2.302413  -1.630701  1.124039
O    -1.895090  -2.485187  1.907980
H    -1.398079  0.314759  3.375258
H    -3.270512  -0.483789  2.536728
C    -3.365655  0.865017  0.922682
C    -4.812726  0.528234  0.721888
N    -5.523705  -0.171541  1.676252
C    -5.645240  0.867399  -0.325087
C    -6.758952  -0.254355  1.221574
N    -6.884755  0.363231  0.010999
H    -2.897722  1.120280  -0.035384
H    -3.291956  1.773761  1.540879
H    -5.477797  1.417750  -1.243198
H    -7.589315  -0.746197  1.717373
H    -7.728522  0.434703  -0.544586
N    -2.495445  -1.965834  -0.190632
C    -2.818617  -1.193242  -1.379975
H    -2.266806  -2.944965  -0.335406
H    -2.080961  -0.404377  -1.584114
H    -3.819536  -0.747106  -1.324647
H    -2.806064  -1.880235  -2.233049
