# Supplementary material for: Mapping and classifying molecules from a high-throughput structural database
Source: J Cheminform. 2017 Feb 2;9:6. doi: 10.1186/s13321-017-0192-4 (PMC5289135; doi:10.1186/s13321-017-0192-4)
Supplement: Supplementary file 1 — Additional file 1. Supplementary file contains dissimilarity matrix data for all the oligopeptides available in the database including the one discussed in this paper. [file 13321_2017_192_MOESM1_ESM.tar › SI/hisE.dipeptide/traj.hisE.dipeptide.Ca.xyz]

30
Lattice="100 0 0 0 100 0 0 0 100" Properties=species:S:1:pos:R:3
C    -0.142214  0.746885  0.059742
C    -0.252924  0.609717  1.543162
O    0.603046  1.143956  2.304817
H    -0.115395  1.812360  -0.203876
H    -0.954160  0.259102  -0.489106
H    0.816852  0.315724  -0.260342
N    -1.277111  -0.110909  2.037432
C    -1.524039  -0.473771  3.445557
C    -2.055029  0.739551  4.233965
O    -1.356095  1.778315  4.394147
H    -1.920771  -0.500946  1.354937
H    -2.339801  -1.204341  3.393434
C    -0.287095  -1.215794  4.082947
C    0.171382  -0.848250  5.459562
N    0.909004  0.305677  5.741254
C    0.092166  -1.607639  6.602041
C    1.254876  0.222898  7.027143
N    0.778164  -0.915050  7.570640
H    0.561043  -1.111983  3.394628
H    -0.530973  -2.284371  4.086906
H    -0.356867  -2.574776  6.793342
H    1.841972  0.945229  7.584061
H    0.926881  -1.219696  8.529124
N    -3.285754  0.636664  4.721910
C    -3.978155  1.674588  5.485377
H    -3.801707  -0.219192  4.536181
H    -4.310635  1.263904  6.445758
H    -4.852581  2.025974  4.924119
H    -3.294803  2.509192  5.654972
Ca    0.797723  2.114981  4.227167
30
Lattice="100 0 0 0 100 0 0 0 100" Properties=species:S:1:pos:R:3
C    -0.180255  0.854378  0.087249
C    -0.274238  0.669809  1.566632
O    0.574044  1.203427  2.337375
H    0.788067  0.461068  -0.253130
H    -0.186459  1.927633  -0.144372
H    -0.982569  0.359859  -0.469711
N    -1.274641  -0.091937  2.047514
C    -1.498096  -0.501611  3.446761
C    -2.046174  0.674761  4.276215
O    -1.374062  1.725649  4.468296
H    -1.914010  -0.479199  1.359403
H    -2.298763  -1.247649  3.382348
C    -0.237910  -1.233940  4.048964
C    0.226953  -0.896690  5.431182
N    0.941155  0.265149  5.739820
C    0.177271  -1.691219  6.551205
C    1.302802  0.152063  7.019087
N    0.857866  -1.012157  7.533094
H    0.600088  -1.089936  3.355453
H    -0.457378  -2.307493  4.023447
H    -0.247995  -2.673502  6.718099
H    1.879629  0.870679  7.591359
H    1.023904  -1.341767  8.480424
N    -3.267872  0.541445  4.776772
C    -3.934310  1.571515  5.577934
H    -3.786325  -0.307706  4.573504
H    -3.286346  1.882907  6.404509
H    -4.860838  1.153277  5.979080
H    -4.168868  2.445841  4.958305
Ca    0.770330  2.119348  4.286183
30
Lattice="100 0 0 0 100 0 0 0 100" Properties=species:S:1:pos:R:3
C    -1.253764  -2.489223  -0.044590
C    -1.653068  -1.214835  0.629439
O    -1.144509  -0.890020  1.735302
H    -0.171113  -2.466374  -0.230257
H    -1.774952  -2.671112  -0.989951
H    -1.441137  -3.327871  0.638772
N    -2.552912  -0.431597  0.002942
C    -3.107938  0.864059  0.432474
C    -2.022451  1.862599  0.893280
O    -1.673255  1.947150  2.105076
H    -2.904918  -0.784743  -0.882161
H    -3.528962  1.288365  -0.488612
C    -4.310032  0.788798  1.429401
C    -4.392683  -0.275707  2.482044
N    -3.540586  -0.411040  3.580191
C    -5.422356  -1.177541  2.617137
C    -4.062982  -1.374108  4.343673
N    -5.194852  -1.852553  3.791436
H    -5.212764  0.676306  0.815735
H    -4.399121  1.779833  1.900887
H    -6.295140  -1.367454  2.003962
H    -3.662908  -1.738550  5.284008
H    -5.790157  -2.573399  4.190930
N    -1.519419  2.664032  -0.035712
C    -0.508834  3.695605  0.203747
H    -1.856782  2.560633  -0.989274
H    -0.500114  3.951177  1.266103
H    -0.762038  4.583207  -0.385074
H    0.483077  3.335650  -0.098634
Ca    -1.321334  0.339712  3.515727
30
Lattice="100 0 0 0 100 0 0 0 100" Properties=species:S:1:pos:R:3
C    -1.158001  -0.447160  -0.579063
C    -0.764899  -0.370512  0.860340
O    0.319991  -0.882221  1.258848
H    -2.108440  0.047762  -0.803080
H    -1.228154  -1.505889  -0.865998
H    -0.364615  -0.003097  -1.194609
N    -1.608158  0.241026  1.713311
C    -1.504999  0.335813  3.180218
C    -0.443407  1.370758  3.589217
O    0.757189  1.256996  3.208920
H    -2.455898  0.622036  1.303244
H    -2.479263  0.726580  3.487705
C    -1.344007  -1.079628  3.859555
C    -0.312290  -1.276531  4.926209
N    1.058441  -1.375349  4.668259
C    -0.527059  -1.533959  6.259029
C    1.635144  -1.685007  5.830985
N    0.708447  -1.786909  6.804695
H    -1.168257  -1.814137  3.063457
H    -2.319105  -1.337916  4.288170
H    -1.437654  -1.590394  6.843189
H    2.694152  -1.846161  6.001949
H    0.893521  -2.035334  7.773038
N    -0.804792  2.395488  4.353010
C    -2.130818  2.735932  4.882349
H    -0.042313  3.036585  4.572409
H    -2.831239  2.988505  4.076481
H    -2.019603  3.617493  5.519597
H    -2.536887  1.924438  5.497392
Ca    1.927974  -0.500211  2.650177
30
Lattice="100 0 0 0 100 0 0 0 100" Properties=species:S:1:pos:R:3
C    -0.238106  -1.262793  1.174733
C    -0.638829  0.112704  1.603362
O    0.231123  0.961669  1.935461
H    0.345646  -1.731387  1.977980
H    0.427562  -1.182175  0.304372
H    -1.084096  -1.909336  0.920215
N    -1.952490  0.414231  1.602773
C    -2.578675  1.691582  1.977789
C    -1.863906  2.894941  1.330230
O    -1.028323  3.588653  1.981948
H    -2.586489  -0.333312  1.335623
H    -3.572557  1.652963  1.513296
C    -2.848379  1.893031  3.502475
C    -1.909834  1.358618  4.542523
N    -0.602584  1.795365  4.768152
C    -2.249761  0.473257  5.538614
C    -0.186018  1.177292  5.876163
N    -1.154873  0.377569  6.362503
H    -3.821269  1.428268  3.706822
H    -2.999850  2.971682  3.661854
H    -3.170986  -0.059563  5.741649
H    0.784830  1.286210  6.347977
H    -1.091652  -0.181659  7.209187
N    -2.177641  3.222749  0.083243
C    -3.139565  2.578803  -0.817314
H    -1.698028  4.052130  -0.266926
H    -4.167459  2.691282  -0.448347
H    -2.902088  1.518300  -0.959771
H    -3.073939  3.074267  -1.789749
Ca    0.666238  2.776657  3.063161
30
Lattice="100 0 0 0 100 0 0 0 100" Properties=species:S:1:pos:R:3
C    -0.139193  1.016793  0.083967
C    -0.148334  0.696901  1.540989
O    0.890433  0.908141  2.252010
H    0.049471  2.093170  -0.036883
H    -1.076279  0.759643  -0.419856
H    0.692814  0.491528  -0.403066
N    -1.258446  0.200388  2.089461
C    -1.482615  -0.041229  3.522259
C    -0.714028  -1.298256  4.000100
O    0.507507  -1.123853  4.379299
H    -2.062675  0.024784  1.485095
H    -1.010448  0.789426  4.068078
C    -2.998579  0.023394  3.826312
C    -3.883047  -0.809029  2.950292
N    -3.702323  -2.176985  2.839324
C    -5.000413  -0.438877  2.233371
C    -4.689027  -2.628076  2.079955
N    -5.494175  -1.605311  1.698038
H    -3.303769  1.075177  3.746299
H    -3.136147  -0.255022  4.882292
H    -5.492884  0.515965  2.093840
H    -4.854529  -3.659704  1.789739
H    -6.331625  -1.690491  1.129226
N    -1.296846  -2.465465  4.008659
C    -0.655472  -3.696689  4.461909
H    -2.287859  -2.528393  3.584475
H    -0.142697  -4.192680  3.626323
H    -1.430645  -4.368192  4.843862
H    0.068966  -3.482713  5.253311
Ca    2.074865  0.166654  3.847320
30
Lattice="100 0 0 0 100 0 0 0 100" Properties=species:S:1:pos:R:3
C    -1.840802  -2.800652  1.153494
C    -1.668787  -1.507074  1.870396
O    -0.611925  -0.821338  1.748167
H    -2.817742  -3.264433  1.323943
H    -1.049646  -3.493802  1.471498
H    -1.699266  -2.631785  0.077325
N    -2.675898  -1.057524  2.666382
C    -2.485460  0.219265  3.333336
C    -1.730559  0.071255  4.671905
O    -0.482086  0.288649  4.669819
H    -3.525676  -1.606663  2.760781
H    -1.774878  0.672204  2.646595
C    -3.559632  1.306429  3.279862
C    -2.825104  2.633593  3.224792
N    -1.476183  2.751426  2.846533
C    -3.336658  3.888850  3.437210
C    -1.220028  4.063514  2.831138
N    -2.313166  4.768158  3.179751
H    -4.265055  1.289371  4.121037
H    -4.151625  1.168825  2.361831
H    -4.325623  4.222434  3.727080
H    -0.274183  4.531673  2.579986
H    -2.371362  5.781829  3.237072
N    -2.395936  -0.296340  5.754797
C    -1.798383  -0.521343  7.073915
H    -3.399602  -0.438105  5.671705
H    -0.722273  -0.345977  7.010790
H    -1.986826  -1.553788  7.390994
H    -2.243712  0.166560  7.802201
Ca    0.317078  0.974791  2.737665
30
Lattice="100 0 0 0 100 0 0 0 100" Properties=species:S:1:pos:R:3
C    0.678854  0.750225  0.448319
C    0.119187  0.586800  1.818329
O    0.633119  1.174672  2.814691
H    1.720923  0.401611  0.443509
H    0.702373  1.820027  0.199813
H    0.113434  0.210741  -0.318362
N    -0.970859  -0.207511  1.993073
C    -1.505951  -0.325800  3.338886
C    -0.791345  -1.422120  4.155594
O    0.137970  -1.067475  4.940646
H    -1.385316  -0.676789  1.192684
H    -1.157090  0.618016  3.750698
C    -2.998765  -0.143592  3.615511
C    -3.104542  0.534153  4.969620
N    -2.037034  1.224156  5.570574
C    -4.216655  0.661690  5.762961
C    -2.536196  1.752286  6.692848
N    -3.836617  1.432980  6.834248
H    -3.579051  -1.075497  3.602785
H    -3.422334  0.509481  2.836890
H    -5.227731  0.290288  5.648279
H    -1.997581  2.357400  7.414377
H    -4.437124  1.720164  7.603098
N    -1.138605  -2.689187  4.006039
C    -0.481169  -3.800169  4.705917
H    -1.895385  -2.913147  3.366405
H    -1.006704  -4.725030  4.456280
H    -0.520159  -3.637468  5.788786
H    0.566825  -3.879050  4.393362
Ca    0.434529  1.112147  5.056141
30
Lattice="100 0 0 0 100 0 0 0 100" Properties=species:S:1:pos:R:3
C    -1.764104  -2.832751  2.047175
C    -0.735771  -2.071243  1.290013
O    0.189212  -2.635774  0.648825
H    -2.139240  -3.674248  1.453692
H    -2.589784  -2.217844  2.417366
H    -1.252756  -3.268049  2.922127
N    -0.763325  -0.697697  1.253153
C    -1.944007  0.149489  1.082300
C    -2.838334  -0.454091  -0.030154
O    -2.316322  -1.178770  -0.925848
H    0.133232  -0.259291  1.044758
H    -2.515601  0.219680  2.020145
C    -1.459314  1.569869  0.717813
C    -0.693560  1.769510  -0.570354
N    0.078681  0.815573  -1.246200
C    -0.533022  2.983915  -1.194765
C    0.683513  1.473471  -2.244685
N    0.334890  2.772005  -2.236850
H    -0.841309  1.912034  1.564701
H    -2.330012  2.238568  0.707364
H    -0.941147  3.963262  -0.975092
H    1.369476  1.051028  -2.971950
H    0.667081  3.479139  -2.888207
N    -4.127885  -0.160571  0.001018
C    -5.119325  -0.584953  -0.990439
H    -4.465262  0.403251  0.778507
H    -5.936751  -1.111299  -0.484352
H    -4.641414  -1.252671  -1.710392
H    -5.524314  0.291755  -1.510108
Ca    -0.171972  -1.572493  -1.311016
30
Lattice="100 0 0 0 100 0 0 0 100" Properties=species:S:1:pos:R:3
C    -0.423878  -1.336658  -0.565180
C    -1.241456  -1.564486  0.656274
O    -0.782780  -2.155397  1.671569
H    -0.897675  -0.674309  -1.296021
H    -0.292411  -2.320791  -1.045413
H    0.578663  -0.979805  -0.303382
N    -2.543483  -1.136564  0.711539
C    -3.010729  0.200767  0.353114
C    -1.948926  1.248487  0.763254
O    -1.228894  1.044141  1.784309
H    -3.091081  -1.588912  1.444559
H    -3.201526  0.280126  -0.727298
C    -4.348644  0.488869  1.098803
C    -4.561436  -0.112885  2.468283
N    -3.589843  -0.396995  3.440384
C    -5.799842  -0.400416  2.994204
C    -4.262158  -0.830508  4.514673
N    -5.585889  -0.836078  4.276883
H    -5.169983  0.135977  0.461518
H    -4.464450  1.581835  1.156223
H    -6.794183  -0.316798  2.571723
H    -3.831814  -1.148345  5.458890
H    -6.305750  -1.120602  4.937022
N    -1.862538  2.345770  0.030266
C    -0.985184  3.486160  0.304936
H    -2.462421  2.412490  -0.789592
H    -0.355461  3.679828  -0.571086
H    -0.356366  3.254770  1.167232
H    -1.589974  4.376428  0.515881
Ca    -1.205889  -0.597098  3.243432
30
Lattice="100 0 0 0 100 0 0 0 100" Properties=species:S:1:pos:R:3
C    0.015600  0.648245  -0.012146
C    -0.057611  0.538691  1.473284
O    0.943605  0.905217  2.192793
H    0.902798  0.118876  -0.382987
H    0.142563  1.707804  -0.277649
H    -0.880059  0.261251  -0.507338
N    -1.167322  0.075545  2.028364
C    -1.447343  0.027108  3.472295
C    -0.712709  -1.165728  4.113758
O    0.521130  -1.028700  4.421660
H    -1.960139  -0.319888  1.450205
H    -1.002221  0.920570  3.936820
C    -2.974637  0.088684  3.693145
C    -3.761005  -0.934236  2.925184
N    -3.499987  -1.147545  1.579057
C    -4.842079  -1.699247  3.311580
C    -4.406202  -2.016628  1.160573
N    -5.233776  -2.371172  2.176860
H    -3.294093  1.097504  3.388324
H    -3.185624  0.015648  4.768108
H    -5.375548  -1.787774  4.250604
H    -4.500127  -2.407778  0.153342
H    -6.025499  -3.003752  2.104902
N    -1.367877  -2.288443  4.320273
C    -0.813419  -3.504970  4.912357
H    -2.346952  -2.304982  4.013263
H    0.131597  -3.272958  5.408637
H    -0.645210  -4.259404  4.133031
H    -1.525078  -3.901366  5.644516
Ca    2.094224  0.290428  3.826184
30
Lattice="100 0 0 0 100 0 0 0 100" Properties=species:S:1:pos:R:3
C    -0.669564  -0.087155  -0.623001
C    -0.569321  0.029413  0.858108
O    0.498543  0.412649  1.418198
H    -1.661830  -0.395648  -0.967716
H    0.078479  -0.810357  -0.976370
H    -0.411037  0.880570  -1.073864
N    -1.656052  -0.280892  1.616154
C    -1.529762  -0.135201  3.056689
C    -0.901198  -1.376092  3.721859
O    0.319220  -1.288496  4.062214
H    -2.513424  -0.583056  1.162785
H    -0.742838  0.613161  3.082294
C    -2.577006  0.633428  3.870806
C    -1.832116  1.432528  4.924421
N    -0.457628  1.713157  4.856355
C    -2.357914  2.059758  6.025818
C    -0.198319  2.504256  5.903159
N    -1.315378  2.728457  6.620096
H    -3.336482  -0.002190  4.341530
H    -3.106190  1.319527  3.191168
H    -3.366905  2.098124  6.417947
H    0.765973  2.923653  6.169897
H    -1.376595  3.300852  7.458431
N    -1.580257  -2.495580  3.914469
C    -2.958727  -2.815728  3.551532
H    -1.036706  -3.245185  4.346494
H    -2.969619  -3.635534  2.822536
H    -3.460953  -1.948128  3.116682
H    -3.513795  -3.129199  4.443889
Ca    1.330401  0.584907  3.509419
30
Lattice="100 0 0 0 100 0 0 0 100" Properties=species:S:1:pos:R:3
C    -0.702236  -0.908547  -0.071187
C    -0.445966  -0.897715  1.393378
O    0.662370  -1.231252  1.889262
H    -1.660159  -0.464905  -0.358242
H    -0.713966  -1.966414  -0.382186
H    0.124097  -0.433213  -0.612271
N    -1.423268  -0.506495  2.276147
C    -2.342468  0.621607  2.123714
C    -1.549297  1.854258  1.629922
O    -0.299489  1.906109  1.837331
H    -1.304198  -0.857371  3.225871
H    -3.141505  0.374124  1.411784
C    -2.995556  0.889032  3.497151
C    -2.106712  1.307638  4.646662
N    -0.744995  1.016255  4.805454
C    -2.557309  1.927273  5.788361
C    -0.416252  1.456430  6.027480
N    -1.481488  2.005670  6.637100
H    -3.533378  -0.034184  3.769488
H    -3.775562  1.650657  3.368924
H    -3.538590  2.292273  6.067367
H    0.561187  1.390205  6.494569
H    -1.489267  2.403681  7.573147
N    -2.174199  2.849278  1.018986
C    -3.593614  2.999296  0.690579
H    -1.567161  3.633242  0.774935
H    -4.092746  2.027979  0.633038
H    -3.676157  3.485088  -0.287293
H    -4.098757  3.624847  1.437875
Ca    0.949643  0.630152  3.135655
30
Lattice="100 0 0 0 100 0 0 0 100" Properties=species:S:1:pos:R:3
C    -0.220142  -0.412188  -0.059728
C    -0.105908  -0.173599  1.404307
O    0.994940  -0.254392  2.014313
H    -0.002293  -1.479909  -0.226340
H    0.546084  0.150394  -0.606228
H    -1.216114  -0.207012  -0.463554
N    -1.213911  0.144639  2.146198
C    -2.203781  1.160726  1.796371
C    -1.498820  2.371654  1.147187
O    -0.301866  2.642628  1.465989
H    -1.087521  0.008521  3.149698
H    -2.957138  0.758555  1.106299
C    -2.937273  1.623317  3.089837
C    -2.156173  1.674837  4.383903
N    -0.779361  1.890547  4.549868
C    -2.735342  1.582906  5.628543
C    -0.572554  1.933677  5.872637
N    -1.726550  1.758785  6.540659
H    -3.789642  0.950704  3.252059
H    -3.372384  2.614111  2.889845
H    -3.763887  1.423463  5.929942
H    0.380255  2.079863  6.371213
H    -1.830970  1.752601  7.552587
N    -2.161338  3.129478  0.286841
C    -3.532441  2.958919  -0.210594
H    -1.640507  3.938055  -0.053129
H    -3.700658  3.705101  -0.991603
H    -4.271789  3.120176  0.583448
H    -3.672982  1.966040  -0.654356
Ca    1.037064  1.783406  2.974791
30
Lattice="100 0 0 0 100 0 0 0 100" Properties=species:S:1:pos:R:3
C    -0.289681  0.515758  0.043611
C    -0.137132  0.529709  1.529519
O    0.969454  0.885463  2.053892
H    0.518304  -0.072161  -0.409863
H    -0.175400  1.546786  -0.322456
H    -1.256107  0.126248  -0.292387
N    -1.183351  0.175468  2.280845
C    -1.370178  0.322364  3.741258
C    -0.658195  -0.829780  4.491897
O    0.601429  -0.992928  4.259488
H    -2.015354  -0.119455  1.773019
H    -0.848763  1.244091  4.048732
C    -2.897386  0.508058  3.938847
C    -3.410714  0.756267  5.320067
N    -3.387122  -0.246366  6.270568
C    -4.064953  1.853747  5.831438
C    -4.003282  0.230628  7.340935
N    -4.429241  1.497605  7.108386
H    -3.405908  -0.382163  3.529004
H    -3.188290  1.356530  3.304670
H    -4.319656  2.816260  5.405182
H    -4.164721  -0.293732  8.275984
H    -4.949581  2.076657  7.760708
N    -1.301798  -1.578859  5.343754
C    -0.659429  -2.661702  6.087656
H    -2.264235  -1.239150  5.720175
H    -1.438649  -3.219178  6.614550
H    0.054961  -2.264787  6.821640
H    -0.129830  -3.335028  5.405029
Ca    2.274809  -0.054348  3.430852
30
Lattice="100 0 0 0 100 0 0 0 100" Properties=species:S:1:pos:R:3
C    -0.106174  1.703226  0.701935
C    -0.036698  0.938246  1.980948
O    1.104986  0.553293  2.427229
H    -1.124146  2.022536  0.459349
H    0.280829  1.081088  -0.117024
H    0.550461  2.580812  0.774043
N    -1.166997  0.678894  2.623230
C    -1.286041  0.124884  3.985883
C    -0.843234  -1.353513  4.046939
O    0.392538  -1.631770  4.208559
H    -2.027266  1.250739  2.348565
H    -0.580623  0.661524  4.642748
C    -2.727015  0.371395  4.500998
C    -3.227009  1.759322  4.249980
N    -3.256381  2.245386  2.952228
C    -3.785516  2.681594  5.103577
C    -3.815970  3.443802  3.019830
N    -4.152167  3.737113  4.301881
H    -2.762604  0.134876  5.571341
H    -3.427685  -0.315679  3.994866
H    -3.966927  2.674937  6.171215
H    -4.000745  4.112985  2.187005
H    -4.618057  4.584010  4.613599
N    -1.745084  -2.309527  3.947829
C    -1.468364  -3.746223  4.001919
H    -2.714052  -2.025817  3.821540
H    -2.315717  -4.248230  4.478822
H    -0.561520  -3.922807  4.585920
H    -1.339776  -4.147833  2.988274
Ca    2.229954  -0.779261  3.557773
30
Lattice="100 0 0 0 100 0 0 0 100" Properties=species:S:1:pos:R:3
C    -0.125432  -2.671892  0.103821
C    0.447204  -1.925108  1.256033
O    1.575901  -2.193469  1.734078
H    -0.862718  -2.092984  -0.459645
H    -0.578235  -3.612934  0.450632
H    0.708477  -2.954911  -0.551520
N    -0.219255  -0.889769  1.895758
C    -1.625160  -0.645643  2.252988
C    -1.572973  -0.179814  3.730806
O    -0.605549  -0.567369  4.453735
H    0.419255  -0.159029  2.211427
H    -2.037809  0.151089  1.618031
C    -2.540829  -1.879152  2.111336
C    -2.286023  -3.095528  2.967155
N    -1.057322  -3.501353  3.496539
C    -3.226223  -4.057076  3.256680
C    -1.278734  -4.684890  4.081289
N    -2.569292  -5.042009  3.951169
H    -2.551956  -2.168315  1.050846
H    -3.564237  -1.534056  2.312492
H    -4.280601  -4.126835  3.017165
H    -0.544225  -5.297529  4.593798
H    -2.985582  -5.899549  4.305912
N    -2.531758  0.584377  4.230075
C    -3.714230  1.150223  3.577063
H    -2.420472  0.789270  5.224366
H    -3.872352  2.163951  3.959796
H    -4.604039  0.547206  3.799685
H    -3.576975  1.212712  2.493989
Ca    0.864150  -2.158247  3.919572
30
Lattice="100 0 0 0 100 0 0 0 100" Properties=species:S:1:pos:R:3
C    0.901351  1.797230  1.200804
C    0.607984  0.946064  2.399248
O    1.644931  0.377810  2.977471
H    -0.011290  2.211479  0.763465
H    1.419823  1.201566  0.437418
H    1.583560  2.611494  1.481759
N    -0.628535  0.821667  2.804203
C    -0.902585  0.045507  4.021249
C    -0.657889  -1.457627  3.792964
O    0.440280  -1.988916  4.162529
H    -1.741291  2.357906  2.887108
H    -0.204429  0.324073  4.832023
C    -2.345638  0.337975  4.507184
C    -2.632908  1.793004  4.680876
N    -2.324674  2.699992  3.681289
C    -3.263208  2.509731  5.666233
C    -2.729222  3.922764  4.025448
N    -3.308568  3.819681  5.230306
H    -2.541413  -0.184435  5.451960
H    -3.073212  -0.046774  3.773691
H    -3.686105  2.203298  6.614289
H    -2.614970  4.831953  3.447897
H    -3.727057  4.595962  5.736911
N    -1.580775  -2.178191  3.175870
C    -1.454344  -3.598551  2.847614
H    -2.416379  -1.698536  2.853886
H    -0.847090  -4.096157  3.608601
H    -0.986790  -3.728524  1.862533
H    -2.452663  -4.045583  2.829046
Ca    2.440106  -1.228863  3.942124
30
Lattice="100 0 0 0 100 0 0 0 100" Properties=species:S:1:pos:R:3
C    -1.611900  -2.678434  1.102461
C    -1.703057  -1.420697  1.914620
O    -1.228545  -1.246328  3.014535
H    -0.735305  -2.600339  0.439101
H    -2.486266  -2.852634  0.460948
H    -1.447024  -3.534255  1.764278
N    -2.456815  -0.332018  1.309534
C    -2.010064  1.027562  1.743107
C    -2.436947  1.249344  3.197190
O    -3.567371  0.813015  3.584239
H    -2.465148  -0.400881  0.287241
H    -0.910778  1.063358  1.693741
C    -2.537823  2.108434  0.773579
C    -4.012185  2.400449  0.680283
N    -5.046906  1.479430  0.870061
C    -4.558658  3.587574  0.254777
C    -6.180949  2.119937  0.554938
N    -5.915160  3.383111  0.180294
H    -2.162962  1.837636  -0.228750
H    -2.023225  3.047242  1.020043
H    -4.102778  4.533102  -0.013460
H    -7.183678  1.707131  0.585909
H    -6.604857  4.070159  -0.114600
N    -1.637488  1.943354  3.983665
C    -1.909831  2.264744  5.385510
H    -0.719835  2.191896  3.621600
H    -2.972788  2.117516  5.588967
H    -1.636236  3.308120  5.574695
H    -1.317175  1.610802  6.037854
Ca    -4.795245  -0.351333  2.283642
30
Lattice="100 0 0 0 100 0 0 0 100" Properties=species:S:1:pos:R:3
C    0.797294  1.000084  0.515824
C    0.144580  0.752803  1.837670
O    0.288842  1.597371  2.782490
H    1.886885  1.005416  0.667559
H    0.526273  1.996584  0.144523
H    0.549917  0.250947  -0.243161
N    -0.572421  -0.364888  1.987996
C    -1.128900  -1.000072  3.195755
C    -2.272779  -0.223198  3.885801
O    -2.347487  1.059628  3.845666
H    -0.625151  -0.948272  1.157009
H    -1.585126  -1.921263  2.813065
C    -0.043444  -1.440758  4.226564
C    -0.363112  -2.794508  4.798199
N    -1.670976  -3.223196  4.947430
C    0.493088  -3.781427  5.228602
C    -1.608284  -4.443741  5.463088
N    -0.317688  -4.810160  5.648500
H    0.051335  -0.684381  5.022551
H    0.928858  -1.480098  3.719221
H    1.573407  -3.843900  5.269994
H    -2.452154  -5.080020  5.704597
H    -0.001547  -5.700786  6.020617
N    -3.114512  -0.967917  4.554361
C    -4.238634  -0.472206  5.338865
H    -2.809212  -1.991640  4.669763
H    -4.472467  0.559382  5.064366
H    -4.003282  -0.527177  6.410324
H    -5.110418  -1.106506  5.143309
Ca    -1.105884  2.737898  3.886450
30
Lattice="100 0 0 0 100 0 0 0 100" Properties=species:S:1:pos:R:3
C    -1.713363  -2.404946  0.775009
C    -1.748005  -1.295667  1.784364
O    -1.206779  -1.305903  2.869720
H    -2.627648  -2.477014  0.170864
H    -1.511047  -3.355991  1.277006
H    -0.880124  -2.214139  0.079544
N    -2.528807  -0.133304  1.418812
C    -2.047497  1.147492  2.006076
C    -2.288670  1.128717  3.517211
O    -3.408236  0.709795  3.957453
H    -2.664905  -0.052151  0.407531
H    -0.964563  1.235557  1.831202
C    -2.736467  2.383016  1.349231
C    -4.108214  2.243912  0.742530
N    -5.150205  1.439791  1.215711
C    -4.579807  2.986917  -0.314236
C    -6.215620  1.717643  0.452962
N    -5.901253  2.644913  -0.468274
H    -2.072934  2.749355  0.555334
H    -2.757228  3.185610  2.103151
H    -4.099381  3.728973  -0.940753
H    -7.202206  1.274951  0.538942
H    -6.538809  3.030573  -1.160808
N    -1.363618  1.635015  4.307275
C    -1.467200  1.742243  5.763297
H    -0.471779  1.885518  3.886700
H    -2.513147  1.636323  6.059770
H    -1.089453  2.720702  6.078284
H    -0.868701  0.953264  6.236435
Ca    -4.780333  -0.310164  2.701655
30
Lattice="100 0 0 0 100 0 0 0 100" Properties=species:S:1:pos:R:3
C    0.046322  0.147813  -0.045480
C    -0.014471  0.003414  1.437853
O    1.075150  -0.001523  2.122402
H    0.667488  -0.651517  -0.471012
H    0.541463  1.099022  -0.286815
H    -0.944319  0.128848  -0.509343
N    -1.197913  -0.107532  2.021252
C    -1.424365  -0.103094  3.472494
C    -1.031357  -1.468976  4.085012
O    0.191817  -1.590754  4.455094
H    -2.117198  -0.088706  1.465456
H    -0.674941  0.566538  3.921243
C    -2.801905  0.529327  3.807806
C    -3.952742  0.251976  2.882270
N    -3.756885  0.014315  1.531195
C    -5.302816  0.287186  3.147112
C    -4.962604  -0.094612  0.989070
N    -5.917795  0.067861  1.935612
H    -2.621637  1.615860  3.818101
H    -3.071081  0.269654  4.840899
H    -5.864852  0.460773  4.056607
H    -5.180042  -0.283098  -0.056128
H    -6.920572  0.049774  1.774746
N    -1.837626  -2.501737  4.243586
C    -3.241953  -2.692054  3.871772
H    -1.384663  -3.297187  4.695937
H    -3.461308  -2.207132  2.917577
H    -3.908370  -2.299690  4.648990
H    -3.413473  -3.767970  3.771733
Ca    2.061645  -0.825780  3.767959
30
Lattice="100 0 0 0 100 0 0 0 100" Properties=species:S:1:pos:R:3
C    0.037985  0.496119  0.044078
C    -0.053747  0.439336  1.530969
O    0.989620  0.591667  2.247843
H    0.415743  1.487803  -0.244159
H    -0.919305  0.319421  -0.456696
H    0.774221  -0.238507  -0.307811
N    -1.246431  0.241040  2.103926
C    -1.507537  0.316355  3.549717
C    -1.079782  -0.993402  4.245173
O    0.161962  -1.185220  4.474058
H    -2.045917  0.122187  1.485368
H    -0.840173  1.083050  3.966828
C    -2.939394  0.780872  3.825713
C    -3.103378  1.039488  5.297713
N    -2.020958  0.885666  6.143791
C    -4.207309  1.457717  6.006673
C    -2.463783  1.209022  7.350579
N    -3.775802  1.559623  7.307312
H    -3.680595  0.055853  3.444315
H    -3.107905  1.701988  3.245998
H    -5.222370  1.696396  5.713624
H    -1.885500  1.205095  8.267834
H    -4.341545  1.856119  8.096904
N    -1.979720  -1.913328  4.520790
C    -1.708130  -3.187084  5.186293
H    -2.955616  -1.663719  4.379932
H    -2.405072  -3.940455  4.806311
H    -1.845507  -3.080208  6.270589
H    -0.681499  -3.497739  4.978909
Ca    1.935443  -0.133153  4.001425
30
Lattice="100 0 0 0 100 0 0 0 100" Properties=species:S:1:pos:R:3
C    -0.626316  1.504089  0.973631
C    -0.121599  0.457256  1.912357
O    1.116059  0.479758  2.257375
H    0.010839  1.526219  0.079852
H    -0.537822  2.488419  1.455081
H    -1.668063  1.344139  0.680603
N    -0.987765  -0.439200  2.358113
C    -0.825324  -1.694449  3.121944
C    0.151402  -1.712677  4.295771
O    1.415776  -1.639717  4.151382
H    -1.869090  -0.569851  1.788680
H    -1.826726  -1.855846  3.547505
C    -0.576776  -2.863625  2.133140
C    -1.776839  -3.039201  1.245506
N    -2.607327  -1.969490  0.948184
C    -2.251484  -4.174637  0.629284
C    -3.562042  -2.448777  0.164541
N    -3.376178  -3.774530  -0.052539
H    -0.381933  -3.788417  2.694214
H    0.333410  -2.645162  1.549544
H    -1.902764  -5.199841  0.617414
H    -4.388192  -1.885328  -0.254297
H    -3.971106  -4.372694  -0.617955
N    -0.380376  -1.916001  5.491381
C    0.371999  -2.092067  6.733662
H    -1.394973  -1.950526  5.554766
H    1.362163  -2.496581  6.507868
H    -0.171000  -2.792089  7.376281
H    0.473544  -1.133379  7.259197
Ca    2.779503  -0.369795  3.137515
30
Lattice="100 0 0 0 100 0 0 0 100" Properties=species:S:1:pos:R:3
C    0.033523  -1.261284  0.274891
C    -0.272639  -0.879661  1.689925
O    0.739144  -0.451413  2.416173
H    0.454450  -0.399380  -0.260924
H    -0.856089  -1.622189  -0.248474
H    0.800177  -2.047802  0.258299
N    -1.499133  -0.977148  2.134133
C    -1.745676  -0.527150  3.509508
C    -0.990559  -1.384870  4.541086
O    -0.033945  -0.854457  5.205731
H    -3.015915  -0.464057  1.162168
H    -1.334121  0.488006  3.655103
C    -3.265845  -0.450512  3.814258
C    -4.033930  0.329355  2.797764
N    -3.833324  0.123978  1.443004
C    -5.053182  1.242190  2.899067
C    -4.674495  0.875636  0.732193
N    -5.428255  1.556431  1.607348
H    -3.419552  0.000444  4.802976
H    -3.697217  -1.459669  3.859842
H    -5.541947  1.675450  3.762174
H    -4.741298  0.933017  -0.347356
H    -6.170920  2.201473  1.349063
N    -1.272435  -2.665821  4.738725
C    -2.209493  -3.539732  4.028583
H    -0.714888  -3.102022  5.473339
H    -3.142740  -3.658105  4.594109
H    -1.743090  -4.525364  3.923536
H    -2.407351  -3.144722  3.028586
Ca    1.685747  -0.055622  4.183167
30
Lattice="100 0 0 0 100 0 0 0 100" Properties=species:S:1:pos:R:3
C    -0.010715  -0.652212  0.453988
C    -0.250022  -0.380286  1.899626
O    0.721105  0.015532  2.647088
H    0.411076  0.246212  -0.016942
H    -0.923585  -0.948148  -0.071426
H    0.740034  -1.448025  0.351093
N    -1.466687  -0.548308  2.396839
C    -1.823845  -0.143535  3.764081
C    -1.060151  -0.987619  4.800954
O    -0.100939  -0.428609  5.443280
H    -2.324844  -0.623483  1.749760
H    -1.454531  0.883193  3.919120
C    -3.364288  -0.121208  3.968620
C    -4.114635  0.407269  2.785624
N    -3.884016  -0.127321  1.525838
C    -5.134299  1.327154  2.714964
C    -4.744996  0.462441  0.708994
N    -5.518836  1.340225  1.394336
H    -3.574499  0.488192  4.856380
H    -3.731665  -1.129966  4.194858
H    -5.619532  1.939027  3.465254
H    -4.842598  0.284850  -0.356057
H    -6.269545  1.900214  1.001477
N    -1.334657  -2.259306  5.038970
C    -2.278096  -3.172870  4.385299
H    -0.770918  -2.666064  5.787052
H    -1.796473  -4.153806  4.306802
H    -2.525164  -2.828196  3.378793
H    -3.191588  -3.280403  4.983522
Ca    1.593906  0.460056  4.496814
30
Lattice="100 0 0 0 100 0 0 0 100" Properties=species:S:1:pos:R:3
C    -0.340917  1.297072  1.100525
C    0.000774  0.062929  1.881918
O    1.287090  -0.160703  2.063075
H    0.129389  1.254215  0.108543
H    0.072824  2.179266  1.608080
H    -1.421360  1.425402  0.996102
N    -0.973121  -0.685992  2.317106
C    -0.776283  -1.955106  3.035557
C    0.232608  -1.954056  4.194403
O    1.475761  -2.189791  4.044951
H    -2.252308  -1.259987  1.164279
H    -1.749459  -2.160107  3.512255
C    -0.529835  -3.119880  2.041109
C    -1.705688  -3.286598  1.126997
N    -2.488755  -2.204038  0.757990
C    -2.253198  -4.381943  0.507991
C    -3.474292  -2.601504  -0.046942
N    -3.339563  -3.925015  -0.211927
H    -0.356352  -4.062633  2.577131
H    0.374512  -2.913208  1.447849
H    -1.970787  -5.426721  0.521146
H    -4.244307  -1.978667  -0.485783
H    -3.954766  -4.501127  -0.781320
N    -0.270133  -1.706007  5.396496
C    0.497700  -1.649741  6.638947
H    -1.267589  -1.517133  5.454068
H    -0.131831  -2.007042  7.459678
H    0.809638  -0.619331  6.856481
H    1.378262  -2.292103  6.552684
Ca    2.890987  -1.087451  2.873611
30
Lattice="100 0 0 0 100 0 0 0 100" Properties=species:S:1:pos:R:3
C    0.568853  0.597184  0.504925
C    -0.069028  0.688590  1.846364
O    0.254342  1.644604  2.656169
H    1.656609  0.499872  0.628832
H    0.389504  1.527362  -0.051463
H    0.196579  -0.250505  -0.078342
N    -0.963688  -0.198890  2.220726
C    -1.628090  -0.255103  3.512742
C    -2.308188  -1.660822  3.498260
O    -2.391168  -2.251213  2.421755
H    -1.260912  -1.000540  1.628927
H    -0.869687  -0.210056  4.310036
C    -2.669671  0.899960  3.698422
C    -2.652792  1.536460  5.049326
N    -1.619705  2.380949  5.482753
C    -3.586003  1.443885  6.051317
C    -1.953118  2.774409  6.720988
N    -3.124580  2.227285  7.085188
H    -3.677635  0.516782  3.496193
H    -2.491330  1.662360  2.925641
H    -4.531275  0.916954  6.102290
H    -1.385232  3.439146  7.363774
H    -3.596464  2.381774  7.973291
N    -2.791932  -2.101400  4.671637
C    -3.474782  -3.388483  4.818637
H    -2.588329  -1.570859  5.512054
H    -2.831187  -4.111098  5.335572
H    -3.710008  -3.769321  3.821300
H    -4.402561  -3.256575  5.386422
Ca    0.219476  3.012291  4.187262
30
Lattice="100 0 0 0 100 0 0 0 100" Properties=species:S:1:pos:R:3
C    0.716136  1.872473  1.113202
C    0.514459  0.971408  2.282930
O    1.514938  0.575228  2.968488
H    1.458079  1.437786  0.431339
H    1.134680  2.821129  1.480263
H    -0.207482  2.080692  0.563915
N    -0.722825  0.589846  2.605044
C    -1.114474  -0.078381  3.857999
C    -0.820446  -1.584554  3.796883
O    0.380571  -1.980781  3.981349
H    -1.481809  0.988301  2.055381
H    -0.468329  0.341092  4.648404
C    -2.541500  0.335539  4.237587
C    -2.553891  1.803953  4.561288
N    -1.421567  2.397101  5.082312
C    -3.584796  2.714781  4.489430
C    -1.763747  3.650530  5.333516
N    -3.060497  3.881846  4.991419
H    -2.841692  -0.252238  5.120628
H    -3.264412  0.108217  3.436175
H    -4.614226  2.636836  4.161142
H    -1.120711  4.416512  5.753223
H    -3.559300  4.760364  5.094177
N    -1.803657  -2.433029  3.572454
C    -1.686130  -3.890505  3.503849
H    -2.734687  -2.039609  3.451544
H    -1.922201  -4.232140  2.488486
H    -2.394302  -4.343095  4.207484
H    -0.667599  -4.184230  3.764942
Ca    2.289418  -1.030073  4.078147
30
Lattice="100 0 0 0 100 0 0 0 100" Properties=species:S:1:pos:R:3
C    -1.458566  1.459983  1.559670
C    -0.691250  0.355999  2.197792
O    0.560740  0.254432  1.999787
H    -2.473094  1.570789  1.955791
H    -1.522476  1.223217  0.486900
H    -0.913431  2.405583  1.661285
N    -1.345400  -0.506847  2.985128
C    -0.901272  -1.828509  3.473734
C    0.162148  -1.719417  4.577382
O    1.361297  -1.396246  4.295274
H    -2.347853  -0.352824  3.042999
H    -1.805680  -2.265164  3.916724
C    -0.438544  -2.801781  2.352203
C    -1.360390  -2.864607  1.181999
N    -1.460004  -1.805315  0.298570
C    -2.171442  -3.904945  0.776129
C    -2.317072  -2.200352  -0.627565
N    -2.770626  -3.460577  -0.374824
H    -0.326993  -3.794412  2.809698
H    0.567958  -2.518229  1.994832
H    -2.355123  -4.893472  1.179880
H    -2.632165  -1.627472  -1.493307
H    -3.420369  -3.989289  -0.949059
N    -0.198738  -2.025185  5.811904
C    0.681430  -2.031818  6.981740
H    -1.174553  -2.265739  5.969855
H    0.498149  -2.943698  7.560307
H    0.472404  -1.158501  7.612628
H    1.722393  -2.007056  6.652234
Ca    2.386522  -0.520551  2.637310
30
Lattice="100 0 0 0 100 0 0 0 100" Properties=species:S:1:pos:R:3
C    -0.745066  -1.604089  0.260657
C    -0.937485  -0.560836  1.320908
O    -0.131375  -0.381497  2.242538
H    0.125763  -1.320538  -0.346930
H    -1.610420  -1.727735  -0.400146
H    -0.503660  -2.561863  0.736022
N    -2.067869  0.221788  1.235208
C    -2.217869  1.418107  2.052480
C    -2.653981  1.083882  3.496791
O    -3.780170  1.498583  3.969964
H    -2.746181  0.045416  0.501263
H    -1.208704  1.850324  2.161986
C    -3.079645  2.488206  1.345166
C    -4.390561  2.074632  0.741511
N    -5.594021  1.948389  1.448624
C    -4.647543  1.831888  -0.587111
C    -6.533153  1.635819  0.546088
N    -5.991908  1.555561  -0.681009
H    -2.463463  2.891341  0.530796
H    -3.221502  3.333990  2.035001
H    -4.004262  1.868128  -1.458529
H    -7.587241  1.468869  0.741770
H    -6.500162  1.347829  -1.537590
N    -1.798485  0.389916  4.201217
C    -1.956252  -0.049825  5.581587
H    -0.950193  0.091957  3.649654
H    -1.047763  0.204977  6.139379
H    -2.087502  -1.139204  5.611466
H    -2.817845  0.439244  6.042445
Ca    -5.702481  2.182739  3.749792
30
Lattice="100 0 0 0 100 0 0 0 100" Properties=species:S:1:pos:R:3
C    -0.870546  0.570667  -0.717888
C    -0.782492  1.066036  0.692087
O    0.131978  1.924756  0.982127
H    0.111239  0.206236  -1.045663
H    -1.130192  1.418095  -1.368602
H    -1.617217  -0.219089  -0.844334
N    -1.657265  0.585583  1.555688
C    -2.016272  0.835141  2.961077
C    -1.148474  1.716637  3.842028
O    0.128028  1.709072  3.808938
H    -2.310365  -0.193613  1.209168
H    -3.018053  1.288668  2.926381
C    -2.162002  -0.560289  3.658780
C    -3.210629  -1.404369  3.000443
N    -3.323606  -1.446305  1.620464
C    -4.147234  -2.240791  3.563163
C    -4.308037  -2.291228  1.352049
N    -4.823017  -2.794171  2.501065
H    -2.413218  -0.417497  4.717879
H    -1.175445  -1.049484  3.627917
H    -4.378144  -2.494113  4.590459
H    -4.670650  -2.560183  0.366431
H    -5.577891  -3.470505  2.566102
N    -1.760657  2.447868  4.767102
C    -3.197572  2.603991  5.023945
H    -1.128214  2.913101  5.417407
H    -3.726194  2.932728  4.121512
H    -3.317892  3.375400  5.789432
H    -3.641440  1.673066  5.397790
Ca    1.603472  2.275593  2.391053
30
Lattice="100 0 0 0 100 0 0 0 100" Properties=species:S:1:pos:R:3
C    -1.310318  0.776995  -0.646297
C    -1.027712  0.865298  0.817194
O    0.185301  1.013226  1.210241
H    -2.363587  0.577249  -0.863904
H    -0.685180  -0.010242  -1.087964
H    -1.019579  1.723026  -1.124852
N    -2.056297  0.801185  1.652153
C    -2.102998  0.651682  3.122605
C    -1.198761  1.568714  3.939148
O    0.057683  1.358869  4.050785
H    -2.931143  0.346682  1.287116
H    -3.137163  0.922162  3.367731
C    -1.942974  -0.840160  3.504717
C    -3.106760  -1.620300  2.960305
N    -3.805956  -1.175650  1.848390
C    -3.663412  -2.794224  3.415268
C    -4.762859  -2.066383  1.634294
N    -4.704314  -3.058692  2.557423
H    -1.894600  -0.940335  4.598348
H    -0.982743  -1.212961  3.108547
H    -3.423192  -3.442314  4.249004
H    -5.503849  -2.030766  0.843607
H    -5.328554  -3.858008  2.610930
N    -1.746726  2.562765  4.620835
C    -3.148334  3.002801  4.659667
H    -1.094719  3.070429  5.219836
H    -3.757218  2.324221  5.270355
H    -3.564497  3.081672  3.650170
H    -3.172519  3.995768  5.117497
Ca    1.644982  1.058291  2.680852
30
Lattice="100 0 0 0 100 0 0 0 100" Properties=species:S:1:pos:R:3
C    0.075165  1.236121  0.948385
C    -0.198519  0.096272  1.877034
O    0.694724  -0.818094  2.004729
H    0.939285  1.801917  1.324591
H    -0.777070  1.914171  0.844884
H    0.355312  0.841103  -0.036782
N    -1.348388  0.108146  2.530893
C    -2.069275  -0.845369  3.398193
C    -1.297881  -1.803334  4.292823
O    -0.456039  -2.652941  3.844362
H    -2.100548  0.754991  2.153874
H    -2.647814  -0.188901  4.060084
C    -3.106854  -1.623707  2.535662
C    -4.120128  -0.674190  1.963917
N    -3.785662  0.640356  1.678557
C    -5.441264  -0.891517  1.645178
C    -4.881530  1.205023  1.193192
N    -5.898286  0.308600  1.154076
H    -3.608018  -2.381283  3.154814
H    -2.562157  -2.166811  1.746209
H    -6.076834  -1.765231  1.719427
H    -4.980575  2.234904  0.869269
H    -6.839911  0.493229  0.821351
N    -1.602611  -1.830337  5.583544
C    -2.537315  -0.986826  6.341140
H    -1.141075  -2.576450  6.104088
H    -3.577502  -1.201665  6.066881
H    -2.318949  0.076551  6.192160
H    -2.405727  -1.216106  7.402203
Ca    1.251448  -2.715624  2.592262
30
Lattice="100 0 0 0 100 0 0 0 100" Properties=species:S:1:pos:R:3
C    -1.309171  1.050767  -0.414113
C    -1.147102  0.874276  1.065637
O    0.091973  0.881072  1.515949
H    -2.361418  1.041855  -0.709706
H    -0.764115  0.260371  -0.948117
H    -0.861219  2.005819  -0.721445
N    -2.215857  0.726127  1.799846
C    -2.126630  0.486383  3.251802
C    -1.168971  1.411243  4.009069
O    0.005748  1.049090  4.362599
H    -3.455992  -0.562847  1.420327
H    -3.127446  0.722721  3.646779
C    -1.885479  -1.012802  3.555165
C    -3.022151  -1.838172  3.032686
N    -3.719629  -1.464979  1.894124
C    -3.599784  -3.004087  3.467940
C    -4.682935  -2.349107  1.633194
N    -4.617603  -3.294665  2.580889
H    -1.784929  -1.182663  4.635226
H    -0.946130  -1.345675  3.086338
H    -3.380385  -3.636827  4.318256
H    -5.390742  -2.314167  0.813889
H    -5.234858  -4.101381  2.634537
N    -1.594834  2.630273  4.312711
C    -2.891355  3.239685  3.997764
H    -0.943237  3.188724  4.863293
H    -3.640127  2.985073  4.759481
H    -3.232451  2.924789  3.006970
H    -2.762727  4.326314  3.988429
Ca    1.565555  0.815791  2.911479
30
Lattice="100 0 0 0 100 0 0 0 100" Properties=species:S:1:pos:R:3
C    1.125310  -0.942489  1.362806
C    0.412627  -0.980956  2.683911
O    0.936333  -1.282942  3.744250
H    1.926367  -0.193336  1.415632
H    0.472838  -0.712690  0.512843
H    1.611650  -1.911574  1.194757
N    -0.964208  -0.667558  2.653904
C    -1.630372  -0.507736  3.925958
C    -2.803961  -1.458759  4.090788
O    -3.599938  -1.308519  5.090279
H    -1.322466  -0.174991  1.839172
H    -0.858045  -0.870069  4.641593
C    -1.986766  0.968873  4.296925
C    -1.562812  1.402111  5.666662
N    -2.237799  1.058501  6.846051
C    -0.479118  2.174492  6.000732
C    -1.554486  1.626433  7.851835
N    -0.497005  2.298573  7.370488
H    -3.059570  1.161950  4.141581
H    -1.467302  1.614684  3.578832
H    0.285505  2.638253  5.389715
H    -1.796581  1.575721  8.908078
H    0.174955  2.818887  7.929705
N    -2.940818  -2.440996  3.230208
C    -3.938542  -3.505744  3.259565
H    -2.232407  -2.446521  2.491671
H    -4.661935  -3.309869  4.054038
H    -3.445065  -4.469074  3.438915
H    -4.456188  -3.545773  2.294269
Ca    -4.043111  -0.364108  6.883712
30
Lattice="100 0 0 0 100 0 0 0 100" Properties=species:S:1:pos:R:3
C    0.030394  1.509956  1.118949
C    -0.031621  0.812124  2.437357
O    0.881629  1.033789  3.322421
H    -0.837211  1.298642  0.486372
H    0.938218  1.179164  0.593394
H    0.121786  2.594017  1.265134
N    -1.018015  -0.027576  2.669498
C    -1.250000  -0.911859  3.806039
C    -2.634395  -1.553064  3.458869
O    -3.331420  -1.000441  2.603417
H    -1.826390  -0.091946  2.020717
H    -0.471451  -1.690335  3.820804
C    -1.268373  -0.222531  5.202924
C    -1.889929  1.137542  5.269772
N    -1.118225  2.299881  5.384286
C    -3.215534  1.492381  5.262455
C    -1.982352  3.321070  5.451373
N    -3.244365  2.862376  5.376237
H    -0.236143  -0.181464  5.589224
H    -1.787934  -0.896048  5.898606
H    -4.118437  0.898724  5.189196
H    -1.734858  4.371182  5.562133
H    -4.083021  3.436905  5.417297
N    -2.970703  -2.655155  4.145488
C    -4.225006  -3.380349  3.932084
H    -2.277901  -3.088391  4.748350
H    -4.033774  -4.333089  3.423006
H    -4.878232  -2.766309  3.306782
H    -4.710898  -3.576335  4.894481
Ca    1.175164  2.150137  5.040335
30
Lattice="100 0 0 0 100 0 0 0 100" Properties=species:S:1:pos:R:3
C    0.251210  0.002331  0.135771
C    0.117719  -0.034545  1.617975
O    1.173059  -0.002166  2.365739
H    0.848646  -0.859381  -0.193727
H    0.798150  0.907354  -0.161962
H    -0.717854  -0.018058  -0.372022
N    -1.069505  -0.100867  2.176101
C    -1.356253  -0.180958  3.602240
C    -2.875219  -0.550223  3.614052
O    -3.514018  -0.333893  2.582038
H    -1.958546  -0.114883  1.635355
H    -0.744944  -0.979760  4.046237
C    -1.085644  1.183253  4.329007
C    -0.338030  1.101487  5.620527
N    1.011566  0.730833  5.716776
C    -0.793266  1.402538  6.879535
C    1.330712  0.813141  7.017668
N    0.267621  1.213460  7.734503
H    -2.041144  1.690812  4.511882
H    -0.544987  1.839332  3.630877
H    -1.761333  1.742397  7.226986
H    2.296786  0.597373  7.462505
H    0.256963  1.361912  8.741007
N    -3.430890  -1.044385  4.734241
C    -2.810515  -1.469715  5.980455
H    -4.431756  -1.211426  4.637349
H    -3.089492  -0.806583  6.810349
H    -1.719987  -1.476373  5.890904
H    -3.134693  -2.488455  6.225642
Ca    2.452136  0.272818  3.942333
30
Lattice="100 0 0 0 100 0 0 0 100" Properties=species:S:1:pos:R:3
C    -1.063157  -3.739043  0.792297
C    -0.687831  -2.288499  0.759776
O    0.171359  -1.883639  -0.095756
H    -0.450896  -4.269975  1.537596
H    -0.844051  -4.183446  -0.183631
H    -2.118938  -3.902053  1.040705
N    -1.160589  -1.339038  1.605118
C    -1.818289  -1.698020  2.852038
C    -3.308795  -1.381879  2.693451
O    -3.650183  -0.754848  1.605923
H    -2.786332  -0.689750  1.090234
H    -1.720819  -2.768774  3.093311
C    -1.201325  -0.861041  4.014052
C    0.260490  -1.106996  4.235219
N    1.259160  -0.752363  3.322017
C    0.856169  -1.633204  5.355804
C    2.420290  -1.067500  3.902517
N    2.209952  -1.598085  5.122600
H    -1.727385  -1.072337  4.954812
H    -1.378352  0.205190  3.798207
H    0.442087  -2.002101  6.286305
H    3.409705  -0.927884  3.480066
H    2.934235  -1.906190  5.766353
N    -4.220745  -1.693975  3.574167
C    -5.659473  -1.403556  3.472370
H    -3.910003  -2.193662  4.405249
H    -6.218611  -2.329240  3.647532
H    -5.885161  -1.015609  2.476874
H    -5.935310  -0.662156  4.231829
Ca    0.772913  -0.142553  1.074525
30
Lattice="100 0 0 0 100 0 0 0 100" Properties=species:S:1:pos:R:3
C    0.521734  0.253308  0.498264
C    -0.049435  0.451500  1.859299
O    0.496873  1.271960  2.681678
H    -0.038002  -0.474565  -0.097890
H    1.564140  -0.082585  0.590988
H    0.540709  1.214234  -0.034085
N    -1.130595  -0.223220  2.236340
C    -1.745046  -0.096773  3.564927
C    -2.742708  -1.270799  3.845101
O    -3.876972  -1.017746  4.227336
H    -1.570314  -0.845168  1.559379
H    -0.927786  -0.181093  4.300540
C    -2.477827  1.257428  3.746741
C    -2.352321  1.810272  5.127032
N    -1.196137  2.464265  5.578963
C    -3.261234  1.771947  6.151671
C    -1.436846  2.813073  6.853125
N    -2.665115  2.408666  7.216632
H    -3.540274  1.087664  3.530951
H    -2.115848  1.984992  3.004218
H    -4.255473  1.344795  6.202093
H    -0.765511  3.349148  7.515281
H    -3.087061  2.559205  8.130055
N    -2.256880  -2.514533  3.628762
C    -3.061640  -3.713846  3.872766
H    -1.264601  -2.641712  3.458252
H    -2.695795  -4.525709  3.236872
H    -4.105030  -3.496905  3.625895
H    -3.005911  -4.021775  4.925219
Ca    0.656907  2.678971  4.221594
30
Lattice="100 0 0 0 100 0 0 0 100" Properties=species:S:1:pos:R:3
C    0.884690  -0.171023  0.698468
C    -0.125091  0.511406  1.569086
O    -0.174177  1.833236  1.481461
H    0.692956  0.071251  -0.355937
H    0.861098  -1.254833  0.838973
H    1.892872  0.199759  0.928642
N    -0.890165  -0.203450  2.344368
C    -1.894518  0.508582  3.123062
C    -1.239706  1.385183  4.204105
O    -1.280899  2.657995  4.075762
H    -5.682805  -0.997711  3.254022
H    -2.446216  1.232371  2.493877
C    -2.938534  -0.482811  3.698067
C    -3.643136  -1.268562  2.638397
N    -5.025508  -1.412877  2.598378
C    -3.169515  -2.017583  1.588578
C    -5.389842  -2.207401  1.583561
N    -4.265955  -2.576074  0.962832
H    -3.677482  0.071035  4.295320
H    -2.451990  -1.193542  4.377840
H    -2.151269  -2.183576  1.265292
H    -6.400304  -2.495271  1.319427
H    -4.234380  -3.189929  0.152148
N    -0.580566  0.868431  5.233886
C    -0.244975  -0.529053  5.519014
H    -0.206693  1.566487  5.876506
H    -0.228689  -1.105670  4.589564
H    -0.946726  -0.965283  6.241581
H    0.758587  -0.554570  5.957005
Ca    -0.513061  3.652484  2.316716
30
Lattice="100 0 0 0 100 0 0 0 100" Properties=species:S:1:pos:R:3
C    -0.516380  1.733788  0.941526
C    -0.547896  1.120923  2.298551
O    0.384522  1.389775  3.147629
H    -0.476955  2.827605  1.028874
H    -1.377970  1.447752  0.330689
H    0.406258  1.419703  0.432659
N    -1.522101  0.294483  2.624003
C    -1.599768  -0.532673  3.818821
C    -2.287604  -1.841296  3.286836
O    -2.934641  -1.750346  2.243082
H    -2.201798  -0.049870  1.918282
H    -0.578290  -0.748547  4.170381
C    -2.484638  0.053796  4.953877
C    -2.371850  1.499212  5.339929
N    -1.209475  2.167845  5.746157
C    -3.438634  2.348076  5.514866
C    -1.601775  3.384600  6.157632
N    -2.932057  3.516993  6.028694
H    -2.323375  -0.570814  5.846979
H    -3.534218  -0.107019  4.670829
H    -4.498628  2.207099  5.339986
H    -0.965992  4.170144  6.554737
H    -3.472863  4.339477  6.285867
N    -2.158277  -2.945321  4.036183
C    -2.792460  -4.221613  3.697324
H    -1.564571  -2.918328  4.858216
H    -3.394274  -4.576410  4.541813
H    -2.031413  -4.972062  3.451875
H    -3.437867  -4.065157  2.829176
Ca    0.975988  1.844188  5.063527
30
Lattice="100 0 0 0 100 0 0 0 100" Properties=species:S:1:pos:R:3
C    -1.555398  -0.648969  -0.194499
C    -1.869706  -0.416234  1.255596
O    -2.546005  -1.159783  1.945766
H    -0.901579  -1.528274  -0.275224
H    -1.071946  0.203642  -0.685248
H    -2.483189  -0.897159  -0.723543
N    -1.347726  0.766998  1.823358
C    -1.457547  0.915889  3.255122
C    -2.148174  2.212378  3.649973
O    -1.945781  2.730931  4.808927
H    -0.626499  1.275279  1.318693
H    -2.181106  0.108202  3.517536
C    -0.166242  0.585297  4.048655
C    1.002870  1.512211  3.918765
N    1.182767  2.635339  4.738347
C    2.082993  1.418028  3.075918
C    2.348637  3.186787  4.377870
N    2.905953  2.478703  3.380874
H    0.137858  -0.416381  3.717858
H    -0.427300  0.443803  5.111618
H    2.346303  0.680915  2.326994
H    2.807215  4.069510  4.810418
H    3.802294  2.681904  2.944614
N    -3.004383  2.733556  2.797672
C    -3.876701  3.882256  3.022283
H    -3.063764  2.243022  1.903248
H    -4.908450  3.600235  2.782609
H    -3.577323  4.715881  2.374963
H    -3.820909  4.186776  4.069786
Ca    -0.499488  3.198632  6.218598
30
Lattice="100 0 0 0 100 0 0 0 100" Properties=species:S:1:pos:R:3
C    0.245614  -0.162215  0.161980
C    0.072333  -0.303256  1.638146
O    1.035159  -0.782395  2.353033
H    -0.606796  0.326519  -0.319750
H    0.366159  -1.166255  -0.270714
H    1.163510  0.396027  -0.063294
N    -1.068669  0.058022  2.184323
C    -1.533506  -0.084328  3.559941
C    -2.927476  0.617268  3.517656
O    -3.162127  1.368067  2.564490
H    -1.782055  0.581444  1.639522
H    -1.646669  -1.154075  3.788536
C    -0.614499  0.548664  4.648584
C    0.066023  1.830669  4.282269
N    1.427656  1.882314  3.961268
C    -0.446107  3.102283  4.218694
C    1.709803  3.169629  3.721215
N    0.602192  3.918673  3.865156
H    0.135389  -0.199897  4.953945
H    -1.218857  0.702663  5.552180
H    -1.444579  3.484932  4.391154
H    2.678612  3.581331  3.460070
H    0.554959  4.928372  3.749240
N    -3.796024  0.395971  4.518532
C    -3.705156  -0.527714  5.645685
H    -4.667260  0.913640  4.413945
H    -4.694490  -0.960892  5.828158
H    -3.377999  -0.021387  6.564855
H    -3.022720  -1.355930  5.426587
Ca    2.562628  -0.108645  3.575993
30
Lattice="100 0 0 0 100 0 0 0 100" Properties=species:S:1:pos:R:3
C    -0.120324  -0.999068  2.473328
C    0.069856  0.376807  1.929462
O    1.227079  0.914745  1.921258
H    0.507744  -1.096011  3.368570
H    0.238555  -1.752133  1.754921
H    -1.160263  -1.220862  2.730223
N    -0.976078  1.074405  1.434988
C    -1.937183  0.482426  0.503711
C    -1.195229  0.323356  -0.871519
O    0.082625  0.534950  -0.919427
H    -0.760956  2.056095  1.249532
H    -2.178230  -0.530993  0.856611
C    -3.239467  1.320639  0.459424
C    -4.445179  0.574835  -0.026179
N    -4.415740  -0.181138  -1.182998
C    -5.712573  0.535592  0.506084
C    -5.637043  -0.669691  -1.353007
N    -6.445862  -0.251651  -0.351362
H    -3.071618  2.221710  -0.154397
H    -3.434412  1.666020  1.482806
H    -6.147634  0.993348  1.385793
H    -5.964276  -1.311999  -2.162477
H    -7.430219  -0.481093  -0.250843
N    -1.890867  -0.030623  -1.910448
C    -1.321915  -0.231244  -3.240702
H    -2.978151  -0.182888  -1.759229
H    -2.139469  -0.456846  -3.930844
H    -0.614479  -1.070471  -3.240255
H    -0.804070  0.672510  -3.584875
Ca    1.951217  1.072017  -0.109101
30
Lattice="100 0 0 0 100 0 0 0 100" Properties=species:S:1:pos:R:3
C    -1.455297  0.633580  -0.061510
C    -1.156506  0.632055  1.410847
O    -0.529005  1.510050  1.989153
H    -2.100974  1.492760  -0.287130
H    -1.941748  -0.282012  -0.416131
H    -0.519740  0.787244  -0.613066
N    -1.629278  -0.465432  2.136257
C    -1.490496  -0.440428  3.576322
C    -0.847916  -1.724275  4.077147
O    -1.472969  -2.488554  4.907667
H    -2.235312  -1.144727  1.686988
H    -0.773699  0.391592  3.737951
C    -2.810995  -0.054842  4.291782
C    -2.688084  0.451227  5.697506
N    -2.737571  -0.364963  6.835525
C    -2.549233  1.754043  6.108173
C    -2.632885  0.451198  7.893806
N    -2.515452  1.724898  7.482705
H    -3.540952  -0.879684  4.228129
H    -3.243460  0.751822  3.686188
H    -2.485631  2.678531  5.546635
H    -2.645985  0.160098  8.938541
H    -2.433344  2.535284  8.092314
N    0.356046  -2.078898  3.667966
C    1.261635  -1.360719  2.765820
H    0.676844  -2.984646  4.009880
H    2.288905  -1.598900  3.058298
H    1.111485  -0.279127  2.837477
H    1.099525  -1.681609  1.729111
Ca    -2.692671  -2.645382  6.580325
30
Lattice="100 0 0 0 100 0 0 0 100" Properties=species:S:1:pos:R:3
C    -0.141293  0.902371  0.081343
C    -0.212252  0.406982  1.483814
O    0.859718  0.106568  2.123879
H    0.363254  0.149788  -0.540856
H    0.473607  1.812176  0.045526
H    -1.125966  1.118948  -0.345307
N    -1.387928  0.268878  2.085711
C    -1.541695  -0.229760  3.460024
C    -3.041337  -0.603983  3.712333
O    -3.717904  0.094996  4.455084
H    -2.224718  0.542245  1.572872
H    -0.929072  -1.141628  3.538938
C    -1.090339  0.818990  4.507323
C    -0.431579  0.214075  5.700739
N    0.890742  -0.255838  5.678032
C    -0.948027  0.001630  6.952348
C    1.141748  -0.729248  6.908759
N    0.056404  -0.587075  7.687382
H    -1.994491  1.356989  4.825206
H    -0.432225  1.566010  4.037566
H    -1.925377  0.220933  7.365389
H    2.072989  -1.161930  7.258304
H    -0.005504  -0.860761  8.665341
N    -3.519521  -1.686575  3.052917
C    -2.784629  -2.693877  2.293045
H    -4.499667  -1.875648  3.253257
H    -3.511383  -3.364689  1.825497
H    -2.132764  -3.304524  2.935096
H    -2.190163  -2.249634  1.484223
Ca    2.155463  -0.120873  3.748394
30
Lattice="100 0 0 0 100 0 0 0 100" Properties=species:S:1:pos:R:3
C    -0.984512  -0.526512  -0.082299
C    -1.433869  -0.311594  1.336164
O    -2.045573  -1.139022  1.996457
H    -0.454036  0.329156  -0.515604
H    -1.862601  -0.754901  -0.699817
H    -0.337611  -1.412334  -0.116638
N    -1.133943  0.934730  1.896085
C    -1.435067  1.156706  3.291632
C    -2.306807  2.388117  3.490229
O    -1.888292  3.384229  4.195666
H    -0.553711  1.590365  1.383864
H    -2.059001  0.274806  3.547194
C    -0.195588  1.072330  4.223174
C    1.025089  1.861628  3.858175
N    1.248537  3.195754  4.226732
C    2.133301  1.414657  3.180840
C    2.467744  3.517939  3.773864
N    3.017257  2.468481  3.139830
H    0.090369  0.012080  4.227544
H    -0.503138  1.279812  5.261287
H    2.371087  0.444573  2.761452
H    2.969197  4.472784  3.890474
H    3.944774  2.452684  2.722191
N    -3.514106  2.450495  2.962596
C    -4.226420  1.438535  2.176178
H    -4.009110  3.326737  3.129806
H    -5.294054  1.526475  2.400202
H    -3.888487  0.429676  2.432091
H    -4.069135  1.612682  1.104133
Ca    -0.423713  4.409110  5.235728
30
Lattice="100 0 0 0 100 0 0 0 100" Properties=species:S:1:pos:R:3
C    -0.020038  0.202125  -0.135149
C    -0.144176  0.318748  1.343633
O    0.885763  0.175020  2.097071
H    0.714898  0.933470  -0.498471
H    -0.969723  0.358022  -0.656897
H    0.367392  -0.795372  -0.386635
N    -1.324379  0.566168  1.902828
C    -1.530097  0.574437  3.356383
C    -2.993889  0.330159  3.791193
O    -3.176607  -0.377860  4.771842
H    -2.141194  0.591371  1.294825
H    -1.007130  -0.305082  3.756526
C    -0.956725  1.860612  4.038302
C    -0.381732  1.571844  5.385328
N    0.838162  0.900390  5.548903
C    -0.906567  1.830925  6.623854
C    1.021465  0.776723  6.873045
N    -0.008718  1.326223  7.535745
H    -1.746405  2.616337  4.134353
H    -0.194160  2.313514  3.386662
H    -1.828255  2.312911  6.925055
H    1.868988  0.315643  7.368967
H    -0.106493  1.361032  8.547815
N    -3.971960  0.931299  3.065520
C    -5.386083  0.783136  3.422237
H    -3.738285  1.687334  2.429030
H    -5.997480  0.920944  2.525241
H    -5.686091  1.513775  4.185070
H    -5.542061  -0.223331  3.821208
Ca    2.106977  0.102242  3.786881
30
Lattice="100 0 0 0 100 0 0 0 100" Properties=species:S:1:pos:R:3
C    0.510854  0.282733  -1.128952
C    -0.007752  0.752224  0.185905
O    0.812114  0.992568  1.152108
H    1.252084  0.995848  -1.513099
H    -0.282912  0.147003  -1.869763
H    1.032894  -0.673709  -0.981654
N    -1.304627  0.907989  0.362527
C    -1.983637  1.160212  1.625174
C    -3.322479  0.359714  1.457348
O    -3.666594  0.087107  0.305780
H    -1.994364  0.588276  -0.345653
H    -1.375349  0.744940  2.442692
C    -2.338934  2.652974  1.882608
C    -1.350846  3.733559  1.557336
N    -0.055525  3.863197  2.075763
C    -1.633130  4.859193  0.821045
C    0.401014  5.052193  1.650098
N    -0.524972  5.667590  0.896625
H    -2.634546  2.741409  2.939497
H    -3.243686  2.884101  1.303621
H    -2.524892  5.152849  0.280102
H    1.368647  5.491676  1.872489
H    -0.426278  6.586005  0.470168
N    -4.043103  0.045076  2.546332
C    -3.758910  0.298696  3.952855
H    -4.921453  -0.421824  2.325278
H    -4.196489  -0.506902  4.551733
H    -4.186023  1.252054  4.295213
H    -2.679243  0.292935  4.144224
Ca    1.436627  2.206536  2.689273
30
Lattice="100 0 0 0 100 0 0 0 100" Properties=species:S:1:pos:R:3
C    0.448973  -0.306531  -0.013680
C    -0.325761  0.564843  0.926916
O    0.041447  1.834599  0.977138
H    0.095580  -1.340542  0.015755
H    1.517376  -0.282520  0.239881
H    0.356458  0.082294  -1.037085
N    -1.301440  0.047788  1.621159
C    -2.075774  0.947717  2.461611
C    -1.261286  1.353449  3.702777
O    -0.735089  2.517166  3.728185
H    -5.472499  -1.157426  3.952774
H    -2.228570  1.918279  1.956184
C    -3.520118  0.419519  2.736212
C    -3.805871  -1.044263  2.599166
N    -4.862427  -1.631220  3.291210
C    -3.303628  -2.040630  1.797856
C    -5.006652  -2.915849  2.939998
N    -4.059696  -3.172833  2.035106
H    -4.177315  0.933851  2.018522
H    -3.855243  0.758994  3.728345
H    -2.476189  -2.008017  1.104497
H    -5.748005  -3.609232  3.318726
H    -3.926233  -4.075572  1.585496
N    -1.028763  0.531112  4.719367
C    -1.404974  -0.872203  4.861664
H    -0.463619  0.937558  5.464105
H    -0.650050  -1.368439  5.479733
H    -1.420666  -1.354869  3.880443
H    -2.378156  -0.976747  5.360077
Ca    0.310190  3.501724  2.104861
30
Lattice="100 0 0 0 100 0 0 0 100" Properties=species:S:1:pos:R:3
C    -0.878898  1.339264  1.660330
C    -1.005085  0.557204  2.925526
O    -0.199280  0.771793  3.892022
H    -0.224695  2.198360  1.835759
H    -1.852834  1.683480  1.296064
H    -0.429483  0.720853  0.866981
N    -1.954626  -0.394743  3.081641
C    -2.253247  -1.443019  2.091676
C    -0.925440  -2.231558  1.824851
O    0.123121  -1.954953  2.534488
H    -2.025659  -0.715682  4.047228
H    -2.923407  -2.139848  2.616682
C    -3.016617  -0.954932  0.828698
C    -3.870569  -2.013587  0.198810
N    -3.353490  -3.252098  -0.131425
C    -5.189569  -1.957195  -0.185586
C    -4.334850  -3.936222  -0.703874
N    -5.456765  -3.180347  -0.756039
H    -2.310247  -0.555739  0.085863
H    -3.663841  -0.125787  1.140424
H    -5.936454  -1.176166  -0.116041
H    -4.275045  -4.950723  -1.080900
H    -6.346898  -3.469080  -1.151105
N    -0.934806  -3.162989  0.917513
C    0.215972  -4.006338  0.604761
H    -1.892685  -3.347610  0.395382
H    1.097059  -3.395749  0.373695
H    -0.034708  -4.615279  -0.268200
H    0.452437  -4.671234  1.445884
Ca    1.198808  -0.872865  3.987212
30
Lattice="100 0 0 0 100 0 0 0 100" Properties=species:S:1:pos:R:3
C    0.103156  -0.345962  0.101245
C    -0.004390  -0.188481  1.577554
O    1.052200  -0.160042  2.307389
H    0.730819  0.456934  -0.308551
H    -0.869534  -0.334956  -0.400948
H    0.609515  -1.295775  -0.122261
N    -1.195707  -0.082548  2.157460
C    -1.354539  -0.021580  3.614182
C    -2.678535  -0.570161  4.203139
O    -2.566002  -1.231532  5.229249
H    -2.018428  -0.111879  1.560290
H    -0.629749  -0.737479  4.022340
C    -1.031039  1.393480  4.198416
C    -0.381840  1.308054  5.539868
N    0.928155  0.837986  5.708079
C    -0.904211  1.595572  6.772998
C    1.164014  0.857471  7.029560
N    0.083169  1.307549  7.686327
H    -1.947724  1.990689  4.276616
H    -0.381526  1.935086  3.493548
H    -1.878013  1.963835  7.070688
H    2.083642  0.568824  7.527409
H    0.009269  1.414428  8.695317
N    -3.873330  -0.256440  3.642686
C    -4.185637  0.583352  2.492469
H    -4.657581  -0.687839  4.128375
H    -5.200514  0.977155  2.610282
H    -4.169721  0.024020  1.541740
H    -3.518499  1.452434  2.426587
Ca    2.269750  0.059082  3.988752
30
Lattice="100 0 0 0 100 0 0 0 100" Properties=species:S:1:pos:R:3
C    0.652236  1.937010  0.488187
C    0.391264  1.106779  1.701938
O    1.326622  0.387555  2.199687
H    1.496567  2.613937  0.673872
H    -0.215010  2.525742  0.172425
H    0.949144  1.271020  -0.334535
N    -0.819407  1.122866  2.245887
C    -1.327538  0.301317  3.364878
C    -2.766636  0.818459  3.663737
O    -2.940041  1.599720  4.594680
H    -1.500662  1.736282  1.802269
H    -1.359412  -0.743802  3.021042
C    -0.494317  0.336470  4.672779
C    0.165116  1.617324  5.088656
N    1.554284  1.786688  5.010768
C    -0.378128  2.736982  5.666984
C    1.821476  2.987858  5.540840
N    0.678610  3.574575  5.938068
H    0.257994  -0.471864  4.626357
H    -1.178696  0.019361  5.471182
H    -1.407725  2.979925  5.896867
H    2.800146  3.440811  5.654236
H    0.610691  4.485053  6.386709
N    -3.749469  0.415375  2.825881
C    -3.717715  -0.645180  1.817984
H    -4.663183  0.791956  3.073553
H    -4.628521  -0.571097  1.216343
H    -3.691233  -1.645294  2.273024
H    -2.868250  -0.533443  1.132662
Ca    2.686400  0.221726  3.778131
30
Lattice="100 0 0 0 100 0 0 0 100" Properties=species:S:1:pos:R:3
C    -0.099319  -0.053212  -0.103083
C    0.027725  0.391432  1.332024
O    0.965535  1.015588  1.780404
H    0.657242  0.476213  -0.688888
H    -1.091302  0.152719  -0.527536
H    0.098393  -1.131525  -0.201160
N    -1.050504  0.091694  2.213029
C    -1.916724  -1.060603  2.098339
C    -3.322237  -0.715005  2.613166
O    -4.078822  -1.622823  3.113701
H    -0.783739  0.346616  3.166256
H    -2.056059  -1.265150  1.023212
C    -1.327027  -2.366117  2.708129
C    -1.029190  -2.346920  4.174896
N    -1.956022  -2.736504  5.151846
C    0.140777  -1.996485  4.802981
C    -1.332428  -2.620707  6.332254
N    -0.077618  -2.175628  6.149722
H    -0.391799  -2.559125  2.166340
H    -1.972691  -3.221849  2.447162
H    1.093591  -1.661278  4.409373
H    -1.747337  -2.851683  7.307481
H    0.604699  -2.017944  6.888169
N    -3.711481  0.532243  2.478088
C    -5.025638  1.083630  2.793842
H    -2.985066  1.155547  2.111667
H    -5.387611  1.657408  1.933047
H    -4.953947  1.754417  3.659227
H    -5.725060  0.271855  3.006874
Ca    -4.119828  -3.186198  4.492191
