# Supplementary material for: Mapping and classifying molecules from a high-throughput structural database
Source: J Cheminform. 2017 Feb 2;9:6. doi: 10.1186/s13321-017-0192-4 (PMC5289135; doi:10.1186/s13321-017-0192-4)
Supplement: Supplementary file 1 — Additional file 1. Supplementary file contains dissimilarity matrix data for all the oligopeptides available in the database including the one discussed in this paper. [file 13321_2017_192_MOESM1_ESM.tar › SI/hisE.dipeptide/COLVAR-bare-0.15-1-4]

#! FIELDS CV1 CV2 Energy
1.966522947369e-01 1.055280343637e-01	-19618.7872174
1.789157875430e-01 1.195715010731e-01	-19618.783866
2.034244379505e-01 2.949116678708e-02	-19618.7759336
2.040548966285e-01 4.173403532170e-02	-19618.7746073
1.984512235309e-01 6.560927048373e-03	-19618.7121801
1.432058791422e-01 2.641149031076e-02	-19618.7113219
1.661639025795e-01 2.894366120429e-02	-19618.6217015
1.535648083753e-01 -1.632477381683e-02	-19618.6203777
1.370177440729e-01 6.857914284828e-02	-19618.6199394
1.431522602783e-01 7.779252925933e-02	-19618.6194168
1.108945447853e-01 8.150382338975e-02	-19618.6101867
5.665401294947e-02 8.688094549546e-02	-19618.6057213
1.751060056844e-01 -8.619733588858e-03	-19618.5978201
1.020334845841e-01 -5.058452176518e-02	-19618.5847282
1.779432330399e-01 6.758461288472e-02	-19618.5820962
-3.689402154445e-02 2.023050088716e-01	-19618.5724404
-2.512050109965e-02 1.921796714670e-01	-19618.5722991
1.145764982598e-01 -4.623434946355e-02	-19618.5685386
1.385039038891e-01 -4.823833091997e-02	-19618.5507845
1.280892719274e-01 1.163651115067e-01	-19618.5504626
9.851057341656e-02 4.909747925104e-02	-19618.5486703
6.061988673952e-02 6.311065413403e-02	-19618.5348673
1.097630068158e-01 -7.162595402183e-02	-19618.5210527
1.239738661902e-01 1.767913161559e-01	-19618.5168345
-6.303084409401e-02 1.718169668619e-01	-19618.5157774
-7.213391135879e-02 -9.194813407506e-02	-19618.5129365
9.049859793423e-02 3.032332968473e-02	-19618.510508
2.798074107986e-02 6.155422122075e-02	-19618.5097972
8.524385776196e-02 -1.198864607975e-01	-19618.5031341
1.036283264032e-01 -2.026696420448e-01	-19618.4974231
1.482922746407e-01 -1.292150269312e-01	-19618.4936232
1.484655509184e-01 -9.630503657479e-02	-19618.4934639
6.636869411276e-02 1.001071537669e-01	-19618.4872756
-3.490010009613e-03 -3.724022145765e-02	-19618.4864587
-6.904696174723e-02 1.360001865073e-01	-19618.4848645
2.233592416746e-01 -3.448529818516e-02	-19618.4844247
-1.497530823234e-02 -5.559954090524e-02	-19618.4841896
-4.753245907851e-03 -8.894282696229e-02	-19618.4836026
-2.533598015986e-02 -6.945845696682e-02	-19618.4818462
1.172542190508e-01 2.783327420511e-03	-19618.4802801
9.427653012028e-02 -1.992867011150e-02	-19618.4795434
-3.942496409465e-02 1.395223299752e-01	-19618.4776137
-8.574625484551e-02 1.244804009530e-01	-19618.4756219
5.184319262456e-02 -1.921768746872e-01	-19618.4742704
-3.826077674002e-02 -1.142226116971e-01	-19618.4740226
2.066172863388e-01 -6.979843818826e-02	-19618.4657445
1.151809010963e-01 -8.434635764230e-02	-19618.4551431
2.890359070046e-02 -4.019504886836e-02	-19618.4485967
3.471772277093e-02 -5.700111912955e-02	-19618.4404781
9.028011201246e-02 1.425679027014e-01	-19618.4339755
-5.844441562596e-02 -6.783724370776e-02	-19618.4293848
9.623702590492e-02 -1.513588187249e-01	-19618.4291776
-8.770851536318e-02 1.993625967698e-01	-19618.4268292
-5.349072996186e-02 -7.540498130092e-02	-19618.4263726
-3.369215344631e-02 -5.115770072552e-02	-19618.4218817
4.103691531094e-02 4.307122173448e-02	-19618.4204669
-1.572120482273e-02 3.311699975919e-02	-19618.4185134
6.026116648331e-03 2.207693161481e-01	-19618.4162138
7.464259269127e-02 -1.074330400785e-02	-19618.4134008
1.207152205075e-02 -6.857374878531e-02	-19618.4120759
-7.008528875546e-02 -1.167752667521e-01	-19618.411892
-1.424721604468e-02 4.574675777644e-02	-19618.4081041
1.486100875569e-02 8.428751524638e-02	-19618.4071805
-1.598591574867e-01 1.022160726153e-01	-19618.4028088
1.369771601542e-01 -8.378432675047e-02	-19618.4018766
2.013239151313e-01 -1.077322028105e-01	-19618.3929403
4.205875916718e-02 1.901904766951e-02	-19618.3802822
6.114805141970e-02 1.496972684882e-01	-19618.3720511
9.917607473953e-02 -2.499725179540e-03	-19618.3720412
-1.709277675582e-01 8.256663671446e-02	-19618.3703721
6.374282883752e-02 -1.345233465663e-01	-19618.369915
6.770540448034e-04 2.007701672088e-02	-19618.369404
4.372625243722e-02 4.334337508117e-03	-19618.3659591
-6.121641759572e-02 1.550777661804e-02	-19618.3640873
-1.108121104202e-01 1.851182688195e-01	-19618.3556792
-1.423668012544e-01 5.801965688584e-02	-19618.3492502
-1.169342094112e-01 1.680047994012e-01	-19618.3486241
1.308672015710e-02 1.458116531466e-01	-19618.3484366
-1.703271033938e-02 7.318385325606e-02	-19618.3476544
6.828497891290e-03 3.982854281303e-02	-19618.3444425
-2.169985183887e-01 9.344018175242e-02	-19618.3295453
3.180805522759e-02 1.237504576892e-01	-19618.3226239
-7.619341104290e-03 1.118186264131e-01	-19618.3218697
-6.290049131282e-02 1.285129194556e-01	-19618.3216126
-5.950490833543e-02 8.725064033642e-02	-19618.3192878
1.825970496078e-02 1.784180737972e-01	-19618.3184883
5.833973826239e-02 -7.357779725225e-02	-19618.3064874
-4.579752032824e-02 5.456636413265e-04	-19618.3043349
-1.345558272090e-01 1.025968772965e-01	-19618.2734667
-2.543487228560e-02 6.387674743196e-02	-19618.2675397
-7.221633418231e-02 3.025085943980e-02	-19618.2632423
-9.875418338739e-02 1.416829780300e-03	-19618.2566671
1.717165225602e-01 -4.855469491634e-02	-19618.2514865
-1.127914743365e-01 1.650786352445e-03	-19618.2466063
-1.947608931991e-01 5.091232492674e-02	-19618.2436314
-1.424774296151e-01 4.419940781962e-02	-19618.2348845
-1.711799367076e-01 1.118112377571e-01	-19618.2299478
-1.892186388966e-01 2.234131189164e-02	-19618.2299408
-5.757202948538e-02 -1.411258622577e-02	-19618.2297677
1.624549999758e-02 -1.676449071933e-01	-19618.2293288
-1.131028243350e-01 -3.758797328542e-02	-19618.2230628
-9.506654953956e-02 -2.919131599660e-02	-19618.2229991
-5.874828509449e-02 -1.481762499757e-01	-19618.2228255
2.767344245851e-02 -1.022340773960e-01	-19618.2169163
-2.256559791220e-01 3.170226470131e-02	-19618.2124307
-1.133077377147e-01 -1.392368632266e-01	-19618.2121764
6.460596817137e-02 -1.568380666879e-01	-19618.2081116
-2.628662371577e-02 -1.590487692541e-01	-19618.2003222
9.108246892981e-03 -1.218689377884e-01	-19618.1998213
-1.094846498128e-01 5.864922225043e-02	-19618.1995893
-1.138285226590e-01 -1.717925081996e-01	-19618.1891494
5.143552284252e-02 -1.014620162614e-01	-19618.1872014
-1.121693017235e-01 -1.157712339988e-01	-19618.1797763
-1.482082369385e-01 -2.103557445609e-02	-19618.1717673
7.006226640376e-03 -2.206543818352e-01	-19618.1701318
-5.937166042428e-02 -1.932443482805e-01	-19618.1644398
-2.036213793087e-01 -1.711839998968e-02	-19618.1629694
-1.126344247099e-01 -1.515836720433e-02	-19618.1621507
-3.807181050952e-02 -1.897440337978e-01	-19618.1556842
5.712683079848e-03 -1.545460747508e-01	-19618.0863156
6.329469759477e-02 1.916983084724e-01	-19618.0717136
-1.363804366895e-01 -8.614598379057e-03	-19618.0685012
-1.208661684161e-01 -7.490065675580e-02	-19618.0682218
7.647112020443e-02 1.929209417818e-01	-19618.0668353
-1.876361584115e-01 -4.338150944916e-02	-19617.9855463
-1.642634845322e-01 -6.851732066330e-02	-19617.9585069
-1.687352853803e-01 -9.466752184734e-02	-19617.9273365
-1.638385843743e-01 -1.526626980038e-01	-19617.9227448
-2.199053844165e-01 -8.012953448270e-02	-19617.9015454
-1.881400100837e-01 -1.255159371164e-01	-19617.8846379
-2.076229119895e-01 -1.046629027605e-01	-19617.8658565
