# Supplementary material for: Mapping and classifying molecules from a high-throughput structural database
Source: J Cheminform. 2017 Feb 2;9:6. doi: 10.1186/s13321-017-0192-4 (PMC5289135; doi:10.1186/s13321-017-0192-4)
Supplement: Supplementary file 1 — Additional file 1. Supplementary file contains dissimilarity matrix data for all the oligopeptides available in the database including the one discussed in this paper. [file 13321_2017_192_MOESM1_ESM.tar › SI/hisE.dipeptide/traj.hisE.dipeptide.Sr.xyz]

30
Lattice="100 0 0 0 100 0 0 0 100" Properties=species:S:1:pos:R:3
C    -0.243125  0.713589  0.001137
C    -0.284006  0.604176  1.492385
O    0.590229  1.169771  2.204265
H    -0.253726  1.773920  -0.283135
H    -1.067457  0.197834  -0.501931
H    0.709720  0.297373  -0.354452
N    -1.274819  -0.129806  2.038956
C    -1.466909  -0.466597  3.461373
C    -2.005679  0.750352  4.240489
O    -1.318773  1.794805  4.390683
H    -1.934797  -0.544118  1.387550
H    -2.263251  -1.220612  3.455229
C    -0.189550  -1.155214  4.068218
C    0.198816  -0.845384  5.479193
N    0.931460  0.292578  5.824325
C    0.038341  -1.624961  6.599639
C    1.195352  0.182872  7.126080
N    0.670643  -0.957795  7.621243
H    0.664045  -0.932781  3.416746
H    -0.346734  -2.236909  3.983135
H    -0.433211  -2.589247  6.745438
H    1.758504  0.885069  7.731395
H    0.757015  -1.281249  8.580957
N    -3.237953  0.635723  4.728711
C    -3.943586  1.674388  5.477363
H    -3.742164  -0.228660  4.552593
H    -4.282014  1.270586  6.438566
H    -4.815047  2.018447  4.906868
H    -3.265734  2.513748  5.646322
Sr    0.971408  2.256102  4.221659
30
Lattice="100 0 0 0 100 0 0 0 100" Properties=species:S:1:pos:R:3
C    -0.280387  0.819946  0.029016
C    -0.306015  0.665635  1.516602
O    0.559056  1.232581  2.238625
H    0.676615  0.431678  -0.346706
H    -0.312453  1.887760  -0.223697
H    -1.099593  0.304033  -0.482223
N    -1.272358  -0.110114  2.048892
C    -1.441283  -0.493195  3.462596
C    -1.997639  0.686796  4.283000
O    -1.338287  1.743743  4.465323
H    -1.926999  -0.522992  1.391208
H    -2.221455  -1.263602  3.443126
C    -0.142086  -1.170314  4.035115
C    0.255098  -0.893576  5.450546
N    0.964606  0.250756  5.822246
C    0.126174  -1.710304  6.548370
C    1.246334  0.107900  7.117083
N    0.754509  -1.059480  7.582861
H    0.698825  -0.908808  3.381633
H    -0.275674  -2.252334  3.919454
H    -0.321107  -2.689395  6.669958
H    1.799993  0.804589  7.737357
H    0.859710  -1.409763  8.531217
N    -3.220884  0.541737  4.782864
C    -3.901592  1.572862  5.568861
H    -3.726843  -0.316879  4.590130
H    -3.267353  1.890863  6.403766
H    -4.832523  1.154026  5.959214
H    -4.130622  2.443966  4.942632
Sr    0.939231  2.265887  4.283928
30
Lattice="100 0 0 0 100 0 0 0 100" Properties=species:S:1:pos:R:3
C    -1.275603  -2.420712  0.001791
C    -1.667665  -1.133299  0.658189
O    -1.122682  -0.764796  1.730054
H    -0.202220  -2.387220  -0.229487
H    -1.831723  -2.636122  -0.916317
H    -1.422382  -3.243638  0.713383
N    -2.606480  -0.383092  0.046252
C    -3.155362  0.911946  0.477673
C    -2.053463  1.912958  0.897657
O    -1.747268  2.088761  2.108275
H    -2.995800  -0.765048  -0.810496
H    -3.601355  1.330280  -0.434647
C    -4.325184  0.838620  1.513705
C    -4.407609  -0.285039  2.500893
N    -3.575203  -0.452086  3.608191
C    -5.403725  -1.232381  2.555034
C    -4.075090  -1.478383  4.298686
N    -5.174632  -1.969124  3.691181
H    -5.254146  0.800803  0.931232
H    -4.351320  1.800883  2.046161
H    -6.255099  -1.417280  1.911066
H    -3.685097  -1.881716  5.227361
H    -5.749946  -2.734081  4.033185
N    -1.488574  2.611543  -0.080368
C    -0.449584  3.624145  0.109024
H    -1.797757  2.436846  -1.032783
H    -0.504530  4.009095  1.130527
H    -0.618723  4.442186  -0.598323
H    0.544802  3.195355  -0.071501
Sr    -1.244586  0.471595  3.702403
30
Lattice="100 0 0 0 100 0 0 0 100" Properties=species:S:1:pos:R:3
C    -1.274454  -0.489110  -0.559254
C    -0.809072  -0.414013  0.860551
O    0.285421  -0.935683  1.207552
H    -0.507484  -0.054459  -1.213545
H    -2.228679  0.016814  -0.738556
H    -1.371504  -1.547001  -0.840330
N    -1.608837  0.213374  1.747130
C    -1.435716  0.326499  3.205568
C    -0.355698  1.367887  3.548427
O    0.833989  1.227389  3.153552
H    -2.470007  0.598788  1.371393
H    -2.393552  0.720380  3.558014
C    -1.239062  -1.079775  3.885834
C    -0.261769  -1.206135  5.011491
N    1.113480  -1.339479  4.806946
C    -0.523826  -1.336368  6.354549
C    1.648897  -1.543527  6.010397
N    0.691300  -1.545771  6.961347
H    -0.966054  -1.800787  3.105991
H    -2.224059  -1.396666  4.247846
H    -1.453055  -1.332103  6.911346
H    2.699453  -1.700136  6.230707
H    0.842889  -1.705834  7.953606
N    -0.699591  2.431499  4.270595
C    -2.012617  2.804929  4.808212
H    0.070046  3.077312  4.444505
H    -1.887462  3.724097  5.387185
H    -2.404672  2.033644  5.481665
H    -2.732957  3.008543  4.006060
Sr    2.126913  -0.639134  2.588217
30
Lattice="100 0 0 0 100 0 0 0 100" Properties=species:S:1:pos:R:3
C    -0.264740  -1.216075  1.207798
C    -0.660153  0.170042  1.611951
O    0.209301  1.033261  1.896082
H    0.342120  -1.661856  2.006694
H    0.375869  -1.156177  0.317439
H    -1.114189  -1.872756  0.993645
N    -1.977084  0.461050  1.640055
C    -2.594009  1.743533  2.005500
C    -1.891829  2.933833  1.319918
O    -1.094906  3.679331  1.956832
H    -2.614299  -0.296255  1.412108
H    -3.597305  1.699403  1.561210
C    -2.826378  1.970620  3.533855
C    -1.904877  1.368967  4.550347
N    -0.596952  1.783580  4.804289
C    -2.254008  0.424184  5.487451
C    -0.187743  1.094761  5.871067
N    -1.161538  0.268935  6.305162
H    -3.825048  1.574930  3.757327
H    -2.897238  3.056418  3.694825
H    -3.179430  -0.113500  5.655385
H    0.780643  1.170016  6.354544
H    -1.104191  -0.341136  7.116105
N    -2.182703  3.187862  0.047722
C    -3.110750  2.476961  -0.836619
H    -1.718520  4.011777  -0.332981
H    -4.145705  2.560664  -0.479692
H    -2.832522  1.421850  -0.940825
H    -3.057218  2.941254  -1.825004
Sr    0.803407  2.956522  3.087808
30
Lattice="100 0 0 0 100 0 0 0 100" Properties=species:S:1:pos:R:3
C    -0.163528  0.985832  0.068781
C    -0.160477  0.692998  1.533595
O    0.868862  0.941333  2.239034
H    0.000506  2.063244  -0.073838
H    -1.095838  0.698287  -0.427596
H    0.677442  0.468804  -0.411289
N    -1.262138  0.177919  2.087197
C    -1.480105  -0.047399  3.521849
C    -0.712176  -1.300373  4.013114
O    0.493936  -1.124357  4.421474
H    -2.061782  -0.021800  1.485101
H    -1.002914  0.787842  4.055508
C    -2.995144  0.020223  3.832309
C    -3.885762  -0.803157  2.953243
N    -3.706799  -2.169601  2.821502
C    -5.006583  -0.421378  2.247749
C    -4.698406  -2.608079  2.061495
N    -5.505168  -1.579306  1.698487
H    -3.298622  1.072919  3.758763
H    -3.130872  -0.265088  4.886666
H    -5.497459  0.536298  2.123158
H    -4.866713  -3.635185  1.757223
H    -6.345668  -1.655316  1.133179
N    -1.292374  -2.472140  3.998289
C    -0.649014  -3.700418  4.455657
H    -2.273246  -2.535243  3.566419
H    -0.009860  -4.121976  3.667711
H    -1.429380  -4.426855  4.700464
H    -0.039250  -3.505262  5.343771
Sr    2.220532  0.248237  3.936984
30
Lattice="100 0 0 0 100 0 0 0 100" Properties=species:S:1:pos:R:3
C    -1.887583  -2.843284  1.164167
C    -1.668806  -1.542135  1.858324
O    -0.600280  -0.886392  1.708770
H    -2.873753  -3.278187  1.356585
H    -1.111317  -3.552994  1.481674
H    -1.759186  -2.695456  0.083510
N    -2.654345  -1.060507  2.663160
C    -2.443060  0.220274  3.315423
C    -1.706590  0.075796  4.665214
O    -0.459520  0.281253  4.681781
H    -3.513171  -1.591991  2.772931
H    -1.711440  0.658894  2.641609
C    -3.522705  1.300199  3.245153
C    -2.814046  2.639465  3.221149
N    -1.475585  2.795644  2.831403
C    -3.351280  3.876669  3.476998
C    -1.247341  4.111610  2.851803
N    -2.350434  4.785224  3.233839
H    -4.250172  1.265902  4.067074
H    -4.090133  1.161828  2.311561
H    -4.343529  4.179901  3.788104
H    -0.315587  4.608278  2.602254
H    -2.429056  5.794999  3.322123
N    -2.396537  -0.278367  5.740226
C    -1.824301  -0.499531  7.070138
H    -3.399548  -0.411050  5.640496
H    -0.745714  -0.334378  7.022893
H    -2.025982  -1.527886  7.392392
H    -2.273668  0.197373  7.787328
Sr    0.533671  1.008850  2.663920
30
Lattice="100 0 0 0 100 0 0 0 100" Properties=species:S:1:pos:R:3
C    0.661752  0.713626  0.397669
C    0.137369  0.584626  1.787311
O    0.678038  1.189102  2.755150
H    1.701195  0.358766  0.373147
H    0.683142  1.776886  0.123295
H    0.074196  0.159762  -0.341721
N    -0.952683  -0.200772  2.001021
C    -1.471858  -0.299901  3.354300
C    -0.774296  -1.409946  4.168102
O    0.160169  -1.077455  4.951542
H    -1.384648  -0.679828  1.216131
H    -1.097150  0.631726  3.771144
C    -2.965238  -0.105896  3.616387
C    -3.098822  0.543265  4.979310
N    -2.060299  1.254266  5.598961
C    -4.222792  0.621546  5.763784
C    -2.584695  1.747015  6.724407
N    -3.877030  1.385889  6.851226
H    -3.554673  -1.031344  3.572614
H    -3.368168  0.566003  2.842488
H    -5.220518  0.220517  5.633280
H    -2.072866  2.357894  7.460599
H    -4.492561  1.641040  7.619119
N    -1.148055  -2.671158  4.011692
C    -0.511411  -3.796778  4.705134
H    -1.910684  -2.877199  3.373579
H    -1.039393  -4.714083  4.433548
H    -0.566419  -3.651309  5.789929
H    0.540990  -3.880065  4.409114
Sr    0.598410  1.237807  5.159739
30
Lattice="100 0 0 0 100 0 0 0 100" Properties=species:S:1:pos:R:3
C    0.009602  0.640052  -0.020020
C    -0.056537  0.546994  1.469001
O    0.930377  0.944096  2.182890
H    0.908273  0.127621  -0.386593
H    0.108986  1.698670  -0.299512
H    -0.876600  0.224252  -0.509046
N    -1.159323  0.060984  2.024916
C    -1.442295  0.022613  3.466931
C    -0.715898  -1.169975  4.120162
O    0.504012  -1.029799  4.462689
H    -1.944003  -0.338884  1.445983
H    -0.991642  0.916088  3.925431
C    -2.969959  0.093991  3.685095
C    -3.763477  -0.930170  2.925852
N    -3.509902  -1.156866  1.580451
C    -4.845561  -1.687527  3.324646
C    -4.421651  -2.025924  1.174907
N    -5.246185  -2.368227  2.198284
H    -3.284246  1.101849  3.371947
H    -3.182789  0.028521  4.760168
H    -5.373232  -1.766521  4.267732
H    -4.521983  -2.426214  0.171902
H    -6.040331  -2.998570  2.136357
N    -1.374638  -2.298885  4.296709
C    -0.826294  -3.516940  4.889764
H    -2.345733  -2.316190  3.967877
H    0.064085  -3.270791  5.473415
H    -0.562363  -4.237142  4.104324
H    -1.580763  -3.964969  5.544729
Sr    2.237070  0.378865  3.922008
30
Lattice="100 0 0 0 100 0 0 0 100" Properties=species:S:1:pos:R:3
C    -0.182611  -1.237799  -0.687803
C    -0.988782  -1.719196  0.469468
O    -0.495527  -2.433528  1.379712
H    -0.749460  -0.638731  -1.406232
H    0.201690  -2.130071  -1.205578
H    0.696371  -0.681524  -0.337894
N    -2.311483  -1.379453  0.583186
C    -2.904624  -0.080525  0.274538
C    -2.013140  1.045903  0.856556
O    -1.268095  0.810185  1.847589
H    -2.852261  -1.975569  1.208423
H    -2.998430  0.053005  -0.814095
C    -4.327466  -0.050604  0.873695
C    -4.490260  -0.110756  2.374214
N    -3.642999  -0.749918  3.286332
C    -5.604824  0.335472  3.045976
C    -4.265157  -0.681870  4.469981
N    -5.441288  -0.037136  4.356473
H    -4.872989  -0.892001  0.414434
H    -4.834945  0.853327  0.512591
H    -6.490232  0.856443  2.701567
H    -3.907165  -1.088449  5.410660
H    -6.101356  0.133179  5.111051
N    -2.096485  2.235188  0.277994
C    -1.384982  3.439197  0.710795
H    -2.700077  2.323240  -0.536506
H    -2.100099  4.186495  1.075652
H    -0.829559  3.858262  -0.135940
H    -0.690090  3.174110  1.510538
Sr    -1.083674  -1.070874  3.278622
30
Lattice="100 0 0 0 100 0 0 0 100" Properties=species:S:1:pos:R:3
C    -0.464099  -1.315251  -0.562783
C    -1.267945  -1.556116  0.668890
O    -0.800248  -2.175788  1.660060
H    -0.957322  -0.667440  -1.293620
H    -0.306958  -2.297392  -1.037286
H    0.529796  -0.928427  -0.309489
N    -2.561412  -1.111857  0.743962
C    -3.012565  0.229462  0.387288
C    -1.927666  1.267686  0.753614
O    -1.200386  1.086124  1.770697
H    -3.095924  -1.542868  1.498972
H    -3.232771  0.300310  -0.688199
C    -4.325827  0.558134  1.169133
C    -4.564845  -0.111858  2.498508
N    -3.623492  -0.365079  3.506382
C    -5.807987  -0.487157  2.955339
C    -4.317937  -0.866801  4.533922
N    -5.628697  -0.945602  4.234984
H    -5.175305  0.297462  0.525426
H    -4.371404  1.650509  1.295366
H    -6.784906  -0.447943  2.488126
H    -3.915501  -1.182069  5.491405
H    -6.359853  -1.288566  4.853208
N    -1.836985  2.340476  -0.018104
C    -0.942351  3.476838  0.208038
H    -2.447170  2.387752  -0.831256
H    -0.320901  3.635322  -0.680838
H    -0.305111  3.263825  1.068912
H    -1.531214  4.382035  0.399637
Sr    -1.059014  -0.566718  3.436704
30
Lattice="100 0 0 0 100 0 0 0 100" Properties=species:S:1:pos:R:3
C    -0.718597  -0.132076  -0.645690
C    -0.570863  0.004666  0.831709
O    0.513219  0.385553  1.353959
H    -1.723006  -0.438606  -0.955476
H    0.012586  -0.865733  -1.011951
H    -0.469037  0.827300  -1.118422
N    -1.640466  -0.287704  1.621175
C    -1.492185  -0.126468  3.057668
C    -0.887537  -1.373306  3.735393
O    0.325871  -1.302906  4.092287
H    -2.510129  -0.586198  1.189893
H    -0.683783  0.599218  3.078297
C    -2.540742  0.658073  3.854059
C    -1.821082  1.444493  4.930993
N    -0.456345  1.758804  4.881984
C    -2.374496  2.032799  6.041406
C    -0.226486  2.531070  5.948086
N    -1.355092  2.713143  6.661381
H    -3.322788  0.033851  4.302670
H    -3.042126  1.353415  3.162397
H    -3.387912  2.037246  6.423789
H    0.723832  2.969927  6.233547
H    -1.438137  3.264417  7.511566
N    -1.588318  -2.483681  3.921203
C    -2.962604  -2.788678  3.532077
H    -1.060862  -3.239933  4.360367
H    -2.970211  -3.573755  2.765414
H    -3.464365  -1.901840  3.137375
H    -3.523724  -3.142701  4.405060
Sr    1.548387  0.635609  3.519783
30
Lattice="100 0 0 0 100 0 0 0 100" Properties=species:S:1:pos:R:3
C    -0.743430  -0.893902  -0.096419
C    -0.470003  -0.939967  1.367765
O    0.630162  -1.334677  1.832602
H    -1.748216  -0.544153  -0.350376
H    -0.624164  -1.918986  -0.479280
H    0.011439  -0.282859  -0.607498
N    -1.422288  -0.535086  2.265651
C    -2.325834  0.604271  2.124040
C    -1.529893  1.837925  1.637191
O    -0.280633  1.886658  1.830354
H    -1.278418  -0.868481  3.217836
H    -3.125911  0.368642  1.408817
C    -2.983167  0.864404  3.496630
C    -2.106987  1.312031  4.643035
N    -0.759497  0.990907  4.844371
C    -2.569269  1.987296  5.748908
C    -0.449791  1.467574  6.056406
N    -1.513257  2.069385  6.621192
H    -3.499080  -0.069879  3.773952
H    -3.780958  1.606691  3.366555
H    -3.547181  2.386865  5.989714
H    0.512302  1.389924  6.553116
H    -1.532945  2.500508  7.541971
N    -2.163722  2.839380  1.040774
C    -3.586974  2.990138  0.731287
H    -1.560130  3.625261  0.796826
H    -4.073704  2.017200  0.616925
H    -3.681540  3.530687  -0.216046
H    -4.098405  3.563878  1.515095
Sr    1.174496  0.593364  3.171604
30
Lattice="100 0 0 0 100 0 0 0 100" Properties=species:S:1:pos:R:3
C    -0.261621  -0.416871  -0.040001
C    -0.124335  -0.174172  1.424283
O    0.979383  -0.289792  2.019086
H    -0.056805  -1.486168  -0.208124
H    0.501440  0.138404  -0.598281
H    -1.259688  -0.200129  -0.432540
N    -1.218346  0.175029  2.169379
C    -2.195598  1.195134  1.804525
C    -1.491847  2.379717  1.108947
O    -0.294549  2.661702  1.405602
H    -1.075470  0.074668  3.174695
H    -2.963946  0.782358  1.137723
C    -2.907852  1.713372  3.093938
C    -2.142752  1.695708  4.394861
N    -0.779793  1.961056  4.589521
C    -2.731721  1.500475  5.623714
C    -0.590542  1.932157  5.913736
N    -1.742231  1.664736  6.558286
H    -3.812343  1.111369  3.247054
H    -3.259155  2.737053  2.894064
H    -3.755760  1.279659  5.900740
H    0.348046  2.093471  6.434531
H    -1.856887  1.594271  7.566403
N    -2.167257  3.106996  0.229131
C    -3.544004  2.916722  -0.244063
H    -1.651549  3.901905  -0.147352
H    -3.739491  3.665748  -1.015933
H    -4.272085  3.060175  0.563547
H    -3.676739  1.924853  -0.693134
Sr    1.250493  1.896400  2.996668
30
Lattice="100 0 0 0 100 0 0 0 100" Properties=species:S:1:pos:R:3
C    -0.307146  0.516749  0.045012
C    -0.149071  0.550594  1.532203
O    0.938616  0.953842  2.051959
H    0.528701  -0.030510  -0.408178
H    -0.251356  1.549339  -0.329510
H    -1.252360  0.073108  -0.284476
N    -1.183843  0.159090  2.284749
C    -1.372154  0.311851  3.742263
C    -0.657769  -0.839527  4.493039
O    0.597696  -1.000298  4.265560
H    -2.004285  -0.169568  1.779583
H    -0.849460  1.233942  4.045393
C    -2.898628  0.500274  3.940568
C    -3.411055  0.756689  5.320787
N    -3.402841  -0.244450  6.273142
C    -4.049968  1.865057  5.828596
C    -4.013914  0.244212  7.340748
N    -4.421318  1.517424  7.105968
H    -3.409443  -0.391156  3.536448
H    -3.189297  1.345024  3.301413
H    -4.290619  2.829903  5.399474
H    -4.185403  -0.275878  8.276423
H    -4.935230  2.104722  7.755740
N    -1.310421  -1.594303  5.337990
C    -0.672407  -2.680207  6.079649
H    -2.267592  -1.259215  5.706852
H    -1.453044  -3.235155  6.607252
H    0.045714  -2.289052  6.813281
H    -0.147572  -3.355608  5.395166
Sr    2.445468  0.005109  3.469906
30
Lattice="100 0 0 0 100 0 0 0 100" Properties=species:S:1:pos:R:3
C    -0.131683  1.635626  0.679104
C    -0.054194  0.905638  1.979794
O    1.081850  0.529222  2.434268
H    -1.149703  1.954611  0.435993
H    0.242753  0.987583  -0.125330
H    0.530075  2.511058  0.719332
N    -1.186390  0.667011  2.632561
C    -1.283896  0.142579  4.005787
C    -0.843718  -1.335810  4.085009
O    0.368553  -1.616422  4.353158
H    -2.045499  1.227657  2.352034
H    -0.566337  0.689076  4.640204
C    -2.715257  0.395923  4.544826
C    -3.226082  1.776185  4.276029
N    -3.288075  2.237689  2.970335
C    -3.767203  2.712796  5.125557
C    -3.850799  3.434759  3.029502
N    -4.157333  3.752085  4.313677
H    -2.726202  0.180792  5.620217
H    -3.422940  -0.308202  4.074490
H    -3.923328  2.725076  6.197119
H    -4.058398  4.087455  2.188981
H    -4.619426  4.602668  4.620409
N    -1.736937  -2.286564  3.877130
C    -1.464054  -3.723476  3.923869
H    -2.688586  -1.997872  3.664463
H    -2.367687  -4.241369  4.258981
H    -0.649969  -3.918452  4.627223
H    -1.188752  -4.095963  2.928327
Sr    2.392217  -0.771358  3.697952
30
Lattice="100 0 0 0 100 0 0 0 100" Properties=species:S:1:pos:R:3
C    -0.128100  -2.655635  0.096863
C    0.463439  -1.881712  1.225441
O    1.620418  -2.116313  1.652524
H    -0.881469  -2.092506  -0.461680
H    -0.568053  -3.593150  0.467757
H    0.694020  -2.940289  -0.571409
N    -0.210507  -0.863883  1.870128
C    -1.612631  -0.644610  2.247028
C    -1.562852  -0.180569  3.725469
O    -0.590988  -0.545882  4.448736
H    0.423512  -0.150625  2.228971
H    -2.041811  0.150706  1.620596
C    -2.521080  -1.883497  2.106156
C    -2.283179  -3.092295  2.975960
N    -1.058204  -3.537171  3.478549
C    -3.252192  -4.016160  3.295759
C    -1.310146  -4.707050  4.076694
N    -2.616465  -5.019934  3.981853
H    -2.517979  -2.182936  1.048762
H    -3.548132  -1.539730  2.289339
H    -4.313520  -4.049183  3.080173
H    -0.587105  -5.346133  4.573418
H    -3.054626  -5.860242  4.350507
N    -2.539702  0.567082  4.221333
C    -3.731082  1.107838  3.564042
H    -2.434588  0.775630  5.214933
H    -3.936979  2.099763  3.979299
H    -4.602141  0.464407  3.744118
H    -3.574246  1.217724  2.487123
Sr    1.059393  -2.222280  4.026630
30
Lattice="100 0 0 0 100 0 0 0 100" Properties=species:S:1:pos:R:3
C    0.803143  0.983416  0.522335
C    0.161615  0.735736  1.852204
O    0.339115  1.556655  2.806664
H    1.894117  0.936991  0.654421
H    0.569928  1.997878  0.175746
H    0.511347  0.262541  -0.248291
N    -0.582113  -0.368767  1.989391
C    -1.137450  -1.004603  3.195185
C    -2.284293  -0.224626  3.877949
O    -2.366289  1.052383  3.825297
H    -0.659192  -0.936716  1.150243
H    -1.590667  -1.928008  2.814280
C    -0.054243  -1.440060  4.230254
C    -0.362454  -2.798567  4.795955
N    -1.666731  -3.234046  4.954608
C    0.502777  -3.783815  5.212383
C    -1.593063  -4.457087  5.461867
N    -0.298895  -4.819324  5.633548
H    0.028214  -0.686366  5.030193
H    0.921818  -1.467433  3.729605
H    1.583710  -3.841296  5.243049
H    -2.431504  -5.099060  5.707220
H    0.024726  -5.710665  5.996954
N    -3.125548  -0.971097  4.551674
C    -4.251927  -0.465093  5.325986
H    -2.822441  -1.988473  4.675875
H    -4.581479  0.500153  4.931965
H    -3.975280  -0.355849  6.383900
H    -5.075029  -1.183809  5.256241
Sr    -1.084909  2.893005  3.970294
30
Lattice="100 0 0 0 100 0 0 0 100" Properties=species:S:1:pos:R:3
C    0.859195  1.743670  1.171149
C    0.578405  0.909606  2.385553
O    1.604254  0.309095  2.937616
H    -0.052727  2.185142  0.759559
H    1.333492  1.126160  0.396537
H    1.574957  2.538155  1.423519
N    -0.652006  0.831041  2.829289
C    -0.892480  0.062514  4.057113
C    -0.658010  -1.444045  3.835924
O    0.371911  -2.012614  4.317640
H    -1.726873  2.301768  2.927840
H    -0.172020  0.346435  4.845963
C    -2.324124  0.344207  4.586363
C    -2.634436  1.798295  4.725225
N    -2.330739  2.679354  3.702000
C    -3.278808  2.533545  5.687774
C    -2.750834  3.905684  4.010262
N    -3.336916  3.830231  5.214806
H    -2.472782  -0.154190  5.552530
H    -3.068116  -0.084952  3.895901
H    -3.703148  2.249158  6.641960
H    -2.643729  4.800189  3.409091
H    -3.767854  4.615123  5.696660
N    -1.534552  -2.118176  3.103635
C    -1.433010  -3.538149  2.771387
H    -2.298163  -1.593810  2.685768
H    -0.904736  -4.061605  3.572786
H    -0.896571  -3.680400  1.823508
H    -2.441283  -3.951626  2.671988
Sr    2.558705  -1.312806  4.056653
30
Lattice="100 0 0 0 100 0 0 0 100" Properties=species:S:1:pos:R:3
C    0.250937  -0.259192  0.156836
C    0.058828  -0.132748  1.632218
O    1.074766  0.000596  2.402214
H    0.769156  0.637642  -0.210220
H    -0.694366  -0.374555  -0.381848
H    0.902882  -1.115854  -0.059247
N    -1.177595  -0.152758  2.113877
C    -1.524952  0.104863  3.515215
C    -1.194013  -1.122239  4.399312
O    -0.053153  -1.114105  4.978124
H    -2.035292  -0.229063  1.482356
H    -0.813774  0.852361  3.897229
C    -2.926536  0.765031  3.624750
C    -3.999266  0.316420  2.673498
N    -3.699859  -0.119367  1.392693
C    -5.365450  0.352259  2.835340
C    -4.860503  -0.345150  0.792054
N    -5.886390  -0.067725  1.632573
H    -2.750386  1.840066  3.462482
H    -3.278987  0.679025  4.661796
H    -5.995517  0.646949  3.665604
H    -4.997403  -0.697751  -0.223940
H    -6.873950  -0.138010  1.406303
N    -1.987912  -2.164815  4.578087
C    -3.299204  -2.481727  4.008044
H    -1.600654  -2.857349  5.219764
H    -3.414555  -3.569677  4.028418
H    -3.368537  -2.138577  2.972891
H    -4.103754  -2.030178  4.600218
Sr    2.051939  -0.419965  4.380728
30
Lattice="100 0 0 0 100 0 0 0 100" Properties=species:S:1:pos:R:3
C    -1.573403  -2.679069  1.102968
C    -1.713631  -1.429092  1.924122
O    -1.302322  -1.278074  3.055747
H    -0.648388  -2.599953  0.509487
H    -2.396927  -2.836670  0.393346
H    -1.464605  -3.545891  1.762096
N    -2.430087  -0.343292  1.299966
C    -2.010690  1.020063  1.736906
C    -2.442670  1.253949  3.188027
O    -3.575064  0.839345  3.579849
H    -2.432054  -0.414104  0.278991
H    -0.911603  1.074236  1.689600
C    -2.551162  2.087699  0.759980
C    -4.023374  2.391448  0.684171
N    -5.065033  1.471433  0.825574
C    -4.555712  3.602877  0.309876
C    -6.189246  2.136452  0.531692
N    -5.912964  3.415268  0.216735
H    -2.193315  1.801294  -0.244482
H    -2.028830  3.027724  0.983959
H    -4.089173  4.555006  0.087220
H    -7.196006  1.731765  0.531404
H    -6.594254  4.120242  -0.053235
N    -1.630984  1.949953  3.964833
C    -1.899514  2.291083  5.361769
H    -0.710366  2.180630  3.599811
H    -2.970047  2.194196  5.556356
H    -1.581322  3.322155  5.547878
H    -1.344331  1.615647  6.025315
Sr    -4.939925  -0.509322  2.340041
30
Lattice="100 0 0 0 100 0 0 0 100" Properties=species:S:1:pos:R:3
C    -0.021337  -0.687726  0.458961
C    -0.252433  -0.396017  1.903929
O    0.714823  0.006946  2.643655
H    0.399635  0.203242  -0.026119
H    -0.936897  -0.988404  -0.059193
H    0.726398  -1.487001  0.363055
N    -1.471994  -0.560300  2.402845
C    -1.826421  -0.141244  3.764318
C    -1.075587  -0.978156  4.816507
O    -0.154653  -0.408477  5.495091
H    -2.321446  -0.644118  1.757533
H    -1.451195  0.884529  3.911081
C    -3.366760  -0.114145  3.969489
C    -4.119765  0.411812  2.787244
N    -3.906090  -0.136018  1.530350
C    -5.128496  1.344092  2.717835
C    -4.766796  0.457737  0.716710
N    -5.524331  1.351685  1.400420
H    -3.575344  0.497048  4.856396
H    -3.734086  -1.122635  4.198835
H    -5.600205  1.967330  3.467379
H    -4.876093  0.272390  -0.345908
H    -6.271632  1.917124  1.009304
N    -1.338005  -2.260169  5.027489
C    -2.255072  -3.173230  4.338315
H    -0.795052  -2.667884  5.789505
H    -1.759538  -4.146073  4.246369
H    -2.489773  -2.810607  3.335289
H    -3.178573  -3.306159  4.915878
Sr    1.711715  0.569426  4.582437
30
Lattice="100 0 0 0 100 0 0 0 100" Properties=species:S:1:pos:R:3
C    -0.649078  1.509462  1.058549
C    -0.133740  0.420203  1.944105
O    1.112245  0.385828  2.233462
H    -0.056045  1.534982  0.135134
H    -0.505019  2.476776  1.560217
H    -1.708463  1.392704  0.811717
N    -1.014368  -0.459488  2.406710
C    -0.831656  -1.743888  3.115187
C    0.147206  -1.762964  4.290395
O    1.408790  -1.777534  4.139999
H    -1.912738  -0.546799  1.872513
H    -1.828772  -1.938532  3.536258
C    -0.564224  -2.872558  2.091270
C    -1.767587  -3.047842  1.207171
N    -2.642044  -1.997571  0.974359
C    -2.207018  -4.169644  0.541327
C    -3.588445  -2.475404  0.180425
N    -3.356382  -3.781279  -0.105295
H    -0.343301  -3.809509  2.621782
H    0.335560  -2.617081  1.505644
H    -1.821054  -5.179375  0.476257
H    -4.441846  -1.924991  -0.199410
H    -3.937442  -4.374167  -0.690056
N    -0.396232  -1.854358  5.496874
C    0.351377  -1.983668  6.746929
H    -1.410629  -1.828696  5.560141
H    1.284918  -2.522243  6.561136
H    -0.256307  -2.545444  7.462591
H    0.572872  -0.994690  7.169658
Sr    2.970419  -0.536231  3.034951
30
Lattice="100 0 0 0 100 0 0 0 100" Properties=species:S:1:pos:R:3
C    0.675099  1.825726  1.057295
C    0.488635  0.970387  2.265817
O    1.485602  0.634161  2.978678
H    1.431846  1.379008  0.400055
H    1.066796  2.800248  1.382623
H    -0.248833  1.985243  0.492308
N    -0.746039  0.568533  2.586660
C    -1.123868  -0.073606  3.854564
C    -0.826825  -1.580961  3.820435
O    0.356153  -1.974130  4.080486
H    -1.508337  0.917277  2.009549
H    -0.468683  0.360521  4.628133
C    -2.544623  0.346150  4.251180
C    -2.545002  1.811139  4.588783
N    -1.415169  2.387853  5.133929
C    -3.562799  2.735028  4.504047
C    -1.746769  3.644112  5.385901
N    -3.033990  3.893449  5.021945
H    -2.841573  -0.248894  5.130305
H    -3.277629  0.130951  3.455862
H    -4.586654  2.671302  4.155960
H    -1.102479  4.400109  5.821448
H    -3.523751  4.777386  5.120374
N    -1.799454  -2.426299  3.529850
C    -1.676999  -3.882722  3.461548
H    -2.720247  -2.031429  3.352784
H    -1.823160  -4.220740  2.428159
H    -2.441252  -4.341050  4.099508
H    -0.684161  -4.176694  3.808060
Sr    2.402166  -0.947060  4.306754
30
Lattice="100 0 0 0 100 0 0 0 100" Properties=species:S:1:pos:R:3
C    0.564542  0.548070  0.447079
C    -0.049215  0.670815  1.799357
O    0.308144  1.619663  2.594373
H    1.651267  0.425833  0.554791
H    0.398228  1.475803  -0.117025
H    0.163549  -0.296386  -0.121721
N    -0.963133  -0.195854  2.188351
C    -1.606419  -0.225481  3.490697
C    -2.308612  -1.618495  3.514521
O    -2.441191  -2.219323  2.449333
H    -1.282944  -0.989703  1.602865
H    -0.834771  -0.172694  4.274986
C    -2.629967  0.944861  3.671305
C    -2.665801  1.523073  5.047518
N    -1.652181  2.352199  5.544575
C    -3.628146  1.379412  6.016411
C    -2.022765  2.688656  6.786602
N    -3.201746  2.119392  7.095869
H    -3.632971  0.595226  3.396157
H    -2.389738  1.734837  2.943881
H    -4.570028  0.844161  6.016913
H    -1.478451  3.327951  7.473962
H    -3.699856  2.233191  7.975389
N    -2.761795  -2.038652  4.708836
C    -3.459180  -3.313131  4.889020
H    -2.516717  -1.506676  5.536907
H    -2.794524  -4.060862  5.339802
H    -3.783152  -3.670926  3.908078
H    -4.334369  -3.170694  5.532401
Sr    0.329939  3.120736  4.219762
30
Lattice="100 0 0 0 100 0 0 0 100" Properties=species:S:1:pos:R:3
C    0.003519  -1.273882  0.273214
C    -0.282371  -0.886735  1.692651
O    0.733889  -0.474393  2.410981
H    0.432188  -0.418795  -0.267217
H    -0.895603  -1.621665  -0.243000
H    0.757573  -2.072251  0.249872
N    -1.510963  -0.969556  2.142187
C    -1.740891  -0.516474  3.518500
C    -1.000825  -1.382700  4.554838
O    -0.073006  -0.855703  5.254415
H    -2.982754  -0.471408  1.211905
H    -1.311788  0.491855  3.661451
C    -3.258339  -0.420653  3.837730
C    -4.033659  0.338518  2.811095
N    -3.822761  0.112934  1.461684
C    -5.062229  1.242871  2.893860
C    -4.666385  0.845384  0.735175
N    -5.432682  1.533104  1.595039
H    -3.397150  0.052591  4.818119
H    -3.694457  -1.426419  3.912331
H    -5.560109  1.685019  3.747106
H    -4.728015  0.885724  -0.345361
H    -6.180333  2.166049  1.322427
N    -1.282230  -2.670963  4.720283
C    -2.205130  -3.531164  3.976870
H    -0.746160  -3.117059  5.464277
H    -3.142643  -3.673343  4.530052
H    -1.731280  -4.510115  3.844899
H    -2.398497  -3.106779  2.988114
Sr    1.828093  0.001006  4.254497
30
Lattice="100 0 0 0 100 0 0 0 100" Properties=species:S:1:pos:R:3
C    -0.778380  -1.588621  0.240237
C    -0.948317  -0.545855  1.305898
O    -0.125175  -0.370968  2.212725
H    0.087481  -1.312076  -0.377315
H    -1.653034  -1.702885  -0.410030
H    -0.540560  -2.549820  0.710498
N    -2.078006  0.238453  1.240533
C    -2.220796  1.430379  2.065221
C    -2.646533  1.093308  3.512683
O    -3.754698  1.521355  4.002083
H    -2.772783  0.059778  0.522686
H    -1.210558  1.861845  2.166683
C    -3.091826  2.500462  1.367722
C    -4.387142  2.071433  0.742316
N    -5.603756  1.953145  1.423528
C    -4.607962  1.794105  -0.587121
C    -6.516400  1.610796  0.507447
N    -5.946793  1.503659  -0.706576
H    -2.473754  2.929823  0.568398
H    -3.257102  3.328947  2.072764
H    -3.943951  1.815277  -1.443337
H    -7.573818  1.440031  0.680681
H    -6.432502  1.270611  -1.569313
N    -1.786972  0.381375  4.199622
C    -1.935750  -0.061685  5.579630
H    -0.947505  0.080977  3.641599
H    -0.987849  0.097911  6.105301
H    -2.173070  -1.133288  5.608562
H    -2.727967  0.503764  6.076939
Sr    -5.815522  2.303761  3.870936
30
Lattice="100 0 0 0 100 0 0 0 100" Properties=species:S:1:pos:R:3
C    -1.401512  0.972690  -0.528477
C    -1.115274  0.931912  0.937125
O    0.093212  1.001782  1.349292
H    -2.463344  0.845048  -0.758633
H    -0.819077  0.190052  -1.032288
H    -1.061512  1.936275  -0.933450
N    -2.149383  0.836783  1.769563
C    -2.129922  0.568574  3.222168
C    -1.210714  1.490937  4.023446
O    0.001893  1.182972  4.266134
H    -3.031188  0.429224  1.386855
H    -3.157393  0.789450  3.540200
C    -1.907024  -0.933527  3.491278
C    -3.075792  -1.712127  2.953320
N    -3.847690  -1.213661  1.914907
C    -3.574615  -2.930552  3.355868
C    -4.791579  -2.115868  1.693642
N    -4.656052  -3.167159  2.541095
H    -1.798074  -1.104901  4.571161
H    -0.961099  -1.257015  3.019985
H    -3.272743  -3.624894  4.130205
H    -5.577593  -2.048863  0.949796
H    -5.257020  -3.984980  2.575068
N    -1.717943  2.611361  4.518329
C    -3.077057  3.145458  4.364594
H    -1.077770  3.145595  5.105708
H    -3.787264  2.607195  5.005589
H    -3.401020  3.099856  3.319863
H    -3.061895  4.194853  4.672361
Sr    1.738444  0.764527  2.849298
30
Lattice="100 0 0 0 100 0 0 0 100" Properties=species:S:1:pos:R:3
C    -0.884010  0.591418  -0.713829
C    -0.823178  1.110554  0.691367
O    -0.005381  2.060517  0.964643
H    0.124196  0.336454  -1.063478
H    -1.253011  1.397373  -1.364287
H    -1.539129  -0.278905  -0.818378
N    -1.628864  0.540427  1.572601
C    -2.017130  0.817694  2.962678
C    -1.126137  1.678508  3.842429
O    0.145581  1.644268  3.799669
H    -2.229059  -0.274448  1.229155
H    -3.005146  1.299825  2.911161
C    -2.203618  -0.563978  3.676866
C    -3.236374  -1.414404  3.003358
N    -3.264039  -1.536286  1.623856
C    -4.230315  -2.190916  3.553635
C    -4.254718  -2.369501  1.343790
N    -4.855604  -2.789434  2.484977
H    -2.487388  -0.399915  4.724275
H    -1.222109  -1.063944  3.686484
H    -4.530567  -2.377190  4.577321
H    -4.563158  -2.688576  0.354675
H    -5.631637  -3.441924  2.541224
N    -1.725074  2.421702  4.771469
C    -3.158093  2.603883  5.029659
H    -1.084123  2.864801  5.427802
H    -3.682876  2.937763  4.126915
H    -3.264561  3.380867  5.791631
H    -3.619883  1.683558  5.408227
Sr    1.717402  2.420811  2.334105
30
Lattice="100 0 0 0 100 0 0 0 100" Properties=species:S:1:pos:R:3
C    -0.368532  1.287663  1.175181
C    -0.022821  0.040907  1.937194
O    1.255737  -0.173108  2.144608
H    0.121885  1.273609  0.192212
H    0.020910  2.164388  1.710570
H    -1.448290  1.403335  1.049956
N    -1.001107  -0.728479  2.333844
C    -0.787042  -2.007892  3.030733
C    0.227378  -2.001195  4.184936
O    1.448880  -2.323950  4.049116
H    -2.240983  -1.281191  1.195770
H    -1.755176  -2.234010  3.508760
C    -0.529952  -3.151835  2.017425
C    -1.705074  -3.306231  1.100054
N    -2.489479  -2.216046  0.758287
C    -2.253276  -4.388602  0.459213
C    -3.477030  -2.596578  -0.051280
N    -3.342633  -3.916591  -0.246685
H    -0.349598  -4.102764  2.536153
H    0.373133  -2.926870  1.428701
H    -1.971014  -5.433381  0.449285
H    -4.249221  -1.965247  -0.473659
H    -3.959744  -4.480288  -0.825992
N    -0.260781  -1.644923  5.368663
C    0.509956  -1.558235  6.606169
H    -1.244328  -1.391118  5.409485
H    -0.141969  -1.810115  7.448285
H    0.898698  -0.541665  6.756285
H    1.339358  -2.270127  6.569158
Sr    3.051114  -1.146458  2.890574
30
Lattice="100 0 0 0 100 0 0 0 100" Properties=species:S:1:pos:R:3
C    0.015398  1.515112  1.124086
C    -0.029695  0.801583  2.437314
O    0.900511  0.990857  3.303810
H    -0.870271  1.330130  0.508406
H    0.903537  1.173626  0.573043
H    0.130218  2.595229  1.281709
N    -1.032769  -0.022408  2.672408
C    -1.259496  -0.910794  3.805076
C    -2.647416  -1.547352  3.472440
O    -3.369671  -0.974661  2.652174
H    -1.847768  -0.060302  2.034417
H    -0.481877  -1.690145  3.815696
C    -1.271936  -0.221354  5.202890
C    -1.891539  1.139633  5.265404
N    -1.124412  2.299028  5.413849
C    -3.217763  1.492293  5.215558
C    -1.990949  3.317344  5.459334
N    -3.251866  2.860721  5.338366
H    -0.238906  -0.181238  5.584327
H    -1.791511  -0.894308  5.899400
H    -4.116468  0.898548  5.102753
H    -1.749646  4.366944  5.587409
H    -4.091542  3.434372  5.354540
N    -2.961986  -2.669844  4.137727
C    -4.220826  -3.390849  3.942684
H    -2.253104  -3.113265  4.713636
H    -4.038910  -4.346506  3.435834
H    -4.878081  -2.776688  3.321663
H    -4.698504  -3.580929  4.910607
Sr    1.348250  2.188221  5.130443
30
Lattice="100 0 0 0 100 0 0 0 100" Properties=species:S:1:pos:R:3
C    1.157227  -0.926106  1.458456
C    0.404863  -0.990091  2.757119
O    0.895440  -1.324482  3.823898
H    1.924304  -0.143525  1.533436
H    0.522915  -0.722488  0.588167
H    1.687613  -1.874325  1.308599
N    -0.964157  -0.656194  2.694106
C    -1.672769  -0.517323  3.945359
C    -2.841428  -1.482725  4.074622
O    -3.638014  -1.367802  5.072194
H    -1.294153  -0.150326  1.875895
H    -0.921955  -0.878965  4.682139
C    -2.062420  0.950991  4.317720
C    -1.566939  1.411710  5.653257
N    -2.167426  1.064366  6.868676
C    -0.474598  2.199760  5.917342
C    -1.433576  1.644288  7.828356
N    -0.412866  2.329349  7.284916
H    -3.150993  1.093876  4.238136
H    -1.625757  1.610571  3.558182
H    0.246878  2.669691  5.260480
H    -1.611274  1.595846  8.897436
H    0.284408  2.859334  7.801805
N    -2.962128  -2.438944  3.179544
C    -3.951773  -3.510884  3.172551
H    -2.245932  -2.421246  2.449890
H    -4.706859  -3.316092  3.937546
H    -3.462292  -4.472038  3.374232
H    -4.432028  -3.556290  2.188560
Sr    -4.117221  -0.435164  7.046255
30
Lattice="100 0 0 0 100 0 0 0 100" Properties=species:S:1:pos:R:3
C    0.491066  0.207664  0.431866
C    -0.038157  0.431911  1.807899
O    0.549821  1.233614  2.611757
H    -0.106079  -0.504692  -0.146540
H    1.523905  -0.161274  0.500044
H    0.526857  1.164502  -0.106471
N    -1.133645  -0.212340  2.207859
C    -1.713973  -0.066690  3.548264
C    -2.719405  -1.225787  3.855052
O    -3.855785  -0.959172  4.223194
H    -1.605731  -0.820847  1.541487
H    -0.880589  -0.151631  4.265758
C    -2.426413  1.296331  3.734767
C    -2.354840  1.806080  5.136036
N    -1.222118  2.456068  5.642606
C    -3.296403  1.722086  6.129130
C    -1.505623  2.758386  6.917366
N    -2.741097  2.328942  7.231925
H    -3.479482  1.162225  3.458043
H    -2.008427  2.035322  3.033315
H    -4.285132  1.279941  6.134257
H    -0.861898  3.279373  7.617822
H    -3.192286  2.444117  8.136060
N    -2.238136  -2.476912  3.673047
C    -3.047457  -3.667880  3.937221
H    -1.248667  -2.610235  3.492054
H    -2.706323  -4.484608  3.293582
H    -4.094218  -3.439853  3.716049
H    -2.968964  -3.976090  4.988215
Sr    0.795197  2.766449  4.246337
30
Lattice="100 0 0 0 100 0 0 0 100" Properties=species:S:1:pos:R:3
C    -1.349867  1.076044  -0.387072
C    -1.172170  0.890132  1.091335
O    0.062459  0.912516  1.537095
H    -2.403811  1.052871  -0.676174
H    -0.797184  0.298494  -0.931892
H    -0.919790  2.040586  -0.690043
N    -2.240033  0.720199  1.827124
C    -2.133911  0.469540  3.275896
C    -1.174766  1.394057  4.032740
O    -0.022838  1.017618  4.429784
H    -3.447239  -0.542375  1.454244
H    -3.132197  0.697143  3.684239
C    -1.882162  -1.030318  3.563511
C    -3.017398  -1.853879  3.034922
N    -3.719676  -1.460413  1.906534
C    -3.592782  -3.027017  3.453555
C    -4.684146  -2.339278  1.635560
N    -4.615203  -3.301921  2.566499
H    -1.775557  -1.211013  4.641106
H    -0.942723  -1.350985  3.086153
H    -3.370521  -3.673800  4.292386
H    -5.396135  -2.290376  0.820708
H    -5.232851  -4.108731  2.609391
N    -1.589302  2.630837  4.289094
C    -2.869809  3.245675  3.926185
H    -0.949675  3.190666  4.851167
H    -3.635519  3.037417  4.685368
H    -3.199521  2.889589  2.945491
H    -2.724978  4.328877  3.868492
Sr    1.725306  0.810845  2.947598
30
Lattice="100 0 0 0 100 0 0 0 100" Properties=species:S:1:pos:R:3
C    0.159014  -0.085222  0.089442
C    0.071027  -0.096355  1.576946
O    1.140341  -0.131119  2.294177
H    0.678223  -0.993704  -0.246494
H    0.763834  0.771629  -0.236578
H    -0.823455  -0.037192  -0.390129
N    -1.108266  -0.073028  2.166670
C    -1.335848  -0.111822  3.604061
C    -2.862009  -0.403766  3.715230
O    -3.567497  -0.066016  2.764792
H    -1.998876  -0.009026  1.645423
H    -0.728433  -0.918525  4.038520
C    -0.980347  1.261151  4.272597
C    -0.346315  1.170775  5.620681
N    0.961874  0.709001  5.814054
C    -0.871943  1.520536  6.839493
C    1.192190  0.786829  7.131429
N    0.110193  1.269197  7.769342
H    -1.888261  1.873901  4.338245
H    -0.314253  1.809713  3.589240
H    -1.838684  1.926027  7.112373
H    2.107346  0.513394  7.646339
H    0.039315  1.433187  8.770682
N    -3.349861  -0.940164  4.851937
C    -2.638996  -1.630968  5.921936
H    -4.360380  -1.070447  4.818536
H    -3.188993  -1.497903  6.860142
H    -1.639135  -1.209797  6.064699
H    -2.552218  -2.708300  5.720436
Sr    2.556906  0.125385  3.976119
30
Lattice="100 0 0 0 100 0 0 0 100" Properties=species:S:1:pos:R:3
C    -0.144574  -1.017241  2.444959
C    0.051438  0.380753  1.954623
O    1.195865  0.932593  2.010360
H    0.520869  -1.175171  3.301913
H    0.151106  -1.741288  1.669712
H    -1.178084  -1.226670  2.738134
N    -0.986521  1.075140  1.437707
C    -1.938423  0.488100  0.496280
C    -1.189015  0.330081  -0.873697
O    0.080250  0.556959  -0.921989
H    -0.773847  2.059468  1.267661
H    -2.186847  -0.524401  0.846091
C    -3.239252  1.329061  0.443054
C    -4.447694  0.578258  -0.028040
N    -4.423340  -0.197228  -1.171957
C    -5.712589  0.549571  0.511354
C    -5.645866  -0.686660  -1.327065
N    -6.450915  -0.251369  -0.328936
H    -3.071293  2.220452  -0.184707
H    -3.431687  1.690182  1.461500
H    -6.142681  1.021967  1.385726
H    -5.977967  -1.342007  -2.124031
H    -7.434784  -0.478249  -0.219969
N    -1.883657  -0.041329  -1.911574
C    -1.312016  -0.243117  -3.239543
H    -2.958245  -0.200489  -1.762418
H    -2.123778  -0.500754  -3.925328
H    -0.580696  -1.061576  -3.230976
H    -0.821066  0.670446  -3.597520
Sr    2.111149  1.157261  -0.112277
30
Lattice="100 0 0 0 100 0 0 0 100" Properties=species:S:1:pos:R:3
C    -1.520296  -0.645235  -0.185849
C    -1.850706  -0.422640  1.262938
O    -2.524728  -1.178146  1.942230
H    -0.853820  -1.515098  -0.264646
H    -1.044279  0.216000  -0.668945
H    -2.439960  -0.903333  -0.724144
N    -1.346816  0.763362  1.838746
C    -1.469043  0.911245  3.269958
C    -2.161994  2.208438  3.664409
O    -1.989727  2.707048  4.831283
H    -0.624698  1.278075  1.341935
H    -2.191363  0.103374  3.529525
C    -0.178361  0.585317  4.066302
C    0.991443  1.507745  3.915431
N    1.199286  2.620036  4.739522
C    2.041159  1.419546  3.032856
C    2.350933  3.172879  4.344040
N    2.875131  2.476061  3.319173
H    0.120111  -0.422698  3.749586
H    -0.437912  0.461396  5.131579
H    2.277137  0.689694  2.267937
H    2.826518  4.050263  4.769045
H    3.755613  2.683286  2.854250
N    -2.990897  2.742821  2.789505
C    -3.863352  3.892097  3.005602
H    -3.028111  2.261788  1.889393
H    -4.883285  3.630695  2.701459
H    -3.523122  4.746608  2.407276
H    -3.861788  4.158230  4.065183
Sr    -0.515400  3.200521  6.431969
30
Lattice="100 0 0 0 100 0 0 0 100" Properties=species:S:1:pos:R:3
C    -0.552240  1.761165  0.967141
C    -0.552787  1.122773  2.314897
O    0.401535  1.358026  3.141113
H    -0.497658  2.852436  1.074293
H    -1.433847  1.498310  0.374639
H    0.351365  1.446195  0.426305
N    -1.537305  0.304985  2.644966
C    -1.597830  -0.541143  3.825571
C    -2.297712  -1.840295  3.292686
O    -2.969564  -1.738804  2.266224
H    -2.232451  -0.013050  1.945539
H    -0.570169  -0.761035  4.156250
C    -2.459758  0.035013  4.986158
C    -2.362228  1.487362  5.345362
N    -1.215339  2.159125  5.782004
C    -3.432454  2.344481  5.448433
C    -1.617830  3.386975  6.140074
N    -2.942060  3.525338  5.949329
H    -2.260261  -0.576697  5.880285
H    -3.513779  -0.148920  4.735923
H    -4.484519  2.202819  5.231577
H    -0.996605  4.179731  6.545804
H    -3.488307  4.356764  6.160700
N    -2.152580  -2.954268  4.026642
C    -2.798831  -4.224324  3.689285
H    -1.543323  -2.936094  4.837226
H    -3.398901  -4.577557  4.535845
H    -2.045706  -4.980258  3.436471
H    -3.448332  -4.059748  2.825640
Sr    1.160474  1.796699  5.172618
30
Lattice="100 0 0 0 100 0 0 0 100" Properties=species:S:1:pos:R:3
C    0.237778  -0.150118  0.166507
C    0.063829  -0.311904  1.642762
O    1.008822  -0.823361  2.348923
H    -0.603712  0.364785  -0.307204
H    0.336837  -1.148487  -0.283466
H    1.166147  0.393902  -0.050186
N    -1.073280  0.072215  2.188826
C    -1.537517  -0.075166  3.562627
C    -2.926831  0.633303  3.531980
O    -3.159013  1.404902  2.595341
H    -1.771488  0.612891  1.645832
H    -1.653965  -1.145019  3.788565
C    -0.612696  0.552396  4.650320
C    0.066954  1.833466  4.279325
N    1.432622  1.893479  3.985992
C    -0.460480  3.097580  4.181219
C    1.703393  3.178131  3.727905
N    0.584620  3.919676  3.834007
H    0.136530  -0.198090  4.948942
H    -1.214030  0.706278  5.556175
H    -1.467582  3.470192  4.322273
H    2.672199  3.597957  3.479975
H    0.527968  4.925903  3.697199
N    -3.797393  0.397258  4.529033
C    -3.708365  -0.542393  5.642382
H    -4.665127  0.922422  4.434793
H    -4.699308  -0.973061  5.822060
H    -3.375018  -0.051407  6.567731
H    -3.030748  -1.370711  5.409261
Sr    2.723902  -0.207524  3.632299
30
Lattice="100 0 0 0 100 0 0 0 100" Properties=species:S:1:pos:R:3
C    -1.464243  0.642608  -0.057551
C    -1.179720  0.641198  1.418175
O    -0.579895  1.532614  2.005501
H    -2.149845  1.470804  -0.281710
H    -1.902429  -0.292114  -0.425259
H    -0.532353  0.847195  -0.598222
N    -1.634939  -0.469246  2.133042
C    -1.502519  -0.455819  3.574083
C    -0.859757  -1.744335  4.066798
O    -1.493366  -2.529439  4.862305
H    -2.213164  -1.164522  1.672255
H    -0.790907  0.376712  3.747237
C    -2.823424  -0.079124  4.292220
C    -2.686181  0.444748  5.689939
N    -2.768071  -0.349571  6.838634
C    -2.489352  1.748571  6.076017
C    -2.625362  0.478442  7.880842
N    -2.452927  1.741239  7.450154
H    -3.541951  -0.915062  4.246371
H    -3.272726  0.713430  3.680196
H    -2.385585  2.659143  5.497998
H    -2.649523  0.207054  8.930663
H    -2.334387  2.557044  8.045793
N    0.360351  -2.070573  3.673261
C    1.268925  -1.321045  2.801036
H    0.687309  -2.979127  4.000182
H    2.295472  -1.550754  3.102618
H    1.104051  -0.243226  2.894512
H    1.127099  -1.618081  1.754285
Sr    -2.845346  -2.798580  6.623302
30
Lattice="100 0 0 0 100 0 0 0 100" Properties=species:S:1:pos:R:3
C    -0.221471  0.919185  0.026061
C    -0.232520  0.416147  1.429632
O    0.857036  0.101312  2.020615
H    0.244504  0.163991  -0.622145
H    0.401471  1.821907  -0.033971
H    -1.221749  1.149660  -0.354612
N    -1.389518  0.288764  2.076581
C    -1.490722  -0.217218  3.450944
C    -2.972084  -0.613353  3.759085
O    -3.629001  0.070683  4.533735
H    -2.242563  0.576039  1.600601
H    -0.861760  -1.120160  3.505636
C    -1.017121  0.831082  4.486751
C    -0.427455  0.213986  5.710081
N    0.881761  -0.283686  5.742231
C    -1.009241  0.004954  6.933968
C    1.064589  -0.769620  6.977542
N    -0.052991  -0.609982  7.709462
H    -1.895983  1.426980  4.767150
H    -0.303839  1.527981  4.018982
H    -2.001791  0.239207  7.299534
H    1.969158  -1.224015  7.367106
H    -0.165508  -0.888405  8.681177
N    -3.461710  -1.700190  3.114631
C    -2.746028  -2.685715  2.310112
H    -4.430078  -1.904391  3.352976
H    -3.481473  -3.365984  1.870745
H    -2.052915  -3.290128  2.913924
H    -2.198668  -2.222069  1.479386
Sr    2.313764  -0.141429  3.724256
30
Lattice="100 0 0 0 100 0 0 0 100" Properties=species:S:1:pos:R:3
C    -0.071310  0.224263  -0.207931
C    -0.146022  0.316955  1.277702
O    0.895749  0.137881  1.997287
H    0.668454  0.945544  -0.580825
H    -1.032205  0.410730  -0.698218
H    0.285410  -0.776639  -0.488463
N    -1.310330  0.582572  1.869859
C    -1.473868  0.573081  3.326940
C    -2.921912  0.301749  3.797886
O    -3.076464  -0.456410  4.745859
H    -2.141418  0.633625  1.284332
H    -0.930354  -0.304833  3.703076
C    -0.892455  1.855756  4.002884
C    -0.396649  1.582452  5.384218
N    0.792698  0.882988  5.618455
C    -0.979043  1.877376  6.589338
C    0.903651  0.775899  6.949451
N    -0.143990  1.363596  7.553413
H    -1.656692  2.642724  4.034436
H    -0.080127  2.259397  3.378809
H    -1.900333  2.390075  6.835678
H    1.711291  0.300582  7.495822
H    -0.292108  1.417034  8.558141
N    -3.922093  0.936494  3.133380
C    -5.325586  0.765827  3.517818
H    -3.706841  1.713430  2.516076
H    -5.959751  0.919875  2.639334
H    -5.615073  1.474301  4.305298
H    -5.462443  -0.251709  3.895084
Sr    2.225213  -0.021856  3.805226
30
Lattice="100 0 0 0 100 0 0 0 100" Properties=species:S:1:pos:R:3
C    -1.017532  -3.744794  0.847121
C    -0.706324  -2.279100  0.745644
O    0.092780  -1.875594  -0.161718
H    -0.411174  -4.210227  1.639208
H    -0.753186  -4.228818  -0.097675
H    -2.073670  -3.939346  1.072748
N    -1.190254  -1.326268  1.582808
C    -1.822855  -1.687043  2.840967
C    -3.317838  -1.380951  2.693082
O    -3.662484  -0.777279  1.595045
H    -2.784065  -0.726397  1.087382
H    -1.717774  -2.756255  3.085676
C    -1.200565  -0.845507  3.995928
C    0.256353  -1.107676  4.225877
N    1.265317  -0.725926  3.338307
C    0.834247  -1.686467  5.330599
C    2.416062  -1.076452  3.916026
N    2.190261  -1.656398  5.112207
H    -1.733228  -1.040052  4.936822
H    -1.364699  0.220409  3.768911
H    0.407239  -2.088800  6.241170
H    3.411688  -0.927459  3.511673
H    2.904949  -1.997045  5.749891
N    -4.222818  -1.679867  3.586223
C    -5.663038  -1.398789  3.486703
H    -3.904646  -2.164215  4.423332
H    -6.217394  -2.328594  3.655763
H    -5.890846  -1.006442  2.493432
H    -5.943823  -0.663520  4.250167
Sr    0.809430  0.042648  0.958240
30
Lattice="100 0 0 0 100 0 0 0 100" Properties=species:S:1:pos:R:3
C    0.883608  -0.198414  0.722273
C    -0.124321  0.503173  1.582673
O    -0.158584  1.820144  1.492319
H    0.702595  0.039944  -0.334900
H    0.846265  -1.281314  0.867739
H    1.894833  0.160486  0.957739
N    -0.902233  -0.206070  2.353939
C    -1.900776  0.521760  3.122633
C    -1.254976  1.389128  4.217725
O    -1.326893  2.659887  4.124943
H    -5.695356  -1.012088  3.250336
H    -2.436529  1.253719  2.488755
C    -2.961719  -0.453991  3.694693
C    -3.651655  -1.256504  2.638563
N    -5.031683  -1.422087  2.598035
C    -3.165688  -2.005463  1.594258
C    -5.383219  -2.228596  1.588075
N    -4.253137  -2.584440  0.971074
H    -3.708188  0.114319  4.268748
H    -2.490843  -1.153978  4.397015
H    -2.143930  -2.156361  1.274733
H    -6.388920  -2.532920  1.324635
H    -4.211350  -3.202943  0.164588
N    -0.578466  0.853201  5.229564
C    -0.222836  -0.546455  5.473805
H    -0.217213  1.538223  5.892470
H    -0.234836  -1.102136  4.531543
H    -0.897599  -1.003689  6.209288
H    0.795152  -0.575633  5.877391
Sr    -0.493502  3.818098  2.295349
30
Lattice="100 0 0 0 100 0 0 0 100" Properties=species:S:1:pos:R:3
C    -0.964294  -0.530388  -0.058464
C    -1.414851  -0.319506  1.360811
O    -2.012454  -1.156243  2.022645
H    -0.438899  0.328953  -0.490919
H    -1.841352  -0.762324  -0.676220
H    -0.312705  -1.412563  -0.094506
N    -1.135099  0.932026  1.915932
C    -1.442474  1.159134  3.309216
C    -2.319401  2.388970  3.504798
O    -1.923890  3.369815  4.234527
H    -0.569284  1.596970  1.399846
H    -2.062897  0.276144  3.568067
C    -0.201394  1.084069  4.240329
C    1.019486  1.862793  3.854863
N    1.275640  3.181265  4.248905
C    2.092658  1.415846  3.121529
C    2.478655  3.497177  3.755885
N    2.989502  2.457574  3.071452
H    0.078931  0.022475  4.262921
H    -0.505876  1.311514  5.275086
H    2.298412  0.453773  2.668319
H    2.999780  4.440870  3.876861
H    3.898986  2.440075  2.616734
N    -3.515014  2.449733  2.944044
C    -4.203416  1.440905  2.133240
H    -4.018954  3.320232  3.110900
H    -5.278519  1.540612  2.311531
H    -3.889489  0.429931  2.411047
H    -4.000453  1.603175  1.067146
Sr    -0.432754  4.477173  5.462703
30
Lattice="100 0 0 0 100 0 0 0 100" Properties=species:S:1:pos:R:3
C    -0.865780  1.313676  1.647814
C    -1.025921  0.566592  2.932903
O    -0.267572  0.824108  3.921237
H    -0.191451  2.159618  1.807801
H    -1.827976  1.678832  1.271343
H    -0.434775  0.664832  0.869603
N    -1.967379  -0.396612  3.074989
C    -2.252961  -1.446855  2.085244
C    -0.921484  -2.228832  1.822418
O    0.118117  -1.958469  2.537063
H    -2.061566  -0.705346  4.041832
H    -2.920952  -2.148171  2.607154
C    -3.017832  -0.961228  0.821654
C    -3.877450  -2.017150  0.195470
N    -3.363558  -3.253729  -0.146405
C    -5.200783  -1.957909  -0.174106
C    -4.351517  -3.933711  -0.711481
N    -5.474878  -3.177976  -0.747979
H    -2.311557  -0.567181  0.076007
H    -3.660670  -0.127983  1.131471
H    -5.946312  -1.176756  -0.092684
H    -4.296280  -4.946064  -1.094984
H    -6.368969  -3.464328  -1.135281
N    -0.927332  -3.154494  0.904257
C    0.226240  -3.992907  0.592131
H    -1.873137  -3.340613  0.383805
H    1.100189  -3.378760  0.343269
H    -0.027456  -4.615262  -0.270435
H    0.477692  -4.645057  1.438847
Sr    1.311508  -0.865050  4.125363
30
Lattice="100 0 0 0 100 0 0 0 100" Properties=species:S:1:pos:R:3
C    0.503123  0.335456  -1.129418
C    -0.010908  0.769379  0.201618
O    0.802731  0.963154  1.176206
H    1.257756  1.048258  -1.486637
H    -0.289578  0.239852  -1.877672
H    1.007004  -0.634756  -1.014510
N    -1.310491  0.940033  0.370270
C    -1.990300  1.162707  1.636199
C    -3.334272  0.378731  1.453050
O    -3.687601  0.135271  0.298320
H    -1.993547  0.649527  -0.353120
H    -1.382269  0.724383  2.441846
C    -2.330882  2.654431  1.933343
C    -1.350583  3.728282  1.569714
N    -0.065082  3.888145  2.098201
C    -1.627889  4.810712  0.768674
C    0.393359  5.051477  1.614747
N    -0.522750  5.624735  0.813933
H    -2.578584  2.732302  3.003064
H    -3.259374  2.896172  1.398206
H    -2.513278  5.071341  0.201138
H    1.355027  5.507884  1.828614
H    -0.420762  6.519467  0.341300
N    -4.054810  0.045729  2.538406
C    -3.763492  0.269333  3.947992
H    -4.938806  -0.406362  2.310340
H    -4.229174  -0.529264  4.534811
H    -4.157128  1.231645  4.305482
H    -2.684531  0.222625  4.139491
Sr    1.535579  2.165572  2.883064
30
Lattice="100 0 0 0 100 0 0 0 100" Properties=species:S:1:pos:R:3
C    0.048764  -0.345463  0.034112
C    -0.004783  -0.199497  1.516460
O    1.068673  -0.198571  2.211677
H    0.678321  0.448634  -0.389208
H    -0.939322  -0.310082  -0.436057
H    0.527729  -1.302919  -0.214604
N    -1.182212  -0.075219  2.128860
C    -1.297619  -0.019126  3.588045
C    -2.597024  -0.588272  4.210915
O    -2.449780  -1.283046  5.210745
H    -2.020628  -0.084925  1.554463
H    -0.554517  -0.729178  3.972767
C    -0.968506  1.395385  4.164580
C    -0.390102  1.317412  5.538477
N    0.901458  0.832943  5.773586
C    -0.972654  1.621475  6.741190
C    1.069739  0.858050  7.102680
N    -0.037167  1.326778  7.704748
H    -1.870989  2.018659  4.182246
H    -0.268322  1.903909  3.483382
H    -1.954637  2.005793  6.986891
H    1.958932  0.561312  7.648662
H    -0.159939  1.441432  8.707711
N    -3.812304  -0.256585  3.706542
C    -4.166329  0.594965  2.577489
H    -4.577754  -0.705607  4.205900
H    -5.173548  0.992834  2.739432
H    -4.189723  0.044352  1.622030
H    -3.497164  1.460534  2.492192
Sr    2.418577  -0.024703  4.004892
30
Lattice="100 0 0 0 100 0 0 0 100" Properties=species:S:1:pos:R:3
C    0.642863  1.956447  0.511697
C    0.378407  1.097853  1.707542
O    1.293149  0.337609  2.169667
H    1.509284  2.603435  0.701431
H    -0.211100  2.580147  0.228309
H    0.904435  1.307007  -0.335482
N    -0.826451  1.141185  2.268917
C    -1.335174  0.305472  3.374342
C    -2.778942  0.808909  3.669257
O    -2.964394  1.588033  4.600029
H    -1.492589  1.790878  1.856511
H    -1.356994  -0.736673  3.021237
C    -0.506464  0.338472  4.686246
C    0.163444  1.617611  5.088473
N    1.552449  1.778155  5.018455
C    -0.382407  2.750686  5.639424
C    1.817655  2.987745  5.526405
N    0.673992  3.590165  5.902583
H    0.238127  -0.475189  4.644981
H    -1.196835  0.036949  5.485351
H    -1.413407  3.000662  5.855109
H    2.796352  3.440419  5.641435
H    0.605803  4.509443  6.331972
N    -3.756308  0.396485  2.829201
C    -3.705238  -0.649083  1.807522
H    -4.674561  0.762912  3.074326
H    -4.619146  -0.586402  1.209300
H    -3.656598  -1.654777  2.248409
H    -2.859940  -0.509503  1.122127
Sr    2.845195  0.089061  3.780316
30
Lattice="100 0 0 0 100 0 0 0 100" Properties=species:S:1:pos:R:3
C    0.463020  -0.335683  0.026326
C    -0.319355  0.552109  0.947565
O    0.051291  1.815757  0.994305
H    0.102610  -1.367257  0.060534
H    1.527630  -0.316760  0.295745
H    0.388654  0.042787  -1.002367
N    -1.309106  0.040438  1.630066
C    -2.084532  0.952353  2.453383
C    -1.296315  1.360563  3.711625
O    -0.820211  2.540362  3.775163
H    -5.444586  -1.148701  3.998006
H    -2.222150  1.921644  1.940968
C    -3.537107  0.435558  2.712159
C    -3.821570  -1.029401  2.594306
N    -4.851520  -1.621381  3.320571
C    -3.335098  -2.025730  1.783079
C    -4.995247  -2.909280  2.980848
N    -4.073799  -3.162836  2.048679
H    -4.180125  0.939229  1.974607
H    -3.887208  0.791312  3.693249
H    -2.526632  -1.990166  1.067729
H    -5.718796  -3.606863  3.385075
H    -3.946098  -4.066696  1.599936
N    -1.044487  0.513760  4.706719
C    -1.369700  -0.906127  4.797517
H    -0.506440  0.917636  5.472057
H    -0.593951  -1.400267  5.391255
H    -1.375215  -1.348258  3.797041
H    -2.335481  -1.064836  5.296433
Sr    0.343522  3.668736  2.104422
30
Lattice="100 0 0 0 100 0 0 0 100" Properties=species:S:1:pos:R:3
C    -0.067971  -0.064748  -0.072842
C    0.041402  0.362225  1.369245
O    0.986930  0.958791  1.840723
H    0.706900  0.458339  -0.640102
H    -1.049568  0.160834  -0.510880
H    0.114469  -1.144998  -0.178762
N    -1.059870  0.080966  2.224382
C    -1.935068  -1.063940  2.092538
C    -3.342684  -0.716291  2.602066
O    -4.109614  -1.623339  3.074803
H    -0.806119  0.324968  3.184009
H    -2.067988  -1.259095  1.015094
C    -1.354227  -2.374216  2.699849
C    -1.031874  -2.342884  4.161086
N    -1.929398  -2.748996  5.155390
C    0.140310  -1.951865  4.762835
C    -1.288422  -2.603457  6.321041
N    -0.048456  -2.123469  6.114328
H    -0.431169  -2.585082  2.143812
H    -2.017128  -3.221399  2.456365
H    1.074782  -1.590845  4.348369
H    -1.677552  -2.836988  7.306229
H    0.641620  -1.938537  6.838618
N    -3.714920  0.540809  2.483194
C    -5.027669  1.096500  2.794096
H    -2.979822  1.162880  2.134713
H    -5.359047  1.720604  1.956611
H    -4.972896  1.718564  3.696517
H    -5.743909  0.284997  2.944133
Sr    -4.244531  -3.339723  4.515292
