# Supplementary material for: Mapping and classifying molecules from a high-throughput structural database
Source: J Cheminform. 2017 Feb 2;9:6. doi: 10.1186/s13321-017-0192-4 (PMC5289135; doi:10.1186/s13321-017-0192-4)
Supplement: Supplementary file 1 — Additional file 1. Supplementary file contains dissimilarity matrix data for all the oligopeptides available in the database including the one discussed in this paper. [file 13321_2017_192_MOESM1_ESM.tar › SI/hisE.dipeptide/COLVAR-OOS-Sr-0.15-1-4]

#! FIELDS CV1 CV2 Energy
1.640000000000e-01 -1.540000000000e-01	-106810.571219
1.700000000000e-01 -1.660000000000e-01	-106810.570926
1.680000000000e-01 -1.580000000000e-01	-106810.517298
-8.200000000000e-02 -1.940000000000e-01	-106810.461918
-8.600000000000e-02 -1.920000000000e-01	-106810.444788
2.440000000000e-01 6.600000000000e-02	-106809.984398
1.620000000000e-01 -1.620000000000e-01	-106809.960076
1.640000000000e-01 -1.680000000000e-01	-106809.955103
2.560000000000e-01 5.000000000000e-02	-106809.90878
3.400000000000e-02 1.560000000000e-01	-106809.900497
4.200000000000e-02 2.180000000000e-01	-106809.892988
4.400000000000e-02 -2.300000000000e-01	-106809.87794
-1.660000000000e-01 4.000000000000e-03	-106809.826525
-2.320000000000e-01 6.000000000000e-03	-106809.81226
2.620000000000e-01 -1.400000000000e-02	-106809.748336
2.440000000000e-01 2.000000000000e-03	-106809.71852
-2.260000000000e-01 -1.000000000000e-02	-106809.641343
2.660000000000e-01 -1.000000000000e-02	-106809.625215
2.740000000000e-01 4.000000000000e-02	-106809.623016
1.440000000000e-01 -1.840000000000e-01	-106809.599229
1.880000000000e-01 -1.580000000000e-01	-106809.580055
6.400000000000e-02 -2.120000000000e-01	-106809.56581
2.580000000000e-01 -8.000000000000e-03	-106809.551597
1.900000000000e-01 -1.500000000000e-01	-106809.535242
1.600000000000e-01 1.360000000000e-01	-106809.516173
6.800000000000e-02 -2.660000000000e-01	-106809.509064
2.360000000000e-01 1.400000000000e-02	-106809.477681
5.600000000000e-02 -2.340000000000e-01	-106809.467476
6.000000000000e-02 -2.380000000000e-01	-106809.463727
2.020000000000e-01 1.840000000000e-01	-106809.435703
1.520000000000e-01 1.560000000000e-01	-106809.412918
1.840000000000e-01 -1.580000000000e-01	-106809.406685
1.980000000000e-01 -3.000000000000e-02	-106809.390127
1.660000000000e-01 -2.200000000000e-01	-106809.380593
1.220000000000e-01 -1.780000000000e-01	-106809.379195
1.620000000000e-01 1.840000000000e-01	-106809.339429
7.400000000000e-02 -3.000000000000e-02	-106809.317454
1.560000000000e-01 1.460000000000e-01	-106809.316092
-8.000000000000e-02 -1.440000000000e-01	-106809.315982
2.600000000000e-02 -8.000000000000e-02	-106809.290469
3.600000000000e-02 -1.340000000000e-01	-106809.272845
1.760000000000e-01 -1.460000000000e-01	-106809.259952
1.160000000000e-01 3.040000000000e-01	-106809.249716
-7.200000000000e-02 -2.680000000000e-01	-106809.240414
-8.000000000000e-03 -1.020000000000e-01	-106809.231686
1.300000000000e-01 2.200000000000e-01	-106809.225466
-7.600000000000e-02 -1.640000000000e-01	-106809.21401
4.600000000000e-02 -2.200000000000e-01	-106809.147174
-2.000000000000e-03 -1.900000000000e-01	-106809.134265
-3.800000000000e-02 -2.720000000000e-01	-106809.103736
-2.400000000000e-02 9.400000000000e-02	-106809.058118
