# Supplementary material for: Mapping and classifying molecules from a high-throughput structural database
Source: J Cheminform. 2017 Feb 2;9:6. doi: 10.1186/s13321-017-0192-4 (PMC5289135; doi:10.1186/s13321-017-0192-4)
Supplement: Supplementary file 1 — Additional file 1. Supplementary file contains dissimilarity matrix data for all the oligopeptides available in the database including the one discussed in this paper. [file 13321_2017_192_MOESM1_ESM.tar › SI/hisH.uncapped/traj.hisH.uncapped.Pb.xyz]

22
Lattice="100 0 0 0 100 0 0 0 100" Properties=species:S:1:pos:R:3
N    0.64150  -0.58560  0.12666
C    0.16436  0.16103  1.36387
C    1.40296  0.72525  2.09716
O    2.54080  0.65697  1.52919
H    -0.14128  -0.80390  -0.50943
H    1.11134  -1.47409  0.36464
H    1.33417  -0.02380  -0.39788
H    -0.38917  1.03624  0.98768
C    -0.74154  -0.70743  2.27516
C    -2.11012  -1.05784  1.76296
N    -3.22022  -0.21682  1.85433
C    -2.59217  -2.24332  1.26069
C    -4.31966  -0.85439  1.43276
N    -3.94658  -2.08253  1.06497
H    -0.83437  -0.15687  3.22372
H    -0.22063  -1.64219  2.53248
H    -3.24259  0.72646  2.23933
H    -2.09948  -3.19098  1.07243
H    -5.32733  -0.44880  1.40228
H    -4.58620  -2.79845  0.71488
O    1.24103  1.27983  3.22660
Pb    3.54129  1.88664  3.36058
22
Lattice="100 0 0 0 100 0 0 0 100" Properties=species:S:1:pos:R:3
N    0.43660  -1.62625  0.12988
C    0.22774  -0.39111  0.99589
C    1.61261  0.07461  1.50712
O    1.66714  0.97297  2.40015
H    -0.37559  -1.81185  -0.47827
H    0.60545  -2.47487  0.69327
H    1.27253  -1.50390  -0.46918
H    -0.10422  0.40269  0.30696
C    -0.80652  -0.60046  2.11849
C    -2.25139  -0.69676  1.69677
N    -3.16724  -1.47955  2.39616
C    -2.99271  -0.02108  0.75641
C    -4.40289  -1.29313  1.91510
N    -4.30506  -0.41469  0.91556
H    -0.68945  0.25852  2.79915
H    -0.53149  -1.48516  2.71452
H    -2.96666  -2.08864  3.18910
H    -2.71760  0.72274  0.01758
H    -5.31130  -1.77174  2.27056
H    -5.09682  -0.08036  0.36323
O    2.65796  -0.41728  0.97044
Pb    4.04291  1.08430  2.27912
22
Lattice="100 0 0 0 100 0 0 0 100" Properties=species:S:1:pos:R:3
N    -0.56878  0.35174  0.18554
C    0.17395  0.04986  1.48254
C    1.68219  0.19963  1.20303
O    2.04297  0.80215  0.13491
H    -1.54462  0.63941  0.36122
H    -0.59676  -0.46179  -0.45087
H    -0.09483  1.11515  -0.32994
H    -0.09255  0.86578  2.17332
C    -0.27618  -1.32141  2.07582
C    -0.38835  -1.40770  3.56975
N    0.67628  -1.61000  4.44355
C    -1.51710  -1.43086  4.35218
C    0.22428  -1.75044  5.69667
N    -1.10571  -1.63889  5.64921
H    0.37309  -2.12427  1.69646
H    -1.28127  -1.54423  1.68815
H    1.65911  -1.67048  4.18756
H    -2.56632  -1.34392  4.09243
H    0.82489  -1.92694  6.58398
H    -1.72098  -1.71712  6.46108
O    2.52843  -0.23410  2.04216
Pb    4.34947  0.66103  0.69167
22
Lattice="100 0 0 0 100 0 0 0 100" Properties=species:S:1:pos:R:3
N    -0.00486  0.06879  -0.03211
C    0.46983  -0.29991  1.36876
C    1.90756  -0.84835  1.24464
O    2.49840  -0.75681  0.11645
H    -0.76489  0.76748  -0.00865
H    -0.35015  -0.74984  -0.55943
H    0.77919  0.46001  -0.58454
H    0.54108  0.65355  1.91677
C    -0.55475  -1.24227  2.05221
C    -0.69199  -1.10985  3.54586
N    -1.82031  -1.60160  4.19833
C    0.09944  -0.57839  4.53152
C    -1.72804  -1.38051  5.51503
N    -0.56787  -0.75708  5.72669
H    -0.33112  -2.28844  1.78756
H    -1.54348  -1.02349  1.61651
H    -2.61776  -2.06961  3.76812
H    1.07188  -0.10520  4.49384
H    -2.46374  -1.65396  6.26621
H    -0.23594  -0.45791  6.64446
O    2.47932  -1.33950  2.26385
Pb    4.50751  -1.70524  1.01549
22
Lattice="100 0 0 0 100 0 0 0 100" Properties=species:S:1:pos:R:3
N    0.31379  -0.98569  -0.14011
C    0.06641  -0.23672  1.15982
C    1.34890  0.53402  1.54237
O    1.43355  1.05750  2.69508
H    -0.54109  -1.05680  -0.71442
H    0.66001  -1.94453  0.02246
H    1.03484  -0.48370  -0.69241
H    -0.63389  0.57528  0.89790
C    -0.64394  -1.06619  2.24949
C    -0.11182  -2.42234  2.62948
N    -0.98382  -3.42434  3.05218
C    1.14680  -2.95735  2.76821
C    -0.30097  -4.50853  3.43621
N    0.99398  -4.23889  3.26016
H    -1.69342  -1.18000  1.93923
H    -0.67712  -0.41969  3.14210
H    -2.00096  -3.35759  3.10699
H    2.13073  -2.53916  2.59627
H    -0.72371  -5.43529  3.81557
H    1.74968  -4.89220  3.47241
O    2.23117  0.72974  0.64243
Pb    3.31170  2.37720  2.06379
22
Lattice="100 0 0 0 100 0 0 0 100" Properties=species:S:1:pos:R:3
N    -0.36058  -0.97018  -0.37633
C    -0.19726  -0.28920  0.97376
C    1.30565  -0.03923  1.21277
O    1.74229  0.16158  2.38595
H    -1.28659  -0.77940  -0.79170
H    -0.24866  -1.99464  -0.31370
H    0.36282  -0.62022  -1.03186
H    -0.60168  0.72838  0.82938
C    -1.04784  -0.92429  2.09892
C    -0.84005  -2.35469  2.50610
N    -0.00423  -2.75585  3.54760
C    -1.52033  -3.48973  2.12909
C    -0.16714  -4.06150  3.79772
N    -1.07750  -4.51686  2.93329
H    -2.10388  -0.80879  1.81179
H    -0.92864  -0.26969  2.97518
H    0.58912  -2.14637  4.10785
H    -2.31484  -3.63864  1.40559
H    0.33747  -4.63996  4.56653
H    -1.41494  -5.48121  2.90558
O    2.05634  0.07692  0.18442
Pb    3.83926  0.97797  1.49743
22
Lattice="100 0 0 0 100 0 0 0 100" Properties=species:S:1:pos:R:3
N    0.87872  1.36463  1.27410
C    0.10131  0.33203  2.03309
C    0.91019  -0.96651  2.03124
O    2.13246  -1.00285  1.75231
H    0.70655  2.29428  1.67602
H    0.52972  1.42483  0.30719
H    0.82368  -2.82895  2.43086
H    0.09122  0.64799  3.09057
C    -1.37907  0.21425  1.53112
C    -2.38512  -0.38859  2.47396
N    -3.09123  -1.55698  2.20046
C    -2.91173  0.09027  3.64993
C    -4.00405  -1.78210  3.15351
N    -3.89449  -0.79075  4.04180
H    -1.40011  -0.32268  0.57158
H    -1.70986  1.24071  1.31055
H    -2.99162  -2.14867  1.37718
H    -2.69409  0.98574  4.22072
H    -4.70595  -2.61025  3.19144
H    -4.47744  -0.69732  4.87544
O    0.24863  -2.02739  2.38240
Pb    3.37431  0.83529  1.11453
22
Lattice="100 0 0 0 100 0 0 0 100" Properties=species:S:1:pos:R:3
N    -0.44287  1.05241  0.73527
C    0.03270  0.21390  1.88383
C    1.56332  0.23944  1.89100
O    2.23347  1.04569  1.20092
H    -0.71829  0.44443  -0.04871
H    -1.30130  1.55117  0.99798
H    3.10595  -0.51766  2.71472
H    -0.25801  0.73455  2.81208
C    -0.62261  -1.21657  1.86151
C    -0.59162  -2.05825  3.10362
N    -1.49258  -1.93235  4.16186
C    0.16048  -3.16958  3.39567
C    -1.29970  -2.91374  5.05211
N    -0.29504  -3.66622  4.59582
H    -0.17229  -1.80349  1.04813
H    -1.67602  -1.06420  1.57806
H    -2.24227  -1.24908  4.25352
H    0.95401  -3.65604  2.84059
H    -1.86197  -3.07186  5.96809
H    0.05948  -4.50019  5.06737
O    2.12261  -0.60791  2.69843
Pb    1.33453  2.64254  -0.19085
22
Lattice="100 0 0 0 100 0 0 0 100" Properties=species:S:1:pos:R:3
N    0.61164  1.02208  2.01093
C    0.59907  -0.41177  1.58571
C    0.50181  -0.46915  0.05265
O    0.67658  0.53746  -0.67785
H    -0.32040  1.29397  2.34968
H    1.24026  1.14841  2.81191
H    0.27302  -1.67737  -1.41629
H    1.60027  -0.82348  1.80195
C    -0.48476  -1.29875  2.28306
C    -0.25553  -1.67985  3.71668
N    0.50291  -2.78200  4.11468
C    -0.81649  -1.18923  4.87110
C    0.40894  -2.95527  5.43887
N    -0.38487  -1.98888  5.90683
H    -0.59036  -2.21696  1.68728
H    -1.46077  -0.79505  2.21088
H    1.01050  -3.42590  3.50937
H    -1.51410  -0.37595  5.03555
H    0.88301  -3.74082  6.02094
H    -0.64894  -1.88578  6.88834
O    0.27794  -1.64874  -0.42873
Pb    1.17425  2.63701  0.08046
22
Lattice="100 0 0 0 100 0 0 0 100" Properties=species:S:1:pos:R:3
N    0.26684  0.99906  1.44361
C    0.20192  -0.33515  2.11841
C    1.46032  -1.13750  1.74282
O    2.46796  -0.60459  1.21519
H    -0.13650  1.72237  2.04921
H    -0.32215  0.99361  0.60059
H    2.25984  -2.87398  1.87773
H    0.32880  -0.15924  3.20145
C    -1.10460  -1.13852  1.87827
C    -2.33764  -0.65531  2.59708
N    -3.61062  -0.88821  2.08162
C    -2.54275  -0.10501  3.83920
C    -4.54653  -0.50536  2.95941
N    -3.90739  -0.02265  4.02626
H    -0.91096  -2.17694  2.18969
H    -1.30031  -1.18869  0.79486
H    -3.83346  -1.32290  1.18642
H    -1.85353  0.20218  4.61677
H    -5.62245  -0.57354  2.82427
H    -4.37228  0.33956  4.86048
O    1.42068  -2.38779  2.06723
Pb    2.64881  1.60862  0.66543
22
Lattice="100 0 0 0 100 0 0 0 100" Properties=species:S:1:pos:R:3
N    -0.10763  -0.36760  -0.12335
C    -0.00414  0.01105  1.31927
C    1.46942  0.26002  1.63684
O    2.29434  0.59110  0.75145
H    -1.04466  -0.13625  -0.47598
H    -0.01492  -1.38718  -0.23071
H    2.71848  0.47811  3.06487
H    -0.44025  1.02529  1.40275
C    -0.83502  -0.84325  2.32660
C    -0.51581  -2.29017  2.56990
N    0.27583  -2.74399  3.62567
C    -1.05062  -3.42516  2.00576
C    0.22525  -4.07943  3.70502
N    -0.56939  -4.50184  2.71806
H    -1.88054  -0.78142  1.99088
H    -0.82168  -0.30126  3.28421
H    0.76398  -2.16414  4.30627
H    -1.77150  -3.55153  1.20559
H    0.72757  -4.70171  4.44070
H    -0.80824  -5.48110  2.55059
O    1.79130  0.18284  2.89304
Pb    1.74425  0.76361  -1.48944
22
Lattice="100 0 0 0 100 0 0 0 100" Properties=species:S:1:pos:R:3
N    -0.35865  0.29035  0.45029
C    0.16280  0.35071  1.84964
C    1.68624  0.48290  1.78738
O    2.27049  0.95806  0.78237
H    -1.32660  0.63326  0.42420
H    -0.40068  -0.68560  0.12694
H    3.27741  0.37614  2.84416
H    -0.13718  1.33961  2.24753
C    -0.42698  -0.66105  2.87283
C    -0.26303  -2.14542  2.67854
N    -1.35457  -3.01143  2.75466
C    0.84018  -2.96390  2.60632
C    -0.94490  -4.28501  2.73552
N    0.38647  -4.26528  2.63480
H    -1.49958  -0.43093  2.94911
H    -0.01320  -0.38363  3.85565
H    -2.33187  -2.74482  2.87426
H    1.89913  -2.73911  2.58617
H    -1.57708  -5.16698  2.79330
H    0.97311  -5.10127  2.61219
O    2.31562  0.15108  2.87073
Pb    1.16785  1.60833  -1.13858
22
Lattice="100 0 0 0 100 0 0 0 100" Properties=species:S:1:pos:R:3
N    0.17925  -0.67930  -0.16359
C    0.15563  -0.31734  1.28650
C    1.54721  0.20319  1.68566
O    2.41360  0.49266  0.82886
H    -0.72069  -0.44968  -0.60129
H    0.28090  -1.69729  -0.27425
H    1.13949  0.12824  3.55777
H    -0.50920  0.55739  1.39059
C    -0.39034  -1.49650  2.16925
C    -0.68175  -1.23955  3.62467
N    -1.86213  -0.66851  4.10801
C    0.00407  -1.65686  4.74674
C    -1.89505  -0.73592  5.44451
N    -0.76438  -1.32587  5.84098
H    0.31642  -2.33816  2.11981
H    -1.31741  -1.84762  1.69051
H    -2.63674  -0.30049  3.55621
H    0.93710  -2.20301  4.84804
H    -2.69549  -0.37659  6.08714
H    -0.52680  -1.52246  6.81642
O    1.84898  0.40543  2.92984
Pb    2.17632  0.37426  -1.43039
22
Lattice="100 0 0 0 100 0 0 0 100" Properties=species:S:1:pos:R:3
N    -0.30942  0.76941  0.25872
C    -0.00212  0.13181  1.57569
C    1.50302  0.29338  1.86230
O    2.22254  1.06145  1.18424
H    -0.37916  0.05318  -0.47657
H    -1.23528  1.21299  0.28950
H    1.44459  -0.91922  3.34588
H    -0.50640  0.74025  2.34625
C    -0.52707  -1.33568  1.64593
C    -0.55047  -1.99898  3.00297
N    -0.47266  -3.38564  3.13277
C    -0.79970  -1.52869  4.27487
C    -0.66904  -3.74560  4.40676
N    -0.85970  -2.62650  5.10846
H    0.05762  -1.95938  0.95114
H    -1.56011  -1.32401  1.26120
H    -0.31854  -4.05886  2.38102
H    -0.98090  -0.52808  4.65231
H    -0.66428  -4.76096  4.79642
H    -1.03653  -2.59988  6.11529
O    2.06380  -0.33347  2.84845
Pb    1.53906  2.40472  -0.52172
22
Lattice="100 0 0 0 100 0 0 0 100" Properties=species:S:1:pos:R:3
N    0.10680  0.93434  1.28510
C    0.15015  -0.03550  2.42330
C    1.58698  -0.59725  2.55543
O    2.48935  -0.27987  1.74574
H    -0.30424  1.82347  1.58878
H    -0.51367  0.58697  0.54460
H    1.24331  -1.60928  4.18401
H    -0.01310  0.53219  3.35511
C    -0.89826  -1.17951  2.31390
C    -2.33200  -0.80199  2.59129
N    -3.38521  -1.57825  2.11155
C    -2.91582  0.15715  3.38247
C    -4.55172  -1.12208  2.58473
N    -4.27707  -0.06616  3.35241
H    -0.61974  -1.98750  3.01092
H    -0.81898  -1.63714  1.31377
H    -3.31320  -2.40061  1.51214
H    -2.49616  0.95752  3.98031
H    -5.53568  -1.53466  2.37793
H    -4.98089  0.48341  3.84904
O    1.92936  -1.39083  3.51838
Pb    2.44278  1.35558  0.19209
22
Lattice="100 0 0 0 100 0 0 0 100" Properties=species:S:1:pos:R:3
N    0.90784  -0.44335  0.21744
C    0.16703  -0.27848  1.50444
C    1.16983  0.16105  2.60016
O    2.36064  0.43416  2.31750
H    1.03378  -1.44140  0.00811
H    0.35443  -0.06979  -0.56098
H    -0.09941  0.12079  4.07847
H    -0.50531  0.58820  1.38366
C    -0.66531  -1.53684  1.92679
C    -1.81567  -1.94656  1.05069
N    -3.07434  -1.34186  1.05027
C    -1.94040  -3.04634  0.23608
C    -3.91994  -2.03657  0.27771
N    -3.23819  -3.06859  -0.22460
H    -1.05450  -1.38238  2.94613
H    0.01264  -2.39954  2.01334
H    -3.37001  -0.53010  1.59027
H    -1.23457  -3.83052  -0.01446
H    -4.96706  -1.80546  0.10035
H    -3.63982  -3.78039  -0.83835
O    0.83066  0.31285  3.83963
Pb    3.30714  0.58097  0.27565
22
Lattice="100 0 0 0 100 0 0 0 100" Properties=species:S:1:pos:R:3
N    0.73723  -0.33265  0.02297
C    0.26896  -0.04509  1.41217
C    1.49676  0.26498  2.28721
O    2.61510  0.49595  1.77028
H    0.86994  -1.34463  -0.10538
H    0.01164  -0.06085  -0.65141
H    0.53016  0.24299  3.97110
H    -0.26070  0.92483  1.36615
C    -0.77797  -1.04074  1.98998
C    -0.39805  -2.47329  2.27012
N    -1.32400  -3.49965  2.08455
C    0.69262  -3.07237  2.85611
C    -0.83247  -4.65979  2.53411
N    0.39456  -4.41220  2.99722
H    -1.62697  -1.02821  1.28980
H    -1.20075  -0.59255  2.90703
H    -2.26563  -3.40587  1.70192
H    1.63284  -2.67179  3.21660
H    -1.33844  -5.62188  2.52199
H    1.00590  -5.11860  3.41122
O    1.42164  0.35588  3.57871
Pb    3.01070  0.79511  -0.45912
22
Lattice="100 0 0 0 100 0 0 0 100" Properties=species:S:1:pos:R:3
N    0.13369  -1.02911  0.01588
C    0.09082  -0.29884  1.27241
C    1.53539  -0.20825  1.79325
O    2.29461  0.74871  1.42449
H    0.46515  -0.50605  -0.79355
H    0.54276  -1.96368  0.04479
H    1.48818  -1.83568  2.83829
H    -0.22409  0.73201  1.06270
C    -0.89141  -0.95279  2.27676
C    -2.33593  -0.82477  1.89417
N    -2.89860  -1.31964  0.72142
C    -3.38339  -0.31287  2.61984
C    -4.22207  -1.12011  0.72459
N    -4.52441  -0.51062  1.87444
H    -0.77943  -0.49337  3.26927
H    -0.65241  -2.02699  2.38981
H    -2.38514  -1.74716  -0.04685
H    -3.41077  0.15130  3.59878
H    -4.91821  -1.39992  -0.05992
H    -5.46907  -0.24474  2.15476
O    2.09863  -1.13404  2.52265
Pb    4.34470  1.61959  1.64534
22
Lattice="100 0 0 0 100 0 0 0 100" Properties=species:S:1:pos:R:3
N    0.80241  -2.18072  1.01138
C    0.16965  -0.88943  1.15609
C    1.22334  0.00480  1.82890
O    2.07608  0.63931  1.11954
H    1.09552  -2.67036  1.85526
H    1.45195  -2.29964  0.23748
H    0.71248  -0.38107  3.65661
H    0.00051  -0.47137  0.15513
C    -1.17562  -0.97156  1.92410
C    -2.24222  -1.73366  1.18703
N    -3.47745  -1.17980  0.86055
C    -2.30142  -3.03835  0.75847
C    -4.25484  -2.09327  0.26608
N    -3.54546  -3.22259  0.19600
H    -1.53822  0.04507  2.13610
H    -1.02357  -1.46186  2.90241
H    -3.78944  -0.23128  1.06154
H    -1.57690  -3.83987  0.81902
H    -5.27056  -1.94334  -0.08680
H    -3.89140  -4.09480  -0.20555
O    1.40416  0.06706  3.12341
Pb    3.84001  2.00271  1.22624
22
Lattice="100 0 0 0 100 0 0 0 100" Properties=species:S:1:pos:R:3
N    -0.78675  -0.21329  0.12652
C    -0.12280  -0.03948  1.40585
C    1.39100  -0.08488  1.14044
O    2.02583  -1.17783  0.97053
H    -0.78143  0.58558  -0.50695
H    -0.59127  -1.08498  -0.36524
H    1.60934  1.84593  1.12203
H    -0.35451  0.97143  1.77613
C    -0.60296  -1.07796  2.44793
C    -2.00503  -0.84471  2.92543
N    -3.14052  -0.87365  2.12026
C    -2.46617  -0.64274  4.20394
C    -4.23993  -0.69807  2.86361
N    -3.83868  -0.55848  4.13047
H    0.04993  -1.05146  3.33120
H    -0.51143  -2.08944  2.02019
H    -3.14827  -0.98411  1.10835
H    -1.93702  -0.57017  5.14692
H    -5.26414  -0.67281  2.50467
H    -4.46771  -0.41954  4.92218
O    2.09101  1.00684  0.95171
Pb    4.17496  -1.69423  0.49003
22
Lattice="100 0 0 0 100 0 0 0 100" Properties=species:S:1:pos:R:3
N    1.17505  0.87427  3.34779
C    1.22018  -0.45321  2.76153
C    2.26786  -0.41869  1.63619
O    2.02234  0.07004  0.48424
H    1.95415  1.13738  3.95058
H    0.91413  1.63296  2.71826
H    3.68669  -1.19155  2.71523
H    1.59339  -1.15180  3.52670
C    -0.17886  -0.92110  2.29442
C    -1.11157  -1.24272  3.42367
N    -1.53053  -0.34079  4.39802
C    -1.78692  -2.40973  3.68826
C    -2.41467  -0.92240  5.21790
N    -2.57683  -2.17862  4.79230
H    -0.08571  -1.82812  1.68143
H    -0.62144  -0.14783  1.64576
H    -1.19998  0.61657  4.50114
H    -1.78090  -3.36554  3.17750
H    -2.90605  -0.46095  6.06884
H    -3.20470  -2.85713  5.22494
O    3.51081  -0.77952  1.84091
Pb    3.24757  0.39249  -1.38961
22
Lattice="100 0 0 0 100 0 0 0 100" Properties=species:S:1:pos:R:3
N    -0.65964  1.64874  1.40930
C    -0.03579  0.34466  1.41338
C    1.38961  0.57604  0.88635
O    2.32900  0.89641  1.69112
H    -0.43135  2.27844  2.17512
H    -0.76149  2.12971  0.51689
H    0.98418  0.30180  -0.98736
H    0.06717  0.01201  2.45455
C    -0.84575  -0.70247  0.60612
C    -2.18368  -1.02656  1.21236
N    -2.57654  -2.32746  1.51625
C    -3.26610  -0.23655  1.51828
C    -3.83148  -2.33816  1.98197
N    -4.25463  -1.07171  1.99099
H    -0.25717  -1.62743  0.51605
H    -1.01805  -0.33714  -0.42247
H    -2.02565  -3.17406  1.38506
H    -3.41458  0.83141  1.42743
H    -4.39699  -3.21235  2.28956
H    -5.18403  -0.77820  2.29373
O    1.69965  0.59908  -0.38471
Pb    4.49431  1.42880  1.79802
22
Lattice="100 0 0 0 100 0 0 0 100" Properties=species:S:1:pos:R:3
N    0.18269  -0.66516  -0.38554
C    -0.24298  -0.23157  0.92457
C    0.95252  0.54139  1.50038
O    1.96819  -0.04119  2.01037
H    0.95684  -1.32441  -0.43639
H    0.18199  0.01585  -1.14203
H    0.26465  2.29702  1.02134
H    -1.06827  0.48598  0.79688
C    -0.72459  -1.40583  1.81302
C    -1.98837  -2.04400  1.30898
N    -3.17321  -2.06523  2.04045
C    -2.26241  -2.73514  0.15213
C    -4.12141  -2.73533  1.37400
N    -3.57683  -3.14070  0.22394
H    -0.88191  -1.04469  2.83955
H    0.06990  -2.16517  1.87229
H    -3.32073  -1.66929  2.96711
H    -1.63571  -2.97763  -0.69613
H    -5.13777  -2.91809  1.70901
H    -4.07021  -3.68294  -0.48613
O    1.06116  1.84408  1.37424
Pb    3.93046  0.71605  2.82793
22
Lattice="100 0 0 0 100 0 0 0 100" Properties=species:S:1:pos:R:3
N    0.23370  0.69647  0.43545
C    0.05013  0.25416  1.80671
C    1.42698  -0.15394  2.32958
O    2.17422  0.68722  2.93192
H    0.46226  1.68131  0.31136
H    0.79045  0.10623  -0.18023
H    1.31247  -1.95077  1.66739
H    -0.24906  1.12469  2.40390
C    -1.07653  -0.81024  1.97595
C    -1.19841  -1.90349  0.95735
N    -1.65988  -1.69371  -0.34243
C    -1.10488  -3.27083  1.09257
C    -1.84310  -2.86326  -0.96604
N    -1.50134  -3.82685  -0.10586
H    -2.01539  -0.23515  1.96950
H    -1.02151  -1.26395  2.97618
H    -1.87390  -0.78632  -0.75548
H    -0.85846  -3.88493  1.95205
H    -2.20459  -3.00380  -1.98085
H    -1.56277  -4.82626  -0.30680
O    1.94294  -1.33225  2.10298
Pb    3.99467  1.27368  4.06078
22
Lattice="100 0 0 0 100 0 0 0 100" Properties=species:S:1:pos:R:3
N    -0.21069  -1.16784  -0.02992
C    -0.13178  -0.24745  1.07068
C    1.32569  0.22174  1.08930
O    1.72414  1.27741  0.48211
H    -0.42215  -0.81544  -0.95841
H    0.36083  -2.00801  -0.01371
H    3.11263  -0.33272  1.56024
H    -0.73355  0.63558  0.82230
C    -0.68949  -0.80248  2.42507
C    -0.53883  -2.26236  2.72965
N    0.19332  -2.76597  3.80220
C    -1.16906  -3.35434  2.17725
C    0.01927  -4.08975  3.90752
N    -0.79965  -4.45557  2.91757
H    -1.76803  -0.59192  2.38456
H    -0.30456  -0.19767  3.25834
H    0.73804  -2.22234  4.46847
H    -1.86897  -3.42417  1.35316
H    0.45376  -4.73993  4.66056
H    -1.12172  -5.41143  2.76096
O    2.16813  -0.57623  1.68317
Pb    2.29968  3.21092  -0.43362
