# Supplementary material for: Mapping and classifying molecules from a high-throughput structural database
Source: J Cheminform. 2017 Feb 2;9:6. doi: 10.1186/s13321-017-0192-4 (PMC5289135; doi:10.1186/s13321-017-0192-4)
Supplement: Supplementary file 1 — Additional file 1. Supplementary file contains dissimilarity matrix data for all the oligopeptides available in the database including the one discussed in this paper. [file 13321_2017_192_MOESM1_ESM.tar › SI/hisH.uncapped/COLVAR-bare-0.17-1-4]

#! FIELDS CV1 CV2 Energy
2.786765075406e-01 -1.356022332596e-01	-14946.4597847
8.120405303893e-03 1.291249602881e-01	-14946.415245
-8.873598942080e-02 1.122184007840e-01	-14946.3931078
-8.460175279496e-02 2.530553031394e-01	-14946.3922693
-1.863271624184e-01 1.845130333696e-01	-14946.3826247
3.384508358999e-02 9.048615835331e-02	-14946.3624321
1.936705541863e-02 -1.710924988391e-01	-14946.357995
-5.030192282753e-02 1.007315177055e-01	-14946.3315829
5.003272229773e-02 -1.312927794560e-01	-14946.3268726
-9.548205866292e-02 -1.923736287776e-01	-14946.318866
1.982934516276e-01 -1.022840302331e-01	-14946.288459
-4.337978282354e-02 -1.695279906996e-01	-14946.2849414
-2.853667045530e-02 2.379605250409e-01	-14946.2654925
-1.396794522962e-01 2.116784252845e-01	-14946.2496198
-6.008968530898e-02 -2.221434815869e-01	-14946.2421657
1.353181256064e-01 1.677066042876e-01	-14946.1200746
1.002750157082e-01 -2.480395489045e-01	-14946.1172857
-1.883588005988e-02 1.083851538596e-02	-14946.1135893
1.433568031753e-01 -2.120087540059e-01	-14946.0946727
1.126922796833e-01 2.968445015940e-01	-14946.0725562
-1.248002405304e-01 1.810442832605e-03	-14946.0572352
-1.680127438603e-01 -1.478080271114e-01	-14946.0546501
-1.887561148311e-01 3.258425263216e-02	-14946.0441523
-1.444234147238e-01 3.245927249345e-02	-14946.0400267
2.551321424715e-01 6.157072315592e-02	-14946.0390617
-1.894834496747e-01 -2.882733781908e-02	-14946.0379811
2.730664753360e-01 1.390515600152e-02	-14946.0377922
1.979044298467e-01 -1.555837813712e-02	-14946.0100311
-3.269925148744e-02 -4.644750561282e-02	-14946.0072044
-8.620442730367e-02 -8.806333551890e-02	-14946.0042486
-1.541414479519e-01 -7.228730420480e-02	-14945.9818946
2.146325387922e-01 1.280268097395e-01	-14945.9807873
1.555889679902e-01 2.828568367450e-02	-14945.9750885
-2.296273810277e-01 -6.668551914059e-02	-14945.9628637
2.458254642755e-02 -2.933033472811e-02	-14945.9625729
-8.676572235622e-02 -1.442759772747e-02	-14945.841148
