# Supplementary material for: Mapping and classifying molecules from a high-throughput structural database
Source: J Cheminform. 2017 Feb 2;9:6. doi: 10.1186/s13321-017-0192-4 (PMC5289135; doi:10.1186/s13321-017-0192-4)
Supplement: Supplementary file 1 — Additional file 1. Supplementary file contains dissimilarity matrix data for all the oligopeptides available in the database including the one discussed in this paper. [file 13321_2017_192_MOESM1_ESM.tar › SI/hisH.uncapped/traj.hisH.uncapped.Sr.xyz]

22
Lattice="100 0 0 0 100 0 0 0 100" Properties=species:S:1:pos:R:3
N    0.65011  -0.55765  0.11844
C    0.13706  0.16344  1.35618
C    1.39039  0.73466  2.07923
O    2.50420  0.68479  1.45767
H    0.09372  -0.37044  -0.72680
H    0.69953  -1.57884  0.24453
H    1.62796  -0.21682  -0.02682
H    -0.42322  1.03756  0.99154
C    -0.74966  -0.71133  2.27145
C    -2.11955  -1.07743  1.77660
N    -3.22821  -0.23340  1.84458
C    -2.60200  -2.27301  1.30183
C    -4.32843  -0.87834  1.43530
N    -3.95629  -2.11536  1.09867
H    -0.83683  -0.16125  3.22103
H    -0.21760  -1.64095  2.52473
H    -3.24761  0.71857  2.20654
H    -2.10923  -3.22383  1.13291
H    -5.33494  -0.47214  1.39282
H    -4.59526  -2.83783  0.76274
O    1.25744  1.26199  3.21703
Sr    3.59456  1.93303  3.30488
22
Lattice="100 0 0 0 100 0 0 0 100" Properties=species:S:1:pos:R:3
N    0.44678  -1.56748  0.08018
C    0.20451  -0.37380  0.99322
C    1.60364  0.07289  1.51025
O    1.67607  0.92380  2.43757
H    -0.14154  -1.56744  -0.76404
H    0.30698  -2.46861  0.56005
H    1.45290  -1.51916  -0.19710
H    -0.13482  0.44657  0.34207
C    -0.81208  -0.63382  2.11439
C    -2.26095  -0.71911  1.70997
N    -3.18832  -1.42376  2.47344
C    -2.99251  -0.11434  0.71666
C    -4.42203  -1.25938  1.97930
N    -4.31212  -0.46988  0.90988
H    -0.68778  0.19635  2.82898
H    -0.52596  -1.54211  2.66928
H    -2.99221  -1.97125  3.31071
H    -2.70641  0.55561  -0.08525
H    -5.33675  -1.69235  2.37381
H    -5.09874  -0.17182  0.33131
O    2.62735  -0.40803  0.91960
Sr    4.09799  1.06610  2.27372
22
Lattice="100 0 0 0 100 0 0 0 100" Properties=species:S:1:pos:R:3
N    -0.52307  0.38006  0.16106
C    0.14259  0.05870  1.49206
C    1.67108  0.14595  1.26093
O    2.07340  0.70856  0.18861
H    -1.43097  0.85472  0.27734
H    -0.68392  -0.46313  -0.41194
H    0.11711  0.99367  -0.38051
H    -0.11997  0.88862  2.16639
C    -0.38613  -1.28471  2.06533
C    -0.44254  -1.39887  3.55863
N    0.66575  -1.44025  4.39659
C    -1.53121  -1.59564  4.37150
C    0.27959  -1.65055  5.66180
N    -1.05274  -1.74620  5.65416
H    0.19227  -2.12216  1.64485
H    -1.42027  -1.42440  1.71834
H    1.63019  -1.31869  4.09138
H    -2.58897  -1.66085  4.14250
H    0.92470  -1.72887  6.53102
H    -1.62436  -1.91648  6.48303
O    2.47065  -0.29684  2.13786
Sr    4.41803  0.51994  0.77949
22
Lattice="100 0 0 0 100 0 0 0 100" Properties=species:S:1:pos:R:3
N    -0.04561  -0.00093  -0.04128
C    0.43226  -0.31078  1.37136
C    1.91691  -0.74265  1.24282
O    2.48416  -0.56676  0.11168
H    -0.70277  0.79216  -0.07742
H    -0.50303  -0.80837  -0.49153
H    0.79815  0.21898  -0.61086
H    0.42883  0.64962  1.90934
C    -0.51707  -1.31900  2.07002
C    -0.68429  -1.15328  3.55641
N    -1.90172  -1.41905  4.17883
C    0.17538  -0.80645  4.56752
C    -1.79681  -1.24372  5.50127
N    -0.54009  -0.86666  5.74592
H    -0.19742  -2.34875  1.84453
H    -1.51488  -1.20399  1.61903
H    -2.76328  -1.72104  3.72520
H    1.22440  -0.54334  4.54625
H    -2.58752  -1.37899  6.23325
H    -0.17611  -0.65633  6.67554
O    2.52353  -1.20897  2.24705
Sr    4.62628  -1.37982  0.96263
22
Lattice="100 0 0 0 100 0 0 0 100" Properties=species:S:1:pos:R:3
N    0.32923  -0.99010  -0.12740
C    0.05286  -0.24354  1.16588
C    1.34346  0.52863  1.54855
O    1.42418  1.06416  2.68869
H    -0.47382  -0.98408  -0.77355
H    0.59419  -1.97311  0.03613
H    1.13668  -0.51432  -0.58285
H    -0.64881  0.56189  0.89418
C    -0.65720  -1.06903  2.25468
C    -0.12207  -2.42305  2.63199
N    -0.98688  -3.42369  3.07103
C    1.13770  -2.96097  2.74459
C    -0.29952  -4.51005  3.44052
N    0.99225  -4.24291  3.23923
H    -1.70910  -1.18474  1.95439
H    -0.67859  -0.42231  3.14737
H    -2.00241  -3.35336  3.14272
H    2.11740  -2.54285  2.55130
H    -0.71663  -5.43614  3.82661
H    1.75000  -4.89818  3.43497
O    2.22049  0.69409  0.63606
Sr    3.30740  2.44838  2.02006
22
Lattice="100 0 0 0 100 0 0 0 100" Properties=species:S:1:pos:R:3
N    -0.34432  -0.95902  -0.37968
C    -0.21124  -0.29414  0.98028
C    1.30009  -0.06931  1.23785
O    1.73066  0.09187  2.41512
H    -1.22189  -0.70655  -0.85895
H    -0.30100  -1.98775  -0.31923
H    0.45761  -0.64479  -0.96182
H    -0.60455  0.72624  0.83574
C    -1.08410  -0.93179  2.08080
C    -0.86460  -2.35635  2.49628
N    0.02542  -2.74819  3.49435
C    -1.56727  -3.49244  2.16917
C    -0.12714  -4.05013  3.76884
N    -1.08528  -4.51198  2.96128
H    -2.13567  -0.83306  1.77320
H    -0.98896  -0.27677  2.95966
H    0.65477  -2.13013  4.00303
H    -2.39711  -3.64567  1.48780
H    0.41700  -4.62218  4.51447
H    -1.42668  -5.47477  2.96314
O    2.04034  0.06185  0.20536
Sr    3.85271  1.01950  1.52868
22
Lattice="100 0 0 0 100 0 0 0 100" Properties=species:S:1:pos:R:3
N    0.88523  1.36238  1.27486
C    0.09186  0.34017  2.02765
C    0.89554  -0.96193  2.01832
O    2.11473  -0.97608  1.77034
H    0.63955  2.29128  1.63494
H    0.55183  1.38120  0.30201
H    0.78932  -2.83128  2.36759
H    0.08487  0.64994  3.08700
C    -1.38928  0.23010  1.53739
C    -2.39294  -0.37731  2.47830
N    -3.07753  -1.56014  2.21630
C    -2.92900  0.10212  3.64925
C    -3.98684  -1.79453  3.17051
N    -3.89669  -0.79296  4.04920
H    -1.42023  -0.29864  0.57350
H    -1.72050  1.25807  1.32602
H    -2.95935  -2.15867  1.40106
H    -2.72705  1.00680  4.21055
H    -4.67252  -2.63516  3.21596
H    -4.48220  -0.70206  4.88050
O    0.21333  -2.03286  2.32651
Sr    3.53985  0.80656  1.17223
22
Lattice="100 0 0 0 100 0 0 0 100" Properties=species:S:1:pos:R:3
N    -0.44215  1.05316  0.73669
C    0.02232  0.20343  1.87944
C    1.55396  0.23300  1.88015
O    2.19260  1.07665  1.22411
H    -0.65249  0.43672  -0.05942
H    -1.35327  1.45654  0.98038
H    3.10184  -0.56011  2.65420
H    -0.26410  0.72069  2.81110
C    -0.63026  -1.22317  1.86303
C    -0.59789  -2.06437  3.10524
N    -1.49494  -1.93097  4.16523
C    0.15677  -3.17086  3.40563
C    -1.29852  -2.90339  5.06491
N    -0.29409  -3.65802  4.61233
H    -0.18233  -1.81320  1.05060
H    -1.68429  -1.07509  1.57993
H    -2.24351  -1.24629  4.25051
H    0.95162  -3.65770  2.85354
H    -1.85747  -3.05375  5.98365
H    0.06387  -4.48601  5.09035
O    2.12141  -0.65782  2.64620
Sr    1.42290  2.81755  -0.15679
22
Lattice="100 0 0 0 100 0 0 0 100" Properties=species:S:1:pos:R:3
N    0.59862  1.02376  2.01202
C    0.59010  -0.41182  1.59776
C    0.50229  -0.46500  0.06432
O    0.70411  0.54388  -0.63791
H    -0.35487  1.28800  2.28845
H    1.14550  1.11468  2.87392
H    0.25681  -1.66175  -1.40686
H    1.59146  -0.82077  1.81870
C    -0.48650  -1.30975  2.28469
C    -0.25934  -1.68863  3.71823
N    0.50063  -2.78959  4.11449
C    -0.80926  -1.19338  4.87540
C    0.41736  -2.95995  5.43976
N    -0.37120  -1.99116  5.91096
H    -0.58613  -2.23025  1.69206
H    -1.46558  -0.81251  2.21234
H    1.00257  -3.43295  3.50456
H    -1.50264  -0.37744  5.04183
H    0.89431  -3.74444  6.01996
H    -0.62765  -1.88528  6.89345
O    0.25585  -1.64660  -0.42154
Sr    1.28755  2.72495  -0.04261
22
Lattice="100 0 0 0 100 0 0 0 100" Properties=species:S:1:pos:R:3
N    0.27179  1.00181  1.44564
C    0.19145  -0.33194  2.11660
C    1.45082  -1.13168  1.74144
O    2.44425  -0.57887  1.23231
H    -0.21092  1.69331  2.02782
H    -0.28753  0.96706  0.58463
H    2.24434  -2.86810  1.85792
H    0.31495  -0.16154  3.20075
C    -1.11183  -1.13767  1.87735
C    -2.34301  -0.66005  2.59967
N    -3.61778  -0.90272  2.09435
C    -2.54441  -0.09802  3.83672
C    -4.55140  -0.51574  2.97266
N    -3.90888  -0.02042  4.03137
H    -0.92280  -2.17890  2.18107
H    -1.31210  -1.17894  0.79449
H    -3.84073  -1.34548  1.20367
H    -1.85152  0.22030  4.60587
H    -5.62723  -0.58943  2.84382
H    -4.37071  0.34673  4.86422
O    1.40289  -2.39316  2.05204
Sr    2.83438  1.65345  0.67160
22
Lattice="100 0 0 0 100 0 0 0 100" Properties=species:S:1:pos:R:3
N    -0.10590  -0.36424  -0.13099
C    -0.01245  0.00146  1.31432
C    1.46282  0.24008  1.63225
O    2.26104  0.59936  0.74750
H    -1.06822  -0.19501  -0.44505
H    0.02017  -1.38007  -0.22637
H    2.72284  0.39588  3.05409
H    -0.44138  1.01789  1.40286
C    -0.84778  -0.84121  2.32355
C    -0.52881  -2.28596  2.57431
N    0.27221  -2.73058  3.62579
C    -1.06052  -3.42613  2.01928
C    0.22963  -4.06553  3.71356
N    -0.56989  -4.49729  2.73482
H    -1.89176  -0.78575  1.98271
H    -0.84026  -0.30076  3.28164
H    0.76725  -2.14130  4.29262
H    -1.78322  -3.55924  1.22250
H    0.74025  -4.68105  4.44839
H    -0.80555  -5.47784  2.57510
O    1.79361  0.11044  2.89038
Sr    1.83192  0.92285  -1.55525
22
Lattice="100 0 0 0 100 0 0 0 100" Properties=species:S:1:pos:R:3
N    -0.35885  0.29124  0.44295
C    0.15435  0.34295  1.84442
C    1.67799  0.47170  1.77736
O    2.23423  0.97547  0.78302
H    -1.34910  0.55978  0.44958
H    -0.35956  -0.68538  0.12298
H    3.27440  0.31599  2.81418
H    -0.14070  1.33213  2.24421
C    -0.43478  -0.65858  2.87547
C    -0.26666  -2.14276  2.69062
N    -1.35521  -3.01157  2.76576
C    0.83796  -2.95862  2.61895
C    -0.94369  -4.28463  2.74803
N    0.38746  -4.26179  2.64885
H    -1.50912  -0.43464  2.94532
H    -0.02652  -0.38024  3.85975
H    -2.33220  -2.74450  2.88236
H    1.89548  -2.72933  2.59860
H    -1.57365  -5.16751  2.80585
H    0.97562  -5.09584  2.62859
O    2.31467  0.09424  2.85088
Sr    1.24287  1.77789  -1.19973
22
Lattice="100 0 0 0 100 0 0 0 100" Properties=species:S:1:pos:R:3
N    0.16982  -0.67223  -0.16040
C    0.14654  -0.32578  1.29170
C    1.54489  0.19037  1.67587
O    2.37422  0.47598  0.79782
H    -0.76469  -0.51780  -0.55339
H    0.31794  -1.68475  -0.25699
H    1.15962  0.10968  3.55333
H    -0.51607  0.54918  1.40726
C    -0.39746  -1.50244  2.17463
C    -0.68976  -1.25142  3.62948
N    -1.86346  -0.66621  4.11005
C    -0.00701  -1.66562  4.75322
C    -1.89723  -0.72344  5.44720
N    -0.77198  -1.32064  5.84675
H    0.30876  -2.34436  2.12421
H    -1.32391  -1.85559  1.69631
H    -2.63300  -0.29584  3.55371
H    0.92262  -2.21614  4.85680
H    -2.69375  -0.35292  6.08733
H    -0.53517  -1.51181  6.82263
O    1.86657  0.38269  2.92529
Sr    2.28150  0.50509  -1.52083
22
Lattice="100 0 0 0 100 0 0 0 100" Properties=species:S:1:pos:R:3
N    -0.31397  0.77206  0.26374
C    -0.01068  0.12502  1.57498
C    1.49701  0.29179  1.84701
O    2.17750  1.06913  1.15991
H    -0.33536  0.04952  -0.46670
H    -1.27472  1.13070  0.28803
H    1.45940  -0.92940  3.32559
H    -0.51041  0.72998  2.35112
C    -0.53572  -1.34070  1.65222
C    -0.56268  -2.00392  3.00732
N    -0.48617  -3.38999  3.14056
C    -0.80207  -1.53118  4.27934
C    -0.67440  -3.74797  4.41633
N    -0.85954  -2.62721  5.11643
H    0.04729  -1.96750  0.95887
H    -1.56803  -1.33077  1.26592
H    -0.33700  -4.06274  2.38810
H    -0.97587  -0.52894  4.65448
H    -0.66783  -4.76190  4.80807
H    -1.02991  -2.59811  6.12356
O    2.07508  -0.34536  2.82765
Sr    1.64733  2.55971  -0.54065
22
Lattice="100 0 0 0 100 0 0 0 100" Properties=species:S:1:pos:R:3
N    0.11280  0.91490  1.25503
C    0.13818  -0.04047  2.40228
C    1.58009  -0.58662  2.54300
O    2.47403  -0.18629  1.77967
H    -0.48549  1.71101  1.49350
H    -0.36155  0.46918  0.46195
H    1.20325  -1.69482  4.09687
H    -0.02285  0.54144  3.32604
C    -0.91276  -1.18220  2.32048
C    -2.34217  -0.80128  2.60603
N    -3.40134  -1.57992  2.14487
C    -2.91786  0.16849  3.38946
C    -4.56352  -1.11638  2.62128
N    -4.28042  -0.05224  3.37406
H    -0.63769  -1.98698  3.02271
H    -0.84674  -1.64927  1.32406
H    -3.33309  -2.40748  1.55314
H    -2.49016  0.97428  3.97339
H    -5.54949  -1.52918  2.42753
H    -4.97855  0.50353  3.87024
O    1.91358  -1.42838  3.47870
Sr    2.69478  1.56867  0.30875
22
Lattice="100 0 0 0 100 0 0 0 100" Properties=species:S:1:pos:R:3
N    0.91842  -0.47158  0.22153
C    0.16211  -0.29903  1.49510
C    1.16505  0.16389  2.58097
O    2.32185  0.48071  2.25709
H    1.13431  -1.46756  0.09704
H    0.30339  -0.24302  -0.56511
H    -0.08151  0.04884  4.07074
H    -0.51062  0.56556  1.35969
C    -0.67791  -1.54178  1.93589
C    -1.82765  -1.95112  1.06053
N    -3.08093  -1.33665  1.05814
C    -1.95736  -3.04244  0.23651
C    -3.92992  -2.01790  0.27722
N    -3.25422  -3.05143  -0.22993
H    -1.07482  -1.37785  2.95094
H    -0.00777  -2.40922  2.03219
H    -3.36803  -0.52561  1.60327
H    -1.25506  -3.82777  -0.01838
H    -4.97402  -1.77723  0.09785
H    -3.65866  -3.75503  -0.85012
O    0.83597  0.29003  3.83422
Sr    3.43686  0.80604  0.27292
22
Lattice="100 0 0 0 100 0 0 0 100" Properties=species:S:1:pos:R:3
N    0.73332  -0.32952  0.01671
C    0.26503  -0.05518  1.40558
C    1.50378  0.24632  2.26835
O    2.59234  0.49142  1.72209
H    0.91165  -1.33623  -0.08464
H    -0.03848  -0.13759  -0.63144
H    0.55118  0.18580  3.95693
H    -0.26020  0.91734  1.37035
C    -0.78650  -1.03875  1.99406
C    -0.41056  -2.47018  2.27920
N    -1.33110  -3.49929  2.08610
C    0.67729  -3.06684  2.87214
C    -0.84059  -4.65903  2.53819
N    0.38196  -4.40805  3.01104
H    -1.63759  -1.02953  1.29671
H    -1.20543  -0.59023  2.91248
H    -2.26853  -3.40536  1.69469
H    1.61243  -2.66103  3.23888
H    -1.34346  -5.62211  2.52140
H    0.99108  -5.11210  3.43053
O    1.44192  0.31094  3.57051
Sr    3.12353  0.96881  -0.49653
22
Lattice="100 0 0 0 100 0 0 0 100" Properties=species:S:1:pos:R:3
N    0.07126  -1.07349  0.03478
C    0.09896  -0.31060  1.28244
C    1.54638  -0.24166  1.79474
O    2.34541  0.66494  1.43381
H    0.45637  -0.57935  -0.76953
H    0.48303  -2.00655  0.09366
H    1.40666  -1.85323  2.85377
H    -0.19308  0.72334  1.05377
C    -0.89026  -0.91392  2.30897
C    -2.33281  -0.79948  1.91475
N    -2.85392  -1.23058  0.70007
C    -3.41003  -0.37504  2.65180
C    -4.18270  -1.07581  0.68618
N    -4.52918  -0.55931  1.86897
H    -0.77784  -0.42168  3.28526
H    -0.66202  -1.98620  2.46202
H    -2.28851  -1.56826  -0.07869
H    -3.47254  0.02022  3.65866
H    -4.85281  -1.32078  -0.13130
H    -5.48722  -0.34532  2.14593
O    2.05738  -1.18325  2.55513
Sr    4.36647  1.75898  1.43812
22
Lattice="100 0 0 0 100 0 0 0 100" Properties=species:S:1:pos:R:3
N    0.77518  -2.25253  1.12070
C    0.19936  -0.92007  1.17568
C    1.22940  -0.00124  1.85018
O    2.13450  0.58784  1.19447
H    1.02582  -2.67159  2.01604
H    1.51607  -2.38263  0.43525
H    0.57716  -0.31615  3.64435
H    0.08521  -0.55451  0.14622
C    -1.18142  -0.92530  1.87542
C    -2.23727  -1.70494  1.14047
N    -3.53970  -1.23350  0.99746
C    -2.23484  -2.95231  0.56464
C    -4.29772  -2.13918  0.36723
N    -3.51132  -3.18327  0.09696
H    -1.52792  0.11102  2.00469
H    -1.09030  -1.35576  2.89032
H    -3.90076  -0.34241  1.33277
H    -1.44278  -3.68179  0.46408
H    -5.35075  -2.04066  0.12404
H    -3.82367  -4.03023  -0.37778
O    1.30753  0.12014  3.15785
Sr    3.97725  1.92505  0.96796
22
Lattice="100 0 0 0 100 0 0 0 100" Properties=species:S:1:pos:R:3
N    -0.87309  -0.61264  0.11235
C    -0.15049  -0.11421  1.25645
C    1.38715  -0.06763  1.12608
O    2.04498  -0.78336  0.32962
H    -0.85355  0.00573  -0.69754
H    -0.61133  -1.55760  -0.16772
H    1.55255  1.33684  2.44996
H    -0.45693  0.93416  1.41814
C    -0.54758  -0.93300  2.53197
C    -1.96875  -0.71782  2.95588
N    -3.05889  -0.79815  2.09822
C    -2.49242  -0.49726  4.20555
C    -4.19700  -0.63160  2.78059
N    -3.86269  -0.45288  4.06238
H    0.09629  -0.68719  3.38750
H    -0.38006  -2.00057  2.31396
H    -2.97142  -0.91223  1.08664
H    -2.01290  -0.38744  5.17088
H    -5.20210  -0.63638  2.37197
H    -4.53239  -0.31005  4.81829
O    2.08981  0.76060  1.86646
Sr    4.08426  -1.30537  -0.64145
22
Lattice="100 0 0 0 100 0 0 0 100" Properties=species:S:1:pos:R:3
N    1.07927  0.88750  3.35395
C    1.22359  -0.44478  2.77518
C    2.28975  -0.41143  1.66932
O    2.10089  0.06592  0.51731
H    1.86405  1.19428  3.92936
H    0.83761  1.61361  2.67880
H    3.64220  -1.19862  2.81379
H    1.59784  -1.11153  3.56767
C    -0.14323  -0.98036  2.28775
C    -1.09503  -1.27657  3.40807
N    -1.44157  -0.37199  4.40626
C    -1.84381  -2.40089  3.65155
C    -2.35307  -0.91109  5.22398
N    -2.60611  -2.14221  4.77047
H    -0.00740  -1.90891  1.71667
H    -0.59094  -0.24663  1.59793
H    -1.01539  0.54734  4.52107
H    -1.90509  -3.34385  3.12170
H    -2.80011  -0.43981  6.09312
H    -3.27230  -2.78705  5.19548
O    3.52028  -0.80477  1.92415
Sr    3.11258  0.52583  -1.51759
22
Lattice="100 0 0 0 100 0 0 0 100" Properties=species:S:1:pos:R:3
N    -0.38722  1.60169  1.65848
C    0.05601  0.25297  1.39341
C    1.44755  0.51463  0.78157
O    2.47170  0.67611  1.49662
H    -0.75878  1.78222  2.58527
H    -0.92268  2.06321  0.92823
H    0.81847  0.52508  -1.04808
H    0.24553  -0.25036  2.35096
C    -0.87246  -0.63333  0.50976
C    -2.19539  -0.96625  1.13313
N    -2.45993  -2.16049  1.79966
C    -3.37994  -0.27147  1.14812
C    -3.73838  -2.19991  2.19634
N    -4.30265  -1.05350  1.80932
H    -0.35319  -1.56564  0.23816
H    -1.09330  -0.11495  -0.43886
H    -1.81221  -2.93417  1.93484
H    -3.64829  0.68747  0.72205
H    -4.22506  -3.01456  2.72325
H    -5.28169  -0.81252  1.96621
O    1.61760  0.69464  -0.50806
Sr    4.59531  1.39412  1.90761
22
Lattice="100 0 0 0 100 0 0 0 100" Properties=species:S:1:pos:R:3
N    0.18149  -0.72395  -0.39773
C    -0.23588  -0.23290  0.90089
C    0.93373  0.56782  1.48892
O    1.95367  0.05073  2.02649
H    1.00321  -1.32567  -0.40085
H    0.21682  -0.03821  -1.14969
H    0.17348  2.26758  0.94549
H    -1.06964  0.46815  0.74050
C    -0.72775  -1.38068  1.81715
C    -1.98587  -2.03033  1.31358
N    -3.15486  -2.10105  2.06721
C    -2.27227  -2.67988  0.13695
C    -4.10664  -2.75971  1.39440
N    -3.57894  -3.11089  0.21946
H    -0.90061  -0.99275  2.83143
H    0.06599  -2.13789  1.90590
H    -3.29009  -1.73725  3.00821
H    -1.65945  -2.86953  -0.73392
H    -5.11327  -2.96964  1.74112
H    -4.07810  -3.63096  -0.50208
O    0.98363  1.87741  1.33544
Sr    4.02534  0.54360  2.92111
22
Lattice="100 0 0 0 100 0 0 0 100" Properties=species:S:1:pos:R:3
N    0.19437  0.66555  0.41048
C    0.06702  0.23580  1.80117
C    1.44246  -0.17969  2.31601
O    2.21232  0.61204  2.92578
H    0.41441  1.65347  0.29577
H    0.81654  0.10626  -0.17194
H    1.26458  -1.96089  1.61926
H    -0.22215  1.11070  2.39647
C    -1.06057  -0.82365  1.99687
C    -1.19715  -1.91063  0.97436
N    -1.62841  -1.68085  -0.33147
C    -1.13923  -3.28029  1.10191
C    -1.82806  -2.84020  -0.96758
N    -1.52759  -3.81830  -0.10778
H    -2.00011  -0.25037  2.00444
H    -0.98956  -1.28389  2.99288
H    -1.78774  -0.76000  -0.73968
H    -0.91797  -3.90514  1.96005
H    -2.17092  -2.96492  -1.99041
H    -1.60905  -4.81394  -0.31707
O    1.91971  -1.37896  2.06569
Sr    3.96511  1.48588  4.10080
22
Lattice="100 0 0 0 100 0 0 0 100" Properties=species:S:1:pos:R:3
N    -0.25622  -1.20200  -0.00470
C    -0.13298  -0.25228  1.08168
C    1.31529  0.22413  1.09596
O    1.72240  1.25956  0.48087
H    -0.39032  -0.81855  -0.93592
H    0.39195  -1.98614  -0.00085
H    3.09014  -0.31570  1.61080
H    -0.73870  0.62674  0.82745
C    -0.68844  -0.79474  2.43888
C    -0.54401  -2.25730  2.73413
N    0.19007  -2.77054  3.80010
C    -1.17009  -3.34366  2.16969
C    0.02152  -4.09608  3.89098
N    -0.79687  -4.45274  2.89786
H    -1.76555  -0.57875  2.41082
H    -0.29052  -0.19968  3.27307
H    0.73647  -2.23149  4.46785
H    -1.86417  -3.40468  1.34077
H    0.45909  -4.75297  4.63549
H    -1.11526  -5.40707  2.73009
O    2.14963  -0.57266  1.72085
Sr    2.31361  3.20661  -0.54844
22
Lattice="100 0 0 0 100 0 0 0 100" Properties=species:S:1:pos:R:3
N    0.05628  0.75540  0.24357
C    0.23732  0.14394  1.55166
C    1.62958  -0.47120  1.33315
O    2.68305  0.20833  1.45493
H    -0.32531  1.69844  0.26530
H    -0.44842  0.18440  -0.43317
H    0.94209  -2.18848  0.79443
H    0.37324  0.93801  2.29792
C    -0.92285  -0.80168  1.98846
C    -1.02274  -1.22629  3.42399
N    -1.72152  -0.49122  4.38083
C    -0.62099  -2.36942  4.07081
C    -1.75220  -1.14875  5.54625
N    -1.07982  -2.28859  5.36904
H    -0.95877  -1.70559  1.35713
H    -1.84446  -0.26237  1.72064
H    -2.20585  0.39181  4.22728
H    -0.08814  -3.24204  3.71290
H    -2.24115  -0.82164  6.45873
H    -0.95797  -3.00163  6.08863
O    1.78309  -1.69487  0.88307
Sr    4.73405  0.95057  0.81347
