# Supplementary material for: Mapping and classifying molecules from a high-throughput structural database
Source: J Cheminform. 2017 Feb 2;9:6. doi: 10.1186/s13321-017-0192-4 (PMC5289135; doi:10.1186/s13321-017-0192-4)
Supplement: Supplementary file 1 — Additional file 1. Supplementary file contains dissimilarity matrix data for all the oligopeptides available in the database including the one discussed in this paper. [file 13321_2017_192_MOESM1_ESM.tar › SI/hisH.uncapped/traj.hisH.uncapped.Hg.xyz]

22
Lattice="100 0 0 0 100 0 0 0 100" Properties=species:S:1:pos:R:3
N    0.64701  -0.56432  0.10012
C    0.16466  0.16282  1.34883
C    1.41613  0.72216  2.10711
O    2.52375  0.65139  1.52043
H    -0.14554  -0.85199  -0.49622
H    1.19778  -1.40972  0.32570
H    1.26336  0.04036  -0.47087
H    -0.37465  1.05344  0.98892
C    -0.73008  -0.71421  2.26724
C    -2.09923  -1.05449  1.75813
N    -3.19966  -0.19910  1.81791
C    -2.59961  -2.25875  1.29783
C    -4.30660  -0.84179  1.42524
N    -3.94765  -2.09055  1.10182
H    -0.81526  -0.16240  3.21721
H    -0.20663  -1.64906  2.51747
H    -3.21451  0.75767  2.17194
H    -2.11416  -3.21671  1.13996
H    -5.31204  -0.42849  1.38604
H    -4.59791  -2.81278  0.78091
O    1.20790  1.24195  3.23929
Hg    3.44905  1.80996  3.44004
22
Lattice="100 0 0 0 100 0 0 0 100" Properties=species:S:1:pos:R:3
N    0.43868  -1.72516  0.19075
C    0.23402  -0.42731  0.96346
C    1.63263  0.06362  1.47031
O    1.62240  1.02417  2.29607
H    -0.41336  -2.00123  -0.32266
H    0.70963  -2.51194  0.80384
H    1.20275  -1.62192  -0.50096
H    -0.06695  0.32348  0.21539
C    -0.80160  -0.52672  2.10741
C    -2.24181  -0.65396  1.69579
N    -3.11850  -1.56758  2.27423
C    -3.02627  0.12563  0.86220
C    -4.36611  -1.35922  1.83319
N    -4.31346  -0.33858  0.96837
H    -0.67627  0.40076  2.69298
H    -0.52862  -1.34112  2.79605
H    -2.89057  -2.26785  2.98138
H    -2.78181  0.98067  0.24052
H    -5.25494  -1.91325  2.12704
H    -5.12655  0.04490  0.47920
O    2.64764  -0.48839  0.99000
Hg    3.92307  1.13999  2.32346
22
Lattice="100 0 0 0 100 0 0 0 100" Properties=species:S:1:pos:R:3
N    -0.46800  -0.03693  -0.09267
C    -0.06011  -0.00296  1.37463
C    1.40559  0.53568  1.49955
O    1.86939  1.09231  0.46122
H    -1.49101  -0.14537  -0.20190
H    -0.01817  -0.80746  -0.61572
H    -0.19312  0.84092  -0.56836
H    -0.68103  0.78175  1.83601
C    -0.29775  -1.37714  2.03661
C    -0.24757  -1.40532  3.53384
N    0.41255  -2.39824  4.24496
C    -0.90978  -0.64791  4.49013
C    0.17623  -2.26692  5.55600
N    -0.62086  -1.19971  5.70944
H    0.40301  -2.11970  1.62650
H    -1.30704  -1.71401  1.73188
H    0.97624  -3.15464  3.85458
H    -1.57114  0.20696  4.39608
H    0.55558  -2.90932  6.34756
H    -0.97402  -0.86877  6.61130
O    1.97240  0.42675  2.60762
Hg    3.84981  1.67265  1.55117
22
Lattice="100 0 0 0 100 0 0 0 100" Properties=species:S:1:pos:R:3
N    0.17783  0.14412  -0.11188
C    0.47903  -0.24438  1.33001
C    1.72607  -1.19171  1.36905
O    2.40739  -1.23608  0.30252
H    -0.46100  0.95622  -0.16266
H    -0.25610  -0.62400  -0.65164
H    1.04876  0.39866  -0.61113
H    0.82304  0.68069  1.81988
C    -0.78244  -0.81412  2.01496
C    -0.73079  -0.91674  3.50915
N    -1.17156  -2.03539  4.20342
C    -0.43279  0.02570  4.48350
C    -1.14917  -1.80342  5.52172
N    -0.69352  -0.55451  5.69598
H    -1.03740  -1.79293  1.58207
H    -1.62308  -0.14198  1.75743
H    -1.50558  -2.91071  3.79789
H    -0.08866  1.05180  4.40726
H    -1.44961  -2.49682  6.30416
H    -0.58238  -0.10317  6.60784
O    1.97958  -1.77535  2.44390
Hg    4.00171  -2.63399  1.27414
22
Lattice="100 0 0 0 100 0 0 0 100" Properties=species:S:1:pos:R:3
N    0.29458  -0.93135  -0.20352
C    0.05919  -0.23152  1.12713
C    1.37820  0.49141  1.56470
O    1.35717  1.03577  2.71249
H    -0.59661  -1.07388  -0.70905
H    0.74063  -1.85651  -0.09737
H    0.91428  -0.36554  -0.81166
H    -0.60388  0.61994  0.89682
C    -0.68090  -1.09220  2.16543
C    -0.11831  -2.41818  2.60496
N    -0.95914  -3.38445  3.14927
C    1.14925  -2.95379  2.68343
C    -0.25200  -4.45025  3.54481
N    1.02874  -4.20059  3.26026
H    -1.69535  -1.25776  1.76466
H    -0.82926  -0.44628  3.04727
H    -1.97122  -3.31145  3.26832
H    2.11927  -2.55762  2.40733
H    -0.64938  -5.35094  4.00735
H    1.79652  -4.84748  3.45279
O    2.30558  0.58160  0.73064
Hg    3.32343  2.12581  2.37910
22
Lattice="100 0 0 0 100 0 0 0 100" Properties=species:S:1:pos:R:3
N    -0.34940  -0.85593  -0.44475
C    -0.20028  -0.27739  0.95756
C    1.32101  -0.10229  1.31921
O    1.72325  -0.30327  2.46221
H    -1.32604  -0.77149  -0.77602
H    -0.08550  -1.85271  -0.50224
H    0.24301  -0.34055  -1.11993
H    -0.56743  0.75944  0.87482
C    -1.07295  -0.97396  2.03168
C    -0.83538  -2.37744  2.49441
N    -0.02508  -2.71514  3.57382
C    -1.50015  -3.54738  2.15895
C    -0.17485  -4.00890  3.88088
N    -1.06580  -4.52134  3.01972
H    -2.11397  -0.91571  1.66991
H    -1.03846  -0.30116  2.90294
H    0.58300  -2.07650  4.08726
H    -2.27213  -3.74120  1.42075
H    0.32816  -4.54592  4.68185
H    -1.39061  -5.49186  3.03435
O    2.00035  0.35134  0.32107
Hg    3.93806  0.77377  1.30693
22
Lattice="100 0 0 0 100 0 0 0 100" Properties=species:S:1:pos:R:3
N    0.86071  1.39682  1.49035
C    0.14323  0.24512  2.04684
C    0.92330  -1.07400  1.78300
O    2.11476  -1.12852  1.47941
H    0.79356  2.23666  2.07723
H    0.57341  1.64122  0.53334
H    0.72787  -2.96696  1.87825
H    0.15412  0.35117  3.14459
C    -1.37836  0.20042  1.53063
C    -2.38450  -0.35795  2.48016
N    -2.85137  -1.66547  2.48485
C    -3.14477  0.30338  3.44042
C    -3.84472  -1.80190  3.37276
N    -4.01966  -0.60824  3.96149
H    -1.41935  -0.31948  0.56394
H    -1.66823  1.24191  1.34308
H    -2.54910  -2.41876  1.86760
H    -3.13845  1.34120  3.75941
H    -4.41590  -2.70704  3.56920
H    -4.72433  -0.41627  4.67948
O    0.19053  -2.14375  1.97681
Hg    3.20925  0.95744  1.22718
22
Lattice="100 0 0 0 100 0 0 0 100" Properties=species:S:1:pos:R:3
N    -0.47202  1.21240  1.21836
C    0.24619  0.14694  1.92812
C    1.71302  0.02181  1.42145
O    2.30201  0.87728  0.75870
H    -1.00771  0.88321  0.40526
H    -1.09240  1.76048  1.82545
H    3.22618  -1.14102  1.54061
H    0.35012  0.46667  2.97835
C    -0.53814  -1.24714  1.86009
C    -0.63860  -1.99537  3.15025
N    -1.85460  -2.33962  3.73128
C    0.32845  -2.57907  3.96285
C    -1.65619  -3.10101  4.81447
N    -0.32966  -3.24227  4.96147
H    -0.06519  -1.88358  1.09922
H    -1.55478  -1.04441  1.49749
H    -2.78549  -2.11424  3.37650
H    1.40974  -2.57912  3.89058
H    -2.42674  -3.53220  5.45074
H    0.11236  -3.78249  5.71069
O    2.28149  -1.08557  1.82503
Hg    1.04396  2.79532  0.21403
22
Lattice="100 0 0 0 100 0 0 0 100" Properties=species:S:1:pos:R:3
N    0.00755  1.41697  1.39033
C    0.43628  0.08092  1.81599
C    1.01840  -0.72231  0.61858
O    1.39558  -0.21916  -0.43916
H    -0.98326  1.46771  1.11882
H    0.19364  2.14380  2.09123
H    1.56303  -2.48058  0.12562
H    1.29368  0.21311  2.49694
C    -0.74321  -0.69505  2.58618
C    -0.32552  -1.59623  3.69881
N    -0.08470  -2.95953  3.59077
C    -0.22002  -1.31477  5.05801
C    0.13628  -3.49024  4.80032
N    0.06219  -2.49098  5.69382
H    -1.36176  -1.23304  1.85516
H    -1.38100  0.07798  3.03252
H    -0.12743  -3.51620  2.73763
H    -0.35079  -0.38411  5.60180
H    0.32505  -4.53894  5.02107
H    0.18101  -2.60974  6.70414
O    1.12413  -2.00465  0.87197
Hg    1.12486  2.12905  -0.61655
22
Lattice="100 0 0 0 100 0 0 0 100" Properties=species:S:1:pos:R:3
N    0.50389  0.74686  0.54225
C    0.06893  0.02595  1.74461
C    1.21983  -0.84836  2.32280
O    2.41090  -0.71863  2.03529
H    0.13258  1.70206  0.48269
H    0.29749  0.25383  -0.33586
H    1.52652  -2.23971  3.59711
H    -0.11787  0.77978  2.52750
C    -1.26189  -0.82253  1.47941
C    -2.31809  -0.71402  2.53132
N    -3.61073  -0.27857  2.25966
C    -2.33396  -1.07817  3.87430
C    -4.37914  -0.38610  3.35062
N    -3.60361  -0.86527  4.33561
H    -0.98754  -1.87720  1.33722
H    -1.68956  -0.48838  0.52457
H    -3.97434  0.02694  1.35539
H    -1.55284  -1.47689  4.51094
H    -5.43677  -0.13979  3.42241
H    -3.93127  -1.05105  5.28783
O    0.78744  -1.71730  3.20051
Hg    2.90404  0.95655  0.44982
22
Lattice="100 0 0 0 100 0 0 0 100" Properties=species:S:1:pos:R:3
N    -0.13286  -0.24381  -0.16821
C    0.02273  0.02593  1.26002
C    1.51156  0.22257  1.63906
O    2.37728  0.57899  0.83661
H    -1.01325  0.11957  -0.55295
H    -0.03322  -1.23116  -0.43252
H    2.66389  0.34812  3.15566
H    -0.40554  1.03004  1.43365
C    -0.84070  -0.91322  2.23080
C    -0.50541  -2.32732  2.54917
N    0.33349  -2.73098  3.58546
C    -1.09452  -3.49899  2.08661
C    0.26359  -4.05646  3.75210
N    -0.59779  -4.52847  2.83695
H    -1.85857  -0.88824  1.81917
H    -0.88712  -0.33776  3.16913
H    0.87500  -2.11970  4.19626
H    -1.84516  -3.65973  1.31869
H    0.79672  -4.64364  4.49718
H    -0.85662  -5.51487  2.74309
O    1.74710  0.06508  2.91844
Hg    1.62539  0.86007  -1.39637
22
Lattice="100 0 0 0 100 0 0 0 100" Properties=species:S:1:pos:R:3
N    -0.51309  0.45263  0.51818
C    0.17474  0.38415  1.80773
C    1.71528  0.39873  1.63364
O    2.28548  0.85817  0.63894
H    -1.40635  0.95739  0.56230
H    -0.65850  -0.45322  0.05750
H    3.32837  0.12511  2.62082
H    -0.01686  1.34934  2.31150
C    -0.40281  -0.68655  2.84112
C    -0.22664  -2.16117  2.70752
N    -1.28858  -3.03879  2.49695
C    0.86810  -2.97947  2.96409
C    -0.87922  -4.30741  2.62134
N    0.43354  -4.27463  2.89597
H    -1.47201  -0.45197  2.93886
H    0.05233  -0.38008  3.79722
H    -2.26815  -2.78784  2.35458
H    1.89303  -2.73260  3.21617
H    -1.49718  -5.19821  2.52684
H    1.00952  -5.10643  3.05408
O    2.35550  -0.03548  2.68713
Hg    0.85852  1.67430  -1.05447
22
Lattice="100 0 0 0 100 0 0 0 100" Properties=species:S:1:pos:R:3
N    0.06471  -0.52126  -0.13942
C    0.15983  -0.22400  1.30012
C    1.62219  0.12920  1.72990
O    2.62106  -0.18165  1.07206
H    -0.44537  0.19886  -0.66730
H    -0.35522  -1.43460  -0.34990
H    0.99257  1.05540  3.30863
H    -0.43987  0.68264  1.48684
C    -0.36788  -1.46338  2.14911
C    -0.66926  -1.26047  3.60314
N    -1.92825  -0.91963  4.10063
C    0.10259  -1.52947  4.72166
C    -1.93013  -0.98495  5.43719
N    -0.69763  -1.34785  5.81962
H    0.35636  -2.28523  2.05380
H    -1.29221  -1.79931  1.65589
H    -2.76773  -0.71070  3.55845
H    1.13201  -1.86290  4.81128
H    -2.77751  -0.78824  6.09111
H    -0.41468  -1.49142  6.79335
O    1.80576  0.72655  2.87426
Hg    2.22766  -0.68158  -1.14839
22
Lattice="100 0 0 0 100 0 0 0 100" Properties=species:S:1:pos:R:3
N    -0.33324  0.97019  0.46461
C    0.07720  0.20017  1.64900
C    1.62550  -0.02133  1.69804
O    2.35353  0.04551  0.70487
H    -1.07874  0.52632  -0.08516
H    -0.62800  1.92895  0.69146
H    1.58072  -0.26169  3.61744
H    -0.17355  0.80719  2.53590
C    -0.66344  -1.20263  1.69195
C    -0.65627  -1.95162  2.99122
N    0.06819  -3.11772  3.22870
C    -1.44309  -1.77464  4.11918
C    -0.26164  -3.63291  4.42077
N    -1.17075  -2.81506  4.96879
H    -0.27970  -1.84241  0.88346
H    -1.71720  -0.99396  1.45423
H    0.71131  -3.58229  2.58595
H    -2.18538  -1.01907  4.35859
H    0.12928  -4.54999  4.85731
H    -1.61199  -2.97075  5.87994
O    2.16078  -0.37274  2.83636
Hg    1.45574  1.19271  -1.11073
22
Lattice="100 0 0 0 100 0 0 0 100" Properties=species:S:1:pos:R:3
N    0.10758  0.74919  1.00414
C    0.13993  0.03827  2.28700
C    1.59403  -0.47904  2.64180
O    2.56201  -0.36023  1.88290
H    -0.29213  1.69218  1.06514
H    -0.36180  0.23356  0.25273
H    1.06140  -1.08194  4.42274
H    -0.07274  0.78054  3.07474
C    -0.88418  -1.16674  2.35427
C    -2.31437  -0.83350  2.66500
N    -3.38274  -1.20874  1.85685
C    -2.89097  -0.26050  3.78747
C    -4.54516  -0.89920  2.44850
N    -4.25020  -0.31323  3.61561
H    -0.53145  -1.86846  3.12603
H    -0.81894  -1.74485  1.41943
H    -3.33367  -1.72234  0.97586
H    -2.45104  0.15558  4.68795
H    -5.54091  -1.09852  2.05775
H    -4.94843  0.02428  4.28427
O    1.80747  -1.04991  3.78982
Hg    2.33933  1.02359  0.07301
22
Lattice="100 0 0 0 100 0 0 0 100" Properties=species:S:1:pos:R:3
N    0.93626  -0.36619  0.18104
C    0.19371  -0.24663  1.44082
C    1.13264  0.16324  2.64698
O    2.36541  0.22194  2.56097
H    0.98147  -1.32331  -0.18403
H    0.59039  0.25478  -0.55929
H    -0.36895  0.48339  3.85469
H    -0.49235  0.61029  1.33346
C    -0.58336  -1.57495  1.83220
C    -1.78493  -1.97040  1.03022
N    -3.04764  -1.38389  1.12062
C    -1.95307  -3.06639  0.20317
C    -3.93378  -2.08094  0.39732
N    -3.27365  -3.10125  -0.16439
H    -0.88405  -1.48665  2.88806
H    0.13048  -2.41240  1.81755
H    -3.32096  -0.58071  1.68601
H    -1.25244  -3.83331  -0.11162
H    -4.99463  -1.86259  0.29387
H    -3.70824  -3.81110  -0.76056
O    0.60790  0.45423  3.79899
Hg    3.27927  0.17267  0.47219
22
Lattice="100 0 0 0 100 0 0 0 100" Properties=species:S:1:pos:R:3
N    0.54116  -0.20281  -0.02755
C    0.28026  -0.00552  1.40449
C    1.59629  0.14829  2.23175
O    2.71903  0.15910  1.71500
H    0.52984  -1.18461  -0.32647
H    -0.09595  0.33496  -0.62839
H    0.63684  0.42301  3.90961
H    -0.21610  0.97612  1.49875
C    -0.74252  -1.05913  2.00640
C    -0.36584  -2.47847  2.30827
N    -1.14866  -3.55007  1.88150
C    0.58694  -3.04022  3.14635
C    -0.71277  -4.69282  2.42476
N    0.34825  -4.38914  3.18520
H    -1.61750  -1.04508  1.34035
H    -1.11733  -0.59551  2.93631
H    -1.98445  -3.50003  1.29580
H    1.38880  -2.59300  3.72458
H    -1.14313  -5.68194  2.27983
H    0.88232  -5.07335  3.72880
O    1.52758  0.27472  3.52918
Hg    2.77002  0.47509  -0.59119
22
Lattice="100 0 0 0 100 0 0 0 100" Properties=species:S:1:pos:R:3
N    0.29210  -1.02035  -0.11328
C    0.08779  -0.36802  1.09314
C    1.54359  -0.13399  1.87045
O    1.88822  1.03795  1.95525
H    0.38146  -0.49055  -0.98119
H    0.58310  -1.99615  -0.17090
H    1.92154  -2.02710  2.20605
H    -0.25375  0.65804  0.91867
C    -0.87466  -1.10737  2.12749
C    -2.31618  -0.89488  1.82817
N    -3.07354  -1.62762  0.92152
C    -3.20708  0.00115  2.40871
C    -4.35136  -1.22637  0.95491
N    -4.43456  -0.23369  1.85420
H    -0.67662  -0.71036  3.13187
H    -0.63346  -2.18129  2.14455
H    -2.75619  -2.40907  0.34784
H    -3.05410  0.75424  3.17553
H    -5.17248  -1.63900  0.37224
H    -5.30088  0.25721  2.09300
O    2.27414  -1.11724  2.29924
Hg    4.03191  1.79744  2.80586
22
Lattice="100 0 0 0 100 0 0 0 100" Properties=species:S:1:pos:R:3
N    0.99680  -2.30973  1.15771
C    0.26385  -1.13604  1.13457
C    1.19824  0.10342  1.78819
O    1.53902  0.95730  0.98176
H    1.16684  -2.83963  2.01264
H    1.54860  -2.59767  0.34867
H    1.25096  -0.61538  3.60994
H    0.11557  -0.79331  0.10473
C    -1.10082  -1.15339  1.94350
C    -2.22253  -1.77328  1.17895
N    -3.32558  -1.06204  0.71540
C    -2.47528  -3.09721  0.84010
C    -4.20933  -1.89169  0.15020
N    -3.69328  -3.12953  0.22028
H    -1.36997  -0.12390  2.21631
H    -0.94687  -1.70479  2.88400
H    -3.49627  -0.06165  0.82580
H    -1.89256  -3.99750  1.00484
H    -5.17175  -1.61719  -0.27654
H    -4.16015  -3.96962  -0.13265
O    1.57380  0.10607  3.02950
Hg    3.09971  2.76279  1.45110
22
Lattice="100 0 0 0 100 0 0 0 100" Properties=species:S:1:pos:R:3
N    -0.64099  0.62033  0.24720
C    -0.10570  0.11572  1.42274
C    1.52497  -0.23054  1.24120
O    2.06797  -0.92638  2.09535
H    -0.85913  1.61083  0.14055
H    -0.96234  0.01000  -0.50384
H    1.58824  0.81368  -0.36542
H    -0.04855  0.91568  2.18056
C    -0.77325  -1.17920  2.01319
C    -2.07436  -0.94750  2.69792
N    -3.30872  -1.35537  2.21040
C    -2.34471  -0.37946  3.94136
C    -4.27620  -1.07384  3.09369
N    -3.69303  -0.47440  4.14412
H    -0.05301  -1.57851  2.74828
H    -0.87456  -1.94190  1.22767
H    -3.48399  -1.85653  1.33815
H    -1.68099  0.05119  4.68446
H    -5.33522  -1.29986  2.98581
H    -4.19528  -0.15654  4.97802
O    2.15872  0.29319  0.24730
Hg    4.45360  -1.39862  2.06749
22
Lattice="100 0 0 0 100 0 0 0 100" Properties=species:S:1:pos:R:3
N    1.80472  0.36016  3.76790
C    1.32855  -0.55353  2.83943
C    2.20957  -0.47750  1.41470
O    1.74600  -1.02381  0.41693
H    2.36082  0.06670  4.57075
H    1.50970  1.33623  3.76315
H    3.59548  0.50753  2.30040
H    1.57635  -1.57878  3.16346
C    -0.18581  -0.43646  2.43557
C    -1.13837  -0.96622  3.44959
N    -1.98288  -0.18504  4.22694
C    -1.44978  -2.28234  3.78522
C    -2.77306  -0.96030  4.98220
N    -2.44592  -2.23584  4.72004
H    -0.29516  -1.02372  1.50733
H    -0.42732  0.60480  2.17756
H    -2.06142  0.83281  4.20617
H    -1.05585  -3.22217  3.41143
H    -3.54444  -0.62024  5.67040
H    -2.89834  -3.04711  5.15112
O    3.36357  0.09830  1.43404
Hg    2.95755  -1.13946  -1.68833
22
Lattice="100 0 0 0 100 0 0 0 100" Properties=species:S:1:pos:R:3
N    -0.60055  1.85408  1.40051
C    -0.15279  0.54574  1.44375
C    1.44538  0.49729  0.93202
O    2.24626  0.19798  1.80721
H    -0.58011  2.44161  2.23481
H    -0.81687  2.33905  0.52974
H    1.09242  1.03881  -0.91726
H    -0.07586  0.20008  2.48036
C    -0.94888  -0.49921  0.54414
C    -2.21152  -0.97587  1.17725
N    -2.36460  -2.23294  1.75601
C    -3.46413  -0.38065  1.26525
C    -3.62893  -2.40996  2.15409
N    -4.29944  -1.28389  1.86068
H    -0.29500  -1.35700  0.33542
H    -1.18140  -0.02759  -0.42241
H    -1.65439  -2.96251  1.82753
H    -3.81345  0.59291  0.93724
H    -4.04118  -3.30350  2.61799
H    -5.29583  -1.14089  2.04797
O    1.79851  0.81368  -0.27529
Hg    4.66336  0.26778  1.55100
