# Supplementary material for: Mapping and classifying molecules from a high-throughput structural database
Source: J Cheminform. 2017 Feb 2;9:6. doi: 10.1186/s13321-017-0192-4 (PMC5289135; doi:10.1186/s13321-017-0192-4)
Supplement: Supplementary file 1 — Additional file 1. Supplementary file contains dissimilarity matrix data for all the oligopeptides available in the database including the one discussed in this paper. [file 13321_2017_192_MOESM1_ESM.tar › SI/hisH.uncapped/cluster-linkage.dat]

# Cluster linkage matrix for distance matrix file: hisH.uncapped.bare-12-8-3_rem-0.1.sim clustering mode= average
2.400000000000000000e+01 2.600000000000000000e+01 6.562011874811266368e-03 2.000000000000000000e+00
9.000000000000000000e+00 1.400000000000000000e+01 7.201043465661028688e-03 2.000000000000000000e+00
2.200000000000000000e+01 2.300000000000000000e+01 7.241726177260890407e-03 2.000000000000000000e+00
2.000000000000000000e+00 7.000000000000000000e+00 7.774980964101755807e-03 2.000000000000000000e+00
2.000000000000000000e+01 3.800000000000000000e+01 7.836636576185888187e-03 3.000000000000000000e+00
1.600000000000000000e+01 1.800000000000000000e+01 8.261805912745737168e-03 2.000000000000000000e+00
1.000000000000000000e+00 5.000000000000000000e+00 8.919471956906527971e-03 2.000000000000000000e+00
6.000000000000000000e+00 8.000000000000000000e+00 9.277839684429465758e-03 2.000000000000000000e+00
1.100000000000000000e+01 3.700000000000000000e+01 1.037458881277800865e-02 3.000000000000000000e+00
2.800000000000000000e+01 3.400000000000000000e+01 1.070489531080729730e-02 2.000000000000000000e+00
3.000000000000000000e+00 4.000000000000000000e+00 1.140673470296385550e-02 2.000000000000000000e+00
2.500000000000000000e+01 3.000000000000000000e+01 1.158961000581260059e-02 2.000000000000000000e+00
1.200000000000000000e+01 1.300000000000000000e+01 1.325188385854792969e-02 2.000000000000000000e+00
3.300000000000000000e+01 4.700000000000000000e+01 1.537976514737809247e-02 3.000000000000000000e+00
3.500000000000000000e+01 4.000000000000000000e+01 1.599137391056311766e-02 4.000000000000000000e+00
2.100000000000000000e+01 2.900000000000000000e+01 1.636377047227011855e-02 2.000000000000000000e+00
2.700000000000000000e+01 3.200000000000000000e+01 1.732720509299696260e-02 2.000000000000000000e+00
4.600000000000000000e+01 4.800000000000000000e+01 1.776518363513306803e-02 4.000000000000000000e+00
3.900000000000000000e+01 4.200000000000000000e+01 1.862355902158283061e-02 4.000000000000000000e+00
0.000000000000000000e+00 1.000000000000000000e+01 1.892002973490980455e-02 2.000000000000000000e+00
3.100000000000000000e+01 3.600000000000000000e+01 2.223872171212712412e-02 3.000000000000000000e+00
1.700000000000000000e+01 4.500000000000000000e+01 2.270896703830113314e-02 3.000000000000000000e+00
4.900000000000000000e+01 5.000000000000000000e+01 2.276697627631987797e-02 7.000000000000000000e+00
4.300000000000000000e+01 4.400000000000000000e+01 2.382111863281973982e-02 5.000000000000000000e+00
5.700000000000000000e+01 5.800000000000000000e+01 2.508741188634283983e-02 1.000000000000000000e+01
5.200000000000000000e+01 5.600000000000000000e+01 2.839375741064610950e-02 5.000000000000000000e+00
5.100000000000000000e+01 6.000000000000000000e+01 2.928908732731357392e-02 1.200000000000000000e+01
5.500000000000000000e+01 6.100000000000000000e+01 4.244349632057890787e-02 7.000000000000000000e+00
5.300000000000000000e+01 5.400000000000000000e+01 4.247304421543279113e-02 8.000000000000000000e+00
5.900000000000000000e+01 6.200000000000000000e+01 4.333735933076399149e-02 1.700000000000000000e+01
1.500000000000000000e+01 1.900000000000000000e+01 4.400162666132861194e-02 2.000000000000000000e+00
6.400000000000000000e+01 6.500000000000000000e+01 5.680486164706989582e-02 2.500000000000000000e+01
4.100000000000000000e+01 6.600000000000000000e+01 6.328987556126328129e-02 4.000000000000000000e+00
6.300000000000000000e+01 6.800000000000000000e+01 6.855797655082684905e-02 1.100000000000000000e+01
6.700000000000000000e+01 6.900000000000000000e+01 8.578293010769896809e-02 3.600000000000000000e+01
