# Supplementary material for: Mapping and classifying molecules from a high-throughput structural database
Source: J Cheminform. 2017 Feb 2;9:6. doi: 10.1186/s13321-017-0192-4 (PMC5289135; doi:10.1186/s13321-017-0192-4)
Supplement: Supplementary file 1 — Additional file 1. Supplementary file contains dissimilarity matrix data for all the oligopeptides available in the database including the one discussed in this paper. [file 13321_2017_192_MOESM1_ESM.tar › SI/hisH.uncapped/COLVAR-OOS-Ba-0.17-1-4]

#! FIELDS CV1 CV2 Energy
2.840000000000e-01 2.540000000000e-01	-240077.859084
2.880000000000e-01 2.580000000000e-01	-240077.847704
3.020000000000e-01 2.440000000000e-01	-240077.785743
3.100000000000e-01 2.440000000000e-01	-240077.750209
2.820000000000e-01 2.660000000000e-01	-240077.613603
2.920000000000e-01 2.580000000000e-01	-240077.610315
6.600000000000e-02 0.000000000000e+00	-240077.371777
6.800000000000e-02 -8.000000000000e-03	-240077.355484
-6.200000000000e-02 2.400000000000e-02	-240077.341619
3.800000000000e-02 1.000000000000e-02	-240077.322027
5.400000000000e-02 2.000000000000e-03	-240077.206207
5.200000000000e-02 8.000000000000e-03	-240077.176421
3.280000000000e-01 1.800000000000e-01	-240077.052636
3.260000000000e-01 1.940000000000e-01	-240077.044050
2.320000000000e-01 2.120000000000e-01	-240077.037272
1.280000000000e-01 -6.200000000000e-02	-240077.033517
2.520000000000e-01 2.120000000000e-01	-240077.012503
2.360000000000e-01 2.000000000000e-01	-240076.985661
1.240000000000e-01 -4.800000000000e-02	-240076.974237
1.200000000000e-01 -3.800000000000e-02	-240076.968986
1.100000000000e-01 -5.000000000000e-02	-240076.933776
1.280000000000e-01 -4.800000000000e-02	-240076.907688
1.080000000000e-01 -4.800000000000e-02	-240076.855472
2.440000000000e-01 2.160000000000e-01	-240076.824966
4.000000000000e-03 -6.800000000000e-02	-240076.774911
1.220000000000e-01 -3.800000000000e-02	-240076.712596
