# Supplementary material for: Mapping and classifying molecules from a high-throughput structural database
Source: J Cheminform. 2017 Feb 2;9:6. doi: 10.1186/s13321-017-0192-4 (PMC5289135; doi:10.1186/s13321-017-0192-4)
Supplement: Supplementary file 1 — Additional file 1. Supplementary file contains dissimilarity matrix data for all the oligopeptides available in the database including the one discussed in this paper. [file 13321_2017_192_MOESM1_ESM.tar › SI/hisH.uncapped/traj.hisH.uncapped.Cd.xyz]

22
Lattice="100 0 0 0 100 0 0 0 100" Properties=species:S:1:pos:R:3
N    0.63154  -0.56243  0.11869
C    0.17007  0.17944  1.36554
C    1.41562  0.72144  2.11302
O    2.55759  0.56610  1.58223
H    -0.17548  -0.88708  -0.43834
H    1.21201  -1.38649  0.34665
H    1.20892  0.04055  -0.49158
H    -0.37355  1.06623  1.00383
C    -0.73474  -0.69209  2.27964
C    -2.09853  -1.04647  1.75948
N    -3.21149  -0.20699  1.83489
C    -2.57678  -2.24226  1.27331
C    -4.30744  -0.85510  1.42155
N    -3.92993  -2.08839  1.07277
H    -0.83388  -0.13727  3.22522
H    -0.21059  -1.62393  2.54004
H    -3.23998  0.74173  2.20705
H    -2.08084  -3.19163  1.10107
H    -5.31706  -0.45397  1.38399
H    -4.56747  -2.81200  0.73343
O    1.22858  1.32628  3.20917
Cd    3.43953  1.72973  3.34342
22
Lattice="100 0 0 0 100 0 0 0 100" Properties=species:S:1:pos:R:3
N    0.42525  -1.65807  0.16532
C    0.23889  -0.39045  0.99001
C    1.62674  0.07815  1.50150
O    1.66015  1.03475  2.32966
H    -0.44403  -1.91296  -0.33008
H    0.70660  -2.46623  0.74412
H    1.16866  -1.53503  -0.54375
H    -0.07725  0.38656  0.27565
C    -0.79840  -0.54578  2.12379
C    -2.23850  -0.67026  1.69709
N    -3.13379  -1.52474  2.33738
C    -2.99772  0.04768  0.79985
C    -4.37277  -1.33867  1.86492
N    -4.29666  -0.39222  0.92576
H    -0.68590  0.35071  2.75531
H    -0.52160  -1.39449  2.76852
H    -2.92148  -2.17325  3.09569
H    -2.73952  0.84854  0.11603
H    -5.26995  -1.86167  2.18586
H    -5.09676  -0.04157  0.39497
O    2.66285  -0.48043  1.02913
Cd    3.90919  0.99843  2.26128
22
Lattice="100 0 0 0 100 0 0 0 100" Properties=species:S:1:pos:R:3
N    -0.50714  -0.01168  -0.04015
C    0.00043  0.00536  1.39771
C    1.45435  0.54635  1.39727
O    1.85984  1.12313  0.33950
H    -1.53931  -0.04927  -0.08011
H    -0.14941  -0.81892  -0.57781
H    -0.19811  0.83867  -0.54407
H    -0.59382  0.77913  1.90934
C    -0.21076  -1.38034  2.05533
C    -0.23555  -1.40553  3.55824
N    0.41392  -2.38804  4.29738
C    -0.95574  -0.67154  4.47612
C    0.11082  -2.26921  5.59590
N    -0.71415  -1.22372  5.71196
H    0.54611  -2.08654  1.68400
H    -1.18285  -1.76606  1.70000
H    1.00711  -3.13214  3.93105
H    -1.63095  0.16815  4.35634
H    0.46579  -2.90630  6.40151
H    -1.11775  -0.90327  6.59463
O    2.14742  0.44218  2.44791
Cd    3.81095  1.61218  1.37838
22
Lattice="100 0 0 0 100 0 0 0 100" Properties=species:S:1:pos:R:3
N    0.19025  0.19049  -0.06085
C    0.52195  -0.27672  1.35231
C    1.76638  -1.20024  1.28328
O    2.43780  -1.19172  0.20398
H    -0.40818  1.03324  -0.05334
H    -0.30315  -0.53177  -0.61181
H    1.05642  0.41767  -0.58096
H    0.86124  0.62463  1.88721
C    -0.73589  -0.87919  2.02425
C    -0.72607  -0.93251  3.52640
N    -1.18435  -2.03833  4.23396
C    -0.46797  0.03089  4.47781
C    -1.21000  -1.77269  5.54573
N    -0.76844  -0.52055  5.70102
H    -0.92827  -1.88305  1.61821
H    -1.59818  -0.26018  1.71862
H    -1.50226  -2.92355  3.84009
H    -0.12596  1.05597  4.39068
H    -1.53351  -2.44736  6.33380
H    -0.69050  -0.04466  6.60224
O    2.08800  -1.87246  2.30310
Cd    3.94001  -2.59604  1.15183
22
Lattice="100 0 0 0 100 0 0 0 100" Properties=species:S:1:pos:R:3
N    0.29546  -0.96674  -0.15383
C    0.07272  -0.22536  1.15560
C    1.36558  0.53727  1.54218
O    1.44375  1.03430  2.70421
H    -0.59449  -1.11573  -0.65765
H    0.72938  -1.89296  -0.01113
H    0.92372  -0.42372  -0.77367
H    -0.61667  0.60073  0.90786
C    -0.63599  -1.06133  2.24090
C    -0.10141  -2.41541  2.62799
N    -0.97576  -3.42535  3.02700
C    1.15801  -2.93732  2.80380
C    -0.29311  -4.50227  3.43136
N    1.00359  -4.21977  3.29180
H    -1.68086  -1.18040  1.91471
H    -0.68755  -0.41470  3.13239
H    -1.99468  -3.36882  3.05583
H    2.14288  -2.51029  2.66119
H    -0.71742  -5.43279  3.80004
H    1.75963  -4.86532  3.52662
O    2.23285  0.74067  0.63622
Cd    3.28118  2.17003  2.08178
22
Lattice="100 0 0 0 100 0 0 0 100" Properties=species:S:1:pos:R:3
N    -0.37335  -0.92817  -0.39860
C    -0.19154  -0.27960  0.96625
C    1.32053  -0.04293  1.21123
O    1.74854  0.10135  2.39145
H    -1.33258  -0.78370  -0.75569
H    -0.19523  -1.94529  -0.37993
H    0.28280  -0.51375  -1.08524
H    -0.58157  0.74698  0.84748
C    -1.03659  -0.93186  2.08534
C    -0.82134  -2.35718  2.50438
N    -0.01799  -2.73804  3.57849
C    -1.47781  -3.50443  2.11747
C    -0.17462  -4.04255  3.83580
N    -1.05095  -4.51724  2.94602
H    -2.09139  -0.82717  1.78519
H    -0.93377  -0.27201  2.96004
H    0.55338  -2.11863  4.15119
H    -2.24627  -3.67084  1.36991
H    0.31135  -4.60807  4.62631
H    -1.37679  -5.48595  2.91770
O    2.05067  0.11462  0.17991
Cd    3.75331  0.76890  1.50067
22
Lattice="100 0 0 0 100 0 0 0 100" Properties=species:S:1:pos:R:3
N    0.88719  1.39047  1.35702
C    0.13231  0.29438  2.03805
C    0.92191  -1.02658  1.92265
O    2.12987  -1.09516  1.63038
H    0.76929  2.28095  1.85619
H    0.53481  1.54797  0.40234
H    0.76795  -2.90568  2.20664
H    0.14266  0.52156  3.11791
C    -1.36720  0.22970  1.53976
C    -2.37654  -0.36426  2.47788
N    -2.95213  -1.62113  2.32419
C    -3.02736  0.20695  3.55315
C    -3.90801  -1.80960  3.24313
N    -3.95134  -0.70609  3.99845
H    -1.41085  -0.27467  0.56390
H    -1.67453  1.26987  1.36194
H    -2.74592  -2.29805  1.59100
H    -2.92587  1.18475  4.01166
H    -4.53985  -2.68814  3.34592
H    -4.60010  -0.56467  4.77619
O    0.21887  -2.08421  2.21470
Cd    3.12686  0.81862  1.15693
22
Lattice="100 0 0 0 100 0 0 0 100" Properties=species:S:1:pos:R:3
N    -0.48130  1.07911  0.79002
C    0.06998  0.21507  1.88037
C    1.61372  0.22453  1.82308
O    2.28571  1.03395  1.15379
H    -0.79100  0.51203  -0.01143
H    -1.30849  1.59556  1.11294
H    3.15522  -0.60030  2.58086
H    -0.16922  0.71111  2.83597
C    -0.58992  -1.22562  1.84422
C    -0.58529  -2.04451  3.09946
N    -1.54849  -1.94675  4.10358
C    0.20485  -3.11561  3.45650
C    -1.36016  -2.90446  5.01979
N    -0.29517  -3.61577  4.63346
H    -0.11878  -1.81528  1.04570
H    -1.63679  -1.07749  1.53929
H    -2.33548  -1.30036  4.14101
H    1.05350  -3.56858  2.95684
H    -1.96641  -3.07730  5.90526
H    0.07079  -4.42526  5.13948
O    2.16968  -0.66879  2.58633
Cd    1.15505  2.51173  -0.01551
22
Lattice="100 0 0 0 100 0 0 0 100" Properties=species:S:1:pos:R:3
N    0.61199  1.07410  2.00028
C    0.60440  -0.36213  1.59068
C    0.52550  -0.48619  0.04545
O    0.65389  0.46886  -0.74725
H    -0.30488  1.35906  2.36751
H    1.29301  1.24368  2.74941
H    0.37420  -1.80244  -1.34024
H    1.60161  -0.76928  1.82962
C    -0.50892  -1.21959  2.30100
C    -0.26534  -1.64920  3.71583
N    0.49623  -2.76360  4.07232
C    -0.82297  -1.19913  4.89177
C    0.40676  -2.98254  5.38987
N    -0.38799  -2.03353  5.89490
H    -0.66339  -2.11674  1.68499
H    -1.46290  -0.67275  2.25870
H    1.00279  -3.38656  3.44406
H    -1.51723  -0.38917  5.08718
H    0.88402  -3.78748  5.94304
H    -0.64797  -1.96458  6.88126
O    0.36962  -1.70894  -0.35617
Cd    1.04156  2.42215  0.14977
22
Lattice="100 0 0 0 100 0 0 0 100" Properties=species:S:1:pos:R:3
N    0.21177  0.95559  1.11381
C    0.18496  -0.23363  2.01661
C    1.49440  -1.05623  1.86283
O    2.51154  -0.64920  1.26709
H    -0.18560  1.78235  1.57432
H    -0.34500  0.79321  0.26545
H    2.30840  -2.69209  2.43928
H    0.24956  0.14948  3.04942
C    -1.09627  -1.12817  1.87033
C    -2.32165  -0.69793  2.62635
N    -3.56561  -0.50551  2.03107
C    -2.54285  -0.56921  3.98222
C    -4.49849  -0.27830  2.96574
N    -3.88117  -0.30543  4.15100
H    -0.82290  -2.13093  2.22895
H    -1.33081  -1.26027  0.80290
H    -3.78842  -0.59237  1.03973
H    -1.87396  -0.67251  4.82966
H    -5.55821  -0.11051  2.79142
H    -4.35161  -0.17007  5.04872
O    1.45500  -2.19514  2.48036
Cd    2.40090  1.35688  0.39875
22
Lattice="100 0 0 0 100 0 0 0 100" Properties=species:S:1:pos:R:3
N    -0.12546  -0.30663  -0.15981
C    0.01454  0.02188  1.28846
C    1.49751  0.24844  1.63478
O    2.35858  0.57402  0.79361
H    -1.03113  0.01972  -0.52037
H    -0.08965  -1.32130  -0.32552
H    2.68788  0.44976  3.11592
H    -0.41354  1.03490  1.41110
C    -0.83173  -0.87131  2.26928
C    -0.50222  -2.30640  2.54559
N    0.31532  -2.73527  3.59223
C    -1.06681  -3.45636  2.03466
C    0.25279  -4.06654  3.71554
N    -0.57695  -4.51235  2.76604
H    -1.86492  -0.82811  1.89617
H    -0.85614  -0.31747  3.22055
H    0.83019  -2.14072  4.23995
H    -1.80632  -3.60059  1.25409
H    0.77052  -4.67143  4.45581
H    -0.82920  -5.49481  2.63618
O    1.76666  0.15895  2.90571
Cd    1.64607  0.67761  -1.29197
22
Lattice="100 0 0 0 100 0 0 0 100" Properties=species:S:1:pos:R:3
N    -0.44937  0.37418  0.47165
C    0.17149  0.37086  1.82833
C    1.70726  0.44408  1.70923
O    2.29747  0.89684  0.70686
H    -1.37243  0.82529  0.49364
H    -0.59263  -0.57896  0.11333
H    3.30688  0.27108  2.74513
H    -0.07160  1.35420  2.27409
C    -0.41386  -0.66402  2.84943
C    -0.23782  -2.14637  2.68285
N    -1.32600  -3.01776  2.61650
C    0.87081  -2.96298  2.77016
C    -0.91085  -4.28930  2.66456
N    0.42349  -4.26293  2.74661
H    -1.48624  -0.43574  2.93377
H    0.00938  -0.37200  3.82424
H    -2.31282  -2.75845  2.61217
H    1.92179  -2.72900  2.88731
H    -1.54097  -5.17511  2.64600
H    1.01227  -5.09630  2.81130
O    2.33793  0.07941  2.78519
Cd    1.00083  1.47897  -0.97433
22
Lattice="100 0 0 0 100 0 0 0 100" Properties=species:S:1:pos:R:3
N    0.15278  -0.67651  -0.17487
C    0.17536  -0.30124  1.27582
C    1.58278  0.21011  1.68672
O    2.49050  0.46423  0.86902
H    -0.71342  -0.35508  -0.62442
H    0.17745  -1.69836  -0.29667
H    1.10039  0.18209  3.54453
H    -0.47876  0.58013  1.38519
C    -0.36540  -1.48933  2.15761
C    -0.66567  -1.23312  3.61173
N    -1.85924  -0.68486  4.09076
C    0.02278  -1.64121  4.73608
C    -1.89568  -0.75546  5.42682
N    -0.75579  -1.32617  5.82675
H    0.34871  -2.32486  2.10950
H    -1.28954  -1.84488  1.67651
H    -2.63889  -0.32884  3.53782
H    0.96711  -2.16735  4.84071
H    -2.70494  -0.41141  6.06724
H    -0.51821  -1.51993  6.80316
O    1.83544  0.43734  2.93837
Cd    2.03124  0.19072  -1.22640
22
Lattice="100 0 0 0 100 0 0 0 100" Properties=species:S:1:pos:R:3
N    -0.33195  0.79628  0.26470
C    0.01817  0.15651  1.57499
C    1.54425  0.25984  1.85099
O    2.32828  0.93708  1.15549
H    -0.53443  0.08923  -0.45504
H    -1.18324  1.36558  0.35238
H    1.37852  -0.87420  3.38882
H    -0.45213  0.77505  2.35773
C    -0.53627  -1.30421  1.63829
C    -0.54971  -1.97692  2.99225
N    -0.38487  -3.35628  3.12306
C    -0.87416  -1.52744  4.25528
C    -0.59973  -3.73119  4.38979
N    -0.88803  -2.62855  5.08505
H    0.02642  -1.93239  0.92998
H    -1.57550  -1.26909  1.27227
H    -0.16150  -4.01718  2.37745
H    -1.13517  -0.54174  4.62607
H    -0.53955  -4.74502  4.77959
H    -1.10066  -2.61614  6.08573
O    2.04437  -0.35506  2.87729
Cd    1.46616  2.05805  -0.48028
22
Lattice="100 0 0 0 100 0 0 0 100" Properties=species:S:1:pos:R:3
N    0.11732  1.04693  1.39404
C    0.15768  -0.01535  2.45167
C    1.58556  -0.63837  2.56209
O    2.46555  -0.48682  1.69019
H    0.06692  1.98472  1.81134
H    -0.71476  0.95047  0.79987
H    1.24087  -1.44711  4.30296
H    -0.02244  0.47222  3.42429
C    -0.88147  -1.14294  2.20227
C    -2.31658  -0.80329  2.52563
N    -3.35117  -1.65849  2.15228
C    -2.91338  0.19946  3.25124
C    -4.51978  -1.20601  2.62500
N    -4.26481  -0.07786  3.28922
H    -0.59290  -2.02360  2.79952
H    -0.79960  -1.47801  1.15403
H    -3.26580  -2.52377  1.61795
H    -2.51051  1.06663  3.76107
H    -5.49243  -1.67234  2.48834
H    -4.97487  0.48587  3.76127
O    1.90218  -1.36898  3.58252
Cd    2.07743  0.94663  0.12619
22
Lattice="100 0 0 0 100 0 0 0 100" Properties=species:S:1:pos:R:3
N    0.83787  -0.31929  0.17521
C    0.15142  -0.22664  1.50325
C    1.16577  0.13901  2.62998
O    2.40424  0.07210  2.48327
H    0.55843  -1.17224  -0.32520
H    0.57002  0.46605  -0.43145
H    -0.21930  0.62035  3.91633
H    -0.55650  0.61650  1.44941
C    -0.59667  -1.55180  1.89036
C    -1.76191  -1.97212  1.03979
N    -3.03776  -1.40659  1.09178
C    -1.87849  -3.05667  0.20205
C    -3.88479  -2.10888  0.32785
N    -3.18831  -3.10775  -0.21982
H    -0.93194  -1.46212  2.93570
H    0.12707  -2.38133  1.90162
H    -3.34295  -0.61729  1.65946
H    -1.15947  -3.81654  -0.08483
H    -4.94352  -1.90517  0.18693
H    -3.58757  -3.81694  -0.83904
O    0.74701  0.50709  3.79882
Cd    3.14681  -0.23988  0.48684
22
Lattice="100 0 0 0 100 0 0 0 100" Properties=species:S:1:pos:R:3
N    0.68744  -0.30007  -0.01146
C    0.28593  -0.02682  1.40399
C    1.53599  0.23927  2.28437
O    2.67283  0.42214  1.80159
H    0.73282  -1.31030  -0.19915
H    -0.00367  0.08977  -0.66488
H    0.53133  0.27112  3.95083
H    -0.23119  0.94994  1.39215
C    -0.75668  -1.04008  1.97433
C    -0.37491  -2.46876  2.26726
N    -1.27999  -3.50576  2.03840
C    0.69194  -3.05548  2.91051
C    -0.79891  -4.65878  2.51645
N    0.40161  -4.39643  3.03943
H    -1.60458  -1.03072  1.27267
H    -1.18231  -0.58543  2.88672
H    -2.20515  -3.42423  1.61434
H    1.61037  -2.64448  3.31383
H    -1.29372  -5.62654  2.48358
H    1.00007  -5.09538  3.48510
O    1.43511  0.32586  3.57589
Cd    2.80872  0.57077  -0.36262
22
Lattice="100 0 0 0 100 0 0 0 100" Properties=species:S:1:pos:R:3
N    0.23091  -1.03675  -0.06464
C    0.09760  -0.34276  1.15211
C    1.53978  -0.13582  1.84055
O    2.01131  1.01169  1.82120
H    0.37465  -0.51496  -0.92786
H    0.56358  -1.99927  -0.09362
H    1.81308  -2.00195  2.36089
H    -0.24183  0.68075  0.95500
C    -0.87503  -1.03860  2.18620
C    -2.31739  -0.86356  1.85315
N    -3.00100  -1.53742  0.84742
C    -3.27144  -0.08403  2.48565
C    -4.29879  -1.20512  0.86660
N    -4.46728  -0.32121  1.85911
H    -0.70914  -0.60786  3.18297
H    -0.63009  -2.11148  2.25135
H    -2.61216  -2.21914  0.19761
H    -3.18764  0.58934  3.33221
H    -5.07233  -1.58835  0.20565
H    -5.36531  0.09823  2.11147
O    2.23620  -1.11764  2.34218
Cd    4.08133  1.66888  2.47813
22
Lattice="100 0 0 0 100 0 0 0 100" Properties=species:S:1:pos:R:3
N    0.88011  -2.35966  1.31805
C    0.26388  -1.10693  1.16576
C    1.23806  0.05998  1.74924
O    1.74023  0.83933  0.92633
H    0.93936  -2.82395  2.22280
H    1.53887  -2.69432  0.61678
H    1.12978  -0.49074  3.62203
H    0.18692  -0.85460  0.10139
C    -1.13151  -0.99577  1.86365
C    -2.22467  -1.70332  1.12024
N    -3.49170  -1.15414  0.95599
C    -2.29360  -2.95859  0.54187
C    -4.29805  -2.02128  0.33188
N    -3.57368  -3.11742  0.07424
H    -1.40139  0.06469  1.97242
H    -1.05826  -1.40741  2.88519
H    -3.80657  -0.24190  1.28664
H    -1.54488  -3.73368  0.43053
H    -5.34494  -1.86487  0.08433
H    -3.93470  -3.94754  -0.40105
O    1.55269  0.14889  3.01065
Cd    3.32307  2.41923  1.31007
22
Lattice="100 0 0 0 100 0 0 0 100" Properties=species:S:1:pos:R:3
N    -0.69773  0.09283  0.08916
C    -0.13630  -0.00102  1.37147
C    1.48350  -0.15034  1.23519
O    2.03672  -1.24390  1.41499
H    -0.87464  0.99159  -0.35397
H    -0.72863  -0.71529  -0.52974
H    1.71812  1.73332  0.76409
H    -0.26656  0.95972  1.89766
C    -0.69035  -1.17310  2.24384
C    -2.04486  -0.91026  2.81491
N    -3.25083  -1.17297  2.17643
C    -2.39321  -0.43421  4.06876
C    -4.27926  -0.88762  2.98739
N    -3.76259  -0.43412  4.13686
H    -0.00083  -1.33860  3.08293
H    -0.68860  -2.09991  1.65092
H    -3.37349  -1.57302  1.24710
H    -1.77595  -0.12467  4.90550
H    -5.33494  -1.01021  2.75828
H    -4.31896  -0.14818  4.94599
O    2.19349  0.88147  0.87542
Cd    4.26935  -1.60958  1.05300
22
Lattice="100 0 0 0 100 0 0 0 100" Properties=species:S:1:pos:R:3
N    1.45061  0.77159  3.48045
C    1.24589  -0.43741  2.79764
C    2.23967  -0.48905  1.50536
O    1.82096  -0.20973  0.37355
H    2.11861  0.84581  4.24457
H    1.14328  1.65616  3.08001
H    3.78682  -1.00274  2.58637
H    1.58724  -1.27429  3.42954
C    -0.22457  -0.68160  2.32856
C    -1.14003  -1.10770  3.42868
N    -1.81007  -0.25203  4.29473
C    -1.55826  -2.38127  3.77949
C    -2.60043  -0.95117  5.12130
N    -2.44705  -2.24588  4.81459
H    -0.22344  -1.47595  1.56985
H    -0.60240  0.22455  1.83168
H    -1.77022  0.76630  4.29678
H    -1.30799  -3.34967  3.35939
H    -3.25111  -0.54300  5.89070
H    -2.93946  -3.01123  5.28116
O    3.50271  -0.76174  1.67796
Cd    3.17323  -0.03595  -1.46636
22
Lattice="100 0 0 0 100 0 0 0 100" Properties=species:S:1:pos:R:3
N    -0.73876  1.26895  -0.15540
C    -0.22981  0.64093  1.00033
C    1.37658  0.80530  1.01741
O    2.07433  0.22601  1.87328
H    -1.33301  2.09043  -0.06214
H    -0.89709  0.72755  -1.00336
H    1.18498  1.96313  -0.44845
H    -0.52059  1.22428  1.89108
C    -0.58740  -0.86910  1.21552
C    -2.00588  -1.12348  1.61048
N    -2.94777  -1.73538  0.79280
C    -2.66076  -0.89696  2.81197
C    -4.10725  -1.88746  1.44738
N    -3.93846  -1.37320  2.67296
H    0.07216  -1.24351  2.01546
H    -0.33496  -1.44298  0.31184
H    -2.79509  -2.08683  -0.15274
H    -2.31158  -0.45974  3.74124
H    -5.01165  -2.34969  1.05950
H    -4.66152  -1.35948  3.39641
O    1.89792  1.60140  0.14750
Cd    4.29661  0.49483  2.10493
22
Lattice="100 0 0 0 100 0 0 0 100" Properties=species:S:1:pos:R:3
N    0.39621  -0.91024  -0.36610
C    -0.16894  -0.30897  0.77330
C    0.97904  0.58097  1.51878
O    1.74326  0.05038  2.33737
H    0.99283  -1.73127  -0.27185
H    0.51500  -0.38523  -1.23079
H    0.49968  2.21848  0.56183
H    -0.92638  0.42991  0.46054
C    -0.77005  -1.31331  1.78080
C    -2.04099  -1.94949  1.29993
N    -3.00116  -2.42761  2.18270
C    -2.52870  -2.24451  0.03720
C    -4.01248  -2.99492  1.51185
N    -3.73199  -2.88360  0.20816
H    -0.97088  -0.79553  2.73030
H    -0.01688  -2.08811  2.00660
H    -2.96108  -2.38995  3.20161
H    -2.12096  -2.05224  -0.94750
H    -4.89523  -3.45715  1.94669
H    -4.33604  -3.22611  -0.54227
O    1.15306  1.82791  1.18244
Cd    3.56666  1.10457  3.22841
22
Lattice="100 0 0 0 100 0 0 0 100" Properties=species:S:1:pos:R:3
N    1.58449  -0.54290  0.34665
C    0.58864  -0.22566  1.29563
C    1.29782  0.51158  2.54459
O    0.65204  0.81889  3.56786
H    1.56573  -0.08972  -0.56517
H    1.98644  -1.47913  0.33520
H    2.86951  0.48259  1.52927
H    -0.05696  0.57593  0.89789
C    -0.28072  -1.41064  1.84796
C    -1.19403  -2.06596  0.86644
N    -2.39846  -1.53722  0.40851
C    -1.10696  -3.32176  0.28893
C    -3.01608  -2.41487  -0.39291
N    -2.23304  -3.49948  -0.47149
H    -0.86417  -1.01480  2.69596
H    0.38262  -2.18382  2.26087
H    -2.81227  -0.64210  0.66613
H    -0.34912  -4.09256  0.38299
H    -3.97840  -2.27751  -0.87973
H    -2.46130  -4.33781  -1.01140
O    2.54409  0.81053  2.41620
Cd    1.49815  1.95442  5.30561
